# Supplementary material for: Femtosecond concerted rotation of molecules on a 2D material interface
Source: Nat Commun. 2026 Feb 27;17:2110. doi: 10.1038/s41467-026-69801-6 (PMC12954116; doi:10.1038/s41467-026-69801-6)
Supplement: Supplementary file 3 — Source Data 1 [file 41467_2026_69801_MOESM3_ESM.xlsx]

## Sheet: Figure 1b
Figure 1b
columns	time (ps)
raws	energy (ev)
		1.40581	1.37281	1.33981	1.30681	1.27381	1.24081	1.20781	1.17481	1.14181	1.10881	1.07581	1.04281	1.00981	0.97681	0.94381	0.91081	0.87781	0.84481	0.81181	0.77881	0.74581	0.71281	0.67981	0.64681	0.61381	0.58081	0.54781	0.51481	0.48181	0.44881	0.41581	0.38281	0.34981	0.31681	0.28381	0.25081	0.21781	0.18481	0.15181	0.11881	0.08581	0.05281	0.01981	-0.01319	-0.04619	-0.07919	-0.11219	-0.14519
	-0.974978	0	0	0	0	0	0	0	0	0	0	0	0	0	0	0	0	0	0	0	0	0	0	0	0	0	0	0	0	0	0	0	0	0	0	0	0	0	0	0	0	0	0	0	0	0.000153799	0.000307598	0.000307598	0.00169179
	-0.946362	0	0	0	0	0	0	0	0	0	0	0	0	0	0	0	0	0	0	0	0	5.94e-05	0	0	0	0	0	0	0	0	0	0	0	0	0	0	0	0	0	0	0	0	0	0	0	2.97e-05	8.92e-05	0.000475511	0.00104018
	-0.917746	0	0	0	0	0	0	0	0	0	0	0	0	0	0	0	0	0	0	0	2.67e-05	0	5.33e-05	0	0	0	0	0	0	0	0	0	0	0	0	0	0	0	0	0	0	0	0	0	5.33e-05	8e-05	0.000186697	0.000533419	0.00162693
	-0.889129	0	2.7e-05	2.7e-05	0	0	0	0	0	0	0	0	0	0	2.7e-05	5.41e-05	8.11e-05	0	2.7e-05	5.41e-05	2.7e-05	0	0	0	0	0	0	0	0	0	0	0	0	0	0	0	0	0	0	0	0	0	0	0	0	8.11e-05	0.000108199	0.000730342	0.00102789
	-0.860513	0	0	0	0	0	0	0	0	0	0	0	0	0	0	0	0	0	0	0	0	0	0	0	0	0	0	0	0	0	0	0	0	0	0	0	0	0	0	0	0	0	0	0	2.76e-05	0.000110357	0.000165536	0.000717321	0.00135187
	-0.831897	0	0	0	0	0	0	0	0	0	0	0	0	0	0	0	0	2.78e-05	2.78e-05	0	0	5.56e-05	2.78e-05	0	2.78e-05	0	0	0	0	0	0	0	0	0	0	0	0	0	0	0	0	0	0	0	0	5.56e-05	8.34e-05	0.000583885	0.00161263
	-0.803281	0	0	0	0	0	0	0	0	0	0	0	0	0	0	0	0	0	0	5.18e-05	0	0	0	0	0	0	0	0	0	0	0	0	0	0	0	0	0	0	0	0	0	0	0	0	0	2.59e-05	0.000181295	0.000569786	0.00124317
	-0.774665	0	0	0	0	0	5.4e-05	0	0	0	0	0	2.7e-05	2.7e-05	0	0	0	0	0	0	0	0	0	0	0	0	0	0	0	0	2.7e-05	2.7e-05	0	2.7e-05	0	0	0	2.7e-05	0	2.7e-05	0	0	0	0	0	2.7e-05	0.000161878	0.000431674	0.00180763
	-0.746048	0	0	0	0	0	0	0	0	0	0	0	0	0	0	0	0	0	0	0	0	0	0	0	5.71e-05	0	0	0	0	0	0	5.71e-05	0	0	0	0	0	2.85e-05	0	5.71e-05	0	2.85e-05	2.85e-05	0	0	5.71e-05	0.000171155	0.000399361	0.00125514
	-0.717432	0	0	0	0	0	0	0	0	0	0	0	0	0	0	0	0	0	0	0	0	0	0	0	0	0	0	0	0	0	0	0	0	0	0	0	0	0	0	0	0	0	0	0	5.58e-05	0.00019546	2.79e-05	0.000502611	0.00170329
	-0.688816	0	0	0	2.95e-05	0	0	2.95e-05	0	0	0	0	0	2.95e-05	0	0	2.95e-05	0	0	0	0	0	0	0	0	0	0	0	0	0	0	0	0	0	0	0	0	0	5.9e-05	0	0	0	0	0	0	2.95e-05	0.000147493	0.00079646	0.00138643
	-0.6602	0	0	0	0	0	2.59e-05	0	2.59e-05	0	0	0	0	0	0	0	0	0	0	0	0	0	0	0	0	0	0	0	0	2.59e-05	0	0	0	0	0	0	0	0	0	0	0	0	0	0	5.17e-05	0.000129336	0.000103469	0.000543211	0.0017331
	-0.631584	0	0	0	0	0	0	0	0	0	0	0	0	0	0	0	0	0	0	0	0	0	2.8e-05	2.8e-05	0	0	0	0	0	0	0	0	0	0	0	0	0	5.6e-05	0	0	0	0	0	0	2.8e-05	5.6e-05	0.000307933	0.000755837	0.00190359
	-0.602967	2.74e-05	0	0	0	5.48e-05	0	0	0	0	0	0	0	0	5.48e-05	0	0	0	0	0	0	0	0	0	0	0	0	0	0	0	0	0	0	0	0	0	0	0	0	0	0	0	0	0	0	8.22e-05	0.000109592	0.00082194	0.00175347
	-0.574351	0	0	0	0	0	0	0	0	0	0	0	0	0	0	0	0	0	0	0	0	0	0	0	5.74e-05	0	0	0	2.87e-05	2.87e-05	0	0	0	0	0	0	0	0	0	0	0	0	2.87e-05	0	8.6e-05	0	0.000143377	0.000458808	0.00177788
	-0.545735	0	0	0	0	0	0	0	0	0	0	0	0	0	0	0	5.43e-05	5.43e-05	0	0	5.43e-05	2.72e-05	2.72e-05	0	0	0	0	0	0	0	0	2.72e-05	2.72e-05	0	0	0	0	0	2.72e-05	2.72e-05	2.72e-05	0	0	0	2.72e-05	0.000135759	0.00029867	0.000352973	0.00133044
	-0.517119	0	0	0	0	0	0	0	0	0	0	0	0	0	0	0	0	0	0	0	0	0	0	0	0	0	0	0	0	0	0	0	0	0	0	0	5.75e-05	0	5.75e-05	0	0	0	0	0	0	5.75e-05	0.000143839	0.000604125	0.00120825
	-0.488503	0	0	0	0	0	0	0	0	0	0	0	0	0	0	0	0	0	0	0	0	0	0	0	2.88e-05	0	0	0	0	0	2.88e-05	0	0	0	0	0	0	0	0	0	0	0	0	2.88e-05	2.88e-05	5.76e-05	0.000259329	0.000547472	0.00138309
	-0.459886	0	0	0	0	0	0	0	0	0	0	0	0	0	0	0	0	0	0	0	0	0	0	0	0	0	0	0	0	0	5.2e-05	0	0	0	0	0	0	0	2.6e-05	2.6e-05	0	0	0	5.2e-05	0	5.2e-05	0.000260207	0.000546434	0.00143114
	-0.43127	0	0	0	2.73e-05	0	0	0	0	0	0	0	2.73e-05	2.73e-05	0	0	0	0	0	0	0	0	0	0	0	0	0	0	0	0	0	0	0	0	0	0	0	0	0	0	0	0	0	0	5.45e-05	2.73e-05	0.000109048	0.000681552	0.0013631
	-0.402654	2.54e-05	0	0	0	0	0	0	2.54e-05	0	0	0	0	0	0	0	0	2.54e-05	2.54e-05	0	0	0	0	0	0	0	0	0	0	0	0	0	0	0	0	2.54e-05	2.54e-05	2.54e-05	2.54e-05	0	2.54e-05	0	0	0	0	7.62e-05	0.000152412	0.000533442	0.00208296
	-0.374038	0	0	2.81e-05	0	0	0	0	0	0	0	0	0	0	0	0	0	0	0	0	5.62e-05	0	0	0	0	0	0	0	0	0	0	2.81e-05	0	0	0	0	0	0	0	0	0	0	0	0	0	2.81e-05	0.000280891	0.000786495	0.00137637
	-0.345422	0	0	0	0	0	2.59e-05	2.59e-05	0	0	0	0	0	0	0	0	0	0	2.59e-05	2.59e-05	0	0	0	0	2.59e-05	2.59e-05	0	0	0	0	0	0	0	0	0	0	0	0	0	0	0	2.59e-05	0	0	0	5.18e-05	0.000181159	0.000646998	0.001294
	-0.316805	0	0	0	0	0	0	0	0	0	0	0	0	0	0	0	0	0	0	0	0	0	0	0	0	0	0	0	0	0	0	0	0	5.28e-05	0	0	0	0	0	5.28e-05	2.64e-05	0	0	2.64e-05	2.64e-05	5.28e-05	0.000237592	0.00063358	0.00147835
	-0.288189	0	0	0	0	0	0	0	0	0	0	0	0	0	2.72e-05	0	0	0	0	0	0	0	0	0	0	0	0	0	2.72e-05	2.72e-05	0	0	0	0	0	0	0	0	0	0	2.72e-05	0	0	0	0	5.44e-05	0.000190549	0.000626089	0.00119773
	-0.259573	0	0	2.69e-05	0	0	2.69e-05	0	0	0	0	0	0	0	0	0	0	0	0	0	0	0	0	0	0	0	0	0	2.69e-05	0	0	0	0	2.69e-05	0	0	0	0	5.37e-05	0	0	2.69e-05	0	0	2.69e-05	0.000161108	2.69e-05	0.000590731	0.00112776
	-0.230957	5.6e-05	0	0	0	0	0	0	0	0	0	0	0	0	0	0	0	0	0	0	0	0	0	0	0	0	0	0	0	0	0	0	5.6e-05	0	0	2.8e-05	0	0	0	0	0	0	0	2.8e-05	8.39e-05	0	2.8e-05	0.000699379	0.000895205
	-0.202341	0	5.7e-05	5.7e-05	0	0	0	0	0	0	0	0	0	0	0	0	0	0	0	0	0	0	0	0	0	0	0	0	0	0	0	0	0	2.85e-05	5.7e-05	2.85e-05	0	0	5.7e-05	2.85e-05	0	0	0	0	0	8.55e-05	8.55e-05	0.000684073	0.00159617
	-0.173724	0	0	0	0	0	0	0	0	0	0	0	0	0	0	0	0	0	0	0	0	0	0	0	0	0	0	0	2.55e-05	2.55e-05	0	0	0	0	0	0	0	0	0	0	0	0	0	0	0	5.09e-05	0.000101877	0.000636732	0.00117159
	-0.145108	0	0	0	0	0	0	0	0	2.7e-05	0	2.7e-05	0	0	0	0	0	0	0	0	0	0	0	0	5.4e-05	0	0	0	0	0	0	0	0	0	0	0	2.7e-05	0	2.7e-05	0	0	0	0	0	0	0	8.11e-05	0.000594498	0.00145922
	-0.116492	0	0	0	0	0	0	0	0	0	0	0	0	0	0	0	0	0	0	0	0	0	0	0	0	2.79e-05	2.79e-05	0	0	0	2.79e-05	0	0	2.79e-05	0	0	0	0	0	0	2.79e-05	8.37e-05	0	2.79e-05	2.79e-05	8.37e-05	0.000223239	0.000446478	0.00108829
	-0.0878758	0	0	0	0	0	0	0	0	0	0	0	0	0	0	0	5.31e-05	0	0	0	5.31e-05	0	0	0	0	0	0	0	0	2.65e-05	2.65e-05	0	0	0	0	0	0	2.65e-05	0	0	2.65e-05	5.31e-05	0	5.31e-05	2.65e-05	0.000132721	0.000291986	0.00106177	0.00188464
	-0.0592596	3.01e-05	3.01e-05	0	0	0	0	0	0	0	0	0	0	0	0	0	0	0	3.01e-05	3.01e-05	9.02e-05	3.01e-05	0	6.02e-05	0	0	0	0	0	3.01e-05	9.02e-05	6.02e-05	0	0.000120315	6.02e-05	0	6.02e-05	0.000120315	3.01e-05	0.000120315	9.02e-05	3.01e-05	0.000210552	0.000120315	0.000210552	0.000150394	0.000391024	0.00126331	0.00246646
	-0.0306434	0	0	0	0	0	0	0	0	2.72e-05	0	2.72e-05	0	0	0	0	0	0	2.72e-05	2.72e-05	0.000108764	5.44e-05	5.44e-05	0.000108764	5.44e-05	8.16e-05	8.16e-05	0	0	2.72e-05	8.16e-05	8.16e-05	8.16e-05	5.44e-05	8.16e-05	5.44e-05	5.44e-05	2.72e-05	5.44e-05	0.000163145	0.000135955	8.16e-05	0.000108764	0.000217527	0.000163145	0.000407864	0.0008973	0.00152269	0.00228404
	-0.0020272	0	0	0	0	0	0	0	0	0	0	0	5.02e-05	0	0	0	5.02e-05	0	0.000100341	2.51e-05	0.000125426	2.51e-05	0.000100341	5.02e-05	0	5.02e-05	2.51e-05	0	0.000100341	0.000125426	5.02e-05	7.53e-05	5.02e-05	0.000100341	7.53e-05	0.000275938	0.000100341	7.53e-05	0.000125426	0.000175597	0.000200682	0.000326109	0.000326109	0.000451535	0.000702388	0.000677303	0.000978326	0.00205699	0.00336143
	0.026589	0	0	0	2.75e-05	0	0	5.49e-05	5.49e-05	0	0	0	0	2.75e-05	5.49e-05	5.49e-05	0.00010989	0.00010989	0.000164835	8.24e-05	2.75e-05	0	0.000137363	0.00010989	8.24e-05	2.75e-05	8.24e-05	0.000192308	0.000137363	2.75e-05	0.00010989	0.00021978	0.000137363	0.000192308	5.49e-05	0.000384615	0.000631868	0.000631868	0.000247253	0.000467033	0.000274725	0.000796703	0.000604396	0.000714286	0.00104396	0.00145604	0.00167582	0.00326923	0.00502747
	0.0552052	0	0	0	2.69e-05	0	0	0	0	0	0	5.39e-05	0	5.39e-05	0	5.39e-05	0	0.000134673	5.39e-05	0.000242411	5.39e-05	5.39e-05	0.000188542	8.08e-05	8.08e-05	5.39e-05	0	0.000134673	0.000107738	0.000134673	5.39e-05	0.000188542	0.000242411	0.000161607	0.000215477	0.000161607	0.000430953	0.000404019	0.000404019	0.000430953	0.000323215	0.000781103	0.000781103	0.00142753	0.00177768	0.00156221	0.00212783	0.00347456	0.00622189
	0.0838214	0	0	0	0	0	0	0	0	0	0	0	0	5.47e-05	5.47e-05	0	0	0.000136709	5.47e-05	0.000136709	0	5.47e-05	8.2e-05	2.73e-05	5.47e-05	2.73e-05	0	0.000109367	0.000136709	8.2e-05	0.000109367	0.000164051	0.000191393	0.000109367	0.000410127	0.000136709	0.000328102	0.000546837	0.000410127	0.00090228	0.000710888	0.000984306	0.000984306	0.00144912	0.00133975	0.00210532	0.00257013	0.00445672	0.00656204
	0.112438	0	0	0	0	0	0	0	0	5.19e-05	0	0	0	0	0	2.59e-05	5.19e-05	0.000103778	0	5.19e-05	0	5.19e-05	0.000155666	0.000129722	0	5.19e-05	0	7.78e-05	0.000129722	7.78e-05	7.78e-05	0.000259444	0.000311332	0.000337277	0.000259444	0.000389166	0.000544832	0.000570776	0.000311332	0.000700498	0.00101183	0.000933998	0.000933998	0.00134911	0.00189394	0.00241283	0.00303549	0.00448838	0.00767954
	0.141054	0	0	0	0	0	0	0	0	0	2.67e-05	5.34e-05	8.01e-05	8.01e-05	2.67e-05	0	0	5.34e-05	8.01e-05	0	0	0	0	0	0.000106798	8.01e-05	2.67e-05	0	0.000133497	0.000240295	0.000213595	0.000106798	0.000266994	0.000213595	0.000133497	0.000266994	0.000213595	0.000320393	0.00045389	0.000587387	0.000560688	0.00101458	0.00157527	0.00157527	0.00229615	0.00317723	0.00392481	0.00608747	0.00811662
	0.16967	0	0	0	0	0	0	0	0	0	5.01e-05	0	0	0	0	5.01e-05	0.000175368	2.51e-05	0	2.51e-05	2.51e-05	0	2.51e-05	5.01e-05	2.51e-05	0.000125263	0.000250526	0.000150316	7.52e-05	0.00010021	0.000175368	0.000175368	0.000225474	0.000125263	7.52e-05	0.000425894	0.000350737	0.000726526	0.000526105	0.000476	0.00102716	0.00155326	0.00175368	0.00235495	0.00273074	0.00323179	0.00503557	0.00799178	0.0117747
	0.198286	0	0	0	0	0	0	0	0	0	0	0	2.76e-05	2.76e-05	0	0	0	0	0	2.76e-05	5.52e-05	2.76e-05	0	2.76e-05	2.76e-05	0	0	2.76e-05	2.76e-05	2.76e-05	0.000138087	8.29e-05	5.52e-05	0.000193322	0.000331409	0.000248557	0.000248557	0.000386644	0.000552349	0.000966611	0.00115993	0.00154658	0.0017399	0.00187799	0.00262366	0.00345218	0.0052197	0.00878235	0.0111298
	0.226902	0	0	0	0	0	0	0	0	2.58e-05	2.58e-05	0	0	0	2.58e-05	2.58e-05	5.15e-05	0	0	0	0	0	5.15e-05	5.15e-05	2.58e-05	0	5.15e-05	5.15e-05	0	2.58e-05	7.73e-05	2.58e-05	0	0.000103093	0.000386598	0.000309278	0.000335052	0.000541237	0.000541237	0.000592784	0.000902062	0.00195876	0.00190722	0.00298969	0.00268041	0.00275773	0.00497423	0.0081701	0.0112113
	0.255519	0	0	0	0	0	0	0	0	0	0	0	0	0	0	0	8.11e-05	2.7e-05	5.41e-05	0	5.41e-05	0	0	0	8.11e-05	2.7e-05	0	5.41e-05	8.11e-05	0.000135153	0.000108123	0.000297337	0.000297337	0.000189215	0.000270307	0.000351399	0.00040546	0.000648736	0.000567644	0.000675767	0.000973105	0.00137856	0.0016759	0.00232464	0.0027301	0.00351399	0.00500068	0.00832545	0.0118665
	0.284135	0	0	2.66e-05	0	0	0	0	0	0	0	0	5.31e-05	7.97e-05	0	0	0	0	0	0	0	0	0	0	0	0	0.000106222	0	2.66e-05	0.000106222	5.31e-05	5.31e-05	0.000212444	0.000212444	0.000398332	0.000398332	0.000451443	0.000477999	0.000876331	0.000929442	0.001195	0.00127466	0.00175266	0.00238999	0.00300077	0.00480654	0.00687787	0.00998486	0.0116844
	0.312751	0	0	0	0	0	0	0	0	0	0	0	0	0	0	0	0	0	0	0	0	0	0	0	2.55e-05	2.55e-05	2.55e-05	2.55e-05	0	5.1e-05	2.55e-05	7.66e-05	7.66e-05	0.000178649	0.00020417	0.000535947	0.000561468	0.000714596	0.000816681	0.00104637	0.00117398	0.00199066	0.00232244	0.00290942	0.00298599	0.00382819	0.00535947	0.00951944	0.0118163
	0.341367	0	0	0	0	0	0	0	0	0	0	0	0	0	0	0	0	0	0	0	5.06e-05	0	0	0	0	5.06e-05	0	2.53e-05	5.06e-05	2.53e-05	7.59e-05	5.06e-05	0.000101204	0.000177108	0.000328914	0.000278312	0.000607226	0.000556624	0.000581925	0.00123975	0.00129035	0.00151807	0.00204939	0.00209999	0.00275782	0.00425058	0.00526262	0.00920959	0.0128023
	0.369983	0	0	0	0	0	0	0	0	0	0	0	0	0	0	0	2.96e-05	2.96e-05	2.96e-05	2.96e-05	0	0	0	0	0	0	5.91e-05	0	0	5.91e-05	2.96e-05	0.000118249	0.000118249	0.000177373	0.000177373	0.000147811	0.000472995	0.000502557	0.000561682	0.0010938	0.00144855	0.00221716	0.00239454	0.00322228	0.00334053	0.00514382	0.0065628	0.010938	0.0125344
	0.3986	0	0	0	0	0	0	0	2.67e-05	2.67e-05	0	0	0	2.67e-05	2.67e-05	0	0	0	0	0	0	0	0	2.67e-05	2.67e-05	0	0	5.33e-05	0	2.67e-05	0.000106675	2.67e-05	0	0.000133344	0.000266688	0.000266688	0.000533376	0.00045337	0.000426701	0.00101341	0.00144012	0.00189349	0.00181348	0.00250687	0.00384031	0.00450703	0.00616049	0.0104275	0.0128277
	0.427216	0	0	0	0	0	0	0	0	0	0	0	0	0	0	0	0	0	0	0	0	0	2.68e-05	0	2.68e-05	0	0	5.36e-05	0	5.36e-05	0.000133876	5.36e-05	5.36e-05	0.000107101	0.000107101	0.000428403	0.000240977	0.000481954	0.000535504	0.000803256	0.00107101	0.00171361	0.00171361	0.00246332	0.00294527	0.0036682	0.00581022	0.00896969	0.0122095
	0.455832	0	0	0	0	0	0	0	0	0	0	0	0	0	0	0	0	0	0	0	0	0	0	0	0	0	0	5.33e-05	5.33e-05	2.67e-05	0.000106633	8e-05	0	5.33e-05	0.000106633	0.000319898	0.000319898	0.000373214	0.000506505	0.000693112	0.00119962	0.00191939	0.00189273	0.0027991	0.00223928	0.00455854	0.00647793	0.00973022	0.0128226
	0.484448	0	0	0	0	0	0	0	0	5.19e-05	0	0	2.6e-05	0	2.6e-05	0	0	0	0	0	0	0	0	0	0	0	0	0	0	0	0	0.000103858	7.79e-05	0.000207717	2.6e-05	0.000103858	0.000155788	0.000259646	0.000415433	0.000856831	0.00116841	0.00189541	0.00155788	0.00210313	0.00277821	0.00358311	0.00532274	0.00932129	0.0122812
	0.513064	0	0	0	0	2.52e-05	0	0	0	0	2.52e-05	2.52e-05	0	0	0	0	0	0	0	0	0	2.52e-05	2.52e-05	5.03e-05	0	0	0	5.03e-05	2.52e-05	2.52e-05	0	0	0	7.55e-05	0.000150966	0.000125805	0.000352254	0.000553543	0.000377415	0.000704509	0.00110709	0.00143418	0.00191224	0.00249094	0.0028432	0.0043277	0.0054851	0.009687	0.0125302
	0.541681	0	0	0	0	0	0	0	0	0	0	0	0	0	0	0	0	0	0	0	0	0	0	0	0	0	0	5.15e-05	0	0	0	0	0	0.000154587	0.000154587	0.000257646	0.000103058	0.000206117	0.000541056	0.000798701	0.00100482	0.00180352	0.00175199	0.00278257	0.00265375	0.0037101	0.00523021	0.00989359	0.0131915
	0.570297	0	0	0	0	0	5.3e-05	0	0	0	0	0	0	0	0	0	0	0	0	0	0	0	0	0	0	0	0	0	0	0	0	5.3e-05	2.65e-05	0.000106087	7.96e-05	0.000132608	0.00015913	0.000344782	0.000371304	0.000556955	0.00106087	0.00140565	0.0019626	0.00204217	0.0028113	0.00381912	0.00485347	0.00840737	0.0120143
	0.598913	0	0	0	0	0	0	0	0	0	0	0	0	0	0	0	5.42e-05	0	0	2.71e-05	0	0	0	0	0	0	0	0	0	0	0	0	0	0	5.42e-05	2.71e-05	8.13e-05	0.000352189	0.000460555	0.00037928	0.000650195	0.00121912	0.00157131	0.00205895	0.00235696	0.0038199	0.00544538	0.00961747	0.0124621
	0.627529	0	0	0	0	0	0	0	0	0	0	0	0	0	0	0	0	0	0	0	5.26e-05	0	0	0	0	0	0	0	0	0	0	0	5.26e-05	5.26e-05	7.89e-05	0.000131579	0.000184211	0.000289474	0.000315789	0.000421053	0.000947368	0.00126316	0.00160526	0.00218421	0.00242105	0.00473684	0.00623684	0.00978947	0.0132632
	0.656145	5.03e-05	0	0	0	0	0	0	0	0	0	0	0	0	0	2.51e-05	0	0	0	0	0	0	0	0	0	0	0	0	0	0	5.03e-05	0	2.51e-05	0	5.03e-05	2.51e-05	0.000175968	0.000276521	0.000351936	0.00072901	0.000854701	0.00123178	0.00130719	0.00213675	0.00216189	0.0037456	0.00613374	0.00925088	0.0119407
	0.684762	0	0	0	0	0	0	0	0	0	0	0	0	0	0	0	0	0	0	0	0	0	0	0	2.58e-05	0	0	0	0	0	0	0	5.16e-05	5.16e-05	7.74e-05	7.74e-05	0.000103255	0.000361393	0.000154883	0.000516276	0.000542089	0.00126488	0.00123906	0.00162627	0.00216836	0.00384625	0.00552415	0.00960273	0.013578
	0.713378	0	0	0	0	0	0	0	0	0	0	0	0	0	0	0	0	0	0	0	0	0	0	0	0	0	0	0	0	2.64e-05	2.64e-05	0	0	0	2.64e-05	2.64e-05	0.000105641	0.000105641	0.000237693	0.000422565	0.000501796	0.00110923	0.00110923	0.00203359	0.00242975	0.00351257	0.00541411	0.00916438	0.0126505
	0.741994	0	0	0	0	0	0	0	0	0	2.58e-05	2.58e-05	0	0	0	2.58e-05	0	2.58e-05	2.58e-05	0	0	0	0	5.16e-05	0	0	0	2.58e-05	2.58e-05	0	0	0	0	0	0	2.58e-05	0.000232078	0.000103146	0.000335224	0.000489943	0.000128932	0.000670449	0.00141826	0.002295	0.0024755	0.00389376	0.00569881	0.0100309	0.0127901
	0.77061	0	0	0	0	0	0	0	0	0	0	0	0	0	0	0	0	0	0	0	0	0	0	0	0	0	0	0	0	0	0	0	0	0	2.79e-05	8.37e-05	8.37e-05	0.000139447	0.000111557	0.00041834	0.000557787	0.000864569	0.00133869	0.00142236	0.00220326	0.00298416	0.00457385	0.00909192	0.0130522
	0.799226	0	0	0	0	0	0	0	0	0	0	0	0	0	0	0	0	0	0	2.68e-05	0	2.68e-05	0	0	0	0	0	5.37e-05	0	2.68e-05	2.68e-05	0	5.37e-05	0	0	5.37e-05	8.05e-05	8.05e-05	0.000134196	8.05e-05	0.00032207	0.000670979	0.0012346	0.00161035	0.00182506	0.00346225	0.00480421	0.0089106	0.0123192
	0.827843	0	0	0	0	0	0	0	0	0	0	0	0	0	0	0	0	0	0	0	0	0	0	0	0	0	0	2.85e-05	2.85e-05	0	2.85e-05	5.7e-05	2.85e-05	0	2.85e-05	0	5.7e-05	0	2.85e-05	0.000199339	0.000512587	0.000626495	0.00102517	0.00130994	0.00199339	0.00350268	0.00512587	0.00834377	0.0110491
	0.856459	0	0	0	0	0	0	0	0	0	0	0	0	0	0	0	0	0	0	0	0	0	0	0	0	0	0	0	0	0	0	0	0	0	0	2.68e-05	0	8.04e-05	0.000241222	0.000187617	0.000241222	0.000402037	0.000857679	0.00125972	0.00176896	0.00289467	0.0043688	0.00801394	0.0120879
	0.885075	0	0	0	0	0	0	0	0	0	0	0	0	0	0	0	0	0	0	0	0	0	0	0	0	0	0	0	0	0	0	2.77e-05	0	5.54e-05	0	0	0	8.31e-05	0.000166141	8.31e-05	2.77e-05	0.000609182	0.000636872	0.000996843	0.00152296	0.00254749	0.00443042	0.00758709	0.0113806
	0.913691	0	0	0	0	0	2.54e-05	2.54e-05	0	0	0	0	0	0	5.08e-05	0	0	0	0	0	0	0	0	0	0	0	0	0	0	0	0	2.54e-05	2.54e-05	0	0	0	0	0	0.000101533	0.000177683	0.000329983	0.000507666	0.000761499	0.00109148	0.00185298	0.00251295	0.00388364	0.0078942	0.0124886
	0.942307	0	0	0	0	0	0	0	2.4e-05	2.4e-05	0	0	0	0	0	0	0	0	0	0	0	0	0	0	0	0	0	0	0	0	0	2.4e-05	0	0	0	4.8e-05	2.4e-05	2.4e-05	2.4e-05	0.000216133	0.000168104	0.00055234	0.000720444	0.00144089	0.00199323	0.00271367	0.00374631	0.00708436	0.0109507
	0.970924	0	0	2.7e-05	0	0	0	0	0	0	0	0	0	0	0	0	0	0	0	0	0	0	0	0	0	0	0	0	0	0	0	0	0	0	0	0	0	2.7e-05	5.41e-05	0.000216275	0.00018924	0.000432549	0.000892133	0.00137875	0.00162206	0.00224385	0.00405515	0.00746148	0.0124628
	0.99954	0	0	2.8e-05	0	0	2.8e-05	0	0	0	0	0	0	0	0	0	0	0	0	0	0	0	0	0	0	0	0	0	0	0	0	0	0	0	0	0	0	2.8e-05	5.6e-05	0	5.6e-05	0.000280214	0.000420321	0.000924706	0.00148514	0.0027461	0.00336257	0.00633284	0.00949926
	1.02816	0	0	0	0	0	0	0	0	0	0	0	0	0	0	0	0	0	0	0	0	0	0	0	0	0	0	0	0	0	0	0	0	0	0	0	5.21e-05	0	5.21e-05	5.21e-05	0.000208388	0.000390727	0.000494921	0.000989841	0.00151081	0.00179734	0.00364678	0.00713727	0.010211
	1.05677	0	0	0	0	0	0	0	0	0	0	0	0	0	0	0	0	0	0	0	0	0	0	0	0	0	0	0	0	0	0	0	0	0	0	0	0	2.49e-05	9.97e-05	4.99e-05	7.48e-05	0.000349023	0.000498604	0.000997208	0.00104707	0.00221879	0.00316613	0.00608297	0.00892501
	1.08539	5.17e-05	0	0	0	0	2.58e-05	2.58e-05	0	0	0	0	0	0	0	0	0	0	0	0	0	0	0	0	0	0	0	0	0	0	0	0	0	2.58e-05	0	0	0	7.75e-05	0	2.58e-05	0.000155087	0.000310174	0.000413565	0.000697891	0.00111146	0.00219706	0.00338606	0.00641026	0.010365
	1.114	0	0	0	0	5.61e-05	0	0	0	0	0	0	0	0	0	0	0	0	0	0	0	5.61e-05	0	0	0	0	0	0	0	0	0	0	5.61e-05	0	0	5.61e-05	0	5.61e-05	0	8.41e-05	0.000140158	0.000336379	0.000308348	0.000728822	0.00131749	0.00224253	0.00313954	0.00681168	0.0101755
	1.14262	2.71e-05	0	0	0	0	0	0	0	0	0	0	0	0	0	0	0	0	0	0	0	0	0	0	0	0	0	0	0	0	0	0	0	0	0	0	0	0	0	0	0	5.42e-05	0.000297917	0.000677085	0.000866668	0.00184167	0.00262709	0.0063646	0.0104542
	1.17124	0	0	2.5e-05	2.5e-05	0	0	0	0	0	0	0	0	0	0	0	0	0	2.5e-05	2.5e-05	0	0	0	0	0	7.51e-05	0	0	0	0	2.5e-05	0	0	0	0	0	0	0	0	2.5e-05	0.000150192	0.000200255	0.000300383	0.000350447	0.000851085	0.00202758	0.00247816	0.00528173	0.009412
	1.19985	0	0	0	0	0	0	0	0	0	0	0	0	0	0	0	0	0	0	0	0	0	5.26e-05	0	0	0	0	0	0	0	0	0	0	0	0	0	0	0	0	7.9e-05	0.000184259	0.000131614	0.000131614	0.000658068	0.000921295	0.00152672	0.00218478	0.00481706	0.00913398
	1.22847	2.7e-05	0	0	0	0	0	0	0	0	0	0	0	0	2.7e-05	0	2.7e-05	0	0	5.41e-05	0	0	0	0	0	0	2.7e-05	0	5.41e-05	2.7e-05	0	0	0	0	0	0	0	0	0	0	0	0.000135142	0.000189199	0.000621655	0.000783826	0.0017028	0.00254068	0.0048381	0.0081626
	1.25709	0	0	0	0	0	0	0	0	0	0	0	0	0	0	0	0	0	0	0	0	0	0	0	0	0	5.26e-05	0	5.26e-05	0	0	0	0	0	0	5.26e-05	0	5.26e-05	0	0	0.000131569	2.63e-05	0.000131569	0.000473647	0.000684156	0.00157882	0.00273663	0.00473647	0.00794674
	1.2857	0	0	0	0	0	0	0	0	0	5.44e-05	0	0	0	0	0	0	0	0	0	0	0	0	0	0	0	0	0	0	2.72e-05	0	0	0	0	0	0	0	0	0	2.72e-05	0.000163239	2.72e-05	0.000299271	0.000353684	0.000652955	0.00122429	0.0020949	0.00514202	0.00767222
	1.31432	0	0	0	0	0	0	0	0	0	0	0	0	0	0	0	0	0	0	2.67e-05	0	0	0	0	0	0	0	0	0	0	0	0	0	0	0	0	0	0	0	0	2.67e-05	0.000106855	0.000213709	0.000400705	0.000694556	0.00128226	0.00248437	0.00333921	0.00782711
	1.34293	0	0	0	0	0	5.07e-05	0	0	0	0	0	0	0	0	0	0	0	0	5.07e-05	0	0	0	0	0	0	0	0	0	0	0	0	0	0	0	0	0	0	5.07e-05	0	0.000101435	7.61e-05	0.000177512	0.000380382	0.000405741	0.00111579	0.00177512	0.00415885	0.00763301
	1.37155	0	0	0	0	5.29e-05	0	0	0	0	0	0	0	0	0	0	0	0	0	0	0	0	0	0	0	0	0	0	0	0	0	0	0	0	0	0	2.65e-05	2.65e-05	0	0	0	0.000105865	7.94e-05	0.000396993	0.000820453	0.00137624	0.00198497	0.003917	0.00666949
	1.40017	0	0	0	0	0	0	0	0	0	0	0	0	0	0	0	0	0	0	0	0	0	0	0	0	0	0	0	0	0	0	0	0	0	0	0	0	0	0	0	2.72e-05	5.44e-05	2.72e-05	0.000353732	0.000489783	0.00114283	0.00204076	0.0042992	0.00685696
	1.42878	0	0	0	0	0	0	0	0	0	0	0	0	0	0	0	0	0	0	0	0	0	0	0	0	0	5.46e-05	0	0	0	0	0	0	0	0	0	0	0	0	0	0	0	2.73e-05	0.000245814	0.000518941	0.00120176	0.00166607	0.00355065	0.00660967
	1.4574	0	0	0	0	0	2.47e-05	2.47e-05	0	0	0	0	0	0	0	0	0	0	0	0	0	4.94e-05	0	0	0	0	0	0	0	0	0	0	2.47e-05	2.47e-05	0	0	0	0	0	2.47e-05	7.42e-05	4.94e-05	0	0.000222453	0.000469623	0.00133472	0.00173019	0.00375698	0.00711849
	1.48602	5.08e-05	0	0	0	0	0	0	0	0	0	0	0	0	0	0	0	0	0	0	0	0	0	0	0	0	0	0	0	0	0	0	0	0	0	0	0	0	0	0	5.08e-05	0	2.54e-05	0.000152335	0.000406225	0.00083784	0.00182801	0.00423998	0.0067535
	1.51463	0	0	0	0	0	0	0	0	0	0	2.46e-05	2.46e-05	0	0	0	0	0	0	0	2.46e-05	2.46e-05	0	0	0	0	0	0	0	0	0	0	0	2.46e-05	2.46e-05	0	0	0	0	0	2.46e-05	0	7.39e-05	2.46e-05	0.00034476	0.000911151	0.00155142	0.00310284	0.00591017
	1.54325	2.87e-05	0	0	0	0	0	0	0	0	0	0	2.87e-05	2.87e-05	0	0	0	0	0	0	2.87e-05	0	0	2.87e-05	0	0	0	0	0	0	0	0	0	0	0	0	0	5.74e-05	0	0	2.87e-05	5.74e-05	0.000114877	0.000114877	0.000172315	0.000545663	0.00117748	0.00338886	0.00588742
	1.57186	0	0	0	0	4.89e-05	0	0	0	0	0	0	0	0	0	2.44e-05	0	0	0	4.89e-05	0	0	0	0	4.89e-05	0	0	0	0	0	0	0	0	0	0	0	4.89e-05	0	0	0	4.89e-05	4.89e-05	4.89e-05	0.000171091	0.00031774	0.000879894	0.00136873	0.00285966	0.00640368
	1.60048	0	0	0	0	0	0	0	0	0	0	0	0	0	0	0	0	0	2.51e-05	2.51e-05	0	0	0	0	0	0	0	0	0	2.51e-05	2.51e-05	0	0	5.01e-05	0	0	0	0	0	0	0	0	7.52e-05	0.000225507	0.000400902	0.000676522	0.00132799	0.00340767	0.00671511
	1.6291	0	0	0	0	0	0	0	0	0	0	0	0	0	0	0	0	0	0	5.06e-05	0	0	0	0	0	0	0	0	0	0	5.06e-05	2.53e-05	0	0	0	0	0	0	0	0	0	0	2.53e-05	0.000151764	0.00025294	0.000505881	0.00103706	0.00283293	0.0063488
	1.65771	0	0	0	0	0	0	0	0	0	0	0	0	0	0	0	0	0	0	0	0	0	0	0	0	0	0	0	0	0	0	0	0	0	0	0	0	0	0	0	0	5.42e-05	5.42e-05	0.000244048	0.000216932	0.000488096	0.00100331	0.00271164	0.00536906
	1.68633	0	0	0	0	0	0	0	0	0	0	0	0	0	0	0	0	0	0	0	0	0	2.53e-05	2.53e-05	0	5.07e-05	0	0	2.53e-05	0	0	0	0	0	0	0	0	0	0	0	0	0	0	2.53e-05	0.000405299	0.000709274	0.00134255	0.00281176	0.00539555
	1.71494	0	0	0	0	0	0	0	0	0	0	0	0	0	0	0	0	0	0	5.65e-05	0	0	0	0	0	0	0	0	5.65e-05	0	0	0	2.83e-05	5.65e-05	2.83e-05	0	0	0	0	0	0	0	0	0	0.000197919	0.000452386	0.00113097	0.00268604	0.0050328
	1.74356	0	0	0	0	0	0	0	0	0	0	0	0	0	0	0	2.63e-05	0	2.63e-05	0	0	0	0	0	0	0	2.63e-05	2.63e-05	0	0	0	0	0	0	0	0	2.63e-05	0	0	0	0	0	2.63e-05	0.000158094	0.000342538	0.000658727	0.00131745	0.00255586	0.00566505
	1.77218	0	0	0	0	0	0	0	0	0	0	0	0	0	0	0	0	0	0	0	0	0	2.66e-05	5.32e-05	0	0	0	0	5.32e-05	2.66e-05	0	0	0	0	0	0	0	0	0	0	0	0	0	0	5.32e-05	0.000398851	0.000771113	0.00247288	0.00473303
	1.80079	0	0	0	0	0	0	0	0	0	0	0	0	0	0	0	0	0	0	0	0	2.68e-05	0	0	0	2.68e-05	2.68e-05	2.68e-05	0	2.68e-05	2.68e-05	2.68e-05	2.68e-05	0	0	0	0	0	0	0	0	0	0	2.68e-05	0.00026758	0.000214064	0.00080274	0.00240822	0.00486996
	1.82941	0	0	0	0	0	0	0	0	5.03e-05	0	0	0	0	0	0	0	0	0	0	0	0	0	0	0	0	0	0	0	0	0	0	0	0	0	0	0	0	0	0	0	0	0	0	0.000125824	0.000553626	0.00100659	0.00218934	0.00465549
	1.85803	0	0	0	0	0	0	0	0	0	0	0	0	0	0	0	0	0	0	0	2.56e-05	2.56e-05	0	0	0	0	0	5.12e-05	0	0	0	0	0	0	0	0	0	0	0	0	0	0	0	0	0.00015348	0.000460441	0.000639501	0.00173944	0.00406722
	1.88664	0	0	0	0	0	0	0	0	0	0	0	0	0	0	0	0	0	0	0	0	0	0	0	0	0	0	0	0	0	0	0	0	0	0	0	0	0	0	0	0	0	0	6.32e-05	0.000158023	0.000221232	0.000853323	0.00186467	0.00322367
[truncated: 102 more columns]

## Sheet: Figure 1c1
Figure 1c1
rows	ky (invA(
columns	kx (invA)
		-2.87	-2.84547	-2.82094	-2.79641	-2.77188	-2.74735	-2.72282	-2.69829	-2.67376	-2.64923	-2.6247	-2.60017	-2.57564	-2.55111	-2.52658	-2.50205	-2.47752	-2.45299	-2.42846	-2.40393	-2.3794	-2.35487	-2.33034	-2.30581	-2.28128	-2.25675	-2.23222	-2.20769	-2.18316	-2.15863	-2.1341	-2.10957	-2.08504	-2.06051	-2.03598	-2.01145	-1.98692	-1.96239	-1.93786	-1.91333	-1.8888	-1.86427	-1.83974	-1.81521	-1.79068	-1.76615	-1.74162	-1.71709
	-2.87	0	0	0	0	0	0	0	0	0	0	0	0	0	0	0	0	0	0	0	0	0	0	0	0	0	0	0	0	0	0	0	0	0	0	0	0	0	0	0	0	0	0	0	0	0	0	0	0
	-2.84547	0	0	0	0	0	0	0	0	0	0	0	0	0	0	0	0	0	0	0	0	0	0	0	0	0	0	0	0	0	0	0	0	0	0	0	0	0	0	0	0	0	0	0	0	0	0	0	0
	-2.82094	0	0	0	0	0	0	0	0	0	0	0	0	0	0	0	0	0	0	0	0	0	0	0	0	0	0	0	0	0	0	0	0	0	0	0	0	0	0	0	0	0	0	0	0	0	0	0	0
	-2.79641	0	0	0	0	0	0	0	0	0	0	0	0	0	0	0	0	0	0	0	0	0	0	0	0	0	0	0	0	0	0	0	0	0	0	0	0	0	0	0	0	0	0	0	0	0	0	0	0
	-2.77188	0	0	0	0	0	0	0	0	0	0	0	0	0	0	0	0	0	0	0	0	0	0	0	0	0	0	0	0	0	0	0	0	0	0	0	0	0	0	0	0	0	0	0	0	0	0	0	0
	-2.74735	0	0	0	0	0	0	0	0	0	0	0	0	0	0	0	0	0	0	0	0	0	0	0	0	0	0	0	0	0	0	0	0	0	0	0	0	0	0	0	0	0	0	0	0	0	0	0	0
	-2.72282	0	0	0	0	0	0	0	0	0	0	0	0	0	0	0	0	0	0	0	0	0	0	0	0	0	0	0	0	0	0	0	0	0	0	0	0	0	0	0	0	0	0	0	0	0	0	0	0
	-2.69829	0	0	0	0	0	0	0	0	0	0	0	0	0	0	0	0	0	0	0	0	0	0	0	0	0	0	0	0	0	0	0	0	0	0	0	0	0	0	0	0	0	0	0	0	0	0	0	0
	-2.67376	0	0	0	0	0	0	0	0	0	0	0	0	0	0	0	0	0	0	0	0	0	0	0	0	0	0	0	0	0	0	0	0	0	0	0	0	0	0	0	0	0	0	0	0	0	0	0	0
	-2.64923	0	0	0	0	0	0	0	0	0	0	0	0	0	0	0	0	0	0	0	0	0	0	0	0	0	0	0	0	0	0	0	0	0	0	0	0	0	0	0	0	0	0	0	0	0	0	0	0
	-2.6247	0	0	0	0	0	0	0	0	0	0	0	0	0	0	0	0	0	0	0	0	0	0	0	0	0	0	0	0	0	0	0	0	0	0	0	0	0	0	0	0	0	0	0	0	0	0	0	0
	-2.60017	0	0	0	0	0	0	0	0	0	0	0	0	0	0	0	0	0	0	0	0	0	0	0	0	0	0	0	0	0	0	0	0	0	0	0	0	0	0	0	0	0	0	0	0	0	0	0	0
	-2.57564	0	0	0	0	0	0	0	0	0	0	0	0	0	0	0	0	0	0	0	0	0	0	0	0	0	0	0	0	0	0	0	0	0	0	0	0	0	0	0	0	0	0	0	0	0	0	0	0
	-2.55111	0	0	0	0	0	0	0	0	0	0	0	0	0	0	0	0	0	0	0	0	0	0	0	0	0	0	0	0	0	0	0	0	0	0	0	0	0	0	0	0	0	0	0	0	0	0	0	0
	-2.52658	0	0	0	0	0	0	0	0	0	0	0	0	0	0	0	0	0	0	0	0	0	0	0	0	0	0	0	0	0	0	0	0	0	0	0	0	0	0	0	0	0	0	0	0	0	0	0	0
	-2.50205	0	0	0	0	0	0	0	0	0	0	0	0	0	0	0	0	0	0	0	0	0	0	0	0	0	0	0	0	0	0	0	0	0	0	0	0	0	0	0	0	0	0	0	0	0	0	0	0
	-2.47752	0	0	0	0	0	0	0	0	0	0	0	0	0	0	0	0	0	0	0	0	0	0	0	0	0	0	0	0	0	0	0	0	0	0	0	0	0	0	0	0	0	0	0	0	0	0	0	0
	-2.45299	0	0	0	0	0	0	0	0	0	0	0	0	0	0	0	0	0	0	0	0	0	0	0	0	0	0	0	0	0	0	0	0	0	0	0	0	0	0	0	0	0	0	0	0	0	0	0	0
	-2.42846	0	0	0	0	0	0	0	0	0	0	0	0	0	0	0	0	0	0	0	0	0	0	0	0	0	0	0	0	0	0	0	0	0	0	0	0	0	0	0	0	0	0	0	0	0	0	0	0
	-2.40393	0	0	0	0	0	0	0	0	0	0	0	0	0	0	0	0	0	0	0	0	0	0	0	0	0	0	0	0	0	0	0	0	0	0	0	0	0	0	0	0	0	0	0	0	0	0	0	0
	-2.3794	0	0	0	0	0	0	0	0	0	0	0	0	0	0	0	0	0	0	0	0	0	0	0	0	0	0	0	0	0	0	0	0	0	0	0	0	0	0	0	0	0	0	0	0	0	0	0	0
	-2.35487	0	0	0	0	0	0	0	0	0	0	0	0	0	0	0	0	0	0	0	0	0	0	0	0	0	0	0	0	0	0	0	0	0	0	0	0	0	0	0	0	0	0	0	0	0	0	0	0
	-2.33034	0	0	0	0	0	0	0	0	0	0	0	0	0	0	0	0	0	0	0	0	0	0	0	0	0	0	0	0	0	0	0	0	0	0	0	0	0	0	0	0	0	0	0	0	0	0	0	0
	-2.30581	0	0	0	0	0	0	0	0	0	0	0	0	0	0	0	0	0	0	0	0	0	0	0	0	0	0	0	0	0	0	0	0	0	0	0	0	0	0	0	0	0	0	0	0	0	0	0	0
	-2.28128	0	0	0	0	0	0	0	0	0	0	0	0	0	0	0	0	0	0	0	0	0	0	0	0	0	0	0	0	0	0	0	0	0	0	0	0	0	0	0	0	0	0	0	0	0	0	0	0
	-2.25675	0	0	0	0	0	0	0	0	0	0	0	0	0	0	0	0	0	0	0	0	0	0	0	0	0	0	0	0	0	0	0	0	0	0	0	0	0	0	0	0	0	0	0	0	0	0	0	0
	-2.23222	0	0	0	0	0	0	0	0	0	0	0	0	0	0	0	0	0	0	0	0	0	0	0	0	0	0	0	0	0	0	0	0	0	0	0	0	0	0	0	0	0	0	0	0	0	0	0	0
	-2.20769	0	0	0	0	0	0	0	0	0	0	0	0	0	0	0	0	0	0	0	0	0	0	0	0	0	0	0	0	0	0	0	0	0	0	0	0	0	0	0	0	0	0	0	0	0	0	0	0
	-2.18316	0	0	0	0	0	0	0	0	0	0	0	0	0	0	0	0	0	0	0	0	0	0	0	0	0	0	0	0	0	0	0	0	0	0	0	0	0	0	0	0	0	0	0	0	0	0	0	0
	-2.15863	0	0	0	0	0	0	0	0	0	0	0	0	0	0	0	0	0	0	0	0	0	0	0	0	0	0	0	0	0	0	0	0	0	0	0	0	0	0	0	0	0	0	0	0	0	0	0	0
	-2.1341	0	0	0	0	0	0	0	0	0	0	0	0	0	0	0	0	0	0	0	0	0	0	0	0	0	0	0	0	0	0	0	0	0	0	0	0	0	0	0	0	0	0	0	0	0	0	0	0
	-2.10957	0	0	0	0	0	0	0	0	0	0	0	0	0	0	0	0	0	0	0	0	0	0	0	0	0	0	0	0	0	0	0	0	0	0	0	0	0	0	0	0	0	0	0	0	0	0	0	0
	-2.08504	0	0	0	0	0	0	0	0	0	0	0	0	0	0	0	0	0	0	0	0	0	0	0	0	0	0	0	0	0	0	0	0	0	0	0	0	0	0	0	0	0	0	0	0	0	0	0	0
	-2.06051	0	0	0	0	0	0	0	0	0	0	0	0	0	0	0	0	0	0	0	0	0	0	0	0	0	0	0	0	0	0	0	0	0	0	0	0	0	0	0	0	0	0	0	0	0	0	0	0
	-2.03598	0	0	0	0	0	0	0	0	0	0	0	0	0	0	0	0	0	0	0	0	0	0	0	0	0	0	0	0	0	0	0	0	0	0	0	0	0	0	0	0	0	0	0	0	0	0	0	0
	-2.01145	0	0	0	0	0	0	0	0	0	0	0	0	0	0	0	0	0	0	0	0	0	0	0	0	0	0	0	0	0	0	0	0	0	0	0	0	0	0	0	0	0	0	0	0	0	0	0	0
	-1.98692	0	0	0	0	0	0	0	0	0	0	0	0	0	0	0	0	0	0	0	0	0	0	0	0	0	0	0	0	0	0	0	0	0	0	0	0	0	0	0	0	0	0	0	0	0	0	0	0
	-1.96239	0	0	0	0	0	0	0	0	0	0	0	0	0	0	0	0	0	0	0	0	0	0	0	0	0	0	0	0	0	0	0	0	0	0	0	0	0	0	0	0	0	0	0	0	0	0	0	0
	-1.93786	0	0	0	0	0	0	0	0	0	0	0	0	0	0	0	0	0	0	0	0	0	0	0	0	0	0	0	0	0	0	0	0	0	0	0	0	0	0	0	0	0	0	0	0	0	0	0	0
	-1.91333	0	0	0	0	0	0	0	0	0	0	0	0	0	0	0	0	0	0	0	0	0	0	0	0	0	0	0	0	0	0	0	0	0	0	0	0	0	0	0	0	0	0	0	0	0	0	0	0
	-1.8888	0	0	0	0	0	0	0	0	0	0	0	0	0	0	0	0	0	0	0	0	0	0	0	0	0	0	0	0	0	0	0	0	0	0	0	0	0	0	0	0	0	0	0	0	0	0	0	0
	-1.86427	0	0	0	0	0	0	0	0	0	0	0	0	0	0	0	0	0	0	0	0	0	0	0	0	0	0	0	0	0	0	0	0	0	0	0	0	0	0	0	0	0	0	0	0	0	0	0	0
	-1.83974	0	0	0	0	0	0	0	0	0	0	0	0	0	0	0	0	0	0	0	0	0	0	0	0	0	0	0	0	0	0	0	0	0	0	0	0	0	0	0	0	0	0	0	0	0	0	0	0
	-1.81521	0	0	0	0	0	0	0	0	0	0	0	0	0	0	0	0	0	0	0	0	0	0	0	0	0	0	0	0	0	0	0	0	0	0	0	0	0	0	0	0	0	0	0	0	0	0	0	0
	-1.79068	0	0	0	0	0	0	0	0	0	0	0	0	0	0	0	0	0	0	0	0	0	0	0	0	0	0	0	0	0	0	0	0	0	0	0	0	0	0	0	0	0	0	0	0	0	0	0	0
	-1.76615	0	0	0	0	0	0	0	0	0	0	0	0	0	0	0	0	0	0	0	0	0	0	0	0	0	0	0	0	0	0	0	0	0	0	0	0	0	0	0	0	0	0	0	0	0	0	0	0
	-1.74162	0	0	0	0	0	0	0	0	0	0	0	0	0	0	0	0	0	0	0	0	0	0	0	0	0	0	0	0	0	0	0	0	0	0	0	0	0	0	0	0	0	0	0	0	0	0	0	0
	-1.71709	0	0	0	0	0	0	0	0	0	0	0	0	0	0	0	0	0	0	0	0	0	0	0	0	0	0	0	0	0	0	0	0	0	0	0	0	0	0	0	0	0	0	0	0	0	0	0	0
	-1.69256	0	0	0	0	0	0	0	0	0	0	0	0	0	0	0	0	0	0	0	0	0	0	0	0	0	0	0	0	0	0	0	0	0	0	0	0	0	0	0	0	0	0	0	0	0	0	0	0
	-1.66803	0	0	0	0	0	0	0	0	0	0	0	0	0	0	0	0	0	0	0	0	0	0	0	0	0	0	0	0	0	0	0	0	0	0	0	0	0	0	0	0	0	0	0	0	0	0	0	0
	-1.6435	0	0	0	0	0	0	0	0	0	0	0	0	0	0	0	0	0	0	0	0	0	0	0	0	0	0	0	0	0	0	0	0	0	0	0	0	0	0	0	0	0	0	0	0	0	0	0	0
	-1.61897	0	0	0	0	0	0	0	0	0	0	0	0	0	0	0	0	0	0	0	0	0	0	0	0	0	0	0	0	0	0	0	0	0	0	0	0	0	0	0	0	0	0	0	0	0	0	0	0
	-1.59444	0	0	0	0	0	0	0	0	0	0	0	0	0	0	0	0	0	0	0	0	0	0	0	0	0	0	0	0	0	0	0	0	0	0	0	0	0	0	0	0	0	0	0	0	0	0	0	0
	-1.56991	0	0	0	0	0	0	0	0	0	0	0	0	0	0	0	0	0	0	0	0	0	0	0	0	0	0	0	0	0	0	0	0	0	0	0	0	0	0	0	0	0	0	0	0	0	0	0	0
	-1.54538	0	0	0	0	0	0	0	0	0	0	0	0	0	0	0	0	0	0	0	0	0	0	0	0	0	0	0	0	0	0	0	0	0	0	0	0	0	0	0	0	0	0	0	0	0	0	0	0
	-1.52085	0	0	0	0	0	0	0	0	0	0	0	0	0	0	0	0	0	0	0	0	0	0	0	0	0	0	0	0	0	0	0	0	0	0	0	0	0	0	0	0	0	0	0	0	0	0	0	0
	-1.49632	0	0	0	0	0	0	0	0	0	0	0	0	0	0	0	0	0	0	0	0	0	0	0	0	0	0	0	0	0	0	0	0	0	0	0	0	0	0	0	0	0	0	0	0	0	0	0	0
	-1.47179	0	0	0	0	0	0	0	0	0	0	0	0	0	0	0	0	0	0	0	0	0	0	0	0	0	0	0	0	0	0	0	0	0	0	0	0	0	0	0	0	0	0	0	0	0	0	0	0
	-1.44726	0	0	0	0	0	0	0	0	0	0	0	0	0	0	0	0	0	0	0	0	0	0	0	0	0	0	0	0	0	0	0	0	0	0	0	0	0	0	0	0	0	0	0	0	0	0	0	0
	-1.42274	0	0	0	0	0	0	0	0	0	0	0	0	0	0	0	0	0	0	0	0	0	0	0	0	0	0	0	0	0	0	0	0	0	0	0	0	0	0	0	0	0	0	0	0	0	0	0	0
	-1.39821	0	0	0	0	0	0	0	0	0	0	0	0	0	0	0	0	0	0	0	0	0	0	0	0	0	0	0	0	0	0	0	0	0	0	0	0	0	0	0	0	0	0	0	0	0	0	0	0
	-1.37368	0	0	0	0	0	0	0	0	0	0	0	0	0	0	0	0	0	0	0	0	0	0	0	0	0	0	0	0	0	0	0	0	0	0	0	0	0	0	0	0	0	0	0	0	0	0	0	0
	-1.34915	0	0	0	0	0	0	0	0	0	0	0	0	0	0	0	0	0	0	0	0	0	0	0	0	0	0	0	0	0	0	0	0	0	0	0	0	0	0	0	0	0	0	0	0	0	0	0	0
	-1.32462	0	0	0	0	0	0	0	0	0	0	0	0	0	0	0	0	0	0	0	0	0	0	0	0	0	0	0	0	0	0	0	0	0	0	0	0	0	0	0	0	0	0	0	0	0	0	0	0
	-1.30009	0	0	0	0	0	0	0	0	0	0	0	0	0	0	0	0	0	0	0	0	0	0	0	0	0	0	0	0	0	0	0	0	0	0	0	0	0	0	0	0	0	0	0	0	0	0	0	0
	-1.27556	0	0	0	0	0	0	0	0	0	0	0	0	0	0	0	0	0	0	0	0	0	0	0	0	0	0	0	0	0	0	0	0	0	0	0	0	0	0	0	0	0	0	0	0	0	0	0	0
	-1.25103	0	0	0	0	0	0	0	0	0	0	0	0	0	0	0	0	0	0	0	0	0	0	0	0	0	0	0	0	0	0	0	0	0	0	0	0	0	0	0	0	0	0	0	0	0	0	0	0
	-1.2265	0	0	0	0	0	0	0	0	0	0	0	0	0	0	0	0	0	0	0	0	0	0	0	0	0	0	0	0	0	0	0	0	0	0	0	0	0	0	0	0	0	0	0	0	0	0	0	0
	-1.20197	0	0	0	0	0	0	0	0	0	0	0	0	0	0	2.67614e-08	0	0	0	0	0	0	0	0	0	0	0	0	0	0	0	0	0	0	0	0	0	0	0	0	0	0	0	0	0	0	0	0	0
	-1.17744	0	0	0	0	0	0	0	0	0	0	2.83604e-05	0.000743851	0	0	1.02709e-06	1.98965e-07	0	0	0	0	0	0	0	0	0	0	0	0	0	0	0	0	0	0	0	0	0	0	0	0	0	0	0	0	0	0	0	0
	-1.15291	0	0	0	0	0	0	0	0	0	0	0.000491484	0.00708788	0.00824104	0.00226835	4.72699e-05	3.99403e-06	0	0	0	0	0	0	0	0	0	0	0	0	0	0	0	0	0	0	0	0	0	0	0	0	0	0	0	0	0	0	0	0
	-1.12838	0	0	0	0	0	0	0	0	0	0	0.00276392	0.0160551	0.0255866	0.0050018	0.000290405	8.65592e-06	0	0	0	0	0	0	0	0	0	0	0	0	0	0	0	0	0	0	0	0	0	0	0	0	0	0	0	0	0	0	0	0
	-1.10385	0	0	0	0	0	0	0	0	0	0	0.00177159	0.00647111	0.0146888	0.00973604	0.000389516	0	0	0	0	0	0	0	0	0	0	0	0	0	0	0	0	0	0	0	0	0	0	0	0	0	0	0	0	0	0	0	0	0
	-1.07932	0	0	0	0	0	0	0	0	0	0	1.22514e-05	0.000959866	0.00323079	0.000518307	0.000119401	0	0	0	0	0	0	0	0	0	0	0	0	0	0	0	0	0	0	0	0	0	0	0	0	0	0	0	0	0	0	0	0	0
	-1.05479	0	0	0	0	0	0	0	0	0	0	0	0.000164579	0.000305648	0	0	0	0	0	0	0	0	0	0	0	0	0	0	0	0	0	0	0	0	0	0	0	0	0	0	0	0	0	0	0	0	0	0	0
	-1.03026	0	0	0	0	0	0	0	0	0	0	0	0	0	0	0	0	0	0	0	0	0	0	0	0	0	0	0	0	0	0	0	0	0	0	0	0	0	0	0	0	0	0	0	0	0	0	0	0
	-1.00573	0	0	0	0	0	0	0	0	0	0	0	0	0	0	0	0	0	0	0	0	0	0	0	0	0	0	0	0	0	0	0	0	0	0	0	0	0	0	0	0	0	0	0	0	0	0	0	0
	-0.981197	0	0	0	0	0	0	0	0	3.00022e-06	3.61731e-05	0	0	0	0	0	0	0	0	0	0	0	0	0	0	0	0	0	0	0	0	0	0	0	0	0	0	0	0	0	0	0	0	0	0	0	0	0	0
	-0.956667	0	0	0	0	0	0	0	4.61171e-05	0.000438504	0.0013344	0.000385898	4.45937e-05	0	0	0	0	0	0	0	0	0	0	0	0	0	0	0	0	0	0	0	0	0	0	0	0	0	0	0	0	0	0	0	0	0	0	0	0
	-0.932137	0	0	0	0	0	0	0	0.000494746	0.00603427	0.0133254	0.00677217	0.000361773	1.86279e-06	2.05011e-08	0	0	0	0	0	0	0	0	0	0	0	0	0	0	0	0	0	0	0	0	0	0	0	0	0	0	0	0	0	0	0	0	0	0
	-0.907607	0	0	0	0	0	0	3.53342e-05	0.00145972	0.0140154	0.0860798	0.0153665	0.00159432	8.52122e-05	0	0	0	0	0	0	0	0	0	0	0	0	0	0	0	0	0	0	0	0	0	0	0	0	0	0	0	0	0	0	0	0	0	0	0
	-0.883077	0	0	0	0	0	0	0	0.00068537	0.00645917	0.0167878	0.00722371	0.000642627	2.69513e-06	0	0	0	0	0	0	0	0	0	0	0	0	0	0	0	0	0	0	0	0	0	0	0	0	0	0	0	0	0	0	0	0	0	0	0
	-0.858547	0	0	0	0	0	0	0	6.88352e-05	0.000712374	0.00184105	0.000650558	0.00012816	5.93698e-05	0.000387956	0.000185892	0	0	0	0	0	0	0	0	0	0	0	0	0	0	0	0	0	0	0	0	0	0	0	0	0	0	0	0	0	0	0	0	0
	-0.834017	0	0	0	0	0	0	0	0	0	9.47843e-05	0.000186917	0.00184983	0.00216303	0.00919458	0.000893136	6.18375e-05	0	0	0	0	0	0	0	0	0	0	0	0	0	0	0	0	0	0	0	0	0	0	0	0	0	0	0	0	0	0	0	0
	-0.809487	0	0	0	0	0	0	0	0	0	0	3.88543e-05	0.00813612	0.0206623	0.0150077	0.00344894	0.000306327	0	0	0	0	0	0	0	0	0	0	0	0.111111	0	0	0	0	0	0	0	0	0	0	0	0	0	0	0	0	0	0	0	0
	-0.784957	0	0	0	0	0	0	0	0	0	0	0.000669965	0.00711791	0.0172001	0.00905885	0.00203012	0.000240664	0	0	0	0	0	0	0	0	0	0	0	0	0	0	0	0	0	0	0	0	0	0	0	0	0	0	0	0	0	0	0	0
	-0.760427	0	0	0	0	0	0	0	0	0	0	7.44007e-05	0.0005069	0.00348718	0.00252839	0.000299326	0	0	0	0	0	0	0	0	0	0	0	0	0	0	0	0	0	0	0	0	0	0	0	0	0	0	0	0	0	0	0	0	0
	-0.735897	0	0	0	0	0	0	0	0	0	0	3.52736e-06	1.71417e-05	0	0	4.55969e-05	0	0	0	0	0	0	0	0	0	0	0	0	0.111111	0	0	0	0	0	0	0	0	0	0	0	0	0	0	0	0	0	0	0	0
	-0.711368	0	0	0	0	0	0	0	0	0	0	0	7.49958e-07	0	0	0	0	0	0	0	0	0	0	0	0	0	0	0	0	0	0	0	0	0	0	0	0	0	0	0	0	0	0	0	0	0	0	0	0
	-0.686838	0	0	0	0	0	0	0	0	0	0	0	0	0	0	0	0	0	0	0	0	0	0	0	0	0	0	0	0	0	0	0	0	0	0	0	0	0	0	0	0	0	0	0	0	0	0	0	0
	-0.662308	0	0	0	0	0	0	0	0	0	0	0	0	0	0	0	0	0	0	0	0	0	0	0	0	0	0	0	0	0	0	0	0	0	0	0	0	0	0	0	0	0	0	0	0	0	0	0	0
	-0.637778	0	0	0	0	0	0	0	0	0	0	0	0	0	0	0	0	0	0	0	0	0	0	0	0	0	0	0	0	0	0	0	0	0	0	0	0	0	0	0	0	0	0	0	0	0	0	0	0
	-0.613248	0	0	0	0	0	0	0	0	0	0	0	0	0	0	0	0	0	0	0	0	0	0	0	0	0	0	0	0	0	0	0	0	0	0	0	0	0	0	0	0	0	0	0	0	0	0	0	0
	-0.588718	0	0	0	0	0	0	0	0	0	0	0	0	0	0	0	0	0	0	0	0	0	0	0	0	0	0	0	0	0	0	0	0	0	0	0	0	0	0	0	0	0	0	0	0	0	0	0	0
	-0.564188	0	0	0	0	0	0	0	0	0	0	0	0	0	0	0	0	0	0	0	0	0	0	0	0	0	0	0	0	0	0	0	0	0	0	0	0	0	0	0	0	0	0	0	0	0	0	0	0
	-0.539658	0	0	0	0	0	0	0	0	0	0	0	0	0	0	0	0	0	0	0	0	0	0	0	0	0	0	0	0	0	0	0	0	0	0	0	0	0	0	0	0	0	0	0	0	0	0	0	0
	-0.515128	0	0	0	0	0	0	0	0	0	0	0	0	0	0	0	0	0	0	0	0	0	0	0	0	0	0	0	0	0	0	0	0	0	0	0	0	0	0	0	0	0	0	0	0	0	0	0	0
	-0.490598	0	0	0	0	0	0	0	0	0	0	0	0	0	0	0	0	0	0	0	0	0	0	0	0	0	0	0	0	0	0	0	0	0	0	0	0	0	0	0	0	0	0	0	0	0	0	0	0
	-0.466068	0	0	0	0	0	0	0	0	0	0	0	0	0	0	0	0	0	0	0	0	0	0	0	0	0	0	0	0	0	0	0	0	0	0	0	0	0	0	0	0	0	0	0	0	0	0	0	0
	-0.441538	0	0	0	0	0	0	0	0	0	0	0	0	0	0	0	0	0	0	0	0	0	0	0	0	0	0	0	0	0	0	0	0	0	0	0	0	0	0	0	0	0	0	0	0	0	0	0	0
	-0.417009	0	0	0	0	0	0	0	0	0	0	0	0	0	0	0	0	0	0	0	0	0	0	0	0	0	0	0	0	0	0	0	0	0	0	0	0	0	0	0	0	0	0	0	0	0	0	0	0
	-0.392479	0	0	0	0	0	0	0	0	0	0	0	0	0	0	0	0	0	0	0	0	0	0	0	0	0	0	0	0	0	0	0	0	0	0	0	0	0	0	0	0	0	0	0	0	0	0	0	0
	-0.367949	0	0	0	0	0	0	0	0	0	0	0	0	0	0	0	0	0	0	0	0	0	0	0	0	0	0	0	0	0	0	0	0	0	0	0	0	0	0	0	0	0	0	0	0	0	0	0	0
	-0.343419	0	0	0	0	0	0	0	0	0	0	0	0	0	0	0	0	0	0	0	0	0	0	0	0	0	0	0	0	0	0	0	0	0	0	0	0	0	0	0	0	0	0	0	0	0	0	0	0
	-0.318889	0	0	0	0	0	0	0	0	0	0	0	0	0	0	0	0	0	0	0	0	0	0	0	0	0	0	0	0	0	0	0	0	0	0	0	0	0	0	0	0	0	0	0	0	0	0	0	0
	-0.294359	0	0	0	0	0	0	0	0	0	0	0	0	0	0	0	0	0	0	0	0	0	0	0	0	0	0	0	0	0	0	0	0	0.000359076	0	0	0	0	0	0	0	0	0	0	0	0	0	0	0
	-0.269829	0	0	0	0	0	0	0	0	0	0	0	0	0	0	0	0	0	0	0	0	0	0	0	0	0	0	0	0	0	0	0	0.000135672	0.00743201	0.0228228	0	0	0	0	0	0	0	0	0	0	0	0	0	0
	-0.245299	0	0	0	0	0	0	0	0	0	0	0	0	0	0	0	0	0	0	0	0	0	0	0	0	0	0	0	0	0	0	0	0.00257426	0.0175287	0.0389702	0.00119095	7.71013e-06	0	0	0	0	0	0	0	0	0	0	0	0
	-0.220769	0	0	0	0	0	0	0	0	0	0	0	0	0	0	0	0	0	0	0	0	0	0	0	0	0	0	0	0	0	0	0.00265197	0.0108935	0.0301423	0.00829374	0.000180219	0	0	0	0	0	0	0	0	0	0	0	0	0
	-0.196239	0	0	0	0	0	0	0	0	0	0	0	0	0	0	0	0	0	0	0	0	0	0	0	0	0	0	0	0	0	0	0.00588704	0.033667	0.026208	0	0	0	0	0	0	0	0	0	0	0	0	0	0	0
	-0.171709	0	0	0	0	0	0	0	0	0	0	0	0	0	0	0	0	0	0	0	0	0	0	0	0	0	0	0	0	0	0	0	0.00305919	0.00317146	0	0	0	0	0	0	0	0	0	0	0	0	0	0	0
	-0.147179	0	0	0	0	0	0	0	0	0	0	0	0	0	0	0	0	0	0	0	0	0	0	0	0	0	0	0	0	0	0	0	0	0	0	0	0	0	0	0	0	0	0	0	0	0	0	0	0
	-0.12265	0	0	0	0	0	0	0	0	0	0	0	0	0	0	0	0	0	0	0	0	0	0	0	0	0	0	0	0	0	0	0	0	0	0	0	0	0	0	0	0	0	0	0	0	0	0	0	0
	-0.0981197	0	0	0	0	0	0	0	0	0	0	0	0	0	0	0	0	0	0	0	0	0	0	0	0	0	0	0	0	0	0	0	0	0	0	0	0	0	0	0	0	0	0	0	0	0	0	0	0.0178044
	-0.0735897	0	0	0	0	0	0	0	0	0	0	0	0	0	0	0	0	0	0	0	0	0	0	0	0	0	0	0	0	0	0	0	0	0	0	0	0	0	0	0	0	0	0	0	0	0	0	2.64733e-05	0.0116246
	-0.0490598	0	0	0	0	0	0	0	0	0	0	0	0	0	0	0	0	0	0	0	0	0	0	0	0	0	0	0	0	0	0	0	0	0	0	0	0	0	0	0	0	0	0	0	0	0	0	0	0
	-0.0245299	0	0	0	0	0	0	0	0	0	0	0	0	0	0	0	0	0	0	0	0	0	0	0	0	0	0	0	0	0	0	0	0	0	0	0	0	0	0	0	0	0	0	0	0	0	0	0	0
	0	0	0	0	0	0	0	0	0	0	0	0	0	0	0	0	0	0	0	0	0	0	0	0	0	0	0	0	0	0	0	0	0	0	0	0	0	0	0	0	0	0	0	0	0	0	0	0	0
	0.0245299	0	0	0	0	0	0	0	0	0	0	0	0	0	0.111111	0	0	0	0	0	0	0	0	0	0	0	0	0	0	0	0	0	0	0	0	0	0	0	0	0	0	0	0	0	0	0	0	0	0
	0.0490598	0	0	0	0	0	0	0	0	0	0	0	0	0	0	0.111111	0	0	0	0	0	0	0	0	0	0	0	0	0	0	0	0	0	0	0	0	0	0	0	0	0	0	0	0	0	0	0	0	0
	0.0735897	0	0	0	0	0	0	0	0	0	0	0	0	0	0	0	0	0	0	0	0	0	0	0	0	0	0	0	0	0	0	0	0	0	0	0	0	0	0	0	0	0	0	0	0	0	0	0	0
	0.0981197	0	0	0	0	0	0	0	0	0	0	0	0	0	0	0	0	0	0	0	0	0	0	0	0	0	0	0	0	0	0	0	0	0	0	0	0	0	0	0	0	0	0	0	0	0	0	0	0
	0.12265	0	0	0	0	0	0	0	0	0	0	0	0	0	0	0	0	0	0	0	0	0	0	0	0	0	0	0	0	0	0	0	0	0	0	0	0	0	0	0	0	0	0	0	0	0	0	0	0
	0.147179	0	0	0	0	0	0	0	0	0	0	0	0	0	0	0	0	0	0	0	0	0	0	0	0	0	0	0	0	0	0	0	0	0	0	0	0	0	0	0	0	0	0	0	0	0	0	0	0
	0.171709	0	0	0	0	0	0	0	0	0	0	0	0	0	0	0	0	0	0	0	0	0	0	0	0	0	0	0	0	0	0	0	0	0	0	0	0	0	0	0	0	0	0	0	0	0	0	0	0
	0.196239	0	0	0	0	0	0	0	0	0	0	0	0	0	0	0	0	0	0	0	0	0	0	0	0	0	0	0	0	0	0	0	0	0	0	0	0	0	0	0	0	0	0	0	0	0	0	0	0
	0.220769	0	0	0	0	0	0	0	0	0	0	0	0	0	0	0	0	0	0	0	0	0	0	0	0	0	0	0	0	0	0	0	0	0	0	0	0	0	0	0	0	0	0	0	0	0	0	0	0
	0.245299	0	0	0	0	0	0	0	0	0	0	0	0	0	0	0	0	0	0	0	0	0	0	0	0	0	0	0	0	0	0	0	0	0	0	0	0	0	0	0	0	0	0	0	0	0	0	0	0
	0.269829	0	0	0	0	0	0	0	0	0	0	0	0	0	0	0	0	0	0	0	0	0	0	0	0	0	0	0	0	0	0	0	0	0	0	0	0	0	0	0	0	0	0	0	0	0	0	0	0
	0.294359	0	0	0	0	0	0	0	0	0	0	0	0	0	0	0	0	0	0	0	0	0	0	0	0	0	0	0	0	0	0	0	0	0	0	0	0	0	0	0	0	0	0	0	0	0	0	0	0
	0.318889	0	0	0	0	0	0	0	0	0	0	0	0	0	0	0	0	0	0	0	0	0	0	0	0	0	0	0	0	0	0	0	0	0	0	0	0	0	0	0	0	0	0	0	0	0	0	0	0
	0.343419	0	0	0	0	0	0	0	0	0	0	0	0	0	0	0	0	0	0	0	0	0	0	0	0	0	0	0	0	0	0	0	0	0	0	0	0	0	0	0.00698653	0.0112336	0.00427433	0	0	0	0	0	0	0
	0.367949	0	0	0	0	0	0	0	0	0	0	0	0	0	0	0	0	0	0	0	0	0	0	0	0	0	0	0	0	0	0	0	0	0	0	0	0	0	0.00972822	0.0357892	0.10156	0.0128405	0	0	0	0	0	0	0
	0.392479	0	0	0	0	0	0	0	0	0	0	0	0	0	0	0	0	0	0	0	0	0	0	0	0	0	0	0	0	0	0	0	0	0	0	0	0	0	0.00462681	0.0312898	0.0329564	0.00249106	0	0	0	0	0	0	0
	0.417009	0	0	0	0	0	0	0	0	0	0	0	0	0	0	0	0	0	0	0	0	0	0	0	0	0	0	0	0	0	0	0	0	0	0	0	0	0	0	0	0.000711428	0	0	0	0	0	0	0	0
	0.441538	0	0	0	0	0	0	0	0	0	0	0	0	0	0	0	0	0	0	0	0	0	0	0	0	0	0	0	0	0	0	0	0	0	0	0	0	0	0	0	0	0	0	0	0	0	0	0	0
	0.466068	0	0	0	0	0	0	0	0	0	0	0	0	0	0	0	0	0	0	0	0	0	0	0	0	0	0	0	0	0	0	0	0	0	0	0	0	0	0	0	0	0	0	0	0	0	0	0	0
	0.490598	0	0	0	0	0	0	0	0	0	0	0	0	0	0	0	0	0	0	0	0	0	0	0	0	0	0	0	0	0	0	0	0	0	0	0	0	0	0	0	0	0	0	0	0	0	0	0	0
	0.515128	0	0	0	0	0	0	0	0	0	0	0	0	0	0	0	0	0	0	0	0	0	0	0	0	0	0	0	0	0	0	0	0	0	0	0	0	0	0	0	0	0	0	0	0	0	0	0	0
	0.539658	0	0	0	0	0	0	0	0	0	0	0	0	0	0	0	0	0	0	0	0	0	0	0	0	0	0	0	0	0	0	0	0	0	0	0	0	0	0	0	0	0	0	0	0	0	0	0	0
	0.564188	0	0	0	0	0	0	0	0	0	0	0	0	0	0	0	0	0	0	0	0	0	0	0	0	0	0	0	0	0	0	0	0	0	0	0	0	0	0	0	0	0	0	0	0	0	0	0	0
	0.588718	0	0	0	0	0	0	0	0	0	0	0	0	0	0	0	0	0	0	0	0	0	0	0	0	0	0	0	0	0	0	0	0	0	0	0	0	0	0	0	0	0	0	0	0	0	0	0	0
	0.613248	0	0	0	0	0	0	0	0	0	0	0	0	0	0	0	0	0	0	0	0	0	0	0	0	0	0	0	0	0	0	0	0	0	0	0	0	0	0	0	0	0	0	0	0	0	0	0	0
	0.637778	0	0	0	0	0	0	0	0	0	0	0	0	0	0	0	0	0	0	0	0	0	0	0	0	0	0	0	0	0	0	0	0	0	0	0	0	0	0	0	0	0	0	0	0	0	0	0	0
	0.662308	0	0	0	0	0	0	0	0	0	0	0	0	0	0	0	0	0	0	0	0	0	0	0	0	0	0	0	0	0	0	0	0	0	0	0	0	0	0	0	0	0	0	0	0	0	0	0	0
	0.686838	0	0	0	0	0	0	0	0	0	0	0	0	0	0	0	0	0	0	0	0	0	0	0	0	0	0	0	0	0	0	0	0	0	0	0	0	0	0	0	0	0	0	0	0	0	0	0	0
	0.711368	0	0	0	0	0	0	0	0	0	0	0	0	0	0	0	0	0	0	0	0	0	0	0	0	0	0	0	0	0	0	0	0	0	0	0	0	0	0	0	0	0	0	0	0	0	0	0	0
	0.735897	0	0	0	0	0	0	0	0	0	0	0	0	0	0	0	0	0	0	0	0	0	0	0	0	0	0	0	0	0	0	0	0	0	0	0	0	0	0	0	0	0	0	0	0	0	0	0	0
	0.760427	0	0	0	0	0	0	0	0	0	0	0	0	0	0	0	0	0	0	0	0	0	0	0	0	0	0	0	0.01039	0.0159333	0	0.00239856	0	0	0	0	0	0	0	0	0	0	0	0	0	0	0	0	0
	0.784957	0	0	0	0	0	0	0	0	0	0	0	0	0	0	0	0	0	0	0	0	0	0	0	0	0	0	0	0.00767427	0.0604137	0.0117653	0.0249689	0.0298391	0.0051508	0	0	0	0	0	0	0	0	0	0	0	0	0	0	0
	0.809487	0	0	0	0	0	0	0	0	0	0	0	0	0	0	0	0	0	0	0	0	0	0	0	0	0	0	0	0.00239485	0.00541219	0.00179276	0.0137882	0.0256171	0.0042306	0	0	0	0	0	0	0	0	0	0	0	0	0	0	0
	0.834017	0	0	0	0	0	0	0	0	0	0	0	0	0	0	0	0	0	0	0	0	0	0	0	0	0	0	0	0	4.28704e-05	0	0.000874514	0.00437353	0	0	0	0	0	0	0	0	0	0	0	0	0	0	0	0
	0.858547	0	0	0	0	0	0	0	0	0	0	0	0	0	0	0	0	0	0	0	0	0	0	0	0	0	0	0	0	0	0	0	0	0	0	0	0	0	0	0	0	0	0	0	0	0	0	0	0
	0.883077	0	0	0	0	0	0	0	0	0	0	0	0	0	0	0	0	0	0	0	0	0	0	0	0	0	0	0	0	0	0	0	0	0	0	0	0	0	0	0	0	0	0	0	0	0	0	0	0
	0.907607	0	0	0	0	0	0	0	0	0	0	0	0	0	0	0	0	0	0	0	0	0	0	0	0	0	0	0	0	0	0	0	0	0	0	0	0	0	0	0	0	0	0	0	0	0	0	0	0
	0.932137	0	0	0	0	0	0	0	0	0	0	0	0	0	0	0	0	0	0	0	0	0	0	0	0	0	0	0	0	0	0	0	0	0	0	0	0	0	0	0	0	0	0	0	0	0	0	0	0
	0.956667	0	0	0	0	0	0	0	0	0	0	0	0	0	0	0	0	0	0	0	0	0	0	0	0	0	0	0	0	0	0	0	0	0	0	0	0	0	0	0	0	0	0	0	0	0	0	0	0
	0.981197	0	0	0	0	0	0	0	0	0	0	0	0	0	0	0	0	0	0	0	0	0	0	0	0	0	0	0	0	0	0	0	0	0	0	0	0	0	0	0	0	0	0	0	0	0	0	0	0
	1.00573	0	0	0	0	0	0	0	0	0	0	0	0	0	0	0	0	0	0	0	0	0	0	0	0	0	0	0	0	0	0	0	0	0	0	0	0	0	0	0	0	0	0	0	0	0	0	0	0
	1.03026	0	0	0	0	0	0	0	0	0	0	0	0	0	0	0	0	0	0	0	0	0	0	0	0	0	0	0	0	0	0	0	0	0	0	0	0	0	0	0	0	0	0	0	0	0	0	0	0
	1.05479	0	0	0	0	0	0	0	0	0	0	0	0	0	0	0	0	0	0	0	0	0	0	0	0	0	0	0	0	0	0	0	0	0	0	0	0	0	0	0	0	0	0	0	0	0	0	0	0
	1.07932	0	0	0	0	0	0	0	0	0	0	0	0	0	0	0	0	0	0	0	0	0	0	0	0	0	0	0	0	0	0	0	0	0	0	0	0	0	0	0	0	0	0	0	0	0	0	0	0
	1.10385	0	0	0	0	0	0	0	0	0	0	0	0	0	0	0	0	0	0	0	0	0	0	0	0	0	0	0	0	0	0	0	0	0	0	0	0	0	0	0	0	0	0	0	0	0	0	0	0
	1.12838	0	0	0	0	0	0	0	0	0	0	0	0	0	0	0	0	0	0	0	0	0	0	0	0	0	0	0	0	0	0	0	0	0	0	0	0	0	0	0	0	0	0	0	0	0	0	0	0
	1.15291	0	0	0	0	0	0	0	0	0	0	0	0	0	0	0	0	0	0	0	0	0	0	0	0	0	0	0	0	0	0	0	0	0	0	0	0	0	0	0	0	0	0	0	0	0	0	0	0
	1.17744	0	0	0	0	0	0	0	0	0	0	0	0	0	0	0	0	0	0	0	0	0	0	0	0	0	0	0	0	0	0	0	0	0	0	0	0	0	0	0	0	0	0	0	0	0	0	0	0
	1.20197	0	0	0	0	0	0	0	0	0	0	0	0	0	0	0	0	0	0	0	0	0	0	0	0	0	0	0	0	0	0	0	0	0	0	0	0	0	0	0	0	0	0	0	0	0	0	0	0
	1.2265	0	0	0	0	0	0	0	0	0	0	0	0	0	0	0	0	0	0	0	0	0	0	0	0	0	0	0	0	0	0	0	0	0	0	0	0	0	0	0	0	0	0	0	0	0	0	0	0
	1.25103	0	0	0	0	0	0	0	0	0	0	0	0	0	0	0	0	0	0	0	0	0	0	0	0	0	0	0	0	0	0	0	0	0	0	0	0	0	0	0	0	0	0	0	0	0	0	0	0
	1.27556	0	0	0	0	0	0	0	0	0	0	0	0	0	0	0	0	0	0	0	0	0	0	0	0	0	0	0	0	0	0	0	0	0	0	0	0	0	0	0	0	0	0	0	0	0	0	0	0
	1.30009	0	0	0	0	0	0	0	0	0	0	0	0	0	0	0	0	0	0	0	0	0	0	0	0	0	0	0	0	0	0	0	0	0	0	0	0	0	0	0	0	0	0	0	0	0	0	0	0
	1.32462	0	0	0	0	0	0	0	0	0	0	0	0	0	0	0	0	0	0	0	0	0	0	0	0	0	0	0	0	0	0	0	0	0	0	0	0	0	0	0	0	0	0	0	0	0	0	0	0
	1.34915	0	0	0	0	0	0	0	0	0	0	0	0	0	0	0	0	0	0	0	0	0	0	0	0	0	0	0	0	0	0	0	0	0	0	0	0	0	0	0	0	0	0	0	0	0	0	0	0
	1.37368	0	0	0	0	0	0	0	0	0	0	0	0	0	0	0	0	0	0	0	0	0	0	0	0	0	0	0	0	0	0	0	0	0	0	0	0	0	0	0	0	0	0	0	0	0	0	0	0
	1.39821	0	0	0	0	0	0	0	0	0	0	0	0	0	0	0	0	0	0	0	0	0	0	0	0	0	0	0	0	0	0	0	0	0	0	0	0	0	0	0	0	0	0	0	0	0	0	0	0
	1.42274	0	0	0	0	0	0	0	0	0	0	0	0	0	0	0	0	0	0	0	0	0	0	0	0	0	0	0	0	0	0	0	0	0	0	0	0	0	0	0	0	0	0	0	0	0	0	0	0
	1.44726	0	0	0	0	0	0	0	0	0	0	0	0	0	0	0	0	0	0	0	0	0	0	0	0	0	0	0	0	0	0	0	0	0	0	0	0	0	0	0	0	0	0	0	0	0	0	0	0
	1.47179	0	0	0	0	0	0	0	0	0	0	0	0	0	0	0	0	0	0	0	0	0	0	0	0	0	0	0	0	0	0	0	0	0	0	0	0	0	0	0	0	0	0	0	0	0	0	0	0
	1.49632	0	0	0	0	0	0	0	0	0	0	0	0	0	0	0	0	0	0	0	0	0	0	0	0	0	0	0	0	0	0	0	0	0	0	0	0	0	0	0	0	0	0	0	0	0	0	0	0
	1.52085	0	0	0	0	0	0	0	0	0	0	0	0	0	0	0	0	0	0	0	0	0	0	0	0	0	0	0	0	0	0	0	0	0	0	0	0	0	0	0	0	0	0	0	0	0	0	0	0
	1.54538	0	0	0	0	0	0	0	0	0	0	0	0	0	0	0	0	0	0	0	0	0	0	0	0	0	0	0	0	0	0	0	0	0	0	0	0	0	0	0	0	0	0	0	0	0	0	0	0
	1.56991	0	0	0	0	0	0	0	0	0	0	0	0	0	0	0	0	0	0	0	0	0	0	0	0	0	0	0	0	0	0	0	0	0	0	0	0	0	0	0	0	0	0	0	0	0	0	0	0
	1.59444	0	0	0	0	0	0	0	0	0	0	0	0	0	0	0	0	0	0	0	0	0	0	0	0	0	0	0	0	0	0	0	0	0	0	0	0	0	0	0	0	0	0	0	0	0	0	0	0
	1.61897	0	0	0	0	0	0	0	0	0	0	0	0	0	0	0	0	0	0	0	0	0	0	0	0	0	0	0	0	0	0	0	0	0	0	0	0	0	0	0	0	0	0	0	0	0	0	0	0
	1.6435	0	0	0	0	0	0	0	0	0	0	0	0	0	0	0	0	0	0	0	0	0	0	0	0	0	0	0	0	0	0	0	0	0	0	0	0	0	0	0	0	0	0	0	0	0	0	0	0
	1.66803	0	0	0	0	0	0	0	0	0	0	0	0	0	0	0	0	0	0	0	0	0	0	0	0	0	0	0	0	0	0	0	0	0	0	0	0	0	0	0	0	0	0	0	0	0	0	0	0
	1.69256	0	0	0	0	0	0	0	0	0	0	0	0	0	0	0	0	0	0	0	0	0	0	0	0	0	0	0	0	0	0	0	0	0	0	0	0	0	0	0	0	0	0	0	0	0	0	0	0
	1.71709	0	0	0	0	0	0	0	0	0	0	0	0	0	0	0	0	0	0	0	0	0	0	0	0	0	0	0	0	0	0	0	0	0	0	0	0	0	0	0	0	0	0	0	0	0	0	0	0
	1.74162	0	0	0	0	0	0	0	0	0	0	0	0	0	0	0	0	0	0	0	0	0	0	0	0	0	0	0	0	0	0	0	0	0	0	0	0	0	0	0	0	0	0	0	0	0	0	0	0
	1.76615	0	0	0	0	0	0	0	0	0	0	0	0	0	0	0	0	0	0	0	0	0	0	0	0	0	0	0	0	0	0	0	0	0	0	0	0	0	0	0	0	0	0	0	0	0	0	0	0
	1.79068	0	0	0	0	0	0	0	0	0	0	0	0	0	0	0	0	0	0	0	0	0	0	0	0	0	0	0	0	0	0	0	0	0	0	0	0	0	0	0	0	0	0	0	0	0	0	0	0
	1.81521	0	0	0	0	0	0	0	0	0	0	0	0	0	0	0	0	0	0	0	0	0	0	0	0	0	0	0	0	0	0	0	0	0	0	0	0	0	0	0	0	0	0	0	0	0	0	0	0
	1.83974	0	0	0	0	0	0	0	0	0	0	0	0	0	0	0	0	0	0	0	0	0	0	0	0	0	0	0	0	0	0	0	0	0	0	0	0	0	0	0	0	0	0	0	0	0	0	0	0
	1.86427	0	0	0	0	0	0	0	0	0	0	0	0	0	0	0	0	0	0	0	0	0	0	0	0	0	0	0	0	0	0	0	0	0	0	0	0	0	0	0	0	0	0	0	0	0	0	0	0
	1.8888	0	0	0	0	0	0	0	0	0	0	0	0	0	0	0	0	0	0	0	0	0	0	0	0	0	0	0	0	0	0	0	0	0	0	0	0	0	0	0	0	0	0	0	0	0	0	0	0
	1.91333	0	0	0	0	0	0	0	0	0	0	0	0	0	0	0	0	0	0	0	0	0	0	0	0	0	0	0	0	0	0	0	0	0	0	0	0	0	0	0	0	0	0	0	0	0	0	0	0
	1.93786	0	0	0	0	0	0	0	0	0	0	0	0	0	0	0	0	0	0	0	0	0	0	0	0	0	0	0	0	0	0	0	0	0	0	0	0	0	0	0	0	0	0	0	0	0	0	0	0
	1.96239	0	0	0	0	0	0	0	0	0	0	0	0	0	0	0	0	0	0	0	0	0	0	0	0	0	0	0	0	0	0	0	0	0	0	0	0	0	0	0	0	0	0	0	0	0	0	0	0
	1.98692	0	0	0	0	0	0	0	0	0	0	0	0	0	0	0	0	0	0	0	0	0	0	0	0	0	0	0	0	0	0	0	0	0	0	0	0	0	0	0	0	0	0	0	0	0	0	0	0
	2.01145	0	0	0	0	0	0	0	0	0	0	0	0	0	0	0	0	0	0	0	0	0	0	0	0	0	0	0	0	0	0	0	0	0	0	0	0	0	0	0	0	0	0	0	0	0	0	0	0
	2.03598	0	0	0	0	0	0	0	0	0	0	0	0	0	0	0	0	0	0	0	0	0	0	0	0	0	0	0	0	0	0	0	0	0	0	0	0	0	0	0	0	0	0	0	0	0	0	0	0
	2.06051	0	0	0	0	0	0	0	0	0	0	0	0	0	0	0	0	0	0	0	0	0	0	0	0	0	0	0	0	0	0	0	0	0	0	0	0	0	0	0	0	0	0	0	0	0	0	0	0
	2.08504	0	0	0	0	0	0	0	0	0	0	0	0	0	0	0	0	0	0	0	0	0	0	0	0	0	0	0	0	0	0	0	0	0	0	0	0	0	0	0	0	0	0	0	0	0	0	0	0
	2.10957	0	0	0	0	0	0	0	0	0	0	0	0	0	0	0	0	0	0	0	0	0	0	0	0	0	0	0	0	0	0	0	0	0	0	0	0	0	0	0	0	0	0	0	0	0	0	0	0
	2.1341	0	0	0	0	0	0	0	0	0	0	0	0	0	0	0	0	0	0	0	0	0	0	0	0	0	0	0	0	0	0	0	0	0	0	0	0	0	0	0	0	0	0	0	0	0	0	0	0
	2.15863	0	0	0	0	0	0	0	0	0	0	0	0	0	0	0	0	0	0	0	0	0	0	0	0	0	0	0	0	0	0	0	0	0	0	0	0	0	0	0	0	0	0	0	0	0	0	0	0
	2.18316	0	0	0	0	0	0	0	0	0	0	0	0	0	0	0	0	0	0	0	0	0	0	0	0	0	0	0	0	0	0	0	0	0	0	0	0	0	0	0	0	0	0	0	0	0	0	0	0
	2.20769	0	0	0	0	0	0	0	0	0	0	0	0	0	0	0	0	0	0	0	0	0	0	0	0	0	0	0	0	0	0	0	0	0	0	0	0	0	0	0	0	0	0	0	0	0	0	0	0
	2.23222	0	0	0	0	0	0	0	0	0	0	0	0	0	0	0	0	0	0	0	0	0	0	0	0	0	0	0	0	0	0	0	0	0	0	0	0	0	0	0	0	0	0	0	0	0	0	0	0
	2.25675	0	0	0	0	0	0	0	0	0	0	0	0	0	0	0	0	0	0	0	0	0	0	0	0	0	0	0	0	0	0	0	0	0	0	0	0	0	0	0	0	0	0	0	0	0	0	0	0
	2.28128	0	0	0	0	0	0	0	0	0	0	0	0	0	0	0	0	0	0	0	0	0	0	0	0	0	0	0	0	0	0	0	0	0	0	0	0	0	0	0	0	0	0	0	0	0	0	0	0
	2.30581	0	0	0	0	0	0	0	0	0	0	0	0	0	0	0	0	0	0	0	0	0	0	0	0	0	0	0	0	0	0	0	0	0	0	0	0	0	0	0	0	0	0	0	0	0	0	0	0
	2.33034	0	0	0	0	0	0	0	0	0	0	0	0	0	0	0	0	0	0	0	0	0	0	0	0	0	0	0	0	0	0	0	0	0	0	0	0	0	0	0	0	0	0	0	0	0	0	0	0
	2.35487	0	0	0	0	0	0	0	0	0	0	0	0	0	0	0	0	0	0	0	0	0	0	0	0	0	0	0	0	0	0	0	0	0	0	0	0	0	0	0	0	0	0	0	0	0	0	0	0
	2.3794	0	0	0	0	0	0	0	0	0	0	0	0	0	0	0	0	0	0	0	0	0	0	0	0	0	0	0	0	0	0	0	0	0	0	0	0	0	0	0	0	0	0	0	0	0	0	0	0
	2.40393	0	0	0	0	0	0	0	0	0	0	0	0	0	0	0	0	0	0	0	0	0	0	0	0	0	0	0	0	0	0	0	0	0	0	0	0	0	0	0	0	0	0	0	0	0	0	0	0
	2.42846	0	0	0	0	0	0	0	0	0	0	0	0	0	0	0	0	0	0	0	0	0	0	0	0	0	0	0	0	0	0	0	0	0	0	0	0	0	0	0	0	0	0	0	0	0	0	0	0
	2.45299	0	0	0	0	0	0	0	0	0	0	0	0	0	0	0	0	0	0	0	0	0	0	0	0	0	0	0	0	0	0	0	0	0	0	0	0	0	0	0	0	0	0	0	0	0	0	0	0
	2.47752	0	0	0	0	0	0	0	0	0	0	0	0	0	0	0	0	0	0	0	0	0	0	0	0	0	0	0	0	0	0	0	0	0	0	0	0	0	0	0	0	0	0	0	0	0	0	0	0
	2.50205	0	0	0	0	0	0	0	0	0	0	0	0	0	0	0	0	0	0	0	0	0	0	0	0	0	0	0	0	0	0	0	0	0	0	0	0	0	0	0	0	0	0	0	0	0	0	0	0
	2.52658	0	0	0	0	0	0	0	0	0	0	0	0	0	0	0	0	0	0	0	0	0	0	0	0	0	0	0	0	0	0	0	0	0	0	0	0	0	0	0	0	0	0	0	0	0	0	0	0
	2.55111	0	0	0	0	0	0	0	0	0	0	0	0	0	0	0	0	0	0	0	0	0	0	0	0	0	0	0	0	0	0	0	0	0	0	0	0	0	0	0	0	0	0	0	0	0	0	0	0
	2.57564	0	0	0	0	0	0	0	0	0	0	0	0	0	0	0	0	0	0	0	0	0	0	0	0	0	0	0	0	0	0	0	0	0	0	0	0	0	0	0	0	0	0	0	0	0	0	0	0
	2.60017	0	0	0	0	0	0	0	0	0	0	0	0	0	0	0	0	0	0	0	0	0	0	0	0	0	0	0	0	0	0	0	0	0	0	0	0	0	0	0	0	0	0	0	0	0	0	0	0
	2.6247	0	0	0	0	0	0	0	0	0	0	0	0	0	0	0	0	0	0	0	0	0	0	0	0	0	0	0	0	0	0	0	0	0	0	0	0	0	0	0	0	0	0	0	0	0	0	0	0
	2.64923	0	0	0	0	0	0	0	0	0	0	0	0	0	0	0	0	0	0	0	0	0	0	0	0	0	0	0	0	0	0	0	0	0	0	0	0	0	0	0	0	0	0	0	0	0	0	0	0
	2.67376	0	0	0	0	0	0	0	0	0	0	0	0	0	0	0	0	0	0	0	0	0	0	0	0	0	0	0	0	0	0	0	0	0	0	0	0	0	0	0	0	0	0	0	0	0	0	0	0
	2.69829	0	0	0	0	0	0	0	0	0	0	0	0	0	0	0	0	0	0	0	0	0	0	0	0	0	0	0	0	0	0	0	0	0	0	0	0	0	0	0	0	0	0	0	0	0	0	0	0
	2.72282	0	0	0	0	0	0	0	0	0	0	0	0	0	0	0	0	0	0	0	0	0	0	0	0	0	0	0	0	0	0	0	0	0	0	0	0	0	0	0	0	0	0	0	0	0	0	0	0
	2.74735	0	0	0	0	0	0	0	0	0	0	0	0	0	0	0	0	0	0	0	0	0	0	0	0	0	0	0	0	0	0	0	0	0	0	0	0	0	0	0	0	0	0	0	0	0	0	0	0
	2.77188	0	0	0	0	0	0	0	0	0	0	0	0	0	0	0	0	0	0	0	0	0	0	0	0	0	0	0	0	0	0	0	0	0	0	0	0	0	0	0	0	0	0	0	0	0	0	0	0
	2.79641	0	0	0	0	0	0	0	0	0	0	0	0	0	0	0	0	0	0	0	0	0	0	0	0	0	0	0	0	0	0	0	0	0	0	0	0	0	0	0	0	0	0	0	0	0	0	0	0
	2.82094	0	0	0	0	0	0	0	0	0	0	0	0	0	0	0	0	0	0	0	0	0	0	0	0	0	0	0	0	0	0	0	0	0	0	0	0	0	0	0	0	0	0	0	0	0	0	0	0
	2.84547	0	0	0	0	0	0	0	0	0	0	0	0	0	0	0	0	0	0	0	0	0	0	0	0	0	0	0	0	0	0	0	0	0	0	0	0	0	0	0	0	0	0	0	0	0	0	0	0
	2.87	0	0	0	0	0	0	0	0	0	0	0	0	0	0	0	0	0	0	0	0	0	0	0	0	0	0	0	0	0	0	0	0	0	0	0	0	0	0	0	0	0	0	0	0	0	0	0	0
[truncated: 187 more columns]

## Sheet: Figure 1c2
Figure 1c2
rows	ky (invA)
columns	kx (invA)
		-2.87	-2.84547	-2.82094	-2.79641	-2.77188	-2.74735	-2.72282	-2.69829	-2.67376	-2.64923	-2.6247	-2.60017	-2.57564	-2.55111	-2.52658	-2.50205	-2.47752	-2.45299	-2.42846	-2.40393	-2.3794	-2.35487	-2.33034	-2.30581	-2.28128	-2.25675	-2.23222	-2.20769	-2.18316	-2.15863	-2.1341	-2.10957	-2.08504	-2.06051	-2.03598	-2.01145	-1.98692	-1.96239	-1.93786	-1.91333	-1.8888	-1.86427	-1.83974	-1.81521	-1.79068	-1.76615	-1.74162	-1.71709
	-2.87	0	0	0	0	0	0	0	0	0	0	0	0	0	0	0	0	0	0	0	0	0	0	0	0	0	0	0	0	0	0	0	0	0	0	0	0	0	0	0	0	0	0	0	0	0	0	0	0
	-2.84547	0	0	0	0	0	0	0	0	0	0	0	0	0	0	0	0	0	0	0	0	0	0	0	0	0	0	0	0	0	0	0	0	0	0	0	0	0	0	0	0	0	0	0	0	0	0	0	0
	-2.82094	0	0	0	0	0	0	0	0	0	0	0	0	0	0	0	0	0	0	0	0	0	0	0	0	0	0	0	0	0	0	0	0	0	0	0	0	0	0	0	0	0	0	0	0	0	0	0	0
	-2.79641	0	0	0	0	0	0	0	0	0	0	0	0	0	0	0	0	0	0	0	0	0	0	0	0	0	0	0	0	0	0	0	0	0	0	0	0	0	0	0	0	0	0	0	0	0	0	0	0
	-2.77188	0	0	0	0	0	0	0	0	0	0	0	0	0	0	0	0	0	0	0	0	0	0	0	0	0	0	0	0	0	0	0	0	0	0	0	0	0	0	0	0	0	0	0	0	0	0	0	0
	-2.74735	0	0	0	0	0	0	0	0	0	0	0	0	0	0	0	0	0	0	0	0	0	0	0	0	0	0	0	0	0	0	0	0	0	0	0	0	0	0	0	0	0	0	0	0	0	0	0	0
	-2.72282	0	0	0	0	0	0	0	0	0	0	0	0	0	0	0	0	0	0	0	0	0	0	0	0	0	0	0	0	0	0	0	0	0	0	0	0	0	0	0	0	0	0	0	0	0	0	0	0
	-2.69829	0	0	0	0	0	0	0	0	0	0	0	0	0	0	0	0	0	0	0	0	0	0	0	0	0	0	0	0	0	0	0	0	0	0	0	0	0	0	0	0	0	0	0	0	0	0	0	0
	-2.67376	0	0	0	0	0	0	0	0	0	0	0	0	0	0	0	0	0	0	0	0	0	0	0	0	0	0	0	0	0	0	0	0	0	0	0	0	0	0	0	0	0	0	0	0	0	0	0	0
	-2.64923	0	0	0	0	0	0	0	0	0	0	0	0	0	0	0	0	0	0	0	0	0	0	0	0	0	0	0	0	0	0	0	0	0	0	0	0	0	0	0	0	0	0	0	0	0	0	0	4.67698e-12
	-2.6247	0	0	0	0	0	0	0	0	0	0	0	0	0	0	0	0	0	0	0	0	0	0	0	0	0	0	0	0	0	0	0	0	0	0	0	0	0	0	0	0	0	0	0	0	0	0	0	1.87079e-11
	-2.60017	0	0	0	0	0	0	0	0	0	0	0	0	0	0	0	0	0	0	0	0	0	0	0	0	0	0	0	0	0	0	0	0	0	0	0	0	0	0	0	0	0	0	0	0	0	0	0	4.20928e-11
	-2.57564	0	0	0	0	0	0	0	0	0	0	0	0	0	0	0	0	0	0	0	0	0	0	0	0	0	0	0	0	0	0	0	0	0	0	0	0	0	0	0	0	0	0	0	0	0	0	0	8.82238e-11
	-2.55111	0	0	0	0	0	0	0	0	0	0	0	0	0	0	0	0	0	0	0	0	0	0	0	0	0	0	0	0	0	0	0	0	0	0	0	0	0	0	0	0	0	0	0	0	0	0	0	1.77661e-10
	-2.52658	0	0	0	0	0	0	0	0	0	0	0	0	0	0	0	0	0	0	0	0	0	0	0	0	0	0	0	0	0	0	0	0	0	0	0	0	0	0	0	0	0	0	0	0	0	0	0	3.43737e-10
	-2.50205	0	0	0	0	0	0	0	0	0	0	0	0	0	0	0	0	0	0	0	0	0	0	0	0	0	0	0	0	0	0	0	0	0	0	0	0	0	0	0	0	0	0	0	0	0	0	0	6.38982e-10
	-2.47752	0	0	0	0	0	0	0	0	0	0	0	0	0	0	0	0	0	0	0	0	0	0	0	0	0	0	0	0	0	0	0	0	0	0	0	0	0	0	0	0	0	0	0	0	0	0	0	1.14125e-09
	-2.45299	0	0	0	0	0	0	0	0	0	0	0	0	0	0	0	0	0	0	0	0	0	0	0	0	0	0	0	0	0	0	0	0	0	0	0	0	0	0	0	0	0	0	0	0	0	0	0	1.95839e-09
	-2.42846	0	0	0	0	0	0	0	0	0	0	0	0	0	0	0	0	0	0	0	0	0	0	0	0	0	0	0	0	0	0	0	0	0	0	0	0	0	0	0	0	0	0	0	0	0	0	0	3.22883e-09
	-2.40393	0	0	0	0	0	0	0	0	0	0	0	0	0	0	0	0	0	0	0	0	0	0	0	0	0	0	0	0	0	0	0	0	0	0	0	0	0	0	0	0	0	0	0	0	0	0	0	5.11471e-09
	-2.3794	0	0	0	0	0	0	0	0	0	0	0	0	0	0	0	0	0	0	0	0	0	0	0	0	0	0	0	0	0	0	0	0	0	0	0	0	0	0	0	0	0	0	0	0	4.67698e-12	1.87079e-11	4.20928e-11	7.87262e-09
	-2.35487	0	0	0	0	0	0	0	0	0	0	0	0	0	0	0	0	0	0	0	0	0	0	0	0	0	0	0	0	0	0	0	0	0	0	0	0	0	0	0	0	0	0	0	0	1.87079e-11	7.48316e-11	1.68371e-10	1.17359e-08
	-2.33034	0	0	0	0	0	0	0	0	0	0	0	0	0	0	0	0	0	0	0	0	0	0	0	0	0	0	0	0	0	0	0	0	0	0	0	0	0	0	0	0	0	0	0	0	4.20928e-11	1.68371e-10	3.83512e-10	1.68052e-08
	-2.30581	0	0	0	0	0	0	0	0	0	0	0	0	0	0	0	0	0	0	0	0	0	0	0	0	0	0	0	0	0	0	0	0	0	0	0	0	0	0	0	0	0	0	0	0	8.82238e-11	3.52895e-10	8.12722e-10	2.33267e-08
	-2.28128	0	0	0	0	0	0	0	0	0	0	0	0	0	0	0	0	0	0	0	0	0	0	0	0	0	0	0	0	0	0	0	0	0	0	0	0	0	0	0	0	0	0	0	0	1.77661e-10	7.10644e-10	1.64104e-09	3.15173e-08
	-2.25675	0	0	0	0	0	0	0	0	0	0	0	0	0	0	0	0	0	0	0	0	0	0	0	0	0	0	0	0	0	0	0	0	0	0	0	0	0	0	0	0	0	0	0	0	3.43737e-10	1.37495e-09	3.18186e-09	4.17242e-08
	-2.23222	0	0	0	0	0	0	0	0	0	0	0	0	0	0	0	0	0	0	0	0	0	0	0	0	0	0	0	0	0	0	0	0	0	0	0	0	0	0	0	0	0	0	0	0	6.38982e-10	2.55593e-09	5.9285e-09	5.45317e-08
	-2.20769	0	0	0	0	0	0	0	0	0	0	0	0	0	0	0	0	0	0	0	0	0	0	0	0	0	0	0	0	0	0	0	0	0	0	0	0	0	0	0	0	0	0	0	0	1.14125e-09	4.56499e-09	1.0615e-08	7.0947e-08
	-2.18316	0	0	0	0	0	0	0	0	0	0	0	0	0	0	0	0	0	0	0	0	0	0	0	0	0	0	0	0	0	0	0	0	0	0	0	0	0	0	0	0	0	0	0	0	1.95839e-09	7.83355e-09	1.82645e-08	9.25949e-08
	-2.15863	0	0	0	0	0	0	0	0	0	0	0	0	0	0	0	0	0	0	0	0	0	0	0	0	0	0	0	0	0	0	0	0	0	0	0	0	0	0	0	0	0	0	0	0	3.22883e-09	1.29153e-08	3.02008e-08	1.21852e-07
	-2.1341	0	0	0	0	0	0	0	0	0	0	0	0	0	0	0	0	0	0	0	0	0	0	0	0	0	0	0	0	0	0	0	0	0	0	0	0	0	0	0	0	0	0	0	0	5.11471e-09	2.04589e-08	4.79908e-08	1.61834e-07
	-2.10957	0	0	0	0	0	0	0	0	0	0	0	0	0	0	0	0	0	0	0	0	0	0	0	0	0	0	0	0	0	0	0	0	0	0	0	0	0	0	0	0	0	0	0	0	7.7844e-09	3.11376e-08	7.32884e-08	2.16136e-07
	-2.08504	0	0	0	0	0	0	0	0	0	0	0	0	0	0	0	0	0	0	0	0	0	0	0	0	0	0	0	0	0	0	0	0	0	0	0	0	0	0	0	0	0	0	0	0	1.1383e-08	4.5532e-08	1.07562e-07	2.88278e-07
	-2.06051	0	0	0	0	0	0	0	0	0	0	0	0	0	0	0	0	0	0	0	0	0	0	0	0	0	0	0	0	0	0	0	0	0	0	0	0	0	0	0	0	0	0	0	0	1.59925e-08	6.39701e-08	1.51717e-07	3.80855e-07
	-2.03598	0	0	0	0	0	0	0	0	0	0	0	0	0	0	0	0	0	0	0	0	0	0	0	0	0	0	0	0	0	0	0	0	0	0	0	0	0	0	0	0	0	0	0	0	2.15876e-08	8.63506e-08	2.05672e-07	4.94517e-07
	-2.01145	0	0	0	0	0	0	0	0	0	0	0	0	0	0	0	0	0	0	0	0	0	0	0	0	0	0	0	0	0	0	0	0	0	0	0	0	0	0	0	0	0	0	0	0	2.79977e-08	1.11991e-07	2.67972e-07	6.26994e-07
	-1.98692	0	0	0	0	0	0	0	0	0	0	0	0	0	0	0	0	0	0	0	0	0	0	0	0	0	0	0	0	0	0	0	0	0	0	0	0	0	0	0	0	0	0	0	0	3.48872e-08	1.39549e-07	3.35573e-07	7.7246e-07
	-1.96239	0	0	0	0	0	0	0	0	0	0	0	0	0	0	0	0	0	0	0	0	0	0	0	0	0	0	0	0	0	0	0	0	0	0	0	0	0	0	0	0	0	0	0	0	4.17676e-08	1.6707e-07	4.03906e-07	9.215e-07
	-1.93786	0	0	0	0	0	0	0	0	0	0	0	0	0	0	0	0	0	0	0	0	0	0	0	0	0	0	0	0	0	0	0	0	0	0	0	0	0	0	0	0	0	0	0	0	4.80442e-08	1.92177e-07	4.67285e-07	1.06191e-06
	-1.91333	0	0	0	0	0	0	0	0	0	0	0	0	0	0	0	0	0	0	0	0	0	0	0	0	0	0	0	0	0	0	0	0	0	0	0	0	0	4.67698e-12	1.87079e-11	4.20928e-11	8.82238e-11	1.77661e-10	3.43737e-10	6.38982e-10	5.42383e-08	2.14347e-07	5.2287e-07	1.18534e-06
	-1.8888	0	0	0	0	0	0	0	0	0	0	0	0	0	0	0	0	0	0	0	0	0	0	0	0	0	0	0	0	0	0	0	0	0	0	0	0	0	2.33849e-11	9.35396e-11	2.10464e-10	4.41119e-10	8.88304e-10	1.71868e-09	3.19491e-09	6.20866e-08	2.35313e-07	5.71612e-07	1.28941e-06
	-1.86427	0	0	0	0	0	0	0	0	0	0	0	0	0	0	0	0	0	0	0	0	0	0	0	0	0	0	0	0	0	0	0	0	0	0	0	0	0	6.08007e-11	2.43203e-10	5.47206e-10	1.14691e-09	2.30959e-09	4.46858e-09	8.30677e-09	7.23556e-08	2.55536e-07	6.12746e-07	1.36964e-06
	-1.83974	0	0	0	0	0	0	0	0	0	0	0	0	0	0	0	0	0	0	0	0	0	0	0	0	0	0	0	4.67698e-12	1.87079e-11	4.20928e-11	8.82238e-11	1.77661e-10	3.43737e-10	6.38982e-10	1.14125e-09	1.95839e-09	3.22883e-09	5.24503e-09	8.30566e-09	1.25559e-08	1.84507e-08	2.65379e-08	3.75754e-08	5.26915e-08	1.29947e-07	3.28133e-07	7.06867e-07	1.49231e-06
	-1.81521	0	0	0	0	0	0	0	0	0	0	0	0	0	0	0	0	0	0	0	0	0	0	0	0	0	0	0	2.33849e-11	9.35396e-11	2.10464e-10	4.41119e-10	8.88304e-10	1.71868e-09	3.19491e-09	5.70623e-09	9.79194e-09	1.61442e-08	2.58394e-08	3.99855e-08	5.9308e-08	8.49781e-08	1.18038e-07	1.5953e-07	2.10762e-07	3.26815e-07	5.63943e-07	9.84436e-07	1.80826e-06
	-1.79068	0	0	0	0	0	0	0	0	0	0	0	0	0	0	0	0	0	0	0	0	0	0	0	0	0	0	0	6.08007e-11	2.43203e-10	5.47206e-10	1.14691e-09	2.30959e-09	4.46858e-09	8.30677e-09	1.48362e-08	2.5459e-08	4.19749e-08	6.70127e-08	1.03283e-07	1.52672e-07	2.17738e-07	3.00445e-07	4.0229e-07	5.24769e-07	7.18251e-07	1.03508e-06	1.539e-06	2.43931e-06
	-1.76615	0	0	0	0	0	0	0	0	0	0	0	0	0	0	0	0	0	0	0	0	0	0	0	0	0	0	0	1.30317e-10	5.21266e-10	1.17285e-09	2.45822e-09	4.95024e-09	9.57769e-09	1.78042e-08	3.1799e-08	5.45674e-08	8.99664e-08	1.43496e-07	2.20831e-07	3.26014e-07	4.64144e-07	6.38836e-07	8.52336e-07	1.10634e-06	1.44535e-06	1.91724e-06	2.58691e-06	3.65167e-06
	-1.74162	0	0	0	0	0	0	0	0	0	0	0	0	0	0	0	0	0	0	0	0	0	0	0	0	0	0	0	2.65885e-10	1.06354e-09	2.39296e-09	5.01549e-09	1.01e-08	1.95413e-08	3.63259e-08	6.48795e-08	1.11334e-07	1.83558e-07	2.9255e-07	4.49661e-07	6.63142e-07	9.42751e-07	1.29488e-06	1.7225e-06	2.22655e-06	2.84376e-06	3.61628e-06	4.60959e-06	6.01045e-06
	-1.71709	0	0	0	0	0	0	0	0	0	0	0	0	0	0	0	0	0	0	0	0	0	0	0	0	0	0	0	5.21398e-10	2.08559e-09	4.69258e-09	9.83535e-09	1.9806e-08	3.83204e-08	7.12349e-08	1.27228e-07	2.18325e-07	3.59956e-07	5.73297e-07	8.80217e-07	1.29689e-06	1.84134e-06	2.52437e-06	3.34904e-06	4.31277e-06	5.44068e-06	6.76595e-06	8.35299e-06	1.03819e-05
	-1.69256	0	0	0	0	0	0	0	0	0	0	0	0	0	0	0	0	0	0	0	0	0	0	0	0	0	0	0	9.82719e-10	3.93088e-09	8.84447e-09	1.85374e-08	3.73298e-08	7.22255e-08	1.34262e-07	2.39797e-07	4.11493e-07	6.78438e-07	1.07988e-06	1.65639e-06	2.43846e-06	3.45817e-06	4.73301e-06	6.26406e-06	8.03915e-06	1.00635e-05	1.23534e-05	1.49669e-05	1.80821e-05
	-1.66803	0	0	0	0	0	0	0	0	0	0	0	0	0	0	0	0	0	0	0	0	0	0	0	0	0	0	0	1.78023e-09	7.12092e-09	1.60221e-08	3.35812e-08	6.76242e-08	1.30839e-07	2.4322e-07	4.344e-07	7.45434e-07	1.22901e-06	1.95519e-06	2.9964e-06	4.40788e-06	6.24473e-06	8.53399e-06	1.12702e-05	1.44193e-05	1.79502e-05	2.1845e-05	2.61427e-05	3.10202e-05
	-1.6435	0	0	0	0	0	0	0	0	0	0	0	0	0	0	0	0	0	0	0	0	0	0	0	0	0	0	0	3.09963e-09	1.23985e-08	2.78967e-08	5.84697e-08	1.17744e-07	2.27809e-07	4.23481e-07	7.56353e-07	1.29791e-06	2.13989e-06	3.40264e-06	5.21065e-06	7.6601e-06	1.08423e-05	1.47971e-05	1.95033e-05	2.48836e-05	3.08401e-05	3.72877e-05	4.42189e-05	5.18012e-05
	-1.61897	0	0	0	0	0	0	0	0	0	0	0	0	0	0	0	0	0	0	0	0	0	0	0	0	0	0	0	5.18722e-09	2.07489e-08	4.6685e-08	9.78487e-08	1.97043e-07	3.81238e-07	7.08693e-07	1.26575e-06	2.17204e-06	3.58109e-06	5.69188e-06	8.71032e-06	1.27974e-05	1.80988e-05	2.46709e-05	3.24609e-05	4.1312e-05	5.10092e-05	6.13428e-05	7.22084e-05	8.37384e-05
	-1.59444	0	0	0	0	0	0	0	0	0	0	0	0	0	0	0	0	0	0	0	0	0	0	0	0	0	0	0	8.34355e-09	3.33742e-08	7.50919e-08	1.57388e-07	3.1694e-07	6.13213e-07	1.13992e-06	2.03594e-06	3.49369e-06	5.76012e-06	9.15183e-06	1.39966e-05	2.05532e-05	2.90464e-05	3.95514e-05	5.19587e-05	6.59776e-05	8.11969e-05	9.71924e-05	0.00011368	0.000130702
	-1.56991	0	0	0	0	0	0	0	0	0	0	0	0	0	0	0	0	0	0	0	0	0	0	0	0	0	0	0	1.28991e-08	5.15964e-08	1.16092e-07	2.43321e-07	4.89989e-07	9.48027e-07	1.76231e-06	3.14756e-06	5.40123e-06	8.90513e-06	1.4144e-05	2.16197e-05	3.17327e-05	4.48165e-05	6.09666e-05	7.99802e-05	0.000101355	0.00012437	0.000148258	0.000172428	0.000196742
	-1.54538	0	0	0	0	0	0	0	0	0	0	0	0	0	0	0	0	0	0	0	0	0	0	0	0	0	0	0	1.91674e-08	7.66696e-08	1.72507e-07	3.61563e-07	7.28098e-07	1.40872e-06	2.61871e-06	4.67711e-06	8.02595e-06	1.32326e-05	2.1011e-05	3.21009e-05	4.7097e-05	6.64773e-05	9.03564e-05	0.000118388	0.000149756	0.000183283	0.00021768	0.00025188	0.000285428
	-1.52085	0	0	0	0	0	0	0	0	0	0	0	0	0	0	0	0	0	0	0	0	0	0	0	0	0	0	0	2.73755e-08	1.09502e-07	2.4638e-07	5.16396e-07	1.03989e-06	2.01198e-06	3.74012e-06	6.68001e-06	1.14629e-05	1.88992e-05	3.00008e-05	4.5816e-05	6.71945e-05	9.47964e-05	0.00012875	0.000168506	0.000212808	0.000259843	0.000307585	0.000354271	0.000398951
	-1.49632	0	0	0	0	0	0	0	0	0	0	0	0	0	0	0	0	0	0	0	0	0	0	0	0	0	0	0	3.75802e-08	1.50321e-07	3.38222e-07	7.08891e-07	1.42753e-06	2.76197e-06	5.13431e-06	9.17008e-06	1.57359e-05	2.59443e-05	4.11746e-05	6.28565e-05	9.21563e-05	0.000129953	0.000176381	0.000230616	0.000290826	0.000354364	0.000418223	0.000479698	0.000537123
	-1.47179	0	0	0	0	0	0	0	0	0	0	0	0	0	0	0	0	0	0	0	0	0	0	0	0	0	0	0	4.95853e-08	1.98341e-07	4.46268e-07	9.35349e-07	1.88356e-06	3.6443e-06	6.77449e-06	1.20995e-05	2.07629e-05	3.42325e-05	5.43173e-05	8.28922e-05	0.000121497	0.000171258	0.000232305	0.00030347	0.000382211	0.000464847	0.000547153	0.000625223	0.00069645
	-1.44726	0	0	0	0	0	0	0	0	0	0	0	0	0	0	0	0	0	0	0	0	0	0	0	0	0	0	0	6.28849e-08	2.5154e-07	5.65964e-07	1.18622e-06	2.38876e-06	4.62176e-06	8.59154e-06	1.53449e-05	2.6332e-05	4.34148e-05	6.88746e-05	0.000105077	0.000153974	0.000216962	0.000294147	0.000383961	0.000483041	0.000586508	0.000688715	0.000784337	0.00086961
	-1.42274	0	0	0	0	0	0	0	0	0	0	0	0	0	0	0	0	0	0	0	0	0	0	0	0	0	0	0	7.66549e-08	3.06619e-07	6.89894e-07	1.44597e-06	2.91183e-06	5.63379e-06	1.04729e-05	1.8705e-05	3.20982e-05	5.29222e-05	8.39446e-05	0.000128035	0.000187576	0.000264228	0.000358067	0.000467085	0.000587033	0.000711744	0.000834024	0.000946982	0.00104555
	-1.39821	0	0	0	0	0	0	0	0	0	0	0	0	0	0	0	0	0	0	0	0	0	0	0	0	0	0	0	8.98118e-08	3.59247e-07	8.08306e-07	1.69416e-06	3.41161e-06	6.60077e-06	1.22704e-05	2.19157e-05	3.7608e-05	6.20075e-05	9.83429e-05	0.000149963	0.00021966	0.000309345	0.000419046	0.000546318	0.000686032	0.000830738	0.000971694	0.00110042	0.00121048
	-1.37368	0	0	0	0	0	4.67698e-12	1.87079e-11	4.20928e-11	8.82238e-11	1.77661e-10	3.43737e-10	6.38982e-10	1.14125e-09	1.95839e-09	3.22883e-09	5.11471e-09	7.7844e-09	1.1383e-08	1.59925e-08	2.15877e-08	2.79977e-08	3.48872e-08	4.17676e-08	4.80442e-08	5.3097e-08	5.63804e-08	5.75193e-08	1.57522e-07	4.57662e-07	9.58315e-07	1.94964e-06	3.87686e-06	7.46143e-06	1.384e-05	2.46966e-05	4.23646e-05	6.98407e-05	0.000110748	0.000168843	0.000247277	0.000348164	0.000471484	0.000614395	0.000770979	0.000932635	0.00108922	0.00123079	0.00134962
	-1.34915	0	0	0	0	0	1.87079e-11	7.48316e-11	1.68371e-10	3.52895e-10	7.10644e-10	1.37495e-09	2.55593e-09	4.56499e-09	7.83355e-09	1.29153e-08	2.04589e-08	3.11376e-08	4.5532e-08	6.39701e-08	8.63506e-08	1.11991e-07	1.39549e-07	1.6707e-07	1.92177e-07	2.12388e-07	2.25522e-07	2.30077e-07	3.34999e-07	6.50298e-07	1.17747e-06	2.23219e-06	4.29819e-06	8.15809e-06	1.50438e-05	2.67794e-05	4.58915e-05	7.56259e-05	0.000119892	0.000182745	0.000267601	0.000376721	0.000510038	0.000664403	0.000833292	0.00100721	0.00117491	0.00132528	0.00144953
	-1.32462	0	9.35396e-12	3.74158e-11	8.41856e-11	1.76448e-10	3.97415e-10	8.55845e-10	1.6568e-09	3.07651e-09	5.51572e-09	9.5513e-09	1.59803e-08	2.584e-08	4.03915e-08	6.10446e-08	8.92077e-08	1.26055e-07	1.72222e-07	2.27468e-07	2.90377e-07	3.58173e-07	4.26746e-07	4.90947e-07	5.45159e-07	5.84068e-07	6.03512e-07	6.01209e-07	6.91098e-07	9.89468e-07	1.50067e-06	2.55643e-06	4.66338e-06	8.63867e-06	1.57665e-05	2.79462e-05	4.78079e-05	7.87317e-05	0.000124774	0.000190147	0.000278413	0.000391907	0.000530532	0.000690964	0.000866328	0.00104661	0.00121991	0.00137438	0.00150051
	-1.30009	0	3.74158e-11	1.49663e-10	3.36742e-10	7.0579e-10	1.50951e-09	3.10279e-09	5.90587e-09	1.07942e-08	1.90184e-08	3.23147e-08	5.29711e-08	8.3803e-08	1.28006e-07	1.88847e-07	2.69182e-07	3.70822e-07	4.9382e-07	6.35815e-07	7.9157e-07	9.52908e-07	1.10914e-06	1.24803e-06	1.35732e-06	1.42637e-06	1.44788e-06	1.41915e-06	1.45652e-06	1.68117e-06	2.10408e-06	3.06436e-06	5.07578e-06	8.96153e-06	1.60106e-05	2.81255e-05	4.79384e-05	7.8834e-05	0.000124861	0.000190226	0.000278511	0.000392045	0.000530729	0.000691226	0.000866629	0.00104686	0.0012199	0.00137372	0.00149854
	-1.27556	0	8.41856e-11	3.36742e-10	7.5767e-10	1.58803e-09	3.37556e-09	6.89791e-09	1.31006e-08	2.38937e-08	4.19996e-08	7.11763e-08	1.16337e-07	1.83471e-07	2.79286e-07	4.10517e-07	5.82867e-07	7.99658e-07	1.06037e-06	1.35931e-06	1.68483e-06	2.01927e-06	2.34008e-06	2.62194e-06	2.83987e-06	2.97271e-06	3.00648e-06	2.93676e-06	2.87913e-06	2.95883e-06	3.19889e-06	3.93958e-06	5.68877e-06	9.24975e-06	1.58712e-05	2.73881e-05	4.63344e-05	7.59705e-05	0.000120184	0.000183018	0.000267941	0.000377213	0.000510766	0.000665432	0.000834613	0.00100865	0.00117599	0.00132502	0.0014462
	-1.25103	0	1.76448e-10	7.0579e-10	1.58803e-09	3.3284e-09	7.04632e-09	1.43431e-08	2.72004e-08	4.95397e-08	8.6941e-08	1.47077e-07	2.39924e-07	3.77557e-07	5.73377e-07	8.40652e-07	1.19034e-06	1.62838e-06	2.15279e-06	2.75114e-06	3.39915e-06	4.06089e-06	4.69111e-06	5.23976e-06	5.65809e-06	5.90558e-06	5.95626e-06	5.80317e-06	5.56103e-06	5.36322e-06	5.25574e-06	5.58095e-06	6.83548e-06	9.78481e-06	1.5601e-05	2.59911e-05	4.33027e-05	7.05581e-05	0.000111349	0.000169413	0.000248	0.000349241	0.000473147	0.000616898	0.000774534	0.000937283	0.00109462	0.00123592	0.00135239
	-1.2265	0	3.55322e-10	1.42129e-09	3.1979e-09	6.70258e-09	1.41363e-08	2.86705e-08	5.42959e-08	9.87568e-08	1.73056e-07	2.92265e-07	4.75877e-07	7.47321e-07	1.13236e-06	1.65613e-06	2.33885e-06	3.19058e-06	4.20565e-06	5.35814e-06	6.59941e-06	7.85904e-06	9.04976e-06	1.00763e-05	1.08473e-05	1.12882e-05	1.13529e-05	1.10317e-05	1.04431e-05	9.74057e-06	9.01231e-06	8.61556e-06	9.04281e-06	1.10173e-05	1.56134e-05	2.4368e-05	3.9376e-05	6.33346e-05	9.94346e-05	0.000151008	0.000220997	0.000311374	0.000422282	0.000551409	0.000693717	0.000841726	0.000986419	0.00111867	0.00123084
	-1.20197	0	6.87474e-10	2.7499e-09	6.18726e-09	1.29681e-08	2.72558e-08	5.50912e-08	1.04196e-07	1.89281e-07	3.31217e-07	5.58486e-07	9.07737e-07	1.42272e-06	2.15107e-06	3.13864e-06	4.42125e-06	6.01491e-06	7.90572e-06	1.00419e-05	1.23297e-05	1.46366e-05	1.68004e-05	1.86467e-05	2.00109e-05	2.07612e-05	2.08197e-05	2.0175e-05	1.89624e-05	1.73784e-05	1.55865e-05	1.39886e-05	1.3098e-05	1.36098e-05	1.65001e-05	2.31162e-05	3.52621e-05	5.52552e-05	8.58214e-05	0.000129822	0.000189844	0.000267695	0.000363698	0.000476179	0.000601245	0.000733007	0.00086432	0.000987913	0.00109766
	-1.17744	0	1.27796e-09	5.11186e-09	1.15017e-08	2.41068e-08	5.05035e-08	1.01758e-07	1.92225e-07	3.48783e-07	6.09513e-07	1.0262e-06	1.66513e-06	2.60493e-06	3.93039e-06	5.7219e-06	8.04041e-06	1.09098e-05	1.42992e-05	1.81094e-05	2.21673e-05	2.6232e-05	3.0014e-05	3.32062e-05	3.55232e-05	3.67418e-05	3.6736e-05	3.54979e-05	3.32038e-05	3.01351e-05	2.65822e-05	2.30454e-05	2.01074e-05	1.84723e-05	1.90399e-05	2.29742e-05	3.17778e-05	4.73671e-05	7.19769e-05	0.000107974	0.000157576	0.000222436	0.000303106	0.000398642	0.000506429	0.00062236	0.000741376	0.000858286	0.00096865
	-1.15291	0	2.28249e-09	9.12998e-09	2.05424e-08	4.30556e-08	8.99322e-08	1.80668e-07	3.409e-07	6.17867e-07	1.0784e-06	1.81307e-06	2.93725e-06	4.58688e-06	6.90723e-06	1.00339e-05	1.40664e-05	1.90377e-05	2.48844e-05	3.14245e-05	3.83503e-05	4.52415e-05	5.16002e-05	5.6906e-05	6.06833e-05	6.25693e-05	6.23701e-05	6.00933e-05	5.59987e-05	5.05185e-05	4.41498e-05	3.75752e-05	3.15238e-05	2.6772e-05	2.419e-05	2.47877e-05	2.97801e-05	4.06887e-05	5.92616e-05	8.73788e-05	0.000126902	0.000179355	0.000245553	0.000325325	0.000417397	0.000519508	0.000628753	0.000742089	0.000856808
	-1.12838	0	3.91677e-09	1.56671e-08	3.5251e-08	7.38838e-08	1.53898e-07	3.08324e-07	5.81154e-07	1.05223e-06	1.83436e-06	3.07992e-06	4.98215e-06	7.76717e-06	1.16745e-05	1.69241e-05	2.36722e-05	3.19599e-05	4.1665e-05	5.2468e-05	6.38431e-05	7.50847e-05	8.53687e-05	9.38469e-05	9.97571e-05	0.000102533	0.000101892	9.78814e-05	9.09114e-05	8.16638e-05	7.09578e-05	5.97788e-05	4.91128e-05	3.98992e-05	3.30474e-05	2.94612e-05	3.00991e-05	3.61101e-05	4.87798e-05	6.95287e-05	9.98881e-05	0.000141279	0.000194798	0.000261052	0.000340083	0.000431435	0.000534298	0.0006477	0.000770584
	-1.10385	0	6.45767e-09	2.58307e-08	5.8119e-08	1.21814e-07	2.53087e-07	5.05747e-07	9.52325e-07	1.7226e-06	2.99972e-06	5.03029e-06	8.12559e-06	1.26477e-05	1.89765e-05	2.74555e-05	3.83198e-05	5.16138e-05	6.7116e-05	8.42881e-05	0.000102267	0.000119913	0.000135913	0.000148937	0.000157812	0.000161688	0.000160176	0.000153406	0.000142037	0.000127142	0.000110018	9.21162e-05	7.48234e-05	5.93597e-05	4.67608e-05	3.78842e-05	3.34706e-05	3.43236e-05	4.12948e-05	5.53771e-05	7.77963e-05	0.000109891	0.000153031	0.00020856	0.000277752	0.000361819	0.000461877	0.000578835	0.000713105
	-1.07932	0	1.02294e-08	4.09177e-08	9.20648e-08	1.92962e-07	3.99961e-07	7.97349e-07	1.50002e-06	2.71084e-06	4.71576e-06	7.89867e-06	1.2742e-05	1.98035e-05	2.96632e-05	4.28371e-05	5.96646e-05	8.01821e-05	0.000104009	0.000130277	0.000157622	0.000184275	0.000208224	0.000227461	0.000240246	0.000245363	0.000242302	0.000231346	0.000213545	0.000190542	0.000164321	0.000136996	0.000110535	8.65764e-05	6.63813e-05	5.08235e-05	4.04621e-05	3.57756e-05	3.72029e-05	4.53312e-05	6.10936e-05	8.57449e-05	0.0001209	0.000168552	0.000231061	0.000311111	0.000411487	0.000534709	0.000682402
	-1.05479	0	1.55688e-08	6.22752e-08	1.40119e-07	2.93681e-07	6.07393e-07	1.20821e-06	2.27099e-06	4.10067e-06	7.1266e-06	1.19236e-05	1.92109e-05	2.98152e-05	4.45885e-05	6.42769e-05	8.93506e-05	0.000119817	0.000155056	0.000193722	0.000233747	0.000272486	0.000306974	0.000334292	0.000351963	0.000358311	0.000352718	0.000335719	0.000308934	0.000274811	0.00023626	0.0001963	0.000157676	0.000122596	9.26471e-05	6.87759e-05	5.13846e-05	4.0632e-05	3.65485e-05	3.93193e-05	4.95763e-05	6.84666e-05	9.77853e-05	0.000140058	0.000198545	0.000277142	0.000380001	0.000510928	0.000672468
	-1.03026	0	2.2766e-08	9.1064e-08	2.04894e-07	4.29445e-07	8.86383e-07	1.75955e-06	3.30465e-06	5.96244e-06	1.03528e-05	1.73035e-05	2.78461e-05	4.31596e-05	6.44482e-05	9.27498e-05	0.00012869	0.000172214	0.000222361	0.000277128	0.000333506	0.000387689	0.000435471	0.000472773	0.0004962	0.000503541	0.0004941	0.000468805	0.000430065	0.000381398	0.000326916	0.000270792	0.000216756	0.000167735	0.000125727	9.1797e-05	6.61956e-05	4.87482e-05	3.90608e-05	3.6898e-05	4.25604e-05	5.70367e-05	8.22122e-05	0.000120996	0.000177325	0.000256023	0.000362269	0.000500809	0.00067481
	-1.00573	0	3.1985e-08	1.2794e-07	2.87865e-07	6.03347e-07	1.24299e-06	2.46275e-06	4.62187e-06	8.33292e-06	1.44566e-05	2.41392e-05	3.88038e-05	6.0068e-05	8.95699e-05	0.000128699	0.000178252	0.000238071	0.00030673	0.000381377	0.000457796	0.000530723	0.00059442	0.000643397	0.000673182	0.000680975	0.000666074	0.000629968	0.000576102	0.000509346	0.000435287	0.0003595	0.000286888	0.000221219	0.00016497	0.000119337	8.44094e-05	5.96461e-05	4.41966e-05	3.73689e-05	3.9083e-05	5.00995e-05	7.22826e-05	0.000108753	0.000163884	0.000243127	0.000352335	0.000496849	0.00068018
	-0.981197	0	4.31753e-08	1.72701e-07	3.88578e-07	8.14434e-07	1.67496e-06	3.31274e-06	6.21272e-06	1.11935e-05	1.9404e-05	3.23709e-05	5.19826e-05	8.03743e-05	0.00011969	0.000171719	0.000237438	0.000316526	0.00040697	0.00050487	0.000604548	0.000699008	0.000780709	0.000842547	0.000878852	0.000886233	0.000864079	0.000814633	0.000742625	0.000654541	0.000557692	0.000459252	0.000365436	0.000280934	0.000208726	0.000150131	0.000105043	7.25113e-05	5.1189e-05	3.9884e-05	3.80796e-05	4.6229e-05	6.60537e-05	0.000100707	0.000154751	0.00023396	0.000344527	0.000492061	0.000680171
	-0.956667	0	5.59953e-08	2.23981e-07	5.03958e-07	1.05626e-06	2.16882e-06	4.28248e-06	8.02615e-06	1.44515e-05	2.50335e-05	4.17271e-05	6.69426e-05	0.000103391	0.000153773	0.000220306	0.000304136	0.000404722	0.000519345	0.000642886	0.000767999	0.000885739	0.000986577	0.00106166	0.00110407	0.00110989	0.00107872	0.00101374	0.000921195	0.000809392	0.000687533	0.000564509	0.000447911	0.000343362	0.000254325	0.000182196	0.000126631	8.6228e-05	5.91056e-05	4.35364e-05	3.85184e-05	4.41238e-05	6.18144e-05	9.46019e-05	0.000147001	0.000224825	0.000334293	0.000480997	0.000668452
	-0.932137	0	6.97745e-08	2.79098e-07	6.2797e-07	1.31619e-06	2.69852e-06	5.32029e-06	9.96519e-06	1.79322e-05	3.10416e-05	5.17011e-05	8.28689e-05	0.000127857	0.000189937	0.000271756	0.000374601	0.000497654	0.000637405	0.000787402	0.000938517	0.00107975	0.0011995	0.00128717	0.00133466	0.00133758	0.00129592	0.00121399	0.00109964	0.000963132	0.000815602	0.000667664	0.000528236	0.000403811	0.000298254	0.000212975	0.000147341	9.94675e-05	6.69256e-05	4.74381e-05	3.94926e-05	4.2727e-05	5.82461e-05	8.87685e-05	0.000138554	0.0002132	0.000318686	0.000460354	0.000641489
	-0.907607	0	8.35352e-08	3.34141e-07	7.51817e-07	1.57576e-06	3.22629e-06	6.35185e-06	1.18907e-05	2.13853e-05	3.69956e-05	6.15724e-05	9.86079e-05	0.000151993	0.000225545	0.000322298	0.000443642	0.00058844	0.000752349	0.00092757	0.0011032	0.00126622	0.00140308	0.00150153	0.00155245	0.00155117	0.00149819	0.00139902	0.0012632	0.00110287	0.000931019	0.000759833	0.000599401	0.000456929	0.000336559	0.000239628	0.000165176	0.000110833	7.36396e-05	5.07912e-05	4.02757e-05	4.12772e-05	5.44802e-05	8.21946e-05	0.000128258	0.000197853	0.000296504	0.000429135	0.00059872
	-0.883077	0	9.60884e-08	3.84354e-07	8.64796e-07	1.81256e-06	3.70642e-06	7.28759e-06	1.36353e-05	2.45104e-05	4.23767e-05	7.048e-05	0.000112785	0.000173688	0.000257472	0.000367489	0.000505175	0.000669051	0.000853978	0.0010509	0.0012473	0.00142839	0.0015789	0.00168524	0.0017375	0.00173096	0.00166673	0.0015515	0.00139642	0.00121529	0.00102269	0.000832074	0.000654435	0.000497458	0.000365402	0.000259438	0.00017826	0.000119045	7.83648e-05	5.2953e-05	4.03507e-05	3.93106e-05	5.0075e-05	7.4477e-05	0.000115821	0.000178727	0.000268125	0.00038841	0.000542225
	-0.858547	0	1.06194e-07	4.24776e-07	9.55747e-07	2.00318e-06	4.09144e-06	8.03487e-06	1.50262e-05	2.69978e-05	4.66515e-05	7.75404e-05	0.000123992	0.000190786	0.000282544	0.000402831	0.000553066	0.000731443	0.000932132	0.00114505	0.00135637	0.00154993	0.00170921	0.00181969	0.00187102	0.00185862	0.00178427	0.00165576	0.00148553	0.00128872	0.00108103	0.000876799	0.000687521	0.000521086	0.000381686	0.000270247	0.00018513	0.000123132	8.0458e-05	5.349e-05	3.9418e-05	3.66269e-05	4.494e-05	6.56957e-05	0.00010161	0.000156665	0.000235117	0.000340795	0.000476029
	-0.834017	0	1.12761e-07	4.51043e-07	1.01485e-06	2.12705e-06	4.33974e-06	8.51293e-06	1.59131e-05	2.85787e-05	4.93579e-05	8.19901e-05	0.000131017	0.000201437	0.00029805	0.000424499	0.00058213	0.000768857	0.000978344	0.00119979	0.00141857	0.00161767	0.00177988	0.00189028	0.00193848	0.00192024	0.00183799	0.0017004	0.00152078	0.0013151	0.00109964	0.00088908	0.000695005	0.000525193	0.000383594	0.000270837	0.00018499	0.000122585	7.96008e-05	5.22106e-05	3.7383e-05	3.3234e-05	3.92299e-05	5.62444e-05	8.64085e-05	0.000133047	0.000199735	0.000289749	0.000405169
	-0.809487	0	1.15039e-07	4.60155e-07	1.03535e-06	2.17002e-06	4.42299e-06	8.66722e-06	1.61948e-05	2.90726e-05	5.0187e-05	8.33214e-05	0.00013306	0.000204428	0.000302219	0.000430021	0.000589054	0.000777028	0.000987344	0.00120891	0.00142682	0.00162387	0.00178285	0.00188897	0.00193222	0.00190882	0.00182181	0.00168036	0.00149819	0.00129146	0.00107643	0.000867547	0.000676056	0.000509327	0.000370918	0.000261139	0.000177845	0.000117438	7.58356e-05	4.91663e-05	3.43253e-05	2.92797e-05	3.32299e-05	4.66521e-05	7.11419e-05	0.000109404	0.000164376	0.000238848	0.000334724
	-0.784957	0	1.12761e-07	4.51043e-07	1.01485e-06	2.12705e-06	4.3314e-06	8.47959e-06	1.58381e-05	2.84215e-05	4.90412e-05	8.13774e-05	0.000129878	0.000199403	0.000294559	0.000418744	0.000573014	0.000754982	0.000958055	0.00117129	0.00138009	0.00156776	0.0017177	0.00181583	0.00185285	0.0018256	0.0017375	0.00159787	0.00142029	0.00122046	0.00101401	0.000814633	0.00063282	0.000475286	0.000345096	0.000242252	0.000164495	0.000108255	6.95527e-05	4.46359e-05	3.04761e-05	2.50178e-05	2.72997e-05	3.74918e-05	5.67364e-05	8.71922e-05	0.000131247	0.000191293	0.000269148
	-0.760427	0	1.06194e-07	4.24776e-07	9.55747e-07	2.00318e-06	4.07568e-06	7.97186e-06	1.48845e-05	2.67007e-05	4.60532e-05	7.63827e-05	0.00012184	0.000186942	0.000275949	0.000391957	0.00053584	0.000705225	0.000893795	0.00109118	0.00128367	0.00145564	0.00159172	0.00167902	0.00170921	0.00167979	0.00159438	0.00146204	0.00129564	0.00110989	0.00091922	0.000736126	0.000570019	0.000426783	0.000308937	0.000216226	0.000146386	9.60192e-05	6.1404e-05	3.90546e-05	2.61505e-05	2.07293e-05	2.17713e-05	2.92394e-05	4.39218e-05	6.75282e-05	0.000102004	0.000149444	0.000211664
	-0.735897	0	9.60884e-08	3.84354e-07	8.64796e-07	1.81256e-06	3.68493e-06	7.20162e-06	1.34419e-05	2.4105e-05	4.15603e-05	6.89004e-05	0.000109848	0.000168443	0.000248472	0.000352651	0.00048167	0.000633278	0.000801668	0.000977409	0.0011481	0.00129972	0.00141857	0.00149329	0.00151671	0.00148695	0.00140763	0.00128717	0.00113732	0.000971281	0.000801897	0.000640126	0.0004941	0.000368775	0.000266123	0.000185697	0.000125339	8.19449e-05	5.21738e-05	3.29178e-05	2.16662e-05	1.66424e-05	1.68569e-05	2.21595e-05	3.3085e-05	5.09978e-05	7.7512e-05	0.000114529	0.000163925
	-0.711368	0	8.35352e-08	3.34141e-07	7.51817e-07	1.57576e-06	3.20119e-06	6.25146e-06	1.16648e-05	2.09119e-05	3.60422e-05	5.97277e-05	9.51787e-05	0.000145868	0.000215035	0.00030497	0.000416194	0.000546664	0.000691261	0.000841745	0.000987344	0.00111597	0.00121585	0.00127738	0.00129461	0.00126622	0.00119562	0.00109034	0.000960628	0.000817918	0.000673182	0.000535674	0.000412156	0.000306638	0.000220591	0.000153453	0.000103258	6.72881e-05	4.26619e-05	2.67189e-05	1.73215e-05	1.29397e-05	1.26816e-05	1.63612e-05	2.43501e-05	3.7764e-05	5.79885e-05	8.68129e-05	0.000126217
	-0.686838	0	6.97745e-08	2.79098e-07	6.2797e-07	1.31619e-06	2.67206e-06	5.21446e-06	9.72708e-06	1.74332e-05	3.00367e-05	4.97567e-05	7.92543e-05	0.000121401	0.000178859	0.000253491	0.000345668	0.00045362	0.000573014	0.000696936	0.0008164	0.000921369	0.00100215	0.0010509	0.00106288	0.00103722	0.000976994	0.000888613	0.000780709	0.000662771	0.000543819	0.000431376	0.00033085	0.000245363	0.000175953	0.000122019	8.1851e-05	5.3164e-05	3.35701e-05	2.08826e-05	1.33599e-05	9.74784e-06	9.29223e-06	1.18279e-05	1.76345e-05	2.76588e-05	4.31396e-05	6.58112e-05	9.7768e-05
	-0.662308	0	5.59953e-08	2.23981e-07	5.03958e-07	1.05626e-06	2.14305e-06	4.17938e-06	7.79418e-06	1.39653e-05	2.40544e-05	3.98328e-05	6.34211e-05	9.71015e-05	0.00014298	0.000202512	0.000275949	0.000361822	0.000456612	0.00055475	0.000649029	0.000731443	0.000794311	0.000831474	0.0008393	0.000817268	0.000767999	0.000696747	0.000610477	0.000516764	0.000422742	0.000334292	0.000255578	0.000188935	0.000135056	9.33631e-05	6.24315e-05	4.04177e-05	2.54209e-05	1.57141e-05	9.94049e-06	7.12076e-06	6.65512e-06	8.43199e-06	1.26894e-05	2.0263e-05	3.23008e-05	5.05096e-05	7.70797e-05
	-0.637778	0	4.31753e-08	1.72701e-07	3.88578e-07	8.14434e-07	1.65145e-06	3.21872e-06	6.00118e-06	1.07501e-05	1.85112e-05	3.06434e-05	4.87714e-05	7.46389e-05	0.000109848	0.000155493	0.000211734	0.000277405	0.000349764	0.000424499	0.000496059	0.000558305	0.000605383	0.000632643	0.000637405	0.000619393	0.000580738	0.000525569	0.000459281	0.000387689	0.000316217	0.00024929	0.000189992	0.000140003	9.9759e-05	6.8743e-05	4.58219e-05	2.95672e-05	1.85248e-05	1.13843e-05	7.13554e-06	5.05103e-06	4.68176e-06	5.9825e-06	9.17902e-06	1.50319e-05	2.46281e-05	3.96467e-05	6.23288e-05
	-0.613248	0	3.1985e-08	1.2794e-07	2.87865e-07	6.03347e-07	1.22278e-06	2.3819e-06	4.43995e-06	7.95163e-06	1.36888e-05	2.26536e-05	3.60422e-05	5.51357e-05	8.1106e-05	0.000114744	0.000156147	0.000204428	0.000257534	0.00031226	0.000364497	0.000409721	0.000443642	0.000462883	0.000465541	0.000451497	0.000422406	0.000381377	0.000332428	0.000279846	0.000227599	0.000178888	0.000135913	9.98357e-05	7.09104e-05	4.87073e-05	3.23627e-05	2.08136e-05	1.29914e-05	7.94033e-06	4.94336e-06	3.48764e-06	3.25784e-06	4.27249e-06	6.75789e-06	1.14171e-05	1.9284e-05	3.1989e-05	5.17607e-05
	-0.588718	0	2.2766e-08	9.1064e-08	2.04894e-07	4.29445e-07	8.6991e-07	1.69366e-06	3.15639e-06	5.6517e-06	9.72708e-06	1.60928e-05	2.55956e-05	3.914e-05	5.75505e-05	8.13775e-05	0.000110675	0.000144797	0.000182268	0.000220801	0.000257472	0.000289077	0.000312594	0.000325662	0.000326982	0.000316526	0.000295521	0.000266214	0.000231477	0.00019435	0.000157623	0.000123523	9.35612e-05	6.851e-05	4.85055e-05	3.32108e-05	2.19951e-05	1.40993e-05	8.76836e-06	5.33267e-06	3.30838e-06	2.35422e-06	2.26456e-06	3.10964e-06	5.11778e-06	8.93892e-06	1.55469e-05	2.64906e-05	4.39158e-05
	-0.564188	8.82238e-11	1.57465e-08	6.26189e-08	1.40758e-07	2.94822e-07	5.96587e-07	1.16038e-06	2.16123e-06	3.86769e-06	6.65314e-06	1.10015e-05	1.74887e-05	2.67287e-05	3.92788e-05	5.5507e-05	7.54404e-05	9.86263e-05	0.000124048	0.000150135	0.00017489	0.000196132	0.000211813	0.000220348	0.000220883	0.000213435	0.000198875	0.000178762	0.000155068	0.000129863	0.000105035	8.20744e-05	6.19789e-05	4.52427e-05	3.19303e-05	2.17918e-05	1.43858e-05	9.19169e-06	5.69668e-06	3.45027e-06	2.14411e-06	1.5662e-06	1.59503e-06	2.3367e-06	4.01717e-06	7.23067e-06	1.28774e-05	2.23893e-05	3.77634e-05
	-0.539658	3.57572e-10	1.09588e-08	4.23347e-08	9.4709e-08	1.97705e-07	3.98713e-07	7.73205e-07	1.4368e-06	2.56616e-06	4.40651e-06	7.27508e-06	1.15485e-05	1.76272e-05	2.58723e-05	3.65193e-05	4.95781e-05	6.4743e-05	8.13386e-05	9.83283e-05	0.0001144	0.000128125	0.000138172	0.000143518	0.000143625	0.000138527	0.000128818	0.000115537	9.99866e-05	8.35222e-05	6.73702e-05	5.24923e-05	3.95207e-05	2.87591e-05	2.02322e-05	1.37633e-05	9.05644e-06	5.7685e-06	3.56472e-06	2.1543e-06	1.35396e-06	1.04394e-06	1.16379e-06	1.84035e-06	3.29178e-06	6.05288e-06	1.09374e-05	1.92314e-05	3.27313e-05
	-0.515128	8.12722e-10	8.13145e-09	2.90927e-08	6.42228e-08	1.32796e-07	2.65444e-07	5.1079e-07	9.43134e-07	1.67518e-06	2.86273e-06	4.70644e-06	7.44341e-06	1.13242e-05	1.65727e-05	2.33316e-05	3.15993e-05	4.11743e-05	5.16222e-05	6.22823e-05	7.23238e-05	8.08482e-05	8.70218e-05	9.02123e-05	9.00962e-05	8.67136e-05	8.04553e-05	7.1989e-05	6.21421e-05	5.17702e-05	4.16403e-05	3.23479e-05	2.42787e-05	1.76107e-05	1.23485e-05	8.37219e-06	5.49112e-06	3.48801e-06	2.15235e-06	1.30479e-06	8.46718e-07	7.21274e-07	9.11085e-07	1.55256e-06	2.85339e-06	5.28904e-06	9.58093e-06	1.68543e-05	2.86746e-05
	-0.490598	1.7063e-09	7.43644e-09	2.253e-08	4.80984e-08	9.70105e-08	1.89458e-07	3.57079e-07	6.47624e-07	1.13227e-06	1.90812e-06	3.09868e-06	4.84794e-06	7.30561e-06	1.06024e-05	1.48164e-05	1.99358e-05	2.5826e-05	3.22112e-05	3.8681e-05	4.47258e-05	4.98007e-05	5.34066e-05	5.51718e-05	5.49161e-05	5.26814e-05	4.8721e-05	4.34528e-05	3.73862e-05	3.10423e-05	2.48831e-05	1.92628e-05	1.44062e-05	1.04118e-05	7.27388e-06	4.91342e-06	3.21192e-06	2.03693e-06	1.26041e-06	7.77822e-07	5.45491e-07	5.48552e-07	8.00768e-07	1.44278e-06	2.67408e-06	4.91776e-06	8.80785e-06	1.53113e-05	2.57567e-05
	-0.466068	3.43952e-09	9.38406e-09	2.29813e-08	4.64792e-08	8.97586e-08	1.67923e-07	3.03833e-07	5.30751e-07	8.96086e-07	1.46211e-06	2.305e-06	3.50996e-06	5.16112e-06	7.32606e-06	1.00359e-05	1.32644e-05	1.69108e-05	2.07921e-05	2.46503e-05	2.81768e-05	3.1051e-05	3.29893e-05	3.37909e-05	3.3373e-05	3.1785e-05	2.91985e-05	2.58767e-05	2.21302e-05	1.82689e-05	1.45624e-05	1.12119e-05	8.34051e-06	5.99654e-06	4.16791e-06	2.8013e-06	1.82437e-06	1.15854e-06	7.27267e-07	4.74753e-07	3.92167e-07	4.9364e-07	8.18329e-07	1.51234e-06	2.7756e-06	4.99455e-06	8.73359e-06	1.48224e-05	2.43717e-05
	-0.441538	6.66171e-09	1.50459e-08	3.19739e-08	6.18153e-08	1.14732e-07	2.05713e-07	3.56213e-07	5.95458e-07	9.61702e-07	1.50112e-06	2.26499e-06	3.30414e-06	4.66051e-06	6.3563e-06	8.38231e-06	1.06876e-05	1.31736e-05	1.56955e-05	1.80728e-05	2.01086e-05	2.16161e-05	2.24469e-05	2.25149e-05	2.18117e-05	2.04082e-05	1.84427e-05	1.60984e-05	1.35746e-05	1.10594e-05	8.70716e-06	6.62619e-06	4.87523e-06	3.46875e-06	2.38723e-06	1.58948e-06	1.02925e-06	6.59224e-07	4.32043e-07	3.23123e-07	3.46241e-07	5.38209e-07	9.63378e-07	1.78083e-06	3.20599e-06	5.61315e-06	9.5273e-06	1.56788e-05	2.5001e-05
	-0.417009	1.23971e-08	2.6335e-08	5.28059e-08	9.99709e-08	1.81946e-07	3.19026e-07	5.38974e-07	8.77382e-07	1.37688e-06	2.0837e-06	3.04195e-06	4.28536e-06	5.82749e-06	7.65192e-06	9.70467e-06	1.18913e-05	1.40806e-05	1.61154e-05	1.78306e-05	1.90745e-05	1.97309e-05	1.97369e-05	1.90928e-05	1.78625e-05	1.61625e-05	1.41447e-05	1.19735e-05	9.80452e-06	7.76712e-06	5.95364e-06	4.41637e-06	3.17097e-06	2.2042e-06	1.48364e-06	9.67197e-07	6.18596e-07	4.04915e-07	2.91832e-07	2.74597e-07	3.83247e-07	6.76234e-07	1.24763e-06	2.28256e-06	4.03305e-06	6.89373e-06	1.13912e-05	1.82077e-05	2.81558e-05
	-0.392479	2.21668e-08	4.62629e-08	9.10487e-08	1.71172e-07	3.09455e-07	5.38375e-07	9.01463e-07	1.4529e-06	2.25456e-06	3.36912e-06	4.84958e-06	6.72554e-06	8.98867e-06	1.15803e-05	1.43853e-05	1.72347e-05	1.99199e-05	2.22169e-05	2.39166e-05	2.48562e-05	2.49452e-05	2.41792e-05	2.26405e-05	2.0483e-05	1.79075e-05	1.51316e-05	1.23597e-05	9.76063e-06	7.45379e-06	5.50547e-06	3.93396e-06	2.72018e-06	1.82065e-06	1.17992e-06	7.40677e-07	4.61905e-07	3.11165e-07	2.54346e-07	2.98912e-07	4.88442e-07	9.05496e-07	1.68166e-06	3.04498e-06	5.30965e-06	8.92861e-06	1.44783e-05	2.26531e-05	3.42107e-05
	-0.367949	3.80831e-08	7.91333e-08	1.5491e-07	2.90676e-07	5.24554e-07	9.10632e-07	1.52097e-06	2.44444e-06	3.78084e-06	5.62887e-06	8.06779e-06	1.11344e-05	1.47993e-05	1.8948e-05	2.33733e-05	2.77842e-05	3.18337e-05	3.51617e-05	3.74482e-05	3.84634e-05	3.81061e-05	3.64196e-05	3.3584e-05	2.9884e-05	2.56625e-05	2.12693e-05	1.70153e-05	1.31399e-05	9.79589e-06	7.05069e-06	4.90003e-06	3.28853e-06	2.1316e-06	1.33475e-06	8.0759e-07	4.8828e-07	3.31026e-07	2.9e-07	3.78742e-07	6.53303e-07	1.22468e-06	2.2715e-06	4.0836e-06	7.06514e-06	1.17679e-05	1.88696e-05	2.91396e-05	4.33498e-05
	-0.343419	6.28653e-08	1.30569e-07	2.55267e-07	4.78832e-07	8.6386e-07	1.49914e-06	2.50285e-06	4.02045e-06	6.21476e-06	9.2459e-06	1.32409e-05	1.82557e-05	2.42363e-05	3.09884e-05	3.81655e-05	4.52853e-05	5.17766e-05	5.70519e-05	6.05948e-05	6.20429e-05	6.12484e-05	5.83029e-05	5.35203e-05	4.73812e-05	4.0455e-05	3.33139e-05	2.64584e-05	2.02663e-05	1.49705e-05	1.06642e-05	7.32511e-06	4.85134e-06	3.09768e-06	1.90679e-06	1.13145e-06	6.68746e-07	4.43145e-07	3.83897e-07	5.0394e-07	8.70476e-07	1.62741e-06	3.00974e-06	5.38726e-06	9.2811e-06	1.53805e-05	2.45135e-05	3.7584e-05	5.54423e-05
	-0.318889	9.97098e-08	2.07242e-07	4.05118e-07	7.60031e-07	1.37142e-06	2.38041e-06	3.97492e-06	6.38641e-06	9.8741e-06	1.46931e-05	2.10462e-05	2.90231e-05	3.85388e-05	4.92843e-05	6.07082e-05	7.20422e-05	8.23756e-05	9.07714e-05	9.64051e-05	9.86981e-05	9.74146e-05	9.27014e-05	8.50602e-05	7.526e-05	6.4211e-05	5.28275e-05	4.19085e-05	3.20562e-05	2.36404e-05	1.68068e-05	1.15174e-05	7.60684e-06	4.84137e-06	2.96879e-06	1.75375e-06	1.02583e-06	6.58734e-07	5.40428e-07	6.73992e-07	1.1342e-06	2.10038e-06	3.87066e-06	6.90902e-06	1.18758e-05	1.96295e-05	3.11888e-05	4.76413e-05	6.99695e-05
	-0.294359	1.51955e-07	3.16168e-07	6.18188e-07	1.16009e-06	2.09397e-06	3.63582e-06	6.07357e-06	9.76231e-06	1.51004e-05	2.24809e-05	3.2218e-05	4.44538e-05	5.90635e-05	7.55787e-05	9.31584e-05	0.000110626	0.000126584	0.000139587	0.00014836	0.000152003	0.000150139	0.000142981	0.000131291	0.000116246	9.92466e-05	8.17035e-05	6.48541e-05	4.96338e-05	3.66205e-05	2.60455e-05	1.78545e-05	1.17953e-05	7.50849e-06	4.60479e-06	2.72026e-06	1.58256e-06	9.87459e-07	7.61231e-07	8.84207e-07	1.43182e-06	2.6181e-06	4.80652e-06	8.5629e-06	1.47007e-05	2.42673e-05	3.84982e-05	5.86974e-05	8.60163e-05
	-0.269829	2.22507e-07	4.63535e-07	9.06659e-07	1.70202e-06	3.07331e-06	5.33852e-06	8.92199e-06	1.43479e-05	2.22055e-05	3.30785e-05	4.74362e-05	6.54972e-05	8.70877e-05	0.000111528	0.000137586	0.000163531	0.000187296	0.000206739	0.000219958	0.000225596	0.00022307	0.000212667	0.000195496	0.000173285	0.000148107	0.000122059	9.69898e-05	7.43039e-05	5.48766e-05	3.90665e-05	2.68044e-05	1.77228e-05	1.12906e-05	6.92928e-06	4.09615e-06	2.37367e-06	1.44532e-06	1.05047e-06	1.12911e-06	1.74596e-06	3.14436e-06	5.74896e-06	1.02257e-05	1.75431e-05	2.89411e-05	4.5878e-05	6.98854e-05	0.000102299
	-0.245299	3.13057e-07	6.53028e-07	1.27783e-06	2.39967e-06	4.33479e-06	7.53314e-06	1.25959e-05	2.02669e-05	3.13845e-05	4.67817e-05	6.71334e-05	9.27631e-05	0.00012344	0.000158217	0.000195362	0.000232425	0.000266471	0.000294444	0.000313614	0.000322018	0.000318782	0.000304276	0.000280042	0.000248524	0.000212667	0.000175473	0.000139595	0.000107065	7.91589e-05	5.64125e-05	3.87451e-05	2.56425e-05	1.63508e-05	1.00434e-05	5.94178e-06	3.43315e-06	2.04903e-06	1.41293e-06	1.40265e-06	2.05637e-06	3.63604e-06	6.61586e-06	1.17494e-05	2.01476e-05	3.32275e-05	5.26534e-05	8.01704e-05	0.000117292
	-0.220769	4.23209e-07	8.84004e-07	1.73053e-06	3.25104e-06	5.87518e-06	1.02148e-05	1.70884e-05	2.75105e-05	4.26272e-05	6.35816e-05	9.13064e-05	0.000126261	0.000168153	0.000215715	0.000266605	0.000317494	0.000364375	0.000403057	0.000429777	0.000441797	0.000437869	0.000418441	0.000385576	0.000342591	0.000293513	0.000242463	0.000193111	0.000148276	0.000109748	7.82932e-05	5.38266e-05	3.56575e-05	2.2757e-05	1.39901e-05	8.28313e-06	4.77553e-06	2.80455e-06	1.84754e-06	1.69544e-06	2.34056e-06	4.0477e-06	7.32169e-06	1.29803e-05	2.22495e-05	3.66885e-05	5.81273e-05	8.84858e-05	0.000129424
	-0.196239	5.49719e-07	1.14988e-06	2.25199e-06	4.23234e-06	7.65185e-06	1.331e-05	2.22781e-05	3.58858e-05	5.56389e-05	8.30452e-05	0.000119344	0.00016516	0.000220143	0.000282662	0.000349675	0.000416835	0.000478884	0.000530296	0.000566085	0.00058259	0.00057809	0.000553099	0.000510269	0.000453926	0.000389361	0.000322017	0.000256766	0.000197371	0.000146242	0.000104435	7.18695e-05	4.76541e-05	3.04399e-05	1.87285e-05	1.10971e-05	6.38759e-06	3.70302e-06	2.346e-06	1.99555e-06	2.57707e-06	4.33871e-06	7.791e-06	1.37833e-05	2.36167e-05	3.89401e-05	6.16894e-05	9.38986e-05	0.000137324
	-0.171709	6.8609e-07	1.43723e-06	2.81604e-06	5.29453e-06	9.57649e-06	1.6666e-05	2.79102e-05	4.49843e-05	6.979e-05	0.000104239	0.000149912	0.00020763	0.000276986	0.000355972	0.000440789	0.000525981	0.000604914	0.000670594	0.000716663	0.000738415	0.000733578	0.000702705	0.000649068	0.00057809	0.00049645	0.000411062	0.000328139	0.000252512	0.000187296	0.000133888	9.22268e-05	6.12078e-05	3.9131e-05	2.40951e-05	1.42875e-05	8.21457e-06	4.71329e-06	2.88936e-06	2.28809e-06	2.74805e-06	4.47975e-06	7.97139e-06	1.40658e-05	2.40897e-05	3.97188e-05	6.29206e-05	9.57683e-05	0.00014005
	-0.147179	8.22767e-07	1.72614e-06	3.38372e-06	6.36451e-06	1.15171e-05	2.00534e-05	3.36014e-05	5.41898e-05	8.41267e-05	0.000125741	0.000180973	0.000250855	0.000334942	0.000430854	0.000534035	0.000637902	0.000734418	0.000815063	0.000872054	0.000899573	0.000894743	0.000858115	0.000793566	0.000707629	0.000608411	0.000504347	0.000403057	0.0003105	0.000230548	0.000164971	0.000113745	7.55559e-05	4.83443e-05	2.97914e-05	1.7678e-05	1.01559e-05	5.7798e-06	3.44739e-06	2.55583e-06	2.84158e-06	4.45786e-06	7.84295e-06	1.3794e-05	2.36113e-05	3.89295e-05	6.16695e-05	9.38629e-05	0.000137262
	-0.12265	9.48045e-07	1.99209e-06	3.90694e-06	7.35182e-06	1.331e-05	2.31872e-05	3.88746e-05	6.27327e-05	9.74544e-05	0.000145767	0.00020996	0.000291277	0.000389261	0.0005012	0.000621845	0.000743566	0.000856998	0.000952171	0.00101992	0.00105335	0.00104894	0.00100721	0.000932561	0.000832561	0.000716663	0.000594763	0.000475843	0.000366964	0.000272753	0.000195362	0.000134824	8.96359e-05	5.74002e-05	3.5399e-05	2.10204e-05	1.207e-05	6.82508e-06	3.98e-06	2.78036e-06	2.8529e-06	4.27838e-06	7.4218e-06	1.29997e-05	2.22366e-05	3.66632e-05	5.808e-05	8.84006e-05	0.000129276
	-0.0981197	1.04964e-06	2.20914e-06	4.33479e-06	8.16055e-06	1.47814e-05	2.57643e-05	4.32204e-05	6.979e-05	0.000108493	0.000162398	0.000234102	0.000325047	0.000434785	0.000560353	0.000695941	0.000833045	0.000961182	0.00106914	0.00114654	0.00118552	0.00118197	0.00113631	0.00105335	0.000941509	0.000811387	0.000674139	0.00053994	0.000416835	0.000310134	0.00022235	0.000153588	0.000102198	6.54972e-05	4.04224e-05	2.40199e-05	1.37884e-05	7.75771e-06	4.4413e-06	2.94369e-06	2.7844e-06	3.96345e-06	6.75668e-06	1.17737e-05	2.01224e-05	3.31784e-05	5.25615e-05	8.00049e-05	0.000117006
	-0.0735897	1.11858e-06	2.3573e-06	4.62669e-06	8.71223e-06	1.57859e-05	2.75265e-05	4.61991e-05	7.46416e-05	0.000116108	0.000173919	0.000250903	0.000348665	0.000466794	0.00060218	0.000748641	0.000897073	0.0010362	0.00115388	0.00123886	0.00128249	0.00128018	0.00123219	0.00114359	0.00102337	0.000882952	0.000734421	0.00058886	0.000455075	0.000338922	0.000243218	0.000168153	0.000111983	7.18242e-05	4.43594e-05	2.6377e-05	1.51399e-05	8.48487e-06	4.78573e-06	3.03036e-06	2.64457e-06	3.54761e-06	5.91978e-06	1.02489e-05	1.74982e-05	2.88536e-05	4.57141e-05	6.95906e-05	0.00010179
	-0.0490598	1.14923e-06	2.42338e-06	4.7553e-06	8.95312e-06	1.62227e-05	2.82927e-05	4.74987e-05	7.67724e-05	0.000119483	0.000179083	0.000258532	0.000359546	0.000481773	0.000622075	0.000774137	0.000928588	0.00107376	0.00119706	0.0012867	0.00133358	0.00133275	0.00128432	0.00119338	0.00106917	0.000923514	0.00076901	0.000617252	0.000477506	0.000355975	0.000255692	0.000176931	0.000117925	7.56929e-05	4.67817e-05	2.78355e-05	1.59774e-05	8.92741e-06	4.97537e-06	3.02985e-06	2.44628e-06	3.07148e-06	4.9937e-06	8.57647e-06	1.46243e-05	2.41186e-05	3.82201e-05	5.81974e-05	8.51531e-05
	-0.0245299	1.13867e-06	2.40082e-06	4.70741e-06	8.85792e-06	1.6045e-05	2.79795e-05	4.6976e-05	7.59447e-05	0.000118239	0.000177306	0.000256123	0.00035645	0.000478009	0.000617762	0.000769504	0.000923971	0.00106957	0.00119371	0.00128457	0.00133292	0.00133366	0.00128671	0.00119699	0.00107364	0.000928421	0.00077394	0.000621863	0.000481558	0.000359339	0.000258343	0.000178918	0.000119345	7.66608e-05	4.74125e-05	2.82288e-05	1.62052e-05	9.03398e-06	4.98682e-06	2.9386e-06	2.20492e-06	2.57538e-06	4.0583e-06	6.90173e-06	1.17513e-05	1.93872e-05	3.07358e-05	4.68273e-05	6.85653e-05
	0	1.09687e-06	2.30662e-06	4.51141e-06	8.47242e-06	1.53242e-05	2.66947e-05	4.47882e-05	7.23803e-05	0.000112676	0.000168982	0.000244172	0.000339976	0.000456194	0.00059	0.000735538	0.000884002	0.00102432	0.00114441	0.00123287	0.00128071	0.00128289	0.00123915	0.00115407	0.0010363	0.000897122	0.000748649	0.000602161	0.000466761	0.000348624	0.000250861	0.000173881	0.000116075	7.46145e-05	4.61778e-05	2.75106e-05	1.57961e-05	8.79079e-06	4.81588e-06	2.76132e-06	1.93674e-06	2.0942e-06	3.18043e-06	5.3455e-06	9.08734e-06	1.50035e-05	2.38091e-05	3.63183e-05	5.32598e-05
	0.0245299	1.0416e-06	2.17297e-06	4.22365e-06	7.89237e-06	1.42183e-05	2.46914e-05	4.13288e-05	6.66728e-05	0.000103663	0.000155342	0.000224367	0.000312363	0.000419203	0.000542355	0.000676506	0.000813616	0.000943526	0.0010551	0.00113777	0.00118315	0.00118642	0.00114721	0.00106961	0.000961509	0.000833259	0.000696076	0.000560435	0.000434833	0.000325073	0.000234116	0.000162405	0.000108496	6.97918e-05	4.32212e-05	2.57645e-05	1.47974e-05	8.22452e-06	4.47876e-06	2.51096e-06	1.65747e-06	1.65396e-06	2.4071e-06	3.99162e-06	6.77674e-06	1.12072e-05	1.78219e-05	2.72571e-05	4.0104e-05
	0.0490598	9.97483e-07	2.04514e-06	3.92407e-06	7.25487e-06	1.29559e-05	2.23397e-05	3.71798e-05	5.97099e-05	9.25139e-05	0.000138269	0.000199325	0.000277133	0.000371615	0.000480588	0.000599415	0.000721043	0.000836524	0.000936006	0.00101009	0.00105125	0.00105513	0.00102124	0.00095311	0.000857641	0.000743988	0.000622112	0.000501361	0.000389355	0.00029133	0.000209988	0.000145781	9.74617e-05	6.27362e-05	3.88761e-05	2.31876e-05	1.33214e-05	7.39735e-06	4.00947e-06	2.20715e-06	1.3812e-06	1.27059e-06	1.76345e-06	2.88344e-06	4.89399e-06	8.12232e-06	1.29736e-05	1.99521e-05	2.95588e-05
	0.0735897	1.00436e-06	1.99435e-06	3.73523e-06	6.76464e-06	1.18695e-05	2.01647e-05	3.3148e-05	5.26976e-05	8.09804e-05	0.000120239	0.000172441	0.000238804	0.000319267	0.000412001	0.000513114	0.000616667	0.0007151	0.00080006	0.000863539	0.000899096	0.00090293	0.00087454	0.000816833	0.000735629	0.000638697	0.000534537	0.000431158	0.00033512	0.000250954	0.000181027	0.000125768	8.41404e-05	5.41963e-05	3.36043e-05	2.00541e-05	1.15249e-05	6.39564e-06	3.45395e-06	1.87369e-06	1.12006e-06	9.51355e-07	1.25647e-06	2.03091e-06	3.45617e-06	5.77872e-06	9.31495e-06	1.44869e-05	2.17576e-05
	0.0981197	1.11528e-06	2.11361e-06	3.81404e-06	6.67842e-06	1.13671e-05	1.87974e-05	3.01828e-05	4.70264e-05	7.10461e-05	0.000104005	0.000147437	0.00020227	0.000268411	0.000344359	0.000426962	0.000511424	0.000591638	0.000660846	0.000712544	0.000741474	0.000744503	0.000721173	0.000673804	0.00060711	0.000527423	0.0004417	0.000356524	0.000277308	0.00020781	0.000150009	0.000104289	6.98149e-05	4.49962e-05	2.79154e-05	1.66673e-05	9.58161e-06	5.31499e-06	2.86242e-06	1.53513e-06	8.83577e-07	6.96596e-07	8.79209e-07	1.41856e-06	2.43661e-06	4.13413e-06	6.7821e-06	1.07702e-05	1.65771e-05
	0.12265	1.39918e-06	2.52134e-06	4.35616e-06	7.30917e-06	1.19342e-05	1.8969e-05	2.93545e-05	4.42211e-05	6.48265e-05	9.24286e-05	0.000128084	0.000172378	0.000225123	0.000285078	0.000349769	0.000415496	0.000477575	0.000530828	0.000570272	0.000591871	0.000593216	0.000573957	0.000535899	0.000482715	0.000419353	0.000351264	0.000283626	0.000220704	0.000165475	0.000119513	8.31327e-05	5.56823e-05	3.59065e-05	2.22873e-05	1.33123e-05	7.65508e-06	4.24526e-06	2.28176e-06	1.21358e-06	6.78646e-07	5.0243e-07	6.17162e-07	1.01736e-06	1.7853e-06	3.10769e-06	5.24966e-06	8.6158e-06	1.37524e-05
	0.147179	1.94283e-06	3.36406e-06	5.59949e-06	9.02979e-06	1.41361e-05	2.15088e-05	3.18429e-05	4.59108e-05	6.45089e-05	8.83681e-05	0.000118025	0.000153659	0.000194903	0.000240679	0.00028909	0.000337423	0.000382323	0.000420117	0.000447293	0.000461023	0.00045965	0.000443002	0.000412471	0.000370813	0.000321724	0.000269275	0.000217335	0.000169097	0.000126789	9.15907e-05	6.37285e-05	4.27001e-05	2.75453e-05	1.71038e-05	1.02186e-05	5.87714e-06	3.25889e-06	1.74951e-06	9.26226e-07	5.09456e-07	3.63039e-07	4.53417e-07	7.94283e-07	1.44547e-06	2.60703e-06	4.57328e-06	7.80658e-06	1.29696e-05
	0.171709	2.85027e-06	4.81528e-06	7.82201e-06	1.22693e-05	1.86111e-05	2.73335e-05	3.89192e-05	5.38007e-05	7.23079e-05	9.46138e-05	0.000120677	0.000150182	0.00018248	0.000216533	0.000250888	0.00028369	0.000312788	0.00033591	0.000350941	0.000356231	0.000350893	0.000335006	0.00030967	0.000276883	0.000239266	0.000199681	0.000160837	0.000124967	9.36178e-05	6.75932e-05	4.70193e-05	3.15025e-05	2.03232e-05	1.26209e-05	7.53939e-06	4.33594e-06	2.40427e-06	1.29055e-06	6.84065e-07	3.77745e-07	2.72464e-07	3.72573e-07	7.19516e-07	1.36595e-06	2.54869e-06	4.62163e-06	8.14305e-06	1.39353e-05
	0.196239	4.23781e-06	7.06734e-06	1.13292e-05	1.74942e-05	2.60443e-05	3.74108e-05	5.18993e-05	6.96136e-05	9.03977e-05	0.000113812	0.000139149	0.000165485	0.000191752	0.00021681	0.000239507	0.000258715	0.000273368	0.000282503	0.000285342	0.000281393	0.000270566	0.000253272	0.000230451	0.000203512	0.000174186	0.000144312	0.000115608	8.94651e-05	6.68283e-05	4.81522e-05	3.34486e-05	2.23893e-05	1.44356e-05	8.96096e-06	5.34826e-06	3.07395e-06	1.70466e-06	9.1668e-07	4.9205e-07	2.83694e-07	2.26644e-07	3.64754e-07	7.73842e-07	1.5141e-06	2.87979e-06	5.31159e-06	9.49781e-06	1.64582e-05
	0.220769	6.22267e-06	1.0313e-05	1.64254e-05	2.51657e-05	3.71066e-05	5.26777e-05	7.20388e-05	9.49634e-05	0.000120767	0.000148313	0.000176102	0.000202451	0.000225708	0.000244473	0.000257751	0.000265026	0.000266233	0.000261666	0.000251863	0.000237503	0.000219351	0.00019824	0.00017508	0.000150848	0.000126563	0.000103214	8.16743e-05	6.26134e-05	4.64399e-05	3.32854e-05	2.3032e-05	1.53737e-05	9.89253e-06	6.13133e-06	3.65007e-06	2.09413e-06	1.16156e-06	6.28413e-07	3.50073e-07	2.26483e-07	2.23885e-07	4.26272e-07	9.49791e-07	1.87786e-06	3.58161e-06	6.61419e-06	1.18253e-05	2.04647e-05
	0.245299	8.90424e-06	1.47149e-05	2.33661e-05	3.56687e-05	5.23538e-05	7.39023e-05	0.000100353	0.000131133	0.000164962	0.000199887	0.000233458	0.000263044	0.000286222	0.00030116	0.000306888	0.000303414	0.000291633	0.000273098	0.000249697	0.000223344	0.000195739	0.000168245	0.000141864	0.000117283	9.49523e-05	7.5152e-05	5.80314e-05	4.3627e-05	3.18659e-05	2.25716e-05	1.54793e-05	1.02631e-05	6.57126e-06	4.0566e-06	2.40009e-06	1.37089e-06	7.60748e-07	4.18171e-07	2.54567e-07	2.05007e-07	2.65109e-07	5.59713e-07	1.25181e-06	2.46611e-06	4.67057e-06	8.55693e-06	1.51671e-05	2.60096e-05
	0.269829	1.23391e-05	2.03648e-05	3.22941e-05	4.92155e-05	7.20873e-05	0.000101493	0.000137366	0.000178759	0.000223708	0.000269302	0.000311952	0.00034787	0.000373658	0.000386878	0.000386469	0.000372903	0.000348042	0.000314749	0.00027635	0.000236094	0.00019673	0.000160262	0.000127899	0.000100152	7.70127e-05	5.81519e-05	4.30805e-05	3.12623e-05	2.21759e-05	1.53411e-05	1.03262e-05	6.74819e-06	4.27325e-06	2.61413e-06	1.52531e-06	8.6236e-07	4.79071e-07	2.73868e-07	2.00217e-07	2.18477e-07	3.53674e-07	7.73152e-07	1.69484e-06	3.30635e-06	6.19454e-06	1.12186e-05	1.9645e-05	3.32691e-05
	0.294359	1.65133e-05	2.72383e-05	4.3168e-05	6.57384e-05	9.6199e-05	0.000135281	0.000182826	0.000237469	0.000296474	0.000355818	0.000410582	0.00045561	0.000486327	0.000499529	0.00049396	0.00047053	0.000432102	0.000382935	0.000327908	0.000271734	0.000218335	0.000170467	0.000129646	9.62918e-05	7.00158e-05	4.99442e-05	3.50006e-05	2.41105e-05	1.63192e-05	1.08389e-05	7.0502e-06	4.48028e-06	2.77459e-06	1.66545e-06	9.43291e-07	5.21267e-07	2.90417e-07	1.81989e-07	1.81254e-07	2.66457e-07	4.94226e-07	1.07753e-06	2.2995e-06	4.43613e-06	8.21852e-06	1.47062e-05	2.54266e-05	4.24912e-05
	0.318889	2.1318e-05	3.51546e-05	5.5699e-05	8.47935e-05	0.000124032	0.00017433	0.000235444	0.000305558	0.000381072	0.000456723	0.000526095	0.00058248	0.000619952	0.000634409	0.000624323	0.000591026	0.000538429	0.000472275	0.000399112	0.00032524	0.000255859	0.000194578	0.000143297	0.000102407	7.11904e-05	4.8267e-05	3.20028e-05	2.08024e-05	1.32827e-05	8.34096e-06	5.15211e-06	3.12797e-06	1.86386e-06	1.08193e-06	5.8083e-07	3.10556e-07	1.81432e-07	1.45775e-07	2.13793e-07	3.76476e-07	7.25872e-07	1.52481e-06	3.13342e-06	5.94406e-06	1.08603e-05	1.91787e-05	3.27278e-05	5.39682e-05
	0.343419	2.65358e-05	4.37541e-05	6.93159e-05	0.000105508	0.000154305	0.000216829	0.000292755	0.000379794	0.000473429	0.00056707	0.00065269	0.000721913	0.000767353	0.000783917	0.000769759	0.000726619	0.000659485	0.000575643	0.000483381	0.00039066	0.000304036	0.000228027	0.000164969	0.000115267	7.79066e-05	5.10315e-05	3.24706e-05	2.01216e-05	1.2178e-05	7.21856e-06	4.20167e-06	2.40712e-06	1.36069e-06	7.54432e-07	3.76638e-07	2.0012e-07	1.42651e-07	1.70512e-07	3.14641e-07	5.75714e-07	1.08608e-06	2.1636e-06	4.25824e-06	7.90779e-06	1.42182e-05	2.47626e-05	4.17138e-05	6.79181e-05
	0.367949	3.18446e-05	5.2505e-05	8.31751e-05	0.000126595	0.00018513	0.000260118	0.000351158	0.000455486	0.000567663	0.000679759	0.000782123	0.000864684	0.000918575	0.000937694	0.000919849	0.000867175	0.00078572	0.000684301	0.000572939	0.000461252	0.000357149	0.000266071	0.000190804	0.000131792	8.77535e-05	5.63868e-05	3.50129e-05	2.10462e-05	1.22731e-05	6.96184e-06	3.85419e-06	2.09233e-06	1.12322e-06	5.98033e-07	2.84179e-07	1.68469e-07	1.69436e-07	2.63952e-07	5.01257e-07	8.90429e-07	1.60927e-06	3.03621e-06	5.72382e-06	1.03829e-05	1.83514e-05	3.15178e-05	5.24425e-05	8.43943e-05
	0.392479	3.68434e-05	6.07456e-05	9.62272e-05	0.000146457	0.000214168	0.000300905	0.000406197	0.000526838	0.000656528	0.000786079	0.000904314	0.000999576	0.0010616	0.00108333	0.00106225	0.00100084	0.000906144	0.000788391	0.000659216	0.000529779	0.000409255	0.000303946	0.000217069	0.000149117	9.85723e-05	6.27358e-05	3.84695e-05	2.27496e-05	1.29916e-05	7.17829e-06	3.85011e-06	2.01842e-06	1.05245e-06	5.60464e-07	2.858e-07	2.24681e-07	2.94319e-07	4.81782e-07	8.5292e-07	1.42486e-06	2.42418e-06	4.29333e-06	7.6965e-06	1.35385e-05	2.34128e-05	3.95551e-05	6.49495e-05	0.000103319
	0.417009	4.10983e-05	6.77602e-05	0.000107338	0.000163366	0.00023889	0.000335633	0.000453065	0.000587608	0.000732228	0.000876671	0.00100846	0.0011146	0.00118363	0.00120768	0.00118395	0.00111522	0.00100936	0.000877803	0.000733545	0.00058905	0.000454566	0.000337126	0.000240316	0.000164674	0.000108493	6.87413e-05	4.19014e-05	2.45842e-05	1.38949e-05	7.5773e-06	4.00208e-06	2.0695e-06	1.0821e-06	6.10961e-07	3.78505e-07	3.88886e-07	5.59714e-07	8.89915e-07	1.46018e-06	2.29581e-06	3.67245e-06	6.09627e-06	1.03461e-05	1.75313e-05	2.95132e-05	4.88937e-05	7.9102e-05	0.000124334
	0.441538	4.42029e-05	7.28786e-05	0.000115445	0.000175704	0.000256931	0.000360976	0.000487271	0.000631963	0.000787485	0.000942807	0.00108451	0.0011986	0.00127277	0.00129855	0.00127292	0.00119889	0.00108493	0.000943334	0.000788099	0.000632636	0.000487972	0.000361675	0.000257599	0.000176318	0.000115988	7.33417e-05	4.45844e-05	2.60646e-05	1.46642e-05	7.95459e-06	4.18436e-06	2.17463e-06	1.18163e-06	7.52259e-07	5.97297e-07	7.3058e-07	1.0757e-06	1.6469e-06	2.53727e-06	3.77976e-06	5.69372e-06	8.84136e-06	1.4108e-05	2.28008e-05	3.70439e-05	5.98021e-05	9.49492e-05	0.000147152
	0.466068	4.58415e-05	7.55799e-05	0.000119724	0.000182216	0.000266452	0.000374352	0.000505324	0.000655372	0.000816647	0.00097771	0.00112464	0.00124293	0.00131981	0.0013465	0.00131987	0.00124304	0.0011248	0.000977909	0.000816881	0.000655631	0.000505597	0.000374627	0.000266718	0.000182462	0.000119945	7.57716e-05	4.60043e-05	2.68528e-05	1.50823e-05	8.17523e-06	4.31905e-06	2.29766e-06	1.3492e-06	1.01596e-06	1.01211e-06	1.36653e-06	2.01833e-06	3.00207e-06	4.41974e-06	6.30937e-06	9.02055e-06	1.31527e-05	1.96734e-05	3.0059e-05	4.66665e-05	7.27935e-05	0.000112729	0.00017158
	0.490598	4.58414e-05	7.55797e-05	0.000119724	0.000182215	0.000266451	0.000374349	0.000505319	0.000655363	0.000816633	0.000977688	0.00112461	0.00124289	0.00131975	0.00134641	0.00131976	0.00124291	0.00112464	0.000977727	0.000816679	0.000655415	0.000505374	0.000374406	0.000266507	0.000182268	0.000119773	7.56274e-05	4.58897e-05	2.677e-05	1.50351e-05	8.1713e-06	4.37311e-06	2.43573e-06	1.61319e-06	1.46827e-06	1.73914e-06	2.47965e-06	3.6583e-06	5.33664e-06	7.62071e-06	1.05473e-05	1.44717e-05	1.99961e-05	2.81247e-05	4.04469e-05	5.94924e-05	8.883e-05	0.000133102	0.000197804
	0.515128	4.42025e-05	7.28777e-05	0.000115444	0.000175701	0.000256925	0.000360965	0.000487252	0.000631932	0.000787436	0.000942732	0.0010844	0.00119845	0.00127256	0.00129826	0.00127256	0.00119845	0.0010844	0.000942732	0.000787436	0.000631932	0.000487252	0.000360965	0.000256925	0.000175701	0.000115446	7.28881e-05	4.42259e-05	2.58079e-05	1.45211e-05	7.9495e-06	4.36535e-06	2.62623e-06	2.04004e-06	2.22012e-06	2.95507e-06	4.3397e-06	6.39094e-06	9.20639e-06	1.28903e-05	1.74661e-05	2.32566e-05	3.08118e-05	4.11003e-05	5.57353e-05	7.73252e-05	0.000109614	0.000157505	0.000226803
	0.539658	4.10974e-05	6.77582e-05	0.000107334	0.000163358	0.000238876	0.000335609	0.000453024	0.000587541	0.000732121	0.000876508	0.00100822	0.00111426	0.00118316	0.00120706	0.00118316	0.00111426	0.00100822	0.000876508	0.000732121	0.000587541	0.000453024	0.000335609	0.000238876	0.000163358	0.000107338	6.77757e-05	4.11368e-05	2.40319e-05	1.35753e-05	7.53497e-06	4.32642e-06	2.92016e-06	2.71816e-06	3.4194e-06	4.89605e-06	7.30814e-06	1.07466e-05	1.53575e-05	2.12368e-05	2.83744e-05	3.70055e-05	4.75479e-05	6.083e-05	7.83622e-05	0.000102701	0.000137635	0.000188214	0.000260456
	0.564188	3.68416e-05	6.07415e-05	9.62191e-05	0.000146442	0.00021414	0.000300855	0.000406111	0.000526698	0.000656306	0.000785741	0.000903818	0.000998873	0.00106064	0.00108207	0.00106064	0.000998873	0.000903818	0.000785741	0.000656306	0.000526698	0.000406111	0.000300855	0.00021414	0.000146442	9.62261e-05	6.07698e-05	3.69053e-05	2.16028e-05	1.22894e-05	6.98699e-06	4.31071e-06	3.39038e-06	3.76341e-06	5.25452e-06	7.8604e-06	1.1841e-05	1.7395e-05	2.47346e-05	3.39409e-05	4.4941e-05	5.78082e-05	7.27195e-05	9.0221e-05	0.000111554	0.000139051	0.000176385	0.000228615	0.000301873
	0.588718	3.1841e-05	5.24969e-05	8.31589e-05	0.000126565	0.000185074	0.000260019	0.000350988	0.000455207	0.000567223	0.00067909	0.000781139	0.000863292	0.000916675	0.000935193	0.000916675	0.000863292	0.000781139	0.00067909	0.000567223	0.000455207	0.000350988	0.000260019	0.000185074	0.000126565	8.31699e-05	5.25409e-05	3.19401e-05	1.8763e-05	1.08076e-05	6.39951e-06	4.39736e-06	4.13089e-06	5.31474e-06	7.94468e-06	1.21913e-05	1.84612e-05	2.71038e-05	3.84215e-05	5.24756e-05	6.90908e-05	8.80846e-05	0.000109253	0.000132681	0.00015913	0.000190499	0.000230153	0.00028301	0.000355227
	0.613248	2.65287e-05	4.37384e-05	6.92849e-05	0.000105449	0.000154196	0.000216638	0.000292431	0.000379262	0.00047259	0.000565792	0.000650816	0.000719263	0.00076374	0.000779169	0.00076374	0.000719263	0.000650816	0.000565792	0.00047259	0.000379262	0.000292431	0.000216638	0.000154196	0.000105449	6.93014e-05	4.38044e-05	2.66772e-05	1.57708e-05	9.28281e-06	5.87135e-06	4.66825e-06	5.23752e-06	7.51286e-06	1.17115e-05	1.8236e-05	2.76987e-05	4.06532e-05	5.75231e-05	7.83486e-05	0.000102803	0.000130336	0.000160196	0.000191787	0.000225145	0.000261488	0.000303655	0.000356263	0.000425413
	0.637778	2.13048e-05	3.51258e-05	5.56418e-05	8.46847e-05	0.000123833	0.000173979	0.000234847	0.00030458	0.00037953	0.00045438	0.000522662	0.000577631	0.000613349	0.00062574	0.000613349	0.000577631	0.000522662	0.00045438	0.00037953	0.00030458	0.000234847	0.000173979	0.000123833	8.46847e-05	5.56656e-05	3.52209e-05	2.15188e-05	1.28639e-05	7.85518e-06	5.49145e-06	5.19479e-06	6.79134e-06	1.04752e-05	1.67397e-05	2.62844e-05	3.9998e-05	5.87001e-05	8.29762e-05	0.000112847	0.000147781	0.00018674	0.000228232	0.000270739	0.00031329	0.000356145	0.000401382	0.000453148	0.000517413
	0.662308	1.64898e-05	2.71872e-05	4.30665e-05	6.55455e-05	9.58462e-05	0.000134659	0.00018177	0.000235744	0.000293755	0.000351688	0.000404538	0.000447083	0.000474729	0.000484319	0.000474729	0.000447083	0.000404538	0.000351688	0.000293755	0.000235744	0.00018177	0.000134659	9.58462e-05	6.55455e-05	4.30994e-05	2.7319e-05	1.67866e-05	1.02314e-05	6.63388e-06	5.32529e-06	6.02366e-06	8.83874e-06	1.42645e-05	2.31259e-05	3.64891e-05	5.55962e-05	8.16022e-05	0.000115301	0.000156706	0.000205028	0.000258615	0.000315046	0.000371623	0.000426078	0.000477418	0.000526709	0.00057745	0.00063541
	0.686838	1.22989e-05	2.02775e-05	3.21211e-05	4.88871e-05	7.14868e-05	0.000100435	0.000135573	0.000175829	0.000219097	0.000262306	0.000301724	0.000333457	0.000354076	0.000361229	0.000354076	0.000333457	0.000301724	0.000262306	0.000219097	0.000175829	0.000135573	0.000100435	7.14868e-05	4.88871e-05	3.21651e-05	2.04535e-05	1.26948e-05	7.99699e-06	5.68588e-06	5.40474e-06	7.16389e-06	1.13712e-05	1.88552e-05	3.08251e-05	4.87802e-05	7.43943e-05	0.000109228	0.000154337	0.000209746	0.000274368	0.000345836	0.000420619	0.000494604	0.000563941	0.000626102	0.000680881	0.000730943	0.000781768
	0.711368	8.83822e-06	1.45718e-05	2.30827e-05	3.5131e-05	5.13716e-05	7.21744e-05	9.74252e-05	0.000126354	0.000157446	0.000188498	0.000216824	0.000239627	0.000254445	0.000259585	0.000254445	0.000239627	0.000216824	0.000188498	0.000157446	0.000126354	9.74252e-05	7.21744e-05	5.13716e-05	3.5131e-05	2.31392e-05	1.47977e-05	9.34649e-06	6.21577e-06	5.03223e-06	5.72264e-06	8.57775e-06	1.43098e-05	2.41071e-05	3.96059e-05	6.27949e-05	9.58486e-05	0.000140798	0.000199016	0.000270571	0.000354062	0.000446335	0.000542623	0.000637209	0.00072443	0.000799962	0.000862085	0.00091243	0.000956064
	0.735897	6.1184e-06	1.00875e-05	1.59794e-05	2.43201e-05	3.55628e-05	4.99639e-05	6.74443e-05	8.74705e-05	0.000108995	0.000130491	0.0001501	0.000165886	0.000176144	0.000179702	0.000176144	0.000165886	0.0001501	0.000130491	0.000108995	8.74705e-05	6.74443e-05	4.99639e-05	3.55628e-05	2.43201e-05	1.60492e-05	1.03666e-05	6.74629e-06	4.8815e-06	4.65155e-06	6.23318e-06	1.01782e-05	1.74982e-05	2.97533e-05	4.90305e-05	7.78449e-05	0.000118921	0.000174812	0.000247256	0.000336414	0.00044059	0.000555832	0.000676084	0.000793925	0.000901727	0.000993178	0.00106483	0.00111707	0.00115439
	0.760427	4.07959e-06	6.7261e-06	1.06546e-05	1.6216e-05	2.37124e-05	3.33146e-05	4.497e-05	5.8323e-05	7.26749e-05	8.70077e-05	0.000100083	0.000110608	0.000117448	0.000119821	0.000117448	0.000110608	0.000100083	8.70077e-05	7.26749e-05	5.8323e-05	4.497e-05	3.33146e-05	2.37124e-05	1.6216e-05	1.07376e-05	7.05783e-06	4.82597e-06	3.94174e-06	4.48913e-06	6.85827e-06	1.18345e-05	2.0711e-05	3.54109e-05	5.84718e-05	9.29419e-05	0.000142116	0.000209095	0.000296028	0.000403226	0.000528758	0.00066794	0.000813479	0.000956269	0.00108668	0.00119633	0.00127987	0.00133623	0.00136909
	0.784957	2.61955e-06	4.31891e-06	6.84148e-06	1.04125e-05	1.5226e-05	2.13917e-05	2.88758e-05	3.74499e-05	4.66654e-05	5.58687e-05	6.42643e-05	7.1023e-05	7.54148e-05	7.69383e-05	7.54148e-05	7.1023e-05	6.42643e-05	5.58687e-05	4.66654e-05	3.74499e-05	2.88758e-05	2.13917e-05	1.5226e-05	1.04125e-05	6.93634e-06	4.69837e-06	3.47334e-06	3.31601e-06	4.46964e-06	7.49903e-06	1.33871e-05	2.36753e-05	4.06185e-05	6.71732e-05	0.000106891	0.00016362	0.000241005	0.000341632	0.000466032	0.000612145	0.000774706	0.000945352	0.00111345	0.00126749	0.00139702	0.00149473	0.0015579	0.00158911
	0.809487	1.61957e-06	2.67022e-06	4.22982e-06	6.43762e-06	9.41364e-06	1.32257e-05	1.78528e-05	2.31538e-05	2.88514e-05	3.45414e-05	3.97321e-05	4.39108e-05	4.66261e-05	4.7568e-05	4.66261e-05	4.39108e-05	3.97321e-05	3.45414e-05	2.88514e-05	2.31538e-05	1.78528e-05	1.32257e-05	9.41364e-06	6.43762e-06	4.33424e-06	3.08791e-06	2.55939e-06	2.91361e-06	4.51112e-06	8.05097e-06	1.46696e-05	2.61076e-05	4.48961e-05	7.43457e-05	0.000118445	0.000181533	0.000267759	0.000380153	0.000519541	0.000683879	0.000867547	0.0010614	0.00125358	0.00143095	0.00158117	0.00169496	0.00176781	0.00180089
	0.834017	9.63967e-07	1.58931e-06	2.51759e-06	3.83167e-06	5.603e-06	7.87192e-06	1.0626e-05	1.37811e-05	1.71724e-05	2.05591e-05	2.36485e-05	2.61357e-05	2.77518e-05	2.83124e-05	2.77518e-05	2.61357e-05	2.36485e-05	2.05591e-05	1.71724e-05	1.37811e-05	1.0626e-05	7.87192e-06	5.603e-06	3.83167e-06	2.6282e-06	2.03178e-06	1.95951e-06	2.64835e-06	4.53801e-06	8.42024e-06	1.5534e-05	2.77566e-05	4.78172e-05	7.9287e-05	0.000126485	0.000194145	0.000286844	0.000408035	0.000558906	0.000737602	0.000938433	0.00115185	0.00136521	0.00156414	0.00173468	0.00186575	0.00195093	0.00198971
	0.858547	5.52265e-07	9.10531e-07	1.44235e-06	2.1952e-06	3.21001e-06	4.50989e-06	6.08772e-06	7.89534e-06	9.8382e-06	1.17785e-05	1.35485e-05	1.49734e-05	1.58993e-05	1.62205e-05	1.58993e-05	1.49734e-05	1.35485e-05	1.17785e-05	9.8382e-06	7.89534e-06	6.08772e-06	4.50989e-06	3.21001e-06	2.1952e-06	1.55511e-06	1.36157e-06	1.56711e-06	2.44889e-06	4.49155e-06	8.5381e-06	1.58749e-05	2.84441e-05	4.90795e-05	8.1496e-05	0.000130211	0.000200218	0.000296416	0.000422634	0.00058047	0.000768435	0.000981083	0.0012089	0.00143895	0.00165613	0.00184531	0.00199379	0.00209328	0.00214134
	0.883077	3.04502e-07	5.0204e-07	7.95268e-07	1.21037e-06	1.7699e-06	2.48662e-06	3.35658e-06	4.35325e-06	5.42449e-06	6.49429e-06	7.47021e-06	8.25586e-06	8.76638e-06	8.94347e-06	8.76638e-06	8.25586e-06	7.47021e-06	6.49429e-06	5.42449e-06	4.35325e-06	3.35658e-06	2.48662e-06	1.7699e-06	1.21037e-06	9.05884e-07	9.44505e-07	1.30005e-06	2.26405e-06	4.33614e-06	8.37085e-06	1.56465e-05	2.80961e-05	4.85564e-05	8.0758e-05	0.000129268	0.000199188	0.000295604	0.000422645	0.000582347	0.000773734	0.000991909	0.00122783	0.00146879	0.00169955	0.00190424	0.00206893	0.00218356	0.00224366
	0.907607	1.61558e-07	2.66364e-07	4.21941e-07	6.42178e-07	9.39047e-07	1.31931e-06	1.78088e-06	2.30968e-06	2.87804e-06	3.44564e-06	3.96343e-06	4.38027e-06	4.65113e-06	4.74509e-06	4.65113e-06	4.38027e-06	3.96343e-06	3.44564e-06	2.87804e-06	2.30968e-06	1.78088e-06	1.31931e-06	9.39047e-07	6.42178e-07	5.26366e-07	6.84063e-07	1.10138e-06	2.06395e-06	4.06118e-06	7.92326e-06	1.48697e-05	2.67541e-05	4.63173e-05	7.71796e-05	0.000123807	0.000191251	0.000284638	0.0004083	0.000564691	0.00075346	0.000970503	0.00120763	0.0014529	0.00169142	0.00190719	0.0020854	0.0022145	0.00228805
	0.932137	8.22254e-08	1.35567e-07	2.14748e-07	3.26838e-07	4.7793e-07	6.71466e-07	9.06385e-07	1.17552e-06	1.46479e-06	1.75367e-06	2.0172e-06	2.22935e-06	2.3672e-06	2.41502e-06	2.3672e-06	2.22935e-06	2.0172e-06	1.75367e-06	1.46479e-06	1.17552e-06	9.06385e-07	6.71466e-07	4.7793e-07	3.26838e-07	3.09612e-07	5.15025e-07	9.36007e-07	1.83739e-06	3.67843e-06	7.23512e-06	1.36261e-05	2.45657e-05	4.26129e-05	7.1165e-05	0.000114451	0.00017732	0.000264792	0.000381283	0.000529616	0.000710101	0.000919594	0.00115106	0.00139368	0.00163348	0.00185476	0.00204239	0.00218366	0.00227037
	0.956667	3.89003e-08	6.41357e-08	1.01596e-07	1.54625e-07	2.26105e-07	3.17666e-07	4.28805e-07	5.56129e-07	6.9298e-07	8.29648e-07	9.54322e-07	1.05469e-06	1.11991e-06	1.14253e-06	1.11991e-06	1.05469e-06	9.54322e-07	8.29648e-07	6.9298e-07	5.56129e-07	4.28805e-07	3.17666e-07	2.26105e-07	1.54625e-07	1.84527e-07	3.95861e-07	7.85283e-07	1.58704e-06	3.21604e-06	6.37183e-06	1.20418e-05	2.17574e-05	3.78286e-05	6.33409e-05	0.000102175	0.000158847	0.000238134	0.000344413	0.000480778	0.000648174	0.000844478	0.00106396	0.00129726	0.00153163	0.00175221	0.00194397	0.00209357	0.00219138
	0.981197	1.76255e-08	2.90595e-08	4.60324e-08	7.00596e-08	1.02447e-07	1.43933e-07	1.94289e-07	2.51979e-07	3.13985e-07	3.75909e-07	4.32398e-07	4.77873e-07	5.07423e-07	5.17674e-07	5.07423e-07	4.77873e-07	4.32398e-07	3.75909e-07	3.13985e-07	2.51979e-07	1.94289e-07	1.43933e-07	1.02447e-07	7.00596e-08	1.15798e-07	3.08121e-07	6.45513e-07	1.32628e-06	2.71225e-06	5.41243e-06	1.02661e-05	1.85954e-05	3.24184e-05	5.44493e-05	8.81415e-05	0.000137578	0.00020718	0.000301156	0.000422752	0.000573455	0.000752117	0.000954361	0.00117238	0.00139497	0.00160845	0.00179839	0.00195131	0.00205668
	1.00573	7.83355e-09	1.29153e-08	2.04589e-08	3.11376e-08	4.5532e-08	6.39701e-08	8.63506e-08	1.11991e-07	1.39549e-07	1.6707e-07	1.92177e-07	2.12388e-07	2.25522e-07	2.30077e-07	2.25522e-07	2.12388e-07	1.92177e-07	1.6707e-07	1.39549e-07	1.11991e-07	8.63506e-08	6.39701e-08	4.5532e-08	3.11376e-08	7.69338e-08	2.38815e-07	5.16108e-07	1.06987e-06	2.20535e-06	4.4352e-06	8.44654e-06	1.53439e-05	2.68344e-05	4.52329e-05	7.35215e-05	0.000115287	0.000174504	0.000255102	0.00036034	0.000492104	0.000650092	0.000831193	0.00102916	0.00123446	0.00143486	0.00161695	0.0017676	0.00187599
	1.03026	1.95839e-09	3.22883e-09	5.11471e-09	7.7844e-09	1.1383e-08	1.59925e-08	2.15877e-08	2.79977e-08	3.48872e-08	4.17676e-08	4.80442e-08	5.3097e-08	5.63804e-08	5.75193e-08	5.63804e-08	5.3097e-08	4.80442e-08	4.17676e-08	3.48872e-08	2.79977e-08	2.15877e-08	1.59925e-08	1.1383e-08	7.7844e-09	4.91049e-08	1.7919e-07	3.9787e-07	8.30947e-07	1.72804e-06	3.50699e-06	6.70985e-06	1.22302e-05	2.1468e-05	3.63382e-05	5.93413e-05	9.35391e-05	0.000142405	0.000209494	0.000297945	0.000409872	0.000545633	0.000703212	0.00087782	0.00106158	0.00124386	0.00141261	0.00155556	0.00166209
	1.05479	0	0	0	0	0	0	0	0	0	0	0	0	0	0	0	0	0	0	0	0	0	0	0	0	3.29707e-08	1.31883e-07	2.96736e-07	6.21939e-07	1.30553e-06	2.67735e-06	5.14949e-06	9.42279e-06	1.66106e-05	2.82509e-05	4.63805e-05	7.35394e-05	0.000112676	0.000166907	0.000239133	0.000331523	0.000444889	0.000578084	0.000727587	0.000887082	0.00104761	0.00119868	0.00132923	0.00142938
	1.07932	0	0	0	0	0	0	0	0	0	0	0	0	0	0	0	0	0	0	0	0	0	0	0	0	2.37769e-08	9.51077e-08	2.13992e-07	4.48514e-07	9.5124e-07	1.97456e-06	3.82042e-06	7.02216e-06	1.24392e-05	2.12711e-05	3.51303e-05	5.60643e-05	8.6503e-05	0.000129093	0.000186403	0.000260515	0.000352485	0.000461804	0.000585992	0.000720135	0.000856898	0.000987432	0.00110217	0.00119232
	1.10385	0	0	0	0	0	0	0	0	0	0	0	0	0	0	0	0	0	0	0	0	0	0	0	0	1.64977e-08	6.59909e-08	1.48479e-07	3.11203e-07	6.68454e-07	1.40758e-06	2.74187e-06	5.06553e-06	9.0228e-06	1.55228e-05	2.58059e-05	4.14759e-05	6.44759e-05	9.6979e-05	0.000141172	0.000198934	0.000271394	0.000358464	0.000458473	0.000567708	0.000680337	0.000789152	0.000886184	0.000963958
	1.12838	0	0	0	0	0	0	0	0	0	0	0	0	0	0	0	0	0	0	0	0	0	0	0	0	1.10132e-08	4.40529e-08	9.91191e-08	2.07747e-07	4.53239e-07	9.7056e-07	1.905e-06	3.53976e-06	6.34401e-06	1.09873e-05	1.8397e-05	2.97928e-05	4.66816e-05	7.07879e-05	0.0001039	0.000147625	0.000203036	0.000270289	0.000348309	0.00043437	0.00052397	0.000611441	0.000690398	0.000754762
	1.15291	0	0	0	0	0	0	0	0	0	0	0	0	0	0	0	0	0	0	0	0	0	0	0	0	7.0731e-09	2.82924e-08	6.36579e-08	1.33423e-07	2.96678e-07	6.47824e-07	1.2823e-06	2.398e-06	4.32691e-06	7.54824e-06	1.27356e-05	2.07893e-05	3.28413e-05	5.02137e-05	7.43121e-05	0.000106443	0.000147545	0.000197884	0.0002568	0.000322351	0.000391168	0.000458947	0.000520769	0.000571905
	1.17744	0	0	0	0	0	0	0	0	0	0	0	0	0	0	0	0	0	0	0	0	0	0	0	0	4.37008e-09	1.74803e-08	3.93307e-08	8.24347e-08	1.87591e-07	4.18915e-07	8.36874e-07	1.57602e-06	2.86464e-06	5.03596e-06	8.56506e-06	1.40965e-05	2.24534e-05	3.46143e-05	5.16408e-05	7.4546e-05	0.000104098	0.000140581	0.000183615	0.000231854	0.000282857	0.000333471	0.000380054	0.000419088
	1.20197	0	0	0	0	0	0	0	0	0	0	0	0	0	0	0	0	0	0	0	0	0	0	0	0	2.59737e-09	1.03895e-08	2.33763e-08	4.89953e-08	1.14657e-07	2.6265e-07	5.2993e-07	1.00553e-06	1.84193e-06	3.26422e-06	5.59753e-06	9.289e-06	1.49178e-05	2.31825e-05	3.48538e-05	5.0683e-05	7.12611e-05	9.68449e-05	0.000127227	0.000161504	0.000197963	0.00023438	0.000268164	0.000296808
	1.2265	0	0	0	0	0	0	0	0	0	0	0	0	0	0	0	0	0	0	0	0	0	0	0	0	1.48498e-09	5.93993e-09	1.33649e-08	2.80119e-08	6.7792e-08	1.59786e-07	3.25789e-07	6.23111e-07	1.15069e-06	2.05607e-06	3.55506e-06	5.94801e-06	9.62875e-06	1.50783e-05	2.28345e-05	3.34306e-05	4.72977e-05	6.46429e-05	8.53616e-05	0.000108867	0.000133995	0.000159236	0.00018282	0.000203041
	1.25103	0	0	0	0	0	0	0	0	0	0	0	0	0	0	0	0	0	0	0	0	0	0	0	0	8.16643e-10	3.26657e-09	7.34979e-09	1.54047e-08	3.88056e-08	9.4386e-08	1.94547e-07	3.75172e-07	6.98559e-07	1.25855e-06	2.19391e-06	3.69986e-06	6.03505e-06	9.51871e-06	1.45118e-05	2.13769e-05	3.04133e-05	4.17746e-05	5.54139e-05	7.09622e-05	8.76546e-05	0.000104505	0.000120355	0.000134093
	1.27556	0	0	0	0	0	0	0	0	0	0	0	0	0	0	0	0	0	0	0	0	0	0	0	0	4.31961e-10	1.72784e-09	3.88765e-09	8.14826e-09	2.15233e-08	5.41644e-08	1.12882e-07	2.19511e-07	4.12105e-07	7.48512e-07	1.31511e-06	2.23458e-06	3.67089e-06	5.8282e-06	8.93941e-06	1.32408e-05	1.89308e-05	2.61158e-05	3.47788e-05	4.46951e-05	5.538e-05	6.62143e-05	7.64705e-05	8.54591e-05
	1.30009	0	0	0	0	0	0	0	0	0	0	0	0	0	0	0	0	0	0	0	0	0	0	0	0	2.19754e-10	8.79015e-10	1.97778e-09	4.14531e-09	1.15765e-08	3.02075e-08	6.36479e-08	1.24801e-07	2.36196e-07	4.32367e-07	7.65331e-07	1.30956e-06	2.16534e-06	3.45841e-06	5.33328e-06	7.93775e-06	1.13974e-05	1.57818e-05	2.10877e-05	2.71832e-05	3.37715e-05	4.04796e-05	4.68698e-05	5.25342e-05
	1.32462	0	0	0	0	0	0	0	0	0	0	0	0	0	0	0	0	0	0	0	0	0	0	0	0	1.06932e-10	4.27727e-10	9.62385e-10	2.0171e-09	6.02032e-09	1.63315e-08	3.47907e-08	6.87855e-08	1.31221e-07	2.42027e-07	4.31463e-07	7.43151e-07	1.23621e-06	1.98521e-06	3.07638e-06	4.59846e-06	6.62757e-06	9.20701e-06	1.23389e-05	1.59487e-05	1.98613e-05	2.38612e-05	2.76966e-05	3.11386e-05
	1.34915	0	0	0	0	0	0	0	0	0	0	0	0	0	0	0	0	0	0	0	0	0	0	0	0	4.67698e-11	1.87079e-10	4.20928e-10	8.82238e-10	2.91786e-09	8.34609e-09	1.8036e-08	3.60339e-08	6.94196e-08	1.29222e-07	2.32331e-07	4.03286e-07	6.7558e-07	1.09174e-06	1.70124e-06	2.55538e-06	3.6986e-06	5.15685e-06	6.934e-06	8.99012e-06	1.12259e-05	1.35224e-05	1.57417e-05	1.77618e-05
	1.37368	0	0	0	0	0	0	0	0	0	0	0	0	0	0	0	0	0	0	0	0	0	0	0	0	1.87079e-11	7.48316e-11	1.68371e-10	3.52895e-10	1.34963e-09	4.10854e-09	9.01741e-09	1.82173e-08	3.54574e-08	6.66263e-08	1.20816e-07	2.11331e-07	3.56444e-07	5.79495e-07	9.07789e-07	1.36981e-06	1.99043e-06	2.7845e-06	3.75567e-06	4.88344e-06	6.11358e-06	7.38344e-06	8.62089e-06	9.76489e-06
	1.39821	0	0	0	0	0	0	0	0	0	0	0	0	0	0	0	0	0	0	0	0	0	0	0	0	4.67698e-12	1.87079e-11	4.20928e-11	8.82238e-11	5.21398e-10	1.80691e-09	4.08551e-09	8.41931e-09	1.66799e-08	3.18433e-08	5.85611e-08	1.03714e-07	1.76844e-07	2.90239e-07	4.58403e-07	6.96597e-07	1.01833e-06	1.43191e-06	1.94035e-06	2.53389e-06	3.18422e-06	3.85999e-06	4.52549e-06	5.15213e-06
	1.42274	0	0	0	0	0	0	0	0	0	0	0	0	0	0	0	0	0	0	0	0	0	0	0	0	0	0	0	0	1.77661e-10	7.52736e-10	1.76732e-09	3.73013e-09	7.54269e-09	1.46562e-08	2.73662e-08	4.91025e-08	8.4663e-08	1.40277e-07	2.23348e-07	3.41733e-07	5.02457e-07	7.09962e-07	9.66344e-07	1.26719e-06	1.59829e-06	1.94472e-06	2.28975e-06	2.62111e-06
	1.44726	0	0	0	0	0	0	0	0	0	0	0	0	0	0	0	0	0	0	0	0	0	0	0	0	0	0	0	0	8.82238e-11	3.71603e-10	8.68846e-10	1.83257e-09	3.70419e-09	7.1947e-09	1.34283e-08	2.40837e-08	4.15069e-08	6.87404e-08	1.09396e-07	1.67299e-07	2.4586e-07	3.4721e-07	4.72525e-07	6.198e-07	7.82042e-07	9.52486e-07	1.12379e-06	1.29134e-06
	1.47179	0	0	0	0	0	0	0	0	0	0	0	0	0	0	0	0	0	0	0	0	0	0	0	0	0	0	0	0	4.20928e-11	1.73048e-10	3.97543e-10	8.36107e-10	1.68717e-09	3.27129e-09	6.09458e-09	1.09102e-08	1.87667e-08	3.10179e-08	4.92613e-08	7.51743e-08	1.10231e-07	1.55316e-07	2.11009e-07	2.76475e-07	3.48528e-07	4.24513e-07	5.01789e-07	5.79364e-07
	1.49632	0	0	0	0	0	0	0	0	0	0	0	0	0	0	0	0	0	0	0	0	0	0	0	0	0	0	0	0	1.87079e-11	7.48316e-11	1.68371e-10	3.52895e-10	7.10644e-10	1.37495e-09	2.55593e-09	4.56499e-09	7.83355e-09	1.29153e-08	2.04589e-08	3.11376e-08	4.5532e-08	6.39701e-08	8.67364e-08	1.13534e-07	1.43021e-07	1.74349e-07	2.06833e-07	2.40745e-07
	1.52085	0	0	0	0	0	0	0	0	0	0	0	0	0	0	0	0	0	0	0	0	0	0	0	0	0	0	0	0	4.67698e-12	1.87079e-11	4.20928e-11	8.82238e-11	1.77661e-10	3.43737e-10	6.38982e-10	1.14125e-09	1.95839e-09	3.22883e-09	5.11471e-09	7.7844e-09	1.1383e-08	1.59925e-08	2.1784e-08	2.87831e-08	3.66546e-08	4.54718e-08	5.55035e-08	6.75293e-08
	1.54538	0	0	0	0	0	0	0	0	0	0	0	0	0	0	0	0	0	0	0	0	0	0	0	0	0	0	0	0	0	0	0	0	0	0	0	0	0	0	0	0	0	0	9.29008e-11	3.71603e-10	8.36107e-10	1.75243e-09	3.52895e-09	6.82779e-09
	1.56991	0	0	0	0	0	0	0	0	0	0	0	0	0	0	0	0	0	0	0	0	0	0	0	0	0	0	0	0	0	0	0	0	0	0	0	0	0	0	0	0	0	0	4.20928e-11	1.68371e-10	3.78835e-10	7.94014e-10	1.59895e-09	3.09363e-09
	1.59444	0	0	0	0	0	0	0	0	0	0	0	0	0	0	0	0	0	0	0	0	0	0	0	0	0	0	0	0	0	0	0	0	0	0	0	0	0	0	0	0	0	0	1.87079e-11	7.48316e-11	1.68371e-10	3.52895e-10	7.10644e-10	1.37495e-09
	1.61897	0	0	0	0	0	0	0	0	0	0	0	0	0	0	0	0	0	0	0	0	0	0	0	0	0	0	0	0	0	0	0	0	0	0	0	0	0	0	0	0	0	0	4.67698e-12	1.87079e-11	4.20928e-11	8.82238e-11	1.77661e-10	3.43737e-10
	1.6435	0	0	0	0	0	0	0	0	0	0	0	0	0	0	0	0	0	0	0	0	0	0	0	0	0	0	0	0	0	0	0	0	0	0	0	0	0	0	0	0	0	0	0	0	0	0	0	0
	1.66803	0	0	0	0	0	0	0	0	0	0	0	0	0	0	0	0	0	0	0	0	0	0	0	0	0	0	0	0	0	0	0	0	0	0	0	0	0	0	0	0	0	0	0	0	0	0	0	0
	1.69256	0	0	0	0	0	0	0	0	0	0	0	0	0	0	0	0	0	0	0	0	0	0	0	0	0	0	0	0	0	0	0	0	0	0	0	0	0	0	0	0	0	0	0	0	0	0	0	0
	1.71709	0	0	0	0	0	0	0	0	0	0	0	0	0	0	0	0	0	0	0	0	0	0	0	0	0	0	0	0	0	0	0	0	0	0	0	0	0	0	0	0	0	0	0	0	0	0	0	0
	1.74162	0	0	0	0	0	0	0	0	0	0	0	0	0	0	0	0	0	0	0	0	0	0	0	0	0	0	0	0	0	0	0	0	0	0	0	0	0	0	0	0	0	0	0	0	0	0	0	0
	1.76615	0	0	0	0	0	0	0	0	0	0	0	0	0	0	0	0	0	0	0	0	0	0	0	0	0	0	0	0	0	0	0	0	0	0	0	0	0	0	0	0	0	0	0	0	0	0	0	0
	1.79068	0	0	0	0	0	0	0	0	0	0	0	0	0	0	0	0	0	0	0	0	0	0	0	0	0	0	0	0	0	0	0	0	0	0	0	0	0	0	0	0	0	0	0	0	0	0	0	0
	1.81521	0	0	0	0	0	0	0	0	0	0	0	0	0	0	0	0	0	0	0	0	0	0	0	0	0	0	0	0	0	0	0	0	0	0	0	0	0	0	0	0	0	0	0	0	0	0	0	0
	1.83974	0	0	0	0	0	0	0	0	0	0	0	0	0	0	0	0	0	0	0	0	0	0	0	0	0	0	0	0	0	0	0	0	0	0	0	0	0	0	0	0	0	0	0	0	0	0	0	0
	1.86427	0	0	0	0	0	0	0	0	0	0	0	0	0	0	0	0	0	0	0	0	0	0	0	0	0	0	0	0	0	0	0	0	0	0	0	0	0	0	0	0	0	0	0	0	0	0	0	0
	1.8888	0	0	0	0	0	0	0	0	0	0	0	0	0	0	0	0	0	0	0	0	0	0	0	0	0	0	0	0	0	0	0	0	0	0	0	0	0	0	0	0	0	0	0	0	0	0	0	0
	1.91333	0	0	0	0	0	0	0	0	0	0	0	0	0	0	0	0	0	0	0	0	0	0	0	0	0	0	0	0	0	0	0	0	0	0	0	0	0	0	0	0	0	0	0	0	0	0	0	0
	1.93786	0	0	0	0	0	0	0	0	0	0	0	0	0	0	0	0	0	0	0	0	0	0	0	0	0	0	0	0	0	0	0	0	0	0	0	0	0	0	0	0	0	0	0	0	0	0	0	0
	1.96239	0	0	0	0	0	0	0	0	0	0	0	0	0	0	0	0	0	0	0	0	0	0	0	0	0	0	0	0	0	0	0	0	0	0	0	0	0	0	0	0	0	0	0	0	0	0	0	0
	1.98692	0	0	0	0	0	0	0	0	0	0	0	0	0	0	0	0	0	0	0	0	0	0	0	0	0	0	0	0	0	0	0	0	0	0	0	0	0	0	0	0	0	0	0	0	0	0	0	0
	2.01145	0	0	0	0	0	0	0	0	0	0	0	0	0	0	0	0	0	0	0	0	0	0	0	0	0	0	0	0	0	0	0	0	0	0	0	0	0	0	0	0	0	0	0	0	0	0	0	0
	2.03598	0	0	0	0	0	0	0	0	0	0	0	0	0	0	0	0	0	0	0	0	0	0	0	0	0	0	0	0	0	0	0	0	0	0	0	0	0	0	0	0	0	0	0	0	0	0	0	0
	2.06051	0	0	0	0	0	0	0	0	0	0	0	0	0	0	0	0	0	0	0	0	0	0	0	0	0	0	0	0	0	0	0	0	0	0	0	0	0	0	0	0	0	0	0	0	0	0	0	0
	2.08504	0	0	0	0	0	0	0	0	0	0	0	0	0	0	0	0	0	0	0	0	0	0	0	0	0	0	0	0	0	0	0	0	0	0	0	0	0	0	0	0	0	0	0	0	0	0	0	0
	2.10957	0	0	0	0	0	0	0	0	0	0	0	0	0	0	0	0	0	0	0	0	0	0	0	0	0	0	0	0	0	0	0	0	0	0	0	0	0	0	0	0	0	0	0	0	0	0	0	0
	2.1341	0	0	0	0	0	0	0	0	0	0	0	0	0	0	0	0	0	0	0	0	0	0	0	0	0	0	0	0	0	0	0	0	0	0	0	0	0	0	0	0	0	0	0	0	0	0	0	0
	2.15863	0	0	0	0	0	0	0	0	0	0	0	0	0	0	0	0	0	0	0	0	0	0	0	0	0	0	0	0	0	0	0	0	0	0	0	0	0	0	0	0	0	0	0	0	0	0	0	0
	2.18316	0	0	0	0	0	0	0	0	0	0	0	0	0	0	0	0	0	0	0	0	0	0	0	0	0	0	0	0	0	0	0	0	0	0	0	0	0	0	0	0	0	0	0	0	0	0	0	0
	2.20769	0	0	0	0	0	0	0	0	0	0	0	0	0	0	0	0	0	0	0	0	0	0	0	0	0	0	0	0	0	0	0	0	0	0	0	0	0	0	0	0	0	0	0	0	0	0	0	0
	2.23222	0	0	0	0	0	0	0	0	0	0	0	0	0	0	0	0	0	0	0	0	0	0	0	0	0	0	0	0	0	0	0	0	0	0	0	0	0	0	0	0	0	0	0	0	0	0	0	0
	2.25675	0	0	0	0	0	0	0	0	0	0	0	0	0	0	0	0	0	0	0	0	0	0	0	0	0	0	0	0	0	0	0	0	0	0	0	0	0	0	0	0	0	0	0	0	0	0	0	0
	2.28128	0	0	0	0	0	0	0	0	0	0	0	0	0	0	0	0	0	0	0	0	0	0	0	0	0	0	0	0	0	0	0	0	0	0	0	0	0	0	0	0	0	0	0	0	0	0	0	0
	2.30581	0	0	0	0	0	0	0	0	0	0	0	0	0	0	0	0	0	0	0	0	0	0	0	0	0	0	0	0	0	0	0	0	0	0	0	0	0	0	0	0	0	0	0	0	0	0	0	0
	2.33034	0	0	0	0	0	0	0	0	0	0	0	0	0	0	0	0	0	0	0	0	0	0	0	0	0	0	0	0	0	0	0	0	0	0	0	0	0	0	0	0	0	0	0	0	0	0	0	0
	2.35487	0	0	0	0	0	0	0	0	0	0	0	0	0	0	0	0	0	0	0	0	0	0	0	0	0	0	0	0	0	0	0	0	0	0	0	0	0	0	0	0	0	0	0	0	0	0	0	0
	2.3794	0	0	0	0	0	0	0	0	0	0	0	0	0	0	0	0	0	0	0	0	0	0	0	0	0	0	0	0	0	0	0	0	0	0	0	0	0	0	0	0	0	0	0	0	0	0	0	0
	2.40393	0	0	0	0	0	0	0	0	0	0	0	0	0	0	0	0	0	0	0	0	0	0	0	0	0	0	0	0	0	0	0	0	0	0	0	0	0	0	0	0	0	0	0	0	0	0	0	0
	2.42846	0	0	0	0	0	0	0	0	0	0	0	0	0	0	0	0	0	0	0	0	0	0	0	0	0	0	0	0	0	0	0	0	0	0	0	0	0	0	0	0	0	0	0	0	0	0	0	0
	2.45299	0	0	0	0	0	0	0	0	0	0	0	0	0	0	0	0	0	0	0	0	0	0	0	0	0	0	0	0	0	0	0	0	0	0	0	0	0	0	0	0	0	0	0	0	0	0	0	0
	2.47752	0	0	0	0	0	0	0	0	0	0	0	0	0	0	0	0	0	0	0	0	0	0	0	0	0	0	0	0	0	0	0	0	0	0	0	0	0	0	0	0	0	0	0	0	0	0	0	0
	2.50205	0	0	0	0	0	0	0	0	0	0	0	0	0	0	0	0	0	0	0	0	0	0	0	0	0	0	0	0	0	0	0	0	0	0	0	0	0	0	0	0	0	0	0	0	0	0	0	0
	2.52658	0	0	0	0	0	0	0	0	0	0	0	0	0	0	0	0	0	0	0	0	0	0	0	0	0	0	0	0	0	0	0	0	0	0	0	0	0	0	0	0	0	0	0	0	0	0	0	0
	2.55111	0	0	0	0	0	0	0	0	0	0	0	0	0	0	0	0	0	0	0	0	0	0	0	0	0	0	0	0	0	0	0	0	0	0	0	0	0	0	0	0	0	0	0	0	0	0	0	0
	2.57564	0	0	0	0	0	0	0	0	0	0	0	0	0	0	0	0	0	0	0	0	0	0	0	0	0	0	0	0	0	0	0	0	0	0	0	0	0	0	0	0	0	0	0	0	0	0	0	0
	2.60017	0	0	0	0	0	0	0	0	0	0	0	0	0	0	0	0	0	0	0	0	0	0	0	0	0	0	0	0	0	0	0	0	0	0	0	0	0	0	0	0	0	0	0	0	0	0	0	0
	2.6247	0	0	0	0	0	0	0	0	0	0	0	0	0	0	0	0	0	0	0	0	0	0	0	0	0	0	0	0	0	0	0	0	0	0	0	0	0	0	0	0	0	0	0	0	0	0	0	0
	2.64923	0	0	0	0	0	0	0	0	0	0	0	0	0	0	0	0	0	0	0	0	0	0	0	0	0	0	0	0	0	0	0	0	0	0	0	0	0	0	0	0	0	0	0	0	0	0	0	0
	2.67376	0	0	0	0	0	0	0	0	0	0	0	0	0	0	0	0	0	0	0	0	0	0	0	0	0	0	0	0	0	0	0	0	0	0	0	0	0	0	0	0	0	0	0	0	0	0	0	0
	2.69829	0	0	0	0	0	0	0	0	0	0	0	0	0	0	0	0	0	0	0	0	0	0	0	0	0	0	0	0	0	0	0	0	0	0	0	0	0	0	0	0	0	0	0	0	0	0	0	0
	2.72282	0	0	0	0	0	0	0	0	0	0	0	0	0	0	0	0	0	0	0	0	0	0	0	0	0	0	0	0	0	0	0	0	0	0	0	0	0	0	0	0	0	0	0	0	0	0	0	0
	2.74735	0	0	0	0	0	0	0	0	0	0	0	0	0	0	0	0	0	0	0	0	0	0	0	0	0	0	0	0	0	0	0	0	0	0	0	0	0	0	0	0	0	0	0	0	0	0	0	0
	2.77188	0	0	0	0	0	0	0	0	0	0	0	0	0	0	0	0	0	0	0	0	0	0	0	0	0	0	0	0	0	0	0	0	0	0	0	0	0	0	0	0	0	0	0	0	0	0	0	0
	2.79641	0	0	0	0	0	0	0	0	0	0	0	0	0	0	0	0	0	0	0	0	0	0	0	0	0	0	0	0	0	0	0	0	0	0	0	0	0	0	0	0	0	0	0	0	0	0	0	0
	2.82094	0	0	0	0	0	0	0	0	0	0	0	0	0	0	0	0	0	0	0	0	0	0	0	0	0	0	0	0	0	0	0	0	0	0	0	0	0	0	0	0	0	0	0	0	0	0	0	0
	2.84547	0	0	0	0	0	0	0	0	0	0	0	0	0	0	0	0	0	0	0	0	0	0	0	0	0	0	0	0	0	0	0	0	0	0	0	0	0	0	0	0	0	0	0	0	0	0	0	0
	2.87	0	0	0	0	0	0	0	0	0	0	0	0	0	0	0	0	0	0	0	0	0	0	0	0	0	0	0	0	0	0	0	0	0	0	0	0	0	0	0	0	0	0	0	0	0	0	0	0
[truncated: 187 more columns]

## Sheet: Figure 1c3
Figure 1c3
rows	ky (invA)
columns	kx(invA)
		-2.87	-2.84547	-2.82094	-2.79641	-2.77188	-2.74735	-2.72282	-2.69829	-2.67376	-2.64923	-2.6247	-2.60017	-2.57564	-2.55111	-2.52658	-2.50205	-2.47752	-2.45299	-2.42846	-2.40393	-2.3794	-2.35487	-2.33034	-2.30581	-2.28128	-2.25675	-2.23222	-2.20769	-2.18316	-2.15863	-2.1341	-2.10957	-2.08504	-2.06051	-2.03598	-2.01145	-1.98692	-1.96239	-1.93786	-1.91333	-1.8888	-1.86427	-1.83974	-1.81521	-1.79068	-1.76615	-1.74162	-1.71709
	-2.87	0	0	0	0	0	0	0	0	0	0	0	0	0	0	0	0	0	0	0	0	0	0	0	0	0	0	0	0	0	0	0	0	0	0	0	0	0	0	0	0	0	0	0	0	0	0	0	0
	-2.84547	0	0	0	0	0	0	0	0	0	0	0	0	0	0	0	0	0	0	0	0	0	0	0	0	0	0	0	0	0	0	0	0	0	0	0	0	0	0	0	0	0	0	0	0	0	0	0	0
	-2.82094	0	0	0	0	0	0	0	0	0	0	0	0	0	0	0	0	0	0	0	0	0	0	0	0	0	0	0	0	0	0	0	0	0	0	0	0	0	0	0	0	0	0	0	0	0	0	0	0
	-2.79641	0	0	0	0	0	0	0	0	0	0	0	0	0	0	0	0	0	0	0	0	0	0	0	0	0	0	0	0	0	0	0	0	0	0	0	0	0	0	0	0	0	0	0	0	0	0	0	0
	-2.77188	0	0	0	0	0	0	0	0	0	0	0	0	0	0	0	0	0	0	0	0	0	0	0	0	0	0	0	0	0	0	0	0	0	0	0	0	0	0	0	0	0	0	0	0	0	0	0	0
	-2.74735	0	0	0	0	0	0	0	0	0	0	0	0	0	0	0	0	0	0	0	0	0	0	0	0	0	0	0	0	0	0	0	0	0	0	0	0	0	0	0	0	0	0	0	0	0	0	0	0
	-2.72282	0	0	0	0	0	0	0	0	0	0	0	0	0	0	0	0	0	0	0	0	0	0	0	0	0	0	0	0	0	0	0	0	0	0	0	0	0	0	0	0	0	0	0	0	0	0	0	0
	-2.69829	0	0	0	0	0	0	0	0	0	0	0	0	0	0	0	0	0	0	0	0	0	0	0	0	0	0	0	0	0	0	0	0	0	0	0	0	0	0	0	0	0	0	0	0	0	0	0	0
	-2.67376	0	0	0	0	0	0	0	0	0	0	0	0	0	0	0	0	0	0	0	0	0	0	0	0	0	0	0	0	0	0	0	0	0	0	0	0	0	0	0	0	0	0	0	0	0	0	0	0
	-2.64923	0	0	0	0	0	0	0	0	0	0	0	0	0	0	0	0	0	0	0	0	0	0	0	0	0	0	0	0	0	0	0	0	0	0	0	0	0	0	0	0	0	0	0	0	0	0	0	0
	-2.6247	0	0	0	0	0	0	0	0	0	0	0	0	0	0	0	0	0	0	0	0	0	0	0	0	0	0	0	0	0	0	0	0	0	0	0	0	0	0	0	0	0	0	0	0	0	0	0	0
	-2.60017	0	0	0	0	0	0	0	0	0	0	0	0	0	0	0	0	0	0	0	0	0	0	0	0	0	0	0	0	0	0	0	0	0	0	0	0	0	0	0	0	0	0	0	0	0	0	0	0
	-2.57564	0	0	0	0	0	0	0	0	0	0	0	0	0	0	0	0	0	0	0	0	0	0	0	0	0	0	0	0	0	0	0	0	0	0	0	0	0	0	0	0	0	0	0	0	0	0	0	0
	-2.55111	0	0	0	0	0	0	0	0	0	0	0	0	0	0	0	0	0	0	0	0	0	0	0	0	0	0	0	0	0	0	0	0	0	0	0	0	0	0	0	0	0	0	0	0	0	0	0	0
	-2.52658	0	0	0	0	0	0	0	0	0	0	0	0	0	0	0	0	0	0	0	0	0	0	0	0	0	0	0	0	0	0	0	0	0	0	0	0	0	0	0	0	0	0	0	0	0	0	0	0
	-2.50205	0	0	0	0	0	0	0	0	0	0	0	0	0	0	0	0	0	0	0	0	0	0	0	0	0	0	0	0	0	0	0	0	0	0	0	0	0	0	0	0	0	0	0	0	0	0	0	0
	-2.47752	0	0	0	0	0	0	0	0	0	0	0	0	0	0	0	0	0	0	0	0	0	0	0	0	0	0	0	0	0	0	0	0	0	0	0	0	0	0	0	0	0	0	0	0	0	0	0	0
	-2.45299	0	0	0	0	0	0	0	0	0	0	0	0	0	0	0	0	0	0	0	0	0	0	0	0	0	0	0	0	0	0	0	0	0	0	0	0	0	0	0	0	0	0	0	0	0	0	0	0
	-2.42846	0	0	0	0	0	0	0	0	0	0	0	0	0	0	0	0	0	0	0	0	0	0	0	0	0	0	0	0	0	0	0	0	0	0	0	0	0	0	0	0	0	0	0	0	0	0	0	0
	-2.40393	0	0	0	0	0	0	0	0	0	0	0	0	0	0	0	0	0	0	0	0	0	0	0	0	0	0	0	0	0	0	0	0	0	0	0	0	0	0	0	0	0	0	0	0	0	0	0	0
	-2.3794	0	0	0	0	0	0	0	0	0	0	0	0	0	0	0	0	0	0	0	0	0	0	0	0	0	0	0	0	0	0	0	0	0	0	0	0	0	0	0	0	0	0	0	0	0	0	0	0
	-2.35487	0	0	0	0	0	0	0	0	0	0	0	0	0	0	0	0	0	0	0	0	0	0	0	0	0	0	0	0	0	0	0	0	0	0	0	0	0	0	0	0	0	0	0	0	0	0	0	0
	-2.33034	0	0	0	0	0	0	0	0	0	0	0	0	0	0	0	0	0	0	0	0	0	0	0	0	0	0	0	0	0	0	0	0	0	0	0	0	0	0	0	0	0	0	0	0	0	0	0	0
	-2.30581	0	0	0	0	0	0	0	0	0	0	0	0	0	0	0	0	0	0	0	0	0	0	0	0	0	0	0	0	0	0	0	0	0	0	0	0	0	0	0	0	0	0	0	0	0	0	0	0
	-2.28128	0	0	0	0	0	0	0	0	0	0	0	0	0	0	0	0	0	0	0	0	0	0	0	0	0	0	0	0	0	0	0	0	0	0	0	0	0	0	0	0	0	0	0	0	0	0	0	0
	-2.25675	0	0	0	0	0	0	0	0	0	0	0	0	0	0	0	0	0	0	0	0	0	0	0	0	0	0	0	0	0	0	0	0	0	0	0	0	0	0	0	0	0	0	0	0	0	0	0	0
	-2.23222	0	0	0	0	0	0	0	0	0	0	0	0	0	0	0	0	0	0	0	0	0	0	0	0	0	0	0	0	0	0	0	0	0	0	0	0	0	0	0	0	0	0	0	0	0	0	0	0
	-2.20769	0	0	0	0	0	0	0	0	0	0	0	0	0	0	0	0	0	0	0	0	0	0	0	0	0	0	0	0	0	0	0	0	0	0	0	0	0	0	0	0	0	0	0	0	0	0	0	0
	-2.18316	0	0	0	0	0	0	0	0	0	0	0	0	0	0	0	0	0	0	0	0	0	0	0	0	0	0	0	0	0	0	0	0	0	0	0	0	0	0	0	0	0	0	0	0	0	0	0	0
	-2.15863	0	0	0	0	0	0	0	0	0	0	0	0	0	0	0	0	0	0	0	0	0	0	0	0	0	0	0	0	0	0	0	0	0	0	0	0	0	0	0	0	0	0	0	0	0	0	0	0
	-2.1341	0	0	0	0	0	0	0	0	0	0	0	0	0	0	0	0	0	0	0	0	0	0	0	0	0	0	0	0	0	0	0	0	0	0	0	0	0	0	0	0	0	0	0	0	0	0	0	0
	-2.10957	0	0	0	0	0	0	0	0	0	0	0	0	0	0	0	0	0	0	0	0	0	0	0	0	0	0	0	0	0	0	0	0	0	0	0	0	0	0	0	0	0	0	0	0	0	0	0	0
	-2.08504	0	0	0	0	0	0	0	0	0	0	0	0	0	0	0	0	0	0	0	0	0	0	0	0	0	0	0	0	0	0	0	0	0	0	0	0	0	0	0	0	0	0	0	0	0	0	0	0
	-2.06051	0	0	0	0	0	0	0	0	0	0	0	0	0	0	0	0	0	0	0	0	0	0	0	0	0	0	0	0	0	0	0	0	0	0	0	0	0	0	0	0	0	0	0	0	0	0	0	0
	-2.03598	0	0	0	0	0	0	0	0	0	0	0	0	0	0	0	0	0	0	0	0	0	0	0	0	0	0	0	0	0	0	0	0	0	0	0	0	0	0	0	0	0	0	0	0	0	0	0	0
	-2.01145	0	0	0	0	0	0	0	0	0	0	0	0	0	0	0	0	0	0	0	0	0	0	0	0	0	0	0	0	0	0	0	0	0	0	0	0	0	0	0	0	0	0	0	0	0	0	0	0
	-1.98692	0	0	0	0	0	0	0	0	0	0	0	0	0	0	0	0	0	0	0	0	0	0	0	0	0	0	0	0	0	0	0	0	0	0	0	0	0	0	0	0	0	0	0	0	0	0	0	0
	-1.96239	0	0	0	0	0	0	0	0	0	0	0	0	0	0	0	0	0	0	0	0	0	0	0	0	0	0	0	0	0	0	0	0	0	0	0	0	0	0	0	0	0	0	0	0	0	0	0	0
	-1.93786	0	0	0	0	0	0	0	0	0	0	0	0	0	0	0	0	0	0	0	0	0	0	0	0	0	0	0	0	0	0	0	0	0	0	0	0	0	0	0	0	0	0	0	0	0	0	0	0
	-1.91333	0	0	0	0	0	0	0	0	0	0	0	0	0	0	0	0	0	0	0	0	0	0	0	0	0	0	0	0	0	0	0	0	0	0	0	0	0	0	0	0	0	0	0	0	0	0	0	0
	-1.8888	0	0	0	0	0	0	0	0	0	0	0	0	0	0	0	0	0	0	0	0	0	0	0	0	0	0	0	0	0	0	0	0	0	0	0	0	0	0	0	0	0	0	0	0	0	0	0	0
	-1.86427	0	0	0	0	0	0	0	0	0	0	0	0	0	0	0	0	0	0	0	0	0	0	0	0	0	0	0	0	0	0	0	0	0	0	0	0	0	0	0	0	0	0	0	0	0	0	0	0
	-1.83974	0	0	0	0	0	0	0	0	0	0	0	0	0	0	0	0	0	0	0	0	0	0	0	0	0	0	0	0	0	0	0	0	0	0	0	0	0	0	0	0	0	0	0	0	0	0	0	0
	-1.81521	0	0	0	0	0	0	0	0	0	0	0	0	0	0	0	0	0	0	0	0	0	0	0	0	0	0	0	0	0	0	0	0	0	0	0	0	0	0	0	0	0	0	0	0	0	0	0	0
	-1.79068	0	0	0	0	0	0	0	0	0	0	0	0	0	0	0	0	0	0	0	0	0	0	0	0	0	0	0	0	0	0	0	0	0	0	0	0	0	0	0	0	0	0	0	0	0	0	0	0
	-1.76615	0	0	0	0	0	0	0	0	0	0	0	0	0	0	0	0	0	0	0	0	0	0	0	0	0	0	0	0	0	0	0	0	0	0	0	0	0	0	0	0	0	0	0	0	0	0	0	0
	-1.74162	0	0	0	0	0	0	0	0	0	0	0	0	0	0	0	0	0	0	0	0	0	0	0	0	0	0	0	0	0	0	0	0	0	0	0	0	0	0	0	0	0	0	0	0	0	0	0	0
	-1.71709	0	0	0	0	0	0	0	0	0	0	0	0	0	0	0	0	0	0	0	0	0	0	0	0	0	0	0	0	0	0	0	0	0	0	0	0	0	0	0	0	0	0	0	0	0	0	0	0
	-1.69256	0	0	0	0	0	0	0	0	0	0	0	0	0	0	0	0	0	0	0	0	0	0	0	0	0	0	0	0	0	0	0	0	0	0	0	0	0	0	0	0	0	0	0	0	0	0	0	0
	-1.66803	0	0	0	0	0	0	0	0	0	0	0	0	0	0	0	0	0	0	0	0	0	0	0	0	0	0	0	0	0	0	0	0	0	0	0	0	0	0	0	0	0	0	0	0	0	0	0	0
	-1.6435	0	0	0	0	0	0	0	0	0	0	0	0	0	0	0	0	0	0	0	0	0	0	0	0	0	0	0	0	0	0	0	0	0	0	0	0	0	0	0	0	0	0	0	0	0	0	0	0
	-1.61898	0	0	0	0	0	0	0	0	0	0	0	0	0	0	0	0	0	0	0	0	0	0	0	0	0	0	0	0	0	0	0	0	0	0	0	0	0	0	0	0	0	0	0	0	0	0	0	0
	-1.59445	0	0	0	0	0	0	0	0	0	0	0	0	0	0	0	0	0	0	0	0	0	0	0	0	0	0	0	0	0	0	0	0	0	0	0	0	0	0	0	0	0	0	0	0	0	0	0	0
	-1.56992	0	0	0	0	0	0	0	0	0	0	0	0	0	0	0	0	0	0	0	0	0	0	0	0	0	0	0	0	0	0	0	0	0	0	0	0	0	0	0	0	0	0	0	0	0	0	0	0
	-1.54539	0	0	0	0	0	0	0	0	0	0	0	0	0	0	0	0	0	0	0	0	0	0	0	0	0	0	0	0	0	0	0	0	0	0	0	0	0	0	0	0	0	0	0	0	0	0	0	0
	-1.52086	0	0	0	0	0	0	0	0	0	0	0	0	0	0	0	0	0	0	0	0	0	0	0	0	0	0	0	0	0	0	0	0	0	0	0	0	0	0	0	0	0	0	0	0	0	0	0	0
	-1.49633	0	0	0	0	0	0	0	0	0	0	0	0	0	0	0	0	0	0	0	0	0	0	0	0	0	0	0	0	0	0	0	0	0	0	0	0	0	0	0	0	0	0	0	0	0	0	0	0
	-1.4718	0	0	0	0	0	0	0	0	0	0	0	0	0	0	0	0	0	0	0	0	0	0	0	0	0	0	0	0	0	0	0	0	0	0	0	0	0	0	0	0	0	0	0	0	0	0	0	0
	-1.44727	0	0	0	0	0	0	0	0	0	0	0	0	0	0	0	0	0	0	0	0	0	0	0	0	0	0	0	0	0	0	0	0	0	0	0	0	0	0	0	0	0	0	0	0	0	0	0	0
	-1.42274	0	0	0	0	0	0	0	0	0	0	0	0	0	0	0	0	0	0	0	0	0	0	0	0	0	0	0	0	0	0	0	0	0	0	0	0	0	0	0	0	0	0	0	0	0	0	0	0
	-1.39821	0	0	0	0	0	0	0	0	0	0	0	0	0	0	0	0	0	0	0	0	0	0	0	0	0	0	0	0	0	0	0	0	0	0	0	0	0	0	0	0	0	0	0	0	0	0	0	0
	-1.37368	0	0	0	0	0	0	0	0	0	0	0	0	0	0	0	0	0	0	0	0	0	0	0	0	0	0	0	0	0	0	0	0	0	0	0	0	0	0	0	0	0	0	0	0	0	0	0	0
	-1.34915	0	0	0	0	0	0	0	0	0	0	0	0	0	0	0	0	0	0	0	0	0	0	0	0	0	0	0	0	0	0	0	0	0	0	0	0	0	0	0	0	0	0	0	0	0	0	0	0
	-1.32462	0	0	0	0	0	0	0	0	0	0	0	0	0	0	0	0	0	0	0	0	0	0	0	0	0	0	0	0	0	0	0	0	0	0	0	0	0	0	0	0	0	0	0	0	0	0	0	0
	-1.30009	0	0	0	0	0	0	0	0	0	0	0	0	0	0	0	0	0	0	0	0	0	0	0	0	0	0	0	0	0	0	0	0	0	0	0	0	0	0	0	0	0	0	0	0	0	0	0	0
	-1.27556	0	0	0	0	0	0	0	0	0	0	0	0	0	0	0	0	0	1.41934e-11	1.1884e-10	7.74932e-10	3.93543e-09	1.55649e-08	4.79434e-08	1.1501e-07	2.14867e-07	3.1263e-07	3.54256e-07	3.1263e-07	2.14867e-07	1.1501e-07	4.79434e-08	1.55649e-08	3.93543e-09	7.74932e-10	1.1884e-10	1.41934e-11	0	0	0	0	0	0	0	0	0	0	0	0
	-1.25103	0	0	0	0	0	0	0	0	0	0	0	0	0	0	0	0	0	1.1884e-10	9.95033e-10	6.48843e-09	3.2951e-08	1.30324e-07	4.01425e-07	9.62968e-07	1.79906e-06	2.61762e-06	2.96615e-06	2.61762e-06	1.79906e-06	9.62968e-07	4.01425e-07	1.30324e-07	3.2951e-08	6.48843e-09	9.95033e-10	1.1884e-10	0	0	0	0	0	0	0	0	0	0	0	0
	-1.2265	0	0	0	0	0	0	0	0	0	0	0	0	0	0	0	0	0	7.74932e-10	6.48843e-09	4.23099e-08	2.14867e-07	8.49816e-07	2.61762e-06	6.27934e-06	1.17314e-05	1.7069e-05	1.93417e-05	1.7069e-05	1.17314e-05	6.27934e-06	2.61762e-06	8.49816e-07	2.14867e-07	4.23099e-08	6.48843e-09	7.74932e-10	0	0	0	0	0	0	0	0	0	0	0	0
	-1.20197	0	0	0	0	0	0	0	0	0	0	0	0	0	0	0	0	0	3.93543e-09	3.2951e-08	2.14867e-07	1.09119e-06	4.31572e-06	1.32934e-05	3.18891e-05	5.95767e-05	8.66836e-05	9.82254e-05	8.66836e-05	5.95767e-05	3.18891e-05	1.32934e-05	4.31572e-06	1.09119e-06	2.14867e-07	3.2951e-08	3.93543e-09	0	0	0	0	0	0	0	0	0	0	0	0
	-1.17744	0	0	0	0	0	0	0	0	0	0	0	0	0	0	0	0	0	1.55649e-08	1.30324e-07	8.49816e-07	4.31572e-06	1.7069e-05	5.25763e-05	0.000126124	0.000235631	0.00034284	0.000388489	0.00034284	0.000235631	0.000126124	5.25763e-05	1.7069e-05	4.31572e-06	8.49816e-07	1.30324e-07	1.55649e-08	0	0	0	0	0	0	0	0	0	0	0	0
	-1.15291	0	0	0	0	0	0	0	0	0	0	0	0	0	0	0	0	0	4.79434e-08	4.01425e-07	2.61762e-06	1.32934e-05	5.25763e-05	0.000161946	0.000388489	0.000725793	0.00105602	0.00119663	0.00105602	0.000725793	0.000388489	0.000161946	5.25763e-05	1.32934e-05	2.61762e-06	4.01425e-07	4.79434e-08	0	0	0	0	0	0	0	0	0	0	0	0
	-1.12838	0	0	0	0	0	0	0	0	0	0	0	0	0	0	0	0	0	1.1501e-07	9.62968e-07	6.27934e-06	3.18891e-05	0.000126124	0.000388489	0.000931937	0.00174109	0.00253327	0.00287057	0.00253327	0.00174109	0.000931937	0.000388489	0.000126124	3.18891e-05	6.27934e-06	9.62968e-07	1.1501e-07	0	0	0	0	0	0	0	0	0	0	0	0
	-1.10385	0	0	0	0	0	0	0	0	0	0	0	0	0	0	0	0	0	2.14867e-07	1.79906e-06	1.17314e-05	5.95767e-05	0.000235631	0.000725793	0.00174109	0.00325278	0.00473277	0.00536293	0.00473277	0.00325278	0.00174109	0.000725793	0.000235631	5.95767e-05	1.17314e-05	1.79906e-06	2.14867e-07	0	0	0	0	0	0	0	0	0	0	0	0
	-1.07932	0	0	0	0	0	0	0	0	0	0	0	0	0	0	0	0	0	3.1263e-07	2.61762e-06	1.7069e-05	8.66836e-05	0.00034284	0.00105602	0.00253327	0.00473277	0.00688613	0.00780301	0.00688613	0.00473277	0.00253327	0.00105602	0.00034284	8.66836e-05	1.7069e-05	2.61762e-06	3.1263e-07	0	0	0	0	0	0	0	0	0	0	0	0
	-1.05479	0	0	0	0	0	0	0	0	0	0	0	0	0	0	0	0	0	3.54256e-07	2.96615e-06	1.93417e-05	9.82254e-05	0.000388489	0.00119663	0.00287057	0.00536293	0.00780301	0.00884197	0.00780301	0.00536293	0.00287057	0.00119663	0.000388489	9.82254e-05	1.93417e-05	2.96615e-06	3.54256e-07	0	0	0	0	0	0	0	0	0	0	0	0
	-1.03026	0	0	0	0	0	0	0	0	0	0	0	0	0	0	0	0	0	3.1263e-07	2.61762e-06	1.7069e-05	8.66836e-05	0.00034284	0.00105602	0.00253327	0.00473277	0.00688613	0.00780301	0.00688613	0.00473277	0.00253327	0.00105602	0.00034284	8.66836e-05	1.7069e-05	2.61762e-06	3.1263e-07	0	0	0	0	0	0	0	0	0	0	0	0
	-1.00573	0	0	0	0	0	0	0	0	0	0	0	0	0	0	0	0	0	2.14867e-07	1.79906e-06	1.17314e-05	5.95767e-05	0.000235631	0.000725793	0.00174109	0.00325278	0.00473277	0.00536293	0.00473277	0.00325278	0.00174109	0.000725793	0.000235631	5.95767e-05	1.17314e-05	1.79906e-06	2.14867e-07	0	0	0	0	0	0	0	0	0	0	0	0
	-0.981198	0	0	0	0	0	0	0	0	0	0	0	0	0	0	0	0	0	1.1501e-07	9.62968e-07	6.27934e-06	3.18891e-05	0.000126124	0.000388489	0.000931937	0.00174109	0.00253327	0.00287057	0.00253327	0.00174109	0.000931937	0.000388489	0.000126124	3.18891e-05	6.27934e-06	9.62968e-07	1.1501e-07	0	0	0	0	0	0	0	0	0	0	0	0
	-0.956668	0	0	0	0	0	0	0	0	0	0	0	0	0	0	0	0	0	4.79434e-08	4.01425e-07	2.61762e-06	1.32934e-05	5.25763e-05	0.000161946	0.000388489	0.000725793	0.00105602	0.00119663	0.00105602	0.000725793	0.000388489	0.000161946	5.25763e-05	1.32934e-05	2.61762e-06	4.01425e-07	4.79434e-08	0	0	0	0	0	0	0	0	0	0	0	0
	-0.932138	0	0	0	0	0	0	0	0	0	0	0	0	0	0	0	0	0	1.55649e-08	1.30324e-07	8.49816e-07	4.31572e-06	1.7069e-05	5.25763e-05	0.000126124	0.000235631	0.00034284	0.000388489	0.00034284	0.000235631	0.000126124	5.25763e-05	1.7069e-05	4.31572e-06	8.49816e-07	1.30324e-07	1.55649e-08	0	0	0	0	0	0	0	0	0	0	0	0
	-0.907608	0	0	0	0	0	0	0	0	0	0	0	0	0	0	0	0	0	3.93543e-09	3.2951e-08	2.14867e-07	1.09119e-06	4.31572e-06	1.32934e-05	3.18891e-05	5.95767e-05	8.66836e-05	9.82254e-05	8.66836e-05	5.95767e-05	3.18891e-05	1.32934e-05	4.31572e-06	1.09119e-06	2.14867e-07	3.2951e-08	3.93543e-09	0	0	0	0	0	0	0	0	0	0	0	0
	-0.883078	0	0	0	0	0	0	0	0	0	0	0	0	0	0	0	0	0	7.74932e-10	6.48843e-09	4.23099e-08	2.14867e-07	8.49816e-07	2.61762e-06	6.27934e-06	1.17314e-05	1.7069e-05	1.93417e-05	1.7069e-05	1.17314e-05	6.27934e-06	2.61762e-06	8.49816e-07	2.14867e-07	4.23099e-08	6.48843e-09	7.74932e-10	0	0	0	0	0	0	0	0	0	0	0	0
	-0.858548	0	0	0	0	0	0	0	0	0	0	0	0	0	0	0	0	0	1.1884e-10	9.95033e-10	6.48843e-09	3.2951e-08	1.30324e-07	4.01425e-07	9.62968e-07	1.79906e-06	2.61762e-06	2.96615e-06	2.61762e-06	1.79906e-06	9.62968e-07	4.01425e-07	1.30324e-07	3.2951e-08	6.48843e-09	9.95033e-10	1.1884e-10	0	0	0	0	0	0	0	0	0	0	0	0
	-0.834018	0	0	0	0	0	0	0	0	0	0	0	0	0	0	0	0	0	1.41934e-11	1.1884e-10	7.74932e-10	3.93543e-09	1.55649e-08	4.79434e-08	1.1501e-07	2.14867e-07	3.1263e-07	3.54256e-07	3.1263e-07	2.14867e-07	1.1501e-07	4.79434e-08	1.55649e-08	3.93543e-09	7.74932e-10	1.1884e-10	1.41934e-11	0	0	0	0	0	0	0	0	0	0	0	0
	-0.809488	0	0	0	0	0	0	0	0	0	0	0	0	0	0	0	0	0	0	0	0	0	0	0	0	0	0	0	0	0	0	0	0	0	0	0	0	0	0	0	0	0	0	0	0	0	0	0	0
	-0.784959	0	0	0	0	0	0	0	0	0	0	0	0	0	0	0	0	0	0	0	0	0	0	0	0	0	0	0	0	0	0	0	0	0	0	0	0	0	0	0	0	0	0	0	0	0	0	0	0
	-0.760429	0	0	0	0	0	0	0	0	0	0	0	0	0	0	0	0	0	0	0	0	0	0	0	0	0	0	0	0	0	7.09669e-12	5.94199e-11	3.87466e-10	1.96772e-09	7.78247e-09	2.39717e-08	5.75051e-08	1.07434e-07	1.56315e-07	1.77128e-07	1.56315e-07	1.07434e-07	5.75051e-08	2.39717e-08	7.78247e-09	1.96772e-09	3.87466e-10	5.94199e-11	7.09669e-12
	-0.735899	0	0	0	0	0	0	0	0	0	0	0	0	0	0	0	0	0	0	0	0	0	0	0	0	0	0	0	0	0	5.94199e-11	4.97516e-10	3.24421e-09	1.64755e-08	6.51618e-08	2.00712e-07	4.81484e-07	8.99531e-07	1.30882e-06	1.48313e-06	1.3092e-06	9.01498e-07	4.89267e-07	2.24684e-07	1.22667e-07	1.23909e-07	1.59559e-07	1.77626e-07	1.56374e-07
	-0.711369	0	0	0	0	0	0	0	0	0	0	0	0	0	0	0	0	0	0	0	0	0	0	0	0	0	0	0	0	0	3.87466e-10	3.24421e-09	2.11549e-08	1.07434e-07	4.24908e-07	1.30881e-06	3.13967e-06	5.86568e-06	8.53457e-06	9.67136e-06	8.53775e-06	5.88215e-06	3.20483e-06	1.50952e-06	9.06392e-07	1.00696e-06	1.32996e-06	1.48632e-06	1.3092e-06
	-0.686839	0	0	0	0	0	0	0	0	0	0	0	0	0	0	0	0	0	0	0	0	0	0	0	0	0	0	0	0	0	1.97481e-09	1.65349e-08	1.07821e-07	5.47561e-07	2.16564e-06	6.67066e-06	1.60021e-05	2.98962e-05	4.35005e-05	4.93009e-05	4.35432e-05	3.00607e-05	1.65344e-05	8.13578e-06	5.48244e-06	6.56955e-06	8.74976e-06	9.7449e-06	8.56046e-06
	-0.662309	0	0	0	0	0	0	0	0	0	0	0	0	0	0	0	0	0	0	0	0	0	0	0	0	0	0	0	0	0	7.84188e-09	6.56593e-08	4.28152e-07	2.17434e-06	8.59967e-06	2.64889e-05	6.35439e-05	0.000118718	0.000172747	0.000195809	0.000173037	0.000119742	6.66008e-05	3.44443e-05	2.60273e-05	3.32715e-05	4.46695e-05	4.96598e-05	4.35504e-05
	-0.637779	0	0	0	0	0	0	0	0	0	0	0	0	0	0	0	0	0	0	0	0	0	0	0	0	0	0	0	0	0	2.43591e-08	2.03957e-07	1.32996e-06	6.75412e-06	2.6713e-05	8.22824e-05	0.000197387	0.000368783	0.000536661	0.000608476	0.00053828	0.00037406	0.000211784	0.000117105	9.94459e-05	0.000133104	0.000178616	0.000197588	0.000172753
	-0.613249	0	0	0	0	0	0	0	0	0	0	0	0	0	0	0	0	0	0	0	0	0	0	0	0	0	0	0	0	0	5.94728e-08	4.9796e-07	3.2471e-06	1.64902e-05	6.52198e-05	0.000200893	0.000481929	0.000900439	0.00131054	0.00148675	0.00131793	0.000922923	0.000537989	0.000325206	0.000308577	0.000422728	0.000561047	0.000614758	0.000534718
	-0.588719	0	0	0	0	0	0	0	0	0	0	0	0	0	0	0	0	0	0	0	0	0	0	0	0	0	0	0	0	0	1.15216e-07	9.64692e-07	6.29059e-06	3.19462e-05	0.00012635	0.000389192	0.000933671	0.00174463	0.00254002	0.00288472	0.00256723	0.00182321	0.00111448	0.000754849	0.000786563	0.00107391	0.00139074	0.00149931	0.00129304
	-0.564189	0	0	0	0	0	0	0	0	0	0	0	0	0	0	0	0	0	0	0	0	0	0	0	0	0	0	0	0	0	1.80287e-07	1.50952e-06	9.84332e-06	4.99885e-05	0.000197708	0.000609008	0.00146108	0.00273059	0.00397783	0.00452701	0.00405792	0.00295331	0.00194159	0.00149989	0.00166657	0.00220439	0.00273912	0.00287722	0.00244754
	-0.539659	0	0	0	0	0	0	0	0	0	0	0	0	0	0	0	0	0	0	0	0	0	0	0	0	0	0	0	0	0	2.3464e-07	1.96462e-06	1.28109e-05	6.50592e-05	0.000257314	0.000792641	0.00190179	0.00355525	0.0051844	0.00592082	0.00537107	0.00406142	0.00294327	0.00258723	0.00295923	0.00369808	0.00432642	0.00436944	0.00363755
	-0.51513	0	0	0	0	0	0	0	0	0	0	0	0	0	0	0	0	0	0	0	0	0	0	0	0	0	0	0	0	0	2.63808e-07	2.20884e-06	1.44034e-05	7.31466e-05	0.000289301	0.000891216	0.00213856	0.00399954	0.00584072	0.00670375	0.00618333	0.00491333	0.00395829	0.00385581	0.00440605	0.00512099	0.0055423	0.00529374	0.00426467
	-0.4906	0	0	0	0	0	0	0	0	0	0	0	0	0	0	0	0	0	0	0	0	0	0	0	0	0	0	0	0	0	2.64136e-07	2.21158e-06	1.44213e-05	7.32376e-05	0.00028966	0.000892373	0.00214163	0.00400717	0.00586148	0.00676537	0.00635453	0.00530861	0.00467812	0.00486329	0.0054578	0.00588269	0.00582387	0.00517035	0.00397134
	-0.46607	0	0	0	0	0	0	0	0	0	0	0	0	0	0	0	0	0	0	0	0	0	0	0	0	0	0	0	0	0	2.36601e-07	1.98104e-06	1.2918e-05	6.56032e-05	0.000259466	0.000799391	0.0019187	0.00359152	0.00526081	0.00610068	0.00581584	0.00504702	0.00471658	0.00506367	0.00555102	0.00559351	0.00506077	0.00411873	0.00296493
	-0.44154	0	0	0	0	0	0	0	0	0	0	0	0	0	0	0	0	0	0	0	0	0	0	0	0	0	0	0	0	0	1.88069e-07	1.57474e-06	1.02687e-05	5.21496e-05	0.000206259	0.000635494	0.00152545	0.00285611	0.0041868	0.00486728	0.00467513	0.00413098	0.00395428	0.00427306	0.00457392	0.00436582	0.0036433	0.0027035	0.00179483
	-0.41701	0	0	0	0	0	0	0	0	0	0	0	0	0	0	0	0	0	0	0	0	0	0	0	0	0	0	0	0	0	1.39188e-07	1.16579e-06	7.60264e-06	3.86141e-05	0.000152745	0.00047069	0.00113006	0.00211611	0.00310149	0.00360057	0.00343969	0.00299283	0.00278639	0.00292065	0.00302965	0.0027683	0.00216211	0.00147005	0.00089105
	-0.39248	0	0	0	0	0	0	0	0	0	0	0	0	0	0	0	0	0	0	0	0	0	0	0	0	0	0	0	0	0	1.16978e-07	9.81411e-07	6.40325e-06	3.25421e-05	0.000128827	0.000397351	0.00095501	0.00178996	0.00262235	0.00302615	0.00282039	0.00228234	0.00185675	0.001704	0.00163327	0.00141904	0.0010489	0.0006613	0.000365798
	-0.36795	0	0	0	0	0	0	0	0	0	0	0	0	0	0	0	0	0	0	0	0	0	0	0	0	0	0	0	0	0	1.31793e-07	1.11127e-06	7.2608e-06	3.69674e-05	0.000146686	0.000453737	0.00109442	0.00205952	0.00302739	0.00348717	0.00317825	0.00236136	0.0015508	0.0010429	0.000785076	0.000602877	0.000415592	0.000244886	0.000124512
	-0.34342	0	0	0	0	0	0	0	0	0	0	0	0	0	0	0	0	0	0	0	0	0	0	0	0	0	0	0	0	0	1.64157e-07	1.39844e-06	9.16337e-06	4.6825e-05	0.000186667	0.000580796	0.00141122	0.00267977	0.00398085	0.00463378	0.00424042	0.00307628	0.00181131	0.000921474	0.000458377	0.00024909	0.000141959	7.54161e-05	3.51875e-05
	-0.31889	0	0	0	0	0	0	0	0	0	0	0	0	0	0	0	0	0	0	0	0	0	0	0	0	0	0	0	0	0	1.79103e-07	1.55712e-06	1.02602e-05	5.27999e-05	0.000212355	0.00066805	0.00164555	0.00317743	0.00481609	0.00573907	0.00538694	0.00399395	0.00235168	0.0011145	0.000440249	0.000156964	5.68204e-05	2.20669e-05	8.61608e-06
	-0.294361	0	0	0	0	0	0	0	0	0	0	0	0	0	0	0	0	0	0	0	0	0	0	0	0	0	0	0	0	0	1.56702e-07	1.41949e-06	9.45519e-06	4.93149e-05	0.000201633	0.000647136	0.00163267	0.00324281	0.0050781	0.00627798	0.00613437	0.00474177	0.00290204	0.00140842	0.00054447	0.000169906	4.4366e-05	1.04945e-05	2.52136e-06
	-0.269831	0	0	0	0	0	0	0	0	0	0	0	0	0	0	0	0	0	0	0	0	0	0	0	0	0	0	0	0	0	1.07493e-07	1.05634e-06	7.17773e-06	3.83393e-05	0.000161222	0.000534518	0.00139904	0.00289393	0.00473409	0.00612608	0.0062694	0.00507084	0.00323831	0.00163104	0.000647375	0.000202534	5.01103e-05	9.91602e-06	1.61701e-06
	-0.245301	0	0	0	0	0	0	0	0	0	0	0	0	0	0	0	0	0	0	0	0	0	0	0	0	0	0	0	0	0	5.75122e-08	6.58672e-07	4.62313e-06	2.56174e-05	0.000112182	0.000388513	0.00106434	0.00230594	0.00394825	0.00533697	0.0056878	0.00477221	0.0031476	0.00162971	0.000661562	0.000210347	5.23602e-05	1.02099e-05	1.56456e-06
	-0.220771	0	0	0	0	0	0	0	0	0	0	0	0	0	0	0	0	0	0	0	0	0	0	0	0	0	0	0	0	0	2.39717e-08	3.57027e-07	2.61762e-06	1.51812e-05	6.96299e-05	0.000252393	0.000722256	0.00162953	0.00289439	0.00404138	0.00442952	0.00380596	0.00256063	0.00134761	0.0005543	0.000178067	4.46506e-05	8.73522e-06	1.33278e-06
	-0.196241	0	0	0	0	0	0	0	0	0	0	0	0	0	0	0	0	0	0	0	0	0	0	0	0	0	0	0	0	0	7.78246e-09	1.72595e-07	1.32444e-06	8.02354e-06	3.83229e-05	0.000144103	0.000425959	0.000988359	0.00179781	0.00256063	0.00285288	0.0024842	0.00168945	0.000896832	0.000371431	0.000119973	3.02133e-05	5.93084e-06	9.07313e-07
	-0.171711	0	0	0	0	0	0	0	0	0	0	0	0	0	0	0	0	0	0	0	0	0	0	0	0	0	0	0	0	0	1.96772e-09	7.39806e-08	5.88918e-07	3.68526e-06	1.81024e-05	6.97087e-05	0.000210189	0.000495757	0.000913885	0.00131575	0.00147863	0.00129642	0.000886488	0.000472615	0.000196402	6.36076e-05	1.6052e-05	3.15615e-06	4.83452e-07
	-0.147181	0	0	0	0	0	0	0	0	0	0	0	0	0	0	0	0	0	0	0	0	0	0	0	0	0	0	0	0	0	3.87466e-10	2.72159e-08	2.21867e-07	1.41624e-06	7.07159e-06	2.75969e-05	8.41128e-05	0.00020011	0.000371431	0.000537682	0.00060685	0.000533877	0.000366036	0.000195553	8.13981e-05	2.63956e-05	6.66784e-06	1.31205e-06	2.011e-07
	-0.122651	0	0	0	0	0	0	0	0	0	0	0	0	0	0	0	0	0	0	0	0	0	0	0	0	0	0	0	0	0	5.94199e-11	8.27998e-09	6.8406e-08	4.41384e-07	2.22302e-06	8.73522e-06	2.67696e-05	6.39615e-05	0.000119124	0.000172903	0.000195553	0.00017232	0.000118297	6.32627e-05	2.63533e-05	8.55098e-06	2.16111e-06	4.25406e-07	6.52212e-08
	-0.0981213	0	0	0	0	0	0	0	0	0	0	0	0	0	0	0	0	0	0	0	0	0	0	0	0	0	0	0	0	0	7.09669e-12	2.02713e-09	1.68629e-08	1.09401e-07	5.53375e-07	2.18183e-06	6.70419e-06	1.6052e-05	2.99447e-05	4.35189e-05	4.9269e-05	4.34492e-05	2.98459e-05	1.59685e-05	6.65446e-06	2.15983e-06	5.4598e-07	1.07493e-07	1.64826e-08
	-0.0735914	0	0	0	0	0	0	0	0	0	0	0	0	0	0	0	0	0	0	0	0	0	0	0	0	0	0	0	0	0	0	3.87466e-10	3.24421e-09	2.11549e-08	1.07434e-07	4.24908e-07	1.30881e-06	3.13967e-06	5.86568e-06	8.53451e-06	9.67087e-06	8.53451e-06	5.86568e-06	3.13967e-06	1.30881e-06	4.24908e-07	1.07434e-07	2.11549e-08	3.24421e-09
	-0.0490615	0	0	0	0	0	0	0	0	0	0	0	0	0	0	0	0	0	0	0	0	0	0	0	0	0	0	0	0	0	0	5.94199e-11	4.97516e-10	3.24421e-09	1.64755e-08	6.51618e-08	2.00712e-07	4.81484e-07	8.99531e-07	1.30881e-06	1.48308e-06	1.30881e-06	8.99531e-07	4.81484e-07	2.00712e-07	6.51618e-08	1.64755e-08	3.24421e-09	4.97516e-10
	-0.0245316	0	0	0	0	0	0	0	0	0	0	0	0	0	0	0	0	0	0	0	0	0	0	0	0	0	0	0	0	0	0	7.09669e-12	5.94199e-11	3.87466e-10	1.96772e-09	7.78247e-09	2.39717e-08	5.75051e-08	1.07434e-07	1.56315e-07	1.77128e-07	1.56315e-07	1.07434e-07	5.75051e-08	2.39717e-08	7.78247e-09	1.96772e-09	3.87466e-10	5.94199e-11
	-1.7e-06	0	0	0	0	0	0	0	0	0	0	0	0	0	0	0	0	0	0	0	0	0	0	0	0	0	0	0	0	0	0	0	0	0	0	0	0	0	0	0	0	0	0	0	0	0	0	0	0
	0.0245282	0	0	0	0	0	0	0	0	0	0	0	0	0	0	0	0	0	0	0	0	0	0	0	0	0	0	0	0	0	0	0	0	0	0	0	0	0	0	0	0	0	0	0	0	0	0	0	0
	0.0490581	0	0	0	0	0	0	0	0	0	0	0	0	0	0	0	0	0	0	0	0	0	0	0	0	0	0	0	0	0	0	0	0	7.09669e-12	5.94199e-11	3.87466e-10	1.96772e-09	7.78247e-09	2.39717e-08	5.75051e-08	1.07434e-07	1.56315e-07	1.77128e-07	1.56315e-07	1.07434e-07	5.75051e-08	2.39717e-08	7.78247e-09	1.96772e-09
	0.073588	0	0	0	0	0	0	0	0	0	0	0	0	0	0	0	0	0	0	0	0	0	0	0	0	0	0	0	0	0	0	0	0	5.94199e-11	4.97516e-10	3.24421e-09	1.64755e-08	6.51618e-08	2.00712e-07	4.81484e-07	8.99531e-07	1.30881e-06	1.48308e-06	1.30881e-06	8.99531e-07	4.81484e-07	2.00712e-07	6.51618e-08	1.64755e-08
	0.0981179	0	0	0	0	0	0	0	0	0	0	0	0	0	0	0	0	0	0	0	0	0	0	0	0	0	0	0	0	0	0	0	0	3.87466e-10	3.24421e-09	2.11549e-08	1.07434e-07	4.24908e-07	1.30881e-06	3.13967e-06	5.86568e-06	8.53451e-06	9.67087e-06	8.53451e-06	5.86568e-06	3.13967e-06	1.30881e-06	4.24908e-07	1.07434e-07
	0.122648	0	0	0	0	0	0	0	0	0	0	0	0	0	0	0	0	0	0	0	0	0	0	0	0	0	0	0	0	0	0	0	0	1.96772e-09	1.64755e-08	1.07434e-07	5.45593e-07	2.15786e-06	6.64668e-06	1.59446e-05	2.97884e-05	4.33418e-05	4.91127e-05	4.33418e-05	2.97884e-05	1.59446e-05	6.64668e-06	2.15786e-06	5.45593e-07
	0.147178	0	0	0	0	0	0	0	0	0	0	0	0	0	0	0	0	0	0	0	0	0	0	0	0	0	0	0	0	0	0	0	0	7.78246e-09	6.51618e-08	4.24908e-07	2.15786e-06	8.53451e-06	2.62881e-05	6.3062e-05	0.000117815	0.00017142	0.000194245	0.00017142	0.000117815	6.3062e-05	2.62881e-05	8.53451e-06	2.15786e-06
	0.171708	0	0	0	0	0	0	0	0	0	0	0	0	0	0	0	0	0	0	0	0	0	0	0	0	0	0	0	0	0	0	0	0	2.39717e-08	2.00712e-07	1.30881e-06	6.64668e-06	2.62881e-05	8.09732e-05	0.000194245	0.000362897	0.000528011	0.000598315	0.000528011	0.000362897	0.000194245	8.09732e-05	2.62881e-05	6.64668e-06
	0.196238	0	0	0	0	0	0	0	0	0	0	0	0	0	0	0	0	0	0	0	0	0	0	0	0	0	0	0	0	0	0	0	0	5.75051e-08	4.81484e-07	3.13967e-06	1.59446e-05	6.3062e-05	0.000194245	0.000465968	0.000870544	0.00126663	0.00143528	0.00126663	0.000870544	0.000465968	0.000194245	6.3062e-05	1.59446e-05
	0.220767	0	0	0	0	0	0	0	0	0	0	0	0	0	0	0	0	0	0	0	0	0	0	0	0	0	0	0	0	0	0	0	0	1.07434e-07	8.99531e-07	5.86568e-06	2.97884e-05	0.000117815	0.000362897	0.000870544	0.00162639	0.00236638	0.00268146	0.00236638	0.00162639	0.000870544	0.000362897	0.000117815	2.97884e-05
	0.245297	0	0	0	0	0	0	0	0	0	0	0	0	0	0	0	0	0	0	0	0	0	0	0	0	0	0	0	0	0	0	0	0	1.56315e-07	1.30881e-06	8.53451e-06	4.33418e-05	0.00017142	0.000528011	0.00126663	0.00236638	0.00344307	0.00390151	0.00344307	0.00236638	0.00126663	0.000528011	0.00017142	4.33418e-05
	0.269827	0	0	0	0	0	0	0	0	0	0	0	0	0	0	0	0	0	0	0	0	0	0	0	0	0	0	0	0	0	0	0	0	1.77128e-07	1.48308e-06	9.67087e-06	4.91127e-05	0.000194245	0.000598315	0.00143528	0.00268146	0.00390151	0.00442098	0.00390151	0.00268146	0.00143528	0.000598315	0.000194245	4.91127e-05
	0.294357	0	0	0	0	0	0	0	0	0	0	0	0	0	0	0	0	0	0	0	0	0	0	0	0	0	0	0	0	0	0	0	0	1.56315e-07	1.30881e-06	8.53451e-06	4.33418e-05	0.00017142	0.000528011	0.00126663	0.00236638	0.00344307	0.00390151	0.00344307	0.00236638	0.00126663	0.000528011	0.00017142	4.33418e-05
	0.318887	0	0	0	0	0	0	0	0	0	0	0	0	0	0	0	0	0	0	0	0	0	0	0	0	0	0	0	0	0	0	0	0	1.07434e-07	8.99531e-07	5.86568e-06	2.97884e-05	0.000117815	0.000362897	0.000870544	0.00162639	0.00236638	0.00268146	0.00236638	0.00162639	0.000870544	0.000362897	0.000117815	2.97884e-05
	0.343417	0	0	0	0	0	0	0	0	0	0	0	0	0	0	0	0	0	0	0	0	0	0	0	0	0	0	0	0	0	0	0	0	5.75051e-08	4.81484e-07	3.13967e-06	1.59446e-05	6.3062e-05	0.000194245	0.000465968	0.000870544	0.00126663	0.00143528	0.00126663	0.000870544	0.000465968	0.000194245	6.3062e-05	1.59446e-05
	0.367947	0	0	0	0	0	0	0	0	0	0	0	0	0	0	0	0	0	0	0	0	0	0	0	0	0	0	0	0	0	0	0	0	2.39717e-08	2.00712e-07	1.30881e-06	6.64668e-06	2.62881e-05	8.09732e-05	0.000194245	0.000362897	0.000528011	0.000598315	0.000528011	0.000362897	0.000194245	8.09732e-05	2.62881e-05	6.64668e-06
	0.392477	0	0	0	0	0	0	0	0	0	0	0	0	0	0	0	0	0	0	0	0	0	0	0	0	0	0	0	0	0	0	0	0	7.78246e-09	6.51618e-08	4.24908e-07	2.15786e-06	8.53451e-06	2.62881e-05	6.3062e-05	0.000117815	0.00017142	0.000194245	0.00017142	0.000117815	6.3062e-05	2.62881e-05	8.53451e-06	2.15786e-06
	0.417007	0	0	0	0	0	0	0	0	0	0	0	0	0	0	0	0	0	0	0	0	0	0	0	0	0	0	0	0	0	0	0	0	1.96772e-09	1.64755e-08	1.07434e-07	5.45593e-07	2.15786e-06	6.64668e-06	1.59446e-05	2.97884e-05	4.33418e-05	4.91127e-05	4.33418e-05	2.97884e-05	1.59446e-05	6.64668e-06	2.15786e-06	5.45593e-07
	0.441536	0	0	0	0	0	0	0	0	0	0	0	0	0	0	0	0	0	0	0	0	0	0	0	0	0	0	0	0	0	0	0	0	3.87466e-10	3.24421e-09	2.11549e-08	1.07434e-07	4.24908e-07	1.30881e-06	3.13967e-06	5.86568e-06	8.53451e-06	9.67087e-06	8.53451e-06	5.86568e-06	3.13967e-06	1.30881e-06	4.24908e-07	1.07434e-07
	0.466066	0	0	0	0	0	0	0	0	0	0	0	0	0	0	0	0	0	0	0	0	0	0	0	0	0	0	0	0	0	0	0	0	5.94199e-11	4.97516e-10	3.24421e-09	1.64755e-08	6.51618e-08	2.00712e-07	4.81484e-07	8.99531e-07	1.30881e-06	1.48308e-06	1.30881e-06	8.99531e-07	4.81484e-07	2.00712e-07	6.51618e-08	1.64755e-08
	0.490596	0	0	0	0	0	0	0	0	0	0	0	0	0	0	0	0	0	0	0	0	0	0	0	0	0	0	0	0	0	0	0	0	7.09669e-12	5.94199e-11	3.87466e-10	1.96772e-09	7.78247e-09	2.39717e-08	5.75051e-08	1.07434e-07	1.56315e-07	1.77128e-07	1.56315e-07	1.07434e-07	5.75051e-08	2.39717e-08	7.78247e-09	1.96772e-09
	0.515126	0	0	0	0	0	0	0	0	0	0	0	0	0	0	0	0	0	0	7.09669e-12	5.94199e-11	3.87466e-10	1.96772e-09	7.78247e-09	2.39717e-08	5.75051e-08	1.07434e-07	1.56315e-07	1.77128e-07	1.56315e-07	1.07434e-07	5.75051e-08	2.39717e-08	7.78247e-09	1.96772e-09	3.87466e-10	5.94199e-11	7.09669e-12	0	0	0	0	0	0	0	0	0	0	0
	0.539656	0	0	0	0	0	0	0	0	0	0	0	0	0	0	0	0	0	0	5.94199e-11	4.97516e-10	3.24421e-09	1.64755e-08	6.51618e-08	2.00712e-07	4.81484e-07	8.99531e-07	1.30881e-06	1.48308e-06	1.30881e-06	8.99531e-07	4.81484e-07	2.00712e-07	6.51618e-08	1.64755e-08	3.24421e-09	4.97516e-10	5.94199e-11	0	0	0	0	0	0	0	0	0	0	0
	0.564186	0	0	0	0	0	0	0	0	0	0	0	0	0	0	0	0	7.09669e-12	5.94199e-11	7.74932e-10	5.21193e-09	2.89374e-08	1.31405e-07	4.82413e-07	1.41624e-06	3.29599e-06	6.0428e-06	8.69082e-06	9.7783e-06	8.59201e-06	5.88965e-06	3.14745e-06	1.31078e-06	4.25296e-07	1.07493e-07	2.1162e-08	3.24421e-09	3.87466e-10	0	0	0	0	0	0	0	0	0	0	0
	0.588716	0	0	0	0	0	0	0	0	0	0	0	0	0	0	0	0	5.94199e-11	4.97516e-10	5.21193e-09	3.2951e-08	1.72595e-07	7.46305e-07	2.63935e-06	7.54621e-06	1.72534e-05	3.12714e-05	4.46506e-05	5.00122e-05	4.38233e-05	2.99891e-05	1.60097e-05	6.66316e-06	2.16111e-06	5.4609e-07	1.07493e-07	1.64755e-08	1.96772e-09	0	0	0	0	0	0	0	0	0	0	0
	0.613246	0	0	0	0	0	0	0	0	0	0	0	0	0	0	0	0	3.87466e-10	3.24421e-09	2.89374e-08	1.72595e-07	8.49816e-07	3.46667e-06	1.16742e-05	3.21538e-05	7.15965e-05	0.000127486	0.000179955	0.00020011	0.00017456	0.000119124	6.34869e-05	2.63956e-05	8.55566e-06	2.16111e-06	4.25296e-07	6.51618e-08	7.78246e-09	0	0	0	0	0	0	0	0	0	0	0
	0.637776	0	0	0	0	0	0	0	0	0	0	0	0	0	0	0	0	1.96772e-09	1.64755e-08	1.31405e-07	7.46305e-07	3.46667e-06	1.32934e-05	4.22327e-05	0.000110762	0.000237586	0.000412009	0.000571353	0.000628104	0.000543956	0.000369543	0.000196402	8.15188e-05	2.63956e-05	6.66316e-06	1.31078e-06	2.00712e-07	2.39717e-08	0	0	0	7.09669e-12	5.94199e-11	3.87466e-10	1.96772e-09	7.78247e-09	2.39717e-08	5.75051e-08	1.07434e-07
	0.662306	0	0	0	0	0	0	0	0	0	0	0	0	0	0	0	0	7.78246e-09	6.51618e-08	4.82413e-07	2.63935e-06	1.16742e-05	4.22327e-05	0.000126124	0.00031206	0.000637389	0.00106479	0.00143805	0.0015531	0.0013297	0.000896832	0.000474503	0.000196402	6.34869e-05	1.60097e-05	3.14745e-06	4.81484e-07	5.75051e-08	0	0	0	5.94199e-11	4.97516e-10	3.24421e-09	1.64755e-08	6.51618e-08	2.00712e-07	4.81484e-07	8.99531e-07
	0.686836	0	0	0	0	0	0	0	0	0	0	0	0	0	0	0	0	2.39717e-08	2.00712e-07	1.41624e-06	7.54621e-06	3.21538e-05	0.000110762	0.00031206	0.000725793	0.00139855	0.0022247	0.00289439	0.00304436	0.00256063	0.00170736	0.000896832	0.000369543	0.000119124	2.99891e-05	5.88965e-06	8.99531e-07	1.07434e-07	0	0	0	3.87466e-10	3.24421e-09	2.1162e-08	1.07493e-07	4.25296e-07	1.31078e-06	3.14745e-06	5.88965e-06
	0.711365	0	0	0	0	0	0	0	0	0	0	0	0	0	0	0	0	5.75051e-08	4.81484e-07	3.29599e-06	1.72534e-05	7.15965e-05	0.000237586	0.000637389	0.00139855	0.00253327	0.00380167	0.0047097	0.00477205	0.00390903	0.00256063	0.0013297	0.000543956	0.00017456	4.38233e-05	8.59201e-06	1.30881e-06	1.56315e-07	0	0	0	1.96772e-09	1.64755e-08	1.07493e-07	5.4609e-07	2.16111e-06	6.66316e-06	1.60097e-05	2.99891e-05
	0.735895	0	0	0	0	0	0	0	0	0	0	0	0	0	0	0	0	1.07434e-07	8.99531e-07	6.0428e-06	3.12714e-05	0.000127486	0.000412009	0.00106479	0.0022247	0.00380167	0.00536293	0.00626789	0.00604737	0.00477205	0.00304436	0.0015531	0.000628104	0.00020011	5.00122e-05	9.7783e-06	1.48308e-06	1.77128e-07	0	0	0	7.78246e-09	6.51618e-08	4.25296e-07	2.16111e-06	8.55566e-06	2.63956e-05	6.34869e-05	0.000119124
	0.760425	0	0	0	0	0	0	0	0	0	0	0	0	0	0	0	0	1.56315e-07	1.30881e-06	8.69082e-06	4.46506e-05	0.000179955	0.000571353	0.00143805	0.00289439	0.0047097	0.00626789	0.00688613	0.00626789	0.0047097	0.00289439	0.00143805	0.000571353	0.000179955	4.46506e-05	8.69082e-06	1.30881e-06	1.56315e-07	0	0	0	2.39717e-08	2.00712e-07	1.31078e-06	6.66316e-06	2.63956e-05	8.15188e-05	0.000196402	0.000369543
	0.784955	0	0	0	0	0	0	0	0	0	0	0	0	0	0	0	0	1.77128e-07	1.48308e-06	9.7783e-06	5.00122e-05	0.00020011	0.000628104	0.0015531	0.00304436	0.00477205	0.00604737	0.00626789	0.00536293	0.00380167	0.0022247	0.00106479	0.000412009	0.000127486	3.12714e-05	6.0428e-06	8.99531e-07	1.07434e-07	0	0	0	5.75051e-08	4.81484e-07	3.14745e-06	1.60097e-05	6.34869e-05	0.000196402	0.000474503	0.000896832
	0.809485	0	0	0	0	0	0	0	0	0	0	0	0	0	0	0	0	1.56315e-07	1.30881e-06	8.59201e-06	4.38233e-05	0.00017456	0.000543956	0.0013297	0.00256063	0.00390903	0.00477205	0.0047097	0.00380167	0.00253327	0.00139855	0.000637389	0.000237586	7.15965e-05	1.72534e-05	3.29599e-06	4.81484e-07	5.75051e-08	0	0	0	1.07434e-07	8.99531e-07	5.88965e-06	2.99891e-05	0.000119124	0.000369543	0.000896832	0.00170736
	0.834015	0	0	0	0	0	0	0	0	0	0	0	0	0	0	0	0	1.07434e-07	8.99531e-07	5.88965e-06	2.99891e-05	0.000119124	0.000369543	0.000896832	0.00170736	0.00256063	0.00304436	0.00289439	0.0022247	0.00139855	0.000725793	0.00031206	0.000110762	3.21538e-05	7.54621e-06	1.41624e-06	2.00712e-07	2.39717e-08	0	0	0	1.56315e-07	1.30881e-06	8.59201e-06	4.38233e-05	0.00017456	0.000543956	0.0013297	0.00256063
	0.858545	0	0	0	0	0	0	0	0	0	0	0	0	0	0	0	0	5.75051e-08	4.81484e-07	3.14745e-06	1.60097e-05	6.34869e-05	0.000196402	0.000474503	0.000896832	0.0013297	0.0015531	0.00143805	0.00106479	0.000637389	0.00031206	0.000126124	4.22327e-05	1.16742e-05	2.63935e-06	4.82413e-07	6.51618e-08	7.78246e-09	0	0	0	1.77128e-07	1.48308e-06	9.7783e-06	5.00122e-05	0.00020011	0.000628104	0.0015531	0.00304436
	0.883075	0	0	0	0	0	0	0	0	0	0	0	0	0	0	0	0	2.39717e-08	2.00712e-07	1.31078e-06	6.66316e-06	2.63956e-05	8.15188e-05	0.000196402	0.000369543	0.000543956	0.000628104	0.000571353	0.000412009	0.000237586	0.000110762	4.22327e-05	1.32934e-05	3.46667e-06	7.46305e-07	1.31405e-07	1.64755e-08	1.96772e-09	0	0	0	1.56315e-07	1.30881e-06	8.69082e-06	4.46506e-05	0.000179955	0.000571353	0.00143805	0.00289439
	0.907605	0	0	0	0	0	0	0	0	0	0	0	0	0	0	0	0	7.78246e-09	6.51618e-08	4.25296e-07	2.16111e-06	8.55566e-06	2.63956e-05	6.34869e-05	0.000119124	0.00017456	0.00020011	0.000179955	0.000127486	7.15965e-05	3.21538e-05	1.16742e-05	3.46667e-06	8.49816e-07	1.72595e-07	2.89374e-08	3.24421e-09	3.87466e-10	0	0	0	1.07434e-07	8.99531e-07	6.0428e-06	3.12714e-05	0.000127486	0.000412009	0.00106479	0.0022247
	0.932134	0	0	0	0	0	0	0	0	0	0	0	0	0	0	0	0	1.96772e-09	1.64755e-08	1.07493e-07	5.4609e-07	2.16111e-06	6.66316e-06	1.60097e-05	2.99891e-05	4.38233e-05	5.00122e-05	4.46506e-05	3.12714e-05	1.72534e-05	7.54621e-06	2.63935e-06	7.46305e-07	1.72595e-07	3.2951e-08	5.21193e-09	4.97516e-10	5.94199e-11	0	0	0	5.75051e-08	4.81484e-07	3.29599e-06	1.72534e-05	7.15965e-05	0.000237586	0.000637389	0.00139855
	0.956664	0	0	0	0	0	0	0	0	0	0	0	0	0	0	0	0	3.87466e-10	3.24421e-09	2.1162e-08	1.07493e-07	4.25296e-07	1.31078e-06	3.14745e-06	5.88965e-06	8.59201e-06	9.7783e-06	8.69082e-06	6.0428e-06	3.29599e-06	1.41624e-06	4.82413e-07	1.31405e-07	2.89374e-08	5.21193e-09	7.74932e-10	5.94199e-11	7.09669e-12	0	0	0	2.39717e-08	2.00712e-07	1.41624e-06	7.54621e-06	3.21538e-05	0.000110762	0.00031206	0.000725793
	0.981194	0	0	0	0	0	0	0	0	0	0	0	0	0	0	0	0	5.94199e-11	4.97516e-10	3.24421e-09	1.64755e-08	6.51618e-08	2.00712e-07	4.81484e-07	8.99531e-07	1.30881e-06	1.48308e-06	1.30881e-06	8.99531e-07	4.81484e-07	2.00712e-07	6.51618e-08	1.64755e-08	3.24421e-09	4.97516e-10	5.94199e-11	0	0	0	0	0	7.78246e-09	6.51618e-08	4.82413e-07	2.63935e-06	1.16742e-05	4.22327e-05	0.000126124	0.00031206
	1.00572	0	0	0	0	0	0	0	0	0	0	0	0	0	0	0	0	7.09669e-12	5.94199e-11	3.87466e-10	1.96772e-09	7.78247e-09	2.39717e-08	5.75051e-08	1.07434e-07	1.56315e-07	1.77128e-07	1.56315e-07	1.07434e-07	5.75051e-08	2.39717e-08	7.78247e-09	1.96772e-09	3.87466e-10	5.94199e-11	7.09669e-12	0	0	0	0	0	1.96772e-09	1.64755e-08	1.31405e-07	7.46305e-07	3.46667e-06	1.32934e-05	4.22327e-05	0.000110762
	1.03025	0	0	0	0	0	0	0	0	0	0	0	0	0	0	0	0	0	0	0	0	0	0	0	0	0	0	0	0	0	0	0	0	0	0	0	0	0	0	0	0	3.87466e-10	3.24421e-09	2.89374e-08	1.72595e-07	8.49816e-07	3.46667e-06	1.16742e-05	3.21538e-05
	1.05478	0	0	0	0	0	0	0	0	0	0	0	0	0	0	0	0	0	0	0	0	0	0	0	0	0	0	0	0	0	0	0	0	0	0	0	0	0	0	0	0	5.94199e-11	4.97516e-10	5.21193e-09	3.2951e-08	1.72595e-07	7.46305e-07	2.63935e-06	7.54621e-06
	1.07931	0	0	0	0	0	0	0	0	0	0	0	0	0	0	0	0	0	0	0	0	0	0	0	0	0	0	0	0	0	0	0	0	0	0	0	0	0	0	0	0	7.09669e-12	5.94199e-11	7.74932e-10	5.21193e-09	2.89374e-08	1.31405e-07	4.82413e-07	1.41624e-06
	1.10384	0	0	0	0	0	0	0	0	0	0	0	0	0	0	0	0	0	0	0	0	0	0	0	0	0	0	0	0	0	0	0	0	0	0	0	0	0	0	0	0	0	0	5.94199e-11	4.97516e-10	3.24421e-09	1.64755e-08	6.51618e-08	2.00712e-07
	1.12837	0	0	0	0	0	0	0	0	0	0	0	0	0	0	0	0	0	0	0	0	0	0	0	0	0	0	0	0	0	0	0	0	0	0	0	0	0	0	0	0	0	0	7.09669e-12	5.94199e-11	3.87466e-10	1.96772e-09	7.78247e-09	2.39717e-08
	1.1529	0	0	0	0	0	0	0	0	0	0	0	0	0	0	0	0	0	0	0	0	0	0	0	0	0	0	0	0	0	0	0	0	0	0	0	0	0	0	0	0	0	0	0	0	0	0	0	0
	1.17743	0	0	0	0	0	0	0	0	0	0	0	0	0	0	0	0	0	0	0	0	0	0	0	0	0	0	0	0	0	0	0	0	0	0	0	0	0	0	0	0	0	0	0	0	0	0	0	0
	1.20196	0	0	0	0	0	0	0	0	0	0	0	0	0	0	0	0	0	0	0	0	0	0	0	0	0	0	0	0	0	0	0	0	0	0	0	0	0	0	0	0	0	0	0	0	0	0	0	0
	1.22649	0	0	0	0	0	0	0	0	0	0	0	0	0	0	0	0	0	0	0	0	0	0	0	0	0	0	0	0	0	0	0	0	0	0	0	0	0	0	0	0	0	0	0	0	0	0	0	0
	1.25102	0	0	0	0	0	0	0	0	0	0	0	0	0	0	0	0	0	0	0	0	0	0	0	0	0	0	0	0	0	0	0	0	0	0	0	0	0	0	0	0	0	0	0	0	0	0	0	0
	1.27555	0	0	0	0	0	0	0	0	0	0	0	0	0	0	0	0	0	0	0	0	0	0	0	0	0	0	0	0	0	0	0	0	0	0	0	0	0	0	0	0	0	0	0	0	0	0	0	0
	1.30008	0	0	0	0	0	0	0	0	0	0	0	0	0	0	0	0	0	0	0	0	0	0	0	0	0	0	0	0	0	0	0	0	0	0	0	0	0	0	0	0	0	0	0	0	0	0	0	0
	1.32461	0	0	0	0	0	0	0	0	0	0	0	0	0	0	0	0	0	0	0	0	0	0	0	0	0	0	0	0	0	0	0	0	0	0	0	0	0	0	0	0	0	0	0	0	0	0	0	0
	1.34914	0	0	0	0	0	0	0	0	0	0	0	0	0	0	0	0	0	0	0	0	0	0	0	0	0	0	0	0	0	0	0	0	0	0	0	0	0	0	0	0	0	0	0	0	0	0	0	0
	1.37367	0	0	0	0	0	0	0	0	0	0	0	0	0	0	0	0	0	0	0	0	0	0	0	0	0	0	0	0	0	0	0	0	0	0	0	0	0	0	0	0	0	0	0	0	0	0	0	0
	1.3982	0	0	0	0	0	0	0	0	0	0	0	0	0	0	0	0	0	0	0	0	0	0	0	0	0	0	0	0	0	0	0	0	0	0	0	0	0	0	0	0	0	0	0	0	0	0	0	0
	1.42273	0	0	0	0	0	0	0	0	0	0	0	0	0	0	0	0	0	0	0	0	0	0	0	0	0	0	0	0	0	0	0	0	0	0	0	0	0	0	0	0	0	0	0	0	0	0	0	0
	1.44726	0	0	0	0	0	0	0	0	0	0	0	0	0	0	0	0	0	0	0	0	0	0	0	0	0	0	0	0	0	0	0	0	0	0	0	0	0	0	0	0	0	0	0	0	0	0	0	0
	1.47179	0	0	0	0	0	0	0	0	0	0	0	0	0	0	0	0	0	0	0	0	0	0	0	0	0	0	0	0	0	0	0	0	0	0	0	0	0	0	0	0	0	0	0	0	0	0	0	0
	1.49632	0	0	0	0	0	0	0	0	0	0	0	0	0	0	0	0	0	0	0	0	0	0	0	0	0	0	0	0	0	0	0	0	0	0	0	0	0	0	0	0	0	0	0	0	0	0	0	0
	1.52085	0	0	0	0	0	0	0	0	0	0	0	0	0	0	0	0	0	0	0	0	0	0	0	0	0	0	0	0	0	0	0	0	0	0	0	0	0	0	0	0	0	0	0	0	0	0	0	0
	1.54538	0	0	0	0	0	0	0	0	0	0	0	0	0	0	0	0	0	0	0	0	0	0	0	0	0	0	0	0	0	0	0	0	0	0	0	0	0	0	0	0	0	0	0	0	0	0	0	0
	1.56991	0	0	0	0	0	0	0	0	0	0	0	0	0	0	0	0	0	0	0	0	0	0	0	0	0	0	0	0	0	0	0	0	0	0	0	0	0	0	0	0	0	0	0	0	0	0	0	0
	1.59444	0	0	0	0	0	0	0	0	0	0	0	0	0	0	0	0	0	0	0	0	0	0	0	0	0	0	0	0	0	0	0	0	0	0	0	0	0	0	0	0	0	0	0	0	0	0	0	0
	1.61897	0	0	0	0	0	0	0	0	0	0	0	0	0	0	0	0	0	0	0	0	0	0	0	0	0	0	0	0	0	0	0	0	0	0	0	0	0	0	0	0	0	0	0	0	0	0	0	0
	1.6435	0	0	0	0	0	0	0	0	0	0	0	0	0	0	0	0	0	0	0	0	0	0	0	0	0	0	0	0	0	0	0	0	0	0	0	0	0	0	0	0	0	0	0	0	0	0	0	0
	1.66803	0	0	0	0	0	0	0	0	0	0	0	0	0	0	0	0	0	0	0	0	0	0	0	0	0	0	0	0	0	0	0	0	0	0	0	0	0	0	0	0	0	0	0	0	0	0	0	0
	1.69256	0	0	0	0	0	0	0	0	0	0	0	0	0	0	0	0	0	0	0	0	0	0	0	0	0	0	0	0	0	0	0	0	0	0	0	0	0	0	0	0	0	0	0	0	0	0	0	0
	1.71709	0	0	0	0	0	0	0	0	0	0	0	0	0	0	0	0	0	0	0	0	0	0	0	0	0	0	0	0	0	0	0	0	0	0	0	0	0	0	0	0	0	0	0	0	0	0	0	0
	1.74162	0	0	0	0	0	0	0	0	0	0	0	0	0	0	0	0	0	0	0	0	0	0	0	0	0	0	0	0	0	0	0	0	0	0	0	0	0	0	0	0	0	0	0	0	0	0	0	0
	1.76615	0	0	0	0	0	0	0	0	0	0	0	0	0	0	0	0	0	0	0	0	0	0	0	0	0	0	0	0	0	0	0	0	0	0	0	0	0	0	0	0	0	0	0	0	0	0	0	0
	1.79068	0	0	0	0	0	0	0	0	0	0	0	0	0	0	0	0	0	0	0	0	0	0	0	0	0	0	0	0	0	0	0	0	0	0	0	0	0	0	0	0	0	0	0	0	0	0	0	0
	1.81521	0	0	0	0	0	0	0	0	0	0	0	0	0	0	0	0	0	0	0	0	0	0	0	0	0	0	0	0	0	0	0	0	0	0	0	0	0	0	0	0	0	0	0	0	0	0	0	0
	1.83974	0	0	0	0	0	0	0	0	0	0	0	0	0	0	0	0	0	0	0	0	0	0	0	0	0	0	0	0	0	0	0	0	0	0	0	0	0	0	0	0	0	0	0	0	0	0	0	0
	1.86427	0	0	0	0	0	0	0	0	0	0	0	0	0	0	0	0	0	0	0	0	0	0	0	0	0	0	0	0	0	0	0	0	0	0	0	0	0	0	0	0	0	0	0	0	0	0	0	0
	1.8888	0	0	0	0	0	0	0	0	0	0	0	0	0	0	0	0	0	0	0	0	0	0	0	0	0	0	0	0	0	0	0	0	0	0	0	0	0	0	0	0	0	0	0	0	0	0	0	0
	1.91333	0	0	0	0	0	0	0	0	0	0	0	0	0	0	0	0	0	0	0	0	0	0	0	0	0	0	0	0	0	0	0	0	0	0	0	0	0	0	0	0	0	0	0	0	0	0	0	0
	1.93786	0	0	0	0	0	0	0	0	0	0	0	0	0	0	0	0	0	0	0	0	0	0	0	0	0	0	0	0	0	0	0	0	0	0	0	0	0	0	0	0	0	0	0	0	0	0	0	0
	1.96239	0	0	0	0	0	0	0	0	0	0	0	0	0	0	0	0	0	0	0	0	0	0	0	0	0	0	0	0	0	0	0	0	0	0	0	0	0	0	0	0	0	0	0	0	0	0	0	0
	1.98692	0	0	0	0	0	0	0	0	0	0	0	0	0	0	0	0	0	0	0	0	0	0	0	0	0	0	0	0	0	0	0	0	0	0	0	0	0	0	0	0	0	0	0	0	0	0	0	0
	2.01145	0	0	0	0	0	0	0	0	0	0	0	0	0	0	0	0	0	0	0	0	0	0	0	0	0	0	0	0	0	0	0	0	0	0	0	0	0	0	0	0	0	0	0	0	0	0	0	0
	2.03598	0	0	0	0	0	0	0	0	0	0	0	0	0	0	0	0	0	0	0	0	0	0	0	0	0	0	0	0	0	0	0	0	0	0	0	0	0	0	0	0	0	0	0	0	0	0	0	0
	2.06051	0	0	0	0	0	0	0	0	0	0	0	0	0	0	0	0	0	0	0	0	0	0	0	0	0	0	0	0	0	0	0	0	0	0	0	0	0	0	0	0	0	0	0	0	0	0	0	0
	2.08504	0	0	0	0	0	0	0	0	0	0	0	0	0	0	0	0	0	0	0	0	0	0	0	0	0	0	0	0	0	0	0	0	0	0	0	0	0	0	0	0	0	0	0	0	0	0	0	0
	2.10957	0	0	0	0	0	0	0	0	0	0	0	0	0	0	0	0	0	0	0	0	0	0	0	0	0	0	0	0	0	0	0	0	0	0	0	0	0	0	0	0	0	0	0	0	0	0	0	0
	2.1341	0	0	0	0	0	0	0	0	0	0	0	0	0	0	0	0	0	0	0	0	0	0	0	0	0	0	0	0	0	0	0	0	0	0	0	0	0	0	0	0	0	0	0	0	0	0	0	0
	2.15863	0	0	0	0	0	0	0	0	0	0	0	0	0	0	0	0	0	0	0	0	0	0	0	0	0	0	0	0	0	0	0	0	0	0	0	0	0	0	0	0	0	0	0	0	0	0	0	0
	2.18316	0	0	0	0	0	0	0	0	0	0	0	0	0	0	0	0	0	0	0	0	0	0	0	0	0	0	0	0	0	0	0	0	0	0	0	0	0	0	0	0	0	0	0	0	0	0	0	0
	2.20769	0	0	0	0	0	0	0	0	0	0	0	0	0	0	0	0	0	0	0	0	0	0	0	0	0	0	0	0	0	0	0	0	0	0	0	0	0	0	0	0	0	0	0	0	0	0	0	0
	2.23222	0	0	0	0	0	0	0	0	0	0	0	0	0	0	0	0	0	0	0	0	0	0	0	0	0	0	0	0	0	0	0	0	0	0	0	0	0	0	0	0	0	0	0	0	0	0	0	0
	2.25675	0	0	0	0	0	0	0	0	0	0	0	0	0	0	0	0	0	0	0	0	0	0	0	0	0	0	0	0	0	0	0	0	0	0	0	0	0	0	0	0	0	0	0	0	0	0	0	0
	2.28128	0	0	0	0	0	0	0	0	0	0	0	0	0	0	0	0	0	0	0	0	0	0	0	0	0	0	0	0	0	0	0	0	0	0	0	0	0	0	0	0	0	0	0	0	0	0	0	0
	2.30581	0	0	0	0	0	0	0	0	0	0	0	0	0	0	0	0	0	0	0	0	0	0	0	0	0	0	0	0	0	0	0	0	0	0	0	0	0	0	0	0	0	0	0	0	0	0	0	0
	2.33034	0	0	0	0	0	0	0	0	0	0	0	0	0	0	0	0	0	0	0	0	0	0	0	0	0	0	0	0	0	0	0	0	0	0	0	0	0	0	0	0	0	0	0	0	0	0	0	0
	2.35487	0	0	0	0	0	0	0	0	0	0	0	0	0	0	0	0	0	0	0	0	0	0	0	0	0	0	0	0	0	0	0	0	0	0	0	0	0	0	0	0	0	0	0	0	0	0	0	0
	2.3794	0	0	0	0	0	0	0	0	0	0	0	0	0	0	0	0	0	0	0	0	0	0	0	0	0	0	0	0	0	0	0	0	0	0	0	0	0	0	0	0	0	0	0	0	0	0	0	0
	2.40393	0	0	0	0	0	0	0	0	0	0	0	0	0	0	0	0	0	0	0	0	0	0	0	0	0	0	0	0	0	0	0	0	0	0	0	0	0	0	0	0	0	0	0	0	0	0	0	0
	2.42846	0	0	0	0	0	0	0	0	0	0	0	0	0	0	0	0	0	0	0	0	0	0	0	0	0	0	0	0	0	0	0	0	0	0	0	0	0	0	0	0	0	0	0	0	0	0	0	0
	2.45299	0	0	0	0	0	0	0	0	0	0	0	0	0	0	0	0	0	0	0	0	0	0	0	0	0	0	0	0	0	0	0	0	0	0	0	0	0	0	0	0	0	0	0	0	0	0	0	0
	2.47752	0	0	0	0	0	0	0	0	0	0	0	0	0	0	0	0	0	0	0	0	0	0	0	0	0	0	0	0	0	0	0	0	0	0	0	0	0	0	0	0	0	0	0	0	0	0	0	0
	2.50205	0	0	0	0	0	0	0	0	0	0	0	0	0	0	0	0	0	0	0	0	0	0	0	0	0	0	0	0	0	0	0	0	0	0	0	0	0	0	0	0	0	0	0	0	0	0	0	0
	2.52658	0	0	0	0	0	0	0	0	0	0	0	0	0	0	0	0	0	0	0	0	0	0	0	0	0	0	0	0	0	0	0	0	0	0	0	0	0	0	0	0	0	0	0	0	0	0	0	0
	2.55111	0	0	0	0	0	0	0	0	0	0	0	0	0	0	0	0	0	0	0	0	0	0	0	0	0	0	0	0	0	0	0	0	0	0	0	0	0	0	0	0	0	0	0	0	0	0	0	0
	2.57564	0	0	0	0	0	0	0	0	0	0	0	0	0	0	0	0	0	0	0	0	0	0	0	0	0	0	0	0	0	0	0	0	0	0	0	0	0	0	0	0	0	0	0	0	0	0	0	0
	2.60017	0	0	0	0	0	0	0	0	0	0	0	0	0	0	0	0	0	0	0	0	0	0	0	0	0	0	0	0	0	0	0	0	0	0	0	0	0	0	0	0	0	0	0	0	0	0	0	0
	2.6247	0	0	0	0	0	0	0	0	0	0	0	0	0	0	0	0	0	0	0	0	0	0	0	0	0	0	0	0	0	0	0	0	0	0	0	0	0	0	0	0	0	0	0	0	0	0	0	0
	2.64923	0	0	0	0	0	0	0	0	0	0	0	0	0	0	0	0	0	0	0	0	0	0	0	0	0	0	0	0	0	0	0	0	0	0	0	0	0	0	0	0	0	0	0	0	0	0	0	0
	2.67376	0	0	0	0	0	0	0	0	0	0	0	0	0	0	0	0	0	0	0	0	0	0	0	0	0	0	0	0	0	0	0	0	0	0	0	0	0	0	0	0	0	0	0	0	0	0	0	0
	2.69829	0	0	0	0	0	0	0	0	0	0	0	0	0	0	0	0	0	0	0	0	0	0	0	0	0	0	0	0	0	0	0	0	0	0	0	0	0	0	0	0	0	0	0	0	0	0	0	0
	2.72282	0	0	0	0	0	0	0	0	0	0	0	0	0	0	0	0	0	0	0	0	0	0	0	0	0	0	0	0	0	0	0	0	0	0	0	0	0	0	0	0	0	0	0	0	0	0	0	0
	2.74735	0	0	0	0	0	0	0	0	0	0	0	0	0	0	0	0	0	0	0	0	0	0	0	0	0	0	0	0	0	0	0	0	0	0	0	0	0	0	0	0	0	0	0	0	0	0	0	0
	2.77188	0	0	0	0	0	0	0	0	0	0	0	0	0	0	0	0	0	0	0	0	0	0	0	0	0	0	0	0	0	0	0	0	0	0	0	0	0	0	0	0	0	0	0	0	0	0	0	0
	2.79641	0	0	0	0	0	0	0	0	0	0	0	0	0	0	0	0	0	0	0	0	0	0	0	0	0	0	0	0	0	0	0	0	0	0	0	0	0	0	0	0	0	0	0	0	0	0	0	0
	2.82094	0	0	0	0	0	0	0	0	0	0	0	0	0	0	0	0	0	0	0	0	0	0	0	0	0	0	0	0	0	0	0	0	0	0	0	0	0	0	0	0	0	0	0	0	0	0	0	0
	2.84547	0	0	0	0	0	0	0	0	0	0	0	0	0	0	0	0	0	0	0	0	0	0	0	0	0	0	0	0	0	0	0	0	0	0	0	0	0	0	0	0	0	0	0	0	0	0	0	0
	2.87	0	0	0	0	0	0	0	0	0	0	0	0	0	0	0	0	0	0	0	0	0	0	0	0	0	0	0	0	0	0	0	0	0	0	0	0	0	0	0	0	0	0	0	0	0	0	0	0
[truncated: 187 more columns]

## Sheet: Figure 1c4
Figure 1c4
rows	ky (invA)
columns	kx (invA)
		-2.87	-2.84547	-2.82094	-2.79641	-2.77188	-2.74735	-2.72282	-2.69829	-2.67376	-2.64923	-2.6247	-2.60017	-2.57564	-2.55111	-2.52658	-2.50205	-2.47752	-2.45299	-2.42846	-2.40393	-2.3794	-2.35487	-2.33034	-2.30581	-2.28128	-2.25675	-2.23222	-2.20769	-2.18316	-2.15863	-2.1341	-2.10957	-2.08504	-2.06051	-2.03598	-2.01145	-1.98692	-1.96239	-1.93786	-1.91333	-1.8888	-1.86427	-1.83974	-1.81521	-1.79068	-1.76615	-1.74162	-1.71709
	-2.87	0	0	0	0	0	0	0	0	0	0	0	0	0	0	0	0	0	0	0	0	0	0	0	0	0	0	0	0	0	0	0	0	0	0	0	0	0	0	0	0	0	0	0	0	0	0	0	0
	-2.84547	0	0	0	0	0	0	0	0	0	0	0	0	0	0	0	0	0	0	0	0	0	0	0	0	0	0	0	0	0	0	0	0	0	0	0	0	0	0	0	0	0	0	0	0	0	0	0	0
	-2.82094	0	0	0	0	0	0	0	0	0	0	0	0	0	0	0	0	0	0	0	0	0	0	0	0	0	0	0	0	0	0	0	0	0	0	0	0	0	0	0	0	0	0	0	0	0	0	0	0
	-2.79641	0	0	0	0	0	0	0	0	0	0	0	0	0	0	0	0	0	0	0	0	0	0	0	0	0	0	0	0	0	0	0	0	0	0	0	0	0	0	0	0	0	0	0	0	0	0	0	0
	-2.77188	0	0	0	0	0	0	0	0	0	0	0	0	0	0	0	0	0	0	0	0	0	0	0	0	0	0	0	0	0	0	0	0	0	0	0	0	0	0	0	0	0	0	0	0	0	0	0	0
	-2.74735	0	0	0	0	0	0	0	0	0	0	0	0	0	0	0	0	0	0	0	0	0	0	0	0	0	0	0	0	0	0	0	0	0	0	0	0	0	0	0	0	0	0	0	0	0	0	0	0
	-2.72282	0	0	0	0	0	0	0	0	0	0	0	0	0	0	0	0	0	0	0	0	0	0	0	0	0	0	0	0	0	0	0	0	0	0	0	0	0	0	0	0	0	0	0	0	0	0	0	0
	-2.69829	0	0	0	0	0	0	0	0	0	0	0	0	0	0	0	0	0	0	0	0	0	0	0	0	0	0	0	0	0	0	0	0	0	0	0	0	0	0	0	0	0	0	0	0	0	0	0	0
	-2.67376	0	0	0	0	0	0	0	0	0	0	0	0	0	0	0	0	0	0	0	0	0	0	0	0	0	0	0	0	0	0	0	0	0	0	0	0	0	0	0	0	0	0	0	0	0	0	0	0
	-2.64923	0	0	0	0	0	0	0	0	0	0	0	0	0	0	0	0	0	0	0	0	0	0	0	0	0	0	0	0	0	0	0	0	0	0	0	0	0	0	0	0	0	0	0	0	0	0	0	0
	-2.6247	0	0	0	0	0	0	0	0	0	0	0	0	0	0	0	0	0	0	0	0	0	0	0	0	0	0	0	0	0	0	0	0	0	0	0	0	0	0	0	0	0	0	0	0	0	0	0	0
	-2.60017	0	0	0	0	0	0	0	0	0	0	0	0	0	0	0	0	0	0	0	0	0	0	0	0	0	0	0	0	0	0	0	0	0	0	0	0	0	0	0	0	0	0	0	0	0	0	0	0
	-2.57564	0	0	0	0	0	0	0	0	0	0	0	0	0	0	0	0	0	0	0	0	0	0	0	0	0	0	0	0	0	0	0	0	0	0	0	0	0	0	0	0	0	0	0	0	0	0	0	0
	-2.55111	0	0	0	0	0	0	0	0	0	0	0	0	0	0	0	0	0	0	0	0	0	0	0	0	0	0	0	0	0	0	0	0	0	0	0	0	0	0	0	0	0	0	0	0	0	0	0	0
	-2.52658	0	0	0	0	0	0	0	0	0	0	0	0	0	0	0	0	0	0	0	0	0	0	0	0	0	0	0	0	0	0	0	0	0	0	0	0	0	0	0	0	0	0	0	0	0	0	0	0
	-2.50205	0	0	0	0	0	0	0	0	0	0	0	0	0	0	0	0	0	0	0	0	0	0	0	0	0	0	0	0	0	0	0	0	0	0	0	0	0	0	0	0	0	0	0	0	0	0	0	0
	-2.47752	0	0	0	0	0	0	0	0	0	0	0	0	0	0	0	0	0	0	0	0	0	0	0	0	0	0	0	0	0	0	0	0	0	0	0	0	0	0	0	0	0	0	0	0	0	0	0	0
	-2.45299	0	0	0	0	0	0	0	0	0	0	0	0	0	0	0	0	0	0	0	0	0	0	0	0	0	0	0	0	0	0	0	0	0	0	0	0	0	0	0	0	0	0	0	0	0	0	0	0
	-2.42846	0	0	0	0	0	0	0	0	0	0	0	0	0	0	0	0	0	0	0	0	0	0	0	0	0	0	0	0	0	0	0	0	0	0	0	0	0	0	0	0	0	0	0	0	0	0	0	0
	-2.40393	0	0	0	0	0	0	0	0	0	0	0	0	0	0	0	0	0	0	0	0	0	0	0	0	0	0	0	0	0	0	0	0	0	0	0	0	0	0	0	0	0	0	0	0	7.09669e-12	5.94199e-11	3.87466e-10	1.96772e-09
	-2.3794	0	0	0	0	0	0	0	0	0	0	0	0	0	0	0	0	0	0	0	0	0	0	0	0	0	0	0	0	0	0	0	0	0	0	0	0	0	0	0	0	0	0	0	0	5.94199e-11	4.97516e-10	3.24421e-09	1.64826e-08
	-2.35487	0	0	0	0	0	0	0	0	0	0	0	0	0	0	0	0	0	0	0	0	0	0	0	0	0	0	0	0	0	0	0	0	0	0	0	0	0	0	0	0	0	0	0	0	3.87466e-10	3.24421e-09	2.11549e-08	1.07493e-07
	-2.33034	0	0	0	0	0	0	0	0	0	0	0	0	0	0	0	0	0	0	0	0	0	0	0	0	0	0	0	0	0	0	0	0	0	0	0	0	0	0	0	0	0	0	0	0	1.96772e-09	1.64755e-08	1.07434e-07	5.4598e-07
	-2.30581	0	0	0	0	0	0	0	0	0	0	0	0	0	0	0	0	0	0	0	0	0	0	0	0	0	0	0	0	0	0	0	0	0	0	0	0	0	0	0	0	0	0	0	0	7.78246e-09	6.51618e-08	4.24908e-07	2.15983e-06
	-2.28128	0	0	0	0	0	0	0	0	0	0	0	0	0	0	0	0	0	0	0	0	0	0	0	0	0	0	0	0	0	0	0	0	0	0	0	0	0	0	0	0	0	0	0	0	2.39717e-08	2.00712e-07	1.30881e-06	6.65446e-06
	-2.25675	0	0	0	0	0	0	0	0	0	0	0	0	0	0	0	0	0	0	0	0	0	0	0	0	0	0	0	0	0	0	0	0	0	0	0	0	0	0	0	0	0	0	0	0	5.75051e-08	4.81484e-07	3.13967e-06	1.59685e-05
	-2.23222	0	0	0	0	0	0	0	0	0	0	0	0	0	0	0	0	0	0	0	0	0	0	0	0	0	0	0	0	0	0	0	0	0	0	0	0	0	0	0	0	0	0	0	0	1.07434e-07	8.99531e-07	5.86568e-06	2.98459e-05
	-2.20769	0	0	0	0	0	0	0	0	0	0	0	0	0	0	0	0	0	0	0	0	0	0	0	0	0	0	0	0	0	0	0	0	0	0	0	0	0	0	0	0	0	0	0	0	1.56315e-07	1.30881e-06	8.53451e-06	4.34492e-05
	-2.18316	0	0	0	0	0	0	0	0	0	0	0	0	0	0	0	0	0	0	0	0	0	0	0	0	0	0	0	0	0	0	0	0	0	0	0	0	0	0	0	0	0	0	0	0	1.77128e-07	1.48308e-06	9.67087e-06	4.9269e-05
	-2.15863	0	0	0	0	0	0	0	0	0	0	0	0	0	0	0	0	0	0	0	0	0	0	0	0	0	0	0	0	0	0	0	0	0	0	0	0	0	0	0	0	0	0	0	0	1.56315e-07	1.30881e-06	8.53451e-06	4.35189e-05
	-2.1341	0	0	0	0	0	0	0	0	0	0	0	0	0	0	0	0	0	0	0	0	0	0	0	0	0	0	0	0	0	0	0	0	0	0	0	0	0	0	0	0	0	0	0	0	1.07434e-07	8.99531e-07	5.86568e-06	2.99447e-05
	-2.10957	0	0	0	0	0	0	0	0	0	0	0	0	0	0	0	0	0	0	0	0	0	0	0	0	0	0	0	0	0	0	0	0	0	0	0	0	0	0	0	0	0	0	0	0	5.75051e-08	4.81484e-07	3.13967e-06	1.6052e-05
	-2.08504	0	0	0	0	0	0	0	0	0	0	0	0	0	0	0	0	0	0	0	0	0	0	0	0	0	0	0	0	0	0	0	0	0	0	0	0	0	0	0	0	0	0	0	0	2.39717e-08	2.00712e-07	1.30881e-06	6.70419e-06
	-2.06051	0	0	0	0	0	0	0	0	0	0	0	0	0	0	0	0	0	0	0	0	0	0	0	0	0	0	0	0	0	0	0	0	0	0	0	0	0	0	0	0	0	0	0	0	7.78246e-09	6.51618e-08	4.24908e-07	2.18183e-06
	-2.03598	0	0	0	0	0	0	0	0	0	0	0	0	0	0	0	0	0	0	0	0	0	0	0	0	0	0	0	0	0	0	0	0	0	0	0	0	0	0	0	0	0	0	0	0	1.96772e-09	1.64755e-08	1.07434e-07	5.53375e-07
	-2.01145	0	0	0	0	0	0	0	0	0	0	0	0	0	0	0	0	0	0	0	0	0	0	0	0	0	0	0	0	0	0	0	0	0	0	0	0	0	0	0	0	0	0	0	0	3.87466e-10	3.24421e-09	2.11549e-08	1.09401e-07
	-1.98692	0	0	0	0	0	0	0	0	0	0	0	0	0	0	0	0	0	0	0	0	0	0	0	0	0	0	0	0	0	0	0	0	0	0	0	0	0	0	0	0	0	0	0	0	5.94199e-11	4.97516e-10	3.24421e-09	1.68629e-08
	-1.96239	0	0	0	0	0	0	0	0	0	0	0	0	0	0	0	0	0	0	0	0	0	0	0	0	0	0	0	0	0	0	0	0	0	0	0	0	0	0	0	0	0	0	0	0	7.09669e-12	5.94199e-11	3.87466e-10	2.02713e-09
	-1.93786	0	0	0	0	0	0	0	0	0	0	0	0	0	0	0	0	0	0	0	0	0	0	0	0	0	0	0	0	0	0	0	0	0	0	0	0	0	0	0	0	0	0	0	0	0	0	0	7.09669e-12
	-1.91333	0	0	0	0	0	0	0	0	0	0	0	0	0	0	0	0	0	0	0	0	0	0	0	0	0	0	0	0	0	0	0	0	0	0	0	0	0	0	0	0	0	0	0	0	0	0	0	0
	-1.8888	0	0	0	0	0	0	0	0	0	0	0	0	0	0	0	0	0	0	0	0	0	0	0	0	0	0	0	0	0	0	0	0	0	0	0	0	0	0	0	0	0	0	0	0	0	0	0	0
	-1.86427	0	0	0	0	0	0	0	0	0	0	0	0	0	0	0	0	0	0	0	0	0	0	0	0	0	0	0	0	0	0	0	0	0	0	0	0	0	0	0	0	0	0	0	0	0	0	0	0
	-1.83974	0	0	0	0	0	0	0	0	0	0	0	0	0	0	0	0	0	0	0	0	0	0	0	0	0	0	0	0	0	0	0	0	0	0	0	0	0	0	0	0	0	0	0	0	0	0	0	0
	-1.81521	0	0	0	0	0	0	0	0	0	0	0	0	0	0	0	0	0	0	0	0	0	0	0	0	0	0	0	0	0	0	0	0	0	0	0	0	0	0	0	0	0	0	0	0	0	0	0	0
	-1.79068	0	0	0	0	0	0	0	0	0	0	0	0	0	0	0	0	0	0	0	0	0	0	0	0	0	0	0	0	0	0	0	0	0	0	0	0	0	0	0	0	0	0	0	0	0	0	0	0
	-1.76615	0	0	0	0	0	0	0	0	0	0	0	0	0	0	0	0	0	0	0	0	0	0	0	0	0	0	0	0	0	0	0	0	0	0	0	0	0	0	0	0	0	0	0	0	0	0	0	0
	-1.74162	0	0	0	0	0	0	0	0	0	0	0	0	0	0	0	0	0	0	0	0	0	0	0	0	0	0	0	0	0	0	0	0	0	0	0	0	0	0	0	0	0	0	0	0	0	0	0	0
	-1.71709	0	0	0	0	0	0	0	0	0	0	0	0	0	0	0	0	0	0	0	0	0	0	0	0	0	0	0	0	0	0	0	0	0	0	0	0	0	0	0	0	0	0	0	0	0	0	0	0
	-1.69256	0	0	0	0	0	0	0	0	0	0	0	0	0	0	0	0	0	0	0	0	0	0	0	0	0	0	0	0	0	0	0	0	0	0	0	0	0	0	0	0	0	0	0	0	0	0	0	0
	-1.66803	0	0	0	0	0	0	0	0	0	0	0	0	0	0	0	0	0	0	0	0	0	0	0	0	0	0	0	0	0	0	0	0	0	0	0	0	0	0	0	0	0	0	0	0	0	0	0	0
	-1.6435	0	0	0	0	0	0	0	0	0	0	0	0	0	0	0	0	0	0	0	0	0	0	0	0	0	0	0	0	0	0	0	0	0	0	0	0	0	0	0	0	0	0	0	0	0	0	0	0
	-1.61898	0	0	0	0	0	0	0	0	0	0	0	0	0	0	0	0	0	0	0	0	0	0	0	0	0	0	0	0	0	0	0	0	0	0	0	0	0	0	0	0	0	0	0	0	0	0	0	0
	-1.59445	0	0	0	0	0	0	0	0	0	0	0	0	0	0	0	0	0	0	0	0	0	0	0	0	0	0	0	0	0	0	0	0	0	0	0	0	0	0	0	0	0	0	0	0	0	0	0	0
	-1.56992	0	0	0	0	0	0	0	0	0	0	0	0	0	0	0	0	0	0	0	0	0	0	0	0	0	0	0	0	0	0	0	0	0	0	0	0	0	0	0	0	0	0	0	0	0	0	0	0
	-1.54539	0	0	0	0	0	0	0	0	0	0	0	0	0	0	0	0	0	0	0	0	0	0	0	0	0	0	0	0	0	0	0	0	0	0	0	0	0	0	0	0	0	0	0	0	0	0	0	0
	-1.52086	0	0	0	0	0	0	0	0	0	0	0	0	0	0	0	0	0	0	0	0	0	0	0	0	0	0	0	0	0	0	0	0	0	0	0	0	0	0	0	0	0	0	0	0	0	0	0	0
	-1.49633	0	0	0	0	0	0	0	0	0	0	0	0	0	0	0	0	0	0	0	0	0	0	0	0	0	0	0	0	0	0	0	0	0	0	0	0	0	0	0	0	0	0	0	0	0	0	0	0
	-1.4718	0	0	0	0	0	0	0	0	0	0	0	0	0	0	0	0	0	0	0	0	0	0	0	0	0	0	0	0	0	0	0	0	0	0	0	0	0	0	0	0	0	0	0	0	0	0	0	0
	-1.44727	0	0	0	0	0	0	0	0	0	0	0	0	0	0	0	0	0	0	0	0	0	0	0	0	0	0	0	0	0	0	0	0	0	0	0	0	0	0	0	0	0	0	0	0	0	0	0	0
	-1.42274	0	0	0	0	0	0	0	0	0	0	0	0	0	0	0	0	0	0	0	0	0	0	0	0	0	0	0	0	0	0	0	0	0	0	0	0	0	0	0	0	0	0	0	0	0	0	0	0
	-1.39821	0	0	0	0	0	0	0	0	0	0	0	0	0	0	0	0	0	0	0	0	0	0	0	0	0	0	0	0	0	0	0	0	0	0	0	0	0	0	0	0	0	0	0	0	0	0	0	0
	-1.37368	0	0	0	0	0	0	0	0	0	0	0	0	0	0	0	0	0	0	0	0	0	0	0	0	0	0	0	0	0	0	0	0	0	0	0	0	0	0	0	0	0	0	0	0	0	0	0	0
	-1.34915	0	0	0	0	0	0	0	0	0	0	0	0	0	0	0	0	0	0	0	0	0	0	0	0	0	0	0	0	0	0	0	0	0	0	0	0	0	0	0	0	0	0	0	0	0	0	0	0
	-1.32462	0	0	0	0	0	0	0	0	0	0	0	0	0	0	0	0	0	0	0	0	0	0	0	0	0	0	0	0	0	0	0	0	0	0	0	0	0	0	0	0	0	0	0	0	0	0	0	0
	-1.30009	0	0	0	0	0	0	0	0	0	0	0	0	0	0	0	0	0	0	0	0	0	0	0	0	0	0	0	0	0	0	0	0	0	0	0	0	0	0	0	0	0	0	0	0	0	0	0	0
	-1.27556	0	0	0	0	0	0	0	0	0	0	0	0	0	0	0	0	0	0	0	0	0	0	0	0	0	0	0	0	0	0	0	0	0	0	0	0	0	0	0	0	0	0	0	0	0	0	0	0
	-1.25103	0	0	0	0	0	0	0	0	0	0	0	0	0	0	0	0	0	0	0	0	0	0	0	0	0	0	0	0	0	0	0	0	0	0	0	0	0	0	0	0	0	0	0	0	0	0	0	0
	-1.2265	0	0	0	0	0	0	0	0	0	0	0	0	0	0	0	0	0	0	0	0	0	0	0	0	0	0	0	0	0	0	0	0	0	0	0	0	0	0	0	0	0	0	0	0	0	0	0	0
	-1.20197	0	0	0	0	0	0	0	0	0	0	0	0	0	0	0	0	0	0	0	0	0	0	0	0	0	0	0	0	0	0	0	0	0	0	0	0	0	0	0	0	0	0	0	0	0	0	0	0
	-1.17744	0	0	0	0	0	0	0	0	0	0	0	0	0	0	0	0	0	0	0	0	0	0	0	0	0	0	0	0	0	0	0	0	0	0	0	0	0	0	0	0	0	0	0	0	0	0	0	0
	-1.15291	0	0	0	0	0	0	0	0	0	0	0	0	0	0	0	0	0	0	0	0	0	0	0	0	0	0	0	0	0	0	0	0	0	0	0	0	0	0	0	0	0	0	0	0	0	0	0	0
	-1.12838	0	0	0	0	0	0	0	0	0	0	0	0	0	0	0	0	0	0	0	0	0	0	0	0	0	0	0	0	0	0	0	0	0	0	0	0	0	0	0	0	0	0	0	0	0	0	0	0
	-1.10385	0	0	0	0	0	0	0	0	0	0	0	0	0	0	0	0	0	0	0	0	0	0	0	0	0	0	0	0	0	0	0	0	0	0	0	0	0	0	0	0	0	0	0	0	0	0	0	0
	-1.07932	0	0	0	0	0	0	0	0	0	0	0	0	0	0	0	0	0	0	0	0	0	0	0	0	0	0	0	0	0	0	0	0	0	0	0	0	0	0	0	0	0	0	0	0	0	0	0	0
	-1.05479	0	0	0	0	0	0	0	0	0	0	0	0	0	0	0	0	0	0	0	0	0	0	0	0	0	0	0	0	0	0	0	0	0	0	0	0	0	0	0	0	0	0	0	0	0	0	0	0
	-1.03026	0	0	0	0	0	0	0	0	0	0	0	0	0	0	0	0	0	0	0	0	0	0	0	0	0	0	0	0	0	0	0	0	0	0	0	0	0	0	0	0	0	0	0	0	0	0	0	0
	-1.00573	0	0	0	0	0	0	0	0	0	0	0	0	0	0	0	0	0	0	0	0	0	0	0	0	0	0	0	0	0	0	0	0	0	0	0	0	0	0	0	0	0	0	0	0	0	0	0	0
	-0.981198	0	0	0	0	0	0	0	0	0	0	0	0	0	0	0	0	0	0	0	0	0	0	0	0	0	0	0	0	0	0	0	0	0	0	0	0	0	0	0	0	0	0	0	0	0	0	0	0
	-0.956668	0	0	0	0	0	0	0	0	0	0	0	0	0	0	0	0	0	0	0	0	0	0	0	0	0	0	0	0	0	0	0	0	0	0	0	0	0	0	0	0	0	0	0	0	0	0	0	0
	-0.932138	0	0	0	0	0	0	0	0	0	0	0	0	0	0	0	0	0	0	0	0	0	0	0	0	0	0	0	0	0	0	0	0	0	0	0	0	0	0	0	0	0	0	0	0	0	0	0	0
	-0.907608	0	0	0	0	0	0	0	0	0	0	0	0	0	0	0	0	0	0	0	0	0	0	0	0	0	0	0	0	0	0	0	0	0	0	0	0	0	0	0	0	0	0	0	0	0	0	0	0
	-0.883078	0	0	0	0	0	0	0	0	0	0	0	0	0	0	0	0	0	0	0	0	0	0	0	0	0	0	0	0	0	0	0	0	0	0	0	0	0	0	0	0	0	0	0	0	0	0	0	0
	-0.858548	0	0	0	0	0	0	0	0	0	0	0	0	0	0	0	0	0	0	0	0	0	0	0	0	0	0	0	0	0	0	0	0	0	0	0	0	0	0	0	0	0	0	0	0	0	0	0	0
	-0.834018	0	0	0	0	0	0	0	0	0	0	0	0	0	0	0	0	0	0	0	0	0	0	0	0	0	0	0	0	0	0	0	0	0	0	0	0	0	0	0	0	0	0	0	0	0	0	0	0
	-0.809488	0	0	0	0	0	0	0	0	0	0	0	0	0	0	0	0	0	0	0	0	0	0	0	0	0	0	0	0	0	0	0	0	0	0	0	0	0	0	0	0	0	0	0	0	0	0	0	0
	-0.784959	0	0	0	0	0	0	0	0	0	0	0	0	0	0	0	0	0	0	0	0	0	0	0	0	0	0	0	0	0	0	0	0	0	0	0	0	0	0	0	0	0	0	0	0	0	0	0	0
	-0.760429	0	0	0	0	0	0	0	0	0	0	0	0	0	0	0	0	0	0	0	0	0	0	0	0	0	0	0	0	0	0	0	0	0	0	0	0	0	0	0	0	0	0	0	0	0	0	0	0
	-0.735899	0	0	0	0	0	0	0	0	0	0	0	0	0	0	0	0	0	0	0	0	0	0	0	0	0	0	0	0	0	0	0	0	0	0	0	0	0	0	0	0	0	0	0	0	0	0	0	0
	-0.711369	0	0	0	0	0	0	0	0	0	0	0	0	0	0	0	0	0	0	0	0	0	0	0	0	0	0	0	0	0	0	0	0	0	0	0	0	0	0	0	0	0	0	0	0	0	0	0	0
	-0.686839	0	0	0	0	0	0	0	0	0	0	0	0	0	0	0	0	0	0	0	0	0	0	0	0	0	0	0	0	0	0	0	0	0	0	0	0	0	0	0	0	0	0	0	0	0	0	0	0
	-0.662309	0	0	0	0	0	0	0	0	0	0	0	0	0	0	0	0	0	0	0	0	0	0	0	0	0	0	0	0	0	0	0	0	0	0	0	0	0	0	0	0	0	0	0	0	0	0	0	0
	-0.637779	0	0	0	0	0	0	0	0	0	0	0	0	0	0	0	0	0	0	0	0	0	0	0	0	0	0	0	0	0	0	0	0	0	0	0	0	0	0	0	0	0	0	0	0	0	0	0	0
	-0.613249	0	0	0	0	0	0	0	0	0	0	0	0	0	0	0	0	0	0	0	0	0	0	0	0	0	0	0	0	0	0	0	0	0	0	0	0	0	0	0	0	0	0	0	0	0	0	0	0
	-0.588719	0	0	0	0	0	0	0	0	0	0	0	0	0	0	0	0	0	0	0	0	0	0	0	0	0	0	0	0	0	0	0	0	0	0	0	0	0	0	0	0	0	0	0	0	0	0	0	0
	-0.564189	0	0	0	0	0	0	0	0	0	0	0	0	0	0	0	0	0	0	0	0	0	0	0	0	0	0	0	0	0	0	0	0	0	0	0	0	0	0	0	0	0	0	0	0	0	0	0	0
	-0.539659	0	0	0	0	0	0	0	0	0	0	0	0	0	0	0	0	0	0	0	0	0	0	0	0	0	0	0	0	0	0	0	0	0	0	0	0	0	0	0	0	0	0	0	0	0	0	0	0
	-0.51513	0	0	0	0	0	0	0	0	0	0	0	0	0	0	0	0	0	0	0	0	0	0	0	0	0	0	0	0	0	0	0	0	0	0	0	0	0	0	0	0	0	0	0	0	0	0	0	0
	-0.4906	0	0	0	0	0	0	0	0	0	0	0	0	0	0	0	0	0	0	0	0	0	0	0	0	0	0	0	0	0	0	0	0	0	0	0	0	0	0	0	0	0	0	0	0	0	0	0	0
	-0.46607	0	0	0	0	0	0	0	0	0	0	0	0	0	0	0	0	0	0	0	0	0	0	0	0	0	0	0	0	0	0	0	0	0	0	0	0	0	0	0	0	0	0	0	0	0	0	0	0
	-0.44154	0	0	0	0	0	0	0	0	0	0	0	0	0	0	0	0	0	0	0	0	0	0	0	0	0	0	0	0	0	0	0	0	0	0	0	0	0	0	0	0	0	0	0	0	0	0	0	0
	-0.41701	0	0	0	0	0	0	0	0	0	0	0	0	0	0	0	0	0	0	0	0	0	0	0	0	0	0	0	0	0	0	0	0	0	0	0	0	0	0	0	0	0	0	0	0	0	0	0	0
	-0.39248	0	0	0	0	0	0	0	0	0	0	0	0	0	0	0	0	0	0	0	0	0	0	0	0	0	0	0	0	0	0	0	0	0	0	0	0	0	0	0	0	0	0	0	0	0	0	0	0
	-0.36795	0	0	0	0	0	0	0	0	0	0	0	0	0	0	0	0	0	0	0	0	0	0	0	0	0	0	0	0	0	0	0	0	0	0	0	0	0	0	0	0	0	0	0	0	0	0	0	0
	-0.34342	0	0	0	0	0	0	0	0	0	0	0	0	0	0	0	0	0	0	0	0	0	0	0	0	0	0	0	0	0	0	0	0	0	0	0	0	0	0	0	0	0	0	0	0	0	0	0	0
	-0.31889	0	0	0	0	0	0	0	0	0	0	0	0	0	0	0	0	0	0	0	0	0	0	0	0	0	0	0	0	0	0	0	0	0	0	0	0	0	0	0	0	0	0	0	0	0	0	0	0
	-0.294361	0	0	0	0	0	0	0	0	0	0	0	0	0	0	0	0	0	0	0	0	0	0	0	0	0	0	0	0	0	0	0	0	0	0	0	0	0	0	0	0	0	0	0	0	0	0	0	0
	-0.269831	0	0	0	0	0	0	0	0	0	0	0	0	0	0	0	0	0	0	0	0	0	0	0	0	0	0	0	0	0	0	0	0	0	0	0	0	0	0	0	0	0	0	0	0	0	0	0	0
	-0.245301	0	0	0	0	0	0	0	0	0	0	0	0	0	0	0	0	0	0	0	0	0	0	0	0	0	0	0	0	0	0	0	0	0	0	0	0	0	0	0	0	0	0	0	0	0	0	0	0
	-0.220771	0	0	0	0	0	0	0	0	0	0	0	0	0	0	0	0	0	0	0	0	0	0	0	0	0	0	0	0	0	0	0	0	0	0	0	0	0	0	0	0	0	0	0	0	0	0	0	0
	-0.196241	0	0	0	0	0	0	0	0	0	0	0	0	0	0	0	0	0	0	0	0	0	0	0	0	0	0	0	0	0	0	0	0	0	0	0	0	0	0	0	0	0	0	0	0	0	0	0	0
	-0.171711	0	0	0	0	0	0	0	0	0	0	0	0	0	0	0	0	0	0	0	0	0	0	0	0	0	0	0	0	0	0	0	0	0	0	0	0	0	0	0	0	0	0	0	0	0	0	0	0
	-0.147181	0	0	0	0	0	0	0	0	0	0	0	0	0	0	0	0	0	0	0	0	0	0	0	0	0	0	0	0	0	0	0	0	0	0	0	0	0	0	0	0	0	0	0	0	0	0	0	0
	-0.122651	0	0	0	0	0	0	0	0	0	0	0	0	0	0	0	0	0	0	0	0	0	0	0	0	0	0	0	0	0	0	0	0	0	0	0	0	0	0	0	0	0	0	0	0	0	0	0	0
	-0.0981213	0	0	0	0	0	0	0	0	0	0	0	0	0	0	0	0	0	0	0	0	0	0	0	0	0	0	0	0	0	0	0	0	0	0	0	0	0	0	0	0	0	0	0	0	0	0	0	0
	-0.0735914	0	0	0	0	0	0	0	0	0	0	0	0	0	0	0	0	0	0	0	0	0	0	0	0	0	0	0	0	0	0	0	0	0	0	0	0	0	0	0	0	0	0	0	0	0	0	0	0
	-0.0490615	0	0	0	0	0	0	0	0	0	0	0	0	0	0	0	0	0	0	0	0	0	0	0	0	0	0	0	0	0	0	0	0	0	0	0	0	0	0	0	0	0	0	0	0	0	0	0	0
	-0.0245316	0	0	0	0	0	0	0	0	0	0	0	0	0	0	0	0	0	0	0	0	0	0	0	0	0	0	0	0	0	0	0	0	0	0	0	0	0	0	0	0	0	0	0	0	0	0	0	0
	-1.7e-06	0	0	0	0	0	0	0	0	0	0	0	0	0	0	0	0	0	0	0	0	0	0	0	0	0	0	0	0	0	0	0	0	0	0	0	0	0	0	0	0	0	0	0	0	0	0	0	0
	0.0245282	0	0	0	0	0	0	0	0	0	0	0	0	0	0	0	0	0	0	0	0	0	0	0	0	0	0	0	0	0	0	0	0	0	0	0	0	0	0	0	0	0	0	0	0	0	0	0	0
	0.0490581	0	0	0	0	0	0	0	0	0	0	0	0	0	0	0	0	0	0	0	0	0	0	0	0	0	0	0	0	0	0	0	0	0	0	0	0	0	0	0	0	0	0	0	0	0	0	0	0
	0.073588	0	0	0	0	0	0	0	0	0	0	0	0	0	0	0	0	0	0	0	0	0	0	0	0	0	0	0	0	0	0	0	0	0	0	0	0	0	0	0	0	0	0	0	0	0	0	0	0
	0.0981179	0	0	0	0	0	0	0	0	0	0	0	0	0	0	0	0	0	0	0	0	0	0	0	0	0	0	0	0	0	0	0	0	0	0	0	0	0	0	0	0	0	0	0	0	0	0	0	0
	0.122648	0	0	0	0	0	0	0	0	0	0	0	0	0	0	0	0	0	0	0	0	0	0	0	0	0	0	0	0	0	0	0	0	0	0	0	0	0	0	0	0	0	0	0	0	0	0	0	0
	0.147178	0	0	0	0	0	0	0	0	0	0	0	0	0	0	0	0	0	0	0	0	0	0	0	0	0	0	0	0	0	0	0	0	0	0	0	0	0	0	0	0	0	0	0	0	0	0	0	0
	0.171708	0	0	0	0	0	0	0	0	0	0	0	0	0	0	0	0	0	0	0	0	0	0	0	0	0	0	0	0	0	0	0	0	0	0	0	0	0	0	0	0	0	0	0	0	0	0	0	0
	0.196238	0	0	0	0	0	0	0	0	0	0	0	0	0	0	0	0	0	0	0	0	0	0	0	0	0	0	0	0	0	0	0	0	0	0	0	0	0	0	0	0	0	0	0	0	0	0	0	0
	0.220767	0	0	0	0	0	0	0	0	0	0	0	0	0	0	0	0	0	0	0	0	0	0	0	0	0	0	0	0	0	0	0	0	0	0	0	0	0	0	0	0	0	0	0	0	0	0	0	0
	0.245297	0	0	0	0	0	0	0	0	0	0	0	0	0	0	0	0	0	0	0	0	0	0	0	0	0	0	0	0	0	0	0	0	0	0	0	0	0	0	0	0	0	0	0	0	0	0	0	0
	0.269827	0	0	0	0	0	0	0	0	0	0	0	0	0	0	0	0	0	0	0	0	0	0	0	0	0	0	0	0	0	0	0	0	0	0	0	0	0	0	0	0	0	0	0	0	0	0	0	0
	0.294357	0	0	0	0	0	0	0	0	0	0	0	0	0	0	0	0	0	0	0	0	0	0	0	0	0	0	0	0	0	0	0	0	0	0	0	0	0	0	0	0	0	0	0	0	0	0	0	0
	0.318887	0	0	0	0	0	0	0	0	0	0	0	0	0	0	0	0	0	0	0	0	0	0	0	0	0	0	0	0	0	0	0	0	0	0	0	0	0	0	0	0	0	0	0	0	0	0	0	0
	0.343417	0	0	0	0	0	0	0	0	0	0	0	0	0	0	0	0	0	0	0	0	0	0	0	0	0	0	0	0	0	0	0	0	0	0	0	0	0	0	0	0	0	0	0	0	0	0	0	0
	0.367947	0	0	0	0	0	0	0	0	0	0	0	0	0	0	0	0	0	0	0	0	0	0	0	0	0	0	0	0	0	0	0	0	0	0	0	0	0	0	0	0	0	0	0	0	0	0	0	0
	0.392477	0	0	0	0	0	0	0	0	0	0	0	0	0	0	0	0	0	0	0	0	0	0	0	0	0	0	0	0	0	0	0	0	0	0	0	0	0	0	0	0	0	0	0	0	0	0	0	0
	0.417007	0	0	0	0	0	0	0	0	0	0	0	0	0	0	0	0	0	0	0	0	0	0	0	0	0	0	0	0	0	0	0	0	0	0	0	0	0	0	0	0	0	0	0	0	0	0	0	0
	0.441536	0	0	0	0	0	0	0	0	0	0	0	0	0	0	0	0	0	0	0	0	0	0	0	0	0	0	0	0	0	0	0	0	0	0	0	0	0	0	0	0	0	0	0	0	0	0	0	0
	0.466066	0	0	0	0	0	0	0	0	0	0	0	0	0	0	0	0	0	0	0	0	0	0	0	0	0	0	0	0	0	0	0	0	0	0	0	0	0	0	0	0	0	0	0	0	0	0	0	0
	0.490596	0	0	0	0	0	0	0	0	0	0	0	0	0	0	0	0	0	0	0	0	0	0	0	0	0	0	0	0	0	0	0	0	0	0	0	0	0	0	0	0	0	0	0	0	0	0	0	0
	0.515126	0	0	0	0	0	0	0	0	0	0	0	0	0	0	0	0	0	0	0	0	0	0	0	0	0	0	0	0	0	0	0	0	0	0	0	0	0	0	0	0	0	0	0	0	0	0	0	0
	0.539656	0	0	0	0	0	0	0	0	0	0	0	0	0	0	0	0	0	0	0	0	0	0	0	0	0	0	0	0	0	0	0	0	0	0	0	0	0	0	0	0	0	0	0	0	0	0	0	0
	0.564186	0	0	0	0	0	0	0	0	0	0	0	0	0	0	0	0	0	0	0	0	0	0	0	0	0	0	0	0	0	0	0	0	0	0	0	0	0	0	0	0	0	0	0	0	0	0	0	0
	0.588716	0	0	0	0	0	0	0	0	0	0	0	0	0	0	0	0	7.09669e-12	5.94199e-11	3.87466e-10	1.96772e-09	7.78247e-09	2.39717e-08	5.75051e-08	1.07434e-07	1.56315e-07	1.77128e-07	1.56315e-07	1.07434e-07	5.75051e-08	2.39717e-08	7.78247e-09	1.96772e-09	3.87466e-10	5.94199e-11	7.09669e-12	0	0	0	0	0	0	0	0	0	0	0	0	0
	0.613246	0	0	0	0	0	0	0	0	0	0	0	0	0	0	0	0	5.94199e-11	4.97516e-10	3.24421e-09	1.64755e-08	6.51618e-08	2.00712e-07	4.81484e-07	8.99531e-07	1.30881e-06	1.48308e-06	1.30881e-06	8.99531e-07	4.81484e-07	2.00712e-07	6.51618e-08	1.64755e-08	3.24421e-09	4.97516e-10	5.94199e-11	0	0	0	0	0	0	0	0	0	0	0	0	0
	0.637776	0	0	0	0	0	0	0	0	0	0	0	0	0	0	0	0	3.94563e-10	3.30363e-09	2.15424e-08	1.09401e-07	4.32691e-07	1.33278e-06	3.19718e-06	5.97311e-06	8.69082e-06	9.84799e-06	8.69082e-06	5.97311e-06	3.19718e-06	1.33278e-06	4.32691e-07	1.09401e-07	2.15424e-08	3.30363e-09	3.94563e-10	0	0	0	0	0	0	0	0	0	0	0	0	0
	0.662306	0	0	0	0	0	0	0	0	0	0	0	0	0	0	0	0	2.02713e-09	1.6973e-08	1.10678e-07	5.62068e-07	2.22302e-06	6.84739e-06	1.6426e-05	3.06879e-05	4.46506e-05	5.05958e-05	4.46506e-05	3.06879e-05	1.6426e-05	6.84739e-06	2.22302e-06	5.62068e-07	1.10678e-07	1.6973e-08	2.02713e-09	0	0	0	0	0	0	0	0	0	0	0	0	0
	0.686836	0	0	0	0	0	0	0	0	0	0	0	0	0	0	0	0	8.16993e-09	6.8406e-08	4.46063e-07	2.2653e-06	8.95942e-06	2.75969e-05	6.62016e-05	0.000123681	0.000179955	0.000203915	0.000179955	0.000123681	6.62016e-05	2.75969e-05	8.95942e-06	2.2653e-06	4.46063e-07	6.8406e-08	8.16993e-09	0	0	0	0	0	0	0	0	0	0	0	0	0
	0.711365	0	0	0	0	0	0	0	0	0	0	0	0	0	0	0	0	2.59394e-08	2.17188e-07	1.41624e-06	7.19227e-06	2.8446e-05	8.76198e-05	0.000210189	0.000392685	0.000571353	0.000647428	0.000571353	0.000392685	0.000210189	8.76198e-05	2.8446e-05	7.19227e-06	1.41624e-06	2.17188e-07	2.59394e-08	0	0	0	0	0	0	0	0	0	0	0	0	0
	0.735895	0	0	0	0	0	0	0	0	0	0	0	0	0	0	0	0	6.52875e-08	5.46646e-07	3.56458e-06	1.81024e-05	7.15965e-05	0.000220533	0.00052903	0.000988359	0.00143805	0.00162953	0.00143805	0.000988359	0.00052903	0.000220533	7.15965e-05	1.81024e-05	3.56458e-06	5.46646e-07	6.52875e-08	0	0	0	0	0	0	0	0	0	0	0	0	0
	0.760425	0	0	0	0	0	0	0	0	0	0	0	0	0	0	0	0	1.31405e-07	1.10024e-06	7.17449e-06	3.6435e-05	0.000144103	0.00044387	0.00106479	0.00198929	0.00289439	0.00327978	0.00289439	0.00198929	0.00106479	0.00044387	0.000144103	3.6435e-05	7.17449e-06	1.10024e-06	1.31405e-07	0	0	0	0	0	0	0	0	0	0	0	0	0
	0.784955	0	0	0	0	0	0	0	0	0	0	0	0	0	0	0	0	2.1382e-07	1.79029e-06	1.16742e-05	5.92864e-05	0.000234482	0.000722256	0.0017326	0.00323693	0.0047097	0.00533679	0.0047097	0.00323693	0.0017326	0.000722256	0.000234482	5.92864e-05	1.16742e-05	1.79029e-06	2.1382e-07	0	0	0	0	0	0	0	0	0	0	0	0	0
	0.809485	0	0	0	0	0	0	0	0	0	0	0	0	0	0	0	0	2.84562e-07	2.38261e-06	1.55365e-05	7.89011e-05	0.00031206	0.000961212	0.00230583	0.00430785	0.00626789	0.00710245	0.00626789	0.00430785	0.00230583	0.000961212	0.00031206	7.89011e-05	1.55365e-05	2.38261e-06	2.84562e-07	0	0	0	0	0	0	0	0	0	0	0	0	0
	0.834015	0	0	0	0	0	0	0	0	0	0	0	0	0	0	0	0	3.1263e-07	2.61762e-06	1.7069e-05	8.66836e-05	0.00034284	0.00105602	0.00253327	0.00473277	0.00688613	0.00780301	0.00688613	0.00473277	0.00253327	0.00105602	0.00034284	8.66836e-05	1.7069e-05	2.61762e-06	3.1263e-07	0	0	0	0	0	0	0	0	0	0	0	0	0
	0.858545	0	0	0	0	0	0	0	0	0	0	0	0	0	0	0	0	2.84562e-07	2.38261e-06	1.55365e-05	7.89011e-05	0.00031206	0.000961212	0.00230583	0.00430785	0.00626789	0.00710245	0.00626789	0.00430785	0.00230583	0.000961212	0.00031206	7.89011e-05	1.55365e-05	2.38261e-06	2.84562e-07	0	0	0	0	0	0	0	0	0	0	0	0	0
	0.883075	0	0	0	0	0	0	0	0	0	0	0	0	0	0	0	0	2.1382e-07	1.79029e-06	1.16742e-05	5.92864e-05	0.000234482	0.000722256	0.0017326	0.00323693	0.0047097	0.00533679	0.0047097	0.00323693	0.0017326	0.000722256	0.000234482	5.92864e-05	1.16742e-05	1.79029e-06	2.1382e-07	0	0	0	0	0	0	0	0	0	0	0	0	0
	0.907605	0	0	0	0	0	0	0	0	0	0	0	0	0	0	0	0	1.31405e-07	1.10024e-06	7.17449e-06	3.6435e-05	0.000144103	0.00044387	0.00106479	0.00198929	0.00289439	0.00327978	0.00289439	0.00198929	0.00106479	0.00044387	0.000144103	3.6435e-05	7.17449e-06	1.10024e-06	1.31405e-07	0	0	0	0	0	0	0	0	0	0	0	0	0
	0.932134	0	0	0	0	0	0	0	0	0	0	0	0	0	0	0	0	6.52875e-08	5.46646e-07	3.56458e-06	1.81024e-05	7.15965e-05	0.000220533	0.00052903	0.000988359	0.00143805	0.00162953	0.00143805	0.000988359	0.00052903	0.000220533	7.15965e-05	1.81024e-05	3.56458e-06	5.46646e-07	6.52875e-08	0	0	0	0	0	0	0	0	0	0	0	0	0
	0.956664	0	0	0	0	0	0	0	0	0	0	0	0	0	0	0	0	2.59394e-08	2.17188e-07	1.41624e-06	7.19227e-06	2.8446e-05	8.76198e-05	0.000210189	0.000392685	0.000571353	0.000647428	0.000571353	0.000392685	0.000210189	8.76198e-05	2.8446e-05	7.19227e-06	1.41624e-06	2.17188e-07	2.59394e-08	0	0	0	0	0	0	0	0	0	0	0	0	0
	0.981194	0	0	0	0	0	0	0	0	0	0	0	0	0	0	0	0	8.16993e-09	6.8406e-08	4.46063e-07	2.2653e-06	8.95942e-06	2.75969e-05	6.62016e-05	0.000123681	0.000179955	0.000203915	0.000179955	0.000123681	6.62016e-05	2.75969e-05	8.95942e-06	2.2653e-06	4.46063e-07	6.8406e-08	8.16993e-09	0	0	0	0	0	0	0	0	0	0	0	0	0
	1.00572	0	0	0	0	0	0	0	0	0	0	0	0	0	0	0	0	2.02713e-09	1.6973e-08	1.10678e-07	5.62068e-07	2.22302e-06	6.84739e-06	1.6426e-05	3.06879e-05	4.46506e-05	5.05958e-05	4.46506e-05	3.06879e-05	1.6426e-05	6.84739e-06	2.22302e-06	5.62068e-07	1.10678e-07	1.6973e-08	2.02713e-09	0	0	0	0	0	0	0	0	0	0	0	0	0
	1.03025	0	0	0	0	0	0	0	0	0	0	0	0	0	0	0	0	3.94563e-10	3.30363e-09	2.15424e-08	1.09401e-07	4.32691e-07	1.33278e-06	3.19718e-06	5.97311e-06	8.69082e-06	9.84799e-06	8.69082e-06	5.97311e-06	3.19718e-06	1.33278e-06	4.32691e-07	1.09401e-07	2.15424e-08	3.30363e-09	3.94563e-10	0	0	0	0	0	0	0	0	0	0	0	0	0
	1.05478	0	0	0	0	0	0	0	0	0	0	0	0	0	0	0	0	5.94199e-11	4.97516e-10	3.24421e-09	1.64755e-08	6.51618e-08	2.00712e-07	4.81484e-07	8.99531e-07	1.30881e-06	1.48308e-06	1.30881e-06	8.99531e-07	4.81484e-07	2.00712e-07	6.51618e-08	1.64755e-08	3.24421e-09	4.97516e-10	5.94199e-11	0	0	0	0	0	0	0	0	0	0	0	0	0
	1.07931	0	0	0	0	0	0	0	0	0	0	0	0	0	0	0	0	7.09669e-12	5.94199e-11	3.87466e-10	1.96772e-09	7.78247e-09	2.39717e-08	5.75051e-08	1.07434e-07	1.56315e-07	1.77128e-07	1.56315e-07	1.07434e-07	5.75051e-08	2.39717e-08	7.78247e-09	1.96772e-09	3.87466e-10	5.94199e-11	7.09669e-12	0	0	0	0	0	0	0	0	0	0	0	0	0
	1.10384	0	0	0	0	0	0	0	0	0	0	0	0	0	0	0	0	0	0	0	0	0	0	0	0	0	0	0	0	0	0	0	0	0	0	0	0	0	0	0	0	0	0	0	0	0	0	0	0
	1.12837	0	0	0	0	0	0	0	0	0	0	0	0	0	0	0	0	0	0	0	0	0	0	0	0	0	0	0	0	0	0	0	0	0	0	0	0	0	0	0	0	0	0	0	0	0	0	0	0
	1.1529	0	0	0	0	0	0	0	0	0	0	0	0	0	0	0	0	0	0	0	0	0	0	0	0	0	0	0	0	0	0	0	0	0	0	0	0	0	0	0	0	0	0	0	0	0	0	0	0
	1.17743	0	0	0	0	0	0	0	0	0	0	0	0	0	0	0	0	0	0	0	0	0	0	0	0	0	0	0	0	0	0	0	0	0	0	0	0	0	0	0	0	0	0	0	0	0	0	0	0
	1.20196	0	0	0	0	0	0	0	0	0	0	0	0	0	0	0	0	0	0	0	0	0	0	0	0	0	0	0	0	0	0	0	0	0	0	0	0	0	0	0	0	0	0	0	0	0	0	0	0
	1.22649	0	0	0	0	0	0	0	0	0	0	0	0	0	0	0	0	0	0	0	0	0	0	0	0	0	0	0	0	0	0	0	0	0	0	0	0	0	0	0	0	0	0	0	0	0	0	0	0
	1.25102	0	0	0	0	0	0	0	0	0	0	0	0	0	0	0	0	0	0	0	0	0	0	0	0	0	0	0	0	0	0	0	0	0	0	0	0	0	0	0	0	0	0	0	0	0	0	0	0
	1.27555	0	0	0	0	0	0	0	0	0	0	0	0	0	0	0	0	0	0	0	0	0	0	0	0	0	0	0	0	0	0	0	0	0	0	0	0	0	0	0	0	0	0	0	0	0	0	0	0
	1.30008	0	0	0	0	0	0	0	0	0	0	0	0	0	0	0	0	0	0	0	0	0	0	0	0	0	0	0	0	0	0	0	0	0	0	0	0	0	0	0	0	0	0	0	0	0	0	0	0
	1.32461	0	0	0	0	0	0	0	0	0	0	0	0	0	0	0	0	0	0	0	0	0	0	0	0	0	0	0	0	0	0	0	0	0	0	0	0	0	0	0	0	0	0	0	0	0	0	0	0
	1.34914	0	0	0	0	0	0	0	0	0	0	0	0	0	0	0	0	0	0	0	0	0	0	0	0	0	0	0	0	0	0	0	0	0	0	0	0	0	0	0	0	0	0	0	0	0	0	0	0
	1.37367	0	0	0	0	0	0	0	0	0	0	0	0	0	0	0	0	0	0	0	0	0	0	0	0	0	0	0	0	0	0	0	0	0	0	0	0	0	0	0	0	0	0	0	0	0	0	0	0
	1.3982	0	0	0	0	0	0	0	0	0	0	0	0	0	0	0	0	0	0	0	0	0	0	0	0	0	0	0	0	0	0	0	0	0	0	0	0	0	0	0	0	0	0	0	0	0	0	0	0
	1.42273	0	0	0	0	0	0	0	0	0	0	0	0	0	0	0	0	0	0	0	0	0	0	0	0	0	0	0	0	0	0	0	0	0	0	0	0	0	0	0	0	0	0	0	0	0	0	0	0
	1.44726	0	0	0	0	0	0	0	0	0	0	0	0	0	0	0	0	0	0	0	0	0	0	0	0	0	0	0	0	0	0	0	0	0	0	0	0	0	0	0	0	0	0	0	0	0	0	0	0
	1.47179	0	0	0	0	0	0	0	0	0	0	0	0	0	0	0	0	0	0	0	0	0	0	0	0	0	0	0	0	0	0	0	0	0	0	0	0	0	0	0	0	0	0	0	0	0	0	0	0
	1.49632	0	0	0	0	0	0	0	0	0	0	0	0	0	0	0	0	0	0	0	0	0	0	0	0	0	0	0	0	0	0	0	0	0	0	0	0	0	0	0	0	0	0	0	0	0	0	0	0
	1.52085	0	0	0	0	0	0	0	0	0	0	0	0	0	0	0	0	0	0	0	0	0	0	0	0	0	0	0	0	0	0	0	0	0	0	0	0	0	0	0	0	0	0	0	0	0	0	0	0
	1.54538	0	0	0	0	0	0	0	0	0	0	0	0	0	0	0	0	0	0	0	0	0	0	0	0	0	0	0	0	0	0	0	0	0	0	0	0	0	0	0	0	0	0	0	0	0	0	0	0
	1.56991	0	0	0	0	0	0	0	0	0	0	0	0	0	0	0	0	0	0	0	0	0	0	0	0	0	0	0	0	0	0	0	0	0	0	0	0	0	0	0	0	0	0	0	0	0	0	0	0
	1.59444	0	0	0	0	0	0	0	0	0	0	0	0	0	0	0	0	0	0	0	0	0	0	0	0	0	0	0	0	0	0	0	0	0	0	0	0	0	0	0	0	0	0	0	0	0	0	0	0
	1.61897	0	0	0	0	0	0	0	0	0	0	0	0	0	0	0	0	0	0	0	0	0	0	0	0	0	0	0	0	0	0	0	0	0	0	0	0	0	0	0	0	0	0	0	0	0	0	0	0
	1.6435	0	0	0	0	0	0	0	0	0	0	0	0	0	0	0	0	0	0	0	0	0	0	0	0	0	0	0	0	0	0	0	0	0	0	0	0	0	0	0	0	0	0	0	0	0	0	0	0
	1.66803	0	0	0	0	0	0	0	0	0	0	0	0	0	0	0	0	0	0	0	0	0	0	0	0	0	0	0	0	0	0	0	0	0	0	0	0	0	0	0	0	0	0	0	0	0	0	0	0
	1.69256	0	0	0	0	0	0	0	0	0	0	0	0	0	0	0	0	0	0	0	0	0	0	0	0	0	0	0	0	0	0	0	0	0	0	0	0	0	0	0	0	0	0	0	0	0	0	0	0
	1.71709	0	0	0	0	0	0	0	0	0	0	0	0	0	0	0	0	0	0	0	0	0	0	0	0	0	0	0	0	0	0	0	0	0	0	0	0	0	0	0	0	0	0	0	0	0	0	0	0
	1.74162	0	0	0	0	0	0	0	0	0	0	0	0	0	0	0	0	0	0	0	0	0	0	0	0	0	0	0	0	0	0	0	0	0	0	0	0	0	0	0	0	0	0	0	0	0	0	0	0
	1.76615	0	0	0	0	0	0	0	0	0	0	0	0	0	0	0	0	0	0	0	0	0	0	0	0	0	0	0	0	0	0	0	0	0	0	0	0	0	0	0	0	0	0	0	0	0	0	0	0
	1.79068	0	0	0	0	0	0	0	0	0	0	0	0	0	0	0	0	0	0	0	0	0	0	0	0	0	0	0	0	0	0	0	0	0	0	0	0	0	0	0	0	0	0	0	0	0	0	0	0
	1.81521	0	0	0	0	0	0	0	0	0	0	0	0	0	0	0	0	0	0	0	0	0	0	0	0	0	0	0	0	0	0	0	0	0	0	0	0	0	0	0	0	0	0	0	0	0	0	0	0
	1.83974	0	0	0	0	0	0	0	0	0	0	0	0	0	0	0	0	0	0	0	0	0	0	0	0	0	0	0	0	0	0	0	0	0	0	0	0	0	0	0	0	0	0	0	0	0	0	0	0
	1.86427	0	0	0	0	0	0	0	0	0	0	0	0	0	0	0	0	0	0	0	0	0	0	0	0	0	0	0	0	0	0	0	0	0	0	0	0	0	0	0	0	0	0	0	0	0	0	0	0
	1.8888	0	0	0	0	0	0	0	0	0	0	0	0	0	0	0	0	0	0	0	0	0	0	0	0	0	0	0	0	0	0	0	0	0	0	0	0	0	0	0	0	0	0	0	0	0	0	0	0
	1.91333	0	0	0	0	0	0	0	0	0	0	0	0	0	0	0	0	0	0	0	0	0	0	0	0	0	0	0	0	0	0	0	0	0	0	0	0	0	0	0	0	0	0	0	0	0	0	0	0
	1.93786	0	0	0	0	0	0	0	0	0	0	0	0	0	0	0	0	0	0	0	0	0	0	0	0	0	0	0	0	0	0	0	0	0	0	0	0	0	0	0	0	0	0	0	0	0	0	0	0
	1.96239	0	0	0	0	0	0	0	0	0	0	0	0	0	0	0	0	0	0	0	0	0	0	0	0	0	0	0	0	0	0	0	0	0	0	0	0	0	0	0	0	0	0	0	0	0	0	0	0
	1.98692	0	0	0	0	0	0	0	0	0	0	0	0	0	0	0	0	0	0	0	0	0	0	0	0	0	0	0	0	0	0	0	0	0	0	0	0	0	0	0	0	0	0	0	0	0	0	0	0
	2.01145	0	0	0	0	0	0	0	0	0	0	0	0	0	0	0	0	0	0	0	0	0	0	0	0	0	0	0	0	0	0	0	0	0	0	0	0	0	0	0	0	0	0	0	0	0	0	0	0
	2.03598	0	0	0	0	0	0	0	0	0	0	0	0	0	0	0	0	0	0	0	0	0	0	0	0	0	0	0	0	0	0	0	0	0	0	0	0	0	0	0	0	0	0	0	0	0	0	0	0
	2.06051	0	0	0	0	0	0	0	0	0	0	0	0	0	0	0	0	0	0	0	0	0	0	0	0	0	0	0	0	0	0	0	0	0	0	0	0	0	0	0	0	0	0	0	0	0	0	0	0
	2.08504	0	0	0	0	0	0	0	0	0	0	0	0	0	0	0	0	0	0	0	0	0	0	0	0	0	0	0	0	0	0	0	0	0	0	0	0	0	0	0	0	0	0	0	0	0	0	0	0
	2.10957	0	0	0	0	0	0	0	0	0	0	0	0	0	0	0	0	0	0	0	0	0	0	0	0	0	0	0	0	0	0	0	0	0	0	0	0	0	0	0	0	0	0	0	0	0	0	0	0
	2.1341	0	0	0	0	0	0	0	0	0	0	0	0	0	0	0	0	0	0	0	0	0	0	0	0	0	0	0	0	0	0	0	0	0	0	0	0	0	0	0	0	0	0	0	0	0	0	0	0
	2.15863	0	0	0	0	0	0	0	0	0	0	0	0	0	0	0	0	0	0	0	0	0	0	0	0	0	0	0	0	0	0	0	0	0	0	0	0	0	0	0	0	0	0	0	0	0	0	0	0
	2.18316	0	0	0	0	0	0	0	0	0	0	0	0	0	0	0	0	0	0	0	0	0	0	0	0	0	0	0	0	0	0	0	0	0	0	0	0	0	0	0	0	0	0	0	0	0	0	0	0
	2.20769	0	0	0	0	0	0	0	0	0	0	0	0	0	0	0	0	0	0	0	0	0	0	0	0	0	0	0	0	0	0	0	0	0	0	0	0	0	0	0	0	0	0	0	0	0	0	0	0
	2.23222	0	0	0	0	0	0	0	0	0	0	0	0	0	0	0	0	0	0	0	0	0	0	0	0	0	0	0	0	0	0	0	0	0	0	0	0	0	0	0	0	0	0	0	0	0	0	0	0
	2.25675	0	0	0	0	0	0	0	0	0	0	0	0	0	0	0	0	0	0	0	0	0	0	0	0	0	0	0	0	0	0	0	0	0	0	0	0	0	0	0	0	0	0	0	0	0	0	0	0
	2.28128	0	0	0	0	0	0	0	0	0	0	0	0	0	0	0	0	0	0	0	0	0	0	0	0	0	0	0	0	0	0	0	0	0	0	0	0	0	0	0	0	0	0	0	0	0	0	0	0
	2.30581	0	0	0	0	0	0	0	0	0	0	0	0	0	0	0	0	0	0	0	0	0	0	0	0	0	0	0	0	0	0	0	0	0	0	0	0	0	0	0	0	0	0	0	0	0	0	0	0
	2.33034	0	0	0	0	0	0	0	0	0	0	0	0	0	0	0	0	0	0	0	0	0	0	0	0	0	0	0	0	0	0	0	0	0	0	0	0	0	0	0	0	0	0	0	0	0	0	0	0
	2.35487	0	0	0	0	0	0	0	0	0	0	0	0	0	0	0	0	0	0	0	0	0	0	0	0	0	0	0	0	0	0	0	0	0	0	0	0	0	0	0	0	0	0	0	0	0	0	0	0
	2.3794	0	0	0	0	0	0	0	0	0	0	0	0	0	0	0	0	0	0	0	0	0	0	0	0	0	0	0	0	0	0	0	0	0	0	0	0	0	0	0	0	0	0	0	0	0	0	0	0
	2.40393	0	0	0	0	0	0	0	0	0	0	0	0	0	0	0	0	0	0	0	0	0	0	0	0	0	0	0	0	0	0	0	0	0	0	0	0	0	0	0	0	0	0	0	0	0	0	0	0
	2.42846	0	0	0	0	0	0	0	0	0	0	0	0	0	0	0	0	0	0	0	0	0	0	0	0	0	0	0	0	0	0	0	0	0	0	0	0	0	0	0	0	0	0	0	0	0	0	0	0
	2.45299	0	0	0	0	0	0	0	0	0	0	0	0	0	0	0	0	0	0	0	0	0	0	0	0	0	0	0	0	0	0	0	0	0	0	0	0	0	0	0	0	0	0	0	0	0	0	0	0
	2.47752	0	0	0	0	0	0	0	0	0	0	0	0	0	0	0	0	0	0	0	0	0	0	0	0	0	0	0	0	0	0	0	0	0	0	0	0	0	0	0	0	0	0	0	0	0	0	0	0
	2.50205	0	0	0	0	0	0	0	0	0	0	0	0	0	0	0	0	0	0	0	0	0	0	0	0	0	0	0	0	0	0	0	0	0	0	0	0	0	0	0	0	0	0	0	0	0	0	0	0
	2.52658	0	0	0	0	0	0	0	0	0	0	0	0	0	0	0	0	0	0	0	0	0	0	0	0	0	0	0	0	0	0	0	0	0	0	0	0	0	0	0	0	0	0	0	0	0	0	0	0
	2.55111	0	0	0	0	0	0	0	0	0	0	0	0	0	0	0	0	0	0	0	0	0	0	0	0	0	0	0	0	0	0	0	0	0	0	0	0	0	0	0	0	0	0	0	0	0	0	0	0
	2.57564	0	0	0	0	0	0	0	0	0	0	0	0	0	0	0	0	0	0	0	0	0	0	0	0	0	0	0	0	0	0	0	0	0	0	0	0	0	0	0	0	0	0	0	0	0	0	0	0
	2.60017	0	0	0	0	0	0	0	0	0	0	0	0	0	0	0	0	0	0	0	0	0	0	0	0	0	0	0	0	0	0	0	0	0	0	0	0	0	0	0	0	0	0	0	0	0	0	0	0
	2.6247	0	0	0	0	0	0	0	0	0	0	0	0	0	0	0	0	0	0	0	0	0	0	0	0	0	0	0	0	0	0	0	0	0	0	0	0	0	0	0	0	0	0	0	0	0	0	0	0
	2.64923	0	0	0	0	0	0	0	0	0	0	0	0	0	0	0	0	0	0	0	0	0	0	0	0	0	0	0	0	0	0	0	0	0	0	0	0	0	0	0	0	0	0	0	0	0	0	0	0
	2.67376	0	0	0	0	0	0	0	0	0	0	0	0	0	0	0	0	0	0	0	0	0	0	0	0	0	0	0	0	0	0	0	0	0	0	0	0	0	0	0	0	0	0	0	0	0	0	0	0
	2.69829	0	0	0	0	0	0	0	0	0	0	0	0	0	0	0	0	0	0	0	0	0	0	0	0	0	0	0	0	0	0	0	0	0	0	0	0	0	0	0	0	0	0	0	0	0	0	0	0
	2.72282	0	0	0	0	0	0	0	0	0	0	0	0	0	0	0	0	0	0	0	0	0	0	0	0	0	0	0	0	0	0	0	0	0	0	0	0	0	0	0	0	0	0	0	0	0	0	0	0
	2.74735	0	0	0	0	0	0	0	0	0	0	0	0	0	0	0	0	0	0	0	0	0	0	0	0	0	0	0	0	0	0	0	0	0	0	0	0	0	0	0	0	0	0	0	0	0	0	0	0
	2.77188	0	0	0	0	0	0	0	0	0	0	0	0	0	0	0	0	0	0	0	0	0	0	0	0	0	0	0	0	0	0	0	0	0	0	0	0	0	0	0	0	0	0	0	0	0	0	0	0
	2.79641	0	0	0	0	0	0	0	0	0	0	0	0	0	0	0	0	0	0	0	0	0	0	0	0	0	0	0	0	0	0	0	0	0	0	0	0	0	0	0	0	0	0	0	0	0	0	0	0
	2.82094	0	0	0	0	0	0	0	0	0	0	0	0	0	0	0	0	0	0	0	0	0	0	0	0	0	0	0	0	0	0	0	0	0	0	0	0	0	0	0	0	0	0	0	0	0	0	0	0
	2.84547	0	0	0	0	0	0	0	0	0	0	0	0	0	0	0	0	0	0	0	0	0	0	0	0	0	0	0	0	0	0	0	0	0	0	0	0	0	0	0	0	0	0	0	0	0	0	0	0
	2.87	0	0	0	0	0	0	0	0	0	0	0	0	0	0	0	0	0	0	0	0	0	0	0	0	0	0	0	0	0	0	0	0	0	0	0	0	0	0	0	0	0	0	0	0	0	0	0	0
[truncated: 187 more columns]

## Sheet: Figure 1d1
Figure 1d1
rows	ky (invA)
columns	kx (invA)
		-2.87	-2.84547	-2.82094	-2.79641	-2.77188	-2.74735	-2.72282	-2.69829	-2.67376	-2.64923	-2.6247	-2.60017	-2.57564	-2.55111	-2.52658	-2.50205	-2.47752	-2.45299	-2.42846	-2.40393	-2.3794	-2.35487	-2.33034	-2.30581	-2.28128	-2.25675	-2.23222	-2.20769	-2.18316	-2.15863	-2.1341	-2.10957	-2.08504	-2.06051	-2.03598	-2.01145	-1.98692	-1.96239	-1.93786	-1.91333	-1.8888	-1.86427	-1.83974	-1.81521	-1.79068	-1.76615	-1.74162	-1.71709
	-2.87	0	0	0	0	0	0	0	0	0	0	0	0	0	0	0	0	0	0	0	0	0	0	0	0	0	0	0	0	0	0	0	0	0	0	0	0	0	0	0	0	0	0	0	0	0	0	0	0
	-2.84547	0	0	0	0	0	0	0	0	0	0	0	0	0	0	0	0	0	0	0	0	0	0	0	0	0	0	0	0	0	0	0	0	0	0	0	0	0	0	0	0	0	0	0	0	0	0	0	0
	-2.82094	0	0	0	0	0	0	0	0	0	0	0	0	0	0	0	0	0	0	0	0	0	0	0	0	0	0	0	0	0	0	0	0	0	0	0	0	0	0	0	0	0	0	0	0	0	0	0	0
	-2.79641	0	0	0	0	0	0	0	0	0	0	0	0	0	0	0	0	0	0	0	0	0	0	0	0	0	0	0	0	0	0	0	0	0	0	0	0	0	0	0	0	0	0	0	0	0	0	0	0
	-2.77188	0	0	0	0	0	0	0	0	0	0	0	0	0	0	0	0	0	0	0	0	0	0	0	0	0	0	0	0	0	0	0	0	0	0	0	0	0	0	0	0	0	0	0	0	0	0	0	0
	-2.74735	0	0	0	0	0	0	0	0	0	0	0	0	0	0	0	0	0	0	0	0	0	0	0	0	0	0	0	0	0	0	0	0	0	0	0	0	0	0	0	0	0	0	0	0	0	0	0	0
	-2.72282	0	0	0	0	0	0	0	0	0	0	0	0	0	0	0	0	0	0	0	0	0	0	0	0	0	0	0	0	0	0	0	0	0	0	0	0	0	0	0	0	0	0	0	0	0	0	0	0
	-2.69829	0	0	0	0	0	0	0	0	0	0	0	0	0	0	0	0	0	0	0	0	0	0	0	0	0	0	0	0	0	0	0	0	0	0	0	0	0	0	0	0	0	0	0	0	0	0	0	0
	-2.67376	0	0	0	0	0	0	0	0	0	0	0	0	0	0	0	0	0	0	0	0	0	0	0	0	0	0	0	0	0	0	0	0	0	0	0	0	0	0	0	0	0	0	0	0	0	0	0	0
	-2.64923	0	0	0	0	0	0	0	0	0	0	0	0	0	0	0	0	0	0	0	0	0	0	0	0	0	0	0	0	0	0	0	0	0	0	0	0	0	0	0	0	0	0	0	0	0	0	0	0
	-2.6247	0	0	0	0	0	0	0	0	0	0	0	0	0	0	0	0	0	0	0	0	0	0	0	0	0	0	0	0	0	0	0	0	0	0	0	0	0	0	0	0	0	0	0	0	0	0	0	0
	-2.60017	0	0	0	0	0	0	0	0	0	0	0	0	0	0	0	0	0	0	0	0	0	0	0	0	0	0	0	0	0	0	0	0	0	0	0	0	0	0	0	0	0	0	0	0	0	0	0	0
	-2.57564	0	0	0	0	0	0	0	0	0	0	0	0	0	0	0	0	0	0	0	0	0	0	0	0	0	0	0	0	0	0	0	0	0	0	0	0	0	0	0	0	0	0	0	0	0	0	0	0
	-2.55111	0	0	0	0	0	0	0	0	0	0	0	0	0	0	0	0	0	0	0	0	0	0	0	0	0	0	0	0	0	0	0	0	0	0	0	0	0	0	0	0	0	0	0	0	0	0	0	0
	-2.52658	0	0	0	0	0	0	0	0	0	0	0	0	0	0	0	0	0	0	0	0	0	0	0	0	0	0	0	0	0	0	0	0	0	0	0	0	0	0	0	0	0	0	0	0	0	0	0	0
	-2.50205	0	0	0	0	0	0	0	0	0	0	0	0	0	0	0	0	0	0	0	0	0	0	0	0	0	0	0	0	0	0	0	0	0	0	0	0	0	0	0	0	0	0	0	0	0	0	0	0
	-2.47752	0	0	0	0	0	0	0	0	0	0	0	0	0	0	0	0	0	0	0	0	0	0	0	0	0	0	0	0	0	0	0	0	0	0	0	0	0	0	0	0	0	0	0	0	0	0	0	0
	-2.45299	0	0	0	0	0	0	0	0	0	0	0	0	0	0	0	0	0	0	0	0	0	0	0	0	0	0	0	0	0	0	0	0	0	0	0	0	0	0	0	0	0	0	0	0	0	0	0	0
	-2.42846	0	0	0	0	0	0	0	0	0	0	0	0	0	0	0	0	0	0	0	0	0	0	0	0	0	0	0	0	0	0	0	0	0	0	0	0	0	0	0	0	0	0	0	0	0	0	0	0
	-2.40393	0	0	0	0	0	0	0	0	0	0	0	0	0	0	0	0	0	0	0	0	0	0	0	0	0	0	0	0	0	0	0	0	0	0	0	0	0	0	0	0	0	0	0	0	0	0	0	0
	-2.3794	0	0	0	0	0	0	0	0	0	0	0	0	0	0	0	0	0	0	0	0	0	0	0	0	0	0	0	0	0	0	0	0	0	0	0	0	0	0	0	0	0	0	0	0	0	0	0	0
	-2.35487	0	0	0	0	0	0	0	0	0	0	0	0	0	0	0	0	0	0	0	0	0	0	0	0	0	0	0	0	0	0	0	0	0	0	0	0	0	0	0	0	0	0	0	0	0	0	0	0
	-2.33034	0	0	0	0	0	0	0	0	0	0	0	0	0	0	0	0	0	0	0	0	0	0	0	0	0	0	0	0	0	0	0	0	0	0	0	0	0	0	0	0	0	0	0	0	0	0	0	0
	-2.30581	0	0	0	0	0	0	0	0	0	0	0	0	0	0	0	0	0	0	0	0	0	0	0	0	0	0	0	0	0	0	0	0	0	0	0	0	0	0	0	0	0	0	0	0	0	0	0	0
	-2.28128	0	0	0	0	0	0	0	0	0	0	0	0	0	0	0	0	0	0	0	0	0	0	0	0	0	0	0	0	0	0	0	0	0	0	0	0	0	0	0	0	0	0	0	0	0	0	0	0
	-2.25675	0	0	0	0	0	0	0	0	0	0	0	0	0	0	0	0	0	0	0	0	0	0	0	0	0	0	0	0	0	0	0	0	0	0	0	0	0	0	0	0	0	0	0	0	0	0	0	0
	-2.23222	0	0	0	0	0	0	0	0	0	0	0	0	0	0	0	0	0	0	0	0	0	0	0	0	0	0	0	0	0	0	0	0	0	0	0	0	0	0	0	0	0	0	0	0	0	0	0	0
	-2.20769	0	0	0	0	0	0	0	0	0	0	0	0	0	0	0	0	0	0	0	0	0	0	0	0	0	0	0	0	0	0	0	0	0	0	0	0	0	0	0	0	0	0	0	0	0	0	0	0
	-2.18316	0	0	0	0	0	0	0	0	0	0	0	0	0	0	0	0	0	0	0	0	0	0	0	0	0	0	0	0	0	0	0	0	0	0	0	0	0	0	0	0	0	0	0	0	0	0	0	0
	-2.15863	0	0	0	0	0	0	0	0	0	0	0	0	0	0	0	0	0	0	0	0	0	0	0	0	0	0	0	0	0	0	0	0	0	0	0	0	0	0	0	0	0	0	0	0	0	0	0	0
	-2.1341	0	0	0	0	0	0	0	0	0	0	0	0	0	0	0	0	0	0	0	0	0	0	0	0	0	0	0	0	0	0	0	0	0	0	0	0	0	0	0	0	0	0	0	0	0	0	0	0
	-2.10957	0	0	0	0	0	0	0	0	0	0	0	0	0	0	0	0	0	0	0	0	0	0	0	0	0	0	0	0	0	0	0	0	0	0	0	0	0	0	0	0	0	0	0	0	0	0	0	0
	-2.08504	0	0	0	0	0	0	0	0	0	0	0	0	0	0	0	0	0	0	0	0	0	0	0	0	0	0	0	0	0	0	0	0	0	0	0	0	0	0	0	0	0	0	0	0	0	0	0	0
	-2.06051	0	0	0	0	0	0	0	0	0	0	0	0	0	0	0	0	0	0	0	0	0	0	0	0	0	0	0	0	0	0	0	0	0	0	0	0	0	0	0	0	0	0	0	0	0	0	0	0
	-2.03598	0	0	0	0	0	0	0	0	0	0	0	0	0	0	0	0	0	0	0	0	0	0	0	0	0	0	0	0	0	0	0	0	0	0	0	0	0	0	0	0	0	0	0	0	0	0	0	0
	-2.01145	0	0	0	0	0	0	0	0	0	0	0	0	0	0	0	0	0	0	0	0	0	0	0	0	0	0	0	0	0	0	0	0	0	0	0	0	0	0	0	0	0	0	0	0	0	0	0	0
	-1.98692	0	0	0	0	0	0	0	0	0	0	0	0	0	0	0	0	0	0	0	0	0	0	0	0	0	0	0	0	0	0	0	0	0	0	0	0	0	0	0	0	0	0	0	0	0	0	0	0
	-1.96239	0	0	0	0	0	0	0	0	0	0	0	0	0	0	0	0	0	0	0	0	0	0	0	0	0	0	0	0	0	0	0	0	0	0	0	0	0	0	0	0	0	0	0	0	0	0	0	0
	-1.93786	0	0	0	0	0	0	0	0	0	0	0	0	0	0	0	0	0	0	0	0	0	0	0	0	0	0	0	0	0	0	0	0	0	0	0	0	0	0	0	0	0	0	0	0	0	0	0	0
	-1.91333	0	0	0	0	0	0	0	0	0	0	0	0	0	0	0	0	0	0	0	0	0	0	0	0	0	0	0	0	0	0	0	0	0	0	0	0	0	0	0	0	0	0	0	0	0	0	0	0
	-1.8888	0	0	0	0	0	0	0	0	0	0	0	0	0	0	0	0	0	0	0	0	0	0	0	0	0	0	0	0	0	0	0	0	0	0	0	0	0	0	0	0	0	0	0	0	0	0	0	0
	-1.86427	0	0	0	0	0	0	0	0	0	0	0	0	0	0	0	0	0	0	0	0	0	0	0	0	0	0	0	0	0	0	0	0	0	0	0	0	0	0	0	0	0	0	0	0	0	0	0	0
	-1.83974	0	0	0	0	0	0	0	0	0	0	0	0	0	0	0	0	0	0	0	0	0	0	0	0	0	0	0	0	0	0	0	0	0	0	0	0	0	0	0	0	0	0	0	0	0	0	0	0
	-1.81521	0	0	0	0	0	0	0	0	0	0	0	0	0	0	0	0	0	0	0	0	0	0	0	0	0	0	0	0	0	0	0	0	0	0	0	7.09669e-12	5.94199e-11	3.87466e-10	1.96772e-09	7.78247e-09	2.39717e-08	5.75051e-08	1.07434e-07	1.56315e-07	1.77128e-07	1.56315e-07	1.07434e-07	5.75051e-08
	-1.79068	0	0	0	0	0	0	0	0	0	0	0	0	0	0	0	0	0	0	0	0	0	0	0	0	0	0	0	0	0	0	0	0	0	0	0	5.94199e-11	4.97516e-10	3.24421e-09	1.64755e-08	6.51618e-08	2.00712e-07	4.81484e-07	8.99531e-07	1.30881e-06	1.48308e-06	1.30881e-06	8.99531e-07	4.81484e-07
	-1.76615	0	0	0	0	0	0	0	0	0	0	0	0	0	0	0	0	0	0	0	0	0	0	0	0	0	0	0	0	0	0	0	0	0	0	0	3.87466e-10	3.24421e-09	2.11549e-08	1.07434e-07	4.24908e-07	1.30881e-06	3.13967e-06	5.86568e-06	8.53451e-06	9.67087e-06	8.53451e-06	5.86568e-06	3.13967e-06
	-1.74162	0	0	0	0	0	0	0	0	0	0	0	0	0	0	0	0	0	0	0	0	0	0	0	0	0	0	0	0	0	0	0	0	0	0	0	1.96772e-09	1.64755e-08	1.07434e-07	5.45593e-07	2.15786e-06	6.64668e-06	1.59446e-05	2.97884e-05	4.33418e-05	4.91127e-05	4.33418e-05	2.97884e-05	1.59446e-05
	-1.71709	0	0	0	0	0	0	0	0	0	0	0	0	0	0	0	0	0	0	0	0	0	0	0	0	0	0	0	0	0	0	0	0	0	0	0	7.78246e-09	6.51618e-08	4.24908e-07	2.15786e-06	8.53451e-06	2.62881e-05	6.3062e-05	0.000117815	0.00017142	0.000194245	0.00017142	0.000117815	6.3062e-05
	-1.69256	0	0	0	0	0	0	0	0	0	0	0	0	0	0	0	0	0	0	0	0	0	0	0	0	0	0	0	0	0	0	0	0	0	0	0	2.39717e-08	2.00712e-07	1.30881e-06	6.64668e-06	2.62881e-05	8.09732e-05	0.000194245	0.000362897	0.000528011	0.000598315	0.000528011	0.000362897	0.000194245
	-1.66803	0	0	0	0	0	0	0	0	0	0	0	0	0	0	0	0	0	0	0	0	0	0	0	0	0	0	0	0	0	0	0	0	0	0	0	5.75051e-08	4.81484e-07	3.13967e-06	1.59446e-05	6.3062e-05	0.000194245	0.000465968	0.000870544	0.00126663	0.00143528	0.00126663	0.000870544	0.000465968
	-1.6435	0	0	0	0	0	0	0	0	0	0	0	0	0	0	0	0	0	0	0	0	0	0	0	0	0	0	0	7.09669e-12	5.94199e-11	3.87466e-10	1.96772e-09	7.78247e-09	2.39717e-08	5.75051e-08	1.07434e-07	2.63749e-07	1.07666e-06	6.02199e-06	2.98958e-05	0.000117873	0.000362921	0.000870551	0.00162639	0.00236638	0.00268146	0.00236638	0.00162639	0.000870544
	-1.61898	0	0	0	0	0	0	0	0	0	0	0	0	0	0	0	0	0	0	0	0	0	0	0	0	0	0	0	5.94199e-11	4.97516e-10	3.24421e-09	1.64755e-08	6.51618e-08	2.00712e-07	4.81484e-07	8.99531e-07	1.46512e-06	2.79188e-06	9.84332e-06	4.42413e-05	0.000171902	0.000528212	0.0012667	0.0023664	0.00344307	0.00390151	0.00344307	0.00236638	0.00126663
	-1.59445	0	0	0	0	0	0	0	0	0	0	0	0	0	0	0	0	0	0	0	0	0	0	0	0	0	0	0	3.87466e-10	3.24421e-09	2.11549e-08	1.07434e-07	4.24908e-07	1.30881e-06	3.13967e-06	5.86568e-06	8.71164e-06	1.11539e-05	1.82054e-05	5.49784e-05	0.000197384	0.000599624	0.00143571	0.00268157	0.00390153	0.00442099	0.00390151	0.00268146	0.00143528
	-1.56992	0	0	0	0	0	0	0	0	0	0	0	0	0	0	0	0	0	0	0	0	0	0	0	0	0	0	0	1.96772e-09	1.64755e-08	1.07434e-07	5.45593e-07	2.15786e-06	6.64668e-06	1.59446e-05	2.97884e-05	4.34981e-05	5.04215e-05	5.18763e-05	7.31302e-05	0.000187365	0.000534658	0.00126879	0.00236693	0.00344317	0.00390152	0.00344307	0.00236638	0.00126663
	-1.54539	0	0	0	0	0	0	0	0	0	0	0	0	0	0	0	0	0	0	0	0	0	0	0	0	0	0	0	7.78246e-09	6.51618e-08	4.24908e-07	2.15786e-06	8.53451e-06	2.62881e-05	6.3062e-05	0.000117815	0.000171528	0.000195144	0.000177286	0.000147604	0.000180877	0.000389185	0.000879078	0.00162855	0.00236681	0.00268153	0.00236639	0.00162639	0.000870544
	-1.52086	0	0	0	0	0	0	0	0	0	0	0	0	0	0	0	0	0	0	0	0	0	0	0	0	0	0	0	2.39717e-08	2.00712e-07	1.30881e-06	6.64668e-06	2.62881e-05	8.09732e-05	0.000194245	0.000362897	0.000528069	0.000598797	0.000531151	0.000378841	0.000257307	0.000275218	0.000492257	0.00087719	0.00126794	0.00143548	0.00126666	0.000870544	0.000465968
	-1.49633	0	0	0	0	0	0	0	0	0	0	0	0	0	0	0	0	0	0	0	0	0	0	0	0	0	0	0	5.75051e-08	4.81484e-07	3.13967e-06	1.59446e-05	6.3062e-05	0.000194245	0.000465968	0.000870544	0.00126666	0.00143548	0.00126794	0.00087719	0.000492257	0.000275218	0.000257307	0.000378841	0.000531151	0.000598797	0.000528069	0.000362897	0.000194245
	-1.4718	0	0	0	0	0	0	0	0	0	0	0	0	0	0	0	0	0	0	0	0	0	0	0	0	0	0	0	1.07434e-07	8.99531e-07	5.86568e-06	2.97884e-05	0.000117815	0.000362897	0.000870544	0.00162639	0.00236639	0.00268153	0.00236681	0.00162855	0.000879078	0.000389185	0.000180877	0.000147604	0.000177286	0.000195144	0.000171528	0.000117815	6.3062e-05
	-1.44727	0	0	0	0	0	0	0	0	0	0	0	0	0	0	0	0	0	0	0	0	0	0	0	0	0	0	0	1.56315e-07	1.30881e-06	8.53451e-06	4.33418e-05	0.00017142	0.000528011	0.00126663	0.00236638	0.00344307	0.00390152	0.00344317	0.00236693	0.00126879	0.000534658	0.000187365	7.31302e-05	5.18763e-05	5.04215e-05	4.34981e-05	2.97884e-05	1.59446e-05
	-1.42274	0	0	0	0	0	0	0	0	0	0	0	0	0	0	0	0	0	0	0	0	0	0	0	0	0	0	0	1.77128e-07	1.48308e-06	9.67087e-06	4.91127e-05	0.000194245	0.000598315	0.00143528	0.00268146	0.00390151	0.00442099	0.00390153	0.00268157	0.00143571	0.000599624	0.000197384	5.49784e-05	1.82054e-05	1.11539e-05	8.71164e-06	5.86568e-06	3.13967e-06
	-1.39821	0	0	0	0	0	0	0	0	0	0	0	0	0	0	0	0	0	0	0	0	0	0	0	0	0	0	0	1.56315e-07	1.30881e-06	8.53451e-06	4.33418e-05	0.00017142	0.000528011	0.00126663	0.00236638	0.00344307	0.00390151	0.00344307	0.0023664	0.0012667	0.000528212	0.000171902	4.42413e-05	9.84332e-06	2.79188e-06	1.46512e-06	8.99531e-07	4.81484e-07
	-1.37368	0	0	0	0	0	0	0	0	0	0	0	0	0	0	0	0	0	0	0	0	0	0	0	0	0	0	0	1.07434e-07	8.99531e-07	5.86568e-06	2.97884e-05	0.000117815	0.000362897	0.000870544	0.00162639	0.00236638	0.00268146	0.00236638	0.00162639	0.000870551	0.000362921	0.000117873	2.98958e-05	6.02199e-06	1.07666e-06	2.63749e-07	1.07434e-07	5.75051e-08
	-1.34915	0	0	0	0	0	0	0	0	0	0	0	0	0	0	0	0	0	0	0	0	0	0	0	0	0	0	0	5.75051e-08	4.81484e-07	3.13967e-06	1.59446e-05	6.3062e-05	0.000194245	0.000465968	0.000870544	0.00126663	0.00143528	0.00126663	0.000870544	0.000465968	0.000194245	6.3062e-05	1.59446e-05	3.13967e-06	4.81484e-07	5.75051e-08	0	0
	-1.32462	0	0	0	0	0	0	0	0	0	0	0	0	0	0	0	0	0	0	0	0	0	0	0	0	0	0	0	2.39717e-08	2.00712e-07	1.30881e-06	6.64668e-06	2.62881e-05	8.09732e-05	0.000194245	0.000362897	0.000528011	0.000598315	0.000528011	0.000362897	0.000194245	8.09732e-05	2.62881e-05	6.64668e-06	1.30881e-06	2.00712e-07	2.39717e-08	0	0
	-1.30009	0	0	0	0	0	0	0	0	0	0	0	0	0	0	0	0	0	0	0	0	0	0	0	0	0	0	0	7.78246e-09	6.51618e-08	4.24908e-07	2.15786e-06	8.53451e-06	2.62881e-05	6.3062e-05	0.000117815	0.00017142	0.000194245	0.00017142	0.000117815	6.3062e-05	2.62881e-05	8.53451e-06	2.15786e-06	4.24908e-07	6.51618e-08	7.78246e-09	0	0
	-1.27556	0	0	0	0	0	0	0	0	0	0	0	0	0	0	0	0	0	0	0	0	0	0	0	0	0	0	0	1.96772e-09	1.64755e-08	1.07434e-07	5.45593e-07	2.15786e-06	6.64668e-06	1.59446e-05	2.97884e-05	4.33418e-05	4.91127e-05	4.33418e-05	2.97884e-05	1.59446e-05	6.64668e-06	2.15786e-06	5.45593e-07	1.07434e-07	1.64755e-08	1.96772e-09	0	0
	-1.25103	0	0	0	0	0	0	0	0	0	0	0	0	0	0	0	0	0	0	0	0	0	0	0	0	0	0	0	3.87466e-10	3.24421e-09	2.11549e-08	1.07434e-07	4.24908e-07	1.30881e-06	3.13967e-06	5.86568e-06	8.53451e-06	9.67087e-06	8.53451e-06	5.86568e-06	3.13967e-06	1.30881e-06	4.24908e-07	1.07434e-07	2.11549e-08	3.24421e-09	3.87466e-10	0	0
	-1.2265	0	0	0	0	0	0	0	0	0	0	0	0	0	0	0	0	0	0	0	0	0	0	0	0	0	0	0	5.94199e-11	4.97516e-10	3.24421e-09	1.64755e-08	6.51618e-08	2.00712e-07	4.81484e-07	8.99531e-07	1.30881e-06	1.48308e-06	1.30881e-06	8.99531e-07	4.81484e-07	2.00712e-07	6.51618e-08	1.64755e-08	3.24421e-09	4.97516e-10	5.94199e-11	0	0
	-1.20197	0	0	0	0	0	0	0	0	0	0	0	0	0	0	0	0	0	0	0	0	0	0	0	0	0	0	0	7.09669e-12	5.94199e-11	3.87466e-10	1.96772e-09	7.78247e-09	2.39717e-08	5.75051e-08	1.07434e-07	1.56315e-07	1.77128e-07	1.56315e-07	1.07434e-07	5.75051e-08	2.39717e-08	7.78247e-09	1.96772e-09	3.87466e-10	5.94199e-11	7.09669e-12	0	0
	-1.17744	0	0	0	0	0	0	0	0	0	0	0	0	0	0	0	0	0	0	0	0	0	0	0	0	0	0	0	0	0	0	0	0	0	0	0	0	0	0	0	0	0	0	0	0	0	0	0	0
	-1.15291	0	0	0	0	0	0	0	0	0	0	0	0	0	0	0	0	0	0	0	0	0	0	0	0	0	0	0	0	0	0	0	0	0	0	0	0	0	0	0	0	0	0	0	0	0	0	0	0
	-1.12838	0	0	0	0	0	0	0	0	0	0	0	0	0	0	0	0	0	0	0	0	0	0	0	0	0	0	0	0	0	0	0	0	0	0	0	0	0	0	0	0	0	0	0	0	0	0	0	0
	-1.10385	0	0	0	0	0	0	0	0	0	0	0	0	0	0	0	0	0	0	0	0	0	0	0	0	0	0	0	0	0	0	0	0	0	0	0	0	0	0	0	0	0	0	0	0	0	0	0	0
	-1.07932	0	0	0	0	0	0	0	0	7.09669e-12	5.94199e-11	3.87466e-10	1.96772e-09	7.78247e-09	2.39717e-08	5.75051e-08	1.07434e-07	1.56315e-07	1.77128e-07	1.56315e-07	1.07434e-07	5.75051e-08	2.39717e-08	7.78247e-09	1.96772e-09	3.87466e-10	5.94199e-11	7.09669e-12	0	0	0	0	0	0	0	0	0	0	0	0	0	0	0	0	0	0	0	0	0
	-1.05479	0	0	0	0	0	0	0	0	5.94199e-11	4.97516e-10	3.25131e-09	1.65349e-08	6.55492e-08	2.0268e-07	4.89267e-07	9.23502e-07	1.36631e-06	1.59051e-06	1.46512e-06	1.07666e-06	6.37799e-07	3.08146e-07	1.22667e-07	4.04472e-08	1.10267e-08	2.46523e-09	4.46886e-10	5.94199e-11	7.09669e-12	0	0	0	0	0	0	0	0	0	0	0	0	0	0	0	0	0	0	0
	-1.03026	0	0	0	0	0	0	0	0	3.87466e-10	3.24421e-09	2.12144e-08	1.07931e-07	4.28152e-07	1.32528e-06	3.20483e-06	6.06639e-06	9.01599e-06	1.05704e-05	9.84332e-06	7.34875e-06	4.44848e-06	2.20834e-06	9.06392e-07	3.08146e-07	8.63167e-08	1.97197e-08	3.63168e-09	4.97516e-10	5.94199e-11	0	0	0	0	0	7.09669e-12	5.94199e-11	3.87466e-10	1.96772e-09	7.78247e-09	2.39717e-08	5.75051e-08	1.07434e-07	1.56315e-07	1.77128e-07	1.56315e-07	1.07434e-07	5.75051e-08	2.39717e-08
	-1.00573	0	0	0	0	0	0	0	0	1.96772e-09	1.64755e-08	1.07821e-07	5.48837e-07	2.17902e-06	6.75411e-06	1.63695e-05	3.10972e-05	4.64815e-05	5.49784e-05	5.18763e-05	3.94592e-05	2.44791e-05	1.25124e-05	5.29753e-06	1.8544e-06	5.32342e-07	1.23909e-07	2.31226e-08	3.24421e-09	3.87466e-10	0	0	0	0	0	5.94199e-11	4.97516e-10	3.24421e-09	1.64755e-08	6.51618e-08	2.00712e-07	4.81484e-07	8.99531e-07	1.30881e-06	1.48308e-06	1.30881e-06	8.99531e-07	4.81484e-07	2.00712e-07
	-0.981198	0	0	0	0	0	0	0	0	7.78246e-09	6.51618e-08	4.26876e-07	2.17434e-06	8.64194e-06	2.68337e-05	6.52198e-05	0.000124462	0.000187365	0.000224033	0.000214762	0.000166928	0.000106404	5.60765e-05	2.44791e-05	8.80454e-06	2.58277e-06	6.10755e-07	1.15216e-07	1.64755e-08	1.96772e-09	0	0	0	0	0	3.87466e-10	3.24421e-09	2.11549e-08	1.07434e-07	4.24908e-07	1.30881e-06	3.13967e-06	5.86568e-06	8.53451e-06	9.67087e-06	8.53451e-06	5.86568e-06	3.13967e-06	1.30881e-06
	-0.956668	0	0	0	0	0	0	0	0	2.39717e-08	2.00712e-07	1.31659e-06	6.71184e-06	2.6713e-05	8.3131e-05	0.000202779	0.000389185	0.000591073	0.00071613	0.000699432	0.000557141	0.000365665	0.000198788	8.93501e-05	3.29348e-05	9.84332e-06	2.35857e-06	4.4888e-07	6.51618e-08	7.78246e-09	0	0	0	0	0	1.96772e-09	1.64755e-08	1.07434e-07	5.45593e-07	2.15786e-06	6.64668e-06	1.59446e-05	2.97884e-05	4.33418e-05	4.91127e-05	4.33418e-05	2.97884e-05	1.59446e-05	6.64668e-06
	-0.932138	0	0	0	0	0	0	0	0	5.75051e-08	4.81484e-07	3.16364e-06	1.61453e-05	6.43708e-05	0.000200891	0.000492257	0.000951517	0.00146088	0.00179818	0.00179464	0.00146886	0.00099398	0.000557141	0.000257307	9.69177e-05	2.94278e-05	7.12817e-06	1.36631e-06	2.00712e-07	2.39717e-08	0	0	0	0	0	7.78246e-09	6.51618e-08	4.24908e-07	2.15786e-06	8.53451e-06	2.62881e-05	6.3062e-05	0.000117815	0.00017142	0.000194245	0.00017142	0.000117815	6.3062e-05	2.62881e-05
	-0.907608	0	0	0	0	0	0	0	0	1.07434e-07	8.99531e-07	5.92318e-06	3.02698e-05	0.000120955	0.000378841	0.000933606	0.00182063	0.00283235	0.00355201	0.00363302	0.00306167	0.00213718	0.00123344	0.000583784	0.000224033	6.89276e-05	1.68441e-05	3.2471e-06	4.81484e-07	5.75051e-08	0	0	0	0	0	2.39717e-08	2.00712e-07	1.30881e-06	6.64668e-06	2.62881e-05	8.09732e-05	0.000194245	0.000362897	0.000528011	0.000598315	0.000528011	0.000362897	0.000194245	8.09732e-05
	-0.883078	0	0	0	0	0	0	0	0	1.56315e-07	1.30881e-06	8.64194e-06	4.42413e-05	0.000177286	0.0005578	0.00138445	0.00272928	0.00431361	0.00552789	0.00580945	0.00504785	0.00363302	0.0021544	0.00104196	0.000406238	0.00012635	3.10976e-05	6.02396e-06	9.07313e-07	1.31405e-07	5.75051e-08	1.07434e-07	1.56315e-07	1.77128e-07	1.56315e-07	1.64939e-07	5.38989e-07	3.16364e-06	1.59523e-05	6.30639e-05	0.000194245	0.000465968	0.000870544	0.00126663	0.00143528	0.00126663	0.000870544	0.000465968	0.000194245
	-0.858548	0	0	0	0	0	0	0	0	1.77128e-07	1.48308e-06	9.82718e-06	5.04215e-05	0.000202779	0.000641657	0.0016067	0.00320947	0.00516814	0.00678737	0.00734457	0.00658297	0.00487835	0.0029647	0.00146088	0.000577124	0.000181092	4.48281e-05	8.72811e-06	1.37397e-06	3.57027e-07	4.81484e-07	8.99531e-07	1.30881e-06	1.48308e-06	1.30881e-06	1.00696e-06	1.38101e-06	6.06639e-06	2.98535e-05	0.000117832	0.0003629	0.000870544	0.00162639	0.00236638	0.00268146	0.00236638	0.00162639	0.000870544	0.000362897
	-0.834018	0	0	0	0	0	0	0	0	1.56315e-07	1.30881e-06	8.71164e-06	4.48249e-05	0.000181091	0.000577124	0.00146088	0.0029647	0.00487835	0.00658297	0.00734457	0.00678737	0.00516814	0.00320947	0.0016067	0.000641657	0.000202782	5.04427e-05	9.93461e-06	1.90798e-06	1.48594e-06	3.13967e-06	5.86568e-06	8.53451e-06	9.67087e-06	8.53451e-06	6.02199e-06	4.44848e-06	9.84332e-06	4.37667e-05	0.000171528	0.000528032	0.00126664	0.00236638	0.00344307	0.00390151	0.00344307	0.00236638	0.00126663	0.000528011
	-0.809488	0	0	0	0	0	0	0	0	1.07434e-07	8.99531e-07	6.02199e-06	3.10972e-05	0.00012635	0.000406238	0.00104196	0.0021544	0.00363302	0.00504785	0.00580945	0.00552789	0.00431361	0.00272928	0.00138445	0.000557802	0.000177302	4.43492e-05	9.1895e-06	3.47445e-06	6.82697e-06	1.60021e-05	2.98958e-05	4.34981e-05	4.92898e-05	4.34981e-05	3.00729e-05	1.74851e-05	1.63415e-05	5.12783e-05	0.000194792	0.000598423	0.0014353	0.00268146	0.00390151	0.00442098	0.00390151	0.00268146	0.00143528	0.000598315
	-0.784959	0	0	0	0	0	0	0	0	5.75051e-08	4.81484e-07	3.2471e-06	1.68441e-05	6.89276e-05	0.000224033	0.000583784	0.00123344	0.00213718	0.00306167	0.00363302	0.00355201	0.00283235	0.00182063	0.000933606	0.000378849	0.000121021	3.0698e-05	8.09752e-06	9.4992e-06	2.65963e-05	6.35434e-05	0.000118715	0.000172729	0.000195728	0.000172729	0.000118871	6.48523e-05	3.50234e-05	5.19415e-05	0.000173595	0.00052844	0.0012667	0.00236639	0.00344307	0.00390151	0.00344307	0.00236638	0.00126663	0.000528011
	-0.760429	0	0	0	0	0	0	0	0	2.39717e-08	2.00712e-07	1.36631e-06	7.12817e-06	2.94278e-05	9.69177e-05	0.000257307	0.000557141	0.00099398	0.00146886	0.00179464	0.00179818	0.00146088	0.000951517	0.000492257	0.000200916	6.45747e-05	1.74752e-05	9.91776e-06	2.71945e-05	8.23395e-05	0.000197384	0.000368762	0.000536546	0.000607986	0.000536546	0.00036887	0.000198284	8.81476e-05	5.65014e-05	0.000124569	0.000364227	0.000870748	0.00162641	0.00236638	0.00268146	0.00236638	0.00162639	0.000870544	0.000362897
	-0.735899	0	0	0	0	0	0	0	0	7.78246e-09	6.51618e-08	4.4888e-07	2.35857e-06	9.84332e-06	3.29348e-05	8.93501e-05	0.000198788	0.000365665	0.000557141	0.000699432	0.00071613	0.000591073	0.000389185	0.000202779	8.31905e-05	2.7211e-05	9.95895e-06	1.78067e-05	6.54205e-05	0.000200915	0.000481913	0.000900332	0.00130998	0.0014844	0.00130998	0.00090039	0.000482394	0.000204031	8.11644e-05	7.95521e-05	0.000197492	0.000466466	0.000870603	0.00126663	0.00143528	0.00126663	0.000870544	0.000465969	0.000194248
	-0.711369	0	0	0	0	0	0	0	0	1.96772e-09	1.64755e-08	1.15216e-07	6.10755e-07	2.58278e-06	8.8046e-06	2.44795e-05	5.60785e-05	0.000106412	0.000166952	0.00021482	0.00022414	0.000187521	0.000124639	6.53761e-05	2.70564e-05	9.66414e-06	8.48889e-06	3.23809e-05	0.000126417	0.000389193	0.000933606	0.0017442	0.0025378	0.00287571	0.0025378	0.00174423	0.000933806	0.000390494	0.000132996	5.82344e-05	8.72637e-05	0.000195209	0.000363012	0.000528011	0.000598315	0.000528011	0.000362897	0.000194246	8.09896e-05
	-0.686839	0	0	0	0	0	0	0	0	3.87466e-10	3.24421e-09	2.31226e-08	1.23909e-07	5.32401e-07	1.8549e-06	5.30078e-06	1.25288e-05	2.45442e-05	3.96599e-05	5.23578e-05	5.58779e-05	4.77903e-05	3.25802e-05	1.76783e-05	7.83393e-06	4.17002e-06	1.05929e-05	5.01615e-05	0.000197741	0.00060899	0.00146088	0.00272928	0.00397108	0.00449982	0.00397108	0.00272929	0.00146094	0.000609409	0.000199866	5.8523e-05	3.61315e-05	6.45715e-05	0.000117996	0.00017142	0.000194245	0.00017142	0.000117815	6.30698e-05	2.63533e-05
	-0.662309	0	0	0	0	0	0	0	0	5.94199e-11	4.97516e-10	3.63168e-09	1.97197e-08	8.67042e-08	3.1139e-07	9.27547e-07	2.31577e-06	4.87339e-06	8.65756e-06	1.2983e-05	1.64361e-05	1.75505e-05	1.57373e-05	1.17393e-05	7.42559e-06	5.53238e-06	1.42273e-05	6.55034e-05	0.000257417	0.000792581	0.00190126	0.00355201	0.00516814	0.00585627	0.00516814	0.00355201	0.00190127	0.000792667	0.000257852	6.72151e-05	1.94572e-05	1.79091e-05	3.0023e-05	4.33418e-05	4.91127e-05	4.33418e-05	2.97884e-05	1.59685e-05	6.84739e-06
	-0.637779	0	0	0	0	0	0	0	0	7.09669e-12	5.94199e-11	4.46886e-10	2.46523e-09	1.29944e-08	5.69226e-08	2.301e-07	8.53739e-07	2.79566e-06	7.72334e-06	1.74097e-05	3.13789e-05	4.47081e-05	5.00362e-05	4.38311e-05	3.02548e-05	1.82184e-05	2.10634e-05	7.52913e-05	0.000289782	0.000891015	0.00213719	0.00399277	0.00580945	0.00658297	0.00580945	0.00399277	0.00213718	0.000890929	0.000289343	7.35551e-05	1.5709e-05	5.34801e-06	6.12942e-06	8.53452e-06	9.67092e-06	8.5349e-06	5.86764e-06	3.20496e-06	1.81427e-06
	-0.613249	0	0	0	0	0	0	0	0	0	0	7.09669e-12	5.94199e-11	8.16993e-09	6.71295e-08	4.32691e-07	2.18183e-06	8.59201e-06	2.63956e-05	6.32183e-05	0.000117992	0.000171577	0.000194352	0.000171478	0.000118103	6.52781e-05	4.06903e-05	8.16651e-05	0.000291393	0.000891333	0.00213724	0.00399278	0.00580945	0.00658297	0.00580945	0.00399277	0.00213718	0.000890911	0.000289252	7.31953e-05	1.46009e-05	2.68982e-06	1.16328e-06	1.30887e-06	1.48357e-06	1.31205e-06	9.16006e-07	6.54079e-07	1.30096e-06
	-0.588719	0	0	0	0	0	0	0	0	0	0	0	0	2.39717e-08	2.00712e-07	1.30881e-06	6.64668e-06	2.62881e-05	8.09732e-05	0.000194245	0.000362897	0.000528011	0.000598315	0.000528011	0.000363131	0.000196209	9.37837e-05	9.13454e-05	0.000263953	0.000793869	0.00190145	0.00355203	0.00516814	0.00585627	0.00516814	0.00355201	0.00190125	0.00079256	0.000257308	6.5065e-05	1.28345e-05	2.02206e-06	3.42067e-07	1.56702e-07	1.80372e-07	1.7747e-07	2.14867e-07	6.38728e-07	2.64159e-06
	-0.564189	0	0	0	0	0	0	0	0	0	0	0	0	5.75051e-08	4.81484e-07	3.13967e-06	1.59446e-05	6.3062e-05	0.000194245	0.000465968	0.000870544	0.00126663	0.00143528	0.00126663	0.000870724	0.000467478	0.000204088	0.00011305	0.000213653	0.000612124	0.00146136	0.00272934	0.00397108	0.00449982	0.00397108	0.00272928	0.00146088	0.000608984	0.000197708	4.99885e-05	9.84332e-06	1.50952e-06	1.80287e-07	1.96772e-09	1.64755e-08	1.07434e-07	5.45593e-07	2.33499e-06	8.12976e-06
	-0.539659	0	0	0	0	0	0	0	0	0	0	0	0	1.07434e-07	8.99531e-07	5.86568e-06	2.97884e-05	0.000117815	0.000362897	0.000870544	0.00162639	0.00236638	0.00268146	0.00236638	0.0016265	0.000871508	0.000369187	0.000149761	0.000156138	0.00039505	0.000934505	0.00174431	0.0025378	0.00287571	0.0025378	0.0017442	0.000933606	0.000389185	0.00012635	3.19462e-05	6.29059e-06	9.64692e-07	1.15216e-07	7.78246e-09	6.51618e-08	4.24908e-07	2.15786e-06	8.69082e-06	2.75969e-05
	-0.51513	0	0	0	0	0	0	0	0	0	0	0	0	1.56315e-07	1.30881e-06	8.53451e-06	4.33418e-05	0.00017142	0.000528011	0.00126663	0.00236638	0.00344307	0.00390151	0.00344307	0.00236644	0.00126713	0.000531258	0.00018791	0.000108562	0.000209426	0.000483222	0.000900488	0.00130998	0.0014844	0.00130998	0.000900332	0.000481913	0.000200891	6.52198e-05	1.64902e-05	3.2471e-06	4.9796e-07	5.94728e-08	2.39717e-08	2.00712e-07	1.30881e-06	6.64668e-06	2.63956e-05	8.18727e-05
	-0.4906	0	0	0	0	0	0	0	0	0	0	0	0	1.77128e-07	1.48308e-06	9.67087e-06	4.91127e-05	0.000194245	0.000598315	0.00143528	0.00268146	0.00390151	0.00442098	0.00390151	0.00268149	0.00143549	0.000599645	0.000200999	7.58258e-05	9.19528e-05	0.000198867	0.000368939	0.000536546	0.000607986	0.000536546	0.000368762	0.000197384	8.2282e-05	2.6713e-05	6.75412e-06	1.32996e-06	2.03957e-07	2.43591e-08	5.75051e-08	4.81484e-07	3.13967e-06	1.59446e-05	6.31195e-05	0.000194726
	-0.46607	0	0	0	0	0	0	0	0	0	0	0	0	1.56315e-07	1.30881e-06	8.53451e-06	4.33418e-05	0.00017142	0.000528011	0.00126663	0.00236638	0.00344307	0.00390151	0.00344307	0.00236639	0.0012667	0.000528442	0.000173602	5.19654e-05	3.50809e-05	6.49597e-05	0.000119027	0.000172906	0.000195884	0.000172836	0.000118772	6.35674e-05	2.64966e-05	8.60164e-06	2.17472e-06	4.28212e-07	6.56664e-08	7.84188e-09	1.07434e-07	8.99531e-07	5.86568e-06	2.97884e-05	0.000117839	0.000363097
	-0.44154	0	0	0	0	0	0	0	0	0	0	0	0	1.07434e-07	8.99531e-07	5.86568e-06	2.97884e-05	0.000117815	0.000362897	0.000870544	0.00162639	0.00236638	0.00268146	0.00236638	0.00162639	0.000870564	0.000363023	0.000118436	3.21787e-05	1.30753e-05	1.79086e-05	3.14684e-05	4.51583e-05	5.0755e-05	4.45051e-05	3.04348e-05	1.62267e-05	6.7436e-06	2.18409e-06	5.51192e-07	1.08385e-07	1.66608e-08	2.36228e-09	1.58283e-07	1.31659e-06	8.55848e-06	4.33993e-05	0.000171535	0.000528233
	-0.41701	0	0	0	0	0	0	0	0	0	7.09669e-12	5.94199e-11	3.87466e-10	5.94728e-08	4.89267e-07	3.16364e-06	1.60021e-05	6.31694e-05	0.000194401	0.000466146	0.0008707	0.00126674	0.00143534	0.00126666	0.000870556	0.000465998	0.00019439	6.36595e-05	1.7879e-05	8.06963e-06	1.03864e-05	1.57665e-05	1.96884e-05	1.95142e-05	1.52997e-05	9.48683e-06	4.64919e-06	1.79888e-06	5.48817e-07	1.31833e-07	2.49561e-08	4.18862e-09	3.63168e-09	1.93604e-07	1.54824e-06	9.87158e-06	4.95942e-05	0.000195146	0.00059964
	-0.39248	0	0	0	0	0	0	0	0	0	5.94199e-11	4.97516e-10	3.24421e-09	4.04472e-08	2.65874e-07	1.50952e-06	7.12817e-06	2.71877e-05	8.2282e-05	0.000195728	0.000364205	0.000528911	0.000598797	0.000528214	0.000362981	0.00019439	8.16327e-05	2.88879e-05	1.46674e-05	2.05938e-05	3.63362e-05	5.27998e-05	6.00924e-05	5.33594e-05	3.69628e-05	1.99838e-05	8.43697e-06	2.78348e-06	7.18188e-07	1.45064e-07	2.33514e-08	6.09691e-09	2.12144e-08	2.63749e-07	1.73372e-06	9.84332e-06	4.64815e-05	0.000177286	0.000536549
	-0.36795	0	0	0	0	0	0	0	0	0	3.87466e-10	3.24421e-09	2.11549e-08	1.15216e-07	4.9007e-07	1.73372e-06	5.29753e-06	1.44002e-05	3.48226e-05	7.27328e-05	0.00012635	0.000177286	0.000197384	0.000172739	0.000118322	6.37018e-05	2.90131e-05	1.92321e-05	3.51009e-05	7.94554e-05	0.000147726	0.000214877	0.000243514	0.000214939	0.00014776	7.9114e-05	3.29923e-05	1.07163e-05	2.71124e-06	5.34309e-07	8.39924e-08	2.62851e-08	1.07441e-07	6.53026e-07	3.05739e-06	1.25124e-05	4.57329e-05	0.000147604	0.000406239
	-0.34342	0	0	0	0	0	0	0	0	0	1.96772e-09	1.64755e-08	1.07434e-07	5.47561e-07	2.17434e-06	6.75411e-06	1.64902e-05	3.19462e-05	4.99885e-05	6.50573e-05	7.31302e-05	7.31302e-05	6.50573e-05	5.00202e-05	3.22121e-05	1.82239e-05	1.55587e-05	3.6997e-05	0.000107809	0.000257414	0.000480728	0.000699434	0.00079256	0.000699432	0.000480712	0.000257307	0.000107261	3.48226e-05	8.80454e-06	1.73372e-06	2.73657e-07	9.69159e-08	4.24908e-07	2.21537e-06	9.01599e-06	2.94278e-05	7.90065e-05	0.000180877	0.000365665
	-0.31889	0	0	0	0	0	0	0	0	0	7.78246e-09	6.51618e-08	4.24908e-07	2.15825e-06	8.53775e-06	2.63093e-05	6.31694e-05	0.00011824	0.000172729	0.000197384	0.000177286	0.00012635	7.27328e-05	3.49041e-05	1.50824e-05	9.74601e-06	2.4325e-05	8.98402e-05	0.000275333	0.000660234	0.00123344	0.00179465	0.0020336	0.00179464	0.00123344	0.000660213	0.000275218	8.93501e-05	2.25912e-05	4.44848e-06	7.06168e-07	2.82189e-07	1.30881e-06	6.67065e-06	2.64888e-05	8.2282e-05	0.000200891	0.000389185	0.000608984
	-0.294361	0	0	0	0	0	0	0	0	0	2.39717e-08	2.00712e-07	1.30881e-06	6.64674e-06	2.62886e-05	8.09764e-05	0.000194261	0.000362962	0.000528212	0.000598797	0.000528911	0.000364205	0.000195728	8.24469e-05	2.85687e-05	1.61335e-05	4.72424e-05	0.000181143	0.000557182	0.00133652	0.00249693	0.00363302	0.00411675	0.00363302	0.00249693	0.00133651	0.000557141	0.000180877	4.57329e-05	9.00535e-06	1.43852e-06	6.46423e-07	3.13967e-06	1.59523e-05	6.31271e-05	0.000194669	0.000468126	0.000879078	0.00129292
	-0.269831	0	0	0	0	0	0	0	0	0	5.75051e-08	4.81484e-07	3.13967e-06	1.59446e-05	6.3062e-05	0.000194245	0.00046597	0.000870551	0.00126666	0.00143534	0.00126674	0.0008707	0.000466146	0.000194665	6.53777e-05	3.04023e-05	7.62938e-05	0.000289725	0.000890967	0.00213718	0.00399277	0.00580945	0.00658297	0.00580945	0.00399277	0.00213718	0.000890908	0.000289235	7.31302e-05	1.44002e-05	2.31577e-06	1.16328e-06	5.86568e-06	2.97903e-05	0.000117832	0.000363004	0.000871089	0.00162855	0.00237303
	-0.245301	0	0	0	0	0	0	0	0	0	1.07434e-07	8.99531e-07	5.86568e-06	2.97884e-05	0.000117815	0.000362897	0.000870544	0.00162639	0.00236638	0.00268146	0.00236638	0.00162639	0.000870544	0.00036323	0.000120607	4.79937e-05	9.83202e-05	0.000366564	0.00112643	0.00270192	0.00504785	0.00734457	0.00832249	0.00734457	0.00504785	0.00270192	0.00112633	0.000365665	9.24545e-05	1.82054e-05	2.9482e-06	1.64225e-06	8.53451e-06	4.33422e-05	0.000171423	0.000528032	0.00126674	0.00236681	0.00344437
	-0.220771	0	0	0	0	0	0	0	0	0	1.56315e-07	1.30881e-06	8.53451e-06	4.33418e-05	0.00017142	0.000528011	0.00126663	0.00236638	0.00344307	0.00390151	0.00344307	0.00236638	0.00126663	0.000528345	0.000174212	6.15472e-05	0.000100989	0.000366974	0.00112648	0.00270192	0.00504785	0.00734457	0.00832249	0.00734457	0.00504785	0.00270192	0.00112633	0.000365665	9.24545e-05	1.82054e-05	2.96901e-06	1.81652e-06	9.67087e-06	4.91128e-05	0.000194245	0.000598318	0.0014353	0.00268153	0.00390171
	-0.196241	0	0	0	0	0	0	0	0	0	1.77128e-07	1.48308e-06	9.67087e-06	4.91127e-05	0.000194245	0.000598315	0.00143528	0.00268146	0.00390151	0.00442098	0.00390151	0.00268146	0.00143528	0.000598579	0.000196453	6.35129e-05	8.2801e-05	0.000290719	0.000891085	0.00213718	0.00399277	0.00580945	0.00658297	0.00580945	0.00399277	0.00213718	0.000890908	0.000289235	7.31302e-05	1.44002e-05	2.36466e-06	1.57256e-06	8.53451e-06	4.33418e-05	0.00017142	0.000528012	0.00126664	0.00236639	0.00344309
	-0.171711	0	0	0	0	0	0	0	0	0	1.56315e-07	1.30881e-06	8.53451e-06	4.33418e-05	0.00017142	0.000528011	0.00126663	0.00236638	0.00344307	0.00390151	0.00344307	0.00236638	0.00126663	0.000528176	0.000172801	5.23472e-05	5.42674e-05	0.000182186	0.000557297	0.00133651	0.00249693	0.00363302	0.00411675	0.00363302	0.00249693	0.00133651	0.000557141	0.000180877	4.57329e-05	9.00535e-06	1.48845e-06	1.06447e-06	5.86568e-06	2.97884e-05	0.000117815	0.000362897	0.000870544	0.00162639	0.00236638
	-0.147181	0	0	0	0	0	0	0	0	0	1.07434e-07	8.99531e-07	5.86568e-06	2.97884e-05	0.000117815	0.000362897	0.000870544	0.00162639	0.00236638	0.00268146	0.00236638	0.00162639	0.000870544	0.000362978	0.000118497	3.42368e-05	2.84569e-05	9.02496e-05	0.000275325	0.000660213	0.00123344	0.00179464	0.0020336	0.00179464	0.00123344	0.000660213	0.000275218	8.93501e-05	2.25912e-05	4.44848e-06	7.39702e-07	5.62961e-07	3.13967e-06	1.59446e-05	6.3062e-05	0.000194245	0.000465968	0.000870544	0.00126663
	-0.122651	0	0	0	0	0	0	0	0	0	5.75051e-08	4.81484e-07	3.13967e-06	1.59446e-05	6.3062e-05	0.000194245	0.000465968	0.000870544	0.00126663	0.00143528	0.00126663	0.000870544	0.000465968	0.000194276	6.33278e-05	1.76783e-05	1.19442e-05	3.53041e-05	0.000107319	0.000257307	0.000480712	0.000699432	0.00079256	0.000699432	0.000480712	0.000257307	0.000107261	3.48226e-05	8.80454e-06	1.73372e-06	2.89846e-07	2.32467e-07	1.30881e-06	6.64668e-06	2.62881e-05	8.09732e-05	0.000194245	0.000362897	0.000528011
	-0.0981213	0	0	0	0	0	0	0	0	0	2.39717e-08	2.00712e-07	1.30881e-06	6.64668e-06	2.62881e-05	8.09732e-05	0.000194245	0.000362897	0.000528011	0.000598315	0.000528011	0.000362897	0.000194245	8.09829e-05	2.63698e-05	7.17902e-06	4.01226e-06	1.08931e-05	3.29588e-05	7.90065e-05	0.000147604	0.000214762	0.000243357	0.000214762	0.000147604	7.90065e-05	3.29348e-05	1.06924e-05	2.70345e-06	5.32342e-07	8.94197e-08	7.4912e-08	4.24908e-07	2.15786e-06	8.53451e-06	2.62881e-05	6.3062e-05	0.000117815	0.00017142
	-0.0735914	0	0	0	0	0	0	0	0	0	7.78246e-09	6.51618e-08	4.24908e-07	2.15786e-06	8.53451e-06	2.62881e-05	6.3062e-05	0.000117815	0.00017142	0.000194245	0.00017142	0.000117815	6.3062e-05	2.62905e-05	8.55423e-06	2.28645e-06	1.07793e-06	2.64793e-06	7.96327e-06	1.90842e-05	3.5654e-05	5.18763e-05	5.87836e-05	5.18763e-05	3.5654e-05	1.90842e-05	7.95549e-06	2.58277e-06	6.53026e-07	1.28589e-07	2.16874e-08	1.88307e-08	1.07434e-07	5.45593e-07	2.15786e-06	6.64668e-06	1.59446e-05	2.97884e-05	4.33418e-05
	-0.0490615	0	0	0	0	0	0	0	0	0	1.96772e-09	1.64755e-08	1.07434e-07	5.45593e-07	2.15786e-06	6.64668e-06	1.59446e-05	2.97884e-05	4.33418e-05	4.91127e-05	4.33418e-05	2.97884e-05	1.59446e-05	6.64713e-06	2.1616e-06	5.69992e-07	2.31343e-07	5.06545e-07	1.51149e-06	3.62115e-06	6.76521e-06	9.84332e-06	1.11539e-05	9.84332e-06	6.76521e-06	3.62115e-06	1.50952e-06	4.9007e-07	1.23909e-07	2.43991e-08	4.1292e-09	3.6911e-09	2.11549e-08	1.07434e-07	4.24908e-07	1.30881e-06	3.13967e-06	5.86568e-06	8.53451e-06
	-0.0245316	0	0	0	0	0	0	0	0	0	3.87466e-10	3.24421e-09	2.11549e-08	1.07434e-07	4.24908e-07	1.30881e-06	3.13967e-06	5.86568e-06	8.53451e-06	9.67087e-06	8.53451e-06	5.86568e-06	3.13967e-06	1.30888e-06	4.25465e-07	1.11065e-07	3.95981e-08	7.61885e-08	2.25072e-07	5.38989e-07	1.00696e-06	1.46512e-06	1.6602e-06	1.46512e-06	1.00696e-06	5.38989e-07	2.24684e-07	7.29442e-08	1.84432e-08	3.63168e-09	6.16356e-10	5.64033e-10	3.24421e-09	1.64755e-08	6.51618e-08	2.00712e-07	4.81484e-07	8.99531e-07	1.30881e-06
	-1.7e-06	0	0	0	0	0	0	0	0	0	5.94199e-11	4.97516e-10	3.24421e-09	1.64755e-08	6.51618e-08	2.00712e-07	4.81484e-07	8.99531e-07	1.30881e-06	1.48308e-06	1.30881e-06	8.99531e-07	4.81484e-07	2.00719e-07	6.52212e-08	1.68629e-08	5.21193e-09	8.27998e-09	2.40311e-08	5.75051e-08	1.07434e-07	1.56315e-07	1.77128e-07	1.56315e-07	1.07434e-07	5.75051e-08	2.39717e-08	7.78247e-09	1.96772e-09	3.87466e-10	6.65165e-11	6.65165e-11	3.87466e-10	1.96772e-09	7.78247e-09	2.39717e-08	5.75051e-08	1.07434e-07	1.56315e-07
	0.0245282	0	0	0	0	0	0	0	0	0	7.09669e-12	5.94199e-11	3.87466e-10	1.96772e-09	7.78247e-09	2.39717e-08	5.75051e-08	1.07434e-07	1.56315e-07	1.77128e-07	1.56315e-07	1.07434e-07	5.75051e-08	2.39717e-08	7.78247e-09	1.96772e-09	3.87466e-10	5.94199e-11	7.09669e-12	0	0	0	0	0	0	0	0	0	0	0	0	0	0	0	0	0	0	0	0
	0.0490581	0	0	0	0	0	0	0	0	0	0	0	0	0	0	0	0	0	0	0	0	0	0	0	0	0	0	0	0	0	0	0	0	0	0	0	0	0	0	0	0	0	0	0	0	0	0	0	0
	0.073588	0	0	0	0	0	0	0	0	0	0	0	0	0	0	0	0	0	0	0	0	0	0	0	0	0	0	0	0	0	0	0	0	0	0	0	0	0	0	0	0	0	0	0	0	0	0	0	0
	0.0981179	0	0	0	0	0	0	0	0	0	0	0	0	0	0	0	0	0	0	0	0	0	0	0	0	0	0	0	0	0	0	0	0	0	0	0	0	0	0	0	0	0	0	0	0	0	0	0	0
	0.122648	0	0	0	0	0	0	0	0	0	0	0	0	0	0	0	0	0	0	0	0	0	0	0	0	0	0	0	0	0	0	0	0	0	0	0	0	0	0	0	0	0	0	0	0	0	0	0	0
	0.147178	0	0	0	0	0	0	0	0	0	0	0	0	0	0	0	0	0	0	0	0	0	0	0	0	0	0	0	0	0	0	0	0	0	0	0	0	0	0	0	0	0	0	0	0	0	0	0	0
	0.171708	0	0	0	0	0	0	0	0	0	0	0	0	0	0	0	0	0	0	0	0	0	0	0	0	0	0	0	0	0	0	0	0	0	0	0	0	0	0	0	0	0	0	0	0	0	0	0	0
	0.196238	0	0	0	0	0	0	0	0	0	0	0	0	0	0	0	0	0	0	0	0	0	0	0	0	0	0	0	0	0	0	0	0	0	0	0	0	0	0	0	0	0	0	0	0	0	0	0	0
	0.220767	0	0	0	0	0	0	0	0	0	0	0	0	0	0	0	0	0	0	0	0	0	0	0	0	0	0	0	0	0	0	0	0	0	0	0	0	0	0	0	0	0	0	0	0	0	0	0	0
	0.245297	0	0	0	0	0	0	0	0	0	0	0	0	0	0	0	0	0	0	0	0	0	0	0	0	0	0	0	0	0	0	0	0	0	0	0	0	0	0	0	0	0	0	0	0	0	0	0	0
	0.269827	0	0	0	0	0	0	0	0	0	0	0	0	0	0	0	0	0	0	0	0	0	0	0	0	0	0	0	0	0	0	0	0	0	0	0	0	0	0	0	0	0	0	0	0	0	0	0	0
	0.294357	0	0	0	0	0	0	0	0	0	0	0	0	0	0	0	0	0	0	0	0	0	0	0	0	0	0	0	0	0	0	0	0	0	7.09669e-12	5.94199e-11	3.87466e-10	1.96772e-09	7.78247e-09	2.39717e-08	5.75051e-08	1.07434e-07	1.56315e-07	1.77128e-07	1.56315e-07	1.07434e-07	5.75051e-08	2.39717e-08	7.78247e-09
	0.318887	0	0	0	0	0	0	0	0	0	0	0	0	0	0	0	0	0	0	0	0	0	0	0	0	0	0	0	0	0	0	0	0	0	5.94199e-11	4.97516e-10	3.24421e-09	1.64755e-08	6.51618e-08	2.00712e-07	4.81484e-07	8.99531e-07	1.30881e-06	1.48308e-06	1.30881e-06	8.99531e-07	4.81484e-07	2.00712e-07	6.51618e-08
	0.343417	0	0	0	0	0	0	0	0	0	0	0	0	0	0	0	0	0	0	0	0	0	0	0	0	0	0	0	0	0	0	0	0	0	3.87466e-10	3.25131e-09	2.12144e-08	1.07821e-07	4.26876e-07	1.31659e-06	3.16364e-06	5.92318e-06	8.64194e-06	9.82718e-06	8.71164e-06	6.02199e-06	3.2471e-06	1.36631e-06	4.4888e-07
	0.367947	0	0	0	0	0	0	0	0	0	0	0	0	0	0	0	0	0	0	0	0	0	0	0	0	0	0	0	0	0	0	0	0	0	1.96772e-09	1.65349e-08	1.07931e-07	5.48837e-07	2.17434e-06	6.71184e-06	1.61453e-05	3.02698e-05	4.42413e-05	5.04215e-05	4.48249e-05	3.10972e-05	1.68441e-05	7.12817e-06	2.35857e-06
	0.392477	0	0	0	0	0	0	0	0	0	0	0	0	0	0	0	0	0	0	0	0	0	0	0	0	0	0	0	0	0	0	0	0	0	7.78246e-09	6.55492e-08	4.28152e-07	2.17902e-06	8.64194e-06	2.6713e-05	6.43708e-05	0.000120955	0.000177286	0.000202779	0.000181091	0.00012635	6.89276e-05	2.94278e-05	9.84332e-06
	0.417007	0	0	0	0	0	0	0	0	0	0	0	0	0	0	0	0	0	0	0	0	0	0	0	0	0	0	0	0	0	0	0	0	0	2.39717e-08	2.0268e-07	1.32528e-06	6.75411e-06	2.68337e-05	8.3131e-05	0.000200891	0.000378841	0.0005578	0.000641657	0.000577124	0.000406238	0.000224033	9.69177e-05	3.29348e-05
	0.441536	0	0	0	0	0	0	0	0	0	0	0	0	0	0	0	0	0	0	0	0	0	0	0	0	0	0	0	0	0	0	0	0	0	5.75051e-08	4.89267e-07	3.20483e-06	1.63695e-05	6.52198e-05	0.000202779	0.000492257	0.000933606	0.00138445	0.0016067	0.00146088	0.00104196	0.000583784	0.000257307	8.93501e-05
	0.466066	0	0	0	0	0	0	0	0	0	0	0	0	0	0	0	0	0	0	0	0	0	0	0	0	0	0	0	0	0	0	0	0	0	1.07434e-07	9.23502e-07	6.06639e-06	3.10972e-05	0.000124462	0.000389185	0.000951517	0.00182063	0.00272928	0.00320947	0.0029647	0.0021544	0.00123344	0.000557141	0.000198788
	0.490596	0	0	0	0	0	0	0	0	0	0	0	0	0	0	0	0	0	0	0	0	0	0	0	0	0	0	0	0	0	0	0	0	0	1.56315e-07	1.36631e-06	9.01599e-06	4.64815e-05	0.000187365	0.000591073	0.00146088	0.00283235	0.00431361	0.00516814	0.00487835	0.00363302	0.00213718	0.00099398	0.000365665
	0.515126	0	0	0	0	0	0	0	0	0	0	0	0	0	0	0	0	0	0	0	0	0	0	0	0	0	0	0	0	0	0	0	0	0	1.77128e-07	1.59051e-06	1.05704e-05	5.49784e-05	0.000224033	0.00071613	0.00179818	0.00355201	0.00552789	0.00678737	0.00658297	0.00504785	0.00306167	0.00146886	0.000557141
	0.539656	0	0	0	0	0	0	0	0	0	0	0	0	0	0	0	0	0	0	0	0	0	0	0	0	0	0	0	0	0	0	0	0	0	1.56315e-07	1.46512e-06	9.84332e-06	5.18763e-05	0.000214762	0.000699432	0.00179464	0.00363302	0.00580945	0.00734457	0.00734457	0.00580945	0.00363302	0.00179464	0.000699432
	0.564186	0	0	0	0	0	0	0	0	0	0	0	0	0	0	0	0	0	0	0	0	0	0	0	0	0	0	0	0	0	0	0	0	0	1.07434e-07	1.07666e-06	7.34875e-06	3.94592e-05	0.000166928	0.000557141	0.00146886	0.00306167	0.00504785	0.00658297	0.00678737	0.00552789	0.00355201	0.00179818	0.00071613
	0.588716	0	0	0	0	0	0	0	0	0	0	0	0	0	0	0	0	0	0	0	0	0	0	0	0	0	0	0	0	0	0	0	0	0	5.75051e-08	6.37799e-07	4.44848e-06	2.44791e-05	0.000106404	0.000365665	0.00099398	0.00213718	0.00363302	0.00487835	0.00516814	0.00431361	0.00283235	0.00146088	0.000591073
	0.613246	0	0	0	0	0	0	0	0	0	0	0	0	0	0	0	0	0	0	0	0	0	0	0	0	0	0	0	0	0	0	0	0	0	2.39717e-08	3.08146e-07	2.20834e-06	1.25124e-05	5.60765e-05	0.000198788	0.000557141	0.00123344	0.0021544	0.0029647	0.00320947	0.00272928	0.00182063	0.000951517	0.000389185
	0.637776	0	0	0	0	0	0	0	0	0	0	0	0	0	0	0	0	0	0	0	0	0	0	0	0	0	0	0	0	0	0	0	0	0	7.78246e-09	1.22667e-07	9.06392e-07	5.29753e-06	2.44791e-05	8.93501e-05	0.000257307	0.000583784	0.00104196	0.00146088	0.0016067	0.00138445	0.000933606	0.000492257	0.000202779
	0.662306	0	0	0	0	0	0	0	0	0	0	0	0	0	0	0	0	0	0	0	0	0	0	0	0	0	0	0	0	0	0	0	0	0	1.96772e-09	4.04472e-08	3.08146e-07	1.8544e-06	8.80454e-06	3.29348e-05	9.69177e-05	0.000224033	0.000406238	0.000577124	0.000641657	0.0005578	0.000378841	0.000200891	8.3131e-05
	0.686836	0	0	0	0	0	0	0	0	0	0	0	0	0	0	0	0	0	0	0	0	0	0	0	0	0	0	0	0	0	0	0	0	0	3.87466e-10	1.10267e-08	8.63167e-08	5.32342e-07	2.58277e-06	9.84332e-06	2.94278e-05	6.89276e-05	0.00012635	0.000181091	0.000202779	0.000177286	0.000120955	6.43708e-05	2.6713e-05
	0.711365	0	0	0	0	0	0	0	0	0	0	0	0	0	0	0	0	0	0	0	0	0	0	0	0	0	0	0	0	0	0	0	0	0	5.94199e-11	2.46523e-09	1.97197e-08	1.23909e-07	6.10755e-07	2.35857e-06	7.12817e-06	1.68441e-05	3.10972e-05	4.48249e-05	5.04215e-05	4.42413e-05	3.02698e-05	1.61453e-05	6.71184e-06
	0.735895	0	0	0	0	0	0	0	0	0	0	0	0	0	0	0	0	0	0	0	0	0	0	0	0	0	0	0	0	0	0	0	0	0	7.09669e-12	4.46886e-10	3.63168e-09	2.31226e-08	1.15216e-07	4.4888e-07	1.36631e-06	3.2471e-06	6.02199e-06	8.71164e-06	9.82718e-06	8.64194e-06	5.92318e-06	3.16364e-06	1.31659e-06
	0.760425	0	0	0	0	0	0	0	0	0	0	0	0	0	0	0	0	0	0	0	0	0	0	0	0	0	0	0	0	0	0	0	0	0	0	5.94199e-11	4.97516e-10	3.24421e-09	1.64755e-08	6.51618e-08	2.00712e-07	4.81484e-07	8.99531e-07	1.30881e-06	1.48308e-06	1.30881e-06	8.99531e-07	4.81484e-07	2.00712e-07
	0.784955	0	0	0	0	0	0	0	0	0	0	0	0	0	0	0	0	0	0	0	0	0	0	0	0	0	0	0	0	0	0	0	0	0	0	7.09669e-12	5.94199e-11	3.87466e-10	1.96772e-09	7.78247e-09	2.39717e-08	5.75051e-08	1.07434e-07	1.56315e-07	1.77128e-07	1.56315e-07	1.07434e-07	5.75051e-08	2.39717e-08
	0.809485	0	0	0	0	0	0	0	0	0	0	0	0	0	0	0	0	0	0	0	0	0	0	0	0	0	0	0	0	0	0	0	0	0	0	0	0	0	0	0	0	0	0	0	0	0	0	0	0
	0.834015	0	0	0	0	0	0	0	0	0	0	0	0	0	0	0	0	0	0	0	0	0	0	0	0	0	0	0	0	0	0	0	0	0	0	0	0	0	0	0	0	0	0	0	0	0	0	0	0
	0.858545	0	0	0	0	0	0	0	0	0	0	0	0	0	0	0	0	0	0	0	0	0	0	0	0	0	0	0	0	0	0	0	0	0	0	0	0	0	0	0	0	0	0	0	0	0	0	0	0
	0.883075	0	0	0	0	0	0	0	0	0	0	0	0	0	0	0	0	0	0	0	0	0	0	0	0	0	0	0	0	0	0	0	0	0	0	0	0	0	0	0	0	0	0	0	0	0	0	0	0
	0.907605	0	0	0	0	0	0	0	0	0	0	0	0	0	0	0	0	0	0	0	0	0	0	0	0	0	0	0	0	0	0	0	0	0	0	0	0	0	0	0	0	0	0	0	0	0	0	0	0
	0.932134	0	0	0	0	0	0	0	0	0	0	0	0	0	0	0	0	0	0	0	0	0	0	0	0	0	0	0	0	0	0	0	0	0	0	0	0	0	0	0	0	0	0	0	0	0	0	0	0
	0.956664	0	0	0	0	0	0	0	0	0	0	0	0	0	0	0	0	0	0	0	0	0	0	0	0	0	0	0	0	0	0	0	0	0	0	0	0	0	0	0	0	0	0	0	0	0	0	0	0
	0.981194	0	0	0	0	0	0	0	0	0	0	0	0	0	0	0	0	0	0	0	0	0	0	0	0	0	0	0	0	0	0	0	0	0	0	0	0	0	0	0	0	0	0	0	0	0	0	0	0
	1.00572	0	0	0	0	0	0	0	0	0	0	0	0	0	0	0	0	0	0	0	0	0	0	0	0	0	0	0	0	0	0	0	0	0	0	0	0	0	0	0	0	0	0	0	0	0	0	0	0
	1.03025	0	0	0	0	0	0	0	0	0	0	0	0	0	0	0	0	0	0	0	0	0	0	0	0	0	0	0	0	0	0	0	0	0	0	0	0	0	0	0	0	0	0	0	0	0	0	0	0
	1.05478	0	0	0	0	0	0	0	0	0	0	0	0	0	0	0	0	0	0	0	0	0	0	0	0	0	0	0	0	0	0	0	0	0	0	0	0	0	0	0	0	0	0	0	0	0	0	0	0
	1.07931	0	0	0	0	0	0	0	0	0	0	0	0	0	0	0	0	0	0	0	0	0	0	0	0	0	0	0	0	0	0	0	0	0	0	0	0	0	0	0	0	0	0	0	0	0	0	0	0
	1.10384	0	0	0	0	0	0	0	0	0	0	0	0	0	0	0	0	0	0	0	0	0	0	0	0	0	0	0	0	0	0	0	0	0	0	0	0	0	0	0	0	0	0	0	0	0	0	0	0
	1.12837	0	0	0	0	0	0	0	0	0	0	0	0	0	0	0	0	0	0	0	0	0	0	0	0	0	0	0	0	0	0	0	0	0	0	0	0	0	0	0	0	0	0	0	0	0	0	0	0
	1.1529	0	0	0	0	0	0	0	0	0	0	0	0	0	0	0	0	0	0	0	0	0	0	0	0	0	0	0	0	0	0	0	0	0	0	0	0	0	0	0	0	0	0	0	0	0	0	0	0
	1.17743	0	0	0	0	0	0	0	0	0	0	0	0	0	0	0	0	0	0	0	0	0	0	0	0	0	0	0	0	0	0	0	0	0	0	0	0	0	0	0	0	0	0	0	0	0	0	0	0
	1.20196	0	0	0	0	0	0	0	0	0	0	0	0	0	0	0	0	0	0	0	0	0	1.41934e-11	1.1884e-10	7.74932e-10	3.93543e-09	1.55649e-08	4.79434e-08	1.1501e-07	2.14867e-07	3.1263e-07	3.54256e-07	3.1263e-07	2.14867e-07	1.1501e-07	4.79434e-08	1.55649e-08	3.93543e-09	7.74932e-10	1.1884e-10	1.41934e-11	0	0	0	0	0	0	0	0
	1.22649	0	0	0	0	0	0	0	0	0	0	0	0	0	0	0	0	0	0	0	0	0	1.1884e-10	9.95033e-10	6.48843e-09	3.2951e-08	1.30324e-07	4.01425e-07	9.62968e-07	1.79906e-06	2.61762e-06	2.96615e-06	2.61762e-06	1.79906e-06	9.62968e-07	4.01425e-07	1.30324e-07	3.2951e-08	6.48843e-09	9.95033e-10	1.1884e-10	0	0	0	0	0	0	0	0
	1.25102	0	0	0	0	0	0	0	0	0	0	0	0	0	0	0	0	0	0	0	0	0	7.74932e-10	6.48843e-09	4.23099e-08	2.14867e-07	8.49816e-07	2.61762e-06	6.27934e-06	1.17314e-05	1.7069e-05	1.93417e-05	1.7069e-05	1.17314e-05	6.27934e-06	2.61762e-06	8.49816e-07	2.14867e-07	4.23099e-08	6.48843e-09	7.74932e-10	0	0	0	0	0	0	0	0
	1.27555	0	0	0	0	0	0	0	0	0	0	0	0	0	0	0	0	0	0	0	0	0	3.93543e-09	3.2951e-08	2.14867e-07	1.09119e-06	4.31572e-06	1.32934e-05	3.18891e-05	5.95767e-05	8.66836e-05	9.82254e-05	8.66836e-05	5.95767e-05	3.18891e-05	1.32934e-05	4.31572e-06	1.09119e-06	2.14867e-07	3.2951e-08	3.93543e-09	0	0	0	0	0	0	0	0
	1.30008	0	0	0	0	0	0	0	0	0	0	0	0	0	0	0	0	0	0	0	0	0	1.55649e-08	1.30324e-07	8.49816e-07	4.31572e-06	1.7069e-05	5.25763e-05	0.000126124	0.000235631	0.00034284	0.000388489	0.00034284	0.000235631	0.000126124	5.25763e-05	1.7069e-05	4.31572e-06	8.49816e-07	1.30324e-07	1.55649e-08	0	0	0	0	0	0	0	0
	1.32461	0	0	0	0	0	0	0	0	0	0	0	0	0	0	0	0	0	0	0	0	0	4.79434e-08	4.01425e-07	2.61762e-06	1.32934e-05	5.25763e-05	0.000161946	0.000388489	0.000725793	0.00105602	0.00119663	0.00105602	0.000725793	0.000388489	0.000161946	5.25763e-05	1.32934e-05	2.61762e-06	4.01425e-07	4.79434e-08	0	0	0	0	0	0	0	0
	1.34914	0	0	0	0	0	0	0	0	0	0	0	0	0	0	0	0	0	0	0	0	0	1.1501e-07	9.62968e-07	6.27934e-06	3.18891e-05	0.000126124	0.000388489	0.000931937	0.00174109	0.00253327	0.00287057	0.00253327	0.00174109	0.000931937	0.000388489	0.000126124	3.18891e-05	6.27934e-06	9.62968e-07	1.1501e-07	0	0	0	0	0	0	0	0
	1.37367	0	0	0	0	0	0	0	0	0	0	0	0	0	0	0	0	0	0	0	0	0	2.14867e-07	1.79906e-06	1.17314e-05	5.95767e-05	0.000235631	0.000725793	0.00174109	0.00325278	0.00473277	0.00536293	0.00473277	0.00325278	0.00174109	0.000725793	0.000235631	5.95767e-05	1.17314e-05	1.79906e-06	2.14867e-07	0	0	0	0	0	0	0	0
	1.3982	0	0	0	0	0	0	0	0	0	0	0	0	0	0	0	0	0	0	0	0	0	3.1263e-07	2.61762e-06	1.7069e-05	8.66836e-05	0.00034284	0.00105602	0.00253327	0.00473277	0.00688613	0.00780301	0.00688613	0.00473277	0.00253327	0.00105602	0.00034284	8.66836e-05	1.7069e-05	2.61762e-06	3.1263e-07	0	0	0	0	0	0	0	0
	1.42273	0	0	0	0	0	0	0	0	0	0	0	0	0	0	0	0	0	0	0	0	0	3.54256e-07	2.96615e-06	1.93417e-05	9.82254e-05	0.000388489	0.00119663	0.00287057	0.00536293	0.00780301	0.00884197	0.00780301	0.00536293	0.00287057	0.00119663	0.000388489	9.82254e-05	1.93417e-05	2.96615e-06	3.54256e-07	0	0	0	0	0	0	0	0
	1.44726	0	0	0	0	0	0	0	0	0	0	0	0	0	0	0	0	0	0	0	0	0	3.1263e-07	2.61762e-06	1.7069e-05	8.66836e-05	0.00034284	0.00105602	0.00253327	0.00473277	0.00688613	0.00780301	0.00688613	0.00473277	0.00253327	0.00105602	0.00034284	8.66836e-05	1.7069e-05	2.61762e-06	3.1263e-07	0	0	0	0	0	0	0	0
	1.47179	0	0	0	0	0	0	0	0	0	0	0	0	0	0	0	0	0	0	0	0	0	2.14867e-07	1.79906e-06	1.17314e-05	5.95767e-05	0.000235631	0.000725793	0.00174109	0.00325278	0.00473277	0.00536293	0.00473277	0.00325278	0.00174109	0.000725793	0.000235631	5.95767e-05	1.17314e-05	1.79906e-06	2.14867e-07	0	0	0	0	0	0	0	0
	1.49632	0	0	0	0	0	0	0	0	0	0	0	0	0	0	0	0	0	0	0	0	0	1.1501e-07	9.62968e-07	6.27934e-06	3.18891e-05	0.000126124	0.000388489	0.000931937	0.00174109	0.00253327	0.00287057	0.00253327	0.00174109	0.000931937	0.000388489	0.000126124	3.18891e-05	6.27934e-06	9.62968e-07	1.1501e-07	0	0	0	0	0	0	0	0
	1.52085	0	0	0	0	0	0	0	0	0	0	0	0	0	0	0	0	0	0	0	0	0	4.79434e-08	4.01425e-07	2.61762e-06	1.32934e-05	5.25763e-05	0.000161946	0.000388489	0.000725793	0.00105602	0.00119663	0.00105602	0.000725793	0.000388489	0.000161946	5.25763e-05	1.32934e-05	2.61762e-06	4.01425e-07	4.79434e-08	0	0	0	0	0	0	0	0
	1.54538	0	0	0	0	0	0	0	0	0	0	0	0	0	0	0	0	0	0	0	0	0	1.55649e-08	1.30324e-07	8.49816e-07	4.31572e-06	1.7069e-05	5.25763e-05	0.000126124	0.000235631	0.00034284	0.000388489	0.00034284	0.000235631	0.000126124	5.25763e-05	1.7069e-05	4.31572e-06	8.49816e-07	1.30324e-07	1.55649e-08	0	0	0	0	0	0	0	0
	1.56991	0	0	0	0	0	0	0	0	0	0	0	0	0	0	0	0	0	0	0	0	0	3.93543e-09	3.2951e-08	2.14867e-07	1.09119e-06	4.31572e-06	1.32934e-05	3.18891e-05	5.95767e-05	8.66836e-05	9.82254e-05	8.66836e-05	5.95767e-05	3.18891e-05	1.32934e-05	4.31572e-06	1.09119e-06	2.14867e-07	3.2951e-08	3.93543e-09	0	0	7.09669e-12	5.94199e-11	3.87466e-10	1.96772e-09	7.78247e-09	2.39717e-08
	1.59444	0	0	0	0	0	0	0	0	0	0	0	0	0	0	0	0	0	0	0	0	0	7.74932e-10	6.48843e-09	4.23099e-08	2.14867e-07	8.49816e-07	2.61762e-06	6.27934e-06	1.17314e-05	1.7069e-05	1.93417e-05	1.7069e-05	1.17314e-05	6.27934e-06	2.61762e-06	8.49816e-07	2.14867e-07	4.23099e-08	6.48843e-09	7.74932e-10	0	0	5.94199e-11	4.97516e-10	3.24421e-09	1.64755e-08	6.51618e-08	2.00712e-07
	1.61897	0	0	0	0	0	0	0	0	0	0	0	0	0	0	0	0	0	0	0	0	0	1.1884e-10	9.95033e-10	6.48843e-09	3.2951e-08	1.30324e-07	4.01425e-07	9.62968e-07	1.79906e-06	2.61762e-06	2.96615e-06	2.61762e-06	1.79906e-06	9.62968e-07	4.01425e-07	1.30324e-07	3.2951e-08	6.48843e-09	9.95033e-10	1.1884e-10	0	0	3.87466e-10	3.24421e-09	2.11549e-08	1.07434e-07	4.24908e-07	1.30881e-06
	1.6435	0	0	0	0	0	0	0	0	0	0	0	0	0	0	0	0	0	0	0	0	0	1.41934e-11	1.1884e-10	7.74932e-10	3.93543e-09	1.55649e-08	4.79434e-08	1.1501e-07	2.14867e-07	3.1263e-07	3.54256e-07	3.1263e-07	2.14867e-07	1.1501e-07	4.79434e-08	1.55649e-08	3.93543e-09	7.74932e-10	1.1884e-10	1.41934e-11	0	0	1.96772e-09	1.64755e-08	1.07434e-07	5.45593e-07	2.15786e-06	6.64668e-06
	1.66803	0	0	0	0	0	0	0	0	0	0	0	0	0	0	0	0	0	0	0	0	0	0	0	0	0	0	0	0	0	0	0	0	0	0	0	0	0	0	0	0	0	0	7.78246e-09	6.51618e-08	4.24908e-07	2.15786e-06	8.53451e-06	2.62881e-05
	1.69256	0	0	0	0	0	0	0	0	0	0	0	0	0	0	0	0	0	0	0	0	0	0	0	0	0	0	0	0	0	0	0	0	0	0	0	0	0	0	0	0	0	0	2.39717e-08	2.00712e-07	1.30881e-06	6.64668e-06	2.62881e-05	8.09732e-05
	1.71709	0	0	0	0	0	0	0	0	0	0	0	0	0	0	0	0	0	0	0	0	0	0	0	0	0	0	0	0	0	0	0	0	0	0	0	0	0	0	0	0	0	0	5.75051e-08	4.81484e-07	3.13967e-06	1.59446e-05	6.3062e-05	0.000194245
	1.74162	0	0	0	0	0	0	0	0	0	0	0	0	0	0	0	0	0	0	0	0	0	0	0	0	0	0	0	0	0	0	0	0	0	0	0	0	0	0	0	0	0	0	1.07434e-07	8.99531e-07	5.86568e-06	2.97884e-05	0.000117815	0.000362897
	1.76615	0	0	0	0	0	0	0	0	0	0	0	0	0	0	0	0	0	0	0	0	0	0	0	0	0	0	0	0	0	0	0	0	0	0	0	0	0	0	0	0	0	0	1.56315e-07	1.30881e-06	8.53451e-06	4.33418e-05	0.00017142	0.000528011
	1.79068	0	0	0	0	0	0	0	0	0	0	0	0	0	0	0	0	0	0	0	0	0	0	0	0	0	0	0	0	0	0	0	0	0	0	0	0	0	0	0	0	0	0	1.77128e-07	1.48308e-06	9.67087e-06	4.91127e-05	0.000194245	0.000598315
	1.81521	0	0	0	0	0	0	0	0	0	0	0	0	0	0	0	0	0	0	0	0	0	0	0	0	0	0	0	0	0	0	0	0	0	0	0	0	0	0	0	0	0	0	1.56315e-07	1.30881e-06	8.53451e-06	4.33418e-05	0.00017142	0.000528011
	1.83974	0	0	0	0	0	0	0	0	0	0	0	0	0	0	0	0	0	0	0	0	0	0	0	0	0	0	0	0	0	0	0	0	0	0	0	0	0	0	0	0	0	0	1.07434e-07	8.99531e-07	5.86568e-06	2.97884e-05	0.000117815	0.000362897
	1.86427	0	0	0	0	0	0	0	0	0	0	0	0	0	0	0	0	0	0	0	0	0	0	0	0	0	0	0	0	0	0	0	0	0	0	0	0	0	0	0	0	0	0	5.75051e-08	4.81484e-07	3.13967e-06	1.59446e-05	6.3062e-05	0.000194245
	1.8888	0	0	0	0	0	0	0	0	0	0	0	0	0	0	0	0	0	0	0	0	0	0	0	0	0	0	0	0	0	0	0	0	0	0	0	0	0	0	0	0	0	0	2.39717e-08	2.00712e-07	1.30881e-06	6.64668e-06	2.62881e-05	8.09732e-05
	1.91333	0	0	0	0	0	0	0	0	0	0	0	0	0	0	0	0	0	0	0	0	0	0	0	0	0	0	0	0	0	0	0	0	0	0	0	0	0	0	0	0	0	0	7.78246e-09	6.51618e-08	4.24908e-07	2.15786e-06	8.53451e-06	2.62881e-05
	1.93786	0	0	0	0	0	0	0	0	0	0	0	0	0	0	0	0	0	0	0	0	0	0	0	0	0	0	0	0	0	0	0	0	0	0	0	0	0	0	0	0	0	0	1.96772e-09	1.64755e-08	1.07434e-07	5.45593e-07	2.15786e-06	6.64668e-06
	1.96239	0	0	0	0	0	0	0	0	0	0	0	0	0	0	0	0	0	0	0	0	0	0	0	0	0	0	0	0	0	0	0	0	0	0	0	0	0	0	0	0	0	0	3.87466e-10	3.24421e-09	2.11549e-08	1.07434e-07	4.24908e-07	1.30881e-06
	1.98692	0	0	0	0	0	0	0	0	0	0	0	0	0	0	0	0	0	0	0	0	0	0	0	0	0	0	0	0	0	0	0	0	0	0	0	0	0	0	0	0	0	0	5.94199e-11	4.97516e-10	3.24421e-09	1.64755e-08	6.51618e-08	2.00712e-07
	2.01145	0	0	0	0	0	0	0	0	0	0	0	0	0	0	0	0	0	0	0	0	0	0	0	0	0	0	0	0	0	0	0	0	0	0	0	0	0	0	0	0	0	0	7.09669e-12	5.94199e-11	3.87466e-10	1.96772e-09	7.78247e-09	2.39717e-08
	2.03598	0	0	0	0	0	0	0	0	0	0	0	0	0	0	0	0	0	0	0	0	0	0	0	0	0	0	0	0	0	0	0	0	0	0	0	0	0	0	0	0	0	0	0	0	0	0	0	0
	2.06051	0	0	0	0	0	0	0	0	0	0	0	0	0	0	0	0	0	0	0	0	0	0	0	0	0	0	0	0	0	0	0	0	0	0	0	0	0	0	0	0	0	0	0	0	0	0	0	0
	2.08504	0	0	0	0	0	0	0	0	0	0	0	0	0	0	0	0	0	0	0	0	0	0	0	0	0	0	0	0	0	0	0	0	0	0	0	0	0	0	0	0	0	0	0	0	0	0	0	0
	2.10957	0	0	0	0	0	0	0	0	0	0	0	0	0	0	0	0	0	0	0	0	0	0	0	0	0	0	0	0	0	0	0	0	0	0	0	0	0	0	0	0	0	0	0	0	0	0	0	0
	2.1341	0	0	0	0	0	0	0	0	0	0	0	0	0	0	0	0	0	0	0	0	0	0	0	0	0	0	0	0	0	0	0	0	0	0	0	0	0	0	0	0	0	0	0	0	0	0	0	0
	2.15863	0	0	0	0	0	0	0	0	0	0	0	0	0	0	0	0	0	0	0	0	0	0	0	0	0	0	0	0	0	0	0	0	0	0	0	0	0	0	0	0	0	0	0	0	0	0	0	0
	2.18316	0	0	0	0	0	0	0	0	0	0	0	0	0	0	0	0	0	0	0	0	0	0	0	0	0	0	0	0	0	0	0	0	0	0	0	0	0	0	0	0	0	0	0	0	0	0	0	0
	2.20769	0	0	0	0	0	0	0	0	0	0	0	0	0	0	0	0	0	0	0	0	0	0	0	0	0	0	0	0	0	0	0	0	0	0	0	0	0	0	0	0	0	0	0	0	0	0	0	0
	2.23222	0	0	0	0	0	0	0	0	0	0	0	0	0	0	0	0	0	0	0	0	0	0	0	0	0	0	0	0	0	0	0	0	0	0	0	0	0	0	0	0	0	0	0	0	0	0	0	0
	2.25675	0	0	0	0	0	0	0	0	0	0	0	0	0	0	0	0	0	0	0	0	0	0	0	0	0	0	0	0	0	0	0	0	0	0	0	0	0	0	0	0	0	0	0	0	0	0	0	0
	2.28128	0	0	0	0	0	0	0	0	0	0	0	0	0	0	0	0	0	0	0	0	0	0	0	0	0	0	0	0	0	0	0	0	0	0	0	0	0	0	0	0	0	0	0	0	0	0	0	0
	2.30581	0	0	0	0	0	0	0	0	0	0	0	0	0	0	0	0	0	0	0	0	0	0	0	0	0	0	0	0	0	0	0	0	0	0	0	0	0	0	0	0	0	0	0	0	0	0	0	0
	2.33034	0	0	0	0	0	0	0	0	0	0	0	0	0	0	0	0	0	0	0	0	0	0	0	0	0	0	0	0	0	0	0	0	0	0	0	0	0	0	0	0	0	0	0	0	0	0	0	0
	2.35487	0	0	0	0	0	0	0	0	0	0	0	0	0	0	0	0	0	0	0	0	0	0	0	0	0	0	0	0	0	0	0	0	0	0	0	0	0	0	0	0	0	0	0	0	0	0	0	0
	2.3794	0	0	0	0	0	0	0	0	0	0	0	0	0	0	0	0	0	0	0	0	0	0	0	0	0	0	0	0	0	0	0	0	0	0	0	0	0	0	0	0	0	0	0	0	0	0	0	0
	2.40393	0	0	0	0	0	0	0	0	0	0	0	0	0	0	0	0	0	0	0	0	0	0	0	0	0	0	0	0	0	0	0	0	0	0	0	0	0	0	0	0	0	0	0	0	0	0	0	0
	2.42846	0	0	0	0	0	0	0	0	0	0	0	0	0	0	0	0	0	0	0	0	0	0	0	0	0	0	0	0	0	0	0	0	0	0	0	0	0	0	0	0	0	0	0	0	0	0	0	0
	2.45299	0	0	0	0	0	0	0	0	0	0	0	0	0	0	0	0	0	0	0	0	0	0	0	0	0	0	0	0	0	0	0	0	0	0	0	0	0	0	0	0	0	0	0	0	0	0	0	0
	2.47752	0	0	0	0	0	0	0	0	0	0	0	0	0	0	0	0	0	0	0	0	0	0	0	0	0	0	0	0	0	0	0	0	0	0	0	0	0	0	0	0	0	0	0	0	0	0	0	0
	2.50205	0	0	0	0	0	0	0	0	0	0	0	0	0	0	0	0	0	0	0	0	0	0	0	0	0	0	0	0	0	0	0	0	0	0	0	0	0	0	0	0	0	0	0	0	0	0	0	0
	2.52658	0	0	0	0	0	0	0	0	0	0	0	0	0	0	0	0	0	0	0	0	0	0	0	0	0	0	0	0	0	0	0	0	0	0	0	0	0	0	0	0	0	0	0	0	0	0	0	0
	2.55111	0	0	0	0	0	0	0	0	0	0	0	0	0	0	0	0	0	0	0	0	0	0	0	0	0	0	0	0	0	0	0	0	0	0	0	0	0	0	0	0	0	0	0	0	0	0	0	0
	2.57564	0	0	0	0	0	0	0	0	0	0	0	0	0	0	0	0	0	0	0	0	0	0	0	0	0	0	0	0	0	0	0	0	0	0	0	0	0	0	0	0	0	0	0	0	0	0	0	0
	2.60017	0	0	0	0	0	0	0	0	0	0	0	0	0	0	0	0	0	0	0	0	0	0	0	0	0	0	0	0	0	0	0	0	0	0	0	0	0	0	0	0	0	0	0	0	0	0	0	0
	2.6247	0	0	0	0	0	0	0	0	0	0	0	0	0	0	0	0	0	0	0	0	0	0	0	0	0	0	0	0	0	0	0	0	0	0	0	0	0	0	0	0	0	0	0	0	0	0	0	0
	2.64923	0	0	0	0	0	0	0	0	0	0	0	0	0	0	0	0	0	0	0	0	0	0	0	0	0	0	0	0	0	0	0	0	0	0	0	0	0	0	0	0	0	0	0	0	0	0	0	0
	2.67376	0	0	0	0	0	0	0	0	0	0	0	0	0	0	0	0	0	0	0	0	0	0	0	0	0	0	0	0	0	0	0	0	0	0	0	0	0	0	0	0	0	0	0	0	0	0	0	0
	2.69829	0	0	0	0	0	0	0	0	0	0	0	0	0	0	0	0	0	0	0	0	0	0	0	0	0	0	0	0	0	0	0	0	0	0	0	0	0	0	0	0	0	0	0	0	0	0	0	0
	2.72282	0	0	0	0	0	0	0	0	0	0	0	0	0	0	0	0	0	0	0	0	0	0	0	0	0	0	0	0	0	0	0	0	0	0	0	0	0	0	0	0	0	0	0	0	0	0	0	0
	2.74735	0	0	0	0	0	0	0	0	0	0	0	0	0	0	0	0	0	0	0	0	0	0	0	0	0	0	0	0	0	0	0	0	0	0	0	0	0	0	0	0	0	0	0	0	0	0	0	0
	2.77188	0	0	0	0	0	0	0	0	0	0	0	0	0	0	0	0	0	0	0	0	0	0	0	0	0	0	0	0	0	0	0	0	0	0	0	0	0	0	0	0	0	0	0	0	0	0	0	0
	2.79641	0	0	0	0	0	0	0	0	0	0	0	0	0	0	0	0	0	0	0	0	0	0	0	0	0	0	0	0	0	0	0	0	0	0	0	0	0	0	0	0	0	0	0	0	0	0	0	0
	2.82094	0	0	0	0	0	0	0	0	0	0	0	0	0	0	0	0	0	0	0	0	0	0	0	0	0	0	0	0	0	0	0	0	0	0	0	0	0	0	0	0	0	0	0	0	0	0	0	0
	2.84547	0	0	0	0	0	0	0	0	0	0	0	0	0	0	0	0	0	0	0	0	0	0	0	0	0	0	0	0	0	0	0	0	0	0	0	0	0	0	0	0	0	0	0	0	0	0	0	0
	2.87	0	0	0	0	0	0	0	0	0	0	0	0	0	0	0	0	0	0	0	0	0	0	0	0	0	0	0	0	0	0	0	0	0	0	0	0	0	0	0	0	0	0	0	0	0	0	0	0
[truncated: 187 more columns]

## Sheet: Figure 1d2
Figure 1d2
rows	ky (invA)
columns	kx (invA)
		-2.87	-2.84547	-2.82094	-2.79641	-2.77188	-2.74735	-2.72282	-2.69829	-2.67376	-2.64923	-2.6247	-2.60017	-2.57564	-2.55111	-2.52658	-2.50205	-2.47752	-2.45299	-2.42846	-2.40393	-2.3794	-2.35487	-2.33034	-2.30581	-2.28128	-2.25675	-2.23222	-2.20769	-2.18316	-2.15863	-2.1341	-2.10957	-2.08504	-2.06051	-2.03598	-2.01145	-1.98692	-1.96239	-1.93786	-1.91333	-1.8888	-1.86427	-1.83974	-1.81521	-1.79068	-1.76615	-1.74162	-1.71709
	-2.87	0	0	0	0	0	0	0	0	0	0	0	0	0	0	0	0	0	0	0	0	0	0	0	0	0	0	0	0	0	0	0	0	0	0	0	0	0	0	0	0	0	0	0	0	0	0	0	0
	-2.84547	0	0	0	0	0	0	0	0	0	0	0	0	0	0	0	0	0	0	0	0	0	0	0	0	0	0	0	0	0	0	0	0	0	0	0	0	0	0	0	0	0	0	0	0	0	0	0	0
	-2.82094	0	0	0	0	0	0	0	0	0	0	0	0	0	0	0	0	0	0	0	0	0	0	0	0	0	0	0	0	0	0	0	0	0	0	0	0	0	0	0	0	0	0	0	0	0	0	0	0
	-2.79641	0	0	0	0	0	0	0	0	0	0	0	0	0	0	0	0	0	0	0	0	0	0	0	0	0	0	0	0	0	0	0	0	0	0	0	0	0	0	0	0	0	0	0	0	0	0	0	0
	-2.77188	0	0	0	0	0	0	0	0	0	0	0	0	0	0	0	0	0	0	0	0	0	0	0	0	0	0	0	0	0	0	0	0	0	0	0	0	0	0	0	0	0	0	0	0	0	0	0	0
	-2.74735	0	0	0	0	0	0	0	0	0	0	0	0	0	0	0	0	0	0	0	0	0	0	0	0	0	0	0	0	0	0	0	0	0	0	0	0	0	0	0	0	0	0	0	0	0	0	0	0
	-2.72282	0	0	0	0	0	0	0	0	0	0	0	0	0	0	0	0	0	0	0	0	0	0	0	0	0	0	0	0	0	0	0	0	0	0	0	0	0	0	0	0	0	0	0	0	0	0	0	0
	-2.69829	0	0	0	0	0	0	0	0	0	0	0	0	0	0	0	0	0	0	0	0	0	0	0	0	0	0	0	0	0	0	0	0	0	0	0	0	0	0	0	0	0	0	0	0	0	0	0	0
	-2.67376	0	0	0	0	0	0	0	0	0	0	0	0	0	0	0	0	0	0	0	0	0	0	0	0	0	0	0	0	0	0	0	0	0	0	0	0	0	0	0	0	0	0	0	0	0	0	0	0
	-2.64923	0	0	0	0	0	0	0	0	0	0	0	0	0	0	0	0	0	0	0	0	0	0	0	0	0	0	0	0	0	0	0	0	0	0	0	0	0	0	0	0	0	0	0	0	0	0	0	0
	-2.6247	0	0	0	0	0	0	0	0	0	0	0	0	0	0	0	0	0	0	0	0	0	0	0	0	0	0	0	0	0	0	0	0	0	0	0	0	0	0	0	0	0	0	0	0	0	0	0	0
	-2.60017	0	0	0	0	0	0	0	0	0	0	0	0	0	0	0	0	0	0	0	0	0	0	0	0	0	0	0	0	0	0	0	0	0	0	0	0	0	0	0	0	0	0	0	0	0	0	0	0
	-2.57564	0	0	0	0	0	0	0	0	0	0	0	0	0	0	0	0	0	0	0	0	0	0	0	0	0	0	0	0	0	0	0	0	0	0	0	0	0	0	0	0	0	0	0	0	0	0	0	0
	-2.55111	0	0	0	0	0	0	0	0	0	0	0	0	0	0	0	0	0	0	0	0	0	0	0	0	0	0	0	0	0	0	0	0	0	0	0	0	0	0	0	0	0	0	0	0	0	0	0	0
	-2.52658	0	0	0	0	0	0	0	0	0	0	0	0	0	0	0	0	0	0	0	0	0	0	0	0	0	0	0	0	0	0	0	0	0	0	0	0	0	0	0	0	0	0	0	0	0	0	0	0
	-2.50205	0	0	0	0	0	0	0	0	0	0	0	0	0	0	0	0	0	0	0	0	0	0	0	0	0	0	0	0	0	0	0	0	0	0	0	0	0	0	0	0	0	0	0	0	0	0	0	0
	-2.47752	0	0	0	0	0	0	0	0	0	0	0	0	0	0	0	0	0	0	0	0	0	0	0	0	0	0	0	0	0	0	0	0	0	0	0	0	0	0	0	0	0	0	0	0	0	0	0	0
	-2.45299	0	0	0	0	0	0	0	0	0	0	0	0	0	0	0	0	0	0	0	0	0	0	0	0	0	0	0	0	0	0	0	0	0	0	0	0	0	0	0	0	0	0	0	0	0	0	0	0
	-2.42846	0	0	0	0	0	0	0	0	0	0	0	0	0	0	0	0	0	0	0	0	0	0	0	0	0	0	0	0	0	0	0	0	0	0	0	0	0	0	0	0	0	0	0	0	0	0	0	0
	-2.40393	0	0	0	0	0	0	0	0	0	0	0	0	0	0	0	0	0	0	0	0	0	0	0	0	0	0	0	0	0	0	0	0	0	0	0	0	0	0	0	0	0	0	0	0	0	0	0	0
	-2.3794	0	0	0	0	0	0	0	0	0	0	0	0	0	0	0	0	0	0	0	0	0	0	0	0	0	0	0	0	0	0	0	0	0	0	0	0	0	0	0	0	0	0	0	0	0	0	7.09669e-12	5.94199e-11
	-2.35487	0	0	0	0	0	0	0	0	0	0	0	0	0	0	0	0	0	0	0	0	0	0	0	0	0	0	0	0	0	0	0	0	0	0	0	0	0	0	0	0	0	0	0	0	0	0	5.94199e-11	4.97516e-10
	-2.33034	0	0	0	0	0	0	0	0	0	0	0	0	0	0	0	0	0	0	0	0	0	0	0	0	0	0	0	0	0	0	0	0	0	0	0	0	0	0	0	0	0	0	0	0	0	0	3.94563e-10	3.30363e-09
	-2.30581	0	0	0	0	0	0	0	0	0	0	0	0	0	0	0	0	0	0	0	0	0	0	0	0	0	0	0	0	0	0	0	0	0	0	0	0	0	0	0	0	0	0	7.09669e-12	5.94199e-11	3.94563e-10	2.03423e-09	1.02565e-08	4.32999e-08
	-2.28128	0	0	0	0	0	0	0	0	0	0	0	0	0	0	0	0	0	0	0	0	0	0	0	0	0	0	0	0	0	0	0	0	0	0	0	0	0	0	0	0	7.09669e-12	5.94199e-11	4.46886e-10	2.46523e-09	1.10861e-08	4.10112e-08	1.34645e-07	3.96726e-07
	-2.25675	0	0	0	0	0	0	0	0	0	0	0	0	0	0	0	0	0	0	0	0	0	0	0	0	0	0	0	0	0	0	0	0	0	0	0	0	0	0	0	0	5.94199e-11	4.97516e-10	3.63168e-09	1.97197e-08	8.67042e-08	3.11851e-07	9.57407e-07	2.55869e-06
	-2.23222	0	0	0	0	0	0	0	0	0	0	0	0	0	0	0	0	0	0	0	0	0	0	0	0	0	0	0	0	0	0	0	0	0	0	0	0	0	0	0	0	3.87466e-10	3.24421e-09	2.31226e-08	1.23909e-07	5.34309e-07	1.87335e-06	5.49136e-06	1.37433e-05
	-2.20769	0	0	0	0	0	0	0	0	0	0	0	0	0	0	0	0	0	0	0	0	0	0	0	0	0	0	0	0	0	0	0	0	0	0	0	0	0	0	0	0	1.96772e-09	1.64826e-08	1.15276e-07	6.11142e-07	2.59252e-06	8.88801e-06	2.51495e-05	5.99853e-05
	-2.18316	0	0	0	0	0	0	0	0	0	0	0	0	0	0	0	0	0	0	0	0	0	0	0	0	0	0	0	0	0	0	0	0	0	0	0	0	0	0	0	0	7.78246e-09	6.52212e-08	4.49377e-07	2.36182e-06	9.88377e-06	3.32364e-05	9.13801e-05	0.000209729
	-2.15863	0	0	0	0	0	0	0	0	0	0	0	0	0	0	0	0	0	0	0	0	0	0	0	0	0	0	0	0	0	0	0	0	0	0	0	0	0	0	0	0	2.39717e-08	2.011e-07	1.36956e-06	7.14932e-06	2.95927e-05	9.79212e-05	0.000262876	0.000584133
	-2.1341	0	0	0	0	0	0	0	0	0	0	0	0	0	0	0	0	0	0	0	0	0	0	0	0	0	0	0	0	0	0	0	0	0	0	0	0	0	0	0	0	5.75051e-08	4.83452e-07	3.26358e-06	1.69515e-05	6.95807e-05	0.000227304	0.000598451	0.00129397
	-2.10957	0	0	0	0	0	0	0	0	0	0	0	0	0	0	0	0	0	0	0	0	0	0	0	0	0	0	0	0	0	0	0	0	0	0	0	0	0	0	0	0	1.07434e-07	9.07313e-07	6.08715e-06	3.15221e-05	0.000128664	0.000416464	0.00108037	0.00228496
	-2.08504	0	0	0	0	0	0	0	0	0	0	0	0	0	0	0	0	0	0	0	0	0	0	0	0	0	0	0	0	0	0	0	0	0	0	0	0	0	0	0	0	1.56315e-07	1.33278e-06	8.91235e-06	4.61341e-05	0.000187918	0.000605465	0.00155659	0.00324173
	-2.06051	0	0	0	0	0	0	0	0	0	0	0	0	0	0	0	0	0	0	0	0	0	0	0	0	0	0	0	0	0	0	0	0	0	0	0	0	0	0	0	0	1.77128e-07	1.54058e-06	1.03087e-05	5.35632e-05	0.000218896	0.000706781	0.00181575	0.00375909
	-2.03598	0	0	0	0	0	0	0	0	0	0	0	0	0	0	0	0	0	0	0	0	0	0	0	0	0	0	0	0	0	0	0	0	0	0	0	0	0	0	0	0	1.56315e-07	1.41624e-06	9.54147e-06	5.01148e-05	0.000207247	0.000677557	0.00176077	0.00367408
	-2.01145	0	0	0	0	0	0	0	0	0	0	0	0	0	0	0	0	0	0	0	0	0	0	0	0	0	0	0	0	0	0	0	0	0	0	0	0	0	0	0	0	1.07434e-07	1.05585e-06	7.23199e-06	3.88283e-05	0.000164555	0.000552529	0.00147555	0.00315706
	-1.98692	0	0	0	0	0	0	0	0	0	0	0	0	0	0	0	0	0	0	0	0	0	0	0	0	0	0	0	0	0	0	0	0	0	0	0	0	0	0	0	0	5.75051e-08	6.58612e-07	4.64672e-06	2.58736e-05	0.000113989	0.000398772	0.0011104	0.00247372
	-1.96239	0	0	0	0	0	0	0	0	0	0	0	0	0	0	0	0	0	0	0	0	0	0	0	0	0	0	0	0	0	0	0	0	0	0	0	0	0	0	0	0	2.39717e-08	3.57027e-07	2.6254e-06	1.53538e-05	7.09622e-05	0.000260629	0.00076234	0.00178484
	-1.93786	0	0	0	0	0	0	0	0	0	0	0	0	0	0	0	0	0	0	0	0	0	0	0	0	0	0	0	0	0	7.09669e-12	5.94199e-11	3.87466e-10	1.96772e-09	7.78247e-09	2.39717e-08	5.75051e-08	1.07434e-07	1.56315e-07	1.77128e-07	1.56315e-07	1.15216e-07	2.301e-07	1.35038e-06	8.20411e-06	3.97431e-05	0.000153258	0.000472222	0.00117164
	-1.91333	0	0	0	0	0	0	0	0	0	0	0	0	0	0	0	0	0	0	0	0	0	0	0	0	0	0	0	0	0	5.94199e-11	4.97516e-10	3.24421e-09	1.64755e-08	6.51618e-08	2.00712e-07	4.81484e-07	8.99531e-07	1.30881e-06	1.48308e-06	1.30881e-06	9.01498e-07	5.55472e-07	7.90077e-07	3.93118e-06	1.96255e-05	7.95192e-05	0.000260188	0.000694705
	-1.8888	0	0	0	0	0	0	0	0	0	0	0	0	0	0	0	0	0	0	0	0	0	0	0	0	0	0	0	0	0	3.87466e-10	3.24421e-09	2.11549e-08	1.07434e-07	4.24908e-07	1.30881e-06	3.13967e-06	5.86568e-06	8.53451e-06	9.67087e-06	8.53451e-06	5.86606e-06	3.16695e-06	1.53123e-06	2.00121e-06	8.50761e-06	3.62391e-05	0.000128098	0.000375272
	-1.86427	0	0	0	0	0	0	0	0	0	0	0	0	0	0	0	0	0	0	0	0	0	0	0	0	0	0	0	0	0	1.96772e-09	1.64755e-08	1.07441e-07	5.45652e-07	2.15825e-06	6.64865e-06	1.59523e-05	2.98124e-05	4.33997e-05	4.92221e-05	4.35059e-05	2.99895e-05	1.6167e-05	6.93321e-06	2.94171e-06	3.97708e-06	1.53002e-05	5.83414e-05	0.000187843
	-1.83974	0	0	0	0	0	0	0	0	0	0	0	0	0	0	0	0	0	0	0	0	0	0	0	0	0	0	0	0	0	7.78246e-09	6.51689e-08	4.25027e-07	2.15875e-06	8.53972e-06	2.63124e-05	6.31512e-05	0.000118074	0.000172012	0.000195317	0.000172971	0.000119655	6.49637e-05	2.81784e-05	1.06251e-05	5.43767e-06	9.30431e-06	3.05993e-05	9.78743e-05
	-1.81521	0	0	0	0	0	0	0	0	0	0	0	0	0	0	0	0	0	0	0	0	0	7.09669e-12	5.94199e-11	3.87466e-10	1.96772e-09	7.78247e-09	2.39717e-08	5.75051e-08	1.07434e-07	1.80287e-07	3.779e-07	1.46601e-06	6.7606e-06	2.63833e-05	8.11697e-05	0.000194878	0.000364692	0.000532072	0.000605597	0.000538454	0.000375185	0.000206827	9.32577e-05	3.86495e-05	2.02227e-05	2.07537e-05	4.10673e-05	9.79572e-05
	-1.79068	0	0	0	0	0	0	0	0	0	0	0	0	0	0	0	0	0	0	0	0	0	5.94199e-11	4.97516e-10	3.24421e-09	1.64755e-08	6.51618e-08	2.00712e-07	4.81484e-07	8.99531e-07	1.36631e-06	1.96495e-06	4.45369e-06	1.68817e-05	6.37583e-05	0.000195416	0.000469502	0.000880363	0.00128855	0.00147415	0.0013218	0.000934838	0.000531148	0.000257183	0.000125084	7.92821e-05	7.68339e-05	0.00011739	0.000225926
	-1.76615	0	0	0	0	0	0	0	0	0	0	0	0	0	0	0	0	0	0	0	0	0	3.87466e-10	3.24421e-09	2.11549e-08	1.07434e-07	4.24908e-07	1.30881e-06	3.13967e-06	5.86568e-06	8.64195e-06	1.05724e-05	1.44248e-05	3.58287e-05	0.000121934	0.000368547	0.000886225	0.00166893	0.00245992	0.00284512	0.00259587	0.00189071	0.00113528	0.000615348	0.000362804	0.000270683	0.000256222	0.000331784	0.00056188
	-1.74162	0	0	0	0	0	0	0	0	0	0	0	0	0	0	0	0	0	0	0	0	0	1.96772e-09	1.64755e-08	1.07434e-07	5.45593e-07	2.15786e-06	6.64668e-06	1.59446e-05	2.97884e-05	4.34982e-05	5.04298e-05	5.19688e-05	7.37728e-05	0.0001909	0.00055006	0.00132195	0.00251233	0.00375853	0.00444535	0.00419513	0.00322079	0.00211015	0.0013206	0.000929434	0.00077019	0.000709388	0.000797451	0.00118479
	-1.71709	0	0	0	0	0	0	0	0	0	0	0	0	0	0	0	0	0	0	0	0	0	7.78246e-09	6.51689e-08	4.24968e-07	2.15825e-06	8.53648e-06	2.62959e-05	6.30859e-05	0.000117873	0.000171705	0.000195911	0.000181548	0.000168986	0.00026765	0.000668331	0.00159161	0.0030802	0.00474692	0.00585423	0.00585248	0.00486315	0.00355259	0.00255213	0.00203261	0.00177927	0.00160028	0.00161221	0.00209974
	-1.69256	0	0	0	0	0	0	0	0	0	0	0	0	0	0	0	0	0	7.09669e-12	5.94199e-11	3.87466e-10	1.96772e-09	3.17541e-08	2.24744e-07	1.36681e-06	6.75736e-06	2.64609e-05	8.12155e-05	0.000194602	0.000363485	0.000529127	0.000601031	0.000538735	0.000412152	0.000390657	0.000709616	0.00162394	0.00324145	0.00525729	0.00691943	0.00747924	0.00680016	0.00548406	0.00433247	0.00367758	0.00328738	0.002907	0.00272832	0.00318517
	-1.66803	0	0	0	0	0	0	0	0	0	0	0	0	0	0	0	0	0	5.94199e-11	4.97516e-10	3.24421e-09	1.64755e-08	1.22674e-07	6.82643e-07	3.62479e-06	1.68672e-05	6.4486e-05	0.000196176	0.000468644	0.00087469	0.00127325	0.00144527	0.00128388	0.000918396	0.000637058	0.000750334	0.00154315	0.00319528	0.00553207	0.00783362	0.00912436	0.00890902	0.00764228	0.00629744	0.00542782	0.00483832	0.00422563	0.00382943	0.00417646
	-1.6435	0	0	0	0	0	0	0	0	0	0	0	0	0	0	0	0	0	3.94563e-10	3.30363e-09	2.15424e-08	1.09401e-07	5.40184e-07	2.23478e-06	9.08257e-06	3.58854e-05	0.000127117	0.000375103	0.000886363	0.00164921	0.00240076	0.00272846	0.0024232	0.00170357	0.00104471	0.000882753	0.00154012	0.0032392	0.00588816	0.00876755	0.0106896	0.0108382	0.00952092	0.00784846	0.00660961	0.00573308	0.00492652	0.00441912	0.00470412
	-1.61897	0	0	0	0	0	0	0	0	0	0	0	0	0	0	0	0	0	2.02713e-09	1.69801e-08	1.10737e-07	5.62456e-07	2.38169e-06	8.17501e-06	2.50708e-05	7.46196e-05	0.000218761	0.000588607	0.00134089	0.00246615	0.00358603	0.00409036	0.00365424	0.00257835	0.00153832	0.0011243	0.00170731	0.00350776	0.00642436	0.00969161	0.0119938	0.0123296	0.0108726	0.00876202	0.00698037	0.00568818	0.0047047	0.00419304	0.00447871
	-1.59444	0	0	0	0	0	0	0	0	0	0	0	0	0	0	0	0	0	8.16993e-09	6.84654e-08	4.46561e-07	2.26854e-06	9.15499e-06	2.91856e-05	7.63814e-05	0.00017513	0.000383903	0.000836474	0.00171364	0.00303049	0.00437496	0.00502731	0.00456014	0.00328398	0.00199691	0.00142535	0.00200473	0.0039326	0.00703711	0.010501	0.0129976	0.0134739	0.011949	0.00943812	0.00703121	0.0051873	0.00393202	0.00335688	0.00356595
	-1.56991	0	0	0	0	0	0	0	0	0	0	0	0	0	0	0	0	0	2.59394e-08	2.17575e-07	1.41949e-06	7.21343e-06	2.87175e-05	8.94762e-05	0.000220939	0.000444464	0.000773118	0.00127332	0.00210496	0.00335139	0.00470124	0.00545458	0.00508928	0.00381015	0.00241811	0.00174086	0.00229807	0.00427257	0.0074174	0.0109041	0.0135019	0.0142028	0.0128576	0.0102284	0.00736779	0.00497296	0.00331059	0.00247402	0.00241715
	-1.54538	0	0	0	0	0	0	0	0	0	0	0	0	0	0	0	0	0	6.52875e-08	5.48614e-07	3.58105e-06	1.82099e-05	7.22735e-05	0.000223898	0.000543751	0.0010466	0.00164173	0.00223456	0.00291485	0.00389153	0.00507978	0.00588418	0.00566447	0.00443015	0.00291836	0.00204329	0.00241032	0.00418715	0.00707649	0.0103084	0.0128465	0.0138265	0.0129807	0.0107443	0.00792674	0.0052583	0.00320126	0.0019703	0.00152151
	-1.52085	0	0	0	0	0	0	0	0	0	0	0	0	0	0	0	0	0	1.31405e-07	1.10803e-06	7.23965e-06	3.686e-05	0.000146376	0.000453524	0.00109866	0.00209277	0.00318168	0.00401111	0.00454859	0.00516843	0.00608241	0.0068219	0.00661407	0.00527532	0.00349605	0.00226534	0.00222703	0.00349916	0.00575837	0.00836491	0.0105615	0.0117273	0.0115762	0.0102141	0.00803484	0.00557036	0.00337241	0.00184381	0.00106383
	-1.49632	0	0	0	0	0	0	0	0	0	0	0	0	0	0	0	0	0	2.1382e-07	1.81426e-06	1.18749e-05	6.05952e-05	0.00024126	0.000749821	0.00182223	0.00347728	0.00526581	0.00650291	0.00697112	0.00718951	0.00767146	0.00809869	0.00763687	0.0060076	0.00389143	0.00229008	0.00179097	0.00241731	0.00383925	0.00558535	0.00719905	0.00833743	0.0087793	0.00838901	0.00715031	0.00530174	0.00336168	0.00185193	0.000967892
	-1.47179	0	0	0	0	0	0	0	0	0	0	0	0	0	0	0	0	0	2.84562e-07	2.44011e-06	1.6018e-05	8.20407e-05	0.000328168	0.0010258	0.00251034	0.00482786	0.00736173	0.0090948	0.00956088	0.00932532	0.0091573	0.00896648	0.00802551	0.00608582	0.00379481	0.00204221	0.00126209	0.00137062	0.00205544	0.00300247	0.00399159	0.00489499	0.00558284	0.00582998	0.00540448	0.00433594	0.00301757	0.00191187	0.001197
	-1.44726	0	0	0	0	0	0	0	0	0	0	0	0	0	0	0	0	0	3.1263e-07	2.72505e-06	1.79685e-05	9.25493e-05	0.000372808	0.00117544	0.00290684	0.00565883	0.00873871	0.0108922	0.0113817	0.0106809	0.00973092	0.00876325	0.00733338	0.00528903	0.00315238	0.00157347	0.000789964	0.000646945	0.000878936	0.00129016	0.00179453	0.00237379	0.00297283	0.00341348	0.00348045	0.00315318	0.00266758	0.00225339	0.00190032
	-1.42274	0	0	0	0	0	0	0	0	0	0	0	0	0	0	0	0	0	2.84562e-07	2.53892e-06	1.68454e-05	8.74356e-05	0.000355558	0.001134	0.00284288	0.00562108	0.00882209	0.011138	0.0116335	0.0105894	0.00899465	0.00740603	0.00572767	0.00389165	0.00220837	0.00103527	0.000442153	0.000262959	0.000302182	0.000444227	0.000658518	0.000959105	0.00133913	0.00172912	0.00205962	0.00237312	0.00276704	0.00315588	0.00322335
	-1.39821	0	0	0	0	0	0	0	0	0	0	0	0	0	0	0	0	0	2.1382e-07	1.96742e-06	1.31573e-05	6.89573e-05	0.000283703	0.000917428	0.002337	0.00470339	0.00751591	0.00962823	0.0100838	0.00896176	0.00714706	0.00537119	0.0038014	0.00241134	0.00129827	0.000576837	0.000219748	9.63552e-05	8.52677e-05	0.000123867	0.000200575	0.00033205	0.000542342	0.000866886	0.00139478	0.00226167	0.00346047	0.00460146	0.00504077
	-1.37368	0	0	0	0	0	0	0	0	0	0	0	0	0	0	0	0	0	1.31405e-07	1.25656e-06	8.4833e-06	4.49699e-05	0.000187506	0.000615801	0.00159612	0.00327274	0.00532743	0.00692924	0.00729546	0.00637791	0.00483167	0.00333512	0.00214976	0.00126313	0.000643522	0.000273308	9.68588e-05	3.35912e-05	2.08081e-05	2.88626e-05	5.40461e-05	0.000113244	0.000254489	0.00059161	0.00133115	0.00267633	0.00453411	0.00627176	0.00698299
	-1.34915	0	0	0	0	0	0	0	0	0	0	0	7.09669e-12	5.94199e-11	3.87466e-10	1.96772e-09	7.78247e-09	2.39717e-08	1.22793e-07	7.61513e-07	4.62042e-06	2.41472e-05	0.000101582	0.000338768	0.000893875	0.00186796	0.00309855	0.00409737	0.00435743	0.00379419	0.00279474	0.00182404	0.0010977	0.000610893	0.000304042	0.00013039	4.76023e-05	1.56063e-05	6.37262e-06	6.92148e-06	1.76153e-05	5.89116e-05	0.00020021	0.000610276	0.00156807	0.00330241	0.00563753	0.00777271	0.00864839
	-1.32462	0	0	0	0	0	0	0	0	0	0	0	5.94199e-11	4.97516e-10	3.24421e-09	1.64755e-08	6.51618e-08	2.00712e-07	5.07423e-07	1.17422e-06	3.20654e-06	1.18228e-05	4.57727e-05	0.000152083	0.000407587	0.000870102	0.00147949	0.00201381	0.00221881	0.0020228	0.00158532	0.00112493	0.000754321	0.000480473	0.000282809	0.000149166	6.9138e-05	2.7836e-05	9.93304e-06	4.87065e-06	1.19783e-05	5.44096e-05	0.00021686	0.000700858	0.00181851	0.00379	0.00636976	0.00867468	0.00960942
	-1.30009	0	0	0	0	0	0	0	0	0	0	0	3.94563e-10	3.30363e-09	2.15424e-08	1.09401e-07	4.32691e-07	1.33278e-06	3.20535e-06	6.06549e-06	9.3376e-06	1.34461e-05	2.45016e-05	6.1224e-05	0.000157435	0.000347958	0.000635304	0.000966369	0.00125647	0.00144275	0.00150467	0.00144138	0.00125849	0.000984706	0.000679461	0.000408182	0.000210801	9.21585e-05	3.371e-05	1.16365e-05	1.32094e-05	5.58816e-05	0.000225488	0.000727074	0.00186577	0.00383281	0.00635229	0.00856134	0.0094413
	-1.27556	0	0	0	0	0	0	0	0	0	0	0	2.02713e-09	1.6973e-08	1.10678e-07	5.62068e-07	2.22302e-06	6.84739e-06	1.64281e-05	3.07126e-05	4.48265e-05	5.16403e-05	4.95212e-05	4.93354e-05	7.60128e-05	0.000169092	0.000384061	0.00078063	0.00137709	0.00208608	0.00270431	0.00300756	0.00288638	0.00240412	0.00174152	0.00109249	0.000586601	0.000265001	9.9126e-05	3.18137e-05	1.78942e-05	5.32223e-05	0.000207296	0.000662118	0.00168698	0.00344047	0.00565932	0.00757203	0.00829789
	-1.25103	0	0	0	0	0	0	0	0	0	0	0	8.16993e-09	6.8406e-08	4.46063e-07	2.2653e-06	8.95942e-06	2.75969e-05	6.6202e-05	0.000123686	0.000179993	0.00020424	0.000181857	0.000133346	0.000108047	0.000179933	0.000467066	0.00112868	0.00226039	0.00371992	0.00508078	0.00584691	0.00576128	0.0049246	0.00367174	0.00237576	0.00131419	0.000609254	0.000233008	7.55994e-05	3.22933e-05	5.84528e-05	0.000199582	0.000618532	0.00156647	0.00319207	0.00523665	0.00694899	0.00749628
	-1.2265	0	0	0	0	0	0	0	0	7.09669e-12	6.65165e-11	4.46886e-10	2.82946e-08	2.26945e-07	1.44806e-06	7.27414e-06	2.86129e-05	8.78914e-05	0.000210547	0.000393077	0.000571731	0.000647943	0.000573151	0.000402671	0.000259895	0.000287793	0.000671394	0.00165758	0.00341125	0.00573465	0.00796917	0.00931994	0.00934981	0.00817121	0.00625677	0.00416576	0.00236777	0.00112469	0.000442025	0.000153565	7.52152e-05	0.000109211	0.000288882	0.00080957	0.00198931	0.00401732	0.00654118	0.00855113	0.00897488
	-1.20197	0	0	0	0	0	0	0	0	5.94199e-11	5.56936e-10	3.74173e-09	8.50143e-08	6.28402e-07	3.83134e-06	1.87898e-05	7.30017e-05	0.00022283	0.00053208	0.00099174	0.00144132	0.00163258	0.00144199	0.00100088	0.000586813	0.000455708	0.000840733	0.00202733	0.0042256	0.0072197	0.0102006	0.0121408	0.0124265	0.0111225	0.00875134	0.00599306	0.00349945	0.00170768	0.000700525	0.000281578	0.000193586	0.000285624	0.000601213	0.00144551	0.00332211	0.00650997	0.0103942	0.0133238	0.0136429
	-1.17744	0	0	0	0	0	0	0	0	3.87466e-10	3.63168e-09	2.43991e-08	2.60053e-07	1.63348e-06	8.91476e-06	4.09216e-05	0.000153284	0.000458905	0.00108482	0.00201161	0.00291613	0.00329922	0.00291162	0.00201079	0.0011252	0.000671516	0.000893111	0.00202895	0.00428198	0.0074725	0.0108018	0.0131745	0.0138533	0.0127758	0.0103769	0.00733774	0.00442486	0.00224207	0.000990598	0.000501794	0.000480804	0.000725043	0.00128688	0.00262257	0.00549314	0.0102709	0.0159336	0.0199698	0.0200324
	-1.15291	0	0	0	0	0	0	0	0	1.96772e-09	1.84432e-08	1.23916e-07	8.67293e-07	4.49941e-06	2.05189e-05	8.2104e-05	0.000281229	0.000798992	0.00183522	0.00335203	0.00482271	0.00543801	0.00479392	0.00330524	0.00181093	0.000915401	0.000836523	0.00168731	0.00360119	0.00647057	0.00967122	0.012241	0.0134081	0.0129136	0.0109597	0.00809473	0.00510659	0.00273616	0.00134786	0.000879207	0.0010428	0.00156266	0.0024372	0.00421888	0.00788599	0.0138584	0.0207172	0.0252803	0.0248212
	-1.12838	0	0	0	0	0	0	0	0	7.78246e-09	7.29442e-08	4.90129e-07	2.8698e-06	1.31029e-05	5.05519e-05	0.000169311	0.000497582	0.00126664	0.00271636	0.00477213	0.00672879	0.00751968	0.00661467	0.00456723	0.00249017	0.00115369	0.000736719	0.001197	0.00255687	0.00477758	0.00749668	0.0100348	0.0116894	0.0119943	0.0108245	0.00847862	0.00567213	0.00325347	0.00179545	0.00141378	0.00186051	0.0027424	0.00389287	0.00581517	0.00956432	0.0155671	0.022247	0.0263252	0.0252689
	-1.10385	0	0	0	0	0	0	0	0	2.39717e-08	2.24691e-07	1.50997e-06	8.27954e-06	3.56667e-05	0.00012509	0.000365941	0.000917182	0.00200546	0.00381847	0.00620252	0.00836712	0.00916469	0.00803067	0.00558501	0.00308098	0.00139091	0.0006732	0.000761655	0.00156023	0.00305818	0.00512964	0.00741431	0.00936948	0.0104088	0.0101043	0.00845143	0.00600649	0.00366623	0.00220333	0.0019312	0.00265689	0.00385642	0.00512725	0.00677617	0.00976988	0.0145484	0.0197513	0.0226512	0.0213561
	-1.07932	0	0	0	0	0	0	0	0	5.75051e-08	5.39049e-07	3.62362e-06	1.94125e-05	8.17791e-05	0.000275317	0.000751751	0.00170053	0.00327001	0.00546232	0.00797334	0.0100364	0.0106407	0.00929353	0.00658616	0.00376097	0.00174526	0.000732565	0.00049932	0.000842843	0.00171776	0.00312416	0.00494407	0.00683638	0.00824687	0.0085991	0.00764157	0.00571684	0.00365629	0.00231925	0.00215182	0.00302449	0.00435018	0.00554127	0.0066527	0.0084411	0.0113786	0.0146152	0.0163536	0.0154351
	-1.05479	0	0	0	0	0	0	0	0	1.07434e-07	1.00735e-06	6.77623e-06	3.60117e-05	0.00015054	0.000499236	0.00132591	0.00286173	0.00512927	0.00784398	0.0104853	0.0123635	0.0127214	0.0111703	0.00819087	0.00494317	0.00244338	0.00101536	0.000449277	0.000444477	0.000857681	0.00168742	0.00293051	0.00442399	0.00576529	0.00641568	0.00601115	0.00469006	0.00310527	0.00204084	0.00196531	0.00281957	0.00407053	0.00507916	0.00568238	0.00636828	0.00762688	0.00918982	0.0101898	0.0100274
	-1.03026	0	0	0	0	0	0	0	0	1.56315e-07	1.46709e-06	9.88376e-06	5.24237e-05	0.000218833	0.000723146	0.00190608	0.00405479	0.00709248	0.010477	0.0134792	0.0154509	0.0158077	0.0141687	0.0108455	0.0069442	0.00367459	0.00160696	0.000613862	0.000306339	0.000402365	0.000813586	0.00154955	0.00256426	0.00362732	0.00432474	0.0042794	0.00347853	0.00237422	0.00160379	0.00160047	0.00238117	0.0035353	0.00445025	0.00477842	0.00473637	0.00481246	0.00521923	0.00578027	0.00622382
	-1.00573	0	0	0	0	0	0	7.09669e-12	6.65165e-11	1.77575e-07	1.67034e-06	1.12864e-05	5.99453e-05	0.000250893	0.000831904	0.00220168	0.00470464	0.00826588	0.0122634	0.0158668	0.0183816	0.0191851	0.017749	0.0141851	0.00957965	0.00539249	0.00251581	0.000981158	0.000356759	0.000227234	0.000393216	0.000835583	0.00157502	0.00249745	0.00326021	0.00344879	0.00293564	0.00206282	0.00141605	0.00144671	0.0022489	0.00349226	0.00453031	0.00480826	0.00431865	0.00358162	0.00316163	0.00329232	0.00385462
	-0.981197	0	0	0	0	0	0	5.94199e-11	5.64033e-10	1.60116e-07	1.5092e-06	1.02351e-05	5.45692e-05	0.000230061	0.000771249	0.00207275	0.00452058	0.00814963	0.0124603	0.0166452	0.0198959	0.0214134	0.0204884	0.0170584	0.0121248	0.00726522	0.00364446	0.00152762	0.000548853	0.000227256	0.000278332	0.000660044	0.00144123	0.00255402	0.00359943	0.00400437	0.00351801	0.00251197	0.00171501	0.00171684	0.00267562	0.00422014	0.00553604	0.00583602	0.0049918	0.00363598	0.00258178	0.00223806	0.00251465
	-0.956667	0	0	0	0	0	0	3.87466e-10	3.6982e-09	1.3239e-07	1.19669e-06	7.9538e-06	4.20977e-05	0.000178627	0.000609576	0.00168433	0.00380893	0.00716223	0.0114368	0.015881	0.0195672	0.0215887	0.0212364	0.0183843	0.0138025	0.00887469	0.0048375	0.00221723	0.000858948	0.000334595	0.000328678	0.000794161	0.00184281	0.00340534	0.00492631	0.00556906	0.00493928	0.00353826	0.00238457	0.00228767	0.00343468	0.00530447	0.0068463	0.00710717	0.00598745	0.00428847	0.00293909	0.00230347	0.00220115
	-0.932137	0	0	0	0	0	0	1.96772e-09	1.88901e-08	1.85156e-07	1.32385e-06	7.52524e-06	3.58951e-05	0.000144206	0.000484868	0.00135806	0.0031668	0.00618006	0.0102077	0.0145085	0.0180874	0.0201083	0.0201045	0.0180372	0.0143595	0.00997878	0.00594491	0.0029859	0.00125822	0.000504428	0.00043461	0.000999927	0.00233507	0.00434823	0.00632147	0.00716795	0.00636897	0.00456263	0.00304484	0.00281113	0.00403115	0.00601865	0.00756951	0.00774287	0.00661246	0.00511931	0.00410334	0.00363734	0.0033047
	-0.907607	0	0	0	0	0	0	7.78246e-09	7.52994e-08	5.33761e-07	3.09236e-06	1.43204e-05	5.53729e-05	0.000183712	0.00053281	0.0013572	0.00301181	0.00575757	0.00943348	0.0133167	0.016442	0.0181303	0.0182026	0.0167816	0.0140876	0.0105218	0.00679163	0.0036903	0.00166673	0.000685776	0.000518287	0.00109878	0.00254518	0.00474143	0.0068981	0.00782634	0.00695883	0.00499	0.00331927	0.00298627	0.00410715	0.0059238	0.00728088	0.00745694	0.0067727	0.00620332	0.00628155	0.00655391	0.00620785
	-0.883077	0	0	0	0	0	0	2.39717e-08	2.34434e-07	1.59895e-06	8.73797e-06	3.77213e-05	0.000131307	0.000375626	0.000906947	0.00190637	0.00357743	0.006052	0.00918998	0.0124415	0.0150298	0.0163847	0.0164084	0.0153101	0.013264	0.0103959	0.00709745	0.00407659	0.00193209	0.000805367	0.000531711	0.00101405	0.00231639	0.00431075	0.00627219	0.00711975	0.0063423	0.0045786	0.0030989	0.00281438	0.00376896	0.00526061	0.00637797	0.00674666	0.00691245	0.0077705	0.00943343	0.0108229	0.0106423
	-0.858547	0	0	0	0	0	0	5.75051e-08	5.7075e-07	3.88912e-06	2.09937e-05	8.93152e-05	0.000302079	0.000818941	0.00180422	0.00330283	0.0051928	0.00730703	0.00954909	0.0117848	0.0136587	0.0146863	0.0146097	0.0135571	0.0117699	0.00936855	0.00656773	0.00389082	0.00189748	0.00079363	0.000461543	0.000777642	0.00174331	0.00323923	0.00471416	0.00535924	0.00480498	0.00355982	0.00260561	0.00261285	0.0035405	0.00480252	0.00579701	0.00648632	0.00754564	0.00972173	0.0127767	0.0151769	0.0152639
	-0.834017	0	0	0	0	0	0	1.07434e-07	1.0885e-06	7.44868e-06	4.02205e-05	0.00017121	0.000576826	0.00154395	0.00330295	0.00570777	0.00812697	0.00988702	0.0108886	0.0115789	0.0122553	0.0126438	0.0122919	0.011134	0.00943618	0.00740857	0.00519624	0.00311046	0.00153713	0.000641158	0.000333603	0.000490605	0.00107394	0.00199172	0.00290133	0.00331419	0.00303263	0.00242928	0.00217768	0.00269782	0.00385521	0.00514726	0.006207	0.0072092	0.00881567	0.0115805	0.0151165	0.0178714	0.0182204
	-0.809487	0	0	0	0	0	0	1.56315e-07	1.63045e-06	1.12296e-05	6.09794e-05	0.000261285	0.000885268	0.00237688	0.0050723	0.00864854	0.0119087	0.0135497	0.0133424	0.012254	0.0112869	0.0105509	0.0095953	0.00821662	0.00661033	0.00498613	0.00342224	0.00203586	0.0010077	0.000417454	0.000197601	0.000251821	0.000535362	0.000991161	0.00144906	0.001681	0.00163353	0.00158197	0.00196869	0.00302618	0.00454439	0.00606479	0.00735582	0.00865488	0.0104396	0.0129753	0.0158866	0.0180928	0.0185348
	-0.784957	0	0	0	0	0	0	1.77128e-07	1.92592e-06	1.33866e-05	7.33887e-05	0.000317861	0.00108904	0.00295644	0.00637224	0.0109445	0.0150952	0.0170027	0.0161867	0.0138136	0.0113268	0.00924728	0.00738927	0.00562724	0.00408141	0.00284014	0.00185419	0.0010769	0.000528288	0.000216585	9.46707e-05	0.000104213	0.000214111	0.000397038	0.000589994	0.000723788	0.000832757	0.00112843	0.00190023	0.00326118	0.00498473	0.00670758	0.00833501	0.0100834	0.0120788	0.0141077	0.0157659	0.016702	0.0168313
	-0.760427	0	0	0	0	0	0	1.56315e-07	1.80635e-06	1.27247e-05	7.07424e-05	0.000311185	0.00108394	0.00299474	0.00657631	0.0115245	0.0162526	0.0187589	0.0182665	0.0156846	0.0124074	0.00921269	0.00636164	0.00405488	0.00243779	0.00143937	0.00084086	0.000460873	0.000220504	8.90036e-05	3.64566e-05	3.50113e-05	6.99551e-05	0.00013364	0.000217436	0.000331461	0.000550335	0.00102921	0.00192596	0.00325362	0.0048384	0.0065452	0.0085306	0.0110028	0.0136252	0.0154909	0.0159456	0.0152857	0.0145115
	-0.735897	0	0	0	0	0	0	1.07434e-07	1.36438e-06	9.81734e-06	5.57262e-05	0.000250738	0.000894809	0.00253814	0.00573895	0.0104024	0.0152802	0.0185393	0.0191146	0.0172873	0.0139891	0.010092	0.00637048	0.00348004	0.00167713	0.000759798	0.000350474	0.00016601	7.45003e-05	2.96027e-05	1.24027e-05	1.24885e-05	2.66037e-05	5.94464e-05	0.000130707	0.000294118	0.000646901	0.00128547	0.00221277	0.00330436	0.00445904	0.0058759	0.00808386	0.0113499	0.0148832	0.0170197	0.0166717	0.0145062	0.0123989
	-0.711368	0	0	0	0	0	0	5.75051e-08	8.60243e-07	6.42658e-06	3.76998e-05	0.000175608	0.000650164	0.00191913	0.00453525	0.00864526	0.0134621	0.0174473	0.0192488	0.0184171	0.0153553	0.0110261	0.00668423	0.00336719	0.00140942	0.000506294	0.000170637	6.14574e-05	2.53397e-05	1.26058e-05	1.0734e-05	1.89778e-05	4.30093e-05	9.68244e-05	0.000216742	0.000487128	0.00103008	0.00189387	0.00291163	0.0037713	0.00439594	0.00530109	0.00739316	0.0110471	0.0151753	0.0175829	0.0168171	0.0136445	0.0103724
	-0.686838	0	0	0	0	0	0	2.39717e-08	4.97064e-07	3.97238e-06	2.45093e-05	0.000120003	0.000467416	0.00145405	0.00363031	0.00733165	0.0121143	0.0166157	0.0192016	0.0188883	0.0158287	0.0111983	0.00659258	0.00318843	0.00126301	0.000420357	0.000131442	5.16118e-05	3.33198e-05	3.20213e-05	4.16475e-05	7.31835e-05	0.000147566	0.000286533	0.000519551	0.000925619	0.00163851	0.00269151	0.00380427	0.00449853	0.00465847	0.0049679	0.00655202	0.00987223	0.0137969	0.0160565	0.0151367	0.0117351	0.00807557
	-0.662308	0	0	0	0	0	0	7.78246e-09	3.10795e-07	2.72399e-06	1.77759e-05	9.15743e-05	0.000374335	0.00121941	0.0031806	0.00668713	0.0114323	0.0160567	0.0187198	0.0182588	0.0149412	0.0102273	0.00582235	0.00275638	0.00111601	0.000433731	0.00020981	0.000150526	0.000140406	0.000147558	0.000175573	0.000260594	0.000461398	0.000807973	0.00126445	0.00180213	0.00250383	0.00344648	0.00440463	0.00488928	0.00473621	0.00458215	0.00549326	0.00791681	0.010906	0.0125727	0.0116729	0.00875951	0.00558886
	-0.637778	0	0	0	0	0	0	1.96772e-09	2.27713e-07	2.16382e-06	1.46441e-05	7.78773e-05	0.000327708	0.00109552	0.0029212	0.00624472	0.0107682	0.0150849	0.0172991	0.0163586	0.0128336	0.00840199	0.00465358	0.00228967	0.00115039	0.000724726	0.000592913	0.000555517	0.000553633	0.000571155	0.000618531	0.000777622	0.0011919	0.00191511	0.00275877	0.00341817	0.0038143	0.00414544	0.0044916	0.00460462	0.00432326	0.00403547	0.00445703	0.00587845	0.00764802	0.00851613	0.00769837	0.00559746	0.00336757
	-0.613248	0	0	0	0	0	0	3.87466e-10	1.71665e-07	1.75257e-06	1.21001e-05	6.56279e-05	0.000281491	0.000957692	0.00259166	0.00559584	0.009674	0.0134452	0.0150968	0.0137824	0.0103366	0.00652569	0.00372676	0.00229121	0.00181624	0.00174239	0.00173768	0.00172872	0.00173917	0.0017594	0.00177906	0.00193608	0.00252785	0.00368743	0.00501804	0.00578553	0.00563938	0.00495757	0.00433095	0.00396026	0.00374958	0.00371992	0.00404485	0.00473062	0.00539482	0.00544938	0.0046045	0.00317401	0.00179866
	-0.588718	0	0	0	0	0	0	5.94199e-11	1.18128e-07	1.33022e-06	9.36049e-06	5.18645e-05	0.000227401	0.000790305	0.00217978	0.00477661	0.00832503	0.0115564	0.0128092	0.0114062	0.00831977	0.00532057	0.00360989	0.00326287	0.00363104	0.00404401	0.00422977	0.00427174	0.00430291	0.00428887	0.00413227	0.00400631	0.00443166	0.00572887	0.00735646	0.0081477	0.00744514	0.0057762	0.00423684	0.00349815	0.00356095	0.00409353	0.00470611	0.00505284	0.00489844	0.00418041	0.0030596	0.00187674	0.0009614
	-0.564188	0	0	0	0	0	0	7.09669e-12	8.19902e-08	1.02299e-06	7.31754e-06	4.13116e-05	0.000184579	0.00065303	0.00182955	0.00405804	0.00712346	0.00989594	0.0108978	0.00959842	0.00703114	0.00493983	0.00441291	0.00531245	0.006713	0.0077557	0.00820508	0.00833303	0.00839099	0.00826664	0.00769493	0.00683964	0.00647606	0.00722948	0.00861176	0.00923789	0.00822368	0.00609482	0.00417127	0.00339515	0.00386673	0.00505835	0.00617559	0.00653636	0.0058934	0.00449829	0.0028834	0.00153691	0.000682479
	-0.539658	0	0	0	0	0	0	0	8.15433e-08	9.75097e-07	6.90766e-06	3.86383e-05	0.000170924	0.000598305	0.00165735	0.00363205	0.00629355	0.00862127	0.00936024	0.0081814	0.00617925	0.00503946	0.00573339	0.00791482	0.0103609	0.0120112	0.012694	0.0128947	0.0129573	0.0126387	0.0114699	0.00957388	0.00793874	0.00752228	0.00810064	0.00839918	0.00747033	0.00563658	0.00401897	0.00351957	0.00433556	0.00599072	0.00756488	0.0081391	0.00732438	0.00546842	0.0033589	0.0016826	0.00068818
	-0.515128	0	0	0	0	0	0	0	1.15223e-07	1.18054e-06	8.09971e-06	4.37467e-05	0.0001863	0.000626416	0.00166483	0.00350023	0.00582458	0.00767935	0.00806405	0.00692634	0.00544571	0.00519997	0.00697605	0.0101858	0.0133331	0.0152391	0.0158879	0.0160094	0.0160061	0.0154831	0.0137968	0.01102	0.00823394	0.00661288	0.00627298	0.0062986	0.00584123	0.00489235	0.00404487	0.00390375	0.00476606	0.00644109	0.00816343	0.00892073	0.00813678	0.00610443	0.00372929	0.0018425	0.000742502
	-0.490598	0	0	0	0	0	0	0	1.58283e-07	1.45708e-06	9.74582e-06	5.10863e-05	0.000210142	0.000679297	0.0017282	0.00346585	0.00548818	0.00688153	0.0068971	0.00576244	0.0047239	0.00520025	0.00773413	0.0114784	0.0147303	0.0163204	0.0165018	0.0162955	0.016166	0.0155829	0.0137605	0.0106937	0.00741267	0.00513337	0.00424638	0.00426224	0.00452353	0.004693	0.00473127	0.00482988	0.0053769	0.00659287	0.00804381	0.0087541	0.0080059	0.00599545	0.00363589	0.0017874	0.000746948
	-0.466068	0	0	0	0	0	0	0	1.77516e-07	1.55167e-06	1.02392e-05	5.27885e-05	0.000212792	0.000671303	0.00165923	0.00321749	0.00490354	0.00589523	0.00566622	0.00462297	0.00397897	0.00494428	0.00782053	0.0115671	0.0143989	0.0152697	0.0147437	0.0141315	0.0139704	0.0136098	0.0121062	0.00932561	0.00617491	0.00382352	0.00284062	0.00309055	0.00411506	0.00534103	0.00618033	0.00640472	0.00643768	0.00689754	0.00773918	0.00812345	0.00728517	0.00535266	0.00318435	0.00157234	0.000758059
	-0.441538	0	0	0	0	0	0	0	1.56374e-07	1.33525e-06	8.75501e-06	4.4775e-05	0.00017868	0.00055667	0.00135478	0.00257807	0.00384128	0.00449973	0.00421615	0.003423	0.00314789	0.00433525	0.007106	0.0103982	0.0125567	0.012757	0.0117848	0.0110868	0.0111964	0.0113288	0.0103709	0.00806513	0.00524158	0.00305302	0.00218309	0.00272355	0.00436983	0.00643044	0.00793884	0.0082919	0.00784424	0.0074945	0.00757245	0.00745813	0.00643055	0.00457613	0.00266282	0.0013768	0.000899662
	-0.417009	0	0	0	0	0	0	0	1.07441e-07	9.0776e-07	5.93447e-06	3.02364e-05	0.000120088	0.000371888	0.000898263	0.00169346	0.00249522	0.00288871	0.00269141	0.00224555	0.00227728	0.00341994	0.00567956	0.00817339	0.00962442	0.00951761	0.00868804	0.00844038	0.00913365	0.00983842	0.00934758	0.00738256	0.00479372	0.00276194	0.0020319	0.00280183	0.00485414	0.00746576	0.00947074	0.00998399	0.00921323	0.00819253	0.00756127	0.00695359	0.00574084	0.00396964	0.00230281	0.00133597	0.00122868
	-0.392479	0	0	0	0	0	0	0	5.75051e-08	4.83511e-07	3.15664e-06	1.60552e-05	6.3624e-05	0.000196492	0.000473017	0.000888501	0.00130584	0.00151844	0.00146037	0.00135585	0.00162095	0.00257407	0.00412706	0.00567368	0.00645961	0.00632847	0.00603089	0.00651064	0.00783102	0.00896915	0.00876489	0.00702093	0.00462957	0.00277833	0.00222953	0.00320926	0.00550525	0.00837223	0.0105875	0.0111561	0.0101867	0.00874913	0.00766023	0.00673789	0.00542952	0.00374333	0.00225392	0.0015037	0.00166918
	-0.367949	0	0	0	0	0	0	0	2.39717e-08	2.01107e-07	1.31211e-06	6.66822e-06	2.63975e-05	8.14634e-05	0.000196059	0.00036935	0.00055091	0.000676471	0.000764648	0.000966407	0.0014684	0.0023079	0.0032647	0.00395097	0.00410548	0.00392115	0.00404419	0.00503945	0.00671843	0.00808637	0.00813058	0.00670965	0.0046515	0.0030907	0.0028134	0.00404811	0.00648724	0.00929441	0.0112927	0.0116203	0.0104602	0.00887578	0.00768284	0.00673674	0.00550878	0.0039674	0.00260474	0.0019158	0.00210917
	-0.343419	0	0	0	0	0	0	0	7.78246e-09	6.52212e-08	4.25406e-07	2.16111e-06	8.55098e-06	2.64607e-05	6.41622e-05	0.000124211	0.000202513	0.000316011	0.000549222	0.00104278	0.00185423	0.00278767	0.0034351	0.00348992	0.0030449	0.00258837	0.00272275	0.00377001	0.00545078	0.00692677	0.00733985	0.00646769	0.00491937	0.00373828	0.00377924	0.0052677	0.00770554	0.0100973	0.0114096	0.0111482	0.00974006	0.00820568	0.00720766	0.00653897	0.00567333	0.0045088	0.00337979	0.00266566	0.00260263
	-0.318889	0	7.09669e-12	5.94199e-11	3.87466e-10	1.96772e-09	7.78247e-09	2.39717e-08	5.94728e-08	1.23916e-07	2.63808e-07	7.23108e-07	2.31614e-06	6.91821e-06	1.73348e-05	3.842e-05	8.69297e-05	0.000221545	0.000575866	0.00131373	0.00243539	0.00357754	0.00414709	0.00382171	0.00289259	0.002049	0.00189647	0.0026592	0.00410853	0.00562779	0.0064785	0.00626199	0.00529475	0.00451253	0.00483592	0.00645574	0.00865228	0.0103045	0.0106332	0.00962875	0.00798929	0.00662147	0.00596859	0.00578091	0.00557713	0.00514035	0.00451777	0.00385984	0.00341117
	-0.294359	0	5.94199e-11	4.97516e-10	3.24421e-09	1.64755e-08	6.51618e-08	2.00712e-07	4.81871e-07	9.02775e-07	1.32996e-06	1.59051e-06	1.73372e-06	2.38547e-06	5.10423e-06	1.57412e-05	5.77454e-05	0.000204147	0.000607946	0.00144548	0.00269799	0.00393528	0.00448456	0.0040065	0.00285521	0.00177489	0.00134624	0.00176224	0.00289424	0.00434026	0.00548174	0.00579902	0.00536784	0.00497625	0.00550181	0.00704913	0.00876074	0.00954164	0.00894178	0.00737086	0.00566702	0.0045426	0.00424236	0.00455969	0.00513024	0.00562906	0.00576799	0.0054021	0.00473308
	-0.269829	0	3.87466e-10	3.24421e-09	2.11549e-08	1.07434e-07	4.24908e-07	1.30881e-06	3.13973e-06	5.86617e-06	8.53775e-06	9.68734e-06	8.59968e-06	6.22276e-06	4.93035e-06	1.07456e-05	4.50898e-05	0.000173077	0.000529614	0.00126849	0.00236966	0.00344993	0.00391494	0.00346835	0.00242127	0.00141066	0.00091396	0.00109244	0.00189978	0.00311078	0.00427339	0.00490071	0.00493061	0.00492077	0.00554547	0.00681294	0.00791348	0.0079583	0.00679661	0.00504679	0.00350307	0.00265382	0.00260982	0.00326191	0.00440592	0.00570044	0.00664506	0.00684815	0.00638517
	-0.245299	0	1.96772e-09	1.64755e-08	1.07434e-07	5.45593e-07	2.15786e-06	6.64668e-06	1.59446e-05	2.97884e-05	4.33422e-05	4.91147e-05	4.33496e-05	2.99203e-05	1.69048e-05	1.26364e-05	3.21687e-05	0.000118745	0.000363675	0.000871699	0.00162818	0.00236895	0.00268519	0.0023732	0.00164498	0.000931831	0.000553382	0.000624728	0.00115113	0.00204875	0.00307289	0.0038871	0.00435017	0.00470458	0.00532053	0.00617236	0.00668713	0.00627302	0.00494828	0.00331858	0.00202941	0.00139267	0.00144653	0.00215997	0.00347235	0.0051434	0.00668498	0.0076095	0.0078139
	-0.220769	0	7.78246e-09	6.51618e-08	4.24908e-07	2.15786e-06	8.53451e-06	2.62881e-05	6.3062e-05	0.000117815	0.00017142	0.000194245	0.000171421	0.000117876	6.35646e-05	2.95353e-05	2.49042e-05	6.65299e-05	0.000197816	0.000471931	0.000879203	0.00127665	0.00144479	0.00127529	0.000882926	0.000499276	0.000297211	0.000348406	0.000689044	0.00134419	0.00226679	0.0032894	0.00419948	0.00490806	0.00549536	0.00597734	0.00607499	0.00543298	0.00409447	0.00256495	0.00138459	0.000789937	0.000777961	0.00132509	0.00244367	0.00404439	0.0058231	0.00737259	0.00846004
	-0.196239	0	2.39717e-08	2.00712e-07	1.30881e-06	6.64668e-06	2.62881e-05	8.09732e-05	0.000194245	0.000362897	0.000528011	0.000598315	0.000528013	0.000362937	0.000194553	8.28295e-05	3.51009e-05	3.96087e-05	9.83052e-05	0.000224448	0.000406852	0.000578678	0.000645423	0.000566239	0.00039786	0.000246146	0.000192722	0.00028087	0.000556699	0.00110486	0.00201359	0.00324675	0.00455236	0.00561374	0.00632321	0.00673397	0.00671827	0.005975	0.00449894	0.00278035	0.00140917	0.000651488	0.000465328	0.000760169	0.00153337	0.00280137	0.00447577	0.00634153	0.0081599
	-0.171709	0	5.75051e-08	4.81484e-07	3.13967e-06	1.59446e-05	6.3062e-05	0.000194245	0.000465968	0.000870544	0.00126663	0.00143528	0.00126664	0.000870617	0.000466462	0.000196844	7.38215e-05	5.09844e-05	9.30787e-05	0.000182804	0.000292784	0.000373996	0.000384238	0.000326652	0.000251656	0.000223478	0.000291161	0.000479826	0.000806416	0.00133157	0.00218333	0.00342805	0.00488523	0.00621955	0.00726322	0.00800632	0.00821454	0.0074518	0.00567979	0.00352325	0.00175827	0.000735518	0.000369266	0.000471571	0.000970616	0.00190064	0.00330097	0.00513749	0.00725789
	-0.147179	0	1.07434e-07	8.99531e-07	5.86568e-06	2.97884e-05	0.000117815	0.000362897	0.000870544	0.00162639	0.00236639	0.00268149	0.00236649	0.00162676	0.000872154	0.000370092	0.000145415	0.000114557	0.000210486	0.000387846	0.000575065	0.000678107	0.000651865	0.000545883	0.000461926	0.000488594	0.000681498	0.00104753	0.00152064	0.00203031	0.00264053	0.00351748	0.00470183	0.00605496	0.00744477	0.00869099	0.00927821	0.00857514	0.00656753	0.00406431	0.00201471	0.000830735	0.00040005	0.000480651	0.000942374	0.00176122	0.00295171	0.00452774	0.00642197
	-0.12265	0	1.56315e-07	1.30881e-06	8.53451e-06	4.33418e-05	0.00017142	0.000528012	0.00126664	0.0023664	0.00344315	0.00390177	0.00344381	0.00236826	0.00127209	0.000547315	0.000239563	0.000247067	0.000494446	0.000912109	0.00134266	0.00157489	0.00151978	0.00130156	0.00113373	0.00116625	0.00147137	0.00203748	0.00268659	0.00314281	0.00333001	0.00350886	0.00402322	0.00502987	0.00646574	0.00796964	0.00879136	0.00821193	0.00627444	0.00385316	0.00190208	0.000822267	0.000528604	0.000831072	0.00160161	0.00269934	0.00393497	0.0051749	0.00638061
	-0.0981197	0	1.77128e-07	1.48308e-06	9.67087e-06	4.91127e-05	0.000194245	0.000598319	0.00143531	0.00268159	0.00390204	0.00442272	0.00390607	0.00269143	0.00145597	0.00064847	0.000338874	0.000453244	0.000955622	0.00176656	0.00260383	0.0030731	0.00301392	0.00265942	0.00237262	0.00235346	0.00266302	0.00328524	0.0039803	0.00430132	0.00402284	0.00345599	0.00318486	0.00359737	0.00468144	0.00599218	0.00675228	0.00632898	0.00480341	0.00292146	0.00145041	0.000725106	0.000759329	0.00152661	0.00296168	0.00475237	0.00634376	0.00729205	0.00755799
	-0.0735897	0	1.56315e-07	1.30881e-06	8.53451e-06	4.33418e-05	0.000171422	0.00052803	0.00126676	0.00236704	0.00344577	0.00391031	0.00346584	0.00241362	0.00134961	0.000670455	0.000461692	0.000726364	0.00152104	0.00278302	0.00409814	0.00486706	0.00485212	0.00440506	0.00402166	0.00388902	0.00400072	0.00436463	0.0048092	0.00487282	0.00424685	0.00320815	0.00239548	0.00226291	0.00281568	0.00365027	0.0041535	0.0038857	0.00292266	0.0017632	0.000907005	0.000618869	0.00105478	0.00240009	0.00467099	0.00735138	0.0094569	0.0102035	0.00959473
	-0.0490598	0	1.07434e-07	8.99531e-07	5.86568e-06	2.97884e-05	0.000117823	0.000362969	0.000871034	0.00162897	0.00237708	0.00271629	0.00245597	0.00180923	0.00117259	0.000793619	0.000740943	0.00111289	0.00209653	0.0036856	0.00537465	0.00639629	0.00644591	0.00596229	0.00551595	0.00522236	0.00496772	0.00480035	0.00473183	0.00446132	0.00369517	0.00259732	0.00166717	0.00127057	0.00140789	0.00179084	0.00203507	0.00189306	0.00141035	0.000850773	0.000489533	0.00054583	0.00129938	0.00310432	0.00603074	0.00938794	0.0118658	0.0124835	0.0113807
	-0.0245299	0	5.75051e-08	4.81484e-07	3.13967e-06	1.59446e-05	6.30859e-05	0.000194469	0.000467478	0.000878499	0.00129957	0.00154254	0.00154211	0.00142989	0.00137128	0.0013937	0.0014788	0.00179924	0.00270713	0.00431759	0.00611114	0.00721519	0.00725877	0.00670608	0.00615782	0.00567662	0.00506378	0.00438418	0.00382084	0.00329186	0.00258511	0.00173444	0.00101346	0.00063425	0.000587417	0.000705464	0.00079157	0.000730201	0.000539857	0.000334109	0.000253875	0.000490062	0.00138051	0.00335026	0.00648028	0.0100023	0.0125148	0.0130762	0.0120275
	0	0	2.39717e-08	2.00712e-07	1.30881e-06	6.64669e-06	2.63457e-05	8.15126e-05	0.000197868	0.000381991	0.000607052	0.000855711	0.00118868	0.00170195	0.00234629	0.00285657	0.00301815	0.00303652	0.0034839	0.00469679	0.00623851	0.00719098	0.00709975	0.00638229	0.00565102	0.0049984	0.00421384	0.00332731	0.0025639	0.00197941	0.0014518	0.000933705	0.000514383	0.000276688	0.000206523	0.000223522	0.00024407	0.00022276	0.000164764	0.000113342	0.000146162	0.000428786	0.00129205	0.00314653	0.00606195	0.00931121	0.0116314	0.0122929	0.0117964
	0.0245299	0	7.78246e-09	6.51618e-08	4.24908e-07	2.15792e-06	8.6425e-06	2.72989e-05	6.98474e-05	0.000153554	0.000319307	0.000675707	0.00140669	0.00261947	0.00407254	0.00514377	0.00531839	0.00479239	0.00440756	0.00481747	0.00576844	0.0063698	0.00608306	0.00520998	0.00433139	0.00361441	0.00289695	0.00214147	0.00149166	0.00102591	0.00068941	0.000422487	0.000225354	0.000111409	6.70602e-05	6.00028e-05	6.07628e-05	5.41622e-05	4.12093e-05	3.94692e-05	9.96073e-05	0.000360803	0.00111291	0.00271601	0.00524148	0.00810158	0.0103028	0.0113464	0.0117211
	0.0490598	0	1.96772e-09	1.64755e-08	1.07441e-07	5.4604e-07	2.3182e-06	8.13863e-06	2.59279e-05	8.2245e-05	0.000260016	0.00075358	0.00184883	0.00368265	0.0058611	0.00743166	0.00757504	0.00644612	0.00511768	0.00455409	0.00474376	0.00492169	0.0045193	0.0036839	0.00288175	0.00230533	0.00184002	0.00138336	0.000965974	0.000640528	0.00040883	0.000249403	0.000145468	8.27447e-05	4.72143e-05	2.81341e-05	1.81979e-05	1.25387e-05	9.90288e-06	1.83498e-05	7.43008e-05	0.000289727	0.000903579	0.00222429	0.00435881	0.00693158	0.00926283	0.0109884	0.0123405
	0.0735897	0	3.87466e-10	3.24421e-09	2.12144e-08	1.09906e-07	6.2385e-07	3.11237e-06	1.50344e-05	6.76928e-05	0.000261857	0.000828353	0.00209741	0.00421818	0.00672574	0.00851272	0.0086068	0.00711003	0.00515768	0.0038571	0.00340477	0.00324762	0.00288645	0.00234185	0.00191	0.00171713	0.00163371	0.00148926	0.00123158	0.000916853	0.000632346	0.000429764	0.000300809	0.000207679	0.000128701	6.68381e-05	2.84364e-05	1.03142e-05	4.80722e-06	1.14025e-05	5.3599e-05	0.00021414	0.000677376	0.00170405	0.00346162	0.00582471	0.00842089	0.0109046	0.0130692
	0.0981197	0	5.94199e-11	4.97516e-10	3.63168e-09	2.75616e-08	3.16527e-07	2.27856e-06	1.34426e-05	6.54257e-05	0.000257087	0.000807657	0.00202027	0.00401786	0.00635288	0.00799653	0.00804788	0.00656848	0.00454594	0.00299116	0.00220351	0.00187418	0.00166827	0.00156804	0.00172321	0.00213131	0.00255264	0.00270035	0.00246314	0.0019666	0.00145079	0.00107367	0.000821795	0.000604211	0.000385788	0.000200953	8.31182e-05	2.72249e-05	8.00266e-06	8.06768e-06	3.43448e-05	0.000139046	0.000451214	0.00118199	0.00254997	0.00464924	0.0073534	0.0102753	0.0127892
	0.12265	0	7.09669e-12	5.94199e-11	2.35518e-09	4.28023e-08	4.52993e-07	3.15336e-06	1.73949e-05	7.78973e-05	0.000282446	0.000827616	0.00195649	0.00372734	0.00572163	0.00708759	0.007119	0.00586742	0.00408129	0.0025504	0.00160197	0.0011587	0.00109296	0.00143237	0.00224338	0.00337571	0.00439679	0.00483705	0.00452889	0.0037285	0.00289402	0.00230029	0.00187796	0.0014342	0.000931692	0.000488962	0.000203281	6.70303e-05	1.84289e-05	7.75774e-06	1.96705e-05	7.83376e-05	0.000264093	0.000734992	0.0017168	0.00341968	0.00585587	0.00862078	0.0109051
	0.147179	0	0	0	7.78246e-09	1.24635e-07	1.04802e-06	6.57561e-06	3.28954e-05	0.000133051	0.000436264	0.00116303	0.00252771	0.00449211	0.0065539	0.0078993	0.00794467	0.00676795	0.00497937	0.00323715	0.00192892	0.00119109	0.00108185	0.00168497	0.00301093	0.00477038	0.00632842	0.00703106	0.00667102	0.00565353	0.00464512	0.00397939	0.00344907	0.00272	0.00179301	0.000949496	0.000400524	0.000137551	4.17502e-05	1.47836e-05	1.48231e-05	4.46512e-05	0.000148933	0.000432807	0.00107648	0.00228502	0.00410686	0.0061981	0.0078592
	0.171709	0	0	0	2.39717e-08	3.15929e-07	2.43863e-06	1.44752e-05	6.85827e-05	0.000261965	0.000810256	0.00203957	0.00420118	0.00712738	0.0100422	0.0118846	0.0119932	0.0104999	0.00809077	0.00552139	0.00335701	0.00194546	0.00146686	0.00199305	0.00344665	0.00543265	0.0072115	0.00805486	0.00776392	0.00684192	0.00603925	0.00561756	0.00515737	0.00418694	0.00280223	0.00150917	0.00066357	0.000255809	0.000100172	4.63879e-05	3.18552e-05	5.04529e-05	0.000127654	0.000321241	0.000729832	0.00146952	0.00256441	0.00379667	0.0047501
	0.196239	0	0	0	5.75051e-08	6.61771e-07	4.90255e-06	2.81308e-05	0.00012882	0.000475142	0.00142007	0.00346201	0.0069341	0.0115037	0.0159655	0.0187758	0.0190153	0.0168772	0.013305	0.00936018	0.00589251	0.00345328	0.00226954	0.0023109	0.00336927	0.00500904	0.00655033	0.00735202	0.00726599	0.00678531	0.00656575	0.00667367	0.00646911	0.00539887	0.00369169	0.00207163	0.00101492	0.000496571	0.000270751	0.000159372	0.000108163	0.000127214	0.000243042	0.000474211	0.000815948	0.00124593	0.00173033	0.00219355	0.0025268
	0.220769	0	0	0	1.07434e-07	1.13416e-06	8.19824e-06	4.59667e-05	0.000205529	0.000739454	0.00215681	0.00514189	0.0101076	0.0165382	0.0227683	0.0267215	0.0271692	0.0243602	0.0195556	0.0141888	0.00939896	0.00588331	0.00384026	0.00308559	0.00329698	0.00410688	0.00504886	0.00566569	0.00583285	0.00591184	0.00635045	0.00700766	0.0071093	0.00610349	0.0043423	0.00267938	0.00161659	0.0010664	0.000738308	0.000486829	0.000332172	0.000344938	0.00057603	0.00100935	0.00150951	0.00186148	0.00192959	0.00176348	0.0015358
	0.245299	0	0	0	1.56315e-07	1.57256e-06	1.12208e-05	6.20569e-05	0.000273531	0.000969264	0.00278467	0.00654649	0.0127187	0.0206361	0.0282862	0.0332074	0.033958	0.0308439	0.0253669	0.0192151	0.0136834	0.00948968	0.0067202	0.00503757	0.00411313	0.00381446	0.0040013	0.00437894	0.00472502	0.0051641	0.00594479	0.00684855	0.00713194	0.00632744	0.00485465	0.00354471	0.00276636	0.00228118	0.00177338	0.00122998	0.000848288	0.00081243	0.00121348	0.00200191	0.00288479	0.00338815	0.00320425	0.00247464	0.00165455
	0.269829	0	0	0	1.77128e-07	1.74682e-06	1.24276e-05	6.8389e-05	0.000300035	0.00105815	0.00302672	0.00708908	0.0137356	0.0222575	0.0305372	0.0360191	0.0372486	0.0345773	0.0295305	0.0237634	0.0185	0.0143366	0.0111734	0.00855364	0.0063109	0.00475377	0.00415048	0.00427478	0.00464233	0.00506232	0.00566722	0.00635979	0.00662124	0.00614359	0.00533246	0.0048113	0.0046277	0.00429658	0.00351551	0.00252552	0.00179727	0.00164777	0.00219701	0.00337647	0.00475829	0.00558452	0.00529762	0.0040634	0.0026244
	0.294359	0	0	0	1.56315e-07	1.54344e-06	1.10463e-05	6.09484e-05	0.000268497	0.000951886	0.00273987	0.00646232	0.0126136	0.0205986	0.028528	0.0341323	0.0361627	0.0349223	0.0316043	0.0274577	0.0234342	0.0199459	0.0166919	0.0131531	0.00948639	0.00660131	0.00520143	0.00503285	0.00524779	0.00532261	0.00535211	0.00549846	0.00559989	0.00555483	0.00567814	0.00623477	0.00682843	0.00670606	0.00564783	0.00422432	0.00318154	0.00290482	0.00349981	0.00492851	0.00674173	0.00796836	0.00775475	0.00617805	0.00421838
	0.318889	0	0	0	1.07434e-07	1.07982e-06	7.84005e-06	4.36552e-05	0.000194598	0.000699593	0.00204564	0.00490741	0.00975024	0.0162322	0.0230199	0.0284857	0.0317197	0.0327709	0.0321153	0.0303152	0.0279866	0.0254057	0.0221295	0.0176662	0.0126039	0.00847475	0.00632986	0.00581083	0.00573741	0.00534075	0.0047228	0.00429507	0.00423229	0.00461558	0.00562965	0.00716256	0.00843304	0.00853314	0.00738704	0.00583261	0.00474504	0.00444735	0.0049923	0.00644901	0.00850229	0.010106	0.0101287	0.00845506	0.00620051
	0.343419	0	0	0	5.75051e-08	5.967e-07	4.4334e-06	2.50554e-05	0.000113808	0.000418177	0.00125323	0.00309013	0.00633501	0.0109609	0.0163686	0.0217437	0.0264906	0.0301798	0.0323619	0.032875	0.0320651	0.0301358	0.0265965	0.021132	0.014835	0.00973973	0.00702934	0.00615501	0.00572381	0.004894	0.00381124	0.00301544	0.00285424	0.00349033	0.0049885	0.00700555	0.0086197	0.00895959	0.0080681	0.00683184	0.00604082	0.00588151	0.00638155	0.0077627	0.00990223	0.0117785	0.0120781	0.0104971	0.00819602
	0.367949	0	0	0	2.39717e-08	2.60185e-07	1.99765e-06	1.15179e-05	5.37394e-05	0.00020365	0.000633026	0.00163285	0.00355003	0.00665171	0.0110396	0.0166334	0.0230063	0.0291438	0.033739	0.0360667	0.0362524	0.0343998	0.0300836	0.0234038	0.0160447	0.0103506	0.00736088	0.00622726	0.00544755	0.00426953	0.00292863	0.00197798	0.00175504	0.00238781	0.00386588	0.00583139	0.00749839	0.00815726	0.0078235	0.00716463	0.00677163	0.00679798	0.00736055	0.00877881	0.0109777	0.0129411	0.0133407	0.0118588	0.00968945
	0.392479	0	0	0	7.78246e-09	8.95209e-08	7.18511e-07	4.2466e-06	2.06612e-05	8.2163e-05	0.00027215	0.000766667	0.00188081	0.00410802	0.00807222	0.0141996	0.0220903	0.0302151	0.0366551	0.0402927	0.0409622	0.0385593	0.0328711	0.024703	0.016406	0.0104291	0.00743508	0.00620332	0.00517582	0.00376049	0.00230186	0.00131544	0.00103751	0.00150757	0.00269544	0.00438443	0.00606597	0.00717488	0.00751017	0.00735209	0.00715579	0.00728804	0.00809163	0.00981537	0.012114	0.0138559	0.0139154	0.0122885	0.0103025
	0.417009	0	0	0	1.96772e-09	2.43174e-08	2.06874e-07	1.25862e-06	6.68898e-06	2.93005e-05	0.000110917	0.000372943	0.00112243	0.00299077	0.00690359	0.013559	0.0225349	0.0319998	0.0397162	0.0442777	0.0451057	0.0417993	0.0344877	0.0248511	0.0158571	0.00985316	0.00702352	0.00583411	0.00473763	0.00328175	0.00186653	0.000947458	0.000668087	0.00100703	0.001959	0.0034817	0.00531995	0.00696547	0.00791067	0.0080528	0.00785985	0.00811706	0.00944646	0.0118006	0.0142131	0.0152944	0.0143471	0.012065	0.0100958
	0.441538	0	0	0	3.87466e-10	5.21903e-09	4.78346e-08	3.0059e-07	2.05846e-06	1.11518e-05	5.35746e-05	0.000227984	0.000832406	0.00253894	0.00636911	0.0131039	0.022322	0.0321586	0.0403626	0.0453787	0.0462208	0.0421969	0.0337722	0.0233575	0.0142612	0.00853719	0.00594874	0.00486211	0.00387086	0.00261706	0.0014534	0.000746154	0.000598224	0.000992653	0.00196026	0.00355763	0.00566536	0.00778563	0.00919212	0.0095515	0.00944925	0.0101019	0.0123234	0.0155761	0.0180498	0.018022	0.0153896	0.0118211	0.00945198
	0.466068	0	0	0	5.94199e-11	8.84982e-10	8.90303e-09	5.7907e-08	8.04802e-07	5.85094e-06	3.49365e-05	0.000172473	0.00068875	0.00220745	0.00567865	0.0118169	0.0202248	0.0292319	0.0368679	0.0416791	0.0424887	0.038427	0.0301175	0.0202337	0.0119671	0.00692505	0.00462121	0.00360226	0.00276793	0.00184684	0.00107076	0.000698294	0.000845087	0.00155209	0.00285315	0.00476193	0.00714611	0.00952831	0.0111689	0.0117243	0.0119247	0.0132558	0.016546	0.0206997	0.0230904	0.0217151	0.0170937	0.0118661	0.00865772
	0.490598	0	0	0	7.09669e-12	1.1884e-10	1.33897e-09	9.02018e-09	4.76811e-07	4.07782e-06	2.65246e-05	0.000137076	0.000559709	0.00180964	0.00465945	0.00966026	0.0164401	0.0236492	0.0297955	0.0337839	0.0345619	0.0312594	0.0244268	0.0164384	0.00990464	0.00589849	0.00387545	0.00279772	0.00201066	0.00136231	0.000950262	0.000931778	0.00147852	0.00272134	0.00464449	0.00707002	0.00971109	0.0121187	0.0137158	0.0143215	0.0147882	0.0166739	0.0206906	0.0253098	0.0273817	0.0247892	0.0185298	0.0118871	0.00776293
	0.515128	0	0	0	0	7.09669e-12	1.25936e-10	9.44402e-10	3.38112e-07	3.00158e-06	1.98773e-05	0.000103471	0.000422973	0.00136334	0.00348838	0.00716814	0.0120701	0.0171897	0.0215346	0.0244621	0.0252632	0.0232366	0.0187247	0.0134207	0.00906133	0.0061723	0.00430868	0.0029974	0.00210202	0.00160072	0.00144023	0.00167335	0.0025609	0.00436078	0.00699038	0.0100015	0.012876	0.0151818	0.0165479	0.016974	0.0173574	0.0192065	0.0231329	0.027466	0.0289645	0.0255993	0.0185929	0.0113758	0.00680118
	0.539658	0	0	0	0	0	7.09669e-12	5.94199e-11	2.29772e-07	2.06201e-06	1.3707e-05	7.1501e-05	0.000292689	0.000943662	0.002412	0.00494163	0.00827668	0.0117056	0.0145932	0.0166445	0.0175446	0.0168861	0.0148138	0.0122156	0.0098685	0.00782038	0.00587723	0.00422522	0.00323015	0.00290714	0.00294414	0.00323381	0.00415385	0.00616232	0.00917163	0.0125042	0.0154463	0.0175927	0.0187181	0.0188687	0.0188415	0.0200302	0.0230511	0.0264072	0.0271654	0.0235673	0.0168384	0.0101223	0.00593724
	0.564188	0	0	0	0	0	0	0	1.35341e-07	1.27245e-06	8.55729e-06	4.5237e-05	0.000188169	0.000617637	0.00160916	0.00335869	0.00571129	0.0081451	0.010172	0.0116647	0.0126717	0.0131693	0.0131884	0.0128306	0.011951	0.0102661	0.00801907	0.00612254	0.00533238	0.00548394	0.00580249	0.00592145	0.00636431	0.00789749	0.0105609	0.0135817	0.0161633	0.0179735	0.0188774	0.0188305	0.0183788	0.0187131	0.020487	0.0225653	0.0225941	0.0192344	0.0136032	0.00830988	0.00538249
	0.588718	0	0	0	0	0	0	0	6.60625e-08	7.19207e-07	4.99778e-06	2.74219e-05	0.00011899	0.000408832	0.00111665	0.0024384	0.00430442	0.00627739	0.00786709	0.00899781	0.01004	0.011379	0.0129902	0.0142627	0.014256	0.0125516	0.00999161	0.00820215	0.00813801	0.00920688	0.00998408	0.00976716	0.0092498	0.00960146	0.0111303	0.0131167	0.0147792	0.0158945	0.0164301	0.0162511	0.0155991	0.015341	0.016065	0.0170193	0.0165466	0.0137985	0.00974006	0.00637819	0.00524964
	0.613248	0	0	0	0	0	0	0	2.60582e-08	3.97666e-07	2.92559e-06	1.70354e-05	7.85482e-05	0.000286406	0.000826892	0.00189448	0.00346641	0.00514702	0.00643225	0.00727824	0.00828645	0.0101375	0.0127532	0.0149942	0.0154046	0.0136295	0.0110977	0.00995551	0.0111322	0.0134731	0.0148683	0.0142831	0.0125858	0.0113787	0.0113263	0.0118622	0.0122531	0.0123663	0.0123084	0.0119629	0.0113251	0.0108603	0.0109633	0.0111992	0.0105781	0.00868208	0.00627769	0.00481727	0.00546681
	0.637778	0	0	0	0	0	0	0	8.18413e-09	2.25287e-07	1.7594e-06	1.08306e-05	5.25213e-05	0.000200191	0.000599966	0.00141526	0.00263989	0.00394713	0.00490517	0.00551746	0.00644493	0.00842667	0.0113236	0.0138093	0.0143451	0.0127804	0.0108807	0.0109423	0.0136808	0.0174247	0.0195054	0.0186192	0.0157922	0.013045	0.0114366	0.0105989	0.00982356	0.00899714	0.00834845	0.00785453	0.00734467	0.00689819	0.00669444	0.00656721	0.00607278	0.00505883	0.00402566	0.00396267	0.00582318
	0.662308	0	0	0	0	0	0	0	2.02713e-09	1.24473e-07	1.01077e-06	6.43183e-06	3.20581e-05	0.000124965	0.000381163	0.000910613	0.00171113	0.00256257	0.00317843	0.0036022	0.00437718	0.00608425	0.00855539	0.0106498	0.011154	0.0101585	0.00941361	0.0109929	0.0153167	0.0203649	0.0230902	0.0219716	0.0181687	0.0141167	0.011298	0.00955004	0.00813488	0.00685811	0.00598556	0.00555884	0.00526591	0.00487052	0.00442613	0.00405525	0.00374303	0.00343203	0.00328774	0.00390297	0.00612883
	0.686838	0	0	0	0	0	0	0	3.94563e-10	6.08158e-08	5.03086e-07	3.24953e-06	1.63876e-05	6.44719e-05	0.00019802	0.000475313	0.000895429	0.00134255	0.00167273	0.00193898	0.0024848	0.0036561	0.00531037	0.00670113	0.00711787	0.00683681	0.00734494	0.0103016	0.0158656	0.0218673	0.0250563	0.0237428	0.0191883	0.0142156	0.0107155	0.00869551	0.00731785	0.00621608	0.0056091	0.00554742	0.00556818	0.00517645	0.00439736	0.00369045	0.00341614	0.00352033	0.0037962	0.00445975	0.00628811
	0.711368	0	0	0	0	0	0	0	5.94199e-11	2.44692e-08	2.03957e-07	1.32529e-06	6.71388e-06	2.65058e-05	8.16219e-05	0.000196262	0.000370219	0.000556633	0.000701497	0.00084312	0.00115063	0.00178352	0.0026557	0.00339924	0.00373673	0.00403765	0.00546408	0.00926019	0.0154006	0.0217365	0.0250332	0.0235678	0.0186726	0.0134082	0.00991757	0.00826829	0.00745224	0.0068907	0.00675435	0.00713927	0.0074829	0.00706787	0.00589207	0.00472013	0.00425913	0.00447429	0.00483547	0.00520145	0.00623876
	0.735897	0	0	0	0	0	0	0	7.09669e-12	7.84188e-09	6.55492e-08	4.26876e-07	2.16603e-06	8.56172e-06	2.63908e-05	6.35093e-05	0.000119972	0.000181293	0.000232676	0.000293404	0.000428928	0.000697541	0.0010639	0.00140303	0.00169594	0.00233388	0.00421587	0.00825669	0.0142919	0.0202936	0.023276	0.0217102	0.0169982	0.0122	0.00942443	0.00862018	0.00855266	0.00845327	0.0085277	0.00906744	0.0095799	0.00919053	0.00775443	0.00614355	0.00532442	0.00538304	0.00564143	0.00567925	0.005991
	0.760427	0	0	0	0	0	0	0	0	1.96772e-09	1.64755e-08	1.07434e-07	5.45652e-07	2.15836e-06	6.65771e-06	1.60359e-05	3.03621e-05	4.62497e-05	6.09429e-05	8.17844e-05	0.0001295	0.000223115	0.000357642	0.000521619	0.000806827	0.00159163	0.00360779	0.0075482	0.0131379	0.0184822	0.0209454	0.0193403	0.0151683	0.0113295	0.00965677	0.00981376	0.0103157	0.0102759	0.0100429	0.0102695	0.0107499	0.010553	0.00921828	0.00740433	0.00617995	0.00588993	0.00596443	0.00583084	0.0057593
	0.784957	0	0	0	0	0	0	0	0	3.87466e-10	3.24421e-09	2.1162e-08	1.075e-07	4.25355e-07	1.31313e-06	3.16825e-06	6.03237e-06	9.35545e-06	1.30726e-05	2.01917e-05	3.88481e-05	8.07438e-05	0.000157993	0.000297381	0.00061155	0.00144096	0.00342226	0.00714644	0.0123103	0.0171413	0.0192699	0.0177732	0.0142322	0.0113776	0.0107079	0.0115412	0.01218	0.0117379	0.0108037	0.0104662	0.010918	0.0112248	0.0104502	0.00874533	0.00713677	0.00635798	0.00617967	0.00599258	0.00581033
	0.809487	0	0	0	0	0	0	0	0	5.94199e-11	4.97516e-10	3.30363e-09	1.6973e-08	6.8406e-08	2.17575e-07	5.50337e-07	1.14911e-06	2.12329e-06	4.24436e-06	1.10908e-05	3.36233e-05	9.46106e-05	0.000225049	0.000457048	0.000861747	0.00169016	0.00350001	0.00689128	0.0116829	0.0162806	0.018451	0.0173084	0.0143823	0.0122628	0.0121985	0.0132367	0.0135752	0.0124653	0.0108003	0.0100644	0.0107903	0.0119989	0.0121754	0.010803	0.00878823	0.00733871	0.00672138	0.00638427	0.00607971
	0.834017	0	0	0	0	0	0	0	0	7.09669e-12	5.94199e-11	7.74932e-10	5.21193e-09	2.89374e-08	1.31465e-07	4.82977e-07	1.47755e-06	3.79993e-06	9.28777e-06	2.50541e-05	7.44147e-05	0.000208745	0.000494024	0.000957708	0.00157214	0.00241471	0.00392325	0.00677085	0.0110458	0.0154467	0.0178418	0.0172091	0.0148577	0.0132071	0.0133709	0.014292	0.0141924	0.0125102	0.0104032	0.00964321	0.0109984	0.0134071	0.0147732	0.0138641	0.0113912	0.0090304	0.00764097	0.00685305	0.00620477
	0.858547	0	0	0	0	0	0	0	0	0	0	1.97481e-09	1.65349e-08	1.07821e-07	5.47568e-07	2.16571e-06	6.77853e-06	1.69137e-05	3.58606e-05	7.39157e-05	0.000170372	0.000420327	0.00094914	0.00178926	0.00277781	0.00373901	0.00492083	0.00706293	0.0105809	0.0145492	0.0169982	0.0167659	0.0148675	0.0134999	0.013728	0.0145667	0.0143236	0.0124842	0.0102748	0.00965535	0.0116525	0.0152378	0.01786	0.0175695	0.0147241	0.0113241	0.00885304	0.00728592	0.00606161
	0.883077	0	0	0	0	0	0	0	0	0	0	7.84188e-09	6.56593e-08	4.28152e-07	2.17434e-06	8.59967e-06	2.66452e-05	6.4884e-05	0.000127539	0.000218005	0.000377285	0.000742841	0.00152397	0.00279967	0.00429876	0.00556941	0.00658962	0.0080647	0.0106741	0.0138908	0.016027	0.0159213	0.0143405	0.013219	0.0135979	0.0146683	0.014793	0.0132481	0.011059	0.010321	0.0124812	0.0168139	0.0205626	0.0211107	0.0182456	0.014006	0.0104065	0.0078893	0.005958
	0.907607	0	0	0	0	0	0	0	0	0	0	2.43591e-08	2.03957e-07	1.32996e-06	6.75412e-06	2.6713e-05	8.24591e-05	0.000198949	0.000379173	0.000590589	0.00082797	0.00124064	0.00214636	0.00375915	0.00581331	0.00762669	0.00880163	0.00979672	0.0114048	0.0135384	0.0149963	0.0148267	0.0136048	0.0129114	0.0136777	0.0152674	0.0160724	0.0150141	0.012743	0.0114331	0.0130647	0.0174766	0.0220289	0.0236047	0.0212555	0.0166923	0.0122178	0.0087751	0.00611732
	0.932137	0	0	0	0	0	0	0	0	0	0	5.94728e-08	4.9796e-07	3.2471e-06	1.64902e-05	6.52198e-05	0.000201048	0.000483387	0.000910355	0.00136322	0.00170742	0.00204905	0.00284527	0.00456932	0.00712074	0.00965852	0.0112832	0.0119485	0.012404	0.0131025	0.0135917	0.0133257	0.0126818	0.0127183	0.0140617	0.0161652	0.0175271	0.0168485	0.0144199	0.0123566	0.0130499	0.0169894	0.0219564	0.0246133	0.0232423	0.0188964	0.013874	0.00960969	0.00629008
	0.956667	0	0	0	0	0	0	0	0	0	0	1.15216e-07	9.64692e-07	6.29059e-06	3.19462e-05	0.00012635	0.000389292	0.000934769	0.00175244	0.0025833	0.0030752	0.00323364	0.00367994	0.00524313	0.00810341	0.011326	0.0134667	0.0138461	0.0130756	0.012182	0.0115861	0.0112431	0.011326	0.0122563	0.0141673	0.0164857	0.0179666	0.017433	0.0149838	0.0124762	0.0123737	0.0156858	0.0207945	0.0244304	0.0242086	0.0203583	0.0149723	0.00996867	0.00610251
	0.981197	0	0	0	0	0	0	0	0	0	0	1.80287e-07	1.50952e-06	9.84332e-06	4.99885e-05	0.000197708	0.000609042	0.00146169	0.00273539	0.00400671	0.00466504	0.00458053	0.00451896	0.00564967	0.0084406	0.0119535	0.0143812	0.0145575	0.0129115	0.0108225	0.00936889	0.00895286	0.00964301	0.0113183	0.0135699	0.0157002	0.0168286	0.016226	0.0140117	0.0116337	0.0112541	0.0141267	0.0192319	0.0235845	0.024356	0.0210125	0.0153679	0.00976304	0.00552478
	1.00573	0	0	0	0	0	0	0	0	0	0	2.34633e-07	1.96456e-06	1.28105e-05	6.50573e-05	0.000257306	0.000792584	0.00190179	0.00355626	0.0051943	0.00598363	0.00565888	0.00504913	0.00552116	0.00774734	0.0109332	0.0133048	0.0135636	0.0118988	0.00956353	0.00779221	0.0072895	0.00823139	0.0102352	0.01246	0.0140506	0.0145061	0.0136959	0.0119136	0.0101573	0.0100188	0.0126723	0.0175611	0.0221525	0.0235237	0.0206276	0.0149759	0.00912498	0.00479874
	1.03026	0	0	0	0	0	0	0	0	0	0	2.63749e-07	2.20834e-06	1.44002e-05	7.31302e-05	0.000289235	0.000890916	0.00213751	0.00399551	0.00582691	0.00667066	0.00615617	0.00507383	0.00480254	0.00611542	0.00851213	0.0106432	0.0114068	0.0106665	0.00906027	0.00749347	0.00684991	0.00763224	0.00949008	0.0113253	0.0121588	0.0118275	0.0107798	0.00954091	0.00869448	0.0091131	0.0115966	0.0158749	0.0200376	0.0214984	0.0190286	0.0137896	0.00822061	0.00415634
	1.05479	0	0	0	0	0	0	0	0	0	0	2.63749e-07	2.20834e-06	1.44002e-05	7.31302e-05	0.000289235	0.00089091	0.00213736	0.00399432	0.00581948	0.00663426	0.00601514	0.0046434	0.00377139	0.00418912	0.00574399	0.00767364	0.00920627	0.00984374	0.00941008	0.00827855	0.00745596	0.00786401	0.00933	0.0106202	0.0106796	0.00962582	0.00839567	0.00775013	0.00793016	0.00905073	0.0113363	0.014643	0.0177917	0.0188816	0.0167847	0.0122699	0.00737368	0.00379941
	1.07932	0	0	0	0	0	0	0	0	0	0	2.34633e-07	1.96456e-06	1.28105e-05	6.50573e-05	0.000257306	0.00079256	0.00190134	0.00355273	0.0051729	0.00588093	0.00526824	0.00387488	0.00274089	0.0025951	0.00355382	0.00534828	0.00749898	0.00924895	0.00980061	0.00911264	0.00827485	0.00851651	0.00978202	0.0107127	0.0101829	0.00853206	0.00711176	0.00693932	0.00803854	0.00986669	0.012029	0.0143654	0.0163541	0.0168631	0.0150077	0.011211	0.00703396	0.00395218
	1.10385	0	0	0	0	0	0	0	0	0	0	1.80287e-07	1.50952e-06	9.84332e-06	4.99885e-05	0.000197708	0.000608985	0.00146091	0.00272956	0.00397289	0.00450945	0.00401105	0.00286377	0.00183785	0.00151986	0.00214365	0.00372202	0.00597745	0.00811519	0.00914467	0.00888655	0.00843542	0.0090624	0.0106419	0.0116349	0.0108104	0.00865374	0.00686898	0.00677058	0.00835002	0.0106605	0.0128277	0.0145724	0.0157675	0.0158497	0.0141741	0.0109515	0.00738453	0.00472643
	1.12838	0	0	0	0	0	0	0	0	0	0	1.15216e-07	9.64692e-07	6.29059e-06	3.19462e-05	0.00012635	0.000389185	0.000933615	0.00174429	0.00253835	0.00287879	0.00255127	0.00179376	0.0010925	0.000842147	0.00126247	0.00245972	0.00428643	0.00611885	0.00715851	0.00731605	0.00758388	0.00901769	0.0112868	0.0126838	0.0118626	0.00933744	0.00702185	0.00649712	0.00789582	0.0102023	0.0123439	0.0139167	0.0149002	0.0149842	0.0136642	0.0110568	0.00814376	0.00595915
	1.15291	0	0	0	0	0	0	0	0	0	0	5.94728e-08	4.9796e-07	3.2471e-06	1.64902e-05	6.52198e-05	0.000200891	0.000481915	0.000900352	0.00131011	0.00148524	0.00131405	0.000917718	0.000548041	0.000420581	0.000680576	0.00142404	0.0025848	0.00379228	0.00459397	0.00505566	0.00597677	0.00808404	0.0108819	0.0126665	0.0120667	0.00948907	0.00678797	0.00563152	0.00635186	0.00814197	0.0100372	0.0116165	0.0128162	0.0133393	0.0126982	0.0109375	0.00885979	0.00725286
	1.17744	0	0	0	0	0	0	0	0	0	0	2.43591e-08	2.03957e-07	1.32996e-06	6.75412e-06	2.6713e-05	8.2282e-05	0.000197385	0.000368766	0.000536571	0.000608195	0.000537735	0.000374785	0.000223805	0.000178944	0.00031337	0.000684042	0.00127097	0.00191431	0.00244865	0.00302769	0.00420874	0.00641038	0.00912808	0.0109275	0.0106028	0.00838172	0.00577076	0.00424831	0.00426087	0.00532411	0.00677943	0.0083268	0.00986292	0.011018	0.0112417	0.0104652	0.00927793	0.00820602
	1.20197	0	0	0	0	0	0	0	0	0	0	7.84188e-09	6.56593e-08	4.28152e-07	2.17434e-06	8.59967e-06	2.64889e-05	6.35435e-05	0.000118715	0.000172733	0.000195778	0.00017307	0.000120681	7.29349e-05	6.25767e-05	0.000118911	0.000269514	0.0005196	0.000836995	0.00121601	0.00180453	0.00290546	0.00467955	0.00672412	0.00806713	0.00786904	0.00623251	0.00417263	0.00276036	0.00240598	0.00290054	0.00391808	0.00534091	0.00708404	0.00874019	0.00970921	0.00979136	0.00932743	0.00859376
	1.2265	0	0	0	0	0	0	0	0	0	0	1.97481e-09	1.65349e-08	1.07821e-07	5.47561e-07	2.16564e-06	6.67065e-06	1.60021e-05	2.98959e-05	4.34985e-05	4.93015e-05	4.35875e-05	3.04521e-05	1.88205e-05	1.79519e-05	3.84861e-05	9.65338e-05	0.000216724	0.000439853	0.000837485	0.00150597	0.00250359	0.00374211	0.00490131	0.00548887	0.00514078	0.00397486	0.0025776	0.001568	0.00121217	0.00144982	0.00217738	0.00340492	0.00508928	0.00687421	0.00821476	0.00884133	0.00885438	0.00830072
	1.25103	0	0	0	0	0	0	0	0	0	0	3.87466e-10	3.24421e-09	2.11549e-08	1.07434e-07	4.24908e-07	1.30881e-06	3.13967e-06	5.86568e-06	8.53451e-06	9.67322e-06	8.55423e-06	5.99426e-06	3.90013e-06	4.79111e-06	1.43019e-05	4.95046e-05	0.000157018	0.000433383	0.00100645	0.00192976	0.00304832	0.00401106	0.00447385	0.0042892	0.00354105	0.00249689	0.00151346	0.000879438	0.000702843	0.000950613	0.00157541	0.00257918	0.00392214	0.00537855	0.00660297	0.00738067	0.00764315	0.00724303
	1.27556	0	0	0	0	0	0	0	0	0	0	5.94199e-11	4.97516e-10	3.24421e-09	1.64755e-08	6.51618e-08	2.00712e-07	4.81484e-07	8.99531e-07	1.30881e-06	1.48352e-06	1.31255e-06	9.2393e-07	7.61708e-07	1.99959e-06	1.01765e-05	4.75666e-05	0.000182062	0.000557814	0.0013582	0.00262972	0.00407585	0.0051177	0.00528932	0.00457489	0.00335173	0.00209576	0.00115789	0.000701781	0.000743642	0.00120757	0.001953	0.00281471	0.0036649	0.00443042	0.00507673	0.00558571	0.00585024	0.00560291
	1.30009	0	0	0	0	0	0	0	0	0	0	7.09669e-12	5.94199e-11	3.87466e-10	1.96772e-09	7.78247e-09	2.39717e-08	5.75051e-08	1.07434e-07	1.56315e-07	1.77195e-07	1.56872e-07	1.11065e-07	2.53076e-07	1.57999e-06	1.00131e-05	5.05807e-05	0.000201311	0.000630647	0.0015595	0.00306234	0.00481854	0.00614708	0.00643929	0.00559742	0.00406013	0.00247267	0.00134037	0.00089776	0.00117308	0.00204472	0.00319909	0.00417791	0.00464032	0.00459988	0.00436332	0.00423306	0.00422597	0.00405078
	1.32462	0	0	0	0	0	0	0	0	0	0	0	0	0	0	0	0	0	0	0	7.09669e-12	5.94199e-11	3.87466e-10	1.58283e-07	1.31659e-06	8.71524e-06	4.47138e-05	0.000180103	0.000571743	0.00143929	0.00289834	0.00472069	0.00629302	0.0069331	0.0063407	0.00480918	0.00303744	0.00171626	0.00125311	0.00178205	0.00320076	0.0050537	0.00655301	0.00701588	0.0063773	0.00520826	0.00421434	0.00370056	0.0034408
	1.34915	0	0	0	0	0	0	0	0	0	0	0	0	0	0	0	0	0	0	0	0	0	0	1.07434e-07	8.99531e-07	6.04287e-06	3.12724e-05	0.000127493	0.00041206	0.00106506	0.00222589	0.0038061	0.00537695	0.006305	0.00612874	0.00492222	0.00329633	0.00200677	0.00159522	0.00234941	0.00430222	0.00700468	0.00942704	0.0104597	0.0097229	0.00785305	0.00595362	0.00475072	0.00418302
	1.37368	0	0	0	0	0	0	0	0	0	0	0	0	0	0	0	0	0	0	0	0	0	0	5.75051e-08	4.81484e-07	3.29599e-06	1.72535e-05	7.15993e-05	0.000237632	0.000637721	0.0014005	0.00254237	0.0038354	0.0048088	0.00500256	0.00433722	0.00321763	0.00225196	0.00197209	0.00281893	0.00508652	0.00853804	0.0120866	0.0142087	0.013998	0.0118701	0.00917559	0.00710711	0.00591022
	1.39821	0	0	0	0	0	0	0	0	0	0	0	0	0	0	0	0	0	0	0	0	0	0	2.39717e-08	2.00712e-07	1.41624e-06	7.54622e-06	3.21617e-05	0.000110885	0.00031297	0.000731123	0.00142323	0.00231508	0.00315623	0.00364469	0.00365359	0.00330909	0.00287676	0.00272513	0.00342362	0.00561382	0.00943575	0.0139488	0.0173487	0.018136	0.0162385	0.0129687	0.00989283	0.00771214
	1.42274	0	0	0	0	0	0	0	0	0	0	0	0	0	0	0	0	0	0	0	0	0	0	7.78246e-09	6.51618e-08	4.82413e-07	2.63935e-06	1.16982e-05	4.25408e-05	0.00012834	0.000324661	0.000694091	0.00126705	0.00201045	0.00284002	0.00363471	0.00421119	0.004391	0.00428631	0.00455663	0.00619944	0.00979472	0.0147069	0.019076	0.0209366	0.019608	0.0160681	0.0120421	0.00873277
	1.44726	0	0	0	0	0	0	0	0	0	0	0	0	0	0	0	0	0	0	0	0	0	0	1.96772e-09	1.64755e-08	1.31405e-07	7.46305e-07	3.52418e-06	1.39312e-05	4.67052e-05	0.000135499	0.000345782	0.000787476	0.00160768	0.00291028	0.00457171	0.00611022	0.00691218	0.00680776	0.00647298	0.00716912	0.00987743	0.0143682	0.0189814	0.0215553	0.0208805	0.017433	0.0128425	0.00867755
	1.47179	0	0	0	0	0	0	0	0	0	0	0	0	0	0	0	0	0	0	0	0	0	0	3.87466e-10	3.24421e-09	2.89374e-08	1.72595e-07	9.5725e-07	4.54339e-06	1.90809e-05	7.22052e-05	0.00024258	0.000706527	0.00174207	0.00357591	0.00606132	0.00848721	0.00991168	0.00990409	0.00903631	0.00864975	0.0100093	0.0133304	0.0173694	0.0200744	0.0199269	0.0169006	0.0123237	0.00786996
	1.49632	0	0	0	0	0	0	0	0	0	0	0	0	0	0	0	0	0	0	0	0	0	0	5.94199e-11	4.97516e-10	5.21193e-09	3.2951e-08	3.2891e-07	2.21182e-06	1.25933e-05	6.04995e-05	0.000239297	0.000769508	0.00200224	0.00422377	0.00727513	0.0103494	0.0123528	0.0126539	0.0116003	0.0103985	0.0104157	0.0122543	0.0151934	0.0175308	0.0176875	0.0152417	0.0111216	0.00687471
	1.52085	0	0	0	0	0	0	0	0	0	0	0	0	0	0	0	0	0	0	0	0	0	0	7.09669e-12	5.94199e-11	7.74932e-10	5.21193e-09	2.06065e-07	1.72388e-06	1.12256e-05	5.7988e-05	0.000237892	0.000777451	0.00203495	0.00430592	0.00746185	0.0107621	0.0131568	0.0139198	0.0131357	0.0117153	0.0109052	0.0115103	0.013295	0.0150344	0.0152903	0.0133911	0.00987578	0.00605527
	1.54538	0	0	0	0	0	0	0	0	0	0	0	0	0	0	0	0	0	0	0	0	0	0	0	0	5.94199e-11	4.97516e-10	1.59559e-07	1.39057e-06	9.32344e-06	4.87465e-05	0.000200984	0.000658311	0.00172737	0.00367519	0.00643983	0.00946341	0.0118896	0.0130333	0.0127944	0.011741	0.0108028	0.0107438	0.0116704	0.0128555	0.0131288	0.0116989	0.00877986	0.00542984
	1.56991	0	0	0	0	0	0	0	0	0	0	0	0	0	0	0	0	0	0	0	0	0	0	0	0	7.09669e-12	5.94199e-11	1.07821e-07	9.49442e-07	6.4312e-06	3.38462e-05	0.0001406	0.000464965	0.00123534	0.00267056	0.00477122	0.00717073	0.00924332	0.0104474	0.0106451	0.0101461	0.00950568	0.00927798	0.00973678	0.0105719	0.0109169	0.00995461	0.00764634	0.00481134
	1.59444	0	0	0	0	0	0	0	0	0	0	0	0	0	0	0	0	0	0	0	0	0	0	0	0	0	0	5.75051e-08	5.46772e-07	3.79375e-06	2.04662e-05	8.75116e-05	0.000298925	0.00082157	0.00183407	0.00336325	0.00513819	0.00666821	0.0075596	0.0077691	0.00753294	0.00715707	0.00696438	0.00723639	0.00791057	0.00838102	0.00788626	0.00622703	0.00399931
	1.61897	0	0	0	0	0	0	0	0	0	0	0	0	0	0	0	0	0	0	0	0	0	0	0	0	0	0	2.39717e-08	3.10114e-07	2.28232e-06	1.31252e-05	5.99625e-05	0.000218307	0.000634396	0.00147578	0.00276098	0.00419116	0.00525455	0.00562492	0.00541829	0.00498703	0.00459355	0.00440406	0.00459193	0.0051559	0.00567903	0.00554143	0.00449894	0.0029457
	1.6435	0	0	0	0	0	0	0	0	0	0	0	0	0	0	0	0	0	0	0	0	0	0	0	0	0	0	7.78246e-09	2.21864e-07	1.76093e-06	1.0922e-05	5.33577e-05	0.000205262	0.00062131	0.00148024	0.00278017	0.00413507	0.00492413	0.00481291	0.00406133	0.0032118	0.00261011	0.00234463	0.00244007	0.00284559	0.00327723	0.00331176	0.00275379	0.0018312
	1.66803	0	0	0	0	0	0	0	0	0	0	0	0	0	0	0	0	0	0	0	0	0	0	0	0	0	0	1.96772e-09	1.93663e-07	1.59879e-06	1.02868e-05	5.17284e-05	0.000203246	0.000623741	0.00149531	0.00280207	0.00411204	0.00474848	0.00436712	0.00329361	0.00217464	0.00142081	0.00108514	0.00108278	0.00130563	0.00156788	0.00163162	0.00138179	0.000929206
	1.69256	0	0	0	0	0	0	0	0	0	0	0	0	0	0	0	0	0	0	0	0	0	0	0	0	0	0	3.87466e-10	1.59566e-07	1.33199e-06	8.65919e-06	4.38794e-05	0.000173311	0.000533505	0.00128005	0.00239444	0.00349437	0.00398585	0.00357055	0.00254397	0.00149127	0.000787655	0.000466228	0.000408669	0.000496488	0.000616391	0.000656281	0.000563246	0.000381724
	1.71709	0	0	0	0	0	0	0	0	0	0	0	0	0	0	0	0	0	0	0	0	0	0	0	0	0	0	5.94199e-11	1.07931e-07	9.03162e-07	5.88546e-06	2.98752e-05	0.000118129	0.000363836	0.000872925	0.00163158	0.00237637	0.00269888	0.0023944	0.00166764	0.000925289	0.000430011	0.000201965	0.000148228	0.000180157	0.000232189	0.000252978	0.000219757	0.00014992
	1.74162	0	0	0	0	0	0	0	0	0	0	0	0	0	0	0	0	0	0	0	0	0	0	0	0	0	0	7.09669e-12	5.75645e-08	4.81931e-07	3.14214e-06	1.59556e-05	6.31032e-05	0.000194372	0.000466305	0.000871313	0.00126819	0.00143818	0.00127162	0.000878551	0.000478489	0.000215694	0.000105715	0.000102273	0.000155498	0.000218023	0.000244917	0.000215507	0.000147933
	1.76615	0	0	0	0	0	0	0	0	0	0	0	0	0	0	0	0	0	0	0	0	0	0	0	0	0	0	0	2.39717e-08	2.00719e-07	1.30887e-06	6.64707e-06	2.62902e-05	8.09814e-05	0.000194272	0.000362971	0.000528184	0.000598697	0.000528876	0.00036529	0.000202439	0.000109284	0.00011001	0.000205094	0.000370732	0.000537104	0.000608183	0.00053662	0.000368789
	1.79068	0	0	0	0	0	0	0	0	0	0	0	0	0	0	0	0	0	0	0	0	0	0	0	0	0	0	0	7.78246e-09	6.51618e-08	4.24908e-07	2.15786e-06	8.53452e-06	2.62882e-05	6.30624e-05	0.000117817	0.000171428	0.000194326	0.00017196	0.000121066	7.91793e-05	8.95924e-05	0.000203136	0.000468715	0.000871926	0.00126803	0.00143678	0.00126794	0.000871444
	1.81521	0	0	0	0	0	0	0	0	0	0	0	0	0	0	0	0	0	0	0	0	0	0	0	0	0	0	0	1.96772e-09	1.64755e-08	1.07434e-07	5.45593e-07	2.15786e-06	6.64668e-06	1.59446e-05	2.97884e-05	4.33418e-05	4.92201e-05	4.42414e-05	3.56544e-05	4.57349e-05	0.00012447	0.000365078	0.000871147	0.0016266	0.00236656	0.00268164	0.00236654	0.0016265
	1.83974	0	0	0	0	0	0	0	0	0	0	0	0	0	0	0	0	0	0	0	0	0	0	0	0	0	0	0	3.87466e-10	3.24421e-09	2.11549e-08	1.07434e-07	4.24908e-07	1.30881e-06	3.13967e-06	5.86568e-06	8.53451e-06	9.82718e-06	9.84332e-06	1.44002e-05	4.64815e-05	0.000172729	0.000528436	0.00126674	0.0023664	0.00344307	0.00390151	0.00344307	0.00236638
	1.86427	0	0	0	0	0	0	0	0	0	0	0	0	0	0	0	0	0	0	0	0	0	0	0	0	0	0	0	5.94199e-11	4.97516e-10	3.24421e-09	1.64755e-08	6.51618e-08	2.00712e-07	4.81484e-07	8.99531e-07	1.30881e-06	1.6602e-06	2.79188e-06	1.05704e-05	4.95942e-05	0.000194445	0.00059838	0.0014353	0.00268147	0.00390151	0.00442098	0.00390151	0.00268146
	1.8888	0	0	0	0	0	0	0	0	0	0	0	0	0	0	0	0	0	0	0	0	0	0	0	0	0	0	0	7.09669e-12	5.94199e-11	3.87466e-10	1.96772e-09	7.78247e-09	2.39717e-08	5.75051e-08	1.07434e-07	1.56315e-07	3.33443e-07	1.46512e-06	8.64194e-06	4.33993e-05	0.000171444	0.000528019	0.00126664	0.00236638	0.00344307	0.00390151	0.00344307	0.00236638
	1.91333	0	0	0	0	0	0	0	0	0	0	0	0	0	0	0	0	0	0	0	0	0	0	0	0	0	0	0	0	0	0	0	0	0	0	0	0	1.07434e-07	8.99531e-07	5.86568e-06	2.97884e-05	0.000117815	0.000362897	0.000870544	0.00162639	0.00236638	0.00268146	0.00236639	0.00162641
	1.93786	0	0	0	0	0	0	0	0	0	0	0	0	0	0	0	0	0	0	0	0	0	0	0	0	0	0	0	0	0	0	0	0	0	0	0	0	5.75051e-08	4.81484e-07	3.13967e-06	1.59446e-05	6.3062e-05	0.000194245	0.000465968	0.000870544	0.00126664	0.0014353	0.0012667	0.000870744
	1.96239	0	0	0	0	0	0	0	0	0	0	0	0	0	0	0	0	0	0	0	0	0	0	0	0	0	0	0	0	0	0	0	0	0	0	0	0	2.39717e-08	2.00712e-07	1.30881e-06	6.64668e-06	2.62881e-05	8.09732e-05	0.000194245	0.0003629	0.000528032	0.000598423	0.000528436	0.000364205
	1.98692	0	0	0	0	0	0	0	0	0	0	0	0	0	0	0	0	0	0	0	0	0	0	0	0	0	0	0	0	0	0	0	0	0	0	0	0	7.78246e-09	6.51618e-08	4.24908e-07	2.15786e-06	8.53451e-06	2.62881e-05	6.30639e-05	0.000117832	0.000171528	0.00019479	0.000173578	0.000124464
	2.01145	0	0	0	0	0	0	0	0	0	0	0	0	0	0	0	0	0	0	0	0	0	0	0	0	0	0	0	0	0	0	0	0	0	0	0	0	1.96772e-09	1.64755e-08	1.07434e-07	5.45593e-07	2.15786e-06	6.64668e-06	1.59523e-05	2.98535e-05	4.37668e-05	5.12711e-05	5.18796e-05	5.6093e-05
	2.03598	0	0	0	0	0	0	0	0	0	0	0	0	0	0	0	0	0	0	0	0	0	0	0	0	0	0	0	0	0	0	0	0	0	0	0	0	3.87466e-10	3.24421e-09	2.11549e-08	1.07434e-07	4.24908e-07	1.30881e-06	3.16364e-06	6.06639e-06	9.84371e-06	1.63208e-05	3.48438e-05	8.69463e-05
	2.06051	0	0	0	0	0	0	0	0	0	0	0	0	0	0	0	0	0	0	0	0	0	0	0	0	0	0	0	0	0	0	0	0	0	0	0	0	5.94199e-11	4.97516e-10	3.24421e-09	1.64755e-08	6.51618e-08	2.00712e-07	5.38989e-07	1.38101e-06	4.45045e-06	1.74441e-05	6.44782e-05	0.00019569
	2.08504	0	0	0	0	0	0	0	0	0	0	0	0	0	0	0	0	0	0	0	0	0	0	0	0	0	0	0	0	0	0	0	0	0	0	0	0	7.09669e-12	5.94199e-11	3.87466e-10	1.96772e-09	7.78247e-09	2.39717e-08	1.64939e-07	1.00696e-06	6.02977e-06	3.00307e-05	0.000118396	0.000365162
	2.10957	0	0	0	0	0	0	0	0	0	0	0	0	0	0	0	0	0	0	0	0	0	0	0	0	0	0	0	0	0	0	0	0	0	0	0	0	0	0	0	0	0	0	1.56315e-07	1.30881e-06	8.55848e-06	4.35425e-05	0.000172729	0.000534658
	2.1341	0	0	0	0	0	0	0	0	0	0	0	0	0	0	0	0	0	0	0	0	0	0	0	0	0	0	0	0	0	0	0	0	0	0	0	0	0	0	0	0	0	0	1.77128e-07	1.48308e-06	9.72837e-06	4.95942e-05	0.000197384	0.00061426
	2.15863	0	0	0	0	0	0	0	0	0	0	0	0	0	0	0	0	0	0	0	0	0	0	0	0	0	0	0	0	0	0	0	0	0	0	0	0	0	0	0	0	0	0	1.56315e-07	1.30881e-06	8.64194e-06	4.42413e-05	0.000177286	0.0005578
	2.18316	0	0	0	0	0	0	0	0	0	0	0	0	0	0	0	0	0	0	0	0	0	0	0	0	0	0	0	0	0	0	0	0	0	0	0	0	0	0	0	0	0	0	1.07434e-07	8.99531e-07	6.02199e-06	3.10972e-05	0.00012635	0.000406238
	2.20769	0	0	0	0	0	0	0	0	0	0	0	0	0	0	0	0	0	0	0	0	0	0	0	0	0	0	0	0	0	0	0	0	0	0	0	0	0	0	0	0	0	0	5.75051e-08	4.81484e-07	3.3168e-06	1.74276e-05	7.27328e-05	0.000243357
	2.23222	0	0	0	0	0	0	0	0	0	0	0	0	0	0	0	0	0	0	0	0	0	0	0	0	0	0	0	0	0	0	0	0	0	0	0	0	0	0	0	0	0	0	2.39717e-08	2.00712e-07	1.46512e-06	7.95549e-06	3.48226e-05	0.000124315
	2.25675	0	0	0	0	0	0	0	0	0	0	0	0	0	0	0	0	0	0	0	0	0	0	0	0	0	0	0	0	0	0	0	0	0	0	0	0	0	0	0	0	0	0	7.78246e-09	6.51618e-08	5.32342e-07	3.05739e-06	1.44002e-05	5.60765e-05
	2.28128	0	0	0	0	0	0	0	0	0	0	0	0	0	0	0	0	0	0	0	0	0	0	0	0	0	0	0	0	0	0	0	0	0	0	0	0	0	0	0	0	0	0	1.96772e-09	1.64755e-08	1.64939e-07	1.02708e-06	5.29753e-06	2.25912e-05
	2.30581	0	0	0	0	0	0	0	0	0	0	0	0	0	0	0	0	0	0	0	0	0	0	0	0	0	0	0	0	0	0	0	0	0	0	0	0	0	0	0	0	0	0	3.87466e-10	3.24421e-09	4.51266e-08	3.08146e-07	1.73372e-06	7.95549e-06
	2.33034	0	0	0	0	0	0	0	0	0	0	0	0	0	0	0	0	0	0	0	0	0	0	0	0	0	0	0	0	0	0	0	0	0	0	0	0	0	0	0	0	0	0	5.94199e-11	4.97516e-10	1.10267e-08	8.16373e-08	4.9007e-07	2.35857e-06
	2.35487	0	0	0	0	0	0	0	0	0	0	0	0	0	0	0	0	0	0	0	0	0	0	0	0	0	0	0	0	0	0	0	0	0	0	0	0	0	0	0	0	0	0	7.09669e-12	5.94199e-11	2.35518e-09	1.84432e-08	1.15216e-07	5.69565e-07
	2.3794	0	0	0	0	0	0	0	0	0	0	0	0	0	0	0	0	0	0	0	0	0	0	0	0	0	0	0	0	0	0	0	0	0	0	0	0	0	0	0	0	0	0	0	0	3.87466e-10	3.24421e-09	2.11549e-08	1.07434e-07
	2.40393	0	0	0	0	0	0	0	0	0	0	0	0	0	0	0	0	0	0	0	0	0	0	0	0	0	0	0	0	0	0	0	0	0	0	0	0	0	0	0	0	0	0	0	0	5.94199e-11	4.97516e-10	3.24421e-09	1.64755e-08
	2.42846	0	0	0	0	0	0	0	0	0	0	0	0	0	0	0	0	0	0	0	0	0	0	0	0	0	0	0	0	0	0	0	0	0	0	0	0	0	0	0	0	0	0	0	0	7.09669e-12	5.94199e-11	3.87466e-10	1.96772e-09
	2.45299	0	0	0	0	0	0	0	0	0	0	0	0	0	0	0	0	0	0	0	0	0	0	0	0	0	0	0	0	0	0	0	0	0	0	0	0	0	0	0	0	0	0	0	0	0	0	0	0
	2.47752	0	0	0	0	0	0	0	0	0	0	0	0	0	0	0	0	0	0	0	0	0	0	0	0	0	0	0	0	0	0	0	0	0	0	0	0	0	0	0	0	0	0	0	0	0	0	0	0
	2.50205	0	0	0	0	0	0	0	0	0	0	0	0	0	0	0	0	0	0	0	0	0	0	0	0	0	0	0	0	0	0	0	0	0	0	0	0	0	0	0	0	0	0	0	0	0	0	0	0
	2.52658	0	0	0	0	0	0	0	0	0	0	0	0	0	0	0	0	0	0	0	0	0	0	0	0	0	0	0	0	0	0	0	0	0	0	0	0	0	0	0	0	0	0	0	0	0	0	0	0
	2.55111	0	0	0	0	0	0	0	0	0	0	0	0	0	0	0	0	0	0	0	0	0	0	0	0	0	0	0	0	0	0	0	0	0	0	0	0	0	0	0	0	0	0	0	0	0	0	0	0
	2.57564	0	0	0	0	0	0	0	0	0	0	0	0	0	0	0	0	0	0	0	0	0	0	0	0	0	0	0	0	0	0	0	0	0	0	0	0	0	0	0	0	0	0	0	0	0	0	0	0
	2.60017	0	0	0	0	0	0	0	0	0	0	0	0	0	0	0	0	0	0	0	0	0	0	0	0	0	0	0	0	0	0	0	0	0	0	0	0	0	0	0	0	0	0	0	0	0	0	0	0
	2.6247	0	0	0	0	0	0	0	0	0	0	0	0	0	0	0	0	0	0	0	0	0	0	0	0	0	0	0	0	0	0	0	0	0	0	0	0	0	0	0	0	0	0	0	0	0	0	0	0
	2.64923	0	0	0	0	0	0	0	0	0	0	0	0	0	0	0	0	0	0	0	0	0	0	0	0	0	0	0	0	0	0	0	0	0	0	0	0	0	0	0	0	0	0	0	0	0	0	0	0
	2.67376	0	0	0	0	0	0	0	0	0	0	0	0	0	0	0	0	0	0	0	0	0	0	0	0	0	0	0	0	0	0	0	0	0	0	0	0	0	0	0	0	0	0	0	0	0	0	0	0
	2.69829	0	0	0	0	0	0	0	0	0	0	0	0	0	0	0	0	0	0	0	0	0	0	0	0	0	0	0	0	0	0	0	0	0	0	0	0	0	0	0	0	0	0	0	0	0	0	0	0
	2.72282	0	0	0	0	0	0	0	0	0	0	0	0	0	0	0	0	0	0	0	0	0	0	0	0	0	0	0	0	0	0	0	0	0	0	0	0	0	0	0	0	0	0	0	0	0	0	0	0
	2.74735	0	0	0	0	0	0	0	0	0	0	0	0	0	0	0	0	0	0	0	0	0	0	0	0	0	0	0	0	0	0	0	0	0	0	0	0	0	0	0	0	0	0	0	0	0	0	0	0
	2.77188	0	0	0	0	0	0	0	0	0	0	0	0	0	0	0	0	0	0	0	0	0	0	0	0	0	0	0	0	0	0	0	0	0	0	0	0	0	0	0	0	0	0	0	0	0	0	0	0
	2.79641	0	0	0	0	0	0	0	0	0	0	0	0	0	0	0	0	0	0	0	0	0	0	0	0	0	0	0	0	0	0	0	0	0	0	0	0	0	0	0	0	0	0	0	0	0	0	0	0
	2.82094	0	0	0	0	0	0	0	0	0	0	0	0	0	0	0	0	0	0	0	0	0	0	0	0	0	0	0	0	0	0	0	0	0	0	0	0	0	0	0	0	0	0	0	0	0	0	0	0
	2.84547	0	0	0	0	0	0	0	0	0	0	0	0	0	0	0	0	0	0	0	0	0	0	0	0	0	0	0	0	0	0	0	0	0	0	0	0	0	0	0	0	0	0	0	0	0	0	0	0
	2.87	0	0	0	0	0	0	0	0	0	0	0	0	0	0	0	0	0	0	0	0	0	0	0	0	0	0	0	0	0	0	0	0	0	0	0	0	0	0	0	0	0	0	0	0	0	0	0	0
[truncated: 187 more columns]

## Sheet: Figure 1d3
Figure 1d3
rows	ky (invA)
columns	kx (invA)
		-2.87	-2.84547	-2.82094	-2.79641	-2.77188	-2.74735	-2.72282	-2.69829	-2.67376	-2.64923	-2.6247	-2.60017	-2.57564	-2.55111	-2.52658	-2.50205	-2.47752	-2.45299	-2.42846	-2.40393	-2.3794	-2.35487	-2.33034	-2.30581	-2.28128	-2.25675	-2.23222	-2.20769	-2.18316	-2.15863	-2.1341	-2.10957	-2.08504	-2.06051	-2.03598	-2.01145	-1.98692	-1.96239	-1.93786	-1.91333	-1.8888	-1.86427	-1.83974	-1.81521	-1.79068	-1.76615	-1.74162	-1.71709
	-2.87	0	0	0	0	0	0	0	0	0	0	0	0	0	0	0	0	0	0	0	0	0	0	0	0	0	0	0	0	0	0	0	0	0	0	0	0	0	0	0	0	0	0	0	0	0	0	0	0
	-2.84547	0	0	0	0	0	0	0	0	0	0	0	0	0	0	0	0	0	0	0	0	0	0	0	0	0	0	0	0	0	0	0	0	0	0	0	0	0	0	0	0	0	0	0	0	0	0	0	0
	-2.82094	0	0	0	0	0	0	0	0	0	0	0	0	0	0	0	0	0	0	0	0	0	0	0	0	0	0	0	0	0	0	0	0	0	0	0	0	0	0	0	0	0	0	0	0	0	0	0	0
	-2.79641	0	0	0	0	0	0	0	0	0	0	0	0	0	0	0	0	0	0	0	0	0	0	0	0	0	0	0	0	0	0	0	0	0	0	0	0	0	0	0	0	0	0	0	0	0	0	0	0
	-2.77188	0	0	0	0	0	0	0	0	0	0	0	0	0	0	0	0	0	0	0	0	0	0	0	0	0	0	0	0	0	0	0	0	0	0	0	0	0	0	0	0	0	0	0	0	0	0	0	0
	-2.74735	0	0	0	0	0	0	0	0	0	0	0	0	0	0	0	0	0	0	0	0	0	0	0	0	0	0	0	0	0	0	0	0	0	0	0	0	0	0	0	0	0	0	0	0	0	0	0	0
	-2.72282	0	0	0	0	0	0	0	0	0	0	0	0	0	0	0	0	0	0	0	0	0	0	0	0	0	0	0	0	0	0	0	0	0	0	0	0	0	0	0	0	0	0	0	0	0	0	0	0
	-2.69829	0	0	0	0	0	0	0	0	0	0	0	0	0	0	0	0	0	0	0	0	0	0	0	0	0	0	0	0	0	0	0	0	0	0	0	0	0	0	0	0	0	0	0	0	0	0	0	0
	-2.67376	0	0	0	0	0	0	0	0	0	0	0	0	0	0	0	0	0	0	0	0	0	0	0	0	0	0	0	0	0	0	0	0	0	0	0	0	0	0	0	0	0	0	0	0	0	0	0	0
	-2.64923	0	0	0	0	0	0	0	0	0	0	0	0	0	0	0	0	0	0	0	0	0	0	0	0	0	0	0	0	0	0	0	0	0	0	0	0	0	0	0	0	0	0	0	0	0	0	0	0
	-2.6247	0	0	0	0	0	0	0	0	0	0	0	0	0	0	0	0	0	0	0	0	0	0	0	0	0	0	0	0	0	0	0	0	0	0	0	0	0	0	0	0	0	0	0	0	0	0	0	0
	-2.60017	0	0	0	0	0	0	0	0	0	0	0	0	0	0	0	0	0	0	0	0	0	0	0	0	0	0	0	0	0	0	0	0	0	0	0	0	0	0	0	0	0	0	0	0	0	0	0	0
	-2.57564	0	0	0	0	0	0	0	0	0	0	0	0	0	0	0	0	0	0	0	0	0	0	0	0	0	0	0	0	0	0	0	0	0	0	0	0	0	0	0	0	0	0	0	0	0	0	0	0
	-2.55111	0	0	0	0	0	0	0	0	0	0	0	0	0	0	0	0	0	0	0	0	0	0	0	0	0	0	0	0	0	0	0	0	0	0	0	0	0	0	0	0	0	0	0	0	0	0	0	0
	-2.52658	0	0	0	0	0	0	0	0	0	0	0	0	0	0	0	0	0	0	0	0	0	0	0	0	0	0	0	0	0	0	0	0	0	0	0	0	0	0	0	0	0	0	0	0	0	0	0	0
	-2.50205	0	0	0	0	0	0	0	0	0	0	0	0	0	0	0	0	0	0	0	0	0	0	0	0	0	0	0	0	0	0	0	0	0	0	0	0	0	0	0	0	0	0	0	0	0	0	0	0
	-2.47752	0	0	0	0	0	0	0	0	0	0	0	0	0	0	0	0	0	0	0	0	0	0	0	0	0	0	0	0	0	0	0	0	0	0	0	0	0	0	0	0	0	0	0	0	0	0	0	0
	-2.45299	0	0	0	0	0	0	0	0	0	0	0	0	0	0	0	0	0	0	0	0	0	0	0	0	0	0	0	0	0	0	0	0	0	0	0	0	0	0	0	0	0	0	0	0	0	0	0	0
	-2.42846	0	0	0	0	0	0	0	0	0	0	0	0	0	0	0	0	0	0	0	0	0	0	0	0	0	0	0	0	0	0	0	0	0	0	0	0	0	0	0	0	0	0	0	0	0	0	0	0
	-2.40393	0	0	0	0	0	0	0	0	0	0	0	0	0	0	0	0	0	0	0	0	0	0	0	0	0	0	0	0	0	0	0	0	0	0	0	0	0	0	0	0	0	0	0	0	0	0	0	0
	-2.3794	0	0	0	0	0	0	0	0	0	0	0	0	0	0	0	0	0	0	0	0	0	0	0	0	0	0	0	0	0	0	0	0	0	0	0	0	0	0	0	0	0	0	0	0	0	0	7.09669e-12	6.65165e-11
	-2.35487	0	0	0	0	0	0	0	0	0	0	0	0	0	0	0	0	0	0	0	0	0	0	0	0	0	0	0	0	0	0	0	0	0	0	0	0	0	0	0	0	0	0	0	7.09669e-12	5.94199e-11	3.94563e-10	2.09365e-09	8.78629e-09
	-2.33034	0	0	0	0	0	0	0	0	0	0	0	0	0	0	0	0	0	0	0	0	0	0	0	0	0	0	0	0	0	0	0	0	0	0	0	0	0	0	0	0	0	0	7.09669e-12	1.1884e-10	8.84982e-10	5.27135e-09	2.52023e-08	9.6514e-08
	-2.30581	0	0	0	0	0	0	0	0	0	0	0	0	0	0	0	0	0	0	0	0	0	0	0	0	0	0	0	0	0	0	0	0	0	0	0	0	0	0	0	0	0	0	5.94199e-11	8.84982e-10	6.48843e-09	3.80179e-08	1.78202e-07	6.68582e-07
	-2.28128	0	0	0	0	0	0	0	0	0	0	0	0	0	0	0	0	0	0	0	0	0	0	0	0	0	0	0	0	0	0	0	0	0	0	0	0	0	0	0	0	0	0	3.87466e-10	5.21193e-09	3.76304e-08	2.16835e-07	9.96786e-07	3.66441e-06
	-2.25675	0	0	0	0	0	0	0	0	0	0	0	0	0	0	0	0	0	0	0	0	0	0	0	0	0	0	0	0	0	0	0	0	0	0	0	0	0	0	0	0	0	0	1.96772e-09	2.42579e-08	1.72602e-07	9.7835e-07	4.41347e-06	1.59035e-05
	-2.23222	0	0	0	0	0	0	0	0	0	0	0	0	0	0	0	0	0	0	0	0	0	0	0	0	0	0	0	0	0	0	0	0	0	0	0	0	0	0	0	0	0	0	7.78246e-09	8.91406e-08	6.25739e-07	3.49159e-06	1.54711e-05	5.46766e-05
	-2.20769	0	0	0	0	0	0	0	0	0	0	0	0	0	0	0	0	0	0	0	0	0	0	0	0	0	0	0	0	0	0	0	0	0	0	7.09669e-12	6.65165e-11	4.46886e-10	2.35518e-09	9.75018e-09	3.17541e-08	8.14767e-08	1.64939e-07	2.8772e-07	5.9172e-07	2.12462e-06	1.01145e-05	4.30927e-05	0.000149028
	-2.18316	0	0	0	0	0	0	0	0	0	0	0	0	0	0	0	0	0	0	0	0	0	0	0	0	0	0	0	0	0	0	0	0	0	0	5.94199e-11	5.56936e-10	3.74173e-09	1.97197e-08	8.16373e-08	2.65881e-07	6.82256e-07	1.38141e-06	2.26787e-06	3.38936e-06	6.86224e-06	2.42309e-05	9.57814e-05	0.000322525
	-2.15863	0	0	0	0	0	0	0	0	0	0	0	0	0	0	0	0	0	0	0	0	0	0	0	0	0	0	0	0	0	0	0	0	0	0	3.87466e-10	3.63168e-09	2.43991e-08	1.28589e-07	5.32342e-07	1.73378e-06	4.44898e-06	9.00865e-06	1.45246e-05	1.93316e-05	2.56213e-05	5.36065e-05	0.000173999	0.000557402
	-2.1341	0	0	0	0	0	0	0	0	0	0	0	0	0	0	0	0	0	0	0	0	0	0	0	0	0	0	0	0	0	0	0	0	0	0	1.96772e-09	1.84432e-08	1.23916e-07	6.53086e-07	2.70384e-06	8.8069e-06	2.26023e-05	4.57784e-05	7.34547e-05	9.45017e-05	0.000104134	0.000130712	0.000279192	0.00078685
	-2.10957	0	0	0	0	0	0	0	0	0	0	0	0	0	0	0	0	0	0	0	0	0	0	0	0	0	0	0	0	0	0	0	0	0	0	7.78956e-09	7.30037e-08	4.90517e-07	2.58524e-06	1.07034e-05	3.48651e-05	8.94892e-05	0.000181295	0.000290612	0.00037067	0.00038556	0.000368582	0.000468282	0.000977217
	-2.08504	0	0	0	0	0	0	0	0	0	0	0	0	0	0	0	0	0	0	0	0	0	0	0	0	0	0	0	0	0	0	0	0	0	0	2.40311e-08	2.25182e-07	1.51315e-06	7.97521e-06	3.30211e-05	0.000107577	0.00027619	0.000559784	0.000897743	0.00114413	0.0011747	0.00102665	0.000935666	0.00127015
	-2.06051	0	0	0	0	0	0	0	0	0	0	0	0	0	0	0	0	0	0	0	0	0	0	0	0	0	0	0	0	7.09669e-12	6.65165e-11	4.46886e-10	2.35518e-09	9.75728e-09	3.18136e-08	1.39757e-07	7.0914e-07	3.91581e-06	1.95656e-05	7.99299e-05	0.000259557	0.000666036	0.00135063	0.00216887	0.00277036	0.00284939	0.00245404	0.00200275	0.00201838
	-2.03598	0	0	0	0	0	0	0	0	0	0	0	0	0	0	0	0	0	0	0	0	0	0	0	0	0	0	0	0	6.65165e-11	6.16356e-10	4.1292e-09	2.16874e-08	8.94791e-08	2.90343e-07	8.52347e-07	2.52836e-06	9.31024e-06	3.94345e-05	0.000153616	0.000492793	0.00126117	0.00255851	0.00411768	0.005284	0.0054815	0.00478009	0.00388442	0.00356137
	-2.01145	0	0	0	0	0	0	0	0	0	0	0	0	0	0	0	0	0	0	0	0	0	0	0	0	0	0	0	0	4.46886e-10	4.13629e-09	2.77028e-08	1.45451e-07	5.99859e-07	1.94546e-06	5.13925e-06	1.16005e-05	2.65355e-05	7.53963e-05	0.000247462	0.00075387	0.00190324	0.00385288	0.00621863	0.00803946	0.00846051	0.00756743	0.00635505	0.00583396
	-1.98692	0	0	0	0	0	0	0	0	0	0	0	0	0	0	0	0	0	0	0	0	0	0	0	0	0	0	0	0	2.35518e-09	2.17539e-08	1.45635e-07	7.64211e-07	3.14955e-06	1.02068e-05	2.62802e-05	5.45953e-05	9.74812e-05	0.000176429	0.0003919	0.00100079	0.00238709	0.00475992	0.0076851	0.0100341	0.0107784	0.00997567	0.00874966	0.00822143
	-1.96239	0	0	0	0	0	0	0	0	0	0	0	0	0	0	0	0	0	0	0	0	0	0	0	0	0	0	0	0	9.75018e-09	8.98737e-08	6.01424e-07	3.15414e-06	1.29904e-05	4.20657e-05	0.0001076	0.000218871	0.000362145	0.00052201	0.000771042	0.0013768	0.00276491	0.00518769	0.00824641	0.0108389	0.0119213	0.011466	0.010481	0.0100074
	-1.93786	0	0	0	0	0	0	0	0	0	0	0	0	0	0	0	0	0	0	0	0	0	0	0	0	7.09669e-12	5.94199e-11	3.94563e-10	2.02713e-09	3.99241e-08	3.182e-07	2.02071e-06	1.03831e-05	4.24189e-05	0.000136899	0.000349138	0.000706085	0.001145	0.0015355	0.00185007	0.00234779	0.00351189	0.00565225	0.00844861	0.0109456	0.0122192	0.01216	0.011501	0.0110466
	-1.91333	0	0	0	0	0	0	0	0	0	0	0	0	0	0	0	0	0	0	0	0	0	0	0	0	5.94199e-11	4.97516e-10	3.30363e-09	1.6973e-08	1.4989e-07	9.67087e-07	5.56581e-06	2.74196e-05	0.000110176	0.000353384	0.000899111	0.00181556	0.00293005	0.00385109	0.00432291	0.00459145	0.00528513	0.00683297	0.00899697	0.0109985	0.0121429	0.012352	0.0120817	0.0117838
	-1.8888	0	0	0	0	0	0	0	0	0	0	0	0	0	0	0	0	0	0	0	0	0	0	0	0	3.94563e-10	3.31073e-09	2.19893e-08	1.1304e-07	6.20871e-07	2.97105e-06	1.38541e-05	6.09338e-05	0.000233	0.000733305	0.00185465	0.00374297	0.00604519	0.00791816	0.00869205	0.00857031	0.00844515	0.00898165	0.0100563	0.0110834	0.011692	0.0119899	0.0122442	0.0124778
	-1.86427	0	0	0	0	0	0	0	0	0	0	0	0	0	0	0	0	0	0	0	0	0	0	0	7.09669e-12	2.08655e-09	1.74199e-08	1.15125e-07	5.89749e-07	2.63631e-06	9.97999e-06	3.54495e-05	0.000125132	0.000422513	0.00125873	0.0031224	0.00628126	0.0101834	0.013405	0.0146748	0.0140487	0.0127429	0.0118108	0.0113548	0.0110127	0.0107466	0.0109055	0.0116627	0.0126605
	-1.83974	0	0	0	0	0	0	0	0	0	0	0	0	0	0	0	0	0	0	0	0	0	0	0	5.94199e-11	8.67454e-09	7.20971e-08	4.74072e-07	2.42012e-06	1.00454e-05	3.39137e-05	9.87328e-05	0.000269302	0.000728576	0.0019046	0.00446184	0.00882717	0.0143489	0.0190859	0.0210721	0.0200194	0.0173884	0.0147551	0.012625	0.0108644	0.00961245	0.00933649	0.0101896	0.0116632
	-1.81521	0	0	0	0	0	0	0	0	0	0	0	0	0	0	0	0	0	0	0	0	0	0	0	3.87466e-10	2.9243e-08	2.40808e-07	1.56814e-06	7.95026e-06	3.20744e-05	0.000103422	0.000273713	0.000626316	0.00133788	0.00282904	0.00582722	0.0109178	0.0175492	0.0235472	0.026341	0.0251013	0.0213227	0.0171464	0.0136403	0.0108631	0.00885327	0.00794707	0.0083099	0.00959151
	-1.79068	0	0	0	0	0	0	0	0	0	0	0	0	0	0	0	0	0	0	0	0	0	0	0	1.97481e-09	8.22099e-08	6.65494e-07	4.2599e-06	2.13226e-05	8.45578e-05	0.0002668	0.000678525	0.00142931	0.00262309	0.00451004	0.00768109	0.0127958	0.0195802	0.0260235	0.029277	0.0279771	0.0234412	0.0182403	0.014008	0.0109316	0.00871631	0.00732935	0.00691404	0.00747765
	-1.76615	0	0	0	0	0	0	0	0	0	0	0	0	0	0	0	0	0	0	0	7.09669e-12	5.94199e-11	3.87466e-10	1.96772e-09	1.56244e-08	2.23004e-07	1.62635e-06	9.88741e-06	4.80994e-05	0.000186715	0.000578349	0.00143927	0.00292305	0.00499175	0.00754498	0.010795	0.0152909	0.0210701	0.02664	0.0294134	0.0278443	0.0229876	0.0174956	0.0133073	0.0106634	0.00890306	0.00753861	0.00659847	0.00643157
	-1.74162	0	0	0	0	0	0	0	0	0	0	0	0	0	0	0	0	0	0	0	5.94199e-11	5.04613e-10	3.31073e-09	1.69224e-08	9.18761e-08	6.36022e-07	3.75616e-06	2.052e-05	9.45393e-05	0.000354827	0.00107256	0.00261497	0.00519427	0.00857351	0.0121616	0.0155897	0.0190774	0.0228663	0.0261978	0.0273228	0.0250636	0.020246	0.0151425	0.0115615	0.00974575	0.00886313	0.00808853	0.00723938	0.00680932
	-1.71709	0	0	0	0	0	0	0	0	0	0	0	0	0	0	0	0	0	0	0	3.94563e-10	3.36305e-09	2.20993e-08	1.13143e-07	5.11883e-07	2.22092e-06	9.40097e-06	4.11833e-05	0.000169266	0.000598193	0.00174262	0.00413785	0.00804377	0.0129869	0.0178398	0.0215861	0.0239894	0.025358	0.0257114	0.0244784	0.0212454	0.0166574	0.0122591	0.00938338	0.00828431	0.00825047	0.00836185	0.00819964	0.00815885
	-1.69256	0	0	0	0	0	0	0	0	0	0	0	0	0	0	0	0	0	0	0	2.02713e-09	1.73605e-08	1.14309e-07	5.86467e-07	2.46683e-06	8.71462e-06	2.77063e-05	8.8977e-05	0.000294477	0.000925501	0.0025331	0.00579095	0.0109605	0.0173233	0.0232971	0.0273476	0.0288389	0.0280704	0.0257044	0.0222705	0.018131	0.0137703	0.00996458	0.00751126	0.00671595	0.00717163	0.00808289	0.00888418	0.00974169
	-1.66803	0	0	0	0	0	0	0	0	0	0	0	0	0	0	0	0	0	0	0	8.16993e-09	7.03737e-08	4.64506e-07	2.38921e-06	9.79279e-06	3.22027e-05	8.83144e-05	0.000219606	0.000545693	0.00139093	0.0033855	0.00726562	0.0132374	0.0203844	0.0268823	0.0309877	0.0318888	0.0298509	0.0258691	0.0211216	0.0164422	0.0122055	0.00869577	0.0063693	0.0055812	0.00618536	0.00758394	0.00921984	0.0110879
	-1.6435	0	0	0	0	0	0	0	0	0	0	0	0	0	0	0	0	0	0	0	2.59394e-08	2.2497e-07	1.48919e-06	7.6824e-06	3.12639e-05	0.000100652	0.000261113	0.000569235	0.00112542	0.00220754	0.00440475	0.00841558	0.0143774	0.0213163	0.0274754	0.0312821	0.0320078	0.0298343	0.0256733	0.0207574	0.0160205	0.011844	0.00844107	0.00620578	0.00548278	0.00617074	0.00776445	0.00980524	0.0122828
	-1.61898	0	0	0	0	0	0	0	0	0	0	0	0	0	0	0	0	0	7.09669e-12	5.94199e-11	6.5675e-08	5.72585e-07	3.79705e-06	1.96363e-05	7.98765e-05	0.000256121	0.000653719	0.00135594	0.00238342	0.00381713	0.00602643	0.00957969	0.014625	0.0203785	0.0254738	0.0287837	0.0297772	0.028431	0.0252213	0.0210155	0.0166324	0.0125907	0.00934421	0.00741367	0.00706368	0.00801701	0.00966629	0.0115953	0.0138997
	-1.59445	0	0	0	0	0	0	0	0	0	0	0	0	0	0	0	0	0	6.65165e-11	5.56936e-10	1.35037e-07	1.17619e-06	7.78642e-06	4.02829e-05	0.000164007	0.000526445	0.00134064	0.00274087	0.00460382	0.00663721	0.00879065	0.0114414	0.0149149	0.0189182	0.0227025	0.0256152	0.0272044	0.0270921	0.0252068	0.022007	0.0182213	0.0145589	0.0117422	0.0104073	0.0106996	0.0120926	0.0137557	0.0151816	0.016538
	-1.56992	0	0	0	0	0	0	0	0	0	0	0	0	0	0	0	0	0	4.46886e-10	3.74883e-09	2.38286e-07	2.02208e-06	1.31736e-05	6.75786e-05	0.000274089	0.000879287	0.00223997	0.00456677	0.00756046	0.0104424	0.0126107	0.0142348	0.0159811	0.0182625	0.0209871	0.0237794	0.0260242	0.0269236	0.0260195	0.0236283	0.0205647	0.017662	0.015661	0.0151179	0.0160616	0.0178275	0.019412	0.0201461	0.0201689
	-1.54539	0	0	0	0	0	0	0	0	0	0	0	0	0	0	0	0	0	2.35518e-09	1.97791e-08	4.13707e-07	3.19569e-06	1.96042e-05	9.68055e-05	0.000383667	0.0012153	0.00307658	0.00625047	0.0102912	0.0139929	0.0162605	0.0170948	0.0175255	0.0186303	0.0207993	0.0236761	0.0263356	0.0276604	0.0271026	0.0251633	0.0228999	0.0211229	0.0202508	0.0205311	0.0219206	0.0238019	0.0251349	0.0251292	0.0238832
	-1.52086	0	0	0	0	0	0	0	0	0	0	0	0	0	0	0	0	0	9.75728e-09	8.20912e-08	8.4905e-07	5.52496e-06	2.956e-05	0.000131394	0.000483044	0.00145589	0.00357383	0.00713117	0.0116192	0.0156707	0.0179931	0.0185119	0.0184269	0.0191311	0.0211864	0.0241176	0.0267625	0.0279091	0.0271692	0.0253917	0.0238933	0.0233335	0.0236339	0.0246614	0.0263644	0.0282546	0.0292865	0.0286042	0.0263897
	-1.49633	0	0	0	0	0	0	0	0	0	0	0	0	0	0	0	0	0	3.18136e-08	2.68399e-07	2.04046e-06	1.14872e-05	5.25595e-05	0.000199086	0.000631705	0.00168727	0.00378766	0.00711797	0.0111901	0.0148381	0.0169926	0.0176168	0.0177636	0.0186581	0.0207453	0.023461	0.0256322	0.0261908	0.0250194	0.0232435	0.0222903	0.0226258	0.0237959	0.0254502	0.0275853	0.0297516	0.0307582	0.0296533	0.026832
	-1.4718	0	0	0	0	0	0	0	0	0	0	0	0	0	0	0	0	0	8.18642e-08	6.93611e-07	4.75965e-06	2.51081e-05	0.00010515	0.000353875	0.000971069	0.002211	0.00425087	0.00700377	0.0100052	0.0125544	0.0141527	0.0149181	0.01554	0.0167432	0.0186985	0.0208427	0.0222015	0.0220254	0.0204728	0.0187308	0.0180782	0.0187864	0.0203168	0.0223911	0.0251087	0.0279313	0.0293727	0.0283003	0.0252976
	-1.44727	0	0	0	0	0	0	0	0	0	0	0	0	1.41934e-11	1.1884e-10	7.74932e-10	3.93543e-09	1.55649e-08	2.1485e-07	1.53844e-06	9.70027e-06	4.93683e-05	0.000199624	0.000639551	0.00163187	0.00335309	0.00564332	0.00797124	0.00976635	0.0108178	0.0113487	0.0117836	0.0125079	0.0137221	0.0152869	0.0166568	0.0171295	0.0163489	0.0147158	0.0132715	0.0129031	0.0136511	0.0150947	0.0172384	0.020354	0.0238343	0.0259525	0.025378	0.0226877
	-1.42274	0	0	0	0	0	0	0	0	0	0	0	0	1.1884e-10	9.95033e-10	6.48843e-09	3.29581e-08	1.30383e-07	6.73343e-07	3.30372e-06	1.73018e-05	8.25574e-05	0.000325912	0.00102777	0.00256925	0.00510702	0.00814601	0.010597	0.0115622	0.0111018	0.010102	0.00947203	0.00959897	0.0103765	0.0113881	0.0120406	0.0118487	0.0108097	0.00950117	0.00871812	0.00885384	0.00966017	0.0108226	0.0126314	0.0155792	0.0191787	0.0217494	0.0218909	0.0199429
	-1.39821	0	0	0	0	0	0	0	0	0	0	0	0	7.74932e-10	6.49552e-09	4.23693e-08	2.15314e-07	8.52289e-07	2.98612e-06	9.44418e-06	3.26058e-05	0.000124826	0.000456058	0.00140906	0.00351201	0.00698415	0.0111108	0.014277	0.0150772	0.0135005	0.0108647	0.00866276	0.00762037	0.00760622	0.00800052	0.00810693	0.00756661	0.00661171	0.00589578	0.00596987	0.00680945	0.00788266	0.00884365	0.0100824	0.0122578	0.0151981	0.0176329	0.0183344	0.0173054
	-1.37368	0	0	0	0	0	0	0	0	0	0	0	0	3.93543e-09	3.30104e-08	2.15365e-07	1.09482e-06	4.33551e-06	1.37712e-05	3.56881e-05	8.38092e-05	0.000210542	0.000600834	0.00170083	0.00416718	0.00834838	0.0134965	0.017668	0.0189393	0.0169469	0.0131157	0.00943201	0.00711316	0.0061964	0.00595305	0.00559476	0.00484362	0.00406159	0.00389205	0.0046999	0.00621728	0.00772785	0.0087452	0.00951396	0.0106737	0.0123947	0.0140457	0.0148292	0.0145248
	-1.34915	0	0	0	0	0	0	0	0	0	0	0	0	1.55649e-08	1.30718e-07	8.5312e-07	4.33923e-06	1.71954e-05	5.34914e-05	0.00013142	0.000263965	0.000476237	0.000912693	0.00201476	0.00451883	0.00893221	0.0146459	0.0196641	0.021732	0.0200514	0.0158572	0.0113478	0.00812817	0.00645338	0.00558367	0.00471164	0.00365869	0.00288458	0.0030005	0.00425124	0.00627148	0.00828013	0.00964781	0.010337	0.0107502	0.0112021	0.0116488	0.011881	0.0117552
	-1.32462	0	0	0	0	0	0	0	0	0	0	7.09669e-12	5.94199e-11	4.83308e-08	4.0542e-07	2.64237e-06	1.34358e-05	5.32635e-05	0.000165044	0.000400788	0.000771988	0.00122399	0.001765	0.00274186	0.00492409	0.00899015	0.014587	0.0199276	0.0227254	0.0218563	0.0181622	0.0136801	0.0101224	0.00791723	0.00643534	0.00497754	0.00351306	0.00260225	0.00284116	0.00439582	0.00684543	0.00939404	0.0113566	0.0124755	0.0127911	0.0124148	0.0115709	0.0106601	0.0100012
	-1.30009	0	0	0	0	0	0	0	0	7.09669e-12	5.94199e-11	4.46886e-10	2.46523e-09	1.26044e-07	1.01164e-06	6.4708e-06	3.26693e-05	0.000129246	0.000400205	0.000970728	0.00185491	0.00284026	0.00365762	0.00444419	0.00596753	0.00909832	0.0138241	0.0187822	0.0219618	0.0220916	0.0194924	0.015687	0.0121935	0.00956983	0.00746526	0.00544832	0.00365792	0.00270888	0.00317392	0.00515769	0.00816823	0.0113932	0.0142107	0.0163137	0.0173336	0.0168082	0.0148345	0.0123954	0.0106322
	-1.27556	0	0	0	0	0	0	0	0	5.94199e-11	4.97516e-10	3.63168e-09	1.97197e-08	3.01243e-07	2.13364e-06	1.28582e-05	6.32753e-05	0.000247854	0.000765415	0.00185871	0.00355967	0.00543504	0.00680781	0.00748833	0.00818998	0.00996333	0.0131691	0.0170216	0.020046	0.0210131	0.0196739	0.0167974	0.0134992	0.0104646	0.00777965	0.0053931	0.00356297	0.00283631	0.00370619	0.00624193	0.00993117	0.0140123	0.0180331	0.021716	0.0241936	0.0241603	0.0213502	0.0173522	0.0143616
	-1.25103	0	0	0	0	0	0	0	0	3.87466e-10	3.24421e-09	2.31297e-08	1.23969e-07	8.45754e-07	4.54259e-06	2.29426e-05	0.000103002	0.000386911	0.00117532	0.00284526	0.00547544	0.00844096	0.0106591	0.0115652	0.011713	0.0121839	0.0135888	0.0157377	0.0178941	0.0191247	0.0187326	0.0166818	0.0135887	0.0102498	0.00722736	0.00482924	0.00330853	0.00299269	0.00421977	0.00707932	0.0112133	0.0161074	0.0215506	0.0271966	0.031542	0.032395	0.0291644	0.0240783	0.0203652
	-1.2265	0	0	0	0	0	0	0	0	1.96772e-09	1.64755e-08	1.15275e-07	6.11252e-07	2.9423e-06	1.19356e-05	4.50974e-05	0.000162399	0.000535574	0.00152587	0.00360275	0.00691911	0.0108106	0.0139962	0.0156241	0.0159517	0.0157875	0.015667	0.0158215	0.0163563	0.0169688	0.0168545	0.0153341	0.0125153	0.00921793	0.00635605	0.00444397	0.00357202	0.00371637	0.00499513	0.00758404	0.0114944	0.0166831	0.0232022	0.0304889	0.0364016	0.0381363	0.0350159	0.0297961	0.0263709
	-1.20197	0	0	0	0	0	0	0	0	7.78246e-09	6.51618e-08	4.49267e-07	2.36183e-06	1.01853e-05	3.59429e-05	0.000109086	0.00030093	0.00078191	0.00189459	0.00410169	0.00762094	0.0119367	0.0158885	0.0185474	0.0198139	0.0199403	0.01901	0.0173529	0.0158342	0.0150302	0.0144548	0.0131194	0.0107124	0.0079544	0.00589462	0.00504834	0.00519092	0.00584118	0.00684786	0.00851845	0.0113627	0.0159106	0.0224594	0.0302257	0.0366987	0.0389495	0.0364497	0.032147	0.0299912
	-1.17744	0	0	0	0	0	0	0	0	2.39717e-08	2.00712e-07	1.36828e-06	7.1447e-06	2.97766e-05	9.97695e-05	0.000275031	0.000646448	0.00135566	0.00264066	0.00483442	0.00814959	0.0123054	0.016494	0.0199436	0.0223133	0.0232788	0.022307	0.0195082	0.0161773	0.0136885	0.012142	0.0106479	0.00871126	0.0069027	0.00620193	0.006937	0.00844421	0.00970708	0.0102805	0.0106259	0.0117527	0.014705	0.0200047	0.026838	0.0327569	0.035121	0.0335666	0.0307763	0.0302248
	-1.15291	0	0	0	0	0	0	0	0	5.75051e-08	4.81491e-07	3.25495e-06	1.691e-05	6.95382e-05	0.000228051	0.000604994	0.00132793	0.00249049	0.00415787	0.00643188	0.00941821	0.0130097	0.0167761	0.0202425	0.0230778	0.0246909	0.0241311	0.0211373	0.0169228	0.0131726	0.0105267	0.0085545	0.0069371	0.00616978	0.00702998	0.00952117	0.0124806	0.0143595	0.0144613	0.0134204	0.0126507	0.0135391	0.016797	0.0218287	0.0266182	0.0289638	0.0284516	0.0271234	0.0277881
	-1.12838	0	0	0	0	0	0	0	0	1.07434e-07	8.99597e-07	6.04652e-06	3.13035e-05	0.000127874	0.000414884	0.00108148	0.00230525	0.00412115	0.00639338	0.00896012	0.011757	0.0147158	0.0176268	0.0202789	0.0225652	0.024082	0.0239309	0.0215675	0.0176428	0.0134757	0.00994394	0.00727287	0.00565334	0.00564199	0.00775831	0.0116211	0.0156226	0.0178339	0.0174564	0.0153217	0.0130863	0.0122259	0.0135179	0.0167008	0.0203693	0.0227439	0.0231609	0.0229004	0.0242255
	-1.10385	0	0	0	0	0	0	7.09669e-12	7.36132e-11	1.56821e-07	1.312e-06	8.78461e-06	4.53781e-05	0.000184759	0.000596441	0.00154312	0.00325211	0.00571552	0.00864565	0.0116864	0.0146174	0.0172822	0.019447	0.0209651	0.0219788	0.0225957	0.0224493	0.0209801	0.0180763	0.0142117	0.0101638	0.00678303	0.0048868	0.00516444	0.00787551	0.0122908	0.0165396	0.0186041	0.0178083	0.0151831	0.0124102	0.010752	0.0108197	0.0125946	0.0152788	0.0175353	0.0185254	0.0189463	0.0207062
	-1.07932	0	0	0	0	0	7.09669e-12	1.1884e-10	1.01092e-09	1.83402e-07	1.51663e-06	1.00789e-05	5.18729e-05	0.000210831	0.000680274	0.00176159	0.00372226	0.00657428	0.0100195	0.0136571	0.0171615	0.0201771	0.0222067	0.0229102	0.0225362	0.0217665	0.0210188	0.0200106	0.0180282	0.0146696	0.0104388	0.00658883	0.00439299	0.00460552	0.00724983	0.0113743	0.0151088	0.0166712	0.0156916	0.0133286	0.0110546	0.00966794	0.00938788	0.0102259	0.0118653	0.0135098	0.014485	0.0152594	0.0174651
	-1.05479	0	0	0	0	0	5.94199e-11	8.84982e-10	7.32278e-09	2.00991e-07	1.53727e-06	9.74111e-06	4.88692e-05	0.000196333	0.00063262	0.00165086	0.00354877	0.00644277	0.0101924	0.0145	0.0189596	0.0229126	0.0254335	0.0258303	0.0243304	0.0220911	0.0202804	0.0190275	0.0173469	0.0142809	0.0100918	0.0061582	0.00388124	0.00392389	0.00610714	0.00942433	0.0122634	0.0133059	0.0125199	0.0110256	0.00991283	0.00945772	0.00943327	0.00969155	0.0101797	0.0106766	0.0110191	0.0117796	0.014289
	-1.03026	0	0	0	0	0	3.87466e-10	5.21193e-09	4.19604e-08	3.5895e-07	2.14189e-06	1.1061e-05	4.82827e-05	0.000177858	0.000548234	0.00141563	0.00309518	0.00584246	0.009749	0.0146789	0.0201439	0.0251363	0.0282736	0.0285417	0.0261793	0.0227206	0.0198502	0.0179941	0.0161172	0.0130863	0.00907242	0.00539996	0.00333352	0.00331958	0.00500857	0.00746348	0.00948216	0.0102704	0.0100056	0.00955677	0.00958919	0.0100564	0.0104845	0.0104931	0.0100061	0.0092054	0.00855183	0.00891427	0.0113204
	-1.00573	0	0	0	0	7.09669e-12	2.03423e-09	2.47048e-08	1.9255e-07	1.18715e-06	5.89038e-06	2.42843e-05	8.45292e-05	0.000253229	0.000662471	0.00153203	0.00316188	0.00587266	0.00989069	0.015175	0.0211763	0.0266558	0.0299547	0.0299358	0.0269665	0.0228403	0.0194043	0.0170864	0.0148537	0.0116902	0.00786988	0.00464034	0.00303935	0.00326406	0.00479992	0.00678139	0.00840316	0.00931804	0.00972537	0.0100623	0.0106279	0.0114118	0.0120807	0.0120965	0.0110801	0.00926427	0.00758557	0.0072657	0.00912211
	-0.981198	0	0	0	0	5.94199e-11	8.3465e-09	9.29346e-08	7.019e-07	4.05281e-06	1.89646e-05	7.22203e-05	0.00022693	0.000597818	0.00134767	0.00266709	0.00475778	0.00781278	0.0119476	0.0170587	0.0226173	0.0274977	0.0302102	0.0298034	0.0267826	0.022887	0.019653	0.017183	0.0144757	0.0109046	0.00708432	0.00428106	0.00333929	0.00422601	0.00621541	0.00838367	0.0101787	0.0115902	0.012727	0.0134904	0.0138582	0.014144	0.0145381	0.0145336	0.0133083	0.0108213	0.00823689	0.00710073	0.00815852
	-0.956668	0	0	0	0	3.87466e-10	2.76628e-08	2.83114e-07	2.06346e-06	1.15527e-05	5.23241e-05	0.00019233	0.000579802	0.00145013	0.00305454	0.00552933	0.00881724	0.0127088	0.0169219	0.0211396	0.0249917	0.0279469	0.0293061	0.0286642	0.0265127	0.0240032	0.0218029	0.0194114	0.0159467	0.0114708	0.00721578	0.00461754	0.00439251	0.00628658	0.00928109	0.012218	0.0146254	0.0167675	0.0186906	0.0197702	0.0196319	0.0189376	0.018545	0.0181694	0.0166393	0.0135626	0.0101646	0.00823294	0.00852787
	-0.932138	0	0	0	0	1.96772e-09	7.63357e-08	7.16085e-07	4.99562e-06	2.70537e-05	0.000118469	0.000421589	0.00123044	0.00297491	0.00603061	0.0104089	0.0155925	0.0207096	0.0248857	0.0275426	0.0286159	0.0285531	0.0279583	0.0272757	0.0268247	0.0266871	0.0262108	0.0240959	0.0196401	0.0137971	0.00862984	0.00588204	0.0061909	0.00907159	0.0131682	0.0170014	0.0200663	0.022864	0.0255025	0.0270019	0.0266201	0.0251218	0.0238074	0.0226739	0.0204954	0.0167475	0.0126771	0.0101776	0.0100212
	-0.907608	0	0	0	0	7.78246e-09	1.82353e-07	1.56258e-06	1.03179e-05	5.34943e-05	0.0002245	0.000767766	0.0021593	0.00504549	0.00990595	0.0165552	0.0239117	0.0303507	0.0343836	0.0352257	0.0331975	0.029811	0.0270836	0.0263899	0.0278439	0.0303431	0.0318302	0.0301777	0.0248358	0.017612	0.0113944	0.00825409	0.00874105	0.0121293	0.0167951	0.0210459	0.0243363	0.0273175	0.0302552	0.0321317	0.0319796	0.0303405	0.0284617	0.0265028	0.0235243	0.0192158	0.0148493	0.0122403	0.0121175
	-0.883078	0	0	0	0	2.39788e-08	3.889e-07	3.06234e-06	1.90022e-05	9.33784e-05	0.000371514	0.00120706	0.00323658	0.00724947	0.0137369	0.0223028	0.0314216	0.0388951	0.0427609	0.0421073	0.037618	0.0316525	0.0272789	0.0265424	0.0293886	0.0338282	0.0367821	0.0355574	0.029743	0.021744	0.014979	0.0116448	0.0120796	0.0152962	0.0195958	0.0233856	0.0261897	0.0286492	0.0311513	0.0329712	0.0332321	0.0320847	0.0302489	0.0278248	0.0243402	0.0199192	0.0158237	0.0136249	0.0139502
	-0.858548	0	0	0	0	5.75716e-08	7.41033e-07	5.47246e-06	3.21032e-05	0.000149567	0.000562317	0.00172356	0.00436271	0.00926445	0.0167855	0.0263527	0.0362851	0.0441885	0.0478721	0.0463843	0.0407049	0.0336639	0.0287004	0.0279698	0.0312323	0.0361275	0.0392786	0.0379959	0.0321353	0.0243697	0.0181413	0.0153628	0.0159157	0.0185146	0.0216374	0.0241896	0.0259327	0.0273055	0.0286413	0.0296972	0.0300426	0.0295495	0.0282363	0.0259416	0.0225642	0.0186054	0.0152434	0.0137329	0.0145673
	-0.834018	0	0	0	0	1.0788e-07	1.22649e-06	8.72134e-06	4.92408e-05	0.000220552	0.000792681	0.00230974	0.00553336	0.0111079	0.0191098	0.02879	0.0385588	0.0462026	0.049606	0.047925	0.0423799	0.0358589	0.0314256	0.0307136	0.0332398	0.0367928	0.038482	0.0362925	0.0305752	0.0239796	0.0194443	0.0181619	0.01933	0.0213614	0.0231175	0.0242675	0.0248863	0.0250358	0.0247914	0.0244085	0.0241562	0.0239447	0.0232702	0.0216261	0.0189849	0.0159457	0.0135037	0.0126016	0.013589
	-0.809488	0	0	0	0	1.58677e-07	1.70755e-06	1.19497e-05	6.61915e-05	0.000290504	0.00101858	0.00287961	0.00665123	0.0127982	0.0210482	0.0304203	0.0394682	0.0463786	0.0494025	0.0479812	0.0435004	0.0385393	0.035255	0.0343773	0.0351979	0.0360355	0.0350071	0.031196	0.0255712	0.0205522	0.0182519	0.0189476	0.0211512	0.0230714	0.0240036	0.0243018	0.0242187	0.0233591	0.0214943	0.0193233	0.0178733	0.0173828	0.0171675	0.0164343	0.0149635	0.0131494	0.011676	0.0111538	0.0117835
	-0.784959	0	0	0	0	1.86945e-07	1.98019e-06	1.38439e-05	7.62917e-05	0.000333258	0.00116131	0.00325489	0.00742355	0.0140244	0.0225025	0.031604	0.039922	0.0460543	0.0487658	0.0478443	0.0446962	0.0413962	0.0391224	0.0377546	0.0364824	0.0342918	0.0303838	0.024896	0.0192816	0.0156103	0.0151699	0.0175036	0.0207443	0.0230991	0.0241343	0.0244303	0.0241188	0.0224748	0.0192108	0.0154378	0.0127591	0.0117743	0.0118606	0.012084	0.0119614	0.0115341	0.0110664	0.010774	0.0107051
	-0.760429	0	0	0	0	1.88516e-07	1.99335e-06	1.40469e-05	7.75731e-05	0.000340252	0.00119183	0.0033594	0.00769942	0.0145729	0.0232961	0.0323863	0.0403614	0.0460954	0.0487734	0.0483636	0.0461062	0.0436588	0.0416324	0.0394504	0.0363116	0.0317534	0.0257997	0.0192647	0.0137526	0.0109047	0.0114011	0.0144751	0.0183549	0.0214735	0.0233788	0.0242823	0.0239267	0.0215888	0.0173547	0.0127192	0.00948818	0.00838164	0.00887869	0.0100351	0.0111831	0.0120397	0.0124537	0.0122564	0.0113794
	-0.735899	0	0	7.09669e-12	5.94199e-11	1.91653e-07	1.98238e-06	1.40456e-05	7.74577e-05	0.00034002	0.00119418	0.00338083	0.00779165	0.0148245	0.0237655	0.0330182	0.0410626	0.0469433	0.0499959	0.0500035	0.0478516	0.0450668	0.0423274	0.0390658	0.0345105	0.0285062	0.0215785	0.0148338	0.00969285	0.00729255	0.00792327	0.0108871	0.014877	0.0186932	0.0216541	0.0232672	0.0228543	0.0200345	0.0155452	0.0111146	0.00833262	0.00774022	0.00887668	0.0108795	0.0129967	0.0147097	0.0155646	0.0151557	0.0134237
	-0.711369	0	7.09669e-12	1.1884e-10	8.84982e-10	2.37406e-07	2.29162e-06	1.59838e-05	8.66489e-05	0.000374027	0.00129176	0.00359704	0.00816031	0.0153034	0.0242349	0.0334018	0.0415223	0.0479032	0.0517608	0.0522551	0.049702	0.0457336	0.0416108	0.0371444	0.0315872	0.0248593	0.0177391	0.0114024	0.00691904	0.00489703	0.00535994	0.00783302	0.011541	0.0156193	0.0191494	0.021096	0.0206437	0.0179159	0.0141613	0.0109796	0.00940185	0.00964744	0.0113814	0.0139724	0.0166772	0.0187569	0.0195033	0.0184401	0.0157233
	-0.686839	0	5.94199e-11	8.84982e-10	6.48843e-09	3.57105e-07	3.10652e-06	2.07267e-05	0.000108646	0.00045375	0.00151335	0.00405711	0.0088381	0.0159083	0.0242808	0.0326303	0.0403266	0.0471855	0.0521594	0.0534451	0.0505615	0.045266	0.0396382	0.0341371	0.0281014	0.0213293	0.0145937	0.00901625	0.00535043	0.00378947	0.00418752	0.00626526	0.00958079	0.0134043	0.0166956	0.0183681	0.0179282	0.0159838	0.0138488	0.0125389	0.0123293	0.0131721	0.0150765	0.0179019	0.0210244	0.0233628	0.0237795	0.021748	0.0178575
	-0.662309	0	3.87466e-10	5.21193e-09	3.76304e-08	6.37577e-07	4.69799e-06	2.84927e-05	0.000140384	0.000558373	0.00178101	0.00455849	0.00943608	0.0160688	0.0232299	0.029978	0.0366094	0.0436224	0.0497094	0.0520418	0.0492386	0.043039	0.0363098	0.0303116	0.0245674	0.0185698	0.0127774	0.00814804	0.00527537	0.00417232	0.00465527	0.00658271	0.00960593	0.0129014	0.0153908	0.0163465	0.0159181	0.0150706	0.0147755	0.0152083	0.0159303	0.0168116	0.0184232	0.0213314	0.0251078	0.0281396	0.0285557	0.0256531	0.0205615
	-0.637779	0	1.96772e-09	2.42579e-08	1.72595e-07	1.47092e-06	8.62324e-06	4.371e-05	0.000189269	0.000686803	0.00204667	0.00494814	0.00968984	0.0155532	0.0211514	0.0259712	0.0311773	0.0378865	0.0446548	0.0479224	0.0455699	0.0391595	0.0320906	0.0263595	0.0217125	0.0172285	0.0128247	0.00920654	0.00694907	0.00609496	0.00654313	0.00829313	0.0110203	0.0137505	0.0154027	0.0156857	0.0153353	0.0154346	0.0164276	0.0177664	0.0186322	0.0190559	0.0202051	0.0233168	0.0281473	0.0325041	0.0336612	0.0305922	0.0247944
	-0.613249	0	7.78246e-09	8.91335e-08	6.25621e-07	3.995e-06	1.96667e-05	8.20458e-05	0.000294789	0.000914722	0.00241991	0.005355	0.00977375	0.0147198	0.018805	0.0218808	0.025653	0.0316026	0.03833	0.0420735	0.0403572	0.0344586	0.0278886	0.0230766	0.0199798	0.0173536	0.0145687	0.0120101	0.0102175	0.00930244	0.00928688	0.0103763	0.0124232	0.0145054	0.0156234	0.0157448	0.015803	0.0166443	0.0181394	0.0193607	0.0195868	0.0192319	0.0198985	0.0232246	0.0291249	0.0350915	0.0378022	0.035813	0.0304638
	-0.588719	0	2.39717e-08	2.58217e-07	1.79029e-06	1.02871e-05	4.64584e-05	0.00017169	0.000529457	0.00138957	0.00314023	0.00609972	0.0100699	0.0140269	0.0167841	0.0184909	0.0210149	0.025896	0.0319308	0.0356701	0.0346757	0.0298423	0.0243191	0.020597	0.018906	0.0180202	0.0169754	0.0157378	0.0145681	0.0134696	0.0125403	0.0122885	0.013012	0.0141833	0.0150316	0.0155683	0.016493	0.0180858	0.0196289	0.0200868	0.0191722	0.0178016	0.017814	0.0209617	0.0273455	0.0346016	0.0393014	0.0395528	0.0359182
	-0.564189	7.09669e-12	5.75645e-08	5.89305e-07	4.04117e-06	2.22427e-05	9.64639e-05	0.000335599	0.00094867	0.00221729	0.00437104	0.00739074	0.010802	0.0136727	0.0152262	0.0158951	0.0174334	0.0211977	0.0262469	0.02975	0.0295313	0.0259978	0.0215743	0.0185658	0.0176448	0.0180619	0.0188237	0.0193746	0.0193423	0.0183244	0.0163893	0.0144145	0.0133484	0.0133064	0.0138616	0.0149614	0.016876	0.0192257	0.0207374	0.02033	0.018179	0.0156851	0.0148129	0.0172656	0.023334	0.0311178	0.0374758	0.0401433	0.0386507
	-0.539659	5.94199e-11	1.07938e-07	1.05915e-06	7.19135e-06	3.87173e-05	0.000164173	0.000553259	0.00149397	0.00327252	0.00591748	0.00902773	0.0118785	0.0137366	0.0143128	0.0142623	0.0150769	0.0178414	0.0218955	0.0250892	0.0255508	0.0231743	0.0195579	0.0167415	0.0159332	0.0171203	0.0195153	0.0220668	0.0236122	0.0231575	0.0206186	0.0171677	0.0143618	0.0129619	0.0129135	0.0141425	0.0165913	0.0194078	0.0209121	0.0199227	0.0168722	0.0134873	0.0117931	0.0133556	0.0185507	0.0259621	0.0329049	0.0369655	0.0369309
	-0.51513	3.87466e-10	1.59619e-07	1.50759e-06	1.01283e-05	5.37102e-05	0.000224185	0.000740703	0.00194963	0.00412941	0.00715008	0.0103577	0.0129221	0.0143065	0.0144952	0.0141164	0.0143464	0.0161222	0.0191298	0.0218161	0.0225665	0.0209021	0.0177865	0.0150074	0.0141243	0.0156878	0.0191443	0.023174	0.0260933	0.0264695	0.0240077	0.0199028	0.0159592	0.0133388	0.0123468	0.0130471	0.0153039	0.0180986	0.0195886	0.0184843	0.0152191	0.0115752	0.00949442	0.0103021	0.0143129	0.0205009	0.0267379	0.0307964	0.0312324
	-0.4906	2.02713e-09	1.94378e-07	1.75204e-06	1.15542e-05	6.01853e-05	0.00024702	0.000802535	0.00207746	0.00433201	0.00741131	0.0106965	0.0134804	0.0152993	0.0159477	0.0156301	0.0152244	0.0158056	0.0175474	0.0193738	0.0198586	0.0183901	0.0156465	0.0131995	0.0125646	0.0143585	0.0180935	0.022483	0.0258801	0.0268698	0.0250327	0.0212589	0.017083	0.0137079	0.0117625	0.0116123	0.013242	0.0156933	0.0171999	0.0164538	0.0137271	0.0105739	0.00863457	0.00886537	0.0114403	0.0157401	0.0203827	0.0236565	0.0242057
	-0.46607	8.27998e-09	2.26689e-07	1.8741e-06	1.17645e-05	5.87842e-05	0.000232923	0.00073518	0.00186352	0.00385001	0.00664855	0.0099427	0.0133321	0.0162828	0.0179981	0.0179672	0.0168285	0.0160446	0.016388	0.0171539	0.0170278	0.0154384	0.0130626	0.011299	0.011299	0.0133153	0.016733	0.0204766	0.0233627	0.0244204	0.0233019	0.020465	0.0168445	0.0133981	0.0109794	0.0102766	0.0114295	0.0136061	0.0152513	0.0151553	0.0134135	0.0112188	0.00975904	0.00952048	0.0105195	0.0126469	0.0154822	0.0180456	0.0191053
	-0.44154	2.7223e-08	3.37143e-07	2.43883e-06	1.38456e-05	6.30339e-05	0.000229677	0.000674272	0.00161489	0.00322778	0.00558434	0.00872414	0.0126003	0.0166086	0.0193522	0.0196372	0.0179036	0.0159862	0.0151803	0.0150609	0.0143786	0.0126445	0.0106278	0.0095898	0.0102552	0.0124245	0.0153094	0.0180432	0.0199402	0.020571	0.0198223	0.017882	0.0151475	0.0122537	0.010109	0.00955372	0.0107663	0.0129869	0.014882	0.0154186	0.0146305	0.013438	0.0125933	0.0120767	0.0117168	0.0119304	0.0133199	0.0156992	0.0179074
	-0.41701	7.404e-08	6.70892e-07	4.39468e-06	2.27681e-05	9.40097e-05	0.000309599	0.000819431	0.00177094	0.00322414	0.00521226	0.0079413	0.011653	0.0158793	0.0190463	0.0196147	0.0177967	0.015461	0.0141039	0.0134889	0.012488	0.0107231	0.00902022	0.00849788	0.00954825	0.0116789	0.0140287	0.0158692	0.0168002	0.0167528	0.0158821	0.0143766	0.0124065	0.0103758	0.00907093	0.00923104	0.010917	0.0133719	0.0154511	0.0163485	0.0162011	0.0158518	0.0157491	0.0154138	0.0144305	0.0135618	0.0142187	0.0169146	0.0205959
	-0.39248	1.72983e-07	1.40916e-06	8.73467e-06	4.29439e-05	0.000167809	0.000521385	0.001293	0.00258513	0.00426573	0.00610486	0.00819269	0.0109657	0.0143882	0.017283	0.0181916	0.0170238	0.0151948	0.01394	0.0131042	0.0118489	0.0100499	0.00858394	0.00838463	0.00955934	0.0114425	0.013193	0.0142083	0.0142449	0.0134274	0.0121157	0.0106313	0.00914784	0.00794075	0.00756166	0.00847839	0.0105682	0.0130875	0.0150986	0.0160703	0.0163346	0.0167623	0.0176361	0.0181777	0.0177198	0.0170304	0.0178375	0.021096	0.0259763
	-0.36795	3.58995e-07	2.74931e-06	1.62553e-05	7.64826e-05	0.000286772	0.000857562	0.00204902	0.00393096	0.00613134	0.00802227	0.00940704	0.0108584	0.01296	0.0153013	0.0167847	0.0169556	0.0163986	0.0157007	0.0146827	0.0129654	0.0108897	0.00947668	0.00948239	0.0106961	0.0122107	0.0131592	0.0131169	0.0121014	0.0104571	0.00866784	0.00710574	0.00594021	0.00533278	0.00558088	0.00687401	0.00896164	0.0111974	0.0129163	0.0138868	0.0145868	0.0158406	0.0178573	0.0198391	0.0209857	0.0217249	0.0234967	0.0273159	0.0326462
	-0.34342	6.66395e-07	4.84619e-06	2.7366e-05	0.000122978	0.000441021	0.00126533	0.00291167	0.00539314	0.00810124	0.0100619	0.0108508	0.0111886	0.0122554	0.0144011	0.0168948	0.0188682	0.0199503	0.0199646	0.0186871	0.0162567	0.0135633	0.0118858	0.0119251	0.0131625	0.0142835	0.0142217	0.0127706	0.010427	0.00790563	0.005758	0.00423062	0.00334915	0.00313236	0.00368885	0.00503355	0.00687139	0.00869526	0.010136	0.011245	0.0125082	0.014517	0.0174265	0.0207246	0.0237341	0.0264106	0.0294862	0.0336922	0.0387289
	-0.31889	1.07982e-06	7.55271e-06	4.11181e-05	0.000177496	0.000609884	0.00167497	0.00369256	0.00656687	0.00949113	0.0113342	0.0116829	0.0114857	0.0123493	0.0150915	0.0191179	0.0230675	0.0256963	0.0262597	0.0246398	0.0214541	0.017999	0.0157968	0.015649	0.0168424	0.0175725	0.01642	0.0133837	0.00956652	0.00615158	0.00373017	0.00231552	0.00170325	0.00178177	0.00258115	0.00405144	0.00585365	0.00752539	0.00891638	0.0103268	0.0121539	0.0145689	0.0175827	0.0211375	0.0250027	0.0288827	0.0328014	0.0370701	0.0414791
	-0.294361	1.47375e-06	1.00719e-05	5.36565e-05	0.000225691	0.000752315	0.00199607	0.00423705	0.00724132	0.0100589	0.0115844	0.0116416	0.0114817	0.012952	0.0169984	0.0228776	0.0286463	0.0323476	0.0330166	0.0309273	0.0271526	0.0231351	0.0204386	0.0199782	0.0209865	0.0212878	0.0191427	0.0147051	0.00959176	0.00538214	0.00269691	0.00134757	0.000942265	0.00130834	0.00250089	0.0044634	0.00672984	0.00869192	0.010274	0.012012	0.0142333	0.0165923	0.0187636	0.0210796	0.0240116	0.0274865	0.0311918	0.0350759	0.0388489
	-0.269831	1.64801e-06	1.11593e-05	5.90176e-05	0.000245844	0.000809093	0.00211135	0.00438877	0.00731284	0.00987496	0.0110824	0.0110443	0.0112836	0.0137528	0.0193249	0.0269462	0.0340625	0.0381547	0.0383267	0.0355107	0.0312945	0.0270775	0.0241633	0.0233894	0.0240258	0.0238428	0.0210216	0.0157891	0.00996317	0.00528146	0.0023883	0.00102648	0.000743794	0.0013896	0.00310421	0.00584368	0.00894592	0.0115084	0.0133973	0.0153755	0.017809	0.0198801	0.0207487	0.020889	0.0215187	0.0232134	0.0257612	0.0288389	0.031917
	-0.245301	1.4891e-06	1.01015e-05	5.36667e-05	0.000224549	0.000741824	0.00194012	0.00403156	0.00669282	0.00897865	0.0100337	0.0101438	0.0109591	0.0144492	0.0213811	0.0303845	0.0383266	0.0422062	0.0413066	0.0373502	0.0325657	0.0283018	0.0253687	0.0242605	0.0243276	0.0236609	0.0206625	0.0155156	0.00983908	0.00523156	0.00234058	0.000980294	0.000768713	0.00163707	0.00382706	0.0073212	0.0112808	0.0144914	0.0166785	0.018784	0.0213354	0.0232427	0.0231363	0.0213515	0.0196416	0.0193333	0.020528	0.0226454	0.0248065
	-0.220771	1.08444e-06	7.43789e-06	4.00852e-05	0.000170398	0.000572521	0.00152309	0.0032169	0.0054193	0.00737006	0.0083863	0.00881461	0.0102754	0.0147131	0.0228638	0.0331106	0.0417405	0.0452084	0.0428952	0.0373151	0.0314952	0.0269034	0.0238224	0.0222341	0.0215627	0.0204513	0.0177162	0.0134094	0.00866885	0.00472417	0.00216673	0.000942335	0.000817352	0.0018391	0.00434638	0.00836454	0.0129557	0.016664	0.0190282	0.0210755	0.0235921	0.0255386	0.0252348	0.0227159	0.0198859	0.0185478	0.0190301	0.0204645	0.0216132
	-0.196241	6.39767e-07	4.47274e-06	2.46537e-05	0.000107391	0.000370247	0.00101106	0.00219109	0.0037842	0.00528035	0.00621955	0.00697185	0.00904344	0.0143503	0.023698	0.0353094	0.0448685	0.0481585	0.0444833	0.0370426	0.0297403	0.0243794	0.0208719	0.0186784	0.0172154	0.0156583	0.0132866	0.010057	0.00659635	0.00367619	0.00174011	0.000826166	0.000859955	0.00201428	0.00470389	0.00898757	0.0138928	0.0178222	0.0201304	0.021831	0.0239989	0.0259622	0.0261006	0.0241717	0.0218405	0.0209103	0.0216877	0.0230282	0.0234453
	-0.171711	3.08533e-07	2.21355e-06	1.25582e-05	5.63598e-05	0.000200312	0.000563782	0.00125894	0.00224172	0.00324115	0.00403187	0.00500472	0.00751267	0.013412	0.0236098	0.0362784	0.0466599	0.0499864	0.0454208	0.0365933	0.0280624	0.021997	0.0181512	0.0155726	0.0135352	0.011535	0.00927456	0.00678573	0.0043863	0.00245444	0.00121806	0.000721303	0.00100603	0.00233608	0.00512933	0.00940606	0.0142009	0.017952	0.0199676	0.0211809	0.02282	0.0246732	0.0254902	0.02491	0.0241308	0.0245516	0.0262562	0.0279482	0.0280998
	-0.147181	1.22726e-07	9.07277e-07	5.32996e-06	2.47339e-05	9.09965e-05	0.000265616	0.000618071	0.0011578	0.00179592	0.00248816	0.00360268	0.00626538	0.012147	0.0221708	0.0346121	0.0447622	0.04787	0.043122	0.0341641	0.0256056	0.0197149	0.0162295	0.0139511	0.0118961	0.0096118	0.0071346	0.00478046	0.00286915	0.0015667	0.00089398	0.000833603	0.00147526	0.00309059	0.00596017	0.00992603	0.0140694	0.017159	0.0187673	0.0197373	0.021141	0.0229982	0.0245016	0.0253325	0.0261862	0.0278809	0.0302554	0.0321161	0.032172
	-0.122651	4.04543e-08	3.08265e-07	1.92057e-06	9.3564e-06	3.6548e-05	0.000115338	0.000298176	0.000642364	0.0011872	0.001985	0.00328751	0.00586678	0.0110218	0.0195562	0.0300303	0.038414	0.0407125	0.0363851	0.0286506	0.0214783	0.016865	0.0145959	0.0134001	0.0120041	0.00978733	0.00698668	0.00431924	0.00237043	0.00130642	0.00101745	0.00140095	0.00253097	0.00459624	0.00759643	0.0110443	0.0140799	0.0160787	0.0172223	0.0183393	0.0200783	0.0223485	0.0246293	0.0266548	0.028634	0.0308024	0.0328817	0.0340956	0.0336813
	-0.0981213	1.10267e-08	8.63238e-08	6.63814e-07	3.68346e-06	1.70299e-05	6.60119e-05	0.000214699	0.000581749	0.00131017	0.00248418	0.00414888	0.0066106	0.0106686	0.0169385	0.0244064	0.0301128	0.0312226	0.0275516	0.0216186	0.0164023	0.0134563	0.0126596	0.012814	0.0124304	0.0106386	0.00772684	0.00475462	0.00264562	0.0016903	0.00173196	0.00259108	0.00428577	0.00687986	0.0100578	0.0129585	0.0147523	0.0154725	0.0160468	0.0174263	0.0198603	0.0230027	0.02637	0.029545	0.0321884	0.0340295	0.0348514	0.034526	0.0330016
	-0.0735914	2.46523e-09	1.97197e-08	3.37789e-07	2.40155e-06	1.40457e-05	6.66205e-05	0.000253306	0.000766378	0.0018467	0.00358599	0.00579606	0.0083064	0.0114272	0.0156156	0.0203121	0.0236028	0.0236938	0.0206133	0.0161491	0.0123854	0.0105281	0.0105971	0.0115694	0.0119248	0.0106583	0.0080265	0.00521604	0.00331002	0.00266546	0.00310159	0.00438496	0.00647628	0.00934754	0.0124967	0.0148456	0.0155999	0.0152443	0.0152483	0.0167521	0.0198838	0.0241707	0.0289578	0.0333655	0.036419	0.0375022	0.036644	0.0344092	0.0314199
	-0.0490615	4.46886e-10	3.63168e-09	3.08072e-07	2.50107e-06	1.60309e-05	8.07372e-05	0.000318752	0.000987126	0.0024095	0.00468947	0.00746525	0.0102062	0.0128569	0.0157726	0.0187612	0.0206712	0.0203671	0.017867	0.0143288	0.0112149	0.0095498	0.00950477	0.0102882	0.0105916	0.00955857	0.00747239	0.00541691	0.00429783	0.00429712	0.00513118	0.00654963	0.00852997	0.0110559	0.0136496	0.0153048	0.0153651	0.0144783	0.0142172	0.0157789	0.0194139	0.0247471	0.0308791	0.0362981	0.0394535	0.0396498	0.0373115	0.0335427	0.0293871
	-0.0245316	5.94199e-11	4.97516e-10	3.17842e-07	2.65057e-06	1.72993e-05	8.80983e-05	0.000350459	0.00109215	0.00268172	0.00524866	0.0083798	0.0113823	0.0139847	0.0164494	0.0188077	0.0204046	0.0204718	0.0188835	0.0162534	0.0135683	0.011705	0.0109199	0.0106475	0.00998383	0.00854571	0.00685296	0.00581294	0.00585973	0.00668106	0.0077261	0.00878141	0.010011	0.0115521	0.0130803	0.0138546	0.0134799	0.0125936	0.0124817	0.0141364	0.0179407	0.0237341	0.0304723	0.0361737	0.0390044	0.0384662	0.0353881	0.0310976	0.0266889
	-1.7e-06	7.09669e-12	6.65165e-11	2.92798e-07	2.45018e-06	1.60798e-05	8.21814e-05	0.000328336	0.00102965	0.00255197	0.00506325	0.00823174	0.011404	0.0142087	0.0167604	0.019159	0.0210984	0.02211	0.021952	0.0207446	0.0189663	0.0172249	0.0157238	0.0140442	0.0117443	0.00913551	0.0072416	0.00691981	0.00803883	0.00957046	0.0105424	0.0108296	0.0109636	0.0113345	0.0117207	0.0115904	0.0108306	0.0100657	0.0101869	0.0118129	0.0153052	0.0206746	0.0269216	0.032008	0.0342268	0.033431	0.03068	0.027144	0.0236016
	0.0245282	0	6.65165e-11	2.38408e-07	1.99514e-06	1.3165e-05	6.75393e-05	0.000271449	0.00085965	0.00216418	0.00439785	0.00739606	0.0106815	0.0138605	0.016833	0.0195984	0.0220732	0.0241224	0.0255533	0.026119	0.0257561	0.0246609	0.022842	0.0199124	0.0158117	0.0115565	0.00880523	0.00854613	0.0102126	0.0121064	0.0128392	0.0123955	0.011702	0.0113453	0.0110239	0.0102027	0.00896866	0.00803191	0.00805158	0.00931648	0.0120353	0.016268	0.0211952	0.0250907	0.0266679	0.0261325	0.0245596	0.0227065	0.0208112
	0.0490581	0	4.46886e-10	1.9304e-07	1.60944e-06	1.06525e-05	5.47908e-05	0.000221453	0.000708953	0.00181817	0.00380454	0.00667198	0.0101463	0.0138549	0.0174592	0.0206982	0.0235141	0.0260825	0.028473	0.0303477	0.0312403	0.0309178	0.0291301	0.0254496	0.0200441	0.0143951	0.010613	0.00984866	0.0113668	0.0131682	0.013705	0.0130694	0.012374	0.0121578	0.0118383	0.0107093	0.00897455	0.00753094	0.00704178	0.00763078	0.00933274	0.0121708	0.0155299	0.0181125	0.0190933	0.0189418	0.0186635	0.0186152	0.0185085
	0.073588	0	2.35518e-09	1.94423e-07	1.59181e-06	1.03995e-05	5.30195e-05	0.00021319	0.000682416	0.00176158	0.00374308	0.00673285	0.0105811	0.014917	0.0191633	0.0226962	0.0252984	0.0273851	0.0294709	0.031473	0.0328112	0.0329378	0.031362	0.0276118	0.0219367	0.0158892	0.0115755	0.0101343	0.0109356	0.012225	0.0127111	0.0125897	0.0128337	0.0136261	0.0139872	0.0130065	0.010962	0.00896223	0.00780887	0.00760348	0.00826934	0.00979237	0.0117293	0.0131278	0.0134869	0.0134313	0.0139408	0.0151808	0.01654
	0.0981179	0	9.75018e-09	2.718e-07	2.12691e-06	1.33282e-05	6.57602e-05	0.000257388	0.000806548	0.00204988	0.00431464	0.00773522	0.0121665	0.0171429	0.0218048	0.0251409	0.026744	0.0272714	0.027797	0.0287473	0.0297005	0.0299317	0.0287332	0.0255873	0.0207221	0.0154291	0.0113672	0.00943177	0.00926942	0.0097967	0.0103012	0.0110694	0.0127036	0.0148876	0.0162958	0.0158863	0.0139572	0.01172	0.0100891	0.00921479	0.00900022	0.0094346	0.0102034	0.0105896	0.0102969	0.0100452	0.0108474	0.0128593	0.0153319
	0.122648	0	3.17541e-08	4.75978e-07	3.50265e-06	2.06299e-05	9.63137e-05	0.000358945	0.00107794	0.00264324	0.00540329	0.00946081	0.0145762	0.020086	0.0248088	0.0274196	0.0274412	0.0258158	0.0241602	0.0234729	0.023646	0.0238804	0.0232352	0.0210861	0.0175777	0.0136363	0.0103261	0.00819893	0.0071909	0.00696255	0.0074049	0.00884495	0.0115014	0.0147034	0.017027	0.0174385	0.0161601	0.014279	0.0126747	0.0115552	0.0108594	0.0105615	0.0104094	0.00990696	0.00901256	0.00858037	0.00964824	0.0123419	0.0157642
	0.147178	0	8.14767e-08	9.02367e-07	6.3237e-06	3.52147e-05	0.000155391	0.000547684	0.00155764	0.00362636	0.00706082	0.0118172	0.0174603	0.0231322	0.0274937	0.0291569	0.0277013	0.0242212	0.0206288	0.0183871	0.0177767	0.0180116	0.0178894	0.0165945	0.01419	0.0113741	0.00879356	0.00672199	0.00525344	0.00452257	0.00477475	0.00630069	0.00908849	0.0124327	0.0151381	0.0163372	0.0160971	0.0151725	0.0142578	0.0135808	0.0130596	0.012504	0.0116294	0.0102732	0.00887568	0.00853753	0.0102193	0.0137935	0.0180357
	0.171708	0	1.64939e-07	1.61381e-06	1.1036e-05	5.94877e-05	0.0002533	0.000858231	0.00233561	0.00517508	0.00952882	0.0149874	0.0207555	0.0259043	0.0293871	0.0302132	0.0280758	0.0238424	0.019278	0.0161064	0.0149975	0.015202	0.0152278	0.0140627	0.0118249	0.00928676	0.00700223	0.00508543	0.00358539	0.00271393	0.00275323	0.00390245	0.0061005	0.00886914	0.01144	0.0131906	0.0140143	0.0142896	0.0145102	0.0148876	0.015163	0.0147544	0.0132639	0.0110343	0.00924126	0.00931509	0.0119775	0.0165771	0.0213983
	0.196238	0	2.63749e-07	2.47795e-06	1.68225e-05	8.95481e-05	0.000375939	0.00125222	0.00333448	0.00717649	0.0126919	0.018892	0.0244275	0.0284071	0.0305588	0.0307801	0.0289452	0.0253574	0.0212391	0.0183011	0.0173859	0.0176003	0.0171207	0.0149105	0.011485	0.00807435	0.00542163	0.00353766	0.00223205	0.00148674	0.00141426	0.0021209	0.00361782	0.0057383	0.00811245	0.0102788	0.0119295	0.0131506	0.0143684	0.0158272	0.0170049	0.0168176	0.0147488	0.0117263	0.00971307	0.0104288	0.0142442	0.0198795	0.0251255
	0.220767	0	3.33443e-07	3.13197e-06	2.13166e-05	0.000113456	0.00047643	0.00158651	0.00421511	0.0090111	0.0156932	0.0226803	0.027981	0.0307054	0.0314969	0.0313889	0.0306269	0.0290054	0.0270646	0.0260834	0.0264804	0.0267854	0.0248646	0.0200936	0.0139294	0.00843639	0.00467565	0.00249717	0.00132248	0.000759369	0.000691079	0.00117101	0.00234165	0.00431181	0.00694385	0.00972489	0.0120231	0.0136711	0.0151757	0.0169701	0.0184234	0.0181302	0.0155519	0.0120685	0.0101456	0.0116037	0.0164981	0.0231118	0.0289449
	0.245297	0	3.33443e-07	3.22835e-06	2.21933e-05	0.000119224	0.000506243	0.00170681	0.00459262	0.0099283	0.0174039	0.025091	0.0304769	0.0325314	0.0325291	0.0325322	0.0334442	0.0350085	0.0371449	0.0400803	0.0429078	0.0430964	0.038453	0.0294577	0.0191127	0.0105474	0.00507204	0.0022244	0.000944512	0.000450014	0.000424047	0.000910567	0.00219926	0.00460971	0.0080768	0.0118355	0.0147725	0.0164048	0.017358	0.0184202	0.019193	0.0183608	0.0155111	0.0121492	0.0106989	0.0127989	0.0183646	0.0256856	0.0323489
	0.269827	0	2.63749e-07	2.7378e-06	1.91668e-05	0.000104959	0.000455469	0.00157256	0.00433803	0.00961203	0.017235	0.0253131	0.0311403	0.0334705	0.0337096	0.0345256	0.0376421	0.0432804	0.050863	0.0589635	0.0645893	0.0639796	0.0553936	0.0410752	0.0258793	0.0139091	0.00649694	0.00273393	0.00109025	0.000474526	0.000432644	0.00101175	0.00261344	0.00569264	0.0101686	0.0149687	0.0184838	0.0198873	0.0198662	0.0195986	0.0191873	0.0177783	0.0151745	0.0126194	0.0119289	0.0143015	0.0197455	0.0270629	0.0343558
	0.294357	0	1.64939e-07	1.94948e-06	1.40288e-05	7.91593e-05	0.000354646	0.00126581	0.0036118	0.00827744	0.0153513	0.0233459	0.0298297	0.0334428	0.0352195	0.0377387	0.0432977	0.0528375	0.0654894	0.0781028	0.0856082	0.0834172	0.0707497	0.0516958	0.0325433	0.0178618	0.00877458	0.00400036	0.00174692	0.000789603	0.000605536	0.00121111	0.0030233	0.00652776	0.0115961	0.0169613	0.0207352	0.0218893	0.0211097	0.0198186	0.0186084	0.0171859	0.0155298	0.0143313	0.0144556	0.0165519	0.0209251	0.0272336	0.0343682
	0.318887	0	8.14767e-08	1.19599e-06	8.91532e-06	5.22942e-05	0.000243458	0.000902602	0.00267496	0.00637416	0.0123398	0.0197566	0.0269317	0.032635	0.0371717	0.0422303	0.049985	0.061885	0.0770802	0.0914375	0.0988448	0.0948056	0.0796749	0.0585694	0.0379682	0.0221093	0.0118735	0.0060172	0.00290401	0.00140208	0.000960088	0.00148634	0.00328104	0.00674301	0.0116923	0.0168622	0.0204294	0.0214291	0.0205255	0.0191337	0.0180707	0.0174201	0.0172021	0.0174826	0.0181985	0.0195382	0.0221953	0.0267245	0.0327985
	0.343417	0	3.17541e-08	6.44846e-07	4.98829e-06	3.05219e-05	0.000147746	0.000568863	0.00175335	0.00436804	0.00893841	0.0153944	0.0230399	0.0310346	0.0389115	0.0469686	0.056474	0.068817	0.0833547	0.0960665	0.101326	0.0957906	0.080792	0.0611534	0.0420157	0.0265434	0.0155913	0.00857009	0.00445801	0.00237154	0.00169726	0.00212981	0.00373422	0.0067452	0.0109642	0.0153142	0.0183306	0.0193346	0.0189594	0.0183792	0.0182976	0.0188541	0.0199673	0.0212556	0.0221063	0.022488	0.0234095	0.0260638	0.0306864
	0.367947	0	9.75018e-09	3.06049e-07	2.44307e-06	1.55871e-05	7.82838e-05	0.000313047	0.00100869	0.00266159	0.00588478	0.0112077	0.0188647	0.0285566	0.0393486	0.0502573	0.0612782	0.0731562	0.0853025	0.0944337	0.0964499	0.0898525	0.0767557	0.0607774	0.0447962	0.0305723	0.0192076	0.0111956	0.00633862	0.00397303	0.00331155	0.00373338	0.00500635	0.00721671	0.0102624	0.0134307	0.0157656	0.0169326	0.0174905	0.0182383	0.0195221	0.0212312	0.0230664	0.024508	0.0249497	0.0244486	0.024158	0.0255127	0.0290337
	0.392477	0	2.35518e-09	1.25556e-07	1.02449e-06	6.85835e-06	3.59026e-05	0.000150794	0.000518521	0.00149428	0.00369731	0.00800378	0.01528	0.0257309	0.038339	0.0513684	0.0637501	0.075369	0.0853843	0.0911418	0.0900957	0.0825478	0.0712987	0.0587996	0.0458803	0.0331168	0.0219221	0.013748	0.00898662	0.00698008	0.00665334	0.00704215	0.00765848	0.00857917	0.0100153	0.0117864	0.0134464	0.0148809	0.016479	0.0186474	0.0213063	0.0239177	0.0258708	0.0267285	0.0263361	0.0251316	0.0243228	0.0252775	0.0285532
	0.417007	0	4.46886e-10	4.33378e-08	3.58288e-07	2.63538e-06	1.48458e-05	6.84018e-05	0.000264397	0.000875337	0.0025021	0.00616806	0.0130453	0.0236335	0.0369798	0.0510644	0.0642521	0.0758321	0.0846748	0.0884157	0.085405	0.0770113	0.0665102	0.0558607	0.044938	0.0337682	0.023883	0.0170242	0.0135571	0.0125293	0.0125695	0.0125141	0.0118241	0.0108131	0.0102429	0.0105615	0.0116993	0.0135102	0.0160715	0.019441	0.0232135	0.0264559	0.0282293	0.0282081	0.0268221	0.0250686	0.0242916	0.0257116	0.0297421
	0.441536	0	6.65165e-11	1.22819e-08	1.02251e-07	1.00757e-06	6.66244e-06	3.63933e-05	0.000166332	0.000639425	0.00205244	0.00547692	0.0121613	0.0226468	0.0359555	0.0499823	0.0629651	0.0740977	0.0823053	0.0854309	0.0820096	0.0734411	0.0629914	0.052765	0.0429204	0.0336669	0.0263873	0.0222853	0.0210013	0.0210464	0.0209136	0.0195939	0.01685	0.0134742	0.0108706	0.0100401	0.0110629	0.013489	0.0169176	0.0210726	0.0254002	0.0288254	0.0302474	0.0294014	0.0271396	0.0249884	0.0245699	0.0270861	0.0327578
	0.466066	0	7.09669e-12	2.80207e-09	2.34179e-08	5.17465e-07	4.19799e-06	2.68356e-05	0.000137351	0.000569239	0.00190924	0.00520569	0.0116402	0.0216441	0.0341637	0.0471379	0.0589755	0.069165	0.0770463	0.0807462	0.0785192	0.0709644	0.0608225	0.050632	0.0415988	0.034568	0.030555	0.0296739	0.0304646	0.0309113	0.0296857	0.0263549	0.0212873	0.015805	0.011786	0.0105345	0.0120558	0.0154259	0.0196411	0.0240559	0.0281338	0.0310382	0.0318451	0.0303407	0.0274899	0.0251068	0.0251473	0.0290124	0.0368459
	0.490596	0	0	5.06306e-10	4.24634e-09	3.70896e-07	3.31639e-06	2.24739e-05	0.000119001	0.000501966	0.00169491	0.00461978	0.0102833	0.0189987	0.0298009	0.0409512	0.0512613	0.060592	0.0686511	0.073748	0.0736993	0.0681	0.0590258	0.0494503	0.0416528	0.0369903	0.0358914	0.0373296	0.0389969	0.0387546	0.0357979	0.0304584	0.0237015	0.0171594	0.012846	0.0120739	0.0146311	0.0191023	0.0238913	0.0280042	0.0310764	0.0328433	0.0328478	0.0308947	0.0277343	0.025169	0.0254644	0.0304074	0.040244
	0.515126	0	0	7.36132e-11	6.16356e-10	2.70123e-07	2.46662e-06	1.69118e-05	9.00865e-05	0.0003808	0.00128517	0.00349727	0.0077742	0.0143776	0.0226918	0.0316304	0.0405448	0.0494352	0.0579204	0.0642454	0.0660441	0.0624501	0.0551818	0.0474095	0.041825	0.0396348	0.0404652	0.0425805	0.0436387	0.0420204	0.0375762	0.0311467	0.0239459	0.0176153	0.0140564	0.0144058	0.0181634	0.0235025	0.0284183	0.0317712	0.0335407	0.0341405	0.0335597	0.0314519	0.0281202	0.0252076	0.025292	0.0306203	0.0415917
	0.539656	0	0	7.09669e-12	5.94199e-11	1.65773e-07	1.51902e-06	1.04352e-05	5.56401e-05	0.000235422	0.000795258	0.00216986	0.00485664	0.00912014	0.0148182	0.0216267	0.0293724	0.0378498	0.0461419	0.0523604	0.05456	0.0523017	0.0473469	0.0426027	0.0402205	0.0405269	0.0423477	0.0439394	0.043796	0.0412124	0.0364103	0.0301557	0.0235129	0.018042	0.0155676	0.0170499	0.0216859	0.0273348	0.031859	0.0342978	0.0351053	0.0351907	0.0346433	0.032718	0.029238	0.0257784	0.0252904	0.0304	0.0414693
	0.564186	0	0	0	0	8.15433e-08	7.48554e-07	5.14637e-06	2.74622e-05	0.000116587	0.000395725	0.00109102	0.00249527	0.00488268	0.00848863	0.013554	0.02015	0.0276826	0.0346518	0.0392539	0.0404869	0.038889	0.0363744	0.0351103	0.0360605	0.0384504	0.040695	0.0416861	0.0411115	0.0389724	0.0352539	0.030098	0.0242504	0.0193465	0.0173694	0.0192753	0.0240732	0.029441	0.0333067	0.0350744	0.0356383	0.0360746	0.0361869	0.0347005	0.0311152	0.0271496	0.0261655	0.0309596	0.0415356
	0.588716	0	0	0	0	3.17612e-08	2.93862e-07	2.02457e-06	1.08392e-05	4.65132e-05	0.000160256	0.000454934	0.00109891	0.00235434	0.00462822	0.00839508	0.0137422	0.019769	0.0247215	0.0271694	0.0271125	0.0259346	0.0254741	0.0269359	0.0301128	0.0335651	0.0359232	0.0370107	0.0374245	0.0372499	0.0357014	0.0320726	0.026825	0.0217997	0.0193065	0.0205509	0.024671	0.0293899	0.0327262	0.0342998	0.0352058	0.0364554	0.0374675	0.0365258	0.0329809	0.0287805	0.0275983	0.0321804	0.0420182
	0.613246	0	0	0	0	9.75018e-09	9.76491e-08	6.84453e-07	3.7683e-06	1.69313e-05	6.17271e-05	0.000190594	0.000518416	0.00128324	0.00289864	0.00581326	0.00999873	0.0144388	0.017509	0.018303	0.0175044	0.0168023	0.0176225	0.0202988	0.0239663	0.0272457	0.0294788	0.031306	0.0336413	0.0361344	0.0371188	0.0351758	0.0305342	0.0251273	0.0215132	0.0213183	0.0241809	0.0281442	0.0312488	0.032983	0.0343282	0.0362102	0.0379099	0.0375193	0.0342652	0.0301104	0.028744	0.0327348	0.0413091
	0.637776	0	0	0	0	2.35518e-09	4.6106e-08	3.55823e-07	2.2299e-06	1.13215e-05	4.63823e-05	0.000159115	0.000468495	0.0012065	0.00272258	0.00530116	0.00871806	0.0119437	0.0136913	0.0136039	0.012712	0.0125248	0.0138359	0.0163582	0.0191447	0.0214112	0.023339	0.0260242	0.0302081	0.0349755	0.0380858	0.0377591	0.0340401	0.0287217	0.0243373	0.0228184	0.024393	0.0275956	0.0305342	0.0324034	0.0338876	0.035898	0.037908	0.0380947	0.0354811	0.031621	0.0297717	0.0322752	0.03863
[truncated: 91 more rows]
[truncated: 187 more columns]

## Sheet: Figure 1d4
Figure 1d4
rows	ky(invA)
columns	kx (invA)
[truncated: 236 more rows]
[truncated: 187 more columns]

## Sheet: Figure 1e1
Figure 1e1
[truncated: 238 more rows]
[truncated: 187 more columns]

[truncated: 47 more sheets: Figure 1e1calc, Figure 1e2, Figure 1e3, Figure 1e4, Figure 1f1, Figure 1f2, Figure 1f3, Figure 1f4, Figure 2a, Figure 2b, Figure 2c, Figure 2d, Figure 2e, Figure 3a, Figure 3b, Figure 3ca, Figure 3cb, Figure Suppl. 2, Figure Suppl. 4a, Figure Suppl. 5 …]
