# Supplementary material for: Femtosecond concerted rotation of molecules on a 2D material interface
Source: Nat Commun. 2026 Feb 27;17:2110. doi: 10.1038/s41467-026-69801-6 (PMC12954116; doi:10.1038/s41467-026-69801-6)
Supplement: Supplementary file 4 — Source data 2 [file 41467_2026_69801_MOESM4_ESM.zip]

Archive with 91 entries (84 files):
- figS10-13_part1/
- __MACOSX/._figS10-13_part1
- figS10-13_part1/.DS_Store
- __MACOSX/figS10-13_part1/._.DS_Store
- figS10-13_part1/figS10a.txt
- __MACOSX/figS10-13_part1/._figS10a.txt
- figS10-13_part1/INCAR_and_CONTCAR/
- __MACOSX/figS10-13_part1/._INCAR_and_CONTCAR
- figS10-13_part1/0704_result_summary/
- __MACOSX/figS10-13_part1/._0704_result_summary
- figS10-13_part1/INCAR_and_CONTCAR/INCAR_01
- __MACOSX/figS10-13_part1/INCAR_and_CONTCAR/._INCAR_01
- figS10-13_part1/INCAR_and_CONTCAR/cupc_VASP.xyz
- __MACOSX/figS10-13_part1/INCAR_and_CONTCAR/._cupc_VASP.xyz
- figS10-13_part1/INCAR_and_CONTCAR/.DS_Store
- __MACOSX/figS10-13_part1/INCAR_and_CONTCAR/._.DS_Store
- figS10-13_part1/INCAR_and_CONTCAR/CONTCAR_01
- __MACOSX/figS10-13_part1/INCAR_and_CONTCAR/._CONTCAR_01
- figS10-13_part1/0704_result_summary/PAD_normal3_sigma01/
- __MACOSX/figS10-13_part1/0704_result_summary/._PAD_normal3_sigma01
- figS10-13_part1/0704_result_summary/.DS_Store
- __MACOSX/figS10-13_part1/0704_result_summary/._.DS_Store
- figS10-13_part1/0704_result_summary/POSCAR_normal3
- __MACOSX/figS10-13_part1/0704_result_summary/._POSCAR_normal3
- figS10-13_part1/0704_result_summary/PAD_normal3_sigma01/plot.py
- __MACOSX/figS10-13_part1/0704_result_summary/PAD_normal3_sigma01/._plot.py
- figS10-13_part1/0704_result_summary/PAD_normal3_sigma01/.DS_Store
- __MACOSX/figS10-13_part1/0704_result_summary/PAD_normal3_sigma01/._.DS_Store
- figS10-13_part1/0704_result_summary/PAD_normal3_sigma01/Eb-10_Ek344/
- __MACOSX/figS10-13_part1/0704_result_summary/PAD_normal3_sigma01/._Eb-10_Ek344
- figS10-13_part1/0704_result_summary/PAD_normal3_sigma01/README
- __MACOSX/figS10-13_part1/0704_result_summary/PAD_normal3_sigma01/._README
- figS10-13_part1/0704_result_summary/PAD_normal3_sigma01/Eb-10_Ek294/
- __MACOSX/figS10-13_part1/0704_result_summary/PAD_normal3_sigma01/._Eb-10_Ek294
- figS10-13_part1/0704_result_summary/PAD_normal3_sigma01/Eb0_Ek294/
- __MACOSX/figS10-13_part1/0704_result_summary/PAD_normal3_sigma01/._Eb0_Ek294
- figS10-13_part1/0704_result_summary/PAD_normal3_sigma01/Eb-10_Ek344/5.csv
- __MACOSX/figS10-13_part1/0704_result_summary/PAD_normal3_sigma01/Eb-10_Ek344/._5.csv
- figS10-13_part1/0704_result_summary/PAD_normal3_sigma01/Eb-10_Ek344/4.csv
- __MACOSX/figS10-13_part1/0704_result_summary/PAD_normal3_sigma01/Eb-10_Ek344/._4.csv
- figS10-13_part1/0704_result_summary/PAD_normal3_sigma01/Eb-10_Ek344/0.csv
- __MACOSX/figS10-13_part1/0704_result_summary/PAD_normal3_sigma01/Eb-10_Ek344/._0.csv
- figS10-13_part1/0704_result_summary/PAD_normal3_sigma01/Eb-10_Ek344/.DS_Store
- __MACOSX/figS10-13_part1/0704_result_summary/PAD_normal3_sigma01/Eb-10_Ek344/._.DS_Store
- figS10-13_part1/0704_result_summary/PAD_normal3_sigma01/Eb-10_Ek344/1.csv
- __MACOSX/figS10-13_part1/0704_result_summary/PAD_normal3_sigma01/Eb-10_Ek344/._1.csv
- figS10-13_part1/0704_result_summary/PAD_normal3_sigma01/Eb-10_Ek344/3.csv
- __MACOSX/figS10-13_part1/0704_result_summary/PAD_normal3_sigma01/Eb-10_Ek344/._3.csv
- figS10-13_part1/0704_result_summary/PAD_normal3_sigma01/Eb-10_Ek344/2.csv
- __MACOSX/figS10-13_part1/0704_result_summary/PAD_normal3_sigma01/Eb-10_Ek344/._2.csv
- figS10-13_part1/0704_result_summary/PAD_normal3_sigma01/Eb-10_Ek344/ky.csv
- __MACOSX/figS10-13_part1/0704_result_summary/PAD_normal3_sigma01/Eb-10_Ek344/._ky.csv
- figS10-13_part1/0704_result_summary/PAD_normal3_sigma01/Eb-10_Ek344/kx.csv
- __MACOSX/figS10-13_part1/0704_result_summary/PAD_normal3_sigma01/Eb-10_Ek344/._kx.csv
- figS10-13_part1/0704_result_summary/PAD_normal3_sigma01/Eb-10_Ek294/5.csv
- __MACOSX/figS10-13_part1/0704_result_summary/PAD_normal3_sigma01/Eb-10_Ek294/._5.csv
- figS10-13_part1/0704_result_summary/PAD_normal3_sigma01/Eb-10_Ek294/4.csv
- __MACOSX/figS10-13_part1/0704_result_summary/PAD_normal3_sigma01/Eb-10_Ek294/._4.csv
- figS10-13_part1/0704_result_summary/PAD_normal3_sigma01/Eb-10_Ek294/0.csv
- __MACOSX/figS10-13_part1/0704_result_summary/PAD_normal3_sigma01/Eb-10_Ek294/._0.csv
- figS10-13_part1/0704_result_summary/PAD_normal3_sigma01/Eb-10_Ek294/.DS_Store
- __MACOSX/figS10-13_part1/0704_result_summary/PAD_normal3_sigma01/Eb-10_Ek294/._.DS_Store
- figS10-13_part1/0704_result_summary/PAD_normal3_sigma01/Eb-10_Ek294/1.csv
- __MACOSX/figS10-13_part1/0704_result_summary/PAD_normal3_sigma01/Eb-10_Ek294/._1.csv
- figS10-13_part1/0704_result_summary/PAD_normal3_sigma01/Eb-10_Ek294/3.csv
- __MACOSX/figS10-13_part1/0704_result_summary/PAD_normal3_sigma01/Eb-10_Ek294/._3.csv
- figS10-13_part1/0704_result_summary/PAD_normal3_sigma01/Eb-10_Ek294/2.csv
- __MACOSX/figS10-13_part1/0704_result_summary/PAD_normal3_sigma01/Eb-10_Ek294/._2.csv
- figS10-13_part1/0704_result_summary/PAD_normal3_sigma01/Eb-10_Ek294/ky.csv
- __MACOSX/figS10-13_part1/0704_result_summary/PAD_normal3_sigma01/Eb-10_Ek294/._ky.csv
- figS10-13_part1/0704_result_summary/PAD_normal3_sigma01/Eb-10_Ek294/kx.csv
- __MACOSX/figS10-13_part1/0704_result_summary/PAD_normal3_sigma01/Eb-10_Ek294/._kx.csv
- figS10-13_part1/0704_result_summary/PAD_normal3_sigma01/Eb0_Ek294/5.csv
- __MACOSX/figS10-13_part1/0704_result_summary/PAD_normal3_sigma01/Eb0_Ek294/._5.csv
- figS10-13_part1/0704_result_summary/PAD_normal3_sigma01/Eb0_Ek294/4.csv
- __MACOSX/figS10-13_part1/0704_result_summary/PAD_normal3_sigma01/Eb0_Ek294/._4.csv
- figS10-13_part1/0704_result_summary/PAD_normal3_sigma01/Eb0_Ek294/0.csv
- __MACOSX/figS10-13_part1/0704_result_summary/PAD_normal3_sigma01/Eb0_Ek294/._0.csv
- figS10-13_part1/0704_result_summary/PAD_normal3_sigma01/Eb0_Ek294/.DS_Store
- __MACOSX/figS10-13_part1/0704_result_summary/PAD_normal3_sigma01/Eb0_Ek294/._.DS_Store
- figS10-13_part1/0704_result_summary/PAD_normal3_sigma01/Eb0_Ek294/1.csv
- __MACOSX/figS10-13_part1/0704_result_summary/PAD_normal3_sigma01/Eb0_Ek294/._1.csv
- figS10-13_part1/0704_result_summary/PAD_normal3_sigma01/Eb0_Ek294/3.csv
- __MACOSX/figS10-13_part1/0704_result_summary/PAD_normal3_sigma01/Eb0_Ek294/._3.csv
- figS10-13_part1/0704_result_summary/PAD_normal3_sigma01/Eb0_Ek294/2.csv
- __MACOSX/figS10-13_part1/0704_result_summary/PAD_normal3_sigma01/Eb0_Ek294/._2.csv
- figS10-13_part1/0704_result_summary/PAD_normal3_sigma01/Eb0_Ek294/ky.csv
- __MACOSX/figS10-13_part1/0704_result_summary/PAD_normal3_sigma01/Eb0_Ek294/._ky.csv
- figS10-13_part1/0704_result_summary/PAD_normal3_sigma01/Eb0_Ek294/kx.csv
- __MACOSX/figS10-13_part1/0704_result_summary/PAD_normal3_sigma01/Eb0_Ek294/._kx.csv
- figS1.PNG
