# Supplementary material for: Femtosecond concerted rotation of molecules on a 2D material interface
Source: Nat Commun. 2026 Feb 27;17:2110. doi: 10.1038/s41467-026-69801-6 (PMC12954116; doi:10.1038/s41467-026-69801-6)
Supplement: Supplementary file 4 — Source data 2 [file 41467_2026_69801_MOESM4_ESM.zip › figS10-13_part1/figS10a.txt]

U_map
		-30	-29.9393326592518	-29.8786653185035	-29.8179979777553	-29.7573306370071	-29.6966632962588	-29.6359959555106	-29.5753286147624	-29.5146612740142	-29.4539939332659	-29.3933265925177	-29.3326592517695	-29.2719919110212	-29.211324570273	-29.1506572295248	-29.0899898887765	-29.0293225480283	-28.9686552072801	-28.9079878665319	-28.8473205257836	-28.7866531850354	-28.7259858442872	-28.6653185035389	-28.6046511627907	-28.5439838220425	-28.4833164812942	-28.422649140546	-28.3619817997978	-28.3013144590495	-28.2406471183013	-28.1799797775531	-28.1193124368049	-28.0586450960566	-27.9979777553084	-27.9373104145602	-27.8766430738119	-27.8159757330637	-27.7553083923155	-27.6946410515672	-27.633973710819	-27.5733063700708	-27.5126390293225	-27.4519716885743	-27.3913043478261	-27.3306370070779	-27.2699696663296	-27.2093023255814	-27.1486349848332
	-30	NAN	NAN	NAN	NAN	NAN	NAN	NAN	NAN	NAN	NAN	NAN	NAN	NAN	NAN	NAN	NAN	NAN	NAN	NAN	NAN	NAN	NAN	NAN	NAN	NAN	NAN	NAN	NAN	NAN	NAN	NAN	NAN	NAN	NAN	NAN	NAN	NAN	NAN	NAN	NAN	NAN	NAN	NAN	NAN	NAN	NAN	NAN	NAN
	-29.9392097264438	NAN	NAN	NAN	NAN	NAN	NAN	NAN	NAN	NAN	NAN	NAN	NAN	NAN	NAN	NAN	NAN	NAN	NAN	NAN	NAN	NAN	NAN	NAN	NAN	NAN	NAN	NAN	NAN	NAN	NAN	NAN	NAN	NAN	NAN	NAN	NAN	NAN	NAN	NAN	NAN	NAN	NAN	NAN	NAN	NAN	NAN	NAN	NAN
	-29.8784194528875	NAN	NAN	NAN	NAN	NAN	NAN	NAN	NAN	NAN	NAN	NAN	NAN	NAN	NAN	NAN	NAN	NAN	NAN	NAN	NAN	NAN	NAN	NAN	NAN	NAN	NAN	NAN	NAN	NAN	NAN	NAN	NAN	NAN	NAN	NAN	NAN	NAN	NAN	NAN	NAN	NAN	NAN	NAN	NAN	NAN	NAN	NAN	NAN
	-29.8176291793313	NAN	NAN	NAN	NAN	NAN	NAN	NAN	NAN	NAN	NAN	NAN	NAN	NAN	NAN	NAN	NAN	NAN	NAN	NAN	NAN	NAN	NAN	NAN	NAN	NAN	NAN	NAN	NAN	NAN	NAN	NAN	NAN	NAN	NAN	NAN	NAN	NAN	NAN	NAN	NAN	NAN	NAN	NAN	NAN	NAN	NAN	NAN	NAN
	-29.7568389057751	NAN	NAN	NAN	NAN	NAN	NAN	NAN	NAN	NAN	NAN	NAN	NAN	NAN	NAN	NAN	NAN	NAN	NAN	NAN	NAN	NAN	NAN	NAN	NAN	NAN	NAN	NAN	NAN	NAN	NAN	NAN	NAN	NAN	NAN	NAN	NAN	NAN	NAN	NAN	NAN	NAN	NAN	NAN	NAN	NAN	NAN	NAN	NAN
	-29.6960486322188	NAN	NAN	NAN	NAN	NAN	-0.5653	-0.5653	-0.5653	-0.5653	-0.5653	-0.5653	-0.5653	-0.5653	-0.5653	-0.5653	-0.5653	-0.5653	-0.5653	-0.5653	-0.5653	-0.5653	-0.5653	-0.5653	-0.5653	-0.5653	-0.5653	-0.5653	-0.5653	-0.5653	-0.5653	-0.5653	-0.5653	-0.5653	-0.5653	-0.5653	-0.5653	-0.5653	-0.5653	-0.5653	-0.5653	-0.5653	-0.5653	-0.5653	-0.5653	-0.5653	-0.56455	-0.56381	-0.56418
	-29.6352583586626	NAN	NAN	NAN	NAN	NAN	-0.5653	-0.5653	-0.5653	-0.5653	-0.5653	-0.5653	-0.5653	-0.5653	-0.5653	-0.5653	-0.5653	-0.5653	-0.5653	-0.5653	-0.5653	-0.5653	-0.5653	-0.5653	-0.5653	-0.5653	-0.5653	-0.5653	-0.5653	-0.5653	-0.5653	-0.5653	-0.5653	-0.5653	-0.5653	-0.5653	-0.5653	-0.5653	-0.5653	-0.5653	-0.5653	-0.5653	-0.5653	-0.5653	-0.5653	-0.5653	-0.56493	-0.56455	-0.56418
	-29.5744680851064	NAN	NAN	NAN	NAN	NAN	-0.5653	-0.5653	-0.5653	-0.5653	-0.5653	-0.5653	-0.5653	-0.5653	-0.5653	-0.5653	-0.5653	-0.5653	-0.5653	-0.5653	-0.5653	-0.5653	-0.5653	-0.5653	-0.5653	-0.5653	-0.5653	-0.5653	-0.5653	-0.5653	-0.5653	-0.5653	-0.5653	-0.5653	-0.5653	-0.5653	-0.5653	-0.5653	-0.5653	-0.5653	-0.5653	-0.5653	-0.5653	-0.5653	-0.5653	-0.5653	-0.5653	-0.56455	-0.56381
	-29.5136778115502	NAN	NAN	NAN	NAN	NAN	-0.5653	-0.5653	-0.5653	-0.5653	-0.5653	-0.5653	-0.5653	-0.5653	-0.5653	-0.5653	-0.5653	-0.5653	-0.5653	-0.5653	-0.5653	-0.5653	-0.5653	-0.5653	-0.5653	-0.5653	-0.5653	-0.5653	-0.5653	-0.5653	-0.5653	-0.5653	-0.5653	-0.5653	-0.5653	-0.5653	-0.5653	-0.5653	-0.5653	-0.5653	-0.5653	-0.5653	-0.5653	-0.5653	-0.5653	-0.5653	-0.5653	-0.56493	-0.56381
	-29.4528875379939	NAN	NAN	NAN	NAN	NAN	-0.5653	-0.5653	-0.5653	-0.5653	-0.5653	-0.5653	-0.5653	-0.5653	-0.5653	-0.5653	-0.5653	-0.5653	-0.5653	-0.5653	-0.5653	-0.5653	-0.5653	-0.5653	-0.5653	-0.5653	-0.5653	-0.5653	-0.5653	-0.5653	-0.5653	-0.5653	-0.5653	-0.5653	-0.5653	-0.5653	-0.5653	-0.5653	-0.5653	-0.5653	-0.5653	-0.5653	-0.5653	-0.5653	-0.5653	-0.5653	-0.5653	-0.56493	-0.56455
	-29.3920972644377	NAN	NAN	NAN	NAN	NAN	-0.5653	-0.5653	-0.5653	-0.5653	-0.5653	-0.5653	-0.5653	-0.5653	-0.5653	-0.5653	-0.5653	-0.5653	-0.5653	-0.5653	-0.5653	-0.5653	-0.5653	-0.5653	-0.5653	-0.5653	-0.5653	-0.5653	-0.5653	-0.5653	-0.5653	-0.5653	-0.5653	-0.5653	-0.5653	-0.5653	-0.5653	-0.5653	-0.5653	-0.5653	-0.5653	-0.5653	-0.5653	-0.5653	-0.5653	-0.5653	-0.5653	-0.56493	-0.56455
	-29.3313069908815	NAN	NAN	NAN	NAN	NAN	-0.5653	-0.5653	-0.5653	-0.5653	-0.5653	-0.5653	-0.5653	-0.5653	-0.5653	-0.5653	-0.5653	-0.5653	-0.5653	-0.5653	-0.5653	-0.5653	-0.5653	-0.5653	-0.5653	-0.5653	-0.5653	-0.5653	-0.5653	-0.5653	-0.5653	-0.5653	-0.5653	-0.5653	-0.5653	-0.5653	-0.5653	-0.5653	-0.5653	-0.5653	-0.5653	-0.5653	-0.5653	-0.5653	-0.5653	-0.5653	-0.5653	-0.5653	-0.56455
	-29.2705167173252	NAN	NAN	NAN	NAN	NAN	-0.5653	-0.5653	-0.5653	-0.5653	-0.5653	-0.5653	-0.5653	-0.5653	-0.5653	-0.5653	-0.5653	-0.5653	-0.5653	-0.5653	-0.5653	-0.5653	-0.5653	-0.5653	-0.5653	-0.5653	-0.5653	-0.5653	-0.5653	-0.5653	-0.5653	-0.5653	-0.5653	-0.5653	-0.5653	-0.5653	-0.5653	-0.5653	-0.5653	-0.5653	-0.5653	-0.5653	-0.5653	-0.5653	-0.5653	-0.5653	-0.5653	-0.5653	-0.56493
	-29.209726443769	NAN	NAN	NAN	NAN	NAN	-0.5653	-0.5653	-0.5653	-0.5653	-0.5653	-0.5653	-0.5653	-0.5653	-0.5653	-0.5653	-0.5653	-0.5653	-0.5653	-0.5653	-0.5653	-0.5653	-0.5653	-0.5653	-0.5653	-0.5653	-0.5653	-0.5653	-0.5653	-0.5653	-0.5653	-0.5653	-0.5653	-0.5653	-0.5653	-0.5653	-0.5653	-0.5653	-0.5653	-0.5653	-0.5653	-0.5653	-0.5653	-0.5653	-0.5653	-0.5653	-0.5653	-0.5653	-0.56343
	-29.1489361702128	NAN	NAN	NAN	NAN	NAN	-0.5653	-0.5653	-0.5653	-0.5653	-0.5653	-0.5653	-0.5653	-0.5653	-0.5653	-0.5653	-0.5653	-0.5653	-0.5653	-0.5653	-0.5653	-0.5653	-0.5653	-0.5653	-0.5653	-0.5653	-0.5653	-0.5653	-0.5653	-0.5653	-0.5653	-0.5653	-0.5653	-0.5653	-0.5653	-0.5653	-0.5653	-0.5653	-0.5653	-0.5653	-0.5653	-0.5653	-0.5653	-0.5653	-0.5653	-0.5653	-0.5653	-0.5653	-0.56493
	-29.0881458966565	NAN	NAN	NAN	NAN	NAN	-0.5653	-0.5653	-0.5653	-0.5653	-0.5653	-0.5653	-0.5653	-0.5653	-0.5653	-0.5653	-0.5653	-0.5653	-0.5653	-0.5653	-0.5653	-0.5653	-0.5653	-0.5653	-0.5653	-0.5653	-0.5653	-0.5653	-0.5653	-0.5653	-0.5653	-0.5653	-0.5653	-0.5653	-0.5653	-0.5653	-0.5653	-0.5653	-0.5653	-0.5653	-0.5653	-0.5653	-0.5653	-0.5653	-0.5653	-0.5653	-0.5653	-0.5653	-0.56343
	-29.0273556231003	NAN	NAN	NAN	NAN	NAN	-0.5653	-0.5653	-0.5653	-0.5653	-0.5653	-0.5653	-0.5653	-0.5653	-0.5653	-0.5653	-0.5653	-0.5653	-0.5653	-0.5653	-0.5653	-0.5653	-0.5653	-0.5653	-0.5653	-0.5653	-0.5653	-0.5653	-0.5653	-0.5653	-0.5653	-0.5653	-0.5653	-0.5653	-0.5653	-0.5653	-0.5653	-0.5653	-0.5653	-0.5653	-0.5653	-0.5653	-0.5653	-0.5653	-0.5653	-0.5653	-0.5653	-0.5653	-0.56493
	-28.9665653495441	NAN	NAN	NAN	NAN	NAN	-0.5653	-0.5653	-0.5653	-0.5653	-0.5653	-0.5653	-0.5653	-0.5653	-0.5653	-0.5653	-0.5653	-0.5653	-0.5653	-0.5653	-0.5653	-0.5653	-0.5653	-0.5653	-0.5653	-0.5653	-0.5653	-0.5653	-0.5653	-0.5653	-0.5653	-0.5653	-0.5653	-0.5653	-0.5653	-0.5653	-0.5653	-0.5653	-0.5653	-0.5653	-0.5653	-0.5653	-0.5653	-0.5653	-0.5653	-0.5653	-0.5653	-0.5653	-0.56493
	-28.9057750759878	NAN	NAN	NAN	NAN	NAN	-0.5653	-0.5653	-0.5653	-0.5653	-0.5653	-0.5653	-0.5653	-0.5653	-0.5653	-0.5653	-0.5653	-0.5653	-0.5653	-0.5653	-0.5653	-0.5653	-0.5653	-0.5653	-0.5653	-0.5653	-0.5653	-0.5653	-0.5653	-0.5653	-0.5653	-0.5653	-0.5653	-0.5653	-0.5653	-0.5653	-0.5653	-0.5653	-0.5653	-0.5653	-0.5653	-0.5653	-0.5653	-0.5653	-0.5653	-0.5653	-0.5653	-0.5653	-0.56493
	-28.8449848024316	NAN	NAN	NAN	NAN	NAN	-0.5653	-0.5653	-0.5653	-0.5653	-0.5653	-0.5653	-0.5653	-0.5653	-0.5653	-0.5653	-0.5653	-0.5653	-0.5653	-0.5653	-0.5653	-0.5653	-0.5653	-0.5653	-0.5653	-0.5653	-0.5653	-0.5653	-0.5653	-0.5653	-0.5653	-0.5653	-0.5653	-0.5653	-0.5653	-0.5653	-0.5653	-0.5653	-0.5653	-0.5653	-0.5653	-0.5653	-0.5653	-0.5653	-0.5653	-0.5653	-0.5653	-0.5653	-0.56493
	-28.7841945288754	NAN	NAN	NAN	NAN	NAN	-0.5653	-0.5653	-0.5653	-0.5653	-0.5653	-0.5653	-0.5653	-0.5653	-0.5653	-0.5653	-0.5653	-0.5653	-0.5653	-0.5653	-0.5653	-0.5653	-0.5653	-0.5653	-0.5653	-0.5653	-0.5653	-0.5653	-0.5653	-0.5653	-0.5653	-0.5653	-0.5653	-0.5653	-0.5653	-0.5653	-0.5653	-0.5653	-0.5653	-0.5653	-0.5653	-0.5653	-0.5653	-0.5653	-0.5653	-0.5653	-0.5653	-0.5653	-0.56493
	-28.7234042553191	NAN	NAN	NAN	NAN	NAN	-0.5653	-0.5653	-0.5653	-0.5653	-0.5653	-0.5653	-0.5653	-0.5653	-0.5653	-0.5653	-0.5653	-0.5653	-0.5653	-0.5653	-0.5653	-0.5653	-0.5653	-0.5653	-0.5653	-0.5653	-0.5653	-0.5653	-0.5653	-0.5653	-0.5653	-0.5653	-0.5653	-0.5653	-0.5653	-0.5653	-0.5653	-0.5653	-0.5653	-0.5653	-0.5653	-0.5653	-0.5653	-0.5653	-0.5653	-0.5653	-0.5653	-0.5653	-0.56493
	-28.6626139817629	NAN	NAN	NAN	NAN	NAN	-0.5653	-0.5653	-0.5653	-0.5653	-0.5653	-0.5653	-0.5653	-0.5653	-0.5653	-0.5653	-0.5653	-0.5653	-0.5653	-0.5653	-0.5653	-0.5653	-0.5653	-0.5653	-0.5653	-0.5653	-0.5653	-0.5653	-0.5653	-0.5653	-0.5653	-0.5653	-0.5653	-0.5653	-0.5653	-0.5653	-0.5653	-0.5653	-0.5653	-0.5653	-0.5653	-0.5653	-0.5653	-0.5653	-0.5653	-0.5653	-0.5653	-0.5653	-0.56493
	-28.6018237082067	NAN	NAN	NAN	NAN	NAN	-0.5653	-0.5653	-0.5653	-0.5653	-0.5653	-0.5653	-0.5653	-0.5653	-0.5653	-0.5653	-0.5653	-0.5653	-0.5653	-0.5653	-0.5653	-0.5653	-0.5653	-0.5653	-0.5653	-0.5653	-0.5653	-0.5653	-0.5653	-0.5653	-0.5653	-0.5653	-0.5653	-0.5653	-0.5653	-0.5653	-0.5653	-0.5653	-0.5653	-0.5653	-0.5653	-0.5653	-0.5653	-0.5653	-0.5653	-0.5653	-0.5653	-0.5653	-0.56455
	-28.5410334346505	NAN	NAN	NAN	NAN	NAN	-0.5653	-0.5653	-0.5653	-0.5653	-0.5653	-0.5653	-0.5653	-0.5653	-0.5653	-0.5653	-0.5653	-0.5653	-0.5653	-0.5653	-0.5653	-0.5653	-0.5653	-0.5653	-0.5653	-0.5653	-0.5653	-0.5653	-0.5653	-0.5653	-0.5653	-0.5653	-0.5653	-0.5653	-0.5653	-0.5653	-0.5653	-0.5653	-0.5653	-0.5653	-0.5653	-0.5653	-0.5653	-0.5653	-0.5653	-0.5653	-0.5653	-0.56493	-0.56455
	-28.4802431610942	NAN	NAN	NAN	NAN	NAN	-0.5653	-0.5653	-0.5653	-0.5653	-0.5653	-0.5653	-0.5653	-0.5653	-0.5653	-0.5653	-0.5653	-0.5653	-0.5653	-0.5653	-0.5653	-0.5653	-0.5653	-0.5653	-0.5653	-0.5653	-0.5653	-0.5653	-0.5653	-0.5653	-0.5653	-0.5653	-0.5653	-0.5653	-0.5653	-0.5653	-0.5653	-0.5653	-0.5653	-0.5653	-0.5653	-0.5653	-0.5653	-0.5653	-0.5653	-0.5653	-0.5653	-0.56493	-0.56455
	-28.419452887538	NAN	NAN	NAN	NAN	NAN	-0.5653	-0.5653	-0.5653	-0.5653	-0.5653	-0.5653	-0.5653	-0.5653	-0.5653	-0.5653	-0.5653	-0.5653	-0.5653	-0.5653	-0.5653	-0.5653	-0.5653	-0.5653	-0.5653	-0.5653	-0.5653	-0.5653	-0.5653	-0.5653	-0.5653	-0.5653	-0.5653	-0.5653	-0.5653	-0.5653	-0.5653	-0.5653	-0.5653	-0.5653	-0.5653	-0.5653	-0.5653	-0.5653	-0.5653	-0.5653	-0.5653	-0.56493	-0.56455
	-28.3586626139818	NAN	NAN	NAN	NAN	NAN	-0.5653	-0.5653	-0.5653	-0.5653	-0.5653	-0.5653	-0.5653	-0.5653	-0.5653	-0.5653	-0.5653	-0.5653	-0.5653	-0.5653	-0.5653	-0.5653	-0.5653	-0.5653	-0.5653	-0.5653	-0.5653	-0.5653	-0.5653	-0.5653	-0.5653	-0.5653	-0.5653	-0.5653	-0.5653	-0.5653	-0.5653	-0.5653	-0.5653	-0.5653	-0.5653	-0.5653	-0.5653	-0.5653	-0.5653	-0.5653	-0.5653	-0.56455	-0.56381
	-28.2978723404255	NAN	NAN	NAN	NAN	NAN	-0.5653	-0.5653	-0.5653	-0.5653	-0.5653	-0.5653	-0.5653	-0.5653	-0.5653	-0.5653	-0.5653	-0.5653	-0.5653	-0.5653	-0.5653	-0.5653	-0.5653	-0.5653	-0.5653	-0.5653	-0.5653	-0.5653	-0.5653	-0.5653	-0.5653	-0.5653	-0.5653	-0.5653	-0.5653	-0.5653	-0.5653	-0.5653	-0.5653	-0.5653	-0.5653	-0.5653	-0.5653	-0.5653	-0.5653	-0.5653	-0.56493	-0.56455	-0.56381
	-28.2370820668693	NAN	NAN	NAN	NAN	NAN	-0.5653	-0.5653	-0.5653	-0.5653	-0.5653	-0.5653	-0.5653	-0.5653	-0.5653	-0.5653	-0.5653	-0.5653	-0.5653	-0.5653	-0.5653	-0.5653	-0.5653	-0.5653	-0.5653	-0.5653	-0.5653	-0.5653	-0.5653	-0.5653	-0.5653	-0.5653	-0.5653	-0.5653	-0.5653	-0.5653	-0.5653	-0.5653	-0.5653	-0.5653	-0.5653	-0.5653	-0.5653	-0.5653	-0.5653	-0.5653	-0.56455	-0.56381	-0.56418
	-28.1762917933131	NAN	NAN	NAN	NAN	NAN	-0.5653	-0.5653	-0.5653	-0.5653	-0.5653	-0.5653	-0.5653	-0.5653	-0.5653	-0.5653	-0.5653	-0.5653	-0.5653	-0.5653	-0.5653	-0.5653	-0.5653	-0.5653	-0.5653	-0.5653	-0.5653	-0.5653	-0.5653	-0.5653	-0.5653	-0.5653	-0.5653	-0.5653	-0.5653	-0.5653	-0.5653	-0.5653	-0.5653	-0.5653	-0.5653	-0.5653	-0.5653	-0.5653	-0.5653	-0.56493	-0.56455	-0.56381	-0.56381
	-28.1155015197568	NAN	NAN	NAN	NAN	NAN	-0.5653	-0.5653	-0.5653	-0.5653	-0.5653	-0.5653	-0.5653	-0.5653	-0.5653	-0.5653	-0.5653	-0.5653	-0.5653	-0.5653	-0.5653	-0.5653	-0.5653	-0.5653	-0.5653	-0.5653	-0.5653	-0.5653	-0.5653	-0.5653	-0.5653	-0.5653	-0.5653	-0.5653	-0.5653	-0.5653	-0.5653	-0.5653	-0.5653	-0.5653	-0.5653	-0.5653	-0.5653	-0.5653	-0.5653	-0.56493	-0.56381	-0.56418	-0.56381
	-28.0547112462006	NAN	NAN	NAN	NAN	NAN	-0.5653	-0.5653	-0.5653	-0.5653	-0.5653	-0.5653	-0.5653	-0.5653	-0.5653	-0.5653	-0.5653	-0.5653	-0.5653	-0.5653	-0.5653	-0.5653	-0.5653	-0.5653	-0.5653	-0.5653	-0.5653	-0.5653	-0.5653	-0.5653	-0.5653	-0.5653	-0.5653	-0.5653	-0.5653	-0.5653	-0.5653	-0.5653	-0.5653	-0.5653	-0.5653	-0.5653	-0.5653	-0.5653	-0.56493	-0.56381	-0.56381	-0.56418	-0.56455
	-27.9939209726444	NAN	NAN	NAN	NAN	NAN	-0.5653	-0.5653	-0.5653	-0.5653	-0.5653	-0.5653	-0.5653	-0.5653	-0.5653	-0.5653	-0.5653	-0.5653	-0.5653	-0.5653	-0.5653	-0.5653	-0.5653	-0.5653	-0.5653	-0.5653	-0.5653	-0.5653	-0.5653	-0.5653	-0.5653	-0.5653	-0.5653	-0.5653	-0.5653	-0.5653	-0.5653	-0.5653	-0.5653	-0.5653	-0.5653	-0.5653	-0.5653	-0.56493	-0.56455	-0.56381	-0.56418	-0.56381	-0.56343
	-27.9331306990881	NAN	NAN	NAN	NAN	NAN	-0.5653	-0.5653	-0.5653	-0.5653	-0.5653	-0.5653	-0.5653	-0.5653	-0.5653	-0.5653	-0.5653	-0.5653	-0.5653	-0.5653	-0.5653	-0.5653	-0.5653	-0.5653	-0.5653	-0.5653	-0.5653	-0.5653	-0.5653	-0.5653	-0.5653	-0.5653	-0.5653	-0.5653	-0.5653	-0.5653	-0.5653	-0.5653	-0.5653	-0.5653	-0.5653	-0.5653	-0.5653	-0.56493	-0.56381	-0.56418	-0.56381	-0.56343	-0.56306
	-27.8723404255319	NAN	NAN	NAN	NAN	NAN	-0.5653	-0.5653	-0.5653	-0.5653	-0.5653	-0.5653	-0.5653	-0.5653	-0.5653	-0.5653	-0.5653	-0.5653	-0.5653	-0.5653	-0.5653	-0.5653	-0.5653	-0.5653	-0.5653	-0.5653	-0.5653	-0.5653	-0.5653	-0.5653	-0.5653	-0.5653	-0.5653	-0.5653	-0.5653	-0.5653	-0.5653	-0.5653	-0.5653	-0.5653	-0.5653	-0.5653	-0.56493	-0.56455	-0.56418	-0.56418	-0.56455	-0.56343	-0.52948
	-27.8115501519757	NAN	NAN	NAN	NAN	NAN	-0.5653	-0.5653	-0.5653	-0.5653	-0.5653	-0.5653	-0.5653	-0.5653	-0.5653	-0.5653	-0.5653	-0.5653	-0.5653	-0.5653	-0.5653	-0.5653	-0.5653	-0.5653	-0.5653	-0.5653	-0.5653	-0.5653	-0.5653	-0.5653	-0.5653	-0.5653	-0.5653	-0.5653	-0.5653	-0.5653	-0.5653	-0.5653	-0.5653	-0.5653	-0.5653	-0.56493	-0.56455	-0.56381	-0.56418	-0.56381	-0.56343	-0.56306	-0.52948
	-27.7507598784195	NAN	NAN	NAN	NAN	NAN	-0.5653	-0.5653	-0.5653	-0.5653	-0.5653	-0.5653	-0.5653	-0.5653	-0.5653	-0.5653	-0.5653	-0.5653	-0.5653	-0.5653	-0.5653	-0.5653	-0.5653	-0.5653	-0.5653	-0.5653	-0.5653	-0.5653	-0.5653	-0.5653	-0.5653	-0.5653	-0.5653	-0.5653	-0.5653	-0.5653	-0.5653	-0.5653	-0.5653	-0.5653	-0.5653	-0.56455	-0.56381	-0.56418	-0.56381	-0.56455	-0.56306	-0.52948	-0.52948
	-27.6899696048632	NAN	NAN	NAN	NAN	NAN	-0.5653	-0.5653	-0.5653	-0.5653	-0.5653	-0.5653	-0.5653	-0.5653	-0.5653	-0.5653	-0.5653	-0.5653	-0.5653	-0.5653	-0.5653	-0.5653	-0.5653	-0.5653	-0.5653	-0.5653	-0.5653	-0.5653	-0.5653	-0.5653	-0.5653	-0.5653	-0.5653	-0.5653	-0.5653	-0.5653	-0.5653	-0.5653	-0.5653	-0.5653	-0.56455	-0.56381	-0.56381	-0.56381	-0.56455	-0.56306	-0.52948	-0.52948	-0.52948
	-27.629179331307	NAN	NAN	NAN	NAN	NAN	-0.5653	-0.5653	-0.5653	-0.5653	-0.5653	-0.5653	-0.5653	-0.5653	-0.5653	-0.5653	-0.5653	-0.5653	-0.5653	-0.5653	-0.5653	-0.5653	-0.5653	-0.5653	-0.5653	-0.5653	-0.5653	-0.5653	-0.5653	-0.5653	-0.5653	-0.5653	-0.5653	-0.5653	-0.5653	-0.5653	-0.5653	-0.5653	-0.56493	-0.56455	-0.56381	-0.56381	-0.56381	-0.56455	-0.56343	-0.52948	-0.52948	-0.52948	-0.52948
	-27.5683890577508	NAN	NAN	NAN	NAN	NAN	-0.5653	-0.5653	-0.5653	-0.5653	-0.5653	-0.5653	-0.5653	-0.5653	-0.5653	-0.5653	-0.5653	-0.5653	-0.5653	-0.5653	-0.5653	-0.5653	-0.5653	-0.5653	-0.5653	-0.5653	-0.5653	-0.5653	-0.5653	-0.5653	-0.5653	-0.5653	-0.5653	-0.5653	-0.5653	-0.5653	-0.5653	-0.56493	-0.56455	-0.56381	-0.56381	-0.56381	-0.56455	-0.56343	-0.56306	-0.52948	-0.52948	-0.52948	-0.52948
	-27.5075987841945	NAN	NAN	NAN	NAN	NAN	-0.5653	-0.5653	-0.5653	-0.5653	-0.5653	-0.5653	-0.5653	-0.5653	-0.5653	-0.5653	-0.5653	-0.5653	-0.5653	-0.5653	-0.5653	-0.5653	-0.5653	-0.5653	-0.5653	-0.5653	-0.5653	-0.5653	-0.5653	-0.5653	-0.5653	-0.5653	-0.5653	-0.5653	-0.5653	-0.56493	-0.56493	-0.56455	-0.56381	-0.56418	-0.56381	-0.56455	-0.56343	-0.56306	-0.52948	-0.52948	-0.52948	-0.52948	-0.52948
	-27.4468085106383	NAN	NAN	NAN	NAN	NAN	-0.5653	-0.5653	-0.5653	-0.5653	-0.5653	-0.5653	-0.5653	-0.5653	-0.5653	-0.5653	-0.5653	-0.5653	-0.5653	-0.5653	-0.5653	-0.5653	-0.5653	-0.5653	-0.5653	-0.5653	-0.5653	-0.5653	-0.5653	-0.5653	-0.5653	-0.5653	-0.5653	-0.5653	-0.56493	-0.56455	-0.56381	-0.56418	-0.56418	-0.56381	-0.56455	-0.56343	-0.56306	-0.52948	-0.52948	-0.52948	-0.52948	-0.52948	-0.52948
	-27.3860182370821	NAN	NAN	NAN	NAN	NAN	-0.5653	-0.5653	-0.5653	-0.5653	-0.5653	-0.5653	-0.5653	-0.5653	-0.5653	-0.5653	-0.5653	-0.5653	-0.5653	-0.5653	-0.5653	-0.5653	-0.5653	-0.5653	-0.5653	-0.5653	-0.5653	-0.5653	-0.5653	-0.5653	-0.5653	-0.5653	-0.5653	-0.56493	-0.56455	-0.56381	-0.56418	-0.56418	-0.56381	-0.56455	-0.56306	-0.52948	-0.52948	-0.52948	-0.52948	-0.52948	-0.52948	-0.52948	-0.52948
	-27.3252279635258	NAN	NAN	NAN	NAN	NAN	-0.56455	-0.56493	-0.56493	-0.5653	-0.5653	-0.5653	-0.5653	-0.5653	-0.5653	-0.5653	-0.5653	-0.5653	-0.5653	-0.5653	-0.5653	-0.5653	-0.5653	-0.5653	-0.5653	-0.5653	-0.5653	-0.5653	-0.5653	-0.5653	-0.56493	-0.56493	-0.56455	-0.56381	-0.56381	-0.56418	-0.56381	-0.56381	-0.56343	-0.56306	-0.52948	-0.52948	-0.52948	-0.52948	-0.52948	-0.52948	-0.52948	-0.52948	-0.52948
	-27.2644376899696	NAN	NAN	NAN	NAN	NAN	-0.56381	-0.56381	-0.56455	-0.56455	-0.56493	-0.56493	-0.5653	-0.5653	-0.5653	-0.5653	-0.5653	-0.5653	-0.5653	-0.5653	-0.5653	-0.5653	-0.5653	-0.5653	-0.5653	-0.5653	-0.5653	-0.56493	-0.56493	-0.56455	-0.56455	-0.56381	-0.56381	-0.56418	-0.56418	-0.56381	-0.56343	-0.56343	-0.56306	-0.52948	-0.52948	-0.52948	-0.52948	-0.52948	-0.52948	-0.52948	-0.52948	-0.52948	-0.52948
	-27.2036474164134	NAN	NAN	NAN	NAN	NAN	-0.56381	-0.56418	-0.56381	-0.56381	-0.56455	-0.56455	-0.56455	-0.56493	-0.56493	-0.56493	-0.56493	-0.56493	-0.56493	-0.56493	-0.56493	-0.56493	-0.56493	-0.56493	-0.56493	-0.56493	-0.56455	-0.56455	-0.56455	-0.56381	-0.56381	-0.56418	-0.56418	-0.56381	-0.56455	-0.56343	-0.56306	-0.52948	-0.52948	-0.52948	-0.52948	-0.52948	-0.52948	-0.52948	-0.52948	-0.52948	-0.52948	-0.52948	-0.52948
	-27.1428571428571	NAN	NAN	NAN	NAN	NAN	-0.56455	-0.56381	-0.56381	-0.56418	-0.56418	-0.56418	-0.56381	-0.56381	-0.56455	-0.56455	-0.56455	-0.56455	-0.56455	-0.56455	-0.56455	-0.56455	-0.56455	-0.56455	-0.56455	-0.56381	-0.56381	-0.56418	-0.56418	-0.56418	-0.56381	-0.56381	-0.56455	-0.56343	-0.56306	-0.56306	-0.52948	-0.52948	-0.52948	-0.52948	-0.52948	-0.52948	-0.52948	-0.52948	-0.52948	-0.52948	-0.52948	-0.52948	-0.52948
	-27.0820668693009	NAN	NAN	NAN	NAN	NAN	-0.56306	-0.56343	-0.56455	-0.56381	-0.56381	-0.56381	-0.56381	-0.56418	-0.56418	-0.56418	-0.56418	-0.56418	-0.56418	-0.56418	-0.56418	-0.56418	-0.56418	-0.56418	-0.56418	-0.56418	-0.56381	-0.56381	-0.56381	-0.56381	-0.56455	-0.56343	-0.56306	-0.52948	-0.52948	-0.52948	-0.52948	-0.52948	-0.52948	-0.52948	-0.52948	-0.52948	-0.52948	-0.52948	-0.52948	-0.52948	-0.52948	-0.52948	-0.52948
	-27.0212765957447	NAN	NAN	NAN	NAN	NAN	-0.52948	-0.52948	-0.52948	-0.56306	-0.56343	-0.56455	-0.56381	-0.56381	-0.56418	-0.56418	-0.56418	-0.56418	-0.56418	-0.56418	-0.56418	-0.56418	-0.56418	-0.56418	-0.56418	-0.56381	-0.56381	-0.56455	-0.56343	-0.56306	-0.52948	-0.52948	-0.52948	-0.52948	-0.52948	-0.52948	-0.52948	-0.52948	-0.52948	-0.52948	-0.52948	-0.52948	-0.52948	-0.52948	-0.52948	-0.52948	-0.52948	-0.52948	-0.52948
	-26.9604863221885	NAN	NAN	NAN	NAN	NAN	-0.52948	-0.52948	-0.52948	-0.52948	-0.56306	-0.56306	-0.56306	-0.56306	-0.56343	-0.56343	-0.56343	-0.56343	-0.56343	-0.56343	-0.56455	-0.56343	-0.56343	-0.56343	-0.56343	-0.56306	-0.56306	-0.56306	-0.56306	-0.52948	-0.52948	-0.52948	-0.52948	-0.52948	-0.52948	-0.52948	-0.52948	-0.52948	-0.52948	-0.52948	-0.52948	-0.52948	-0.52948	-0.52948	-0.52948	-0.52948	-0.52948	-0.52948	-0.52948
	-26.8996960486322	NAN	NAN	NAN	NAN	NAN	-0.52948	-0.52948	-0.52948	-0.52948	-0.52948	-0.52948	-0.52948	-0.52948	-0.56306	-0.56306	-0.56306	-0.56306	-0.56306	-0.56306	-0.56306	-0.56306	-0.56306	-0.56306	-0.56306	-0.52948	-0.52948	-0.52948	-0.52948	-0.52948	-0.52948	-0.52948	-0.52948	-0.52948	-0.52948	-0.52948	-0.52948	-0.52948	-0.52948	-0.52948	-0.52948	-0.52948	-0.52948	-0.52948	-0.52948	-0.52948	-0.52948	-0.52948	-0.52948
	-26.838905775076	NAN	NAN	NAN	NAN	NAN	-0.52948	-0.52948	-0.52948	-0.52948	-0.52948	-0.52948	-0.52948	-0.52948	-0.52948	-0.52948	-0.52948	-0.52948	-0.52948	-0.52948	-0.52948	-0.52948	-0.52948	-0.52948	-0.52948	-0.52948	-0.52948	-0.52948	-0.52948	-0.52948	-0.52948	-0.52948	-0.52948	-0.52948	-0.52948	-0.52948	-0.52948	-0.52948	-0.52948	-0.52948	-0.52948	-0.52948	-0.52948	-0.52948	-0.52948	-0.52948	-0.52948	-0.52948	-0.52948
	-26.7781155015198	NAN	NAN	NAN	NAN	NAN	-0.52948	-0.52948	-0.52948	-0.52948	-0.52948	-0.52948	-0.52948	-0.52948	-0.52948	-0.52948	-0.52948	-0.52948	-0.52948	-0.52948	-0.52948	-0.52948	-0.52948	-0.52948	-0.52948	-0.52948	-0.52948	-0.52948	-0.52948	-0.52948	-0.52948	-0.52948	-0.52948	-0.52948	-0.52948	-0.52948	-0.52948	-0.52948	-0.52948	-0.52948	-0.52948	-0.52948	-0.52948	-0.52948	-0.52948	-0.52948	-0.52948	-0.52948	-0.52948
	-26.7173252279635	NAN	NAN	NAN	NAN	NAN	-0.52948	-0.52948	-0.52948	-0.52948	-0.52948	-0.52948	-0.52948	-0.52948	-0.52948	-0.52948	-0.52948	-0.52948	-0.52948	-0.52948	-0.52948	-0.52948	-0.52948	-0.52948	-0.52948	-0.52948	-0.52948	-0.52948	-0.52948	-0.52948	-0.52948	-0.52948	-0.52948	-0.52948	-0.52948	-0.52948	-0.52948	-0.52948	-0.52948	-0.52948	-0.52948	-0.52948	-0.52948	-0.52948	-0.52948	-0.52948	-0.52948	-0.52948	-0.52948
	-26.6565349544073	NAN	NAN	NAN	NAN	NAN	-0.52948	-0.52948	-0.52948	-0.52948	-0.52948	-0.52948	-0.52948	-0.52948	-0.52948	-0.52948	-0.52948	-0.52948	-0.52948	-0.52948	-0.52948	-0.52948	-0.52948	-0.52948	-0.52948	-0.52948	-0.52948	-0.52948	-0.52948	-0.52948	-0.52948	-0.52948	-0.52948	-0.52948	-0.52948	-0.52948	-0.52948	-0.52948	-0.52948	-0.52948	-0.52948	-0.52948	-0.52948	-0.52948	-0.52948	-0.52948	-0.52948	-0.52948	-0.52948
	-26.5957446808511	NAN	NAN	NAN	NAN	NAN	-0.52948	-0.52948	-0.52948	-0.52948	-0.52948	-0.52948	-0.52948	-0.52948	-0.52948	-0.52948	-0.52948	-0.52948	-0.52948	-0.52948	-0.52948	-0.52948	-0.52948	-0.52948	-0.52948	-0.52948	-0.52948	-0.52948	-0.52948	-0.52948	-0.52948	-0.52948	-0.52948	-0.52948	-0.52948	-0.52948	-0.52948	-0.52948	-0.52948	-0.52948	-0.52948	-0.52948	-0.52948	-0.52948	-0.52948	-0.52948	-0.52948	-0.52948	-0.52948
	-26.5349544072948	NAN	NAN	NAN	NAN	NAN	-0.52948	-0.52948	-0.52948	-0.52948	-0.52948	-0.52948	-0.52948	-0.52948	-0.52948	-0.52948	-0.52948	-0.52948	-0.52948	-0.52948	-0.52948	-0.52948	-0.52948	-0.52948	-0.52948	-0.52948	-0.52948	-0.52948	-0.52948	-0.52948	-0.52948	-0.52948	-0.52948	-0.52948	-0.52948	-0.52948	-0.52948	-0.52948	-0.52948	-0.52948	-0.52948	-0.52948	-0.52948	-0.52948	-0.52948	-0.52948	-0.52948	-0.52948	-0.52948
	-26.4741641337386	NAN	NAN	NAN	NAN	NAN	-0.52948	-0.52948	-0.52948	-0.52948	-0.52948	-0.52948	-0.52948	-0.52948	-0.52948	-0.52948	-0.52948	-0.52948	-0.52948	-0.52948	-0.52948	-0.52948	-0.52948	-0.52948	-0.52948	-0.52948	-0.52948	-0.52948	-0.52948	-0.52948	-0.52948	-0.52948	-0.52948	-0.52948	-0.52948	-0.52948	-0.52948	-0.52948	-0.52948	-0.52948	-0.52948	-0.52948	-0.52948	-0.52948	-0.52948	-0.52948	-0.52948	-0.52948	-0.52948
	-26.4133738601824	NAN	NAN	NAN	NAN	NAN	-0.52948	-0.52948	-0.52948	-0.52948	-0.52948	-0.52948	-0.52948	-0.52948	-0.52948	-0.52948	-0.52948	-0.52948	-0.52948	-0.52948	-0.52948	-0.52948	-0.52948	-0.52948	-0.52948	-0.52948	-0.52948	-0.52948	-0.52948	-0.52948	-0.52948	-0.52948	-0.52948	-0.52948	-0.52948	-0.52948	-0.52948	-0.52948	-0.52948	-0.52948	-0.52948	-0.52948	-0.52948	-0.52948	-0.52948	-0.52948	-0.52948	-0.52948	-0.52948
	-26.3525835866261	NAN	NAN	NAN	NAN	NAN	-0.52948	-0.52948	-0.52948	-0.52948	-0.52948	-0.52948	-0.52948	-0.52948	-0.52948	-0.52948	-0.52948	-0.52948	-0.52948	-0.52948	-0.52948	-0.52948	-0.52948	-0.52948	-0.52948	-0.52948	-0.52948	-0.52948	-0.52948	-0.52948	-0.52948	-0.52948	-0.52948	-0.52948	-0.52948	-0.52948	-0.52948	-0.52948	-0.52948	-0.52948	-0.52948	-0.52948	-0.52948	-0.52948	-0.52948	-0.52948	-0.52948	-0.52948	-0.52948
	-26.2917933130699	NAN	NAN	NAN	NAN	NAN	-0.52948	-0.52948	-0.52948	-0.52948	-0.52948	-0.52948	-0.52948	-0.52948	-0.52948	-0.52948	-0.52948	-0.52948	-0.52948	-0.52948	-0.52948	-0.52948	-0.52948	-0.52948	-0.52948	-0.52948	-0.52948	-0.52948	-0.52948	-0.52948	-0.52948	-0.52948	-0.52948	-0.52948	-0.52948	-0.52948	-0.52948	-0.52948	-0.52948	-0.52948	-0.52948	-0.52948	-0.52948	-0.52948	-0.52948	-0.52948	-0.52948	-0.52948	-0.52948
	-26.2310030395137	NAN	NAN	NAN	NAN	NAN	-0.52948	-0.52948	-0.52948	-0.52948	-0.52948	-0.52948	-0.52948	-0.52948	-0.52948	-0.52948	-0.52948	-0.52948	-0.52948	-0.52948	-0.52948	-0.52948	-0.52948	-0.52948	-0.52948	-0.52948	-0.52948	-0.52948	-0.52948	-0.52948	-0.52948	-0.52948	-0.52948	-0.52948	-0.52948	-0.52948	-0.52948	-0.52948	-0.52948	-0.52948	-0.52948	-0.52948	-0.52948	-0.52948	-0.52948	-0.52948	-0.52948	-0.52948	-0.52948
	-26.1702127659574	NAN	NAN	NAN	NAN	NAN	-0.52948	-0.52948	-0.52948	-0.52948	-0.52948	-0.52948	-0.52948	-0.52948	-0.52948	-0.52948	-0.52948	-0.52948	-0.52948	-0.52948	-0.52948	-0.52948	-0.52948	-0.52948	-0.52948	-0.52948	-0.52948	-0.52948	-0.52948	-0.52948	-0.52948	-0.52948	-0.52948	-0.52948	-0.52948	-0.52948	-0.52948	-0.52948	-0.52948	-0.52948	-0.52948	-0.52948	-0.52948	-0.52948	-0.52948	-0.52948	-0.52948	-0.52948	-0.52948
	-26.1094224924012	NAN	NAN	NAN	NAN	NAN	-0.52948	-0.52948	-0.52948	-0.52948	-0.52948	-0.52948	-0.52948	-0.52948	-0.52948	-0.52948	-0.52948	-0.52948	-0.52948	-0.52948	-0.52948	-0.52948	-0.52948	-0.52948	-0.52948	-0.52948	-0.52948	-0.52948	-0.52948	-0.52948	-0.52948	-0.52948	-0.52948	-0.52948	-0.52948	-0.52948	-0.52948	-0.52948	-0.52948	-0.52948	-0.52948	-0.52948	-0.52948	-0.52948	-0.52948	-0.52948	-0.52948	-0.52948	-0.52948
	-26.048632218845	NAN	NAN	NAN	NAN	NAN	-0.52948	-0.52948	-0.52948	-0.52948	-0.52948	-0.52948	-0.52948	-0.52948	-0.52948	-0.52948	-0.52948	-0.52948	-0.52948	-0.52948	-0.52948	-0.52948	-0.52948	-0.52948	-0.52948	-0.52948	-0.52948	-0.52948	-0.52948	-0.52948	-0.52948	-0.52948	-0.52948	-0.52948	-0.52948	-0.52948	-0.52948	-0.52948	-0.52948	-0.52948	-0.52948	-0.52948	-0.52948	-0.52948	-0.52948	-0.52948	-0.52948	-0.52948	-0.52948
	-25.9878419452888	NAN	NAN	NAN	NAN	NAN	-0.52948	-0.52948	-0.52948	-0.52948	-0.52948	-0.52948	-0.52948	-0.52948	-0.52948	-0.52948	-0.52948	-0.52948	-0.52948	-0.52948	-0.52948	-0.52948	-0.52948	-0.52948	-0.52948	-0.52948	-0.52948	-0.52948	-0.52948	-0.52948	-0.52948	-0.52948	-0.52948	-0.52948	-0.52948	-0.52948	-0.52948	-0.52948	-0.52948	-0.52948	-0.52948	-0.52948	-0.52948	-0.52948	-0.52948	-0.52948	-0.52948	-0.52948	-0.52948
	-25.9270516717325	NAN	NAN	NAN	NAN	NAN	-0.52948	-0.52948	-0.52948	-0.52948	-0.52948	-0.52948	-0.52948	-0.52948	-0.52948	-0.52948	-0.52948	-0.52948	-0.52948	-0.52948	-0.52948	-0.52948	-0.52948	-0.52948	-0.52948	-0.52948	-0.52948	-0.52948	-0.52948	-0.52948	-0.52948	-0.52948	-0.52948	-0.52948	-0.52948	-0.52948	-0.52948	-0.52948	-0.52948	-0.52948	-0.52948	-0.52948	-0.52948	-0.52948	-0.52948	-0.52948	-0.52948	-0.52948	-0.52948
	-25.8662613981763	NAN	NAN	NAN	NAN	NAN	-0.52948	-0.52948	-0.52948	-0.52948	-0.52948	-0.52948	-0.52948	-0.52948	-0.52948	-0.52948	-0.52948	-0.52948	-0.52948	-0.52948	-0.52948	-0.52948	-0.52948	-0.52948	-0.52948	-0.52948	-0.52948	-0.52948	-0.52948	-0.52948	-0.52948	-0.52948	-0.52948	-0.52948	-0.52948	-0.52948	-0.52948	-0.52948	-0.52948	-0.52948	-0.52948	-0.52948	-0.52948	-0.52948	-0.52948	-0.52948	-0.52948	-0.52948	-0.56306
	-25.8054711246201	NAN	NAN	NAN	NAN	NAN	-0.52948	-0.52948	-0.52948	-0.52948	-0.52948	-0.52948	-0.52948	-0.52948	-0.52948	-0.52948	-0.52948	-0.52948	-0.52948	-0.52948	-0.52948	-0.52948	-0.52948	-0.52948	-0.52948	-0.52948	-0.52948	-0.52948	-0.52948	-0.52948	-0.52948	-0.52948	-0.52948	-0.52948	-0.52948	-0.52948	-0.52948	-0.52948	-0.52948	-0.52948	-0.52948	-0.52948	-0.52948	-0.52948	-0.52948	-0.52948	-0.56306	-0.5291	-0.52799
	-25.7446808510638	NAN	NAN	NAN	NAN	NAN	-0.52948	-0.52948	-0.52948	-0.52948	-0.52948	-0.52948	-0.52948	-0.52948	-0.52948	-0.52948	-0.52948	-0.52948	-0.52948	-0.52948	-0.52948	-0.52948	-0.52948	-0.52948	-0.52948	-0.52948	-0.52948	-0.52948	-0.52948	-0.52948	-0.52948	-0.52948	-0.52948	-0.52948	-0.52948	-0.52948	-0.52948	-0.52948	-0.52948	-0.52948	-0.52948	-0.52948	-0.52948	-0.56306	-0.56306	-0.5291	-0.5291	-0.52799	-0.5283600000000001
	-25.6838905775076	NAN	NAN	NAN	NAN	NAN	-0.52948	-0.52948	-0.52948	-0.52948	-0.52948	-0.52948	-0.52948	-0.52948	-0.52948	-0.52948	-0.52948	-0.52948	-0.52948	-0.52948	-0.52948	-0.52948	-0.52948	-0.52948	-0.52948	-0.52948	-0.52948	-0.52948	-0.52948	-0.52948	-0.52948	-0.52948	-0.52948	-0.52948	-0.52948	-0.52948	-0.52948	-0.52948	-0.52948	-0.52948	-0.52948	-0.56306	-0.56306	-0.5291	-0.5291	-0.52799	-0.5283600000000001	-0.5283600000000001	-0.5283600000000001
	-25.6231003039514	NAN	NAN	NAN	NAN	NAN	-0.52948	-0.52948	-0.52948	-0.52948	-0.52948	-0.52948	-0.52948	-0.52948	-0.52948	-0.52948	-0.52948	-0.52948	-0.52948	-0.52948	-0.52948	-0.52948	-0.52948	-0.52948	-0.52948	-0.52948	-0.52948	-0.52948	-0.52948	-0.52948	-0.52948	-0.52948	-0.52948	-0.52948	-0.52948	-0.52948	-0.52948	-0.52948	-0.56306	-0.56306	-0.5291	-0.5291	-0.52799	-0.5283600000000001	-0.5283600000000001	-0.5283600000000001	-0.5283600000000001	-0.52873	-0.52799
	-25.5623100303951	NAN	NAN	NAN	NAN	NAN	-0.52948	-0.52948	-0.52948	-0.52948	-0.52948	-0.52948	-0.52948	-0.52948	-0.52948	-0.52948	-0.52948	-0.52948	-0.52948	-0.52948	-0.52948	-0.52948	-0.52948	-0.52948	-0.52948	-0.52948	-0.52948	-0.52948	-0.52948	-0.52948	-0.52948	-0.52948	-0.52948	-0.52948	-0.52948	-0.52948	-0.56306	-0.5291	-0.5291	-0.52799	-0.52873	-0.5283600000000001	-0.5283600000000001	-0.5283600000000001	-0.5283600000000001	-0.5283600000000001	-0.52799	-0.42127	-0.52761
	-25.5015197568389	NAN	NAN	NAN	NAN	NAN	-0.56306	-0.56306	-0.52948	-0.52948	-0.52948	-0.52948	-0.52948	-0.52948	-0.52948	-0.52948	-0.52948	-0.52948	-0.52948	-0.52948	-0.52948	-0.52948	-0.52948	-0.52948	-0.52948	-0.52948	-0.52948	-0.52948	-0.52948	-0.52948	-0.52948	-0.56306	-0.5291	-0.5291	-0.5291	-0.52799	-0.52799	-0.52799	-0.52873	-0.5283600000000001	-0.5283600000000001	-0.5283600000000001	-0.5283600000000001	-0.52799	-0.42127	-0.38619	-0.52761	-0.52761	-0.49403
	-25.4407294832827	NAN	NAN	NAN	NAN	NAN	-0.52799	-0.52799	-0.5291	-0.5291	-0.5291	-0.5291	-0.5291	-0.56306	-0.56306	-0.56306	-0.56306	-0.52948	-0.52948	-0.52948	-0.52948	-0.52948	-0.52948	-0.56306	-0.56306	-0.56306	-0.5291	-0.5291	-0.5291	-0.5291	-0.5291	-0.52799	-0.52799	-0.52799	-0.52799	-0.52873	-0.5283600000000001	-0.5283600000000001	-0.5283600000000001	-0.5283600000000001	-0.52799	-0.52799	-0.42127	-0.38619	-0.52761	-0.49403	-0.49403	-0.49403	-0.49403
	-25.3799392097264	NAN	NAN	NAN	NAN	NAN	-0.5283600000000001	-0.5283600000000001	-0.52873	-0.52799	-0.52799	-0.52799	-0.52799	-0.52799	-0.5291	-0.5291	-0.5291	-0.5291	-0.5291	-0.5291	-0.5291	-0.5291	-0.5291	-0.5291	-0.5291	-0.52799	-0.52799	-0.52799	-0.52799	-0.52873	-0.5283600000000001	-0.5283600000000001	-0.5283600000000001	-0.5283600000000001	-0.5283600000000001	-0.5283600000000001	-0.52799	-0.52799	-0.52799	-0.42127	-0.38619	-0.52761	-0.52761	-0.49403	-0.49403	-0.49403	-0.49403	-0.49403	-0.49403
	-25.3191489361702	NAN	NAN	NAN	NAN	NAN	-0.52799	-0.52873	-0.5283600000000001	-0.5283600000000001	-0.5283600000000001	-0.5283600000000001	-0.5283600000000001	-0.5283600000000001	-0.5283600000000001	-0.5283600000000001	-0.5283600000000001	-0.5283600000000001	-0.5283600000000001	-0.5283600000000001	-0.5283600000000001	-0.5283600000000001	-0.5283600000000001	-0.5283600000000001	-0.5283600000000001	-0.5283600000000001	-0.5283600000000001	-0.5283600000000001	-0.5283600000000001	-0.5283600000000001	-0.52873	-0.52799	-0.52799	-0.52799	-0.52799	-0.52799	-0.42127	-0.38619	-0.52761	-0.52761	-0.49403	-0.49403	-0.49403	-0.49403	-0.49403	-0.49403	-0.49403	-0.49403	-0.49403
	-25.258358662614	NAN	NAN	NAN	NAN	NAN	-0.42127	-0.52799	-0.52799	-0.52799	-0.52799	-0.52799	-0.52799	-0.52873	-0.52873	-0.52873	-0.52873	-0.5283600000000001	-0.5283600000000001	-0.5283600000000001	-0.5283600000000001	-0.5283600000000001	-0.5283600000000001	-0.52873	-0.52873	-0.52873	-0.52873	-0.52799	-0.52799	-0.52799	-0.52799	-0.42127	-0.38619	-0.38619	-0.52761	-0.49403	-0.49403	-0.49403	-0.49403	-0.49403	-0.49403	-0.49403	-0.49403	-0.49403	-0.49403	-0.49403	-0.49403	-0.49403	-0.49403
	-25.1975683890577	NAN	NAN	NAN	NAN	NAN	-0.49403	-0.49403	-0.49403	-0.49403	-0.52761	-0.52761	-0.38619	-0.42127	-0.42127	-0.52799	-0.52799	-0.52799	-0.52799	-0.52799	-0.52799	-0.52799	-0.52799	-0.52799	-0.42127	-0.42127	-0.38619	-0.38619	-0.52761	-0.49403	-0.49403	-0.49403	-0.49403	-0.49403	-0.49403	-0.49403	-0.49403	-0.49403	-0.49403	-0.49403	-0.49403	-0.49403	-0.49403	-0.49403	-0.49403	-0.49403	-0.49403	-0.49403	-0.49403
	-25.1367781155015	NAN	NAN	NAN	NAN	NAN	-0.49403	-0.49403	-0.49403	-0.49403	-0.49403	-0.49403	-0.49403	-0.49403	-0.52761	-0.52761	-0.52761	-0.52761	-0.52761	-0.52761	-0.52761	-0.52761	-0.52761	-0.52761	-0.52761	-0.52761	-0.49403	-0.49403	-0.49403	-0.49403	-0.49403	-0.49403	-0.49403	-0.49403	-0.49403	-0.49403	-0.49403	-0.49403	-0.49403	-0.49403	-0.49403	-0.49403	-0.49403	-0.49403	-0.49403	-0.49403	-0.49403	-0.49403	-0.49403
	-25.0759878419453	NAN	NAN	NAN	NAN	NAN	-0.49403	-0.49403	-0.49403	-0.49403	-0.49403	-0.49403	-0.49403	-0.49403	-0.49403	-0.49403	-0.49403	-0.49403	-0.49403	-0.49403	-0.49403	-0.49403	-0.49403	-0.49403	-0.49403	-0.49403	-0.49403	-0.49403	-0.49403	-0.49403	-0.49403	-0.49403	-0.49403	-0.49403	-0.49403	-0.49403	-0.49403	-0.49403	-0.49403	-0.49403	-0.49403	-0.49403	-0.49403	-0.49403	-0.49403	-0.49403	-0.49403	-0.49403	-0.49403
	-25.0151975683891	NAN	NAN	NAN	NAN	NAN	-0.49403	-0.49403	-0.49403	-0.49403	-0.49403	-0.49403	-0.49403	-0.49403	-0.49403	-0.49403	-0.49403	-0.49403	-0.49403	-0.49403	-0.49403	-0.49403	-0.49403	-0.49403	-0.49403	-0.49403	-0.49403	-0.49403	-0.49403	-0.49403	-0.49403	-0.49403	-0.49403	-0.49403	-0.49403	-0.49403	-0.49403	-0.49403	-0.49403	-0.49403	-0.49403	-0.49403	-0.49403	-0.49403	-0.49403	-0.49403	-0.49403	-0.49403	-0.49403
	-24.9544072948328	NAN	NAN	NAN	NAN	NAN	-0.49403	-0.49403	-0.49403	-0.49403	-0.49403	-0.49403	-0.49403	-0.49403	-0.49403	-0.49403	-0.49403	-0.49403	-0.49403	-0.49403	-0.49403	-0.49403	-0.49403	-0.49403	-0.49403	-0.49403	-0.49403	-0.49403	-0.49403	-0.49403	-0.49403	-0.49403	-0.49403	-0.49403	-0.49403	-0.49403	-0.49403	-0.49403	-0.49403	-0.49403	-0.49403	-0.49403	-0.49403	-0.49403	-0.49403	-0.49403	-0.49403	-0.49403	-0.49403
	-24.8936170212766	NAN	NAN	NAN	NAN	NAN	-0.49403	-0.49403	-0.49403	-0.49403	-0.49403	-0.49403	-0.49403	-0.49403	-0.49403	-0.49403	-0.49403	-0.49403	-0.49403	-0.49403	-0.49403	-0.49403	-0.49403	-0.49403	-0.49403	-0.49403	-0.49403	-0.49403	-0.49403	-0.49403	-0.49403	-0.49403	-0.49403	-0.49403	-0.49403	-0.49403	-0.49403	-0.49403	-0.49403	-0.49403	-0.49403	-0.49403	-0.49403	-0.49403	-0.49403	-0.49403	-0.49403	-0.49403	-0.49403
	-24.8328267477204	NAN	NAN	NAN	NAN	NAN	-0.49403	-0.49403	-0.49403	-0.49403	-0.49403	-0.49403	-0.49403	-0.49403	-0.49403	-0.49403	-0.49403	-0.49403	-0.49403	-0.49403	-0.49403	-0.49403	-0.49403	-0.49403	-0.49403	-0.49403	-0.49403	-0.49403	-0.49403	-0.49403	-0.49403	-0.49403	-0.49403	-0.49403	-0.49403	-0.49403	-0.49403	-0.49403	-0.49403	-0.49403	-0.49403	-0.49403	-0.49403	-0.49403	-0.49403	-0.49403	-0.49403	-0.49403	-0.49403
	-24.7720364741641	NAN	NAN	NAN	NAN	NAN	-0.49403	-0.49403	-0.49403	-0.49403	-0.49403	-0.49403	-0.49403	-0.49403	-0.49403	-0.49403	-0.49403	-0.49403	-0.49403	-0.49403	-0.49403	-0.49403	-0.49403	-0.49403	-0.49403	-0.49403	-0.49403	-0.49403	-0.49403	-0.49403	-0.49403	-0.49403	-0.49403	-0.49403	-0.49403	-0.49403	-0.49403	-0.49403	-0.49403	-0.49403	-0.49403	-0.49403	-0.49403	-0.49403	-0.49403	-0.49403	-0.49403	-0.49403	-0.49403
	-24.7112462006079	NAN	NAN	NAN	NAN	NAN	-0.49403	-0.49403	-0.49403	-0.49403	-0.49403	-0.49403	-0.49403	-0.49403	-0.49403	-0.49403	-0.49403	-0.49403	-0.49403	-0.49403	-0.49403	-0.49403	-0.49403	-0.49403	-0.49403	-0.49403	-0.49403	-0.49403	-0.49403	-0.49403	-0.49403	-0.49403	-0.49403	-0.49403	-0.49403	-0.49403	-0.49403	-0.49403	-0.49403	-0.49403	-0.49403	-0.49403	-0.49403	-0.49403	-0.49403	-0.49403	-0.49403	-0.49403	-0.49403
	-24.6504559270517	NAN	NAN	NAN	NAN	NAN	-0.49403	-0.49403	-0.49403	-0.49403	-0.49403	-0.49403	-0.49403	-0.49403	-0.49403	-0.49403	-0.49403	-0.49403	-0.49403	-0.49403	-0.49403	-0.49403	-0.49403	-0.49403	-0.49403	-0.49403	-0.49403	-0.49403	-0.49403	-0.49403	-0.49403	-0.49403	-0.49403	-0.49403	-0.49403	-0.49403	-0.49403	-0.49403	-0.49403	-0.49403	-0.49403	-0.49403	-0.49403	-0.49403	-0.49403	-0.49403	-0.49403	-0.49403	-0.49403
	-24.5896656534954	NAN	NAN	NAN	NAN	NAN	-0.49403	-0.49403	-0.49403	-0.49403	-0.49403	-0.49403	-0.49403	-0.49403	-0.49403	-0.49403	-0.49403	-0.49403	-0.49403	-0.49403	-0.49403	-0.49403	-0.49403	-0.49403	-0.49403	-0.49403	-0.49403	-0.49403	-0.49403	-0.49403	-0.49403	-0.49403	-0.49403	-0.49403	-0.49403	-0.49403	-0.49403	-0.49403	-0.49403	-0.49403	-0.49403	-0.49403	-0.49403	-0.49403	-0.49403	-0.49403	-0.49403	-0.49403	-0.49403
	-24.5288753799392	NAN	NAN	NAN	NAN	NAN	-0.49403	-0.49403	-0.49403	-0.49403	-0.49403	-0.49403	-0.49403	-0.49403	-0.49403	-0.49403	-0.49403	-0.49403	-0.49403	-0.49403	-0.49403	-0.49403	-0.49403	-0.49403	-0.49403	-0.49403	-0.49403	-0.49403	-0.49403	-0.49403	-0.49403	-0.49403	-0.49403	-0.49403	-0.49403	-0.49403	-0.49403	-0.49403	-0.49403	-0.49403	-0.49403	-0.49403	-0.49403	-0.49403	-0.49403	-0.49403	-0.49403	-0.49403	-0.49403
	-24.468085106383	NAN	NAN	NAN	NAN	NAN	-0.49403	-0.49403	-0.49403	-0.49403	-0.49403	-0.49403	-0.49403	-0.49403	-0.49403	-0.49403	-0.49403	-0.49403	-0.49403	-0.49403	-0.49403	-0.49403	-0.49403	-0.49403	-0.49403	-0.49403	-0.49403	-0.49403	-0.49403	-0.49403	-0.49403	-0.49403	-0.49403	-0.49403	-0.49403	-0.49403	-0.49403	-0.49403	-0.49403	-0.49403	-0.49403	-0.49403	-0.49403	-0.49403	-0.49403	-0.49403	-0.49403	-0.49403	-0.49403
	-24.4072948328267	NAN	NAN	NAN	NAN	NAN	-0.49403	-0.49403	-0.49403	-0.49403	-0.49403	-0.49403	-0.49403	-0.49403	-0.49403	-0.49403	-0.49403	-0.49403	-0.49403	-0.49403	-0.49403	-0.49403	-0.49403	-0.49403	-0.49403	-0.49403	-0.49403	-0.49403	-0.49403	-0.49403	-0.49403	-0.49403	-0.49403	-0.49403	-0.49403	-0.49403	-0.49403	-0.49403	-0.49403	-0.49403	-0.49403	-0.49403	-0.49403	-0.49403	-0.49403	-0.49403	-0.49403	-0.49403	-0.49403
	-24.3465045592705	NAN	NAN	NAN	NAN	NAN	-0.49403	-0.49403	-0.49403	-0.49403	-0.49403	-0.49403	-0.49403	-0.49403	-0.49403	-0.49403	-0.49403	-0.49403	-0.49403	-0.49403	-0.49403	-0.49403	-0.49403	-0.49403	-0.49403	-0.49403	-0.49403	-0.49403	-0.49403	-0.49403	-0.49403	-0.49403	-0.49403	-0.49403	-0.49403	-0.49403	-0.49403	-0.49403	-0.49403	-0.49403	-0.49403	-0.49403	-0.49403	-0.49403	-0.49403	-0.49403	-0.49403	-0.49403	-0.49403
	-24.2857142857143	NAN	NAN	NAN	NAN	NAN	-0.49403	-0.49403	-0.49403	-0.49403	-0.49403	-0.49403	-0.49403	-0.49403	-0.49403	-0.49403	-0.49403	-0.49403	-0.49403	-0.49403	-0.49403	-0.49403	-0.49403	-0.49403	-0.49403	-0.49403	-0.49403	-0.49403	-0.49403	-0.49403	-0.49403	-0.49403	-0.49403	-0.49403	-0.49403	-0.49403	-0.49403	-0.49403	-0.49403	-0.49403	-0.49403	-0.49403	-0.49403	-0.49403	-0.49403	-0.49403	-0.49366	-0.49366	-0.42127
	-24.2249240121581	NAN	NAN	NAN	NAN	NAN	-0.49403	-0.49403	-0.49403	-0.49403	-0.49403	-0.49403	-0.49403	-0.49403	-0.49403	-0.49403	-0.49403	-0.49403	-0.49403	-0.49403	-0.49403	-0.49403	-0.49403	-0.49403	-0.49403	-0.49403	-0.49403	-0.49403	-0.49403	-0.49403	-0.49403	-0.49403	-0.49403	-0.49403	-0.49403	-0.49403	-0.49403	-0.49403	-0.49403	-0.49403	-0.49403	-0.49403	-0.49366	-0.49366	-0.49366	-0.45672	-0.49328	-0.45746	-0.49254
	-24.1641337386018	NAN	NAN	NAN	NAN	NAN	-0.49403	-0.49403	-0.49403	-0.49403	-0.49403	-0.49403	-0.49403	-0.49403	-0.49403	-0.49403	-0.49403	-0.49403	-0.49403	-0.49403	-0.49403	-0.49403	-0.49403	-0.49403	-0.49403	-0.49403	-0.49403	-0.49403	-0.49403	-0.49403	-0.49403	-0.49403	-0.49403	-0.49403	-0.49403	-0.49403	-0.49403	-0.49403	-0.49403	-0.49403	-0.49366	-0.49366	-0.45672	-0.45709	-0.49254	-0.49291	-0.49291	-0.49291	-0.49254
	-24.1033434650456	NAN	NAN	NAN	NAN	NAN	-0.49403	-0.49403	-0.49403	-0.49403	-0.49403	-0.49403	-0.49403	-0.49403	-0.49403	-0.49403	-0.49403	-0.49403	-0.49403	-0.49403	-0.49403	-0.49403	-0.49403	-0.49403	-0.49403	-0.49403	-0.49403	-0.49403	-0.49403	-0.49403	-0.49403	-0.49403	-0.49403	-0.49403	-0.49403	-0.49366	-0.49366	-0.45672	-0.45672	-0.45709	-0.49254	-0.49254	-0.49291	-0.49291	-0.49291	-0.49291	-0.49291	-0.49254	-0.45709
	-24.0425531914894	NAN	NAN	NAN	NAN	NAN	-0.49328	-0.45672	-0.45672	-0.42201	-0.42201	-0.42201	-0.49366	-0.49366	-0.49403	-0.49403	-0.49403	-0.49403	-0.49403	-0.49403	-0.49403	-0.49403	-0.49403	-0.49403	-0.49403	-0.49366	-0.49366	-0.49366	-0.42201	-0.42201	-0.42201	-0.45672	-0.49328	-0.49328	-0.45746	-0.45746	-0.45746	-0.45746	-0.49254	-0.49254	-0.49291	-0.49291	-0.49291	-0.49291	-0.49254	-0.45709	-0.45672	-0.45784	-0.49179
	-23.9817629179331	NAN	NAN	NAN	NAN	NAN	-0.49254	-0.45746	-0.45746	-0.45709	-0.45709	-0.45709	-0.49328	-0.49328	-0.49328	-0.49328	-0.49328	-0.42127	-0.42127	-0.42127	-0.42127	-0.42127	-0.49328	-0.49328	-0.49328	-0.49328	-0.49328	-0.45709	-0.45709	-0.45709	-0.45709	-0.45746	-0.49254	-0.49254	-0.49291	-0.49291	-0.49291	-0.49291	-0.49291	-0.49254	-0.45746	-0.49328	-0.45672	-0.49216	-0.45784	-0.45784	-0.49179	-0.49179	-0.45821
	-23.9209726443769	NAN	NAN	NAN	NAN	NAN	-0.49291	-0.49291	-0.49291	-0.49291	-0.49291	-0.49291	-0.49291	-0.49291	-0.49291	-0.49291	-0.49291	-0.49291	-0.49291	-0.49291	-0.49254	-0.49291	-0.49291	-0.49291	-0.49291	-0.49291	-0.49291	-0.49291	-0.49291	-0.49291	-0.49291	-0.49291	-0.49291	-0.49254	-0.45746	-0.45709	-0.45709	-0.49328	-0.45672	-0.45672	-0.49216	-0.45784	-0.49179	-0.49179	-0.45821	-0.45821	-0.45821	-0.45821	-0.45821
	-23.8601823708207	NAN	NAN	NAN	NAN	NAN	-0.49328	-0.49328	-0.45709	-0.45709	-0.45709	-0.45746	-0.45746	-0.45746	-0.45746	-0.45746	-0.49254	-0.49254	-0.49254	-0.49254	-0.49254	-0.49254	-0.49254	-0.45746	-0.45746	-0.45746	-0.45746	-0.45746	-0.45709	-0.45709	-0.45709	-0.49328	-0.49328	-0.45672	-0.45672	-0.49216	-0.45784	-0.45784	-0.49179	-0.49179	-0.45821	-0.45821	-0.45821	-0.45821	-0.45821	-0.45821	-0.45821	-0.45821	-0.45821
	-23.7993920972644	NAN	NAN	NAN	NAN	NAN	-0.49179	-0.49179	-0.45784	-0.45784	-0.49216	-0.49216	-0.49216	-0.45672	-0.45672	-0.45672	-0.45672	-0.45672	-0.45672	-0.45672	-0.45672	-0.45672	-0.45672	-0.45672	-0.45672	-0.45672	-0.49216	-0.49216	-0.45784	-0.45784	-0.45784	-0.49179	-0.49179	-0.45821	-0.45821	-0.45821	-0.45821	-0.45821	-0.45821	-0.45821	-0.45821	-0.45821	-0.45821	-0.45821	-0.45821	-0.45821	-0.45821	-0.45821	-0.45821
	-23.7386018237082	NAN	NAN	NAN	NAN	NAN	-0.45821	-0.45821	-0.45821	-0.45821	-0.45821	-0.45821	-0.45821	-0.45821	-0.45821	-0.45821	-0.45821	-0.45821	-0.45821	-0.45821	-0.45821	-0.45821	-0.45821	-0.45821	-0.45821	-0.45821	-0.45821	-0.45821	-0.45821	-0.45821	-0.45821	-0.45821	-0.45821	-0.45821	-0.45821	-0.45821	-0.45821	-0.45821	-0.45821	-0.45821	-0.45821	-0.45821	-0.45821	-0.45821	-0.45821	-0.45821	-0.45821	-0.45821	-0.45821
	-23.677811550152	NAN	NAN	NAN	NAN	NAN	-0.45821	-0.45821	-0.45821	-0.45821	-0.45821	-0.45821	-0.45821	-0.45821	-0.45821	-0.45821	-0.45821	-0.45821	-0.45821	-0.45821	-0.45821	-0.45821	-0.45821	-0.45821	-0.45821	-0.45821	-0.45821	-0.45821	-0.45821	-0.45821	-0.45821	-0.45821	-0.45821	-0.45821	-0.45821	-0.45821	-0.45821	-0.45821	-0.45821	-0.45821	-0.45821	-0.45821	-0.45821	-0.45821	-0.45821	-0.45821	-0.45821	-0.45821	-0.45821
	-23.6170212765957	NAN	NAN	NAN	NAN	NAN	-0.45821	-0.45821	-0.45821	-0.45821	-0.45821	-0.45821	-0.45821	-0.45821	-0.45821	-0.45821	-0.45821	-0.45821	-0.45821	-0.45821	-0.45821	-0.45821	-0.45821	-0.45821	-0.45821	-0.45821	-0.45821	-0.45821	-0.45821	-0.45821	-0.45821	-0.45821	-0.45821	-0.45821	-0.45821	-0.45821	-0.45821	-0.45821	-0.45821	-0.45821	-0.45821	-0.45821	-0.45821	-0.45821	-0.45821	-0.45821	-0.45821	-0.45821	-0.45821
	-23.5562310030395	NAN	NAN	NAN	NAN	NAN	-0.45821	-0.45821	-0.45821	-0.45821	-0.45821	-0.45821	-0.45821	-0.45821	-0.45821	-0.45821	-0.45821	-0.45821	-0.45821	-0.45821	-0.45821	-0.45821	-0.45821	-0.45821	-0.45821	-0.45821	-0.45821	-0.45821	-0.45821	-0.45821	-0.45821	-0.45821	-0.45821	-0.45821	-0.45821	-0.45821	-0.45821	-0.45821	-0.45821	-0.45821	-0.45821	-0.45821	-0.45821	-0.45821	-0.45821	-0.45821	-0.45821	-0.45821	-0.45821
	-23.4954407294833	NAN	NAN	NAN	NAN	NAN	-0.45821	-0.45821	-0.45821	-0.45821	-0.45821	-0.45821	-0.45821	-0.45821	-0.45821	-0.45821	-0.45821	-0.45821	-0.45821	-0.45821	-0.45821	-0.45821	-0.45821	-0.45821	-0.45821	-0.45821	-0.45821	-0.45821	-0.45821	-0.45821	-0.45821	-0.45821	-0.45821	-0.45821	-0.45821	-0.45821	-0.45821	-0.45821	-0.45821	-0.45821	-0.45821	-0.45821	-0.45821	-0.45821	-0.45821	-0.45821	-0.45821	-0.45821	-0.45821
	-23.4346504559271	NAN	NAN	NAN	NAN	NAN	-0.45821	-0.45821	-0.45821	-0.45821	-0.45821	-0.45821	-0.45821	-0.45821	-0.45821	-0.45821	-0.45821	-0.45821	-0.45821	-0.45821	-0.45821	-0.45821	-0.45821	-0.45821	-0.45821	-0.45821	-0.45821	-0.45821	-0.45821	-0.45821	-0.45821	-0.45821	-0.45821	-0.45821	-0.45821	-0.45821	-0.45821	-0.45821	-0.45821	-0.45821	-0.45821	-0.45821	-0.45821	-0.45821	-0.45821	-0.45821	-0.45821	-0.45821	-0.45821
	-23.3738601823708	NAN	NAN	NAN	NAN	NAN	-0.45821	-0.45821	-0.45821	-0.45821	-0.45821	-0.45821	-0.45821	-0.45821	-0.45821	-0.45821	-0.45821	-0.45821	-0.45821	-0.45821	-0.45821	-0.45821	-0.45821	-0.45821	-0.45821	-0.45821	-0.45821	-0.45821	-0.45821	-0.45821	-0.45821	-0.45821	-0.45821	-0.45821	-0.45821	-0.45821	-0.45821	-0.45821	-0.45821	-0.45821	-0.45821	-0.45821	-0.45821	-0.45821	-0.45821	-0.45821	-0.45821	-0.45821	-0.45821
	-23.3130699088146	NAN	NAN	NAN	NAN	NAN	-0.45821	-0.45821	-0.45821	-0.45821	-0.45821	-0.45821	-0.45821	-0.45821	-0.45821	-0.45821	-0.45821	-0.45821	-0.45821	-0.45821	-0.45821	-0.45821	-0.45821	-0.45821	-0.45821	-0.45821	-0.45821	-0.45821	-0.45821	-0.45821	-0.45821	-0.45821	-0.45821	-0.45821	-0.45821	-0.45821	-0.45821	-0.45821	-0.45821	-0.45821	-0.45821	-0.45821	-0.45821	-0.45821	-0.45821	-0.45821	-0.45821	-0.45821	-0.45821
	-23.2522796352584	NAN	NAN	NAN	NAN	NAN	-0.45821	-0.45821	-0.45821	-0.45821	-0.45821	-0.45821	-0.45821	-0.45821	-0.45821	-0.45821	-0.45821	-0.45821	-0.45821	-0.45821	-0.45821	-0.45821	-0.45821	-0.45821	-0.45821	-0.45821	-0.45821	-0.45821	-0.45821	-0.45821	-0.45821	-0.45821	-0.45821	-0.45821	-0.45821	-0.45821	-0.45821	-0.45821	-0.45821	-0.45821	-0.45821	-0.45821	-0.45821	-0.45821	-0.45821	-0.45821	-0.45821	-0.45821	-0.45821
	-23.1914893617021	NAN	NAN	NAN	NAN	NAN	-0.45821	-0.45821	-0.45821	-0.45821	-0.45821	-0.45821	-0.45821	-0.45821	-0.45821	-0.45821	-0.45821	-0.45821	-0.45821	-0.45821	-0.45821	-0.45821	-0.45821	-0.45821	-0.45821	-0.45821	-0.45821	-0.45821	-0.45821	-0.45821	-0.45821	-0.45821	-0.45821	-0.45821	-0.45821	-0.45821	-0.45821	-0.45821	-0.45821	-0.45821	-0.45821	-0.45821	-0.45821	-0.45821	-0.45821	-0.45821	-0.45821	-0.45821	-0.45821
	-23.1306990881459	NAN	NAN	NAN	NAN	NAN	-0.45821	-0.45821	-0.45821	-0.45821	-0.45821	-0.45821	-0.45821	-0.45821	-0.45821	-0.45821	-0.45821	-0.45821	-0.45821	-0.45821	-0.45821	-0.45821	-0.45821	-0.45821	-0.45821	-0.45821	-0.45821	-0.45821	-0.45821	-0.45821	-0.45821	-0.45821	-0.45821	-0.45821	-0.45821	-0.45821	-0.45821	-0.45821	-0.45821	-0.45821	-0.45821	-0.45821	-0.45821	-0.45821	-0.45821	-0.45821	-0.45821	-0.45821	-0.45821
	-23.0699088145897	NAN	NAN	NAN	NAN	NAN	-0.45821	-0.45821	-0.45821	-0.45821	-0.45821	-0.45821	-0.45821	-0.45821	-0.45821	-0.45821	-0.45821	-0.45821	-0.45821	-0.45821	-0.45821	-0.45821	-0.45821	-0.45821	-0.45821	-0.45821	-0.45821	-0.45821	-0.45821	-0.45821	-0.45821	-0.45821	-0.45821	-0.45821	-0.45821	-0.45821	-0.45821	-0.45821	-0.45821	-0.45821	-0.45821	-0.45821	-0.45821	-0.45821	-0.45821	-0.45821	-0.45821	-0.45821	-0.45821
	-23.0091185410334	NAN	NAN	NAN	NAN	NAN	-0.45821	-0.45821	-0.45821	-0.45821	-0.45821	-0.45821	-0.45821	-0.45821	-0.45821	-0.45821	-0.45821	-0.45821	-0.45821	-0.45821	-0.45821	-0.45821	-0.45821	-0.45821	-0.45821	-0.45821	-0.45821	-0.45821	-0.45821	-0.45821	-0.45821	-0.45821	-0.45821	-0.45821	-0.45821	-0.45821	-0.45821	-0.45821	-0.45821	-0.45821	-0.45821	-0.45821	-0.45821	-0.45821	-0.45821	-0.45821	-0.45821	-0.45821	-0.45821
	-22.9483282674772	NAN	NAN	NAN	NAN	NAN	-0.45821	-0.45821	-0.45821	-0.45821	-0.45821	-0.45821	-0.45821	-0.45821	-0.45821	-0.45821	-0.45821	-0.45821	-0.45821	-0.45821	-0.45821	-0.45821	-0.45821	-0.45821	-0.45821	-0.45821	-0.45821	-0.45821	-0.45821	-0.45821	-0.45821	-0.45821	-0.45821	-0.45821	-0.45821	-0.45821	-0.45821	-0.45821	-0.45821	-0.45821	-0.45821	-0.45821	-0.45821	-0.45821	-0.45821	-0.45821	-0.45821	-0.45821	-0.45821
	-22.887537993921	NAN	NAN	NAN	NAN	NAN	-0.45821	-0.45821	-0.45821	-0.45821	-0.45821	-0.45821	-0.45821	-0.45821	-0.45821	-0.45821	-0.45821	-0.45821	-0.45821	-0.45821	-0.45821	-0.45821	-0.45821	-0.45821	-0.45821	-0.45821	-0.45821	-0.45821	-0.45821	-0.45821	-0.45821	-0.45821	-0.45821	-0.45821	-0.45821	-0.45821	-0.45821	-0.45821	-0.45821	-0.45821	-0.45821	-0.45821	-0.45821	-0.45821	-0.45821	-0.45821	-0.45821	-0.45821	-0.49179
	-22.8267477203647	NAN	NAN	NAN	NAN	NAN	-0.45821	-0.45821	-0.45821	-0.45821	-0.45821	-0.45821	-0.45821	-0.45821	-0.45821	-0.45821	-0.45821	-0.45821	-0.45821	-0.45821	-0.45821	-0.45821	-0.45821	-0.45821	-0.45821	-0.45821	-0.45821	-0.45821	-0.45821	-0.45821	-0.45821	-0.45821	-0.45821	-0.45821	-0.45821	-0.45821	-0.45821	-0.45821	-0.45821	-0.45821	-0.45821	-0.45821	-0.49179	-0.49179	-0.49179	-0.45784	-0.45784	-0.45784	-0.49216
	-22.7659574468085	NAN	NAN	NAN	NAN	NAN	-0.45821	-0.45821	-0.45821	-0.45821	-0.45821	-0.45821	-0.45821	-0.45821	-0.45821	-0.45821	-0.45821	-0.45821	-0.45821	-0.45821	-0.45821	-0.45821	-0.45821	-0.45821	-0.45821	-0.45821	-0.45821	-0.45821	-0.45821	-0.45821	-0.45821	-0.45821	-0.45821	-0.45821	-0.45821	-0.45821	-0.49179	-0.49179	-0.49179	-0.49179	-0.49179	-0.45784	-0.45784	-0.49216	-0.45672	-0.45672	-0.49328	-0.45709	-0.45746
	-22.7051671732523	NAN	NAN	NAN	NAN	NAN	-0.49179	-0.49179	-0.49179	-0.49179	-0.49179	-0.49179	-0.45821	-0.45821	-0.45821	-0.45821	-0.45821	-0.45821	-0.45821	-0.45821	-0.45821	-0.45821	-0.45821	-0.45821	-0.49179	-0.49179	-0.49179	-0.49179	-0.49179	-0.49179	-0.49179	-0.49179	-0.49179	-0.49179	-0.49179	-0.49179	-0.45784	-0.45784	-0.45784	-0.45672	-0.45672	-0.45709	-0.45746	-0.45746	-0.45746	-0.45746	-0.45746	-0.45709	-0.45709
	-22.644376899696	NAN	NAN	NAN	NAN	NAN	-0.45672	-0.45672	-0.45672	-0.42201	-0.45784	-0.45784	-0.45784	-0.45784	-0.45784	-0.45784	-0.45784	-0.45784	-0.49179	-0.49179	-0.49179	-0.49179	-0.45784	-0.45784	-0.45784	-0.45784	-0.42201	-0.45672	-0.45672	-0.45672	-0.49328	-0.49328	-0.45709	-0.45709	-0.45709	-0.45709	-0.45709	-0.45709	-0.45709	-0.45709	-0.45746	-0.45746	-0.45746	-0.45746	-0.45746	-0.45746	-0.45709	-0.49328	-0.45672
	-22.5835866261398	NAN	NAN	NAN	NAN	NAN	-0.45709	-0.45709	-0.45709	-0.45709	-0.49328	-0.49328	-0.49328	-0.49328	-0.49328	-0.49328	-0.49328	-0.49328	-0.49328	-0.49328	-0.49328	-0.49328	-0.49328	-0.49328	-0.49328	-0.49328	-0.45709	-0.45709	-0.45709	-0.45709	-0.45709	-0.45709	-0.45746	-0.45746	-0.45746	-0.45746	-0.45746	-0.45746	-0.45746	-0.45746	-0.45709	-0.49328	-0.45672	-0.42201	-0.45784	-0.49179	-0.42239	-0.45634	-0.45634
	-22.5227963525836	NAN	NAN	NAN	NAN	NAN	-0.45709	-0.45709	-0.45746	-0.45746	-0.45746	-0.45746	-0.45746	-0.45746	-0.45746	-0.45746	-0.45746	-0.45746	-0.45746	-0.45746	-0.45746	-0.45746	-0.45746	-0.45746	-0.45746	-0.45746	-0.45746	-0.45746	-0.45746	-0.45709	-0.45709	-0.49328	-0.49328	-0.49328	-0.45672	-0.45672	-0.45672	-0.42201	-0.45784	-0.45784	-0.49179	-0.42239	-0.42239	-0.45634	-0.45634	-0.42276	-0.42276	-0.42276	-0.42276
	-22.4620060790274	NAN	NAN	NAN	NAN	NAN	-0.45784	-0.45784	-0.45784	-0.45784	-0.42201	-0.42201	-0.45672	-0.45672	-0.45672	-0.45672	-0.45672	-0.45672	-0.45672	-0.45672	-0.45672	-0.45672	-0.45672	-0.45672	-0.42201	-0.42201	-0.42201	-0.45784	-0.45784	-0.45784	-0.45784	-0.45784	-0.45784	-0.49179	-0.49179	-0.49179	-0.42239	-0.42239	-0.45634	-0.45634	-0.42276	-0.42276	-0.42276	-0.42276	-0.42276	-0.42276	-0.42276	-0.42276	-0.42276
	-22.4012158054711	NAN	NAN	NAN	NAN	NAN	-0.42276	-0.42276	-0.42276	-0.42276	-0.45634	-0.45634	-0.45634	-0.42239	-0.42239	-0.42239	-0.42239	-0.42239	-0.42239	-0.49179	-0.49179	-0.42239	-0.42239	-0.42239	-0.45634	-0.45634	-0.45634	-0.42276	-0.42276	-0.42276	-0.42276	-0.42276	-0.42276	-0.42276	-0.42276	-0.42276	-0.42276	-0.42276	-0.42276	-0.42276	-0.42276	-0.42276	-0.42276	-0.42276	-0.42276	-0.42276	-0.42276	-0.42276	-0.42276
	-22.3404255319149	NAN	NAN	NAN	NAN	NAN	-0.42276	-0.42276	-0.42276	-0.42276	-0.42276	-0.42276	-0.42276	-0.42276	-0.42276	-0.42276	-0.42276	-0.42276	-0.42276	-0.42276	-0.42276	-0.42276	-0.42276	-0.42276	-0.42276	-0.42276	-0.42276	-0.42276	-0.42276	-0.42276	-0.42276	-0.42276	-0.42276	-0.42276	-0.42276	-0.42276	-0.42276	-0.42276	-0.42276	-0.42276	-0.42276	-0.42276	-0.42276	-0.42276	-0.42276	-0.42276	-0.42276	-0.42276	-0.42276
	-22.2796352583587	NAN	NAN	NAN	NAN	NAN	-0.42276	-0.42276	-0.42276	-0.42276	-0.42276	-0.42276	-0.42276	-0.42276	-0.42276	-0.42276	-0.42276	-0.42276	-0.42276	-0.42276	-0.42276	-0.42276	-0.42276	-0.42276	-0.42276	-0.42276	-0.42276	-0.42276	-0.42276	-0.42276	-0.42276	-0.42276	-0.42276	-0.42276	-0.42276	-0.42276	-0.42276	-0.42276	-0.42276	-0.42276	-0.42276	-0.42276	-0.42276	-0.42276	-0.42276	-0.42276	-0.42276	-0.42276	-0.42276
	-22.2188449848024	NAN	NAN	NAN	NAN	NAN	-0.42276	-0.42276	-0.42276	-0.42276	-0.42276	-0.42276	-0.42276	-0.42276	-0.42276	-0.42276	-0.42276	-0.42276	-0.42276	-0.42276	-0.42276	-0.42276	-0.42276	-0.42276	-0.42276	-0.42276	-0.42276	-0.42276	-0.42276	-0.42276	-0.42276	-0.42276	-0.42276	-0.42276	-0.42276	-0.42276	-0.42276	-0.42276	-0.42276	-0.42276	-0.42276	-0.42276	-0.42276	-0.42276	-0.42276	-0.42276	-0.42276	-0.42276	-0.42276
	-22.1580547112462	NAN	NAN	NAN	NAN	NAN	-0.42276	-0.42276	-0.42276	-0.42276	-0.42276	-0.42276	-0.42276	-0.42276	-0.42276	-0.42276	-0.42276	-0.42276	-0.42276	-0.42276	-0.42276	-0.42276	-0.42276	-0.42276	-0.42276	-0.42276	-0.42276	-0.42276	-0.42276	-0.42276	-0.42276	-0.42276	-0.42276	-0.42276	-0.42276	-0.42276	-0.42276	-0.42276	-0.42276	-0.42276	-0.42276	-0.42276	-0.42276	-0.42276	-0.42276	-0.42276	-0.42276	-0.42276	-0.42276
	-22.09726443769	NAN	NAN	NAN	NAN	NAN	-0.42276	-0.42276	-0.42276	-0.42276	-0.42276	-0.42276	-0.42276	-0.42276	-0.42276	-0.42276	-0.42276	-0.42276	-0.42276	-0.42276	-0.42276	-0.42276	-0.42276	-0.42276	-0.42276	-0.42276	-0.42276	-0.42276	-0.42276	-0.42276	-0.42276	-0.42276	-0.42276	-0.42276	-0.42276	-0.42276	-0.42276	-0.42276	-0.42276	-0.42276	-0.42276	-0.42276	-0.42276	-0.42276	-0.42276	-0.42276	-0.42276	-0.42276	-0.42276
	-22.0364741641337	NAN	NAN	NAN	NAN	NAN	-0.42276	-0.42276	-0.42276	-0.42276	-0.42276	-0.42276	-0.42276	-0.42276	-0.42276	-0.42276	-0.42276	-0.42276	-0.42276	-0.42276	-0.42276	-0.42276	-0.42276	-0.42276	-0.42276	-0.42276	-0.42276	-0.42276	-0.42276	-0.42276	-0.42276	-0.42276	-0.42276	-0.42276	-0.42276	-0.42276	-0.42276	-0.42276	-0.42276	-0.42276	-0.42276	-0.42276	-0.42276	-0.42276	-0.42276	-0.42276	-0.42276	-0.42276	-0.42276
	-21.9756838905775	NAN	NAN	NAN	NAN	NAN	-0.42276	-0.42276	-0.42276	-0.42276	-0.42276	-0.42276	-0.42276	-0.42276	-0.42276	-0.42276	-0.42276	-0.42276	-0.42276	-0.42276	-0.42276	-0.42276	-0.42276	-0.42276	-0.42276	-0.42276	-0.42276	-0.42276	-0.42276	-0.42276	-0.42276	-0.42276	-0.42276	-0.42276	-0.42276	-0.42276	-0.42276	-0.42276	-0.42276	-0.42276	-0.42276	-0.42276	-0.42276	-0.42276	-0.42276	-0.42276	-0.42276	-0.42276	-0.42276
	-21.9148936170213	NAN	NAN	NAN	NAN	NAN	-0.42276	-0.42276	-0.42276	-0.42276	-0.42276	-0.42276	-0.42276	-0.42276	-0.42276	-0.42276	-0.42276	-0.42276	-0.42276	-0.42276	-0.42276	-0.42276	-0.42276	-0.42276	-0.42276	-0.42276	-0.42276	-0.42276	-0.42276	-0.42276	-0.42276	-0.42276	-0.42276	-0.42276	-0.42276	-0.42276	-0.42276	-0.42276	-0.42276	-0.42276	-0.42276	-0.42276	-0.42276	-0.42276	-0.42276	-0.42276	-0.42276	-0.42276	-0.42276
	-21.854103343465	NAN	NAN	NAN	NAN	NAN	-0.42276	-0.42276	-0.42276	-0.42276	-0.42276	-0.42276	-0.42276	-0.42276	-0.42276	-0.42276	-0.42276	-0.42276	-0.42276	-0.42276	-0.42276	-0.42276	-0.42276	-0.42276	-0.42276	-0.42276	-0.42276	-0.42276	-0.42276	-0.42276	-0.42276	-0.42276	-0.42276	-0.42276	-0.42276	-0.42276	-0.42276	-0.42276	-0.42276	-0.42276	-0.42276	-0.42276	-0.42276	-0.42276	-0.42276	-0.42276	-0.42276	-0.42276	-0.42276
	-21.7933130699088	NAN	NAN	NAN	NAN	NAN	-0.42276	-0.42276	-0.42276	-0.42276	-0.42276	-0.42276	-0.42276	-0.42276	-0.42276	-0.42276	-0.42276	-0.42276	-0.42276	-0.42276	-0.42276	-0.42276	-0.42276	-0.42276	-0.42276	-0.42276	-0.42276	-0.42276	-0.42276	-0.42276	-0.42276	-0.42276	-0.42276	-0.42276	-0.42276	-0.42276	-0.42276	-0.42276	-0.42276	-0.42276	-0.42276	-0.42276	-0.42276	-0.42276	-0.42276	-0.42276	-0.42276	-0.42276	-0.42276
	-21.7325227963526	NAN	NAN	NAN	NAN	NAN	-0.42276	-0.42276	-0.42276	-0.42276	-0.42276	-0.42276	-0.42276	-0.42276	-0.42276	-0.42276	-0.42276	-0.42276	-0.42276	-0.42276	-0.42276	-0.42276	-0.42276	-0.42276	-0.42276	-0.42276	-0.42276	-0.42276	-0.42276	-0.42276	-0.42276	-0.42276	-0.42276	-0.42276	-0.42276	-0.42276	-0.42276	-0.42276	-0.42276	-0.42276	-0.42276	-0.42276	-0.42276	-0.42276	-0.42276	-0.42276	-0.42276	-0.42276	-0.42276
	-21.6717325227964	NAN	NAN	NAN	NAN	NAN	-0.42276	-0.42276	-0.42276	-0.42276	-0.42276	-0.42276	-0.42276	-0.42276	-0.42276	-0.42276	-0.42276	-0.42276	-0.42276	-0.42276	-0.42276	-0.42276	-0.42276	-0.42276	-0.42276	-0.42276	-0.42276	-0.42276	-0.42276	-0.42276	-0.42276	-0.42276	-0.42276	-0.42276	-0.42276	-0.42276	-0.42276	-0.42276	-0.42276	-0.42276	-0.42276	-0.42276	-0.42276	-0.42276	-0.42276	-0.42276	-0.42276	-0.42276	-0.42276
	-21.6109422492401	NAN	NAN	NAN	NAN	NAN	-0.42276	-0.42276	-0.42276	-0.42276	-0.42276	-0.42276	-0.42276	-0.42276	-0.42276	-0.42276	-0.42276	-0.42276	-0.42276	-0.42276	-0.42276	-0.42276	-0.42276	-0.42276	-0.42276	-0.42276	-0.42276	-0.42276	-0.42276	-0.42276	-0.42276	-0.42276	-0.42276	-0.42276	-0.42276	-0.42276	-0.42276	-0.42276	-0.42276	-0.42276	-0.42276	-0.42276	-0.42276	-0.42276	-0.42276	-0.42276	-0.42276	-0.42276	-0.42276
	-21.5501519756839	NAN	NAN	NAN	NAN	NAN	-0.42276	-0.42276	-0.42276	-0.42276	-0.42276	-0.42276	-0.42276	-0.42276	-0.42276	-0.42276	-0.42276	-0.42276	-0.42276	-0.42276	-0.42276	-0.42276	-0.42276	-0.42276	-0.42276	-0.42276	-0.42276	-0.42276	-0.42276	-0.42276	-0.42276	-0.42276	-0.42276	-0.42276	-0.42276	-0.42276	-0.42276	-0.42276	-0.42276	-0.42276	-0.42276	-0.42276	-0.42276	-0.42276	-0.42276	-0.42276	-0.42276	-0.42276	-0.42276
	-21.4893617021277	NAN	NAN	NAN	NAN	NAN	-0.42276	-0.42276	-0.42276	-0.42276	-0.42276	-0.42276	-0.42276	-0.42276	-0.42276	-0.42276	-0.42276	-0.42276	-0.42276	-0.42276	-0.42276	-0.42276	-0.42276	-0.42276	-0.42276	-0.42276	-0.42276	-0.42276	-0.42276	-0.42276	-0.42276	-0.42276	-0.42276	-0.42276	-0.42276	-0.42276	-0.42276	-0.42276	-0.42276	-0.42276	-0.42276	-0.42276	-0.42276	-0.42276	-0.42276	-0.42276	-0.42276	-0.42276	-0.42276
	-21.4285714285714	NAN	NAN	NAN	NAN	NAN	-0.42276	-0.42276	-0.42276	-0.42276	-0.42276	-0.42276	-0.42276	-0.42276	-0.42276	-0.42276	-0.42276	-0.42276	-0.42276	-0.42276	-0.42276	-0.42276	-0.42276	-0.42276	-0.42276	-0.42276	-0.42276	-0.42276	-0.42276	-0.42276	-0.42276	-0.42276	-0.42276	-0.42276	-0.42276	-0.42276	-0.42276	-0.42276	-0.42276	-0.42276	-0.42276	-0.42276	-0.42276	-0.42276	-0.42276	-0.42276	-0.42276	-0.42276	-0.42276
	-21.3677811550152	NAN	NAN	NAN	NAN	NAN	-0.42276	-0.42276	-0.42276	-0.42276	-0.42276	-0.42276	-0.42276	-0.42276	-0.42276	-0.42276	-0.42276	-0.42276	-0.42276	-0.42276	-0.42276	-0.42276	-0.42276	-0.42276	-0.42276	-0.42276	-0.42276	-0.42276	-0.42276	-0.42276	-0.42276	-0.42276	-0.42276	-0.42276	-0.42276	-0.42276	-0.42276	-0.42276	-0.42276	-0.42276	-0.42276	-0.42276	-0.42276	-0.42276	-0.42276	-0.42276	-0.42276	-0.42276	-0.42276
	-21.306990881459	NAN	NAN	NAN	NAN	NAN	-0.42276	-0.42276	-0.42276	-0.42276	-0.42276	-0.42276	-0.42276	-0.42276	-0.42276	-0.42276	-0.42276	-0.42276	-0.42276	-0.42276	-0.42276	-0.42276	-0.42276	-0.42276	-0.42276	-0.42276	-0.42276	-0.42276	-0.42276	-0.42276	-0.42276	-0.42276	-0.42276	-0.42276	-0.42276	-0.42276	-0.42276	-0.42276	-0.42276	-0.42276	-0.42276	-0.42276	-0.42276	-0.42276	-0.42276	-0.42276	-0.42276	-0.42276	-0.42276
	-21.2462006079027	NAN	NAN	NAN	NAN	NAN	-0.42276	-0.42276	-0.42276	-0.42276	-0.42276	-0.42276	-0.42276	-0.42276	-0.42276	-0.42276	-0.42276	-0.42276	-0.42276	-0.42276	-0.42276	-0.42276	-0.42276	-0.42276	-0.42276	-0.42276	-0.42276	-0.42276	-0.42276	-0.42276	-0.42276	-0.42276	-0.42276	-0.42276	-0.42276	-0.42276	-0.42276	-0.42276	-0.42276	-0.42276	-0.42276	-0.42276	-0.42276	-0.42276	-0.42276	-0.42276	-0.42276	-0.42276	-0.42276
	-21.1854103343465	NAN	NAN	NAN	NAN	NAN	-0.42276	-0.42276	-0.42276	-0.42276	-0.42276	-0.42276	-0.42276	-0.42276	-0.42276	-0.42276	-0.42276	-0.42276	-0.42276	-0.42276	-0.42276	-0.42276	-0.42276	-0.42276	-0.42276	-0.42276	-0.42276	-0.42276	-0.42276	-0.42276	-0.42276	-0.42276	-0.42276	-0.42276	-0.42276	-0.42276	-0.42276	-0.42276	-0.42276	-0.42276	-0.42276	-0.42276	-0.45634	-0.42239	-0.42239	-0.45784	-0.42201	-0.42201	-0.45672
	-21.1246200607903	NAN	NAN	NAN	NAN	NAN	-0.42239	-0.42239	-0.42239	-0.42239	-0.42239	-0.42239	-0.42239	-0.42239	-0.42239	-0.42239	-0.42239	-0.42239	-0.42239	-0.42239	-0.45634	-0.45634	-0.42239	-0.42239	-0.42239	-0.42239	-0.42239	-0.42239	-0.42239	-0.42239	-0.42239	-0.42239	-0.42239	-0.42239	-0.45784	-0.45784	-0.42201	-0.42201	-0.42201	-0.42201	-0.42201	-0.42201	-0.45672	-0.45672	-0.45672	-0.45672	-0.42127	-0.42127	-0.42127
	-21.063829787234	NAN	NAN	NAN	NAN	NAN	-0.45672	-0.45672	-0.45672	-0.42201	-0.42201	-0.42201	-0.42201	-0.42201	-0.42201	-0.42201	-0.42201	-0.42201	-0.42201	-0.42201	-0.42201	-0.42201	-0.42201	-0.42201	-0.42201	-0.42201	-0.42201	-0.42201	-0.42201	-0.45672	-0.45672	-0.45672	-0.45672	-0.45672	-0.45672	-0.45672	-0.45672	-0.45672	-0.42127	-0.42127	-0.42127	-0.42127	-0.42127	-0.42127	-0.42127	-0.42127	-0.42127	-0.42127	-0.42127
	-21.0030395136778	NAN	NAN	NAN	NAN	NAN	-0.42127	-0.42127	-0.42127	-0.42127	-0.42127	-0.42127	-0.42127	-0.42127	-0.42127	-0.42127	-0.42127	-0.42127	-0.42127	-0.42127	-0.42127	-0.42127	-0.42127	-0.42127	-0.42127	-0.42127	-0.42127	-0.42127	-0.42127	-0.42127	-0.42127	-0.42127	-0.42127	-0.42127	-0.42127	-0.42127	-0.42127	-0.42127	-0.42127	-0.42127	-0.42127	-0.45672	-0.42201	-0.42201	-0.42201	-0.42201	-0.42201	-0.42239	-0.42239
	-20.9422492401216	NAN	NAN	NAN	NAN	NAN	-0.42201	-0.42201	-0.42201	-0.42201	-0.42201	-0.42201	-0.42201	-0.42201	-0.42201	-0.42201	-0.42201	-0.42201	-0.42201	-0.42201	-0.42201	-0.42201	-0.42201	-0.42201	-0.42201	-0.42201	-0.42201	-0.42201	-0.42201	-0.42201	-0.42201	-0.42201	-0.42201	-0.42201	-0.42201	-0.42201	-0.42201	-0.42201	-0.42201	-0.42201	-0.42201	-0.42239	-0.38657	-0.4209	-0.4209	-0.42052	-0.42052	-0.38694	-0.38731
	-20.8814589665653	NAN	NAN	NAN	NAN	NAN	-0.42052	-0.42052	-0.42052	-0.42052	-0.4209	-0.4209	-0.4209	-0.4209	-0.4209	-0.4209	-0.4209	-0.4209	-0.4209	-0.4209	-0.4209	-0.4209	-0.4209	-0.4209	-0.4209	-0.4209	-0.4209	-0.4209	-0.4209	-0.42052	-0.42052	-0.42052	-0.42052	-0.42052	-0.42052	-0.42052	-0.42052	-0.42052	-0.38694	-0.38731	-0.38731	-0.38731	-0.38731	-0.38731	-0.38731	-0.38731	-0.38731	-0.38731	-0.38731
	-20.8206686930091	NAN	NAN	NAN	NAN	NAN	-0.38731	-0.38731	-0.38731	-0.38731	-0.38731	-0.38731	-0.38731	-0.38731	-0.38731	-0.38731	-0.38731	-0.38731	-0.38731	-0.38731	-0.38731	-0.38731	-0.38731	-0.38731	-0.38731	-0.38731	-0.38731	-0.38731	-0.38731	-0.38731	-0.38731	-0.38731	-0.38731	-0.38731	-0.38731	-0.38731	-0.38731	-0.38731	-0.38731	-0.38731	-0.38731	-0.38731	-0.38731	-0.38731	-0.38731	-0.38731	-0.38731	-0.38731	-0.38731
	-20.7598784194529	NAN	NAN	NAN	NAN	NAN	-0.38731	-0.38731	-0.38731	-0.38731	-0.38731	-0.38731	-0.38731	-0.38731	-0.38731	-0.38731	-0.38731	-0.38731	-0.38731	-0.38731	-0.38731	-0.38731	-0.38731	-0.38731	-0.38731	-0.38731	-0.38731	-0.38731	-0.38731	-0.38731	-0.38731	-0.38731	-0.38731	-0.38731	-0.38731	-0.38731	-0.38731	-0.38731	-0.38731	-0.38731	-0.38731	-0.38731	-0.38731	-0.38731	-0.38731	-0.38731	-0.38731	-0.38731	-0.38731
	-20.6990881458967	NAN	NAN	NAN	NAN	NAN	-0.38731	-0.38731	-0.38731	-0.38731	-0.38731	-0.38731	-0.38731	-0.38731	-0.38731	-0.38731	-0.38731	-0.38731	-0.38731	-0.38731	-0.38731	-0.38731	-0.38731	-0.38731	-0.38731	-0.38731	-0.38731	-0.38731	-0.38731	-0.38731	-0.38731	-0.38731	-0.38731	-0.38731	-0.38731	-0.38731	-0.38731	-0.38731	-0.38731	-0.38731	-0.38731	-0.38731	-0.38731	-0.38731	-0.38731	-0.38731	-0.38731	-0.38731	-0.38731
	-20.6382978723404	NAN	NAN	NAN	NAN	NAN	-0.38731	-0.38731	-0.38731	-0.38731	-0.38731	-0.38731	-0.38731	-0.38731	-0.38731	-0.38731	-0.38731	-0.38731	-0.38731	-0.38731	-0.38731	-0.38731	-0.38731	-0.38731	-0.38731	-0.38731	-0.38731	-0.38731	-0.38731	-0.38731	-0.38731	-0.38731	-0.38731	-0.38731	-0.38731	-0.38731	-0.38731	-0.38731	-0.38731	-0.38731	-0.38731	-0.38731	-0.38731	-0.38731	-0.38731	-0.38731	-0.38731	-0.38731	-0.38731
	-20.5775075987842	NAN	NAN	NAN	NAN	NAN	-0.38731	-0.38731	-0.38731	-0.38731	-0.38731	-0.38731	-0.38731	-0.38731	-0.38731	-0.38731	-0.38731	-0.38731	-0.38731	-0.38731	-0.38731	-0.38731	-0.38731	-0.38731	-0.38731	-0.38731	-0.38731	-0.38731	-0.38731	-0.38731	-0.38731	-0.38731	-0.38731	-0.38731	-0.38731	-0.38731	-0.38731	-0.38731	-0.38731	-0.38731	-0.38731	-0.38731	-0.38731	-0.38731	-0.38731	-0.38731	-0.38731	-0.38731	-0.38731
	-20.516717325228	NAN	NAN	NAN	NAN	NAN	-0.38731	-0.38731	-0.38731	-0.38731	-0.38731	-0.38731	-0.38731	-0.38731	-0.38731	-0.38731	-0.38731	-0.38731	-0.38731	-0.38731	-0.38731	-0.38731	-0.38731	-0.38731	-0.38731	-0.38731	-0.38731	-0.38731	-0.38731	-0.38731	-0.38731	-0.38731	-0.38731	-0.38731	-0.38731	-0.38731	-0.38731	-0.38731	-0.38731	-0.38731	-0.38731	-0.38731	-0.38731	-0.38731	-0.38731	-0.38731	-0.38731	-0.38731	-0.38731
	-20.4559270516717	NAN	NAN	NAN	NAN	NAN	-0.38731	-0.38731	-0.38731	-0.38731	-0.38731	-0.38731	-0.38731	-0.38731	-0.38731	-0.38731	-0.38731	-0.38731	-0.38731	-0.38731	-0.38731	-0.38731	-0.38731	-0.38731	-0.38731	-0.38731	-0.38731	-0.38731	-0.38731	-0.38731	-0.38731	-0.38731	-0.38731	-0.38731	-0.38731	-0.38731	-0.38731	-0.38731	-0.38731	-0.38731	-0.38731	-0.38731	-0.38731	-0.38731	-0.38731	-0.38731	-0.38731	-0.38731	-0.38731
	-20.3951367781155	NAN	NAN	NAN	NAN	NAN	-0.38731	-0.38731	-0.38731	-0.38731	-0.38731	-0.38731	-0.38731	-0.38731	-0.38731	-0.38731	-0.38731	-0.38731	-0.38731	-0.38731	-0.38731	-0.38731	-0.38731	-0.38731	-0.38731	-0.38731	-0.38731	-0.38731	-0.38731	-0.38731	-0.38731	-0.38731	-0.38731	-0.38731	-0.38731	-0.38731	-0.38731	-0.38731	-0.38731	-0.38731	-0.38731	-0.38731	-0.38731	-0.38731	-0.38731	-0.38731	-0.38731	-0.38731	-0.38731
	-20.3343465045593	NAN	NAN	NAN	NAN	NAN	-0.38731	-0.38731	-0.38731	-0.38731	-0.38731	-0.38731	-0.38731	-0.38731	-0.38731	-0.38731	-0.38731	-0.38731	-0.38731	-0.38731	-0.38731	-0.38731	-0.38731	-0.38731	-0.38731	-0.38731	-0.38731	-0.38731	-0.38731	-0.38731	-0.38731	-0.38731	-0.38731	-0.38731	-0.38731	-0.38731	-0.38731	-0.38731	-0.38731	-0.38731	-0.38731	-0.38731	-0.38731	-0.38731	-0.38731	-0.38731	-0.38731	-0.38731	-0.38731
	-20.273556231003	NAN	NAN	NAN	NAN	NAN	-0.38731	-0.38731	-0.38731	-0.38731	-0.38731	-0.38731	-0.38731	-0.38731	-0.38731	-0.38731	-0.38731	-0.38731	-0.38731	-0.38731	-0.38731	-0.38731	-0.38731	-0.38731	-0.38731	-0.38731	-0.38731	-0.38731	-0.38731	-0.38731	-0.38731	-0.38731	-0.38731	-0.38731	-0.38731	-0.38731	-0.38731	-0.38731	-0.38731	-0.38731	-0.38731	-0.38731	-0.38731	-0.38731	-0.38731	-0.38731	-0.38731	-0.38731	-0.38731
	-20.2127659574468	NAN	NAN	NAN	NAN	NAN	-0.38731	-0.38731	-0.38731	-0.38731	-0.38731	-0.38731	-0.38731	-0.38731	-0.38731	-0.38731	-0.38731	-0.38731	-0.38731	-0.38731	-0.38731	-0.38731	-0.38731	-0.38731	-0.38731	-0.38731	-0.38731	-0.38731	-0.38731	-0.38731	-0.38731	-0.38731	-0.38731	-0.38731	-0.38731	-0.38731	-0.38731	-0.38731	-0.38731	-0.38731	-0.38731	-0.38731	-0.38731	-0.38731	-0.38731	-0.38731	-0.38731	-0.38731	-0.38731
	-20.1519756838906	NAN	NAN	NAN	NAN	NAN	-0.38731	-0.38731	-0.38731	-0.38731	-0.38731	-0.38731	-0.38731	-0.38731	-0.38731	-0.38731	-0.38731	-0.38731	-0.38731	-0.38731	-0.38731	-0.38731	-0.38731	-0.38731	-0.38731	-0.38731	-0.38731	-0.38731	-0.38731	-0.38731	-0.38731	-0.38731	-0.38731	-0.38731	-0.38731	-0.38731	-0.38731	-0.38731	-0.38731	-0.38731	-0.38731	-0.38731	-0.38731	-0.38731	-0.38731	-0.38731	-0.38731	-0.38731	-0.38731
	-20.0911854103343	NAN	NAN	NAN	NAN	NAN	-0.38731	-0.38731	-0.38731	-0.38731	-0.38731	-0.38731	-0.38731	-0.38731	-0.38731	-0.38731	-0.38731	-0.38731	-0.38731	-0.38731	-0.38731	-0.38731	-0.38731	-0.38731	-0.38731	-0.38731	-0.38731	-0.38731	-0.38731	-0.38731	-0.38731	-0.38731	-0.38731	-0.38731	-0.38731	-0.38731	-0.38731	-0.38731	-0.38731	-0.38731	-0.38731	-0.38731	-0.38731	-0.38731	-0.38731	-0.38731	-0.38731	-0.38731	-0.38731
	-20.0303951367781	NAN	NAN	NAN	NAN	NAN	-0.38731	-0.38731	-0.38731	-0.38731	-0.38731	-0.38731	-0.38731	-0.38731	-0.38731	-0.38731	-0.38731	-0.38731	-0.38731	-0.38731	-0.38731	-0.38731	-0.38731	-0.38731	-0.38731	-0.38731	-0.38731	-0.38731	-0.38731	-0.38731	-0.38731	-0.38731	-0.38731	-0.38731	-0.38731	-0.38731	-0.38731	-0.38731	-0.38731	-0.38731	-0.38731	-0.38731	-0.38731	-0.38731	-0.38731	-0.38731	-0.38731	-0.38731	-0.38731
	-19.9696048632219	NAN	NAN	NAN	NAN	NAN	-0.38731	-0.38731	-0.38731	-0.38731	-0.38731	-0.38731	-0.38731	-0.38731	-0.38731	-0.38731	-0.38731	-0.38731	-0.38731	-0.38731	-0.38731	-0.38731	-0.38731	-0.38731	-0.38731	-0.38731	-0.38731	-0.38731	-0.38731	-0.38731	-0.38731	-0.38731	-0.38731	-0.38731	-0.38731	-0.38731	-0.38731	-0.38731	-0.38731	-0.38731	-0.38731	-0.38731	-0.38731	-0.38731	-0.38731	-0.38731	-0.38731	-0.38731	-0.38731
	-19.9088145896657	NAN	NAN	NAN	NAN	NAN	-0.38731	-0.38731	-0.38731	-0.38731	-0.38731	-0.38731	-0.38731	-0.38731	-0.38731	-0.38731	-0.38731	-0.38731	-0.38731	-0.38731	-0.38731	-0.38731	-0.38731	-0.38731	-0.38731	-0.38731	-0.38731	-0.38731	-0.38731	-0.38731	-0.38731	-0.38731	-0.38731	-0.38731	-0.38731	-0.38731	-0.38731	-0.38731	-0.38731	-0.38731	-0.38731	-0.38731	-0.38731	-0.38731	-0.38731	-0.38731	-0.38731	-0.38731	-0.38731
	-19.8480243161094	NAN	NAN	NAN	NAN	NAN	-0.38731	-0.38731	-0.38731	-0.38731	-0.38731	-0.38731	-0.38731	-0.38731	-0.38731	-0.38731	-0.38731	-0.38731	-0.38731	-0.38731	-0.38731	-0.38731	-0.38731	-0.38731	-0.38731	-0.38731	-0.38731	-0.38731	-0.38731	-0.38731	-0.38731	-0.38731	-0.38731	-0.38731	-0.38731	-0.38731	-0.38731	-0.38731	-0.38731	-0.38731	-0.38731	-0.38731	-0.38731	-0.38731	-0.38731	-0.38731	-0.38731	-0.38731	-0.38731
	-19.7872340425532	NAN	NAN	NAN	NAN	NAN	-0.38731	-0.38731	-0.38731	-0.38731	-0.38731	-0.38731	-0.38731	-0.38731	-0.38731	-0.38731	-0.38731	-0.38731	-0.38731	-0.38731	-0.38731	-0.38731	-0.38731	-0.38731	-0.38731	-0.38731	-0.38731	-0.38731	-0.38731	-0.38731	-0.38731	-0.38731	-0.38731	-0.38731	-0.38731	-0.38731	-0.38731	-0.38731	-0.38731	-0.38731	-0.38731	-0.38731	-0.38731	-0.38731	-0.38731	-0.38731	-0.38731	-0.38731	-0.38731
	-19.726443768997	NAN	NAN	NAN	NAN	NAN	-0.38731	-0.38731	-0.38731	-0.38731	-0.38731	-0.38731	-0.38731	-0.38731	-0.38731	-0.38731	-0.38731	-0.38731	-0.38731	-0.38731	-0.38731	-0.38731	-0.38731	-0.38731	-0.38731	-0.38731	-0.38731	-0.38731	-0.38731	-0.38731	-0.38731	-0.38731	-0.38731	-0.38731	-0.38731	-0.38731	-0.38731	-0.38731	-0.38731	-0.38731	-0.38731	-0.38731	-0.38731	-0.38731	-0.38731	-0.38731	-0.38731	-0.38731	-0.38731
	-19.6656534954407	NAN	NAN	NAN	NAN	NAN	-0.38731	-0.38731	-0.38731	-0.38731	-0.38731	-0.38731	-0.38731	-0.38731	-0.38731	-0.38731	-0.38731	-0.38731	-0.38731	-0.38731	-0.38731	-0.38731	-0.38731	-0.38731	-0.38731	-0.38731	-0.38731	-0.38731	-0.38731	-0.38731	-0.38731	-0.38731	-0.38731	-0.38731	-0.38731	-0.38731	-0.38731	-0.38731	-0.38731	-0.38731	-0.38731	-0.38731	-0.38731	-0.38731	-0.38731	-0.38731	-0.38731	-0.38731	-0.38731
	-19.6048632218845	NAN	NAN	NAN	NAN	NAN	-0.38731	-0.38731	-0.38731	-0.38731	-0.38731	-0.38731	-0.38731	-0.38731	-0.38731	-0.38731	-0.38731	-0.38731	-0.38731	-0.38731	-0.38731	-0.38731	-0.38731	-0.38731	-0.38731	-0.38731	-0.38731	-0.38731	-0.38731	-0.38731	-0.38731	-0.38731	-0.38731	-0.38731	-0.38731	-0.38731	-0.38731	-0.38731	-0.38731	-0.38731	-0.38731	-0.38731	-0.38731	-0.38731	-0.38731	-0.38731	-0.38731	-0.38731	-0.38731
	-19.5440729483283	NAN	NAN	NAN	NAN	NAN	-0.38731	-0.38731	-0.38731	-0.38731	-0.38731	-0.38731	-0.38731	-0.38731	-0.38731	-0.38731	-0.38731	-0.38731	-0.38731	-0.38731	-0.38731	-0.38731	-0.38731	-0.38731	-0.38731	-0.38731	-0.38731	-0.38731	-0.38731	-0.38731	-0.38731	-0.38731	-0.38731	-0.38731	-0.38731	-0.38731	-0.38731	-0.38731	-0.38731	-0.38731	-0.38731	-0.38731	-0.38731	-0.38731	-0.38731	-0.38731	-0.38731	-0.38731	-0.38731
	-19.483282674772	NAN	NAN	NAN	NAN	NAN	-0.38731	-0.38731	-0.38731	-0.38731	-0.38731	-0.38731	-0.38731	-0.38731	-0.38731	-0.38731	-0.38731	-0.38731	-0.38731	-0.38731	-0.38731	-0.38731	-0.38731	-0.38731	-0.38731	-0.38731	-0.38731	-0.38731	-0.38731	-0.38731	-0.38731	-0.38731	-0.38731	-0.38731	-0.38731	-0.38731	-0.38731	-0.38731	-0.38731	-0.38731	-0.38731	-0.38731	-0.38731	-0.38731	-0.38731	-0.38731	-0.38731	-0.38731	-0.38731
	-19.4224924012158	NAN	NAN	NAN	NAN	NAN	-0.38731	-0.38731	-0.38731	-0.38731	-0.38731	-0.38731	-0.38731	-0.38731	-0.38731	-0.38731	-0.38731	-0.38731	-0.38731	-0.38731	-0.38731	-0.38731	-0.38731	-0.38731	-0.38731	-0.38731	-0.38731	-0.38731	-0.38731	-0.38731	-0.38731	-0.38731	-0.38731	-0.38731	-0.38731	-0.38731	-0.38731	-0.38731	-0.38731	-0.38731	-0.38731	-0.38731	-0.38731	-0.38731	-0.38731	-0.38731	-0.38731	-0.38731	-0.38731
	-19.3617021276596	NAN	NAN	NAN	NAN	NAN	-0.38731	-0.38731	-0.38731	-0.38731	-0.38731	-0.38731	-0.38731	-0.38731	-0.38731	-0.38731	-0.38731	-0.38731	-0.38731	-0.38731	-0.38731	-0.38731	-0.38731	-0.38731	-0.38731	-0.38731	-0.38731	-0.38731	-0.38731	-0.38731	-0.38731	-0.38731	-0.38731	-0.38731	-0.38731	-0.38731	-0.38731	-0.38731	-0.38731	-0.38731	-0.38731	-0.38731	-0.38731	-0.38731	-0.38731	-0.38731	-0.38731	-0.38731	-0.38731
	-19.3009118541033	NAN	NAN	NAN	NAN	NAN	-0.38731	-0.38731	-0.38731	-0.38731	-0.38731	-0.38731	-0.38731	-0.38731	-0.38731	-0.38731	-0.38731	-0.38731	-0.38731	-0.38731	-0.38731	-0.38731	-0.38731	-0.38731	-0.38731	-0.38731	-0.38731	-0.38731	-0.38731	-0.38731	-0.38731	-0.38731	-0.38731	-0.38731	-0.38731	-0.38731	-0.38731	-0.38731	-0.38731	-0.38731	-0.38731	-0.38731	-0.38731	-0.38731	-0.38731	-0.38731	-0.38731	-0.38731	-0.38731
	-19.2401215805471	NAN	NAN	NAN	NAN	NAN	-0.38731	-0.38731	-0.38731	-0.38731	-0.38731	-0.38731	-0.38731	-0.38731	-0.38731	-0.38731	-0.38731	-0.38731	-0.38731	-0.38731	-0.38731	-0.38731	-0.38731	-0.38731	-0.38731	-0.38731	-0.38731	-0.38731	-0.38731	-0.38731	-0.38731	-0.38731	-0.38731	-0.38731	-0.38731	-0.38731	-0.38731	-0.38731	-0.38731	-0.38731	-0.38731	-0.38731	-0.38731	-0.38731	-0.38731	-0.38731	-0.38731	-0.38731	-0.38731
	-19.1793313069909	NAN	NAN	NAN	NAN	NAN	-0.38731	-0.38731	-0.38731	-0.38731	-0.38731	-0.38731	-0.38731	-0.38731	-0.38731	-0.38731	-0.38731	-0.38731	-0.38731	-0.38731	-0.38731	-0.38731	-0.38731	-0.38731	-0.38731	-0.38731	-0.38731	-0.38731	-0.38731	-0.38731	-0.38731	-0.38731	-0.38731	-0.38731	-0.38731	-0.38731	-0.38731	-0.38731	-0.38731	-0.38731	-0.38731	-0.38731	-0.38731	-0.38731	-0.38731	-0.38731	-0.38731	-0.38731	-0.38731
	-19.1185410334347	NAN	NAN	NAN	NAN	NAN	-0.38731	-0.38731	-0.38731	-0.38731	-0.38731	-0.38731	-0.38731	-0.38731	-0.38731	-0.38731	-0.38731	-0.38731	-0.38731	-0.38731	-0.38731	-0.38731	-0.38731	-0.38731	-0.38731	-0.38731	-0.38731	-0.38731	-0.38731	-0.38731	-0.38731	-0.38731	-0.38731	-0.38731	-0.38731	-0.38731	-0.38731	-0.38731	-0.38731	-0.38731	-0.38731	-0.38731	-0.38731	-0.38731	-0.38731	-0.38731	-0.38731	-0.38731	-0.38731
	-19.0577507598784	NAN	NAN	NAN	NAN	NAN	-0.38694	-0.38694	-0.38694	-0.38694	-0.38694	-0.38694	-0.38694	-0.38694	-0.38694	-0.38694	-0.38694	-0.38694	-0.38694	-0.38694	-0.38694	-0.38694	-0.38694	-0.38694	-0.38694	-0.38694	-0.38694	-0.38694	-0.38694	-0.38694	-0.38694	-0.38694	-0.38694	-0.38731	-0.38731	-0.38731	-0.38731	-0.38731	-0.38731	-0.38731	-0.38731	-0.38731	-0.38731	-0.38731	-0.38731	-0.38731	-0.38731	-0.38731	-0.38731
	-18.9969604863222	NAN	NAN	NAN	NAN	NAN	-0.38657	-0.38657	-0.38657	-0.38657	-0.38657	-0.38657	-0.38657	-0.38657	-0.38657	-0.38657	-0.38657	-0.38657	-0.38657	-0.38657	-0.38657	-0.38657	-0.38657	-0.38657	-0.38657	-0.38657	-0.38657	-0.38657	-0.38657	-0.38657	-0.38657	-0.38657	-0.38657	-0.38694	-0.38694	-0.38694	-0.38731	-0.38731	-0.38731	-0.38731	-0.38731	-0.38731	-0.38731	-0.38731	-0.38731	-0.38731	-0.38731	-0.38731	-0.38731
	-18.936170212766	NAN	NAN	NAN	NAN	NAN	-0.52761	-0.52761	-0.52761	-0.52761	-0.52761	-0.52761	-0.52761	-0.38582	-0.52761	-0.52761	-0.52761	-0.52761	-0.52761	-0.52761	-0.52761	-0.52761	-0.52761	-0.52761	-0.52761	-0.52761	-0.52761	-0.52761	-0.52761	-0.52761	-0.52761	-0.52761	-0.52761	-0.49403	-0.49403	-0.49403	-0.49403	-0.38545	-0.38545	-0.38545	-0.38545	-0.38545	-0.38545	-0.38657	-0.38657	-0.38657	-0.38657	-0.38657	-0.38657
	-18.8753799392097	NAN	NAN	NAN	NAN	NAN	-0.38619	-0.38619	-0.38619	-0.38619	-0.38619	-0.38619	-0.38619	-0.38619	-0.38619	-0.38619	-0.38619	-0.38619	-0.38619	-0.38619	-0.38619	-0.38619	-0.38619	-0.38619	-0.38619	-0.38619	-0.38619	-0.38619	-0.38619	-0.38619	-0.38619	-0.38619	-0.38619	-0.38619	-0.38619	-0.38619	-0.38619	-0.38582	-0.38582	-0.38582	-0.38582	-0.38582	-0.52761	-0.52761	-0.52761	-0.52761	-0.52761	-0.49403	-0.49403
	-18.8145896656535	NAN	NAN	NAN	NAN	NAN	-0.38545	-0.38545	-0.38545	-0.38545	-0.38545	-0.38545	-0.38545	-0.38545	-0.38545	-0.38545	-0.38545	-0.38545	-0.38545	-0.38545	-0.38545	-0.38545	-0.38545	-0.38545	-0.38545	-0.38545	-0.38545	-0.38545	-0.38545	-0.38545	-0.38545	-0.38545	-0.38545	-0.38545	-0.49403	-0.49403	-0.52761	-0.38582	-0.38619	-0.38619	-0.38619	-0.38619	-0.38619	-0.38619	-0.38619	-0.38619	-0.38619	-0.38619	-0.38619
	-18.7537993920973	NAN	NAN	NAN	NAN	NAN	-0.38507	-0.38507	-0.38507	-0.38507	-0.38507	-0.35037	-0.35037	-0.35037	-0.35037	-0.35037	-0.35037	-0.35037	-0.35037	-0.35037	-0.35037	-0.35037	-0.35037	-0.35037	-0.35037	-0.35037	-0.38507	-0.38507	-0.38507	-0.38507	-0.38507	-0.38507	-0.38507	-0.38507	-0.38694	-0.38657	-0.38657	-0.38545	-0.38545	-0.38545	-0.38545	-0.38545	-0.38545	-0.38545	-0.38545	-0.38545	-0.38545	-0.49403	-0.49403
	-18.693009118541	NAN	NAN	NAN	NAN	NAN	-0.35	-0.35	-0.35	-0.35	-0.35	-0.35	-0.35	-0.35	-0.35	-0.35	-0.35	-0.35	-0.35	-0.35	-0.35	-0.35	-0.35	-0.35	-0.35	-0.35	-0.35	-0.35	-0.35	-0.35	-0.35	-0.35	-0.35	-0.35	-0.35	-0.35	-0.35	-0.35	-0.35	-0.35	-0.35	-0.35	-0.35	-0.35075	-0.35075	-0.35075	-0.35037	-0.35037	-0.38507
	-18.6322188449848	NAN	NAN	NAN	NAN	NAN	-0.35	-0.35	-0.35	-0.35	-0.35	-0.35	-0.35	-0.35	-0.35	-0.35	-0.35	-0.35	-0.35	-0.35	-0.35	-0.35	-0.35	-0.35	-0.35	-0.35	-0.35	-0.35	-0.35	-0.35	-0.35	-0.35	-0.35	-0.35	-0.35	-0.35	-0.35	-0.35	-0.35	-0.35	-0.35	-0.35	-0.35	-0.35	-0.35	-0.35	-0.35	-0.35	-0.35
	-18.5714285714286	NAN	NAN	NAN	NAN	NAN	-0.35	-0.35	-0.35	-0.35	-0.35	-0.35	-0.35	-0.35	-0.35	-0.35	-0.35	-0.35	-0.35	-0.35	-0.35	-0.35	-0.35	-0.35	-0.35	-0.35	-0.35	-0.35	-0.35	-0.35	-0.35	-0.35	-0.35	-0.35	-0.35	-0.35	-0.35	-0.35	-0.35	-0.35	-0.35	-0.35	-0.35	-0.35	-0.35	-0.35	-0.35	-0.35	-0.35
	-18.5106382978723	NAN	NAN	NAN	NAN	NAN	-0.35	-0.35	-0.35	-0.35	-0.35	-0.35	-0.35	-0.35	-0.35	-0.35	-0.35	-0.35	-0.35	-0.35	-0.35	-0.35	-0.35	-0.35	-0.35	-0.35	-0.35	-0.35	-0.35	-0.35	-0.35	-0.35	-0.35	-0.35	-0.35	-0.35	-0.35	-0.35	-0.35	-0.35	-0.35	-0.35	-0.35	-0.35	-0.35	-0.35	-0.35	-0.35	-0.35
	-18.4498480243161	NAN	NAN	NAN	NAN	NAN	-0.35	-0.35	-0.35	-0.35	-0.35	-0.35	-0.35	-0.35	-0.35	-0.35	-0.35	-0.35	-0.35	-0.35	-0.35	-0.35	-0.35	-0.35	-0.35	-0.35	-0.35	-0.35	-0.35	-0.35	-0.35	-0.35	-0.35	-0.35	-0.35	-0.35	-0.35	-0.35	-0.35	-0.35	-0.35	-0.35	-0.35	-0.35	-0.35	-0.35	-0.35	-0.35	-0.35
	-18.3890577507599	NAN	NAN	NAN	NAN	NAN	-0.35	-0.35	-0.35	-0.35	-0.35	-0.35	-0.35	-0.35	-0.35	-0.35	-0.35	-0.35	-0.35	-0.35	-0.35	-0.35	-0.35	-0.35	-0.35	-0.35	-0.35	-0.35	-0.35	-0.35	-0.35	-0.35	-0.35	-0.35	-0.35	-0.35	-0.35	-0.35	-0.35	-0.35	-0.35	-0.35	-0.35	-0.35	-0.35	-0.35	-0.35	-0.35	-0.35
	-18.3282674772036	NAN	NAN	NAN	NAN	NAN	-0.35	-0.35	-0.35	-0.35	-0.35	-0.35	-0.35	-0.35	-0.35	-0.35	-0.35	-0.35	-0.35	-0.35	-0.35	-0.35	-0.35	-0.35	-0.35	-0.35	-0.35	-0.35	-0.35	-0.35	-0.35	-0.35	-0.35	-0.35	-0.35	-0.35	-0.35	-0.35	-0.35	-0.35	-0.35	-0.35	-0.35	-0.35	-0.35	-0.35	-0.35	-0.35	-0.35
	-18.2674772036474	NAN	NAN	NAN	NAN	NAN	-0.35	-0.35	-0.35	-0.35	-0.35	-0.35	-0.35	-0.35	-0.35	-0.35	-0.35	-0.35	-0.35	-0.35	-0.35	-0.35	-0.35	-0.35	-0.35	-0.35	-0.35	-0.35	-0.35	-0.35	-0.35	-0.35	-0.35	-0.35	-0.35	-0.35	-0.35	-0.35	-0.35	-0.35	-0.35	-0.35	-0.35	-0.35	-0.35	-0.35	-0.35	-0.35	-0.35
	-18.2066869300912	NAN	NAN	NAN	NAN	NAN	-0.35	-0.35	-0.35	-0.35	-0.35	-0.35	-0.35	-0.35	-0.35	-0.35	-0.35	-0.35	-0.35	-0.35	-0.35	-0.35	-0.35	-0.35	-0.35	-0.35	-0.35	-0.35	-0.35	-0.35	-0.35	-0.35	-0.35	-0.35	-0.35	-0.35	-0.35	-0.35	-0.35	-0.35	-0.35	-0.35	-0.35	-0.35	-0.35	-0.35	-0.35	-0.35	-0.35
	-18.145896656535	NAN	NAN	NAN	NAN	NAN	-0.35	-0.35	-0.35	-0.35	-0.35	-0.35	-0.35	-0.35	-0.35	-0.35	-0.35	-0.35	-0.35	-0.35	-0.35	-0.35	-0.35	-0.35	-0.35	-0.35	-0.35	-0.35	-0.35	-0.35	-0.35	-0.35	-0.35	-0.35	-0.35	-0.35	-0.35	-0.35	-0.35	-0.35	-0.35	-0.35	-0.35	-0.35	-0.35	-0.35	-0.35	-0.35	-0.35
	-18.0851063829787	NAN	NAN	NAN	NAN	NAN	-0.35	-0.35	-0.35	-0.35	-0.35	-0.35	-0.35	-0.35	-0.35	-0.35	-0.35	-0.35	-0.35	-0.35	-0.35	-0.35	-0.35	-0.35	-0.35	-0.35	-0.35	-0.35	-0.35	-0.35	-0.35	-0.35	-0.35	-0.35	-0.35	-0.35	-0.35	-0.35	-0.35	-0.35	-0.35	-0.35	-0.35	-0.35	-0.35	-0.35	-0.35	-0.35	-0.35
	-18.0243161094225	NAN	NAN	NAN	NAN	NAN	-0.35	-0.35	-0.35	-0.35	-0.35	-0.35	-0.35	-0.35	-0.35	-0.35	-0.35	-0.35	-0.35	-0.35	-0.35	-0.35	-0.35	-0.35	-0.35	-0.35	-0.35	-0.35	-0.35	-0.35	-0.35	-0.35	-0.35	-0.35	-0.35	-0.35	-0.35	-0.35	-0.35	-0.35	-0.35	-0.35	-0.35	-0.35	-0.35	-0.35	-0.35	-0.35	-0.35
	-17.9635258358663	NAN	NAN	NAN	NAN	NAN	-0.35	-0.35	-0.35	-0.35	-0.35	-0.35	-0.35	-0.35	-0.35	-0.35	-0.35	-0.35	-0.35	-0.35	-0.35	-0.35	-0.35	-0.35	-0.35	-0.35	-0.35	-0.35	-0.35	-0.35	-0.35	-0.35	-0.35	-0.35	-0.35	-0.35	-0.35	-0.35	-0.35	-0.35	-0.35	-0.35	-0.35	-0.35	-0.35	-0.35	-0.35	-0.35	-0.35
	-17.90273556231	NAN	NAN	NAN	NAN	NAN	-0.35	-0.35	-0.35	-0.35	-0.35	-0.35	-0.35	-0.35	-0.35	-0.35	-0.35	-0.35	-0.35	-0.35	-0.35	-0.35	-0.35	-0.35	-0.35	-0.35	-0.35	-0.35	-0.35	-0.35	-0.35	-0.35	-0.35	-0.35	-0.35	-0.35	-0.35	-0.35	-0.35	-0.35	-0.35	-0.35	-0.35	-0.35	-0.35	-0.35	-0.35	-0.35	-0.35
	-17.8419452887538	NAN	NAN	NAN	NAN	NAN	-0.35	-0.35	-0.35	-0.35	-0.35	-0.35	-0.35	-0.35	-0.35	-0.35	-0.35	-0.35	-0.35	-0.35	-0.35	-0.35	-0.35	-0.35	-0.35	-0.35	-0.35	-0.35	-0.35	-0.35	-0.35	-0.35	-0.35	-0.35	-0.35	-0.35	-0.35	-0.35	-0.35	-0.35	-0.35	-0.35	-0.35	-0.35	-0.35	-0.35	-0.35	-0.35	-0.35
	-17.7811550151976	NAN	NAN	NAN	NAN	NAN	-0.35	-0.35	-0.35	-0.35	-0.35	-0.35	-0.35	-0.35	-0.35	-0.35	-0.35	-0.35	-0.35	-0.35	-0.35	-0.35	-0.35	-0.35	-0.35	-0.35	-0.35	-0.35	-0.35	-0.35	-0.35	-0.35	-0.35	-0.35	-0.35	-0.35	-0.35	-0.35	-0.35	-0.35	-0.35	-0.35	-0.35	-0.35	-0.35	-0.35	-0.35	-0.35	-0.35
	-17.7203647416413	NAN	NAN	NAN	NAN	NAN	-0.35	-0.35	-0.35	-0.35	-0.35	-0.35	-0.35	-0.35	-0.35	-0.35	-0.35	-0.35	-0.35	-0.35	-0.35	-0.35	-0.35	-0.35	-0.35	-0.35	-0.35	-0.35	-0.35	-0.35	-0.35	-0.35	-0.35	-0.35	-0.35	-0.35	-0.35	-0.35	-0.35	-0.35	-0.35	-0.35	-0.35	-0.35	-0.35	-0.35	-0.35	-0.35	-0.35
	-17.6595744680851	NAN	NAN	NAN	NAN	NAN	-0.35	-0.35	-0.35	-0.35	-0.35	-0.35	-0.35	-0.35	-0.35	-0.35	-0.35	-0.35	-0.35	-0.35	-0.35	-0.35	-0.35	-0.35	-0.35	-0.35	-0.35	-0.35	-0.35	-0.35	-0.35	-0.35	-0.35	-0.35	-0.35	-0.35	-0.35	-0.35	-0.35	-0.35	-0.35	-0.35	-0.35	-0.35	-0.35	-0.35	-0.35	-0.35	-0.35
	-17.5987841945289	NAN	NAN	NAN	NAN	NAN	-0.35	-0.35	-0.35	-0.35	-0.35	-0.35	-0.35	-0.35	-0.35	-0.35	-0.35	-0.35	-0.35	-0.35	-0.35	-0.35	-0.35	-0.35	-0.35	-0.35	-0.35	-0.35	-0.35	-0.35	-0.35	-0.35	-0.35	-0.35	-0.35	-0.35	-0.35	-0.35	-0.35	-0.35	-0.35	-0.35	-0.35	-0.35	-0.35	-0.35	-0.35	-0.35	-0.35
	-17.5379939209726	NAN	NAN	NAN	NAN	NAN	-0.35	-0.35	-0.35	-0.35	-0.35	-0.35	-0.35	-0.35	-0.35	-0.35	-0.35	-0.35	-0.35	-0.35	-0.35	-0.35	-0.35	-0.35	-0.35	-0.35	-0.35	-0.35	-0.35	-0.35	-0.35	-0.35	-0.35	-0.35	-0.35	-0.35	-0.35	-0.35	-0.35	-0.35	-0.35	-0.35	-0.35	-0.35	-0.35	-0.35	-0.35	-0.35	-0.35
	-17.4772036474164	NAN	NAN	NAN	NAN	NAN	-0.35	-0.35	-0.35	-0.35	-0.35	-0.35	-0.35	-0.35	-0.35	-0.35	-0.35	-0.35	-0.35	-0.35	-0.35	-0.35	-0.35	-0.35	-0.35	-0.35	-0.35	-0.35	-0.35	-0.35	-0.35	-0.35	-0.35	-0.35	-0.35	-0.35	-0.35	-0.35	-0.35	-0.35	-0.35	-0.35	-0.35	-0.35	-0.35	-0.35	-0.35	-0.35	-0.35
	-17.4164133738602	NAN	NAN	NAN	NAN	NAN	-0.35	-0.35	-0.35	-0.35	-0.35	-0.35	-0.35	-0.35	-0.35	-0.35	-0.35	-0.35	-0.35	-0.35	-0.35	-0.35	-0.35	-0.35	-0.35	-0.35	-0.35	-0.35	-0.35	-0.35	-0.35	-0.35	-0.35	-0.35	-0.35	-0.35	-0.35	-0.35	-0.35	-0.35	-0.35	-0.35	-0.35	-0.35	-0.35	-0.35	-0.35	-0.35	-0.35
	-17.355623100304	NAN	NAN	NAN	NAN	NAN	-0.35	-0.35	-0.35	-0.35	-0.35	-0.35	-0.35	-0.35	-0.35	-0.35	-0.35	-0.35	-0.35	-0.35	-0.35	-0.35	-0.35	-0.35	-0.35	-0.35	-0.35	-0.35	-0.35	-0.35	-0.35	-0.35	-0.35	-0.35	-0.35	-0.35	-0.35	-0.35	-0.35	-0.35	-0.35	-0.35	-0.35	-0.35	-0.35	-0.35	-0.35	-0.35	-0.35
	-17.2948328267477	NAN	NAN	NAN	NAN	NAN	-0.35	-0.35	-0.35	-0.35	-0.35	-0.35	-0.35	-0.35	-0.35	-0.35	-0.35	-0.35	-0.35	-0.35	-0.35	-0.35	-0.35	-0.35	-0.35	-0.35	-0.35	-0.35	-0.35	-0.35	-0.35	-0.35	-0.35	-0.35	-0.35	-0.35	-0.35	-0.35	-0.35	-0.35	-0.35	-0.35	-0.35	-0.35	-0.35	-0.35	-0.35	-0.35	-0.35
	-17.2340425531915	NAN	NAN	NAN	NAN	NAN	-0.35	-0.35	-0.35	-0.35	-0.35	-0.35	-0.35	-0.35	-0.35	-0.35	-0.35	-0.35	-0.35	-0.35	-0.35	-0.35	-0.35	-0.35	-0.35	-0.35	-0.35	-0.35	-0.35	-0.35	-0.35	-0.35	-0.35	-0.35	-0.35	-0.35	-0.35	-0.35	-0.35	-0.35	-0.35	-0.35	-0.35	-0.35	-0.35	-0.35	-0.35	-0.35	-0.35
	-17.1732522796353	NAN	NAN	NAN	NAN	NAN	-0.35	-0.35	-0.35	-0.35	-0.35	-0.35	-0.35	-0.35	-0.35	-0.35	-0.35	-0.35	-0.35	-0.35	-0.35	-0.35	-0.35	-0.35	-0.35	-0.35	-0.35	-0.35	-0.35	-0.35	-0.35	-0.35	-0.35	-0.35	-0.35	-0.35	-0.35	-0.35	-0.35	-0.35	-0.35	-0.35	-0.35	-0.35	-0.35	-0.35	-0.35	-0.35	-0.35
	-17.112462006079	NAN	NAN	NAN	NAN	NAN	-0.35	-0.35	-0.35	-0.35	-0.35	-0.35	-0.35	-0.35	-0.35	-0.35	-0.35	-0.35	-0.35	-0.35	-0.35	-0.35	-0.35	-0.35	-0.35	-0.35	-0.35	-0.35	-0.35	-0.35	-0.35	-0.35	-0.35	-0.35	-0.35	-0.35	-0.35	-0.35	-0.35	-0.35	-0.35	-0.35	-0.35	-0.35	-0.35	-0.35	-0.35	-0.35	-0.35
	-17.0516717325228	NAN	NAN	NAN	NAN	NAN	-0.35	-0.35	-0.35	-0.35	-0.35	-0.35	-0.35	-0.35	-0.35	-0.35	-0.35	-0.35	-0.35	-0.35	-0.35	-0.35	-0.35	-0.35	-0.35	-0.35	-0.35	-0.35	-0.35	-0.35	-0.35	-0.35	-0.35	-0.35	-0.35	-0.35	-0.35	-0.35	-0.35	-0.35	-0.35	-0.35	-0.35	-0.35	-0.35	-0.35	-0.35	-0.35	-0.35
	-16.9908814589666	NAN	NAN	NAN	NAN	NAN	-0.35	-0.35	-0.35	-0.35	-0.35	-0.35	-0.35	-0.35	-0.35	-0.35	-0.35	-0.35	-0.35	-0.35	-0.35	-0.35	-0.35	-0.35	-0.35	-0.35	-0.35	-0.35	-0.35	-0.35	-0.35	-0.35	-0.35	-0.35	-0.35	-0.35	-0.35	-0.35	-0.35	-0.35	-0.35	-0.35	-0.35	-0.35	-0.35	-0.35	-0.35	-0.35	-0.35
	-16.9300911854103	NAN	NAN	NAN	NAN	NAN	-0.35	-0.35	-0.35	-0.35	-0.35	-0.35	-0.35	-0.35	-0.35	-0.35	-0.35	-0.35	-0.35	-0.35	-0.35	-0.35	-0.35	-0.35	-0.35	-0.35	-0.35	-0.35	-0.35	-0.35	-0.35	-0.35	-0.35	-0.35	-0.35	-0.35	-0.35	-0.35	-0.35	-0.35	-0.35	-0.35	-0.35	-0.35	-0.35	-0.35	-0.35	-0.35	-0.35
	-16.8693009118541	NAN	NAN	NAN	NAN	NAN	-0.35	-0.35	-0.35	-0.35	-0.35	-0.35	-0.35	-0.35	-0.35	-0.35	-0.35	-0.35	-0.35	-0.35	-0.35	-0.35	-0.35	-0.35	-0.35	-0.35	-0.35	-0.35	-0.35	-0.35	-0.35	-0.35	-0.35	-0.35	-0.35	-0.35	-0.35	-0.35	-0.35	-0.35	-0.35	-0.35	-0.35	-0.35	-0.35	-0.35	-0.35	-0.35	-0.35
	-16.8085106382979	NAN	NAN	NAN	NAN	NAN	-0.35	-0.35	-0.35	-0.35	-0.35	-0.35	-0.35	-0.35	-0.35	-0.35	-0.35	-0.35	-0.35	-0.35	-0.35	-0.35	-0.35	-0.35	-0.35	-0.35	-0.35	-0.35	-0.35	-0.35	-0.35	-0.35	-0.35	-0.35	-0.35	-0.35	-0.35	-0.35	-0.35	-0.35	-0.35	-0.35	-0.35	-0.35	-0.35	-0.35	-0.35	-0.35	-0.35
	-16.7477203647416	NAN	NAN	NAN	NAN	NAN	-0.35	-0.35	-0.35	-0.35	-0.35	-0.35	-0.35	-0.35	-0.35	-0.35	-0.35	-0.35	-0.35	-0.35	-0.35	-0.35	-0.35	-0.35	-0.35	-0.35	-0.35	-0.35	-0.35	-0.35	-0.35	-0.35	-0.35	-0.35	-0.35	-0.35	-0.35	-0.35	-0.35	-0.35	-0.35	-0.35	-0.35	-0.35	-0.35	-0.35	-0.35	-0.35	-0.35
	-16.6869300911854	NAN	NAN	NAN	NAN	NAN	-0.35	-0.35	-0.35	-0.35	-0.35	-0.35	-0.35	-0.35	-0.35	-0.35	-0.35	-0.35	-0.35	-0.35	-0.35	-0.35	-0.35	-0.35	-0.35	-0.35	-0.35	-0.35	-0.35	-0.35	-0.35	-0.35	-0.35	-0.35	-0.35	-0.35	-0.35	-0.35	-0.35	-0.35	-0.35	-0.35	-0.35	-0.35	-0.35	-0.35	-0.35	-0.35	-0.35
	-16.6261398176292	NAN	NAN	NAN	NAN	NAN	-0.35	-0.35	-0.35	-0.35	-0.35	-0.35	-0.35	-0.35	-0.35	-0.35	-0.35	-0.35	-0.35	-0.35	-0.35	-0.35	-0.35	-0.35	-0.35	-0.35	-0.35	-0.35	-0.35	-0.35	-0.35	-0.35	-0.35	-0.35	-0.35	-0.35	-0.35	-0.35	-0.35	-0.35	-0.35	-0.35	-0.35	-0.35	-0.35	-0.35	-0.35	-0.35	-0.35
	-16.5653495440729	NAN	NAN	NAN	NAN	NAN	-0.35	-0.35	-0.35	-0.35	-0.35	-0.35	-0.35	-0.35	-0.35	-0.35	-0.35	-0.35	-0.35	-0.35	-0.35	-0.35	-0.35	-0.35	-0.35	-0.35	-0.35	-0.35	-0.35	-0.35	-0.35	-0.35	-0.35	-0.35	-0.35	-0.35	-0.35	-0.35	-0.35	-0.35	-0.35	-0.35	-0.35	-0.35	-0.35	-0.35	-0.35	-0.35	-0.35
	-16.5045592705167	NAN	NAN	NAN	NAN	NAN	-0.35	-0.35	-0.35	-0.35	-0.35	-0.35	-0.35	-0.35	-0.35	-0.35	-0.35	-0.35	-0.35	-0.35	-0.35	-0.35	-0.35	-0.35	-0.35	-0.35	-0.35	-0.35	-0.35	-0.35	-0.35	-0.35	-0.35	-0.35	-0.35	-0.35	-0.35	-0.35	-0.35	-0.35	-0.35	-0.35	-0.35	-0.35	-0.35	-0.35	-0.35	-0.35	-0.35
	-16.4437689969605	NAN	NAN	NAN	NAN	NAN	-0.35	-0.35	-0.35	-0.35	-0.35	-0.35	-0.35	-0.35	-0.35	-0.35	-0.35	-0.35	-0.35	-0.35	-0.35	-0.35	-0.35	-0.35	-0.35	-0.35	-0.35	-0.35	-0.35	-0.35	-0.35	-0.35	-0.35	-0.35	-0.35	-0.35	-0.35	-0.35	-0.35	-0.35	-0.35	-0.35	-0.35	-0.35	-0.35	-0.35	-0.35	-0.35	-0.35
	-16.3829787234043	NAN	NAN	NAN	NAN	NAN	-0.35	-0.35	-0.35	-0.35	-0.35	-0.35	-0.35	-0.35	-0.35	-0.35	-0.35	-0.35	-0.35	-0.35	-0.35	-0.35	-0.35	-0.35	-0.35	-0.35	-0.35	-0.35	-0.35	-0.35	-0.35	-0.35	-0.35	-0.35	-0.35	-0.35	-0.35	-0.35	-0.35	-0.35	-0.35	-0.35	-0.35	-0.35	-0.35	-0.35	-0.35	-0.35	-0.35
	-16.322188449848	NAN	NAN	NAN	NAN	NAN	-0.35	-0.35	-0.35	-0.35	-0.35	-0.35	-0.35	-0.35	-0.35	-0.35	-0.35	-0.35	-0.35	-0.35	-0.35	-0.35	-0.35	-0.35	-0.35	-0.35	-0.35	-0.35	-0.35	-0.35	-0.35	-0.35	-0.35	-0.35	-0.35	-0.35	-0.35	-0.35	-0.35	-0.35	-0.35	-0.35	-0.35	-0.35	-0.35	-0.35	-0.35	-0.35	-0.35
	-16.2613981762918	NAN	NAN	NAN	NAN	NAN	-0.35	-0.35	-0.35	-0.35	-0.35	-0.35	-0.35	-0.35	-0.35	-0.35	-0.35	-0.35	-0.35	-0.35	-0.35	-0.35	-0.35	-0.35	-0.35	-0.35	-0.35	-0.35	-0.35	-0.35	-0.35	-0.35	-0.35	-0.35	-0.35	-0.35	-0.35	-0.35	-0.35	-0.35	-0.35	-0.35	-0.35	-0.35	-0.35	-0.35	-0.35	-0.35	-0.35
	-16.2006079027356	NAN	NAN	NAN	NAN	NAN	-0.35	-0.35	-0.35	-0.35	-0.35	-0.35	-0.35	-0.35	-0.35	-0.35	-0.35	-0.35	-0.35	-0.35	-0.35	-0.35	-0.35	-0.35	-0.35	-0.35	-0.35	-0.35	-0.35	-0.35	-0.35	-0.35	-0.35	-0.35	-0.35	-0.35	-0.35	-0.35	-0.35	-0.35	-0.35	-0.35	-0.35	-0.35	-0.35	-0.35	-0.35	-0.35	-0.35
	-16.1398176291793	NAN	NAN	NAN	NAN	NAN	-0.35	-0.35	-0.35	-0.35	-0.35	-0.35	-0.35	-0.35	-0.35	-0.35	-0.35	-0.35	-0.35	-0.35	-0.35	-0.35	-0.35	-0.35	-0.35	-0.35	-0.35	-0.35	-0.35	-0.35	-0.35	-0.35	-0.35	-0.35	-0.35	-0.35	-0.35	-0.35	-0.35	-0.35	-0.35	-0.35	-0.35	-0.35	-0.35	-0.35	-0.35	-0.35	-0.35
	-16.0790273556231	NAN	NAN	NAN	NAN	NAN	-0.35	-0.35	-0.35	-0.35	-0.35	-0.35	-0.35	-0.35	-0.35	-0.35	-0.35	-0.35	-0.35	-0.35	-0.35	-0.35	-0.35	-0.35	-0.35	-0.35	-0.35	-0.35	-0.35	-0.35	-0.35	-0.35	-0.35	-0.35	-0.35	-0.35	-0.35	-0.35	-0.35	-0.35	-0.35	-0.35	-0.35	-0.35	-0.35	-0.35	-0.35	-0.35	-0.35
	-16.0182370820669	NAN	NAN	NAN	NAN	NAN	-0.35	-0.35	-0.35	-0.35	-0.35	-0.35	-0.35	-0.35	-0.35	-0.35	-0.35	-0.35	-0.35	-0.35	-0.35	-0.35	-0.35	-0.35	-0.35	-0.35	-0.35	-0.35	-0.35	-0.35	-0.35	-0.35	-0.35	-0.35	-0.35	-0.35	-0.35	-0.35	-0.35	-0.35	-0.35	-0.35	-0.35	-0.35	-0.35	-0.35	-0.35	-0.35	-0.35
	-15.9574468085106	NAN	NAN	NAN	NAN	NAN	-0.35	-0.35	-0.35	-0.35	-0.35	-0.35	-0.35	-0.35	-0.35	-0.35	-0.35	-0.35	-0.35	-0.35	-0.35	-0.35	-0.35	-0.35	-0.35	-0.35	-0.35	-0.35	-0.35	-0.35	-0.35	-0.35	-0.35	-0.35	-0.35	-0.35	-0.35	-0.35	-0.35	-0.35	-0.35	-0.35	-0.35	-0.35	-0.35	-0.35	-0.35	-0.35	-0.35
	-15.8966565349544	NAN	NAN	NAN	NAN	NAN	-0.35	-0.35	-0.35	-0.35	-0.35	-0.35	-0.35	-0.35	-0.35	-0.35	-0.35	-0.35	-0.35	-0.35	-0.35	-0.35	-0.35	-0.35	-0.35	-0.35	-0.35	-0.35	-0.35	-0.35	-0.35	-0.35	-0.35	-0.35	-0.35	-0.35	-0.35	-0.35	-0.35	-0.35	-0.35	-0.35	-0.35	-0.35	-0.35	-0.35	-0.35	-0.35	-0.35
	-15.8358662613982	NAN	NAN	NAN	NAN	NAN	-0.35	-0.35	-0.35	-0.35	-0.35	-0.35	-0.35	-0.35	-0.35	-0.35	-0.35	-0.35	-0.35	-0.35	-0.35	-0.35	-0.35	-0.35	-0.35	-0.35	-0.35	-0.35	-0.35	-0.35	-0.35	-0.35	-0.35	-0.35	-0.35	-0.35	-0.35	-0.35	-0.35	-0.35	-0.35	-0.35	-0.35	-0.35	-0.35	-0.35	-0.35	-0.35	-0.35
	-15.7750759878419	NAN	NAN	NAN	NAN	NAN	-0.35	-0.35	-0.35	-0.35	-0.35	-0.35	-0.35	-0.35	-0.35	-0.35	-0.35	-0.35	-0.35	-0.35	-0.35	-0.35	-0.35	-0.35	-0.35	-0.35	-0.35	-0.35	-0.35	-0.35	-0.35	-0.35	-0.35	-0.35	-0.35	-0.35	-0.35	-0.35	-0.35	-0.35	-0.35	-0.35	-0.35	-0.35	-0.35	-0.35	-0.35	-0.35	-0.35
	-15.7142857142857	NAN	NAN	NAN	NAN	NAN	-0.35	-0.35	-0.35	-0.35	-0.35	-0.35	-0.35	-0.35	-0.35	-0.35	-0.35	-0.35	-0.35	-0.35	-0.35	-0.35	-0.35	-0.35	-0.35	-0.35	-0.35	-0.35	-0.35	-0.35	-0.35	-0.35	-0.35	-0.35	-0.35	-0.35	-0.35	-0.35	-0.35	-0.35	-0.35	-0.35	-0.35	-0.35	-0.35	-0.35	-0.35	-0.35	-0.35
	-15.6534954407295	NAN	NAN	NAN	NAN	NAN	-0.35	-0.35	-0.35	-0.35	-0.35	-0.35	-0.35	-0.35	-0.35	-0.35	-0.35	-0.35	-0.35	-0.35	-0.35	-0.35	-0.35	-0.35	-0.35	-0.35	-0.35	-0.35	-0.35	-0.35	-0.35	-0.35	-0.35	-0.35	-0.35	-0.35	-0.35	-0.35	-0.35	-0.35	-0.35	-0.35	-0.35	-0.35	-0.35	-0.35	-0.35	-0.35	-0.35
	-15.5927051671733	NAN	NAN	NAN	NAN	NAN	-0.35	-0.35	-0.35	-0.35	-0.35	-0.35	-0.35	-0.35	-0.35	-0.35	-0.35	-0.35	-0.35	-0.35	-0.35	-0.35	-0.35	-0.35	-0.35	-0.35	-0.35	-0.35	-0.35	-0.35	-0.35	-0.35	-0.35	-0.35	-0.35	-0.35	-0.35	-0.35	-0.35	-0.35	-0.35	-0.35	-0.35	-0.35	-0.35	-0.35	-0.35	-0.35	-0.35
	-15.531914893617	NAN	NAN	NAN	NAN	NAN	-0.35	-0.35	-0.35	-0.35	-0.35	-0.35	-0.35	-0.35	-0.35	-0.35	-0.35	-0.35	-0.35	-0.35	-0.35	-0.35	-0.35	-0.35	-0.35	-0.35	-0.35	-0.35	-0.35	-0.35	-0.35	-0.35	-0.35	-0.35	-0.35	-0.35	-0.35	-0.35	-0.35	-0.35	-0.35	-0.35	-0.35	-0.35	-0.35	-0.35	-0.35	-0.35	-0.35
	-15.4711246200608	NAN	NAN	NAN	NAN	NAN	-0.35	-0.35	-0.35	-0.35	-0.35	-0.35	-0.35	-0.35	-0.35	-0.35	-0.35	-0.35	-0.35	-0.35	-0.35	-0.35	-0.35	-0.35	-0.35	-0.35	-0.35	-0.35	-0.35	-0.35	-0.35	-0.35	-0.35	-0.35	-0.35	-0.35	-0.35	-0.35	-0.35	-0.35	-0.35	-0.35	-0.35	-0.35	-0.35	-0.35	-0.35	-0.35	-0.35
	-15.4103343465046	NAN	NAN	NAN	NAN	NAN	-0.35	-0.35	-0.35	-0.35	-0.35	-0.35	-0.35	-0.35	-0.35	-0.35	-0.35	-0.35	-0.35	-0.35	-0.35	-0.35	-0.35	-0.35	-0.35	-0.35	-0.35	-0.35	-0.35	-0.35	-0.35	-0.35	-0.35	-0.35	-0.35	-0.35	-0.35	-0.35	-0.35	-0.35	-0.35	-0.35	-0.35	-0.35	-0.35	-0.35	-0.35	-0.35	-0.35
	-15.3495440729483	NAN	NAN	NAN	NAN	NAN	-0.35	-0.35	-0.35	-0.35	-0.35	-0.35	-0.35	-0.35	-0.35	-0.35	-0.35	-0.35	-0.35	-0.35	-0.35	-0.35	-0.35	-0.35	-0.35	-0.35	-0.35	-0.35	-0.35	-0.35	-0.35	-0.35	-0.35	-0.35	-0.35	-0.35	-0.35	-0.35	-0.35	-0.35	-0.35	-0.35	-0.35	-0.35	-0.35	-0.35	-0.35	-0.35	-0.35
	-15.2887537993921	NAN	NAN	NAN	NAN	NAN	-0.35	-0.35	-0.35	-0.35	-0.35	-0.35	-0.35	-0.35	-0.35	-0.35	-0.35	-0.35	-0.35	-0.35	-0.35	-0.35	-0.35	-0.35	-0.35	-0.35	-0.35	-0.35	-0.35	-0.35	-0.35	-0.35	-0.35	-0.35	-0.35	-0.35	-0.35	-0.35	-0.35	-0.35	-0.35	-0.35	-0.35	-0.35	-0.35	-0.35	-0.35	-0.35	-0.35
	-15.2279635258359	NAN	NAN	NAN	NAN	NAN	-0.35	-0.35	-0.35	-0.35	-0.35	-0.35	-0.35	-0.35	-0.35	-0.35	-0.35	-0.35	-0.35	-0.35	-0.35	-0.35	-0.35	-0.35	-0.35	-0.35	-0.35	-0.35	-0.35	-0.35	-0.35	-0.35	-0.35	-0.35	-0.35	-0.35	-0.35	-0.35	-0.35	-0.35	-0.35	-0.35	-0.35	-0.35	-0.35	-0.35	-0.35	-0.35	-0.35
	-15.1671732522796	NAN	NAN	NAN	NAN	NAN	-0.35	-0.35	-0.35	-0.35	-0.35	-0.35	-0.35	-0.35	-0.35	-0.35	-0.35	-0.35	-0.35	-0.35	-0.35	-0.35	-0.35	-0.35	-0.35	-0.35	-0.35	-0.35	-0.35	-0.35	-0.35	-0.35	-0.35	-0.35	-0.35	-0.35	-0.35	-0.35	-0.35	-0.35	-0.35	-0.35	-0.35	-0.35	-0.35	-0.35	-0.35	-0.35	-0.35
	-15.1063829787234	NAN	NAN	NAN	NAN	NAN	-0.35	-0.35	-0.35	-0.35	-0.35	-0.35	-0.35	-0.35	-0.35	-0.35	-0.35	-0.35	-0.35	-0.35	-0.35	-0.35	-0.35	-0.35	-0.35	-0.35	-0.35	-0.35	-0.35	-0.35	-0.35	-0.35	-0.35	-0.35	-0.35	-0.35	-0.35	-0.35	-0.35	-0.35	-0.35	-0.35	-0.35	-0.35	-0.35	-0.35	-0.35	-0.35	-0.35
	-15.0455927051672	NAN	NAN	NAN	NAN	NAN	-0.35	-0.35	-0.35	-0.35	-0.35	-0.35	-0.35	-0.35	-0.35	-0.35	-0.35	-0.35	-0.35	-0.35	-0.35	-0.35	-0.35	-0.35	-0.35	-0.35	-0.35	-0.35	-0.35	-0.35	-0.35	-0.35	-0.35	-0.35	-0.35	-0.35	-0.35	-0.35	-0.35	-0.35	-0.35	-0.35	-0.35	-0.35	-0.35	-0.35	-0.35	-0.35	-0.35
	-14.9848024316109	NAN	NAN	NAN	NAN	NAN	-0.35	-0.35	-0.35	-0.35	-0.35	-0.35	-0.35	-0.35	-0.35	-0.35	-0.35	-0.35	-0.35	-0.35	-0.35	-0.35	-0.35	-0.35	-0.35	-0.35	-0.35	-0.35	-0.35	-0.35	-0.35	-0.35	-0.35	-0.35	-0.35	-0.35	-0.35	-0.35	-0.35	-0.35	-0.35	-0.35	-0.35	-0.35	-0.35	-0.35	-0.35	-0.35	-0.35
	-14.9240121580547	NAN	NAN	NAN	NAN	NAN	-0.35	-0.35	-0.35	-0.35	-0.35	-0.35	-0.35	-0.35	-0.35	-0.35	-0.35	-0.35	-0.35	-0.35	-0.35	-0.35	-0.35	-0.35	-0.35	-0.35	-0.35	-0.35	-0.35	-0.35	-0.35	-0.35	-0.35	-0.35	-0.35	-0.35	-0.35	-0.35	-0.35	-0.35	-0.35	-0.35	-0.35	-0.35	-0.35	-0.35	-0.35	-0.35	-0.35
	-14.8632218844985	NAN	NAN	NAN	NAN	NAN	-0.35	-0.35	-0.35	-0.35	-0.35	-0.35	-0.35	-0.35	-0.35	-0.35	-0.35	-0.35	-0.35	-0.35	-0.35	-0.35	-0.35	-0.35	-0.35	-0.35	-0.35	-0.35	-0.35	-0.35	-0.35	-0.35	-0.35	-0.35	-0.35	-0.35	-0.35	-0.35	-0.35	-0.35	-0.35	-0.35	-0.35	-0.35	-0.35	-0.35	-0.35	-0.35	-0.35
	-14.8024316109422	NAN	NAN	NAN	NAN	NAN	-0.35	-0.35	-0.35	-0.35	-0.35	-0.35	-0.35	-0.35	-0.35	-0.35	-0.35	-0.35	-0.35	-0.35	-0.35	-0.35	-0.35	-0.35	-0.35	-0.35	-0.35	-0.35	-0.35	-0.35	-0.35	-0.35	-0.35	-0.35	-0.35	-0.35	-0.35	-0.35	-0.35	-0.35	-0.35	-0.35	-0.35	-0.35	-0.35	-0.35	-0.35	-0.35	-0.35
	-14.741641337386	NAN	NAN	NAN	NAN	NAN	-0.35	-0.35	-0.35	-0.35	-0.35	-0.35	-0.35	-0.35	-0.35	-0.35	-0.35	-0.35	-0.35	-0.35	-0.35	-0.35	-0.35	-0.35	-0.35	-0.35	-0.35	-0.35	-0.35	-0.35	-0.35	-0.35	-0.35	-0.35	-0.35	-0.35	-0.35	-0.35	-0.35	-0.35	-0.35	-0.35	-0.35	-0.35	-0.35	-0.35	-0.35	-0.35	-0.35
	-14.6808510638298	NAN	NAN	NAN	NAN	NAN	-0.35	-0.35	-0.35	-0.35	-0.35	-0.35	-0.35	-0.35	-0.35	-0.35	-0.35	-0.35	-0.35	-0.35	-0.35	-0.35	-0.35	-0.35	-0.35	-0.35	-0.35	-0.35	-0.35	-0.35	-0.35	-0.35	-0.35	-0.35	-0.35	-0.35	-0.35	-0.35	-0.35	-0.35	-0.35	-0.35	-0.35	-0.35	-0.35	-0.35	-0.35	-0.35	-0.35
	-14.6200607902736	NAN	NAN	NAN	NAN	NAN	-0.35	-0.35	-0.35	-0.35	-0.35	-0.35	-0.35	-0.35	-0.35	-0.35	-0.35	-0.35	-0.35	-0.35	-0.35	-0.35	-0.35	-0.35	-0.35	-0.35	-0.35	-0.35	-0.35	-0.35	-0.35	-0.35	-0.35	-0.35	-0.35	-0.35	-0.35	-0.35	-0.35	-0.35	-0.35	-0.35	-0.35	-0.35	-0.35	-0.35	-0.35	-0.35	-0.35
	-14.5592705167173	NAN	NAN	NAN	NAN	NAN	-0.35	-0.35	-0.35	-0.35	-0.35	-0.35	-0.35	-0.35	-0.35	-0.35	-0.35	-0.35	-0.35	-0.35	-0.35	-0.35	-0.35	-0.35	-0.35	-0.35	-0.35	-0.35	-0.35	-0.35	-0.35	-0.35	-0.35	-0.35	-0.35	-0.35	-0.35	-0.35	-0.35	-0.35	-0.35	-0.35	-0.35	-0.35	-0.35	-0.35	-0.35	-0.35	-0.35
	-14.4984802431611	NAN	NAN	NAN	NAN	NAN	-0.35	-0.35	-0.35	-0.35	-0.35	-0.35	-0.35	-0.35	-0.35	-0.35	-0.35	-0.35	-0.35	-0.35	-0.35	-0.35	-0.35	-0.35	-0.35	-0.35	-0.35	-0.35	-0.35	-0.35	-0.35	-0.35	-0.35	-0.35	-0.35	-0.35	-0.35	-0.35	-0.35	-0.35	-0.35	-0.35	-0.35	-0.35	-0.35	-0.35	-0.35	-0.35	-0.35
	-14.4376899696049	NAN	NAN	NAN	NAN	NAN	-0.35	-0.35	-0.35	-0.35	-0.35	-0.35	-0.35	-0.35	-0.35	-0.35	-0.35	-0.35	-0.35	-0.35	-0.35	-0.35	-0.35	-0.35	-0.35	-0.35	-0.35	-0.35	-0.35	-0.35	-0.35	-0.35	-0.35	-0.35	-0.35	-0.35	-0.35	-0.35	-0.35	-0.35	-0.35	-0.35	-0.35	-0.35	-0.35	-0.35	-0.35	-0.35	-0.35
	-14.3768996960486	NAN	NAN	NAN	NAN	NAN	-0.35	-0.35	-0.35	-0.35	-0.35	-0.35	-0.35	-0.35	-0.35	-0.35	-0.35	-0.35	-0.35	-0.35	-0.35	-0.35	-0.35	-0.35	-0.35	-0.35	-0.35	-0.35	-0.35	-0.35	-0.35	-0.35	-0.35	-0.35	-0.35	-0.35	-0.35	-0.35	-0.35	-0.35	-0.35	-0.35	-0.35	-0.35	-0.35	-0.35	-0.35	-0.35	-0.35
	-14.3161094224924	NAN	NAN	NAN	NAN	NAN	-0.35	-0.35	-0.35	-0.35	-0.35	-0.35	-0.35	-0.35	-0.35	-0.35	-0.35	-0.35	-0.35	-0.35	-0.35	-0.35	-0.35	-0.35	-0.35	-0.35	-0.35	-0.35	-0.35	-0.35	-0.35	-0.35	-0.35	-0.35	-0.35	-0.35	-0.35	-0.35	-0.35	-0.35	-0.35	-0.35	-0.35	-0.35	-0.35	-0.35	-0.35	-0.35	-0.35
	-14.2553191489362	NAN	NAN	NAN	NAN	NAN	-0.35	-0.35	-0.35	-0.35	-0.35	-0.35	-0.35	-0.35	-0.35	-0.35	-0.35	-0.35	-0.35	-0.35	-0.35	-0.35	-0.35	-0.35	-0.35	-0.35	-0.35	-0.35	-0.35	-0.35	-0.35	-0.35	-0.35	-0.35	-0.35	-0.35	-0.35	-0.35	-0.35	-0.35	-0.35	-0.35	-0.35	-0.35	-0.35	-0.35	-0.35	-0.35	-0.35
	-14.1945288753799	NAN	NAN	NAN	NAN	NAN	-0.35	-0.35	-0.35	-0.35	-0.35	-0.35	-0.35	-0.35	-0.35	-0.35	-0.35	-0.35	-0.35	-0.35	-0.35	-0.35	-0.35	-0.35	-0.35	-0.35	-0.35	-0.35	-0.35	-0.35	-0.35	-0.35	-0.35	-0.35	-0.35	-0.35	-0.35	-0.35	-0.35	-0.35	-0.35	-0.35	-0.35	-0.35	-0.35	-0.35	-0.35	-0.35	-0.35
	-14.1337386018237	NAN	NAN	NAN	NAN	NAN	-0.35	-0.35	-0.35	-0.35	-0.35	-0.35	-0.35	-0.35	-0.35	-0.35	-0.35	-0.35	-0.35	-0.35	-0.35	-0.35	-0.35	-0.35	-0.35	-0.35	-0.35	-0.35	-0.35	-0.35	-0.35	-0.35	-0.35	-0.35	-0.35	-0.35	-0.35	-0.35	-0.35	-0.35	-0.35	-0.35	-0.35	-0.35	-0.35	-0.35	-0.35	-0.35	-0.35
	-14.0729483282675	NAN	NAN	NAN	NAN	NAN	-0.35	-0.35	-0.35	-0.35	-0.35	-0.35	-0.35	-0.35	-0.35	-0.35	-0.35	-0.35	-0.35	-0.35	-0.35	-0.35	-0.35	-0.35	-0.35	-0.35	-0.35	-0.35	-0.35	-0.35	-0.35	-0.35	-0.35	-0.35	-0.35	-0.35	-0.35	-0.35	-0.35	-0.35	-0.35	-0.35	-0.35	-0.35	-0.35	-0.35	-0.35	-0.35	-0.35
	-14.0121580547112	NAN	NAN	NAN	NAN	NAN	-0.35	-0.35	-0.35	-0.35	-0.35	-0.35	-0.35	-0.35	-0.35	-0.35	-0.35	-0.35	-0.35	-0.35	-0.35	-0.35	-0.35	-0.35	-0.35	-0.35	-0.35	-0.35	-0.35	-0.35	-0.35	-0.35	-0.35	-0.35	-0.35	-0.35	-0.35	-0.35	-0.35	-0.35	-0.35	-0.35	-0.35	-0.35	-0.35	-0.35	-0.35	-0.35	-0.35
	-13.951367781155	NAN	NAN	NAN	NAN	NAN	-0.35	-0.35	-0.35	-0.35	-0.35	-0.35	-0.35	-0.35	-0.35	-0.35	-0.35	-0.35	-0.35	-0.35	-0.35	-0.35	-0.35	-0.35	-0.35	-0.35	-0.35	-0.35	-0.35	-0.35	-0.35	-0.35	-0.35	-0.35	-0.35	-0.35	-0.35	-0.35	-0.35	-0.35	-0.35	-0.35	-0.35	-0.35	-0.35	-0.35	-0.35	-0.35	-0.35
	-13.8905775075988	NAN	NAN	NAN	NAN	NAN	-0.35	-0.35	-0.35	-0.35	-0.35	-0.35	-0.35	-0.35	-0.35	-0.35	-0.35	-0.35	-0.35	-0.35	-0.35	-0.35	-0.35	-0.35	-0.35	-0.35	-0.35	-0.35	-0.35	-0.35	-0.35	-0.35	-0.35	-0.35	-0.35	-0.35	-0.35	-0.35	-0.35	-0.35	-0.35	-0.35	-0.35	-0.35	-0.35	-0.35	-0.35	-0.35	-0.35
	-13.8297872340426	NAN	NAN	NAN	NAN	NAN	-0.35	-0.35	-0.35	-0.35	-0.35	-0.35	-0.35	-0.35	-0.35	-0.35	-0.35	-0.35	-0.35	-0.35	-0.35	-0.35	-0.35	-0.35	-0.35	-0.35	-0.35	-0.35	-0.35	-0.35	-0.35	-0.35	-0.35	-0.35	-0.35	-0.35	-0.35	-0.35	-0.35	-0.35	-0.35	-0.35	-0.35	-0.35	-0.35	-0.35	-0.35	-0.35	-0.35
	-13.7689969604863	NAN	NAN	NAN	NAN	NAN	-0.35	-0.35	-0.35	-0.35	-0.35	-0.35	-0.35	-0.35	-0.35	-0.35	-0.35	-0.35	-0.35	-0.35	-0.35	-0.35	-0.35	-0.35	-0.35	-0.35	-0.35	-0.35	-0.35	-0.35	-0.35	-0.35	-0.35	-0.35	-0.35	-0.35	-0.35	-0.35	-0.35	-0.35	-0.35	-0.35	-0.35	-0.35	-0.35	-0.35	-0.35	-0.35	-0.35
	-13.7082066869301	NAN	NAN	NAN	NAN	NAN	-0.35	-0.35	-0.35	-0.35	-0.35	-0.35	-0.35	-0.35	-0.35	-0.35	-0.35	-0.35	-0.35	-0.35	-0.35	-0.35	-0.35	-0.35	-0.35	-0.35	-0.35	-0.35	-0.35	-0.35	-0.35	-0.35	-0.35	-0.35	-0.35	-0.35	-0.35	-0.35	-0.35	-0.35	-0.35	-0.35	-0.35	-0.35	-0.35	-0.35	-0.35	-0.35	-0.35
	-13.6474164133739	NAN	NAN	NAN	NAN	NAN	-0.35	-0.35	-0.35	-0.35	-0.35	-0.35	-0.35	-0.35	-0.35	-0.35	-0.35	-0.35	-0.35	-0.35	-0.35	-0.35	-0.35	-0.35	-0.35	-0.35	-0.35	-0.35	-0.35	-0.35	-0.35	-0.35	-0.35	-0.35	-0.35	-0.35	-0.35	-0.35	-0.35	-0.35	-0.35	-0.35	-0.35	-0.35	-0.35	-0.35	-0.35	-0.35	-0.35
	-13.5866261398176	NAN	NAN	NAN	NAN	NAN	-0.35	-0.35	-0.35	-0.35	-0.35	-0.35	-0.35	-0.35	-0.35	-0.35	-0.35	-0.35	-0.35	-0.35	-0.35	-0.35	-0.35	-0.35	-0.35	-0.35	-0.35	-0.35	-0.35	-0.35	-0.35	-0.35	-0.35	-0.35	-0.35	-0.35	-0.35	-0.35	-0.35	-0.35	-0.35	-0.35	-0.35	-0.35	-0.35	-0.35	-0.35	-0.35	-0.35
	-13.5258358662614	NAN	NAN	NAN	NAN	NAN	-0.35	-0.35	-0.35	-0.35	-0.35	-0.35	-0.35	-0.35	-0.35	-0.35	-0.35	-0.35	-0.35	-0.35	-0.35	-0.35	-0.35	-0.35	-0.35	-0.35	-0.35	-0.35	-0.35	-0.35	-0.35	-0.35	-0.35	-0.35	-0.35	-0.35	-0.35	-0.35	-0.35	-0.35	-0.35	-0.35	-0.35	-0.35	-0.35	-0.35	-0.35	-0.35	-0.35
	-13.4650455927052	NAN	NAN	NAN	NAN	NAN	-0.35	-0.35	-0.35	-0.35	-0.35	-0.35	-0.35	-0.35	-0.35	-0.35	-0.35	-0.35	-0.35	-0.35	-0.35	-0.35	-0.35	-0.35	-0.35	-0.35	-0.35	-0.35	-0.35	-0.35	-0.35	-0.35	-0.35	-0.35	-0.35	-0.35	-0.35	-0.35	-0.35	-0.35	-0.35	-0.35	-0.35	-0.35	-0.35	-0.35	-0.35	-0.35	-0.35
	-13.4042553191489	NAN	NAN	NAN	NAN	NAN	-0.35	-0.35	-0.35	-0.35	-0.35	-0.35	-0.35	-0.35	-0.35	-0.35	-0.35	-0.35	-0.35	-0.35	-0.35	-0.35	-0.35	-0.35	-0.35	-0.35	-0.35	-0.35	-0.35	-0.35	-0.35	-0.35	-0.35	-0.35	-0.35	-0.35	-0.35	-0.35	-0.35	-0.35	-0.35	-0.35	-0.35	-0.35	-0.35	-0.35	-0.35	-0.35	-0.35
	-13.3434650455927	NAN	NAN	NAN	NAN	NAN	-0.35	-0.35	-0.35	-0.35	-0.35	-0.35	-0.35	-0.35	-0.35	-0.35	-0.35	-0.35	-0.35	-0.35	-0.35	-0.35	-0.35	-0.35	-0.35	-0.35	-0.35	-0.35	-0.35	-0.35	-0.35	-0.35	-0.35	-0.35	-0.35	-0.35	-0.35	-0.35	-0.35	-0.35	-0.35	-0.35	-0.35	-0.35	-0.35	-0.35	-0.35	-0.35	-0.35
	-13.2826747720365	NAN	NAN	NAN	NAN	NAN	-0.35	-0.35	-0.35	-0.35	-0.35	-0.35	-0.35	-0.35	-0.35	-0.35	-0.35	-0.35	-0.35	-0.35	-0.35	-0.35	-0.35	-0.35	-0.35	-0.35	-0.35	-0.35	-0.35	-0.35	-0.35	-0.35	-0.35	-0.35	-0.35	-0.35	-0.35	-0.35	-0.35	-0.35	-0.35	-0.35	-0.35	-0.35	-0.35	-0.35	-0.35	-0.35	-0.35
	-13.2218844984802	NAN	NAN	NAN	NAN	NAN	-0.35	-0.35	-0.35	-0.35	-0.35	-0.35	-0.35	-0.35	-0.35	-0.35	-0.35	-0.35	-0.35	-0.35	-0.35	-0.35	-0.35	-0.35	-0.35	-0.35	-0.35	-0.35	-0.35	-0.35	-0.35	-0.35	-0.35	-0.35	-0.35	-0.35	-0.35	-0.35	-0.35	-0.35	-0.35	-0.35	-0.35	-0.35	-0.35	-0.35	-0.35	-0.35	-0.35
	-13.161094224924	NAN	NAN	NAN	NAN	NAN	-0.35	-0.35	-0.35	-0.35	-0.35	-0.35	-0.35	-0.35	-0.35	-0.35	-0.35	-0.35	-0.35	-0.35	-0.35	-0.35	-0.35	-0.35	-0.35	-0.35	-0.35	-0.35	-0.35	-0.35	-0.35	-0.35	-0.35	-0.35	-0.35	-0.35	-0.35	-0.35	-0.35	-0.35	-0.35	-0.35	-0.35	-0.35	-0.35	-0.35	-0.35	-0.35	-0.35
	-13.1003039513678	NAN	NAN	NAN	NAN	NAN	-0.35	-0.35	-0.35	-0.35	-0.35	-0.35	-0.35	-0.35	-0.35	-0.35	-0.35	-0.35	-0.35	-0.35	-0.35	-0.35	-0.35	-0.35	-0.35	-0.35	-0.35	-0.35	-0.35	-0.35	-0.35	-0.35	-0.35	-0.35	-0.35	-0.35	-0.35	-0.35	-0.35	-0.35	-0.35	-0.35	-0.35	-0.35	-0.35	-0.35	-0.35	-0.35	-0.35
	-13.0395136778115	NAN	NAN	NAN	NAN	NAN	-0.35	-0.35	-0.35	-0.35	-0.35	-0.35	-0.35	-0.35	-0.35	-0.35	-0.35	-0.35	-0.35	-0.35	-0.35	-0.35	-0.35	-0.35	-0.35	-0.35	-0.35	-0.35	-0.35	-0.35	-0.35	-0.35	-0.35	-0.35	-0.35	-0.35	-0.35	-0.35	-0.35	-0.35	-0.35	-0.35	-0.35	-0.35	-0.35	-0.35	-0.35	-0.35	-0.35
	-12.9787234042553	NAN	NAN	NAN	NAN	NAN	-0.35	-0.35	-0.35	-0.35	-0.35	-0.35	-0.35	-0.35	-0.35	-0.35	-0.35	-0.35	-0.35	-0.35	-0.35	-0.35	-0.35	-0.35	-0.35	-0.35	-0.35	-0.35	-0.35	-0.35	-0.35	-0.35	-0.35	-0.35	-0.35	-0.35	-0.35	-0.35	-0.35	-0.35	-0.35	-0.35	-0.35	-0.35	-0.35	-0.35	-0.35	-0.35	-0.35
	-12.9179331306991	NAN	NAN	NAN	NAN	NAN	-0.35	-0.35	-0.35	-0.35	-0.35	-0.35	-0.35	-0.35	-0.35	-0.35	-0.35	-0.35	-0.35	-0.35	-0.35	-0.35	-0.35	-0.35	-0.35	-0.35	-0.35	-0.35	-0.35	-0.35	-0.35	-0.35	-0.35	-0.35	-0.35	-0.35	-0.35	-0.35	-0.35	-0.35	-0.35	-0.35	-0.35	-0.35	-0.35	-0.35	-0.35	-0.35	-0.35
	-12.8571428571429	NAN	NAN	NAN	NAN	NAN	-0.35	-0.35	-0.35	-0.35	-0.35	-0.35	-0.35	-0.35	-0.35	-0.35	-0.35	-0.35	-0.35	-0.35	-0.35	-0.35	-0.35	-0.35	-0.35	-0.35	-0.35	-0.35	-0.35	-0.35	-0.35	-0.35	-0.35	-0.35	-0.35	-0.35	-0.35	-0.35	-0.35	-0.35	-0.35	-0.35	-0.35	-0.35	-0.35	-0.35	-0.35	-0.35	-0.35
	-12.7963525835866	NAN	NAN	NAN	NAN	NAN	-0.35	-0.35	-0.35	-0.35	-0.35	-0.35	-0.35	-0.35	-0.35	-0.35	-0.35	-0.35	-0.35	-0.35	-0.35	-0.35	-0.35	-0.35	-0.35	-0.35	-0.35	-0.35	-0.35	-0.35	-0.35	-0.35	-0.35	-0.35	-0.35	-0.35	-0.35	-0.35	-0.35	-0.35	-0.35	-0.35	-0.35	-0.35	-0.35	-0.35	-0.35	-0.35	-0.35
	-12.7355623100304	NAN	NAN	NAN	NAN	NAN	-0.35	-0.35	-0.35	-0.35	-0.35	-0.35	-0.35	-0.35	-0.35	-0.35	-0.35	-0.35	-0.35	-0.35	-0.35	-0.35	-0.35	-0.35	-0.35	-0.35	-0.35	-0.35	-0.35	-0.35	-0.35	-0.35	-0.35	-0.35	-0.35	-0.35	-0.35	-0.35	-0.35	-0.35	-0.35	-0.35	-0.35	-0.35	-0.35	-0.35	-0.35	-0.35	-0.35
	-12.6747720364742	NAN	NAN	NAN	NAN	NAN	-0.35	-0.35	-0.35	-0.35	-0.35	-0.35	-0.35	-0.35	-0.35	-0.35	-0.35	-0.35	-0.35	-0.35	-0.35	-0.35	-0.35	-0.35	-0.35	-0.35	-0.35	-0.35	-0.35	-0.35	-0.35	-0.35	-0.35	-0.35	-0.35	-0.35	-0.35	-0.35	-0.35	-0.35	-0.35	-0.35	-0.35	-0.35	-0.35	-0.35	-0.35	-0.35	-0.35
	-12.6139817629179	NAN	NAN	NAN	NAN	NAN	-0.35	-0.35	-0.35	-0.35	-0.35	-0.35	-0.35	-0.35	-0.35	-0.35	-0.35	-0.35	-0.35	-0.35	-0.35	-0.35	-0.35	-0.35	-0.35	-0.35	-0.35	-0.35	-0.35	-0.35	-0.35	-0.35	-0.35	-0.35	-0.35	-0.35	-0.35	-0.35	-0.35	-0.35	-0.35	-0.35	-0.35	-0.35	-0.35	-0.35	-0.35	-0.35	-0.35
	-12.5531914893617	NAN	NAN	NAN	NAN	NAN	-0.35	-0.35	-0.35	-0.35	-0.35	-0.35	-0.35	-0.35	-0.35	-0.35	-0.35	-0.35	-0.35	-0.35	-0.35	-0.35	-0.35	-0.35	-0.35	-0.35	-0.35	-0.35	-0.35	-0.35	-0.35	-0.35	-0.35	-0.35	-0.35	-0.35	-0.35	-0.35	-0.35	-0.35	-0.35	-0.35	-0.35	-0.35	-0.35	-0.35	-0.35	-0.35	-0.35
	-12.4924012158055	NAN	NAN	NAN	NAN	NAN	-0.35	-0.35	-0.35	-0.35	-0.35	-0.35	-0.35	-0.35	-0.35	-0.35	-0.35	-0.35	-0.35	-0.35	-0.35	-0.35	-0.35	-0.35	-0.35	-0.35	-0.35	-0.35	-0.35	-0.35	-0.35	-0.35	-0.35	-0.35	-0.35	-0.35	-0.35	-0.35	-0.35	-0.35	-0.35	-0.35	-0.35	-0.35	-0.35	-0.35	-0.35	-0.35	-0.35
	-12.4316109422492	NAN	NAN	NAN	NAN	NAN	-0.35	-0.35	-0.35	-0.35	-0.35	-0.35	-0.35	-0.35	-0.35	-0.35	-0.35	-0.35	-0.35	-0.35	-0.35	-0.35	-0.35	-0.35	-0.35	-0.35	-0.35	-0.35	-0.35	-0.35	-0.35	-0.35	-0.35	-0.35	-0.35	-0.35	-0.35	-0.35	-0.35	-0.35	-0.35	-0.35	-0.35	-0.35	-0.35	-0.35	-0.35	-0.35	-0.35
	-12.370820668693	NAN	NAN	NAN	NAN	NAN	-0.35	-0.35	-0.35	-0.35	-0.35	-0.35	-0.35	-0.35	-0.35	-0.35	-0.35	-0.35	-0.35	-0.35	-0.35	-0.35	-0.35	-0.35	-0.35	-0.35	-0.35	-0.35	-0.35	-0.35	-0.35	-0.35	-0.35	-0.35	-0.35	-0.35	-0.35	-0.35	-0.35	-0.35	-0.35	-0.35	-0.35	-0.35	-0.35	-0.35	-0.35	-0.35	-0.35
	-12.3100303951368	NAN	NAN	NAN	NAN	NAN	-0.35	-0.35	-0.35	-0.35	-0.35	-0.35	-0.35	-0.35	-0.35	-0.35	-0.35	-0.35	-0.35	-0.35	-0.35	-0.35	-0.35	-0.35	-0.35	-0.35	-0.35	-0.35	-0.35	-0.35	-0.35	-0.35	-0.35	-0.35	-0.35	-0.35	-0.35	-0.35	-0.35	-0.35	-0.35	-0.35	-0.35	-0.35	-0.35	-0.35	-0.35	-0.35	-0.35
	-12.2492401215805	NAN	NAN	NAN	NAN	NAN	-0.35	-0.35	-0.35	-0.35	-0.35	-0.35	-0.35	-0.35	-0.35	-0.35	-0.35	-0.35	-0.35	-0.35	-0.35	-0.35	-0.35	-0.35	-0.35	-0.35	-0.35	-0.35	-0.35	-0.35	-0.35	-0.35	-0.35	-0.35	-0.35	-0.35	-0.35	-0.35	-0.35	-0.35	-0.35	-0.35	-0.35	-0.35	-0.35	-0.35	-0.35	-0.35	-0.35
	-12.1884498480243	NAN	NAN	NAN	NAN	NAN	-0.35	-0.35	-0.35	-0.35	-0.35	-0.35	-0.35	-0.35	-0.35	-0.35	-0.35	-0.35	-0.35	-0.35	-0.35	-0.35	-0.35	-0.35	-0.35	-0.35	-0.35	-0.35	-0.35	-0.35	-0.35	-0.35	-0.35	-0.35	-0.35	-0.35	-0.35	-0.35	-0.35	-0.35	-0.35	-0.35	-0.35	-0.35	-0.35	-0.35	-0.35	-0.35	-0.35
	-12.1276595744681	NAN	NAN	NAN	NAN	NAN	-0.35	-0.35	-0.35	-0.35	-0.35	-0.35	-0.35	-0.35	-0.35	-0.35	-0.35	-0.35	-0.35	-0.35	-0.35	-0.35	-0.35	-0.35	-0.35	-0.35	-0.35	-0.35	-0.35	-0.35	-0.35	-0.35	-0.35	-0.35	-0.35	-0.35	-0.35	-0.35	-0.35	-0.35	-0.35	-0.35	-0.35	-0.35	-0.35	-0.35	-0.35	-0.35	-0.35
	-12.0668693009119	NAN	NAN	NAN	NAN	NAN	-0.35	-0.35	-0.35	-0.35	-0.35	-0.35	-0.35	-0.35	-0.35	-0.35	-0.35	-0.35	-0.35	-0.35	-0.35	-0.35	-0.35	-0.35	-0.35	-0.35	-0.35	-0.35	-0.35	-0.35	-0.35	-0.35	-0.35	-0.35	-0.35	-0.35	-0.35	-0.35	-0.35	-0.35	-0.35	-0.35	-0.35	-0.35	-0.35	-0.35	-0.35	-0.35	-0.35
	-12.0060790273556	NAN	NAN	NAN	NAN	NAN	-0.35	-0.35	-0.35	-0.35	-0.35	-0.35	-0.35	-0.35	-0.35	-0.35	-0.35	-0.35	-0.35	-0.35	-0.35	-0.35	-0.35	-0.35	-0.35	-0.35	-0.35	-0.35	-0.35	-0.35	-0.35	-0.35	-0.35	-0.35	-0.35	-0.35	-0.35	-0.35	-0.35	-0.35	-0.35	-0.35	-0.35	-0.35	-0.35	-0.35	-0.35	-0.35	-0.35
	-11.9452887537994	NAN	NAN	NAN	NAN	NAN	-0.35	-0.35	-0.35	-0.35	-0.35	-0.35	-0.35	-0.35	-0.35	-0.35	-0.35	-0.35	-0.35	-0.35	-0.35	-0.35	-0.35	-0.35	-0.35	-0.35	-0.35	-0.35	-0.35	-0.35	-0.35	-0.35	-0.35	-0.35	-0.35	-0.35	-0.35	-0.35	-0.35	-0.35	-0.35	-0.35	-0.35	-0.35	-0.35	-0.35	-0.35	-0.35	-0.35
	-11.8844984802432	NAN	NAN	NAN	NAN	NAN	-0.35	-0.35	-0.35	-0.35	-0.35	-0.35	-0.35	-0.35	-0.35	-0.35	-0.35	-0.35	-0.35	-0.35	-0.35	-0.35	-0.35	-0.35	-0.35	-0.35	-0.35	-0.35	-0.35	-0.35	-0.35	-0.35	-0.35	-0.35	-0.35	-0.35	-0.35	-0.35	-0.35	-0.35	-0.35	-0.35	-0.35	-0.35	-0.35	-0.35	-0.35	-0.35	-0.35
	-11.8237082066869	NAN	NAN	NAN	NAN	NAN	-0.35	-0.35	-0.35	-0.35	-0.35	-0.35	-0.35	-0.35	-0.35	-0.35	-0.35	-0.35	-0.35	-0.35	-0.35	-0.35	-0.35	-0.35	-0.35	-0.35	-0.35	-0.35	-0.35	-0.35	-0.35	-0.35	-0.35	-0.35	-0.35	-0.35	-0.35	-0.35	-0.35	-0.35	-0.35	-0.35	-0.35	-0.35	-0.35	-0.35	-0.35	-0.35	-0.35
	-11.7629179331307	NAN	NAN	NAN	NAN	NAN	-0.35	-0.35	-0.35	-0.35	-0.35	-0.35	-0.35	-0.35	-0.35	-0.35	-0.35	-0.35	-0.35	-0.35	-0.35	-0.35	-0.35	-0.35	-0.35	-0.35	-0.35	-0.35	-0.35	-0.35	-0.35	-0.35	-0.35	-0.35	-0.35	-0.35	-0.35	-0.35	-0.35	-0.35	-0.35	-0.35	-0.35	-0.35	-0.35	-0.35	-0.35	-0.35	-0.35
	-11.7021276595745	NAN	NAN	NAN	NAN	NAN	-0.35	-0.35	-0.35	-0.35	-0.35	-0.35	-0.35	-0.35	-0.35	-0.35	-0.35	-0.35	-0.35	-0.35	-0.35	-0.35	-0.35	-0.35	-0.35	-0.35	-0.35	-0.35	-0.35	-0.35	-0.35	-0.35	-0.35	-0.35	-0.35	-0.35	-0.35	-0.35	-0.35	-0.35	-0.35	-0.35	-0.35	-0.35	-0.35	-0.35	-0.35	-0.35	-0.35
	-11.6413373860182	NAN	NAN	NAN	NAN	NAN	-0.35	-0.35	-0.35	-0.35	-0.35	-0.35	-0.35	-0.35	-0.35	-0.35	-0.35	-0.35	-0.35	-0.35	-0.35	-0.35	-0.35	-0.35	-0.35	-0.35	-0.35	-0.35	-0.35	-0.35	-0.35	-0.35	-0.35	-0.35	-0.35	-0.35	-0.35	-0.35	-0.35	-0.35	-0.35	-0.35	-0.35	-0.35	-0.35	-0.35	-0.35	-0.35	-0.35
	-11.580547112462	NAN	NAN	NAN	NAN	NAN	-0.35	-0.35	-0.35	-0.35	-0.35	-0.35	-0.35	-0.35	-0.35	-0.35	-0.35	-0.35	-0.35	-0.35	-0.35	-0.35	-0.35	-0.35	-0.35	-0.35	-0.35	-0.35	-0.35	-0.35	-0.35	-0.35	-0.35	-0.35	-0.35	-0.35	-0.35	-0.35	-0.35	-0.35	-0.35	-0.35	-0.35	-0.35	-0.35	-0.35	-0.35	-0.35	-0.35
	-11.5197568389058	NAN	NAN	NAN	NAN	NAN	-0.35	-0.35	-0.35	-0.35	-0.35	-0.35	-0.35	-0.35	-0.35	-0.35	-0.35	-0.35	-0.35	-0.35	-0.35	-0.35	-0.35	-0.35	-0.35	-0.35	-0.35	-0.35	-0.35	-0.35	-0.35	-0.35	-0.35	-0.35	-0.35	-0.35	-0.35	-0.35	-0.35	-0.35	-0.35	-0.35	-0.35	-0.35	-0.35	-0.35	-0.35	-0.35	-0.35
	-11.4589665653495	NAN	NAN	NAN	NAN	NAN	-0.35	-0.35	-0.35	-0.35	-0.35	-0.35	-0.35	-0.35	-0.35	-0.35	-0.35	-0.35	-0.35	-0.35	-0.35	-0.35	-0.35	-0.35	-0.35	-0.35	-0.35	-0.35	-0.35	-0.35	-0.35	-0.35	-0.35	-0.35	-0.35	-0.35	-0.35	-0.35	-0.35	-0.35	-0.35	-0.35	-0.35	-0.35	-0.35	-0.35	-0.35	-0.35	-0.35
	-11.3981762917933	NAN	NAN	NAN	NAN	NAN	-0.35	-0.35	-0.35	-0.35	-0.35	-0.35	-0.35	-0.35	-0.35	-0.35	-0.35	-0.35	-0.35	-0.35	-0.35	-0.35	-0.35	-0.35	-0.35	-0.35	-0.35	-0.35	-0.35	-0.35	-0.35	-0.35	-0.35	-0.35	-0.35	-0.35	-0.35	-0.35	-0.35	-0.35	-0.35	-0.35	-0.35	-0.35	-0.35	-0.35	-0.35	-0.35	-0.35
	-11.3373860182371	NAN	NAN	NAN	NAN	NAN	-0.35	-0.35	-0.35	-0.35	-0.35	-0.35	-0.35	-0.35	-0.35	-0.35	-0.35	-0.35	-0.35	-0.35	-0.35	-0.35	-0.35	-0.35	-0.35	-0.35	-0.35	-0.35	-0.35	-0.35	-0.35	-0.35	-0.35	-0.35	-0.35	-0.35	-0.35	-0.35	-0.35	-0.35	-0.35	-0.35	-0.35	-0.35	-0.35	-0.35	-0.35	-0.35	-0.35
	-11.2765957446809	NAN	NAN	NAN	NAN	NAN	-0.35	-0.35	-0.35	-0.35	-0.35	-0.35	-0.35	-0.35	-0.35	-0.35	-0.35	-0.35	-0.35	-0.35	-0.35	-0.35	-0.35	-0.35	-0.35	-0.35	-0.35	-0.35	-0.35	-0.35	-0.35	-0.35	-0.35	-0.35	-0.35	-0.35	-0.35	-0.35	-0.35	-0.35	-0.35	-0.35	-0.35	-0.35	-0.35	-0.35	-0.35	-0.35	-0.35
	-11.2158054711246	NAN	NAN	NAN	NAN	NAN	-0.35	-0.35	-0.35	-0.35	-0.35	-0.35	-0.35	-0.35	-0.35	-0.35	-0.35	-0.35	-0.35	-0.35	-0.35	-0.35	-0.35	-0.35	-0.35	-0.35	-0.35	-0.35	-0.35	-0.35	-0.35	-0.35	-0.35	-0.35	-0.35	-0.35	-0.35	-0.35	-0.35	-0.35	-0.35	-0.35	-0.35	-0.35	-0.35	-0.35	-0.35	-0.35	-0.35
	-11.1550151975684	NAN	NAN	NAN	NAN	NAN	-0.35	-0.35	-0.35	-0.35	-0.35	-0.35	-0.35	-0.35	-0.35	-0.35	-0.35	-0.35	-0.35	-0.35	-0.35	-0.35	-0.35	-0.35	-0.35	-0.35	-0.35	-0.35	-0.35	-0.35	-0.35	-0.35	-0.35	-0.35	-0.35	-0.35	-0.35	-0.35	-0.35	-0.35	-0.35	-0.35	-0.35	-0.35	-0.35	-0.35	-0.35	-0.35	-0.35
	-11.0942249240122	NAN	NAN	NAN	NAN	NAN	-0.35	-0.35	-0.35	-0.35	-0.35	-0.35	-0.35	-0.35	-0.35	-0.35	-0.35	-0.35	-0.35	-0.35	-0.35	-0.35	-0.35	-0.35	-0.35	-0.35	-0.35	-0.35	-0.35	-0.35	-0.35	-0.35	-0.35	-0.35	-0.35	-0.35	-0.35	-0.35	-0.35	-0.35	-0.35	-0.35	-0.35	-0.35	-0.35	-0.35	-0.35	-0.35	-0.35
	-11.0334346504559	NAN	NAN	NAN	NAN	NAN	-0.35	-0.35	-0.35	-0.35	-0.35	-0.35	-0.35	-0.35	-0.35	-0.35	-0.35	-0.35	-0.35	-0.35	-0.35	-0.35	-0.35	-0.35	-0.35	-0.35	-0.35	-0.35	-0.35	-0.35	-0.35	-0.35	-0.35	-0.35	-0.35	-0.35	-0.35	-0.35	-0.35	-0.35	-0.35	-0.35	-0.35	-0.35	-0.35	-0.35	-0.35	-0.35	-0.35
	-10.9726443768997	NAN	NAN	NAN	NAN	NAN	-0.35	-0.35	-0.35	-0.35	-0.35	-0.35	-0.35	-0.35	-0.35	-0.35	-0.35	-0.35	-0.35	-0.35	-0.35	-0.35	-0.35	-0.35	-0.35	-0.35	-0.35	-0.35	-0.35	-0.35	-0.35	-0.35	-0.35	-0.35	-0.35	-0.35	-0.35	-0.35	-0.35	-0.35	-0.35	-0.35	-0.35	-0.35	-0.35	-0.35	-0.35	-0.35	-0.35
	-10.9118541033435	NAN	NAN	NAN	NAN	NAN	-0.35	-0.35	-0.35	-0.35	-0.35	-0.35	-0.35	-0.35	-0.35	-0.35	-0.35	-0.35	-0.35	-0.35	-0.35	-0.35	-0.35	-0.35	-0.35	-0.35	-0.35	-0.35	-0.35	-0.35	-0.35	-0.35	-0.35	-0.35	-0.35	-0.35	-0.35	-0.35	-0.35	-0.35	-0.35	-0.35	-0.35	-0.35	-0.35	-0.35	-0.35	-0.35	-0.35
	-10.8510638297872	NAN	NAN	NAN	NAN	NAN	-0.35	-0.35	-0.35	-0.35	-0.35	-0.35	-0.35	-0.35	-0.35	-0.35	-0.35	-0.35	-0.35	-0.35	-0.35	-0.35	-0.35	-0.35	-0.35	-0.35	-0.35	-0.35	-0.35	-0.35	-0.35	-0.35	-0.35	-0.35	-0.35	-0.35	-0.35	-0.35	-0.35	-0.35	-0.35	-0.35	-0.35	-0.35	-0.35	-0.35	-0.35	-0.35	-0.35
	-10.790273556231	NAN	NAN	NAN	NAN	NAN	-0.35	-0.35	-0.35	-0.35	-0.35	-0.35	-0.35	-0.35	-0.35	-0.35	-0.35	-0.35	-0.35	-0.35	-0.35	-0.35	-0.35	-0.35	-0.35	-0.35	-0.35	-0.35	-0.35	-0.35	-0.35	-0.35	-0.35	-0.35	-0.35	-0.35	-0.35	-0.35	-0.35	-0.35	-0.35	-0.35	-0.35	-0.35	-0.35	-0.35	-0.35	-0.35	-0.35
	-10.7294832826748	NAN	NAN	NAN	NAN	NAN	-0.35	-0.35	-0.35	-0.35	-0.35	-0.35	-0.35	-0.35	-0.35	-0.35	-0.35	-0.35	-0.35	-0.35	-0.35	-0.35	-0.35	-0.35	-0.35	-0.35	-0.35	-0.35	-0.35	-0.35	-0.35	-0.35	-0.35	-0.35	-0.35	-0.35	-0.35	-0.35	-0.35	-0.35	-0.35	-0.35	-0.35	-0.35	-0.35	-0.35	-0.35	-0.35	-0.35
	-10.6686930091185	NAN	NAN	NAN	NAN	NAN	-0.35	-0.35	-0.35	-0.35	-0.35	-0.35	-0.35	-0.35	-0.35	-0.35	-0.35	-0.35	-0.35	-0.35	-0.35	-0.35	-0.35	-0.35	-0.35	-0.35	-0.35	-0.35	-0.35	-0.35	-0.35	-0.35	-0.35	-0.35	-0.35	-0.35	-0.35	-0.35	-0.35	-0.35	-0.35	-0.35	-0.35	-0.35	-0.35	-0.35	-0.35	-0.35	-0.35
	-10.6079027355623	NAN	NAN	NAN	NAN	NAN	-0.35	-0.35	-0.35	-0.35	-0.35	-0.35	-0.35	-0.35	-0.35	-0.35	-0.35	-0.35	-0.35	-0.35	-0.35	-0.35	-0.35	-0.35	-0.35	-0.35	-0.35	-0.35	-0.35	-0.35	-0.35	-0.35	-0.35	-0.35	-0.35	-0.35	-0.35	-0.35	-0.35	-0.35	-0.35	-0.35	-0.35	-0.35	-0.35	-0.35	-0.35	-0.35	-0.35
	-10.5471124620061	NAN	NAN	NAN	NAN	NAN	-0.35	-0.35	-0.35	-0.35	-0.35	-0.35	-0.35	-0.35	-0.35	-0.35	-0.35	-0.35	-0.35	-0.35	-0.35	-0.35	-0.35	-0.35	-0.35	-0.35	-0.35	-0.35	-0.35	-0.35	-0.35	-0.35	-0.35	-0.35	-0.35	-0.35	-0.35	-0.35	-0.35	-0.35	-0.35	-0.35	-0.35	-0.35	-0.35	-0.35	-0.35	-0.35	-0.35
	-10.4863221884498	NAN	NAN	NAN	NAN	NAN	-0.35	-0.35	-0.35	-0.35	-0.35	-0.35	-0.35	-0.35	-0.35	-0.35	-0.35	-0.35	-0.35	-0.35	-0.35	-0.35	-0.35	-0.35	-0.35	-0.35	-0.35	-0.35	-0.35	-0.35	-0.35	-0.35	-0.35	-0.35	-0.35	-0.35	-0.35	-0.35	-0.35	-0.35	-0.35	-0.35	-0.35	-0.35	-0.35	-0.35	-0.35	-0.35	-0.35
	-10.4255319148936	NAN	NAN	NAN	NAN	NAN	-0.35	-0.35	-0.35	-0.35	-0.35	-0.35	-0.35	-0.35	-0.35	-0.35	-0.35	-0.35	-0.35	-0.35	-0.35	-0.35	-0.35	-0.35	-0.35	-0.35	-0.35	-0.35	-0.35	-0.35	-0.35	-0.35	-0.35	-0.35	-0.35	-0.35	-0.35	-0.35	-0.35	-0.35	-0.35	-0.35	-0.35	-0.35	-0.35	-0.35	-0.35	-0.35	-0.35
	-10.3647416413374	NAN	NAN	NAN	NAN	NAN	-0.35	-0.35	-0.35	-0.35	-0.35	-0.35	-0.35	-0.35	-0.35	-0.35	-0.35	-0.35	-0.35	-0.35	-0.35	-0.35	-0.35	-0.35	-0.35	-0.35	-0.35	-0.35	-0.35	-0.35	-0.35	-0.35	-0.35	-0.35	-0.35	-0.35	-0.35	-0.35	-0.35	-0.35	-0.35	-0.35	-0.35	-0.35	-0.35	-0.35	-0.35	-0.35	-0.35
	-10.3039513677812	NAN	NAN	NAN	NAN	NAN	-0.35	-0.35	-0.35	-0.35	-0.35	-0.35	-0.35	-0.35	-0.35	-0.35	-0.35	-0.35	-0.35	-0.35	-0.35	-0.35	-0.35	-0.35	-0.35	-0.35	-0.35	-0.35	-0.35	-0.35	-0.35	-0.35	-0.35	-0.35	-0.35	-0.35	-0.35	-0.35	-0.35	-0.35	-0.35	-0.35	-0.35	-0.35	-0.35	-0.35	-0.35	-0.35	-0.35
	-10.2431610942249	NAN	NAN	NAN	NAN	NAN	-0.35	-0.35	-0.35	-0.35	-0.35	-0.35	-0.35	-0.35	-0.35	-0.35	-0.35	-0.35	-0.35	-0.35	-0.35	-0.35	-0.35	-0.35	-0.35	-0.35	-0.35	-0.35	-0.35	-0.35	-0.35	-0.35	-0.35	-0.35	-0.35	-0.35	-0.35	-0.35	-0.35	-0.35	-0.35	-0.35	-0.35	-0.35	-0.35	-0.35	-0.35	-0.35075	-0.35037
	-10.1823708206687	NAN	NAN	NAN	NAN	NAN	-0.38507	-0.38507	-0.35037	-0.35075	-0.35075	-0.35075	-0.35	-0.35	-0.35	-0.35	-0.35	-0.35	-0.35	-0.35	-0.35	-0.35	-0.35	-0.35	-0.35	-0.35075	-0.35075	-0.35075	-0.35075	-0.35075	-0.35075	-0.35037	-0.38507	-0.38507	-0.38507	-0.38694	-0.38657	-0.38657	-0.38545	-0.38545	-0.38545	-0.38545	-0.38545	-0.38545	-0.38545	-0.38545	-0.38545	-0.38545	-0.38545
	-10.1215805471125	NAN	NAN	NAN	NAN	NAN	-0.38545	-0.38545	-0.38545	-0.38545	-0.38545	-0.38657	-0.38657	-0.38657	-0.38657	-0.38657	-0.38657	-0.38657	-0.38657	-0.38657	-0.38657	-0.38657	-0.38657	-0.38657	-0.38657	-0.38657	-0.38545	-0.38545	-0.38545	-0.38545	-0.38545	-0.38545	-0.38545	-0.38545	-0.38545	-0.49403	-0.49403	-0.52761	-0.38582	-0.38582	-0.38582	-0.38582	-0.38582	-0.38582	-0.38582	-0.38582	-0.38582	-0.38582	-0.38619
	-10.0607902735562	NAN	NAN	NAN	NAN	NAN	-0.38619	-0.38619	-0.38619	-0.38619	-0.38619	-0.38619	-0.38619	-0.38619	-0.38619	-0.38619	-0.38619	-0.38619	-0.38619	-0.38619	-0.38582	-0.38619	-0.38619	-0.38619	-0.38619	-0.38619	-0.38619	-0.38619	-0.38619	-0.38619	-0.38619	-0.38619	-0.38619	-0.38619	-0.38619	-0.38619	-0.38619	-0.38619	-0.38582	-0.38582	-0.38582	-0.38582	-0.38582	-0.38582	-0.38582	-0.38582	-0.38582	-0.38582	-0.52761
	-10	NAN	NAN	NAN	NAN	NAN	-0.52761	-0.52761	-0.52761	-0.38582	-0.38582	-0.38582	-0.38582	-0.38582	-0.38582	-0.38582	-0.38582	-0.38582	-0.38582	-0.38582	-0.38582	-0.38582	-0.38582	-0.38582	-0.38582	-0.38582	-0.38582	-0.38582	-0.38582	-0.38582	-0.38582	-0.38582	-0.52761	-0.52761	-0.49403	-0.49403	-0.49403	-0.49403	-0.49403	-0.49403	-0.49403	-0.49403	-0.49403	-0.38545	-0.38545	-0.38545	-0.38545	-0.38545	-0.38657
	-9.93920972644377	NAN	NAN	NAN	NAN	NAN	-0.38657	-0.38657	-0.38657	-0.38545	-0.38545	-0.38545	-0.38545	-0.38545	-0.38545	-0.38545	-0.38545	-0.49403	-0.49403	-0.49403	-0.38545	-0.38545	-0.49403	-0.49403	-0.38545	-0.38545	-0.38545	-0.38545	-0.38545	-0.38545	-0.38545	-0.38545	-0.38657	-0.38657	-0.38694	-0.42052	-0.42052	-0.38694	-0.38731	-0.38731	-0.38731	-0.38731	-0.38731	-0.38731	-0.38731	-0.38731	-0.38731	-0.38731	-0.38731
	-9.87841945288754	NAN	NAN	NAN	NAN	NAN	-0.38694	-0.38694	-0.38694	-0.38694	-0.38694	-0.38694	-0.38694	-0.38694	-0.38694	-0.38694	-0.38694	-0.42052	-0.42052	-0.38694	-0.38694	-0.38694	-0.42052	-0.42052	-0.38694	-0.38694	-0.38694	-0.38694	-0.38694	-0.38694	-0.38694	-0.38694	-0.38694	-0.38694	-0.38731	-0.38731	-0.38731	-0.38731	-0.38731	-0.38731	-0.38731	-0.38731	-0.38731	-0.38731	-0.38731	-0.38731	-0.38731	-0.38731	-0.38731
	-9.81762917933131	NAN	NAN	NAN	NAN	NAN	-0.38731	-0.38731	-0.38731	-0.38731	-0.38731	-0.38731	-0.38731	-0.38731	-0.38731	-0.38731	-0.38731	-0.38731	-0.38731	-0.38731	-0.38731	-0.38731	-0.38731	-0.38731	-0.38731	-0.38731	-0.38731	-0.38731	-0.38731	-0.38731	-0.38731	-0.38731	-0.38731	-0.38731	-0.38731	-0.38731	-0.38731	-0.38731	-0.38731	-0.38731	-0.38731	-0.38731	-0.38731	-0.38731	-0.38731	-0.38731	-0.38731	-0.38731	-0.38731
	-9.75683890577508	NAN	NAN	NAN	NAN	NAN	-0.38731	-0.38731	-0.38731	-0.38731	-0.38731	-0.38731	-0.38731	-0.38731	-0.38731	-0.38731	-0.38731	-0.38731	-0.38731	-0.38731	-0.38731	-0.38731	-0.38731	-0.38731	-0.38731	-0.38731	-0.38731	-0.38731	-0.38731	-0.38731	-0.38731	-0.38731	-0.38731	-0.38731	-0.38731	-0.38731	-0.38731	-0.38731	-0.38731	-0.38731	-0.38731	-0.38731	-0.38731	-0.38731	-0.38731	-0.38731	-0.38731	-0.38731	-0.38731
	-9.69604863221884	NAN	NAN	NAN	NAN	NAN	-0.38731	-0.38731	-0.38731	-0.38731	-0.38731	-0.38731	-0.38731	-0.38731	-0.38731	-0.38731	-0.38731	-0.38731	-0.38731	-0.38731	-0.38731	-0.38731	-0.38731	-0.38731	-0.38731	-0.38731	-0.38731	-0.38731	-0.38731	-0.38731	-0.38731	-0.38731	-0.38731	-0.38731	-0.38731	-0.38731	-0.38731	-0.38731	-0.38731	-0.38731	-0.38731	-0.38731	-0.38731	-0.38731	-0.38731	-0.38731	-0.38731	-0.38731	-0.38731
	-9.63525835866261	NAN	NAN	NAN	NAN	NAN	-0.38731	-0.38731	-0.38731	-0.38731	-0.38731	-0.38731	-0.38731	-0.38731	-0.38731	-0.38731	-0.38731	-0.38731	-0.38731	-0.38731	-0.38731	-0.38731	-0.38731	-0.38731	-0.38731	-0.38731	-0.38731	-0.38731	-0.38731	-0.38731	-0.38731	-0.38731	-0.38731	-0.38731	-0.38731	-0.38731	-0.38731	-0.38731	-0.38731	-0.38731	-0.38731	-0.38731	-0.38731	-0.38731	-0.38731	-0.38731	-0.38731	-0.38731	-0.38731
	-9.57446808510638	NAN	NAN	NAN	NAN	NAN	-0.38731	-0.38731	-0.38731	-0.38731	-0.38731	-0.38731	-0.38731	-0.38731	-0.38731	-0.38731	-0.38731	-0.38731	-0.38731	-0.38731	-0.38731	-0.38731	-0.38731	-0.38731	-0.38731	-0.38731	-0.38731	-0.38731	-0.38731	-0.38731	-0.38731	-0.38731	-0.38731	-0.38731	-0.38731	-0.38731	-0.38731	-0.38731	-0.38731	-0.38731	-0.38731	-0.38731	-0.38731	-0.38731	-0.38731	-0.38731	-0.38731	-0.38731	-0.38731
	-9.51367781155015	NAN	NAN	NAN	NAN	NAN	-0.38731	-0.38731	-0.38731	-0.38731	-0.38731	-0.38731	-0.38731	-0.38731	-0.38731	-0.38731	-0.38731	-0.38731	-0.38731	-0.38731	-0.38731	-0.38731	-0.38731	-0.38731	-0.38731	-0.38731	-0.38731	-0.38731	-0.38731	-0.38731	-0.38731	-0.38731	-0.38731	-0.38731	-0.38731	-0.38731	-0.38731	-0.38731	-0.38731	-0.38731	-0.38731	-0.38731	-0.38731	-0.38731	-0.38731	-0.38731	-0.38731	-0.38731	-0.38731
	-9.45288753799392	NAN	NAN	NAN	NAN	NAN	-0.38731	-0.38731	-0.38731	-0.38731	-0.38731	-0.38731	-0.38731	-0.38731	-0.38731	-0.38731	-0.38731	-0.38731	-0.38731	-0.38731	-0.38731	-0.38731	-0.38731	-0.38731	-0.38731	-0.38731	-0.38731	-0.38731	-0.38731	-0.38731	-0.38731	-0.38731	-0.38731	-0.38731	-0.38731	-0.38731	-0.38731	-0.38731	-0.38731	-0.38731	-0.38731	-0.38731	-0.38731	-0.38731	-0.38731	-0.38731	-0.38731	-0.38731	-0.38731
	-9.39209726443769	NAN	NAN	NAN	NAN	NAN	-0.38731	-0.38731	-0.38731	-0.38731	-0.38731	-0.38731	-0.38731	-0.38731	-0.38731	-0.38731	-0.38731	-0.38731	-0.38731	-0.38731	-0.38731	-0.38731	-0.38731	-0.38731	-0.38731	-0.38731	-0.38731	-0.38731	-0.38731	-0.38731	-0.38731	-0.38731	-0.38731	-0.38731	-0.38731	-0.38731	-0.38731	-0.38731	-0.38731	-0.38731	-0.38731	-0.38731	-0.38731	-0.38731	-0.38731	-0.38731	-0.38731	-0.38731	-0.38731
	-9.33130699088146	NAN	NAN	NAN	NAN	NAN	-0.38731	-0.38731	-0.38731	-0.38731	-0.38731	-0.38731	-0.38731	-0.38731	-0.38731	-0.38731	-0.38731	-0.38731	-0.38731	-0.38731	-0.38731	-0.38731	-0.38731	-0.38731	-0.38731	-0.38731	-0.38731	-0.38731	-0.38731	-0.38731	-0.38731	-0.38731	-0.38731	-0.38731	-0.38731	-0.38731	-0.38731	-0.38731	-0.38731	-0.38731	-0.38731	-0.38731	-0.38731	-0.38731	-0.38731	-0.38731	-0.38731	-0.38731	-0.38731
	-9.27051671732523	NAN	NAN	NAN	NAN	NAN	-0.38731	-0.38731	-0.38731	-0.38731	-0.38731	-0.38731	-0.38731	-0.38731	-0.38731	-0.38731	-0.38731	-0.38731	-0.38731	-0.38731	-0.38731	-0.38731	-0.38731	-0.38731	-0.38731	-0.38731	-0.38731	-0.38731	-0.38731	-0.38731	-0.38731	-0.38731	-0.38731	-0.38731	-0.38731	-0.38731	-0.38731	-0.38731	-0.38731	-0.38731	-0.38731	-0.38731	-0.38731	-0.38731	-0.38731	-0.38731	-0.38731	-0.38731	-0.38731
	-9.209726443769	NAN	NAN	NAN	NAN	NAN	-0.38731	-0.38731	-0.38731	-0.38731	-0.38731	-0.38731	-0.38731	-0.38731	-0.38731	-0.38731	-0.38731	-0.38731	-0.38731	-0.38731	-0.38731	-0.38731	-0.38731	-0.38731	-0.38731	-0.38731	-0.38731	-0.38731	-0.38731	-0.38731	-0.38731	-0.38731	-0.38731	-0.38731	-0.38731	-0.38731	-0.38731	-0.38731	-0.38731	-0.38731	-0.38731	-0.38731	-0.38731	-0.38731	-0.38731	-0.38731	-0.38731	-0.38731	-0.38731
	-9.14893617021276	NAN	NAN	NAN	NAN	NAN	-0.38731	-0.38731	-0.38731	-0.38731	-0.38731	-0.38731	-0.38731	-0.38731	-0.38731	-0.38731	-0.38731	-0.38731	-0.38731	-0.38731	-0.38731	-0.38731	-0.38731	-0.38731	-0.38731	-0.38731	-0.38731	-0.38731	-0.38731	-0.38731	-0.38731	-0.38731	-0.38731	-0.38731	-0.38731	-0.38731	-0.38731	-0.38731	-0.38731	-0.38731	-0.38731	-0.38731	-0.38731	-0.38731	-0.38731	-0.38731	-0.38731	-0.38731	-0.38731
	-9.08814589665653	NAN	NAN	NAN	NAN	NAN	-0.38731	-0.38731	-0.38731	-0.38731	-0.38731	-0.38731	-0.38731	-0.38731	-0.38731	-0.38731	-0.38731	-0.38731	-0.38731	-0.38731	-0.38731	-0.38731	-0.38731	-0.38731	-0.38731	-0.38731	-0.38731	-0.38731	-0.38731	-0.38731	-0.38731	-0.38731	-0.38731	-0.38731	-0.38731	-0.38731	-0.38731	-0.38731	-0.38731	-0.38731	-0.38731	-0.38731	-0.38731	-0.38731	-0.38731	-0.38731	-0.38731	-0.38731	-0.38731
	-9.0273556231003	NAN	NAN	NAN	NAN	NAN	-0.38731	-0.38731	-0.38731	-0.38731	-0.38731	-0.38731	-0.38731	-0.38731	-0.38731	-0.38731	-0.38731	-0.38731	-0.38731	-0.38731	-0.38731	-0.38731	-0.38731	-0.38731	-0.38731	-0.38731	-0.38731	-0.38731	-0.38731	-0.38731	-0.38731	-0.38731	-0.38731	-0.38731	-0.38731	-0.38731	-0.38731	-0.38731	-0.38731	-0.38731	-0.38731	-0.38731	-0.38731	-0.38731	-0.38731	-0.38731	-0.38731	-0.38731	-0.38731
	-8.96656534954407	NAN	NAN	NAN	NAN	NAN	-0.38731	-0.38731	-0.38731	-0.38731	-0.38731	-0.38731	-0.38731	-0.38731	-0.38731	-0.38731	-0.38731	-0.38731	-0.38731	-0.38731	-0.38731	-0.38731	-0.38731	-0.38731	-0.38731	-0.38731	-0.38731	-0.38731	-0.38731	-0.38731	-0.38731	-0.38731	-0.38731	-0.38731	-0.38731	-0.38731	-0.38731	-0.38731	-0.38731	-0.38731	-0.38731	-0.38731	-0.38731	-0.38731	-0.38731	-0.38731	-0.38731	-0.38731	-0.38731
	-8.90577507598784	NAN	NAN	NAN	NAN	NAN	-0.38731	-0.38731	-0.38731	-0.38731	-0.38731	-0.38731	-0.38731	-0.38731	-0.38731	-0.38731	-0.38731	-0.38731	-0.38731	-0.38731	-0.38731	-0.38731	-0.38731	-0.38731	-0.38731	-0.38731	-0.38731	-0.38731	-0.38731	-0.38731	-0.38731	-0.38731	-0.38731	-0.38731	-0.38731	-0.38731	-0.38731	-0.38731	-0.38731	-0.38731	-0.38731	-0.38731	-0.38731	-0.38731	-0.38731	-0.38731	-0.38731	-0.38731	-0.38731
	-8.84498480243161	NAN	NAN	NAN	NAN	NAN	-0.38731	-0.38731	-0.38731	-0.38731	-0.38731	-0.38731	-0.38731	-0.38731	-0.38731	-0.38731	-0.38731	-0.38731	-0.38731	-0.38731	-0.38731	-0.38731	-0.38731	-0.38731	-0.38731	-0.38731	-0.38731	-0.38731	-0.38731	-0.38731	-0.38731	-0.38731	-0.38731	-0.38731	-0.38731	-0.38731	-0.38731	-0.38731	-0.38731	-0.38731	-0.38731	-0.38731	-0.38731	-0.38731	-0.38731	-0.38731	-0.38731	-0.38731	-0.38731
	-8.78419452887538	NAN	NAN	NAN	NAN	NAN	-0.38731	-0.38731	-0.38731	-0.38731	-0.38731	-0.38731	-0.38731	-0.38731	-0.38731	-0.38731	-0.38731	-0.38731	-0.38731	-0.38731	-0.38731	-0.38731	-0.38731	-0.38731	-0.38731	-0.38731	-0.38731	-0.38731	-0.38731	-0.38731	-0.38731	-0.38731	-0.38731	-0.38731	-0.38731	-0.38731	-0.38731	-0.38731	-0.38731	-0.38731	-0.38731	-0.38731	-0.38731	-0.38731	-0.38731	-0.38731	-0.38731	-0.38731	-0.38731
	-8.72340425531915	NAN	NAN	NAN	NAN	NAN	-0.38731	-0.38731	-0.38731	-0.38731	-0.38731	-0.38731	-0.38731	-0.38731	-0.38731	-0.38731	-0.38731	-0.38731	-0.38731	-0.38731	-0.38731	-0.38731	-0.38731	-0.38731	-0.38731	-0.38731	-0.38731	-0.38731	-0.38731	-0.38731	-0.38731	-0.38731	-0.38731	-0.38731	-0.38731	-0.38731	-0.38731	-0.38731	-0.38731	-0.38731	-0.38731	-0.38731	-0.38731	-0.38731	-0.38731	-0.38731	-0.38731	-0.38731	-0.38731
	-8.66261398176292	NAN	NAN	NAN	NAN	NAN	-0.38731	-0.38731	-0.38731	-0.38731	-0.38731	-0.38731	-0.38731	-0.38731	-0.38731	-0.38731	-0.38731	-0.38731	-0.38731	-0.38731	-0.38731	-0.38731	-0.38731	-0.38731	-0.38731	-0.38731	-0.38731	-0.38731	-0.38731	-0.38731	-0.38731	-0.38731	-0.38731	-0.38731	-0.38731	-0.38731	-0.38731	-0.38731	-0.38731	-0.38731	-0.38731	-0.38731	-0.38731	-0.38731	-0.38731	-0.38731	-0.38731	-0.38731	-0.38731
	-8.60182370820669	NAN	NAN	NAN	NAN	NAN	-0.38731	-0.38731	-0.38731	-0.38731	-0.38731	-0.38731	-0.38731	-0.38731	-0.38731	-0.38731	-0.38731	-0.38731	-0.38731	-0.38731	-0.38731	-0.38731	-0.38731	-0.38731	-0.38731	-0.38731	-0.38731	-0.38731	-0.38731	-0.38731	-0.38731	-0.38731	-0.38731	-0.38731	-0.38731	-0.38731	-0.38731	-0.38731	-0.38731	-0.38731	-0.38731	-0.38731	-0.38731	-0.38731	-0.38731	-0.38731	-0.38731	-0.38731	-0.38731
	-8.54103343465045	NAN	NAN	NAN	NAN	NAN	-0.38731	-0.38731	-0.38731	-0.38731	-0.38731	-0.38731	-0.38731	-0.38731	-0.38731	-0.38731	-0.38731	-0.38731	-0.38731	-0.38731	-0.38731	-0.38731	-0.38731	-0.38731	-0.38731	-0.38731	-0.38731	-0.38731	-0.38731	-0.38731	-0.38731	-0.38731	-0.38731	-0.38731	-0.38731	-0.38731	-0.38731	-0.38731	-0.38731	-0.38731	-0.38731	-0.38731	-0.38731	-0.38731	-0.38731	-0.38731	-0.38731	-0.38731	-0.38731
	-8.48024316109423	NAN	NAN	NAN	NAN	NAN	-0.38731	-0.38731	-0.38731	-0.38731	-0.38731	-0.38731	-0.38731	-0.38731	-0.38731	-0.38731	-0.38731	-0.38731	-0.38731	-0.38731	-0.38731	-0.38731	-0.38731	-0.38731	-0.38731	-0.38731	-0.38731	-0.38731	-0.38731	-0.38731	-0.38731	-0.38731	-0.38731	-0.38731	-0.38731	-0.38731	-0.38731	-0.38731	-0.38731	-0.38731	-0.38731	-0.38731	-0.38731	-0.38731	-0.38731	-0.38731	-0.38731	-0.38731	-0.38731
	-8.41945288753799	NAN	NAN	NAN	NAN	NAN	-0.38731	-0.38731	-0.38731	-0.38731	-0.38731	-0.38731	-0.38731	-0.38731	-0.38731	-0.38731	-0.38731	-0.38731	-0.38731	-0.38731	-0.38731	-0.38731	-0.38731	-0.38731	-0.38731	-0.38731	-0.38731	-0.38731	-0.38731	-0.38731	-0.38731	-0.38731	-0.38731	-0.38731	-0.38731	-0.38731	-0.38731	-0.38731	-0.38731	-0.38731	-0.38731	-0.38731	-0.38731	-0.38731	-0.38731	-0.38731	-0.38731	-0.38731	-0.38731
	-8.35866261398176	NAN	NAN	NAN	NAN	NAN	-0.38731	-0.38731	-0.38731	-0.38731	-0.38731	-0.38731	-0.38731	-0.38731	-0.38731	-0.38731	-0.38731	-0.38731	-0.38731	-0.38731	-0.38731	-0.38731	-0.38731	-0.38731	-0.38731	-0.38731	-0.38731	-0.38731	-0.38731	-0.38731	-0.38731	-0.38731	-0.38731	-0.38731	-0.38731	-0.38731	-0.38731	-0.38731	-0.38731	-0.38731	-0.38731	-0.38731	-0.38731	-0.38731	-0.38731	-0.38731	-0.38731	-0.38731	-0.38731
	-8.29787234042553	NAN	NAN	NAN	NAN	NAN	-0.38731	-0.38731	-0.38731	-0.38731	-0.38731	-0.38731	-0.38731	-0.38731	-0.38731	-0.38731	-0.38731	-0.38731	-0.38731	-0.38731	-0.38731	-0.38731	-0.38731	-0.38731	-0.38731	-0.38731	-0.38731	-0.38731	-0.38731	-0.38731	-0.38731	-0.38731	-0.38731	-0.38731	-0.38731	-0.38731	-0.38731	-0.38731	-0.38731	-0.38731	-0.38731	-0.38731	-0.38731	-0.38731	-0.38731	-0.38731	-0.38731	-0.38731	-0.38731
	-8.2370820668693	NAN	NAN	NAN	NAN	NAN	-0.38731	-0.38731	-0.38731	-0.38731	-0.38731	-0.38731	-0.38731	-0.38731	-0.38731	-0.38731	-0.38731	-0.38731	-0.38731	-0.38731	-0.38731	-0.38731	-0.38731	-0.38731	-0.38731	-0.38731	-0.38731	-0.38731	-0.38731	-0.38731	-0.38731	-0.38731	-0.38731	-0.38731	-0.38731	-0.38731	-0.38731	-0.38731	-0.38731	-0.38731	-0.38731	-0.38731	-0.38731	-0.38731	-0.38731	-0.38731	-0.38731	-0.38731	-0.38731
	-8.17629179331307	NAN	NAN	NAN	NAN	NAN	-0.38731	-0.38731	-0.38731	-0.38731	-0.38731	-0.38731	-0.38731	-0.38731	-0.38731	-0.38731	-0.38731	-0.38731	-0.38731	-0.38731	-0.38731	-0.38731	-0.38731	-0.38731	-0.38731	-0.38731	-0.38731	-0.38731	-0.38731	-0.38731	-0.38731	-0.38731	-0.38731	-0.38731	-0.38731	-0.38731	-0.38731	-0.38731	-0.38731	-0.38731	-0.38731	-0.38731	-0.38731	-0.38731	-0.38731	-0.38731	-0.38731	-0.38731	-0.38731
	-8.11550151975684	NAN	NAN	NAN	NAN	NAN	-0.38731	-0.38731	-0.38731	-0.38731	-0.38731	-0.38731	-0.38731	-0.38731	-0.38731	-0.38731	-0.38731	-0.38731	-0.38731	-0.38731	-0.38731	-0.38731	-0.38731	-0.38731	-0.38731	-0.38731	-0.38731	-0.38731	-0.38731	-0.38731	-0.38731	-0.38731	-0.38731	-0.38731	-0.38731	-0.38731	-0.38731	-0.38731	-0.38731	-0.38731	-0.38731	-0.38731	-0.38731	-0.38731	-0.38731	-0.38731	-0.38731	-0.38731	-0.38731
	-8.05471124620061	NAN	NAN	NAN	NAN	NAN	-0.42052	-0.42052	-0.42052	-0.42052	-0.42052	-0.42052	-0.42052	-0.42052	-0.42052	-0.42052	-0.42052	-0.42052	-0.42052	-0.4209	-0.4209	-0.4209	-0.42052	-0.42052	-0.42052	-0.42052	-0.42052	-0.42052	-0.42052	-0.42052	-0.38731	-0.38731	-0.38731	-0.38731	-0.38731	-0.38731	-0.38731	-0.38731	-0.38731	-0.38731	-0.38731	-0.38731	-0.38731	-0.38731	-0.38731	-0.38731	-0.38731	-0.38731	-0.38731
	-7.99392097264437	NAN	NAN	NAN	NAN	NAN	-0.42201	-0.42201	-0.42201	-0.42201	-0.42201	-0.42201	-0.42201	-0.42201	-0.42201	-0.42201	-0.42201	-0.42201	-0.42201	-0.42201	-0.42201	-0.42201	-0.42201	-0.42201	-0.42201	-0.42201	-0.42201	-0.42201	-0.42201	-0.42201	-0.42201	-0.42201	-0.42201	-0.42201	-0.42201	-0.42201	-0.42201	-0.42201	-0.42201	-0.42201	-0.42239	-0.4209	-0.4209	-0.4209	-0.42052	-0.42052	-0.38694	-0.38731	-0.38731
	-7.93313069908815	NAN	NAN	NAN	NAN	NAN	-0.42127	-0.42127	-0.42127	-0.42127	-0.42127	-0.42127	-0.42127	-0.42127	-0.42127	-0.42127	-0.42127	-0.42127	-0.42127	-0.42127	-0.42127	-0.42127	-0.42127	-0.42127	-0.42127	-0.42127	-0.42127	-0.42127	-0.42127	-0.42127	-0.42127	-0.42127	-0.42127	-0.42127	-0.42127	-0.42127	-0.42127	-0.42127	-0.42127	-0.42127	-0.45672	-0.42201	-0.42201	-0.42201	-0.42201	-0.42201	-0.42239	-0.42239	-0.4209
	-7.87234042553191	NAN	NAN	NAN	NAN	NAN	-0.45672	-0.45672	-0.45672	-0.45672	-0.45672	-0.45672	-0.45672	-0.45672	-0.45672	-0.45672	-0.42201	-0.45672	-0.42201	-0.42201	-0.42201	-0.42201	-0.45672	-0.45672	-0.45672	-0.45672	-0.45672	-0.45672	-0.45672	-0.45672	-0.45672	-0.42127	-0.42127	-0.42127	-0.42127	-0.42127	-0.42127	-0.42127	-0.42127	-0.42127	-0.42127	-0.42127	-0.42127	-0.42127	-0.42127	-0.42127	-0.42127	-0.42127	-0.45672
	-7.81155015197568	NAN	NAN	NAN	NAN	NAN	-0.45784	-0.42239	-0.42239	-0.42239	-0.42239	-0.42239	-0.42239	-0.42239	-0.42239	-0.42239	-0.42239	-0.42239	-0.42239	-0.42239	-0.42239	-0.42239	-0.42239	-0.42239	-0.42239	-0.42239	-0.42239	-0.42239	-0.45784	-0.45784	-0.42201	-0.42201	-0.42201	-0.42201	-0.42201	-0.42201	-0.42201	-0.42201	-0.42201	-0.42201	-0.45672	-0.45672	-0.45672	-0.45672	-0.45672	-0.42127	-0.42127	-0.42127	-0.42127
	-7.75075987841945	NAN	NAN	NAN	NAN	NAN	-0.42276	-0.42276	-0.42276	-0.42276	-0.42276	-0.42276	-0.42276	-0.42276	-0.42276	-0.42276	-0.42276	-0.42276	-0.42276	-0.42276	-0.42276	-0.42276	-0.42276	-0.42276	-0.42276	-0.42276	-0.42276	-0.42276	-0.42276	-0.42276	-0.42276	-0.42276	-0.42276	-0.42276	-0.42276	-0.42276	-0.42276	-0.42276	-0.42276	-0.42276	-0.42276	-0.45634	-0.42239	-0.42239	-0.42239	-0.42201	-0.42201	-0.45672	-0.42127
	-7.68996960486322	NAN	NAN	NAN	NAN	NAN	-0.42276	-0.42276	-0.42276	-0.42276	-0.42276	-0.42276	-0.42276	-0.42276	-0.42276	-0.42276	-0.42276	-0.42276	-0.42276	-0.42276	-0.42276	-0.42276	-0.42276	-0.42276	-0.42276	-0.42276	-0.42276	-0.42276	-0.42276	-0.42276	-0.42276	-0.42276	-0.42276	-0.42276	-0.42276	-0.42276	-0.42276	-0.42276	-0.42276	-0.42276	-0.42276	-0.42276	-0.42276	-0.42276	-0.42276	-0.42276	-0.42276	-0.45634	-0.45634
	-7.62917933130699	NAN	NAN	NAN	NAN	NAN	-0.42276	-0.42276	-0.42276	-0.42276	-0.42276	-0.42276	-0.42276	-0.42276	-0.42276	-0.42276	-0.42276	-0.42276	-0.42276	-0.42276	-0.42276	-0.42276	-0.42276	-0.42276	-0.42276	-0.42276	-0.42276	-0.42276	-0.42276	-0.42276	-0.42276	-0.42276	-0.42276	-0.42276	-0.42276	-0.42276	-0.42276	-0.42276	-0.42276	-0.42276	-0.42276	-0.42276	-0.42276	-0.42276	-0.42276	-0.42276	-0.42276	-0.42276	-0.42276
	-7.56838905775076	NAN	NAN	NAN	NAN	NAN	-0.42276	-0.42276	-0.42276	-0.42276	-0.42276	-0.42276	-0.42276	-0.42276	-0.42276	-0.42276	-0.42276	-0.42276	-0.42276	-0.42276	-0.42276	-0.42276	-0.42276	-0.42276	-0.42276	-0.42276	-0.42276	-0.42276	-0.42276	-0.42276	-0.42276	-0.42276	-0.42276	-0.42276	-0.42276	-0.42276	-0.42276	-0.42276	-0.42276	-0.42276	-0.42276	-0.42276	-0.42276	-0.42276	-0.42276	-0.42276	-0.42276	-0.42276	-0.42276
	-7.50759878419453	NAN	NAN	NAN	NAN	NAN	-0.42276	-0.42276	-0.42276	-0.42276	-0.42276	-0.42276	-0.42276	-0.42276	-0.42276	-0.42276	-0.42276	-0.42276	-0.42276	-0.42276	-0.42276	-0.42276	-0.42276	-0.42276	-0.42276	-0.42276	-0.42276	-0.42276	-0.42276	-0.42276	-0.42276	-0.42276	-0.42276	-0.42276	-0.42276	-0.42276	-0.42276	-0.42276	-0.42276	-0.42276	-0.42276	-0.42276	-0.42276	-0.42276	-0.42276	-0.42276	-0.42276	-0.42276	-0.42276
	-7.4468085106383	NAN	NAN	NAN	NAN	NAN	-0.42276	-0.42276	-0.42276	-0.42276	-0.42276	-0.42276	-0.42276	-0.42276	-0.42276	-0.42276	-0.42276	-0.42276	-0.42276	-0.42276	-0.42276	-0.42276	-0.42276	-0.42276	-0.42276	-0.42276	-0.42276	-0.42276	-0.42276	-0.42276	-0.42276	-0.42276	-0.42276	-0.42276	-0.42276	-0.42276	-0.42276	-0.42276	-0.42276	-0.42276	-0.42276	-0.42276	-0.42276	-0.42276	-0.42276	-0.42276	-0.42276	-0.42276	-0.42276
	-7.38601823708207	NAN	NAN	NAN	NAN	NAN	-0.42276	-0.42276	-0.42276	-0.42276	-0.42276	-0.42276	-0.42276	-0.42276	-0.42276	-0.42276	-0.42276	-0.42276	-0.42276	-0.42276	-0.42276	-0.42276	-0.42276	-0.42276	-0.42276	-0.42276	-0.42276	-0.42276	-0.42276	-0.42276	-0.42276	-0.42276	-0.42276	-0.42276	-0.42276	-0.42276	-0.42276	-0.42276	-0.42276	-0.42276	-0.42276	-0.42276	-0.42276	-0.42276	-0.42276	-0.42276	-0.42276	-0.42276	-0.42276
	-7.32522796352584	NAN	NAN	NAN	NAN	NAN	-0.42276	-0.42276	-0.42276	-0.42276	-0.42276	-0.42276	-0.42276	-0.42276	-0.42276	-0.42276	-0.42276	-0.42276	-0.42276	-0.42276	-0.42276	-0.42276	-0.42276	-0.42276	-0.42276	-0.42276	-0.42276	-0.42276	-0.42276	-0.42276	-0.42276	-0.42276	-0.42276	-0.42276	-0.42276	-0.42276	-0.42276	-0.42276	-0.42276	-0.42276	-0.42276	-0.42276	-0.42276	-0.42276	-0.42276	-0.42276	-0.42276	-0.42276	-0.42276
	-7.2644376899696	NAN	NAN	NAN	NAN	NAN	-0.42276	-0.42276	-0.42276	-0.42276	-0.42276	-0.42276	-0.42276	-0.42276	-0.42276	-0.42276	-0.42276	-0.42276	-0.42276	-0.42276	-0.42276	-0.42276	-0.42276	-0.42276	-0.42276	-0.42276	-0.42276	-0.42276	-0.42276	-0.42276	-0.42276	-0.42276	-0.42276	-0.42276	-0.42276	-0.42276	-0.42276	-0.42276	-0.42276	-0.42276	-0.42276	-0.42276	-0.42276	-0.42276	-0.42276	-0.42276	-0.42276	-0.42276	-0.42276
	-7.20364741641338	NAN	NAN	NAN	NAN	NAN	-0.42276	-0.42276	-0.42276	-0.42276	-0.42276	-0.42276	-0.42276	-0.42276	-0.42276	-0.42276	-0.42276	-0.42276	-0.42276	-0.42276	-0.42276	-0.42276	-0.42276	-0.42276	-0.42276	-0.42276	-0.42276	-0.42276	-0.42276	-0.42276	-0.42276	-0.42276	-0.42276	-0.42276	-0.42276	-0.42276	-0.42276	-0.42276	-0.42276	-0.42276	-0.42276	-0.42276	-0.42276	-0.42276	-0.42276	-0.42276	-0.42276	-0.42276	-0.42276
	-7.14285714285714	NAN	NAN	NAN	NAN	NAN	-0.42276	-0.42276	-0.42276	-0.42276	-0.42276	-0.42276	-0.42276	-0.42276	-0.42276	-0.42276	-0.42276	-0.42276	-0.42276	-0.42276	-0.42276	-0.42276	-0.42276	-0.42276	-0.42276	-0.42276	-0.42276	-0.42276	-0.42276	-0.42276	-0.42276	-0.42276	-0.42276	-0.42276	-0.42276	-0.42276	-0.42276	-0.42276	-0.42276	-0.42276	-0.42276	-0.42276	-0.42276	-0.42276	-0.42276	-0.42276	-0.42276	-0.42276	-0.42276
	-7.08206686930091	NAN	NAN	NAN	NAN	NAN	-0.42276	-0.42276	-0.42276	-0.42276	-0.42276	-0.42276	-0.42276	-0.42276	-0.42276	-0.42276	-0.42276	-0.42276	-0.42276	-0.42276	-0.42276	-0.42276	-0.42276	-0.42276	-0.42276	-0.42276	-0.42276	-0.42276	-0.42276	-0.42276	-0.42276	-0.42276	-0.42276	-0.42276	-0.42276	-0.42276	-0.42276	-0.42276	-0.42276	-0.42276	-0.42276	-0.42276	-0.42276	-0.42276	-0.42276	-0.42276	-0.42276	-0.42276	-0.42276
	-7.02127659574468	NAN	NAN	NAN	NAN	NAN	-0.42276	-0.42276	-0.42276	-0.42276	-0.42276	-0.42276	-0.42276	-0.42276	-0.42276	-0.42276	-0.42276	-0.42276	-0.42276	-0.42276	-0.42276	-0.42276	-0.42276	-0.42276	-0.42276	-0.42276	-0.42276	-0.42276	-0.42276	-0.42276	-0.42276	-0.42276	-0.42276	-0.42276	-0.42276	-0.42276	-0.42276	-0.42276	-0.42276	-0.42276	-0.42276	-0.42276	-0.42276	-0.42276	-0.42276	-0.42276	-0.42276	-0.42276	-0.42276
	-6.96048632218845	NAN	NAN	NAN	NAN	NAN	-0.42276	-0.42276	-0.42276	-0.42276	-0.42276	-0.42276	-0.42276	-0.42276	-0.42276	-0.42276	-0.42276	-0.42276	-0.42276	-0.42276	-0.42276	-0.42276	-0.42276	-0.42276	-0.42276	-0.42276	-0.42276	-0.42276	-0.42276	-0.42276	-0.42276	-0.42276	-0.42276	-0.42276	-0.42276	-0.42276	-0.42276	-0.42276	-0.42276	-0.42276	-0.42276	-0.42276	-0.42276	-0.42276	-0.42276	-0.42276	-0.42276	-0.42276	-0.42276
	-6.89969604863222	NAN	NAN	NAN	NAN	NAN	-0.42276	-0.42276	-0.42276	-0.42276	-0.42276	-0.42276	-0.42276	-0.42276	-0.42276	-0.42276	-0.42276	-0.42276	-0.42276	-0.42276	-0.42276	-0.42276	-0.42276	-0.42276	-0.42276	-0.42276	-0.42276	-0.42276	-0.42276	-0.42276	-0.42276	-0.42276	-0.42276	-0.42276	-0.42276	-0.42276	-0.42276	-0.42276	-0.42276	-0.42276	-0.42276	-0.42276	-0.42276	-0.42276	-0.42276	-0.42276	-0.42276	-0.42276	-0.42276
	-6.83890577507599	NAN	NAN	NAN	NAN	NAN	-0.42276	-0.42276	-0.42276	-0.42276	-0.42276	-0.42276	-0.42276	-0.42276	-0.42276	-0.42276	-0.42276	-0.42276	-0.42276	-0.42276	-0.42276	-0.42276	-0.42276	-0.42276	-0.42276	-0.42276	-0.42276	-0.42276	-0.42276	-0.42276	-0.42276	-0.42276	-0.42276	-0.42276	-0.42276	-0.42276	-0.42276	-0.42276	-0.42276	-0.42276	-0.42276	-0.42276	-0.42276	-0.42276	-0.42276	-0.42276	-0.42276	-0.42276	-0.42276
	-6.77811550151976	NAN	NAN	NAN	NAN	NAN	-0.42276	-0.42276	-0.42276	-0.42276	-0.42276	-0.42276	-0.42276	-0.42276	-0.42276	-0.42276	-0.42276	-0.42276	-0.42276	-0.42276	-0.42276	-0.42276	-0.42276	-0.42276	-0.42276	-0.42276	-0.42276	-0.42276	-0.42276	-0.42276	-0.42276	-0.42276	-0.42276	-0.42276	-0.42276	-0.42276	-0.42276	-0.42276	-0.42276	-0.42276	-0.42276	-0.42276	-0.42276	-0.42276	-0.42276	-0.42276	-0.42276	-0.42276	-0.42276
	-6.71732522796352	NAN	NAN	NAN	NAN	NAN	-0.42276	-0.42276	-0.42276	-0.42276	-0.42276	-0.42276	-0.42276	-0.42276	-0.42276	-0.42276	-0.42276	-0.42276	-0.42276	-0.42276	-0.42276	-0.42276	-0.42276	-0.42276	-0.42276	-0.42276	-0.42276	-0.42276	-0.42276	-0.42276	-0.42276	-0.42276	-0.42276	-0.42276	-0.42276	-0.42276	-0.42276	-0.42276	-0.42276	-0.42276	-0.42276	-0.42276	-0.42276	-0.42276	-0.42276	-0.42276	-0.42276	-0.42276	-0.42276
	-6.6565349544073	NAN	NAN	NAN	NAN	NAN	-0.42276	-0.42276	-0.42276	-0.42276	-0.42276	-0.42276	-0.42276	-0.42276	-0.42276	-0.42276	-0.42276	-0.42276	-0.42276	-0.42276	-0.42276	-0.42276	-0.42276	-0.42276	-0.42276	-0.42276	-0.42276	-0.42276	-0.42276	-0.42276	-0.42276	-0.42276	-0.42276	-0.42276	-0.42276	-0.42276	-0.42276	-0.42276	-0.42276	-0.42276	-0.42276	-0.42276	-0.42276	-0.42276	-0.42276	-0.42276	-0.42276	-0.42276	-0.42276
	-6.59574468085106	NAN	NAN	NAN	NAN	NAN	-0.42276	-0.42276	-0.42276	-0.42276	-0.42276	-0.42276	-0.42276	-0.42276	-0.42276	-0.42276	-0.42276	-0.42276	-0.42276	-0.42276	-0.42276	-0.42276	-0.42276	-0.42276	-0.42276	-0.42276	-0.42276	-0.42276	-0.42276	-0.42276	-0.42276	-0.42276	-0.42276	-0.42276	-0.42276	-0.42276	-0.42276	-0.42276	-0.42276	-0.42276	-0.42276	-0.42276	-0.42276	-0.42276	-0.42276	-0.42276	-0.42276	-0.42276	-0.42276
	-6.53495440729483	NAN	NAN	NAN	NAN	NAN	-0.42276	-0.42276	-0.42276	-0.42276	-0.42276	-0.42276	-0.42276	-0.42276	-0.42276	-0.42276	-0.42276	-0.45634	-0.45634	-0.45634	-0.45634	-0.45634	-0.45634	-0.45634	-0.45634	-0.45634	-0.42276	-0.42276	-0.42276	-0.42276	-0.42276	-0.42276	-0.42276	-0.42276	-0.42276	-0.42276	-0.42276	-0.42276	-0.42276	-0.42276	-0.42276	-0.42276	-0.42276	-0.42276	-0.42276	-0.42276	-0.42276	-0.42276	-0.42276
	-6.4741641337386	NAN	NAN	NAN	NAN	NAN	-0.49179	-0.49179	-0.49179	-0.45784	-0.45784	-0.45784	-0.45784	-0.45784	-0.45784	-0.45784	-0.45784	-0.42201	-0.42201	-0.42201	-0.42201	-0.42201	-0.42201	-0.42201	-0.42201	-0.45784	-0.45784	-0.45784	-0.45784	-0.45784	-0.45784	-0.45784	-0.49179	-0.49179	-0.42239	-0.42239	-0.45634	-0.45634	-0.45634	-0.42276	-0.42276	-0.42276	-0.42276	-0.42276	-0.42276	-0.42276	-0.42276	-0.42276	-0.42276
	-6.41337386018237	NAN	NAN	NAN	NAN	NAN	-0.45672	-0.45672	-0.49328	-0.49328	-0.49328	-0.45709	-0.45709	-0.45709	-0.45746	-0.45746	-0.45746	-0.45746	-0.45746	-0.45746	-0.45746	-0.45746	-0.45746	-0.45746	-0.45746	-0.45746	-0.45746	-0.45746	-0.45746	-0.45709	-0.45709	-0.49328	-0.49328	-0.45672	-0.45672	-0.42201	-0.45784	-0.45784	-0.45784	-0.49179	-0.42239	-0.42239	-0.45634	-0.45634	-0.42276	-0.42276	-0.42276	-0.42276	-0.42276
	-6.35258358662614	NAN	NAN	NAN	NAN	NAN	-0.45746	-0.45746	-0.45746	-0.45746	-0.45709	-0.45709	-0.45709	-0.45709	-0.45709	-0.45709	-0.45709	-0.45709	-0.49328	-0.49328	-0.49328	-0.49328	-0.49328	-0.49328	-0.45709	-0.45709	-0.45709	-0.45709	-0.45709	-0.45709	-0.45709	-0.45746	-0.45746	-0.45746	-0.45746	-0.45746	-0.45746	-0.45746	-0.45746	-0.45709	-0.49328	-0.45672	-0.42201	-0.45784	-0.49179	-0.42239	-0.45634	-0.45634	-0.45634
	-6.29179331306991	NAN	NAN	NAN	NAN	NAN	-0.45709	-0.45709	-0.45709	-0.45709	-0.45709	-0.49328	-0.45672	-0.45672	-0.45672	-0.45672	-0.45672	-0.49216	-0.45784	-0.45784	-0.45784	-0.45784	-0.45784	-0.45784	-0.45784	-0.42201	-0.45672	-0.45672	-0.45672	-0.45672	-0.49328	-0.45709	-0.45709	-0.45709	-0.45709	-0.45709	-0.45709	-0.45709	-0.45709	-0.45746	-0.45746	-0.45746	-0.45746	-0.45746	-0.45746	-0.45709	-0.49328	-0.45672	-0.45784
	-6.23100303951368	NAN	NAN	NAN	NAN	NAN	-0.49179	-0.49179	-0.49179	-0.49179	-0.49179	-0.49179	-0.49179	-0.49179	-0.49179	-0.49179	-0.49179	-0.49179	-0.49179	-0.49179	-0.49179	-0.49179	-0.49179	-0.49179	-0.49179	-0.49179	-0.49179	-0.49179	-0.49179	-0.49179	-0.49179	-0.49179	-0.49179	-0.49179	-0.45784	-0.45784	-0.45784	-0.45784	-0.45672	-0.45672	-0.45709	-0.45746	-0.45746	-0.45746	-0.45746	-0.45746	-0.45709	-0.45709	-0.45709
	-6.17021276595745	NAN	NAN	NAN	NAN	NAN	-0.45821	-0.45821	-0.45821	-0.45821	-0.45821	-0.45821	-0.45821	-0.45821	-0.45821	-0.45821	-0.45821	-0.45821	-0.45821	-0.45821	-0.45821	-0.45821	-0.45821	-0.45821	-0.45821	-0.45821	-0.45821	-0.45821	-0.45821	-0.45821	-0.45821	-0.45821	-0.45821	-0.45821	-0.49179	-0.49179	-0.49179	-0.49179	-0.49179	-0.49179	-0.45784	-0.45784	-0.49216	-0.45672	-0.45672	-0.49328	-0.45709	-0.45746	-0.45746
	-6.10942249240122	NAN	NAN	NAN	NAN	NAN	-0.45821	-0.45821	-0.45821	-0.45821	-0.45821	-0.45821	-0.45821	-0.45821	-0.45821	-0.45821	-0.45821	-0.45821	-0.45821	-0.45821	-0.45821	-0.45821	-0.45821	-0.45821	-0.45821	-0.45821	-0.45821	-0.45821	-0.45821	-0.45821	-0.45821	-0.45821	-0.45821	-0.45821	-0.45821	-0.45821	-0.45821	-0.45821	-0.45821	-0.45821	-0.45821	-0.49179	-0.49179	-0.49179	-0.45784	-0.45784	-0.45784	-0.49216	-0.45672
	-6.04863221884498	NAN	NAN	NAN	NAN	NAN	-0.45821	-0.45821	-0.45821	-0.45821	-0.45821	-0.45821	-0.45821	-0.45821	-0.45821	-0.45821	-0.45821	-0.45821	-0.45821	-0.45821	-0.45821	-0.45821	-0.45821	-0.45821	-0.45821	-0.45821	-0.45821	-0.45821	-0.45821	-0.45821	-0.45821	-0.45821	-0.45821	-0.45821	-0.45821	-0.45821	-0.45821	-0.45821	-0.45821	-0.45821	-0.45821	-0.45821	-0.45821	-0.45821	-0.45821	-0.45821	-0.45821	-0.49179	-0.49179
	-5.98784194528875	NAN	NAN	NAN	NAN	NAN	-0.45821	-0.45821	-0.45821	-0.45821	-0.45821	-0.45821	-0.45821	-0.45821	-0.45821	-0.45821	-0.45821	-0.45821	-0.45821	-0.45821	-0.45821	-0.45821	-0.45821	-0.45821	-0.45821	-0.45821	-0.45821	-0.45821	-0.45821	-0.45821	-0.45821	-0.45821	-0.45821	-0.45821	-0.45821	-0.45821	-0.45821	-0.45821	-0.45821	-0.45821	-0.45821	-0.45821	-0.45821	-0.45821	-0.45821	-0.45821	-0.45821	-0.45821	-0.45821
	-5.92705167173252	NAN	NAN	NAN	NAN	NAN	-0.45821	-0.45821	-0.45821	-0.45821	-0.45821	-0.45821	-0.45821	-0.45821	-0.45821	-0.45821	-0.45821	-0.45821	-0.45821	-0.45821	-0.45821	-0.45821	-0.45821	-0.45821	-0.45821	-0.45821	-0.45821	-0.45821	-0.45821	-0.45821	-0.45821	-0.45821	-0.45821	-0.45821	-0.45821	-0.45821	-0.45821	-0.45821	-0.45821	-0.45821	-0.45821	-0.45821	-0.45821	-0.45821	-0.45821	-0.45821	-0.45821	-0.45821	-0.45821
	-5.86626139817629	NAN	NAN	NAN	NAN	NAN	-0.45821	-0.45821	-0.45821	-0.45821	-0.45821	-0.45821	-0.45821	-0.45821	-0.45821	-0.45821	-0.45821	-0.45821	-0.45821	-0.45821	-0.45821	-0.45821	-0.45821	-0.45821	-0.45821	-0.45821	-0.45821	-0.45821	-0.45821	-0.45821	-0.45821	-0.45821	-0.45821	-0.45821	-0.45821	-0.45821	-0.45821	-0.45821	-0.45821	-0.45821	-0.45821	-0.45821	-0.45821	-0.45821	-0.45821	-0.45821	-0.45821	-0.45821	-0.45821
	-5.80547112462006	NAN	NAN	NAN	NAN	NAN	-0.45821	-0.45821	-0.45821	-0.45821	-0.45821	-0.45821	-0.45821	-0.45821	-0.45821	-0.45821	-0.45821	-0.45821	-0.45821	-0.45821	-0.45821	-0.45821	-0.45821	-0.45821	-0.45821	-0.45821	-0.45821	-0.45821	-0.45821	-0.45821	-0.45821	-0.45821	-0.45821	-0.45821	-0.45821	-0.45821	-0.45821	-0.45821	-0.45821	-0.45821	-0.45821	-0.45821	-0.45821	-0.45821	-0.45821	-0.45821	-0.45821	-0.45821	-0.45821
	-5.74468085106383	NAN	NAN	NAN	NAN	NAN	-0.45821	-0.45821	-0.45821	-0.45821	-0.45821	-0.45821	-0.45821	-0.45821	-0.45821	-0.45821	-0.45821	-0.45821	-0.45821	-0.45821	-0.45821	-0.45821	-0.45821	-0.45821	-0.45821	-0.45821	-0.45821	-0.45821	-0.45821	-0.45821	-0.45821	-0.45821	-0.45821	-0.45821	-0.45821	-0.45821	-0.45821	-0.45821	-0.45821	-0.45821	-0.45821	-0.45821	-0.45821	-0.45821	-0.45821	-0.45821	-0.45821	-0.45821	-0.45821
	-5.6838905775076	NAN	NAN	NAN	NAN	NAN	-0.45821	-0.45821	-0.45821	-0.45821	-0.45821	-0.45821	-0.45821	-0.45821	-0.45821	-0.45821	-0.45821	-0.45821	-0.45821	-0.45821	-0.45821	-0.45821	-0.45821	-0.45821	-0.45821	-0.45821	-0.45821	-0.45821	-0.45821	-0.45821	-0.45821	-0.45821	-0.45821	-0.45821	-0.45821	-0.45821	-0.45821	-0.45821	-0.45821	-0.45821	-0.45821	-0.45821	-0.45821	-0.45821	-0.45821	-0.45821	-0.45821	-0.45821	-0.45821
	-5.62310030395137	NAN	NAN	NAN	NAN	NAN	-0.45821	-0.45821	-0.45821	-0.45821	-0.45821	-0.45821	-0.45821	-0.45821	-0.45821	-0.45821	-0.45821	-0.45821	-0.45821	-0.45821	-0.45821	-0.45821	-0.45821	-0.45821	-0.45821	-0.45821	-0.45821	-0.45821	-0.45821	-0.45821	-0.45821	-0.45821	-0.45821	-0.45821	-0.45821	-0.45821	-0.45821	-0.45821	-0.45821	-0.45821	-0.45821	-0.45821	-0.45821	-0.45821	-0.45821	-0.45821	-0.45821	-0.45821	-0.45821
	-5.56231003039514	NAN	NAN	NAN	NAN	NAN	-0.45821	-0.45821	-0.45821	-0.45821	-0.45821	-0.45821	-0.45821	-0.45821	-0.45821	-0.45821	-0.45821	-0.45821	-0.45821	-0.45821	-0.45821	-0.45821	-0.45821	-0.45821	-0.45821	-0.45821	-0.45821	-0.45821	-0.45821	-0.45821	-0.45821	-0.45821	-0.45821	-0.45821	-0.45821	-0.45821	-0.45821	-0.45821	-0.45821	-0.45821	-0.45821	-0.45821	-0.45821	-0.45821	-0.45821	-0.45821	-0.45821	-0.45821	-0.45821
	-5.50151975683891	NAN	NAN	NAN	NAN	NAN	-0.45821	-0.45821	-0.45821	-0.45821	-0.45821	-0.45821	-0.45821	-0.45821	-0.45821	-0.45821	-0.45821	-0.45821	-0.45821	-0.45821	-0.45821	-0.45821	-0.45821	-0.45821	-0.45821	-0.45821	-0.45821	-0.45821	-0.45821	-0.45821	-0.45821	-0.45821	-0.45821	-0.45821	-0.45821	-0.45821	-0.45821	-0.45821	-0.45821	-0.45821	-0.45821	-0.45821	-0.45821	-0.45821	-0.45821	-0.45821	-0.45821	-0.45821	-0.45821
	-5.44072948328267	NAN	NAN	NAN	NAN	NAN	-0.45821	-0.45821	-0.45821	-0.45821	-0.45821	-0.45821	-0.45821	-0.45821	-0.45821	-0.45821	-0.45821	-0.45821	-0.45821	-0.45821	-0.45821	-0.45821	-0.45821	-0.45821	-0.45821	-0.45821	-0.45821	-0.45821	-0.45821	-0.45821	-0.45821	-0.45821	-0.45821	-0.45821	-0.45821	-0.45821	-0.45821	-0.45821	-0.45821	-0.45821	-0.45821	-0.45821	-0.45821	-0.45821	-0.45821	-0.45821	-0.45821	-0.45821	-0.45821
	-5.37993920972644	NAN	NAN	NAN	NAN	NAN	-0.45821	-0.45821	-0.45821	-0.45821	-0.45821	-0.45821	-0.45821	-0.45821	-0.45821	-0.45821	-0.45821	-0.45821	-0.45821	-0.45821	-0.45821	-0.45821	-0.45821	-0.45821	-0.45821	-0.45821	-0.45821	-0.45821	-0.45821	-0.45821	-0.45821	-0.45821	-0.45821	-0.45821	-0.45821	-0.45821	-0.45821	-0.45821	-0.45821	-0.45821	-0.45821	-0.45821	-0.45821	-0.45821	-0.45821	-0.45821	-0.45821	-0.45821	-0.45821
	-5.31914893617021	NAN	NAN	NAN	NAN	NAN	-0.45821	-0.45821	-0.45821	-0.45821	-0.45821	-0.45821	-0.45821	-0.45821	-0.45821	-0.45821	-0.45821	-0.45821	-0.45821	-0.45821	-0.45821	-0.45821	-0.45821	-0.45821	-0.45821	-0.45821	-0.45821	-0.45821	-0.45821	-0.45821	-0.45821	-0.45821	-0.45821	-0.45821	-0.45821	-0.45821	-0.45821	-0.45821	-0.45821	-0.45821	-0.45821	-0.45821	-0.45821	-0.45821	-0.45821	-0.45821	-0.45821	-0.45821	-0.45821
	-5.25835866261398	NAN	NAN	NAN	NAN	NAN	-0.45821	-0.45821	-0.45821	-0.45821	-0.45821	-0.45821	-0.45821	-0.45821	-0.45821	-0.45821	-0.45821	-0.45821	-0.45821	-0.45821	-0.45821	-0.45821	-0.45821	-0.45821	-0.45821	-0.45821	-0.45821	-0.45821	-0.45821	-0.45821	-0.45821	-0.45821	-0.45821	-0.45821	-0.45821	-0.45821	-0.45821	-0.45821	-0.45821	-0.45821	-0.45821	-0.45821	-0.45821	-0.45821	-0.45821	-0.45821	-0.45821	-0.45821	-0.45821
	-5.19756838905775	NAN	NAN	NAN	NAN	NAN	-0.45821	-0.45821	-0.45821	-0.45821	-0.45821	-0.45821	-0.45821	-0.45821	-0.45821	-0.45821	-0.45821	-0.45821	-0.45821	-0.45821	-0.45821	-0.45821	-0.45821	-0.45821	-0.45821	-0.45821	-0.45821	-0.45821	-0.45821	-0.45821	-0.45821	-0.45821	-0.45821	-0.45821	-0.45821	-0.45821	-0.45821	-0.45821	-0.45821	-0.45821	-0.45821	-0.45821	-0.45821	-0.45821	-0.45821	-0.45821	-0.45821	-0.45821	-0.45821
	-5.13677811550152	NAN	NAN	NAN	NAN	NAN	-0.45821	-0.45821	-0.49179	-0.49179	-0.45784	-0.45784	-0.49216	-0.49216	-0.49216	-0.49216	-0.49216	-0.45672	-0.45672	-0.45672	-0.45672	-0.45672	-0.45672	-0.49216	-0.49216	-0.49216	-0.45784	-0.45784	-0.49179	-0.49179	-0.49179	-0.45821	-0.45821	-0.45821	-0.45821	-0.45821	-0.45821	-0.45821	-0.45821	-0.45821	-0.45821	-0.45821	-0.45821	-0.45821	-0.45821	-0.45821	-0.45821	-0.45821	-0.45821
	-5.07598784194529	NAN	NAN	NAN	NAN	NAN	-0.45672	-0.45672	-0.49328	-0.45709	-0.45709	-0.45709	-0.45709	-0.45709	-0.45746	-0.45746	-0.45746	-0.45746	-0.45746	-0.45746	-0.45746	-0.45746	-0.45746	-0.45746	-0.45746	-0.45709	-0.45709	-0.45709	-0.45709	-0.49328	-0.49328	-0.45672	-0.45672	-0.45672	-0.49216	-0.45784	-0.45784	-0.49179	-0.49179	-0.45821	-0.45821	-0.45821	-0.45821	-0.45821	-0.45821	-0.45821	-0.45821	-0.45821	-0.45821
	-5.01519756838906	NAN	NAN	NAN	NAN	NAN	-0.49254	-0.49291	-0.49291	-0.49291	-0.49291	-0.49291	-0.49291	-0.49291	-0.49291	-0.49291	-0.49291	-0.49291	-0.49291	-0.49291	-0.49291	-0.49291	-0.49291	-0.49291	-0.49291	-0.49291	-0.49291	-0.49291	-0.49291	-0.49291	-0.49291	-0.49254	-0.49254	-0.45746	-0.45709	-0.45709	-0.45672	-0.45672	-0.45672	-0.49216	-0.45784	-0.45784	-0.49179	-0.45821	-0.45821	-0.45821	-0.45821	-0.45821	-0.45821
	-4.95440729483283	NAN	NAN	NAN	NAN	NAN	-0.49254	-0.49254	-0.45746	-0.45746	-0.45709	-0.45709	-0.45709	-0.49328	-0.49328	-0.49328	-0.49328	-0.49328	-0.49328	-0.49328	-0.49328	-0.49328	-0.49328	-0.49328	-0.45709	-0.45709	-0.45709	-0.45709	-0.45746	-0.45746	-0.45746	-0.49254	-0.49254	-0.49291	-0.49291	-0.49291	-0.49291	-0.49291	-0.49291	-0.45746	-0.45709	-0.45672	-0.49216	-0.49216	-0.45784	-0.49179	-0.49179	-0.49179	-0.45821
	-4.89361702127659	NAN	NAN	NAN	NAN	NAN	-0.49328	-0.49328	-0.45672	-0.45672	-0.42201	-0.42201	-0.42201	-0.42201	-0.49366	-0.49366	-0.49366	-0.49366	-0.49366	-0.49403	-0.49403	-0.49366	-0.49366	-0.49366	-0.49366	-0.42201	-0.42201	-0.42201	-0.45672	-0.45672	-0.49328	-0.49328	-0.49328	-0.45746	-0.45746	-0.45746	-0.45746	-0.49254	-0.49254	-0.49291	-0.49291	-0.49291	-0.49291	-0.49254	-0.45709	-0.45672	-0.49216	-0.45784	-0.49179
	-4.83282674772036	NAN	NAN	NAN	NAN	NAN	-0.49403	-0.49403	-0.49403	-0.49403	-0.49403	-0.49403	-0.49403	-0.49403	-0.49403	-0.49403	-0.49403	-0.49403	-0.49403	-0.49403	-0.49403	-0.49403	-0.49403	-0.49403	-0.49403	-0.49403	-0.49403	-0.49403	-0.49403	-0.49403	-0.49403	-0.49403	-0.49403	-0.49403	-0.49366	-0.49366	-0.45672	-0.45672	-0.45709	-0.49254	-0.49254	-0.49291	-0.49291	-0.49291	-0.49291	-0.49291	-0.49291	-0.49254	-0.45709
	-4.77203647416413	NAN	NAN	NAN	NAN	NAN	-0.49403	-0.49403	-0.49403	-0.49403	-0.49403	-0.49403	-0.49403	-0.49403	-0.49403	-0.49403	-0.49403	-0.49403	-0.49403	-0.49403	-0.49403	-0.49403	-0.49403	-0.49403	-0.49403	-0.49403	-0.49403	-0.49403	-0.49403	-0.49403	-0.49403	-0.49403	-0.49403	-0.49403	-0.49403	-0.49403	-0.49403	-0.49403	-0.49403	-0.49366	-0.49366	-0.42127	-0.49328	-0.45746	-0.49291	-0.49291	-0.49291	-0.49291	-0.49254
	-4.7112462006079	NAN	NAN	NAN	NAN	NAN	-0.49403	-0.49403	-0.49403	-0.49403	-0.49403	-0.49403	-0.49403	-0.49403	-0.49403	-0.49403	-0.49403	-0.49403	-0.49403	-0.49403	-0.49403	-0.49403	-0.49403	-0.49403	-0.49403	-0.49403	-0.49403	-0.49403	-0.49403	-0.49403	-0.49403	-0.49403	-0.49403	-0.49403	-0.49403	-0.49403	-0.49403	-0.49403	-0.49403	-0.49403	-0.49403	-0.52761	-0.49366	-0.49366	-0.42201	-0.45672	-0.49328	-0.45746	-0.49291
	-4.65045592705167	NAN	NAN	NAN	NAN	NAN	-0.49403	-0.49403	-0.49403	-0.49403	-0.49403	-0.49403	-0.49403	-0.49403	-0.49403	-0.49403	-0.49403	-0.49403	-0.49403	-0.49403	-0.49403	-0.49403	-0.49403	-0.49403	-0.49403	-0.49403	-0.49403	-0.49403	-0.49403	-0.49403	-0.49403	-0.49403	-0.49403	-0.49403	-0.49403	-0.49403	-0.49403	-0.49403	-0.49403	-0.49403	-0.49403	-0.49403	-0.49403	-0.49403	-0.49403	-0.49366	-0.49366	-0.49366	-0.42127
	-4.58966565349544	NAN	NAN	NAN	NAN	NAN	-0.49403	-0.49403	-0.49403	-0.49403	-0.49403	-0.49403	-0.49403	-0.49403	-0.49403	-0.49403	-0.49403	-0.49403	-0.49403	-0.49403	-0.49403	-0.49403	-0.49403	-0.49403	-0.49403	-0.49403	-0.49403	-0.49403	-0.49403	-0.49403	-0.49403	-0.49403	-0.49403	-0.49403	-0.49403	-0.49403	-0.49403	-0.49403	-0.49403	-0.49403	-0.49403	-0.49403	-0.49403	-0.49403	-0.49403	-0.49403	-0.49403	-0.49403	-0.52761
	-4.52887537993921	NAN	NAN	NAN	NAN	NAN	-0.49403	-0.49403	-0.49403	-0.49403	-0.49403	-0.49403	-0.49403	-0.49403	-0.49403	-0.49403	-0.49403	-0.49403	-0.49403	-0.49403	-0.49403	-0.49403	-0.49403	-0.49403	-0.49403	-0.49403	-0.49403	-0.49403	-0.49403	-0.49403	-0.49403	-0.49403	-0.49403	-0.49403	-0.49403	-0.49403	-0.49403	-0.49403	-0.49403	-0.49403	-0.49403	-0.49403	-0.49403	-0.49403	-0.49403	-0.49403	-0.49403	-0.49403	-0.49403
	-4.46808510638298	NAN	NAN	NAN	NAN	NAN	-0.49403	-0.49403	-0.49403	-0.49403	-0.49403	-0.49403	-0.49403	-0.49403	-0.49403	-0.49403	-0.49403	-0.49403	-0.49403	-0.49403	-0.49403	-0.49403	-0.49403	-0.49403	-0.49403	-0.49403	-0.49403	-0.49403	-0.49403	-0.49403	-0.49403	-0.49403	-0.49403	-0.49403	-0.49403	-0.49403	-0.49403	-0.49403	-0.49403	-0.49403	-0.49403	-0.49403	-0.49403	-0.49403	-0.49403	-0.49403	-0.49403	-0.49403	-0.49403
	-4.40729483282675	NAN	NAN	NAN	NAN	NAN	-0.49403	-0.49403	-0.49403	-0.49403	-0.49403	-0.49403	-0.49403	-0.49403	-0.49403	-0.49403	-0.49403	-0.49403	-0.49403	-0.49403	-0.49403	-0.49403	-0.49403	-0.49403	-0.49403	-0.49403	-0.49403	-0.49403	-0.49403	-0.49403	-0.49403	-0.49403	-0.49403	-0.49403	-0.49403	-0.49403	-0.49403	-0.49403	-0.49403	-0.49403	-0.49403	-0.49403	-0.49403	-0.49403	-0.49403	-0.49403	-0.49403	-0.49403	-0.49403
	-4.34650455927052	NAN	NAN	NAN	NAN	NAN	-0.49403	-0.49403	-0.49403	-0.49403	-0.49403	-0.49403	-0.49403	-0.49403	-0.49403	-0.49403	-0.49403	-0.49403	-0.49403	-0.49403	-0.49403	-0.49403	-0.49403	-0.49403	-0.49403	-0.49403	-0.49403	-0.49403	-0.49403	-0.49403	-0.49403	-0.49403	-0.49403	-0.49403	-0.49403	-0.49403	-0.49403	-0.49403	-0.49403	-0.49403	-0.49403	-0.49403	-0.49403	-0.49403	-0.49403	-0.49403	-0.49403	-0.49403	-0.49403
	-4.28571428571428	NAN	NAN	NAN	NAN	NAN	-0.49403	-0.49403	-0.49403	-0.49403	-0.49403	-0.49403	-0.49403	-0.49403	-0.49403	-0.49403	-0.49403	-0.49403	-0.49403	-0.49403	-0.49403	-0.49403	-0.49403	-0.49403	-0.49403	-0.49403	-0.49403	-0.49403	-0.49403	-0.49403	-0.49403	-0.49403	-0.49403	-0.49403	-0.49403	-0.49403	-0.49403	-0.49403	-0.49403	-0.49403	-0.49403	-0.49403	-0.49403	-0.49403	-0.49403	-0.49403	-0.49403	-0.49403	-0.49403
	-4.22492401215806	NAN	NAN	NAN	NAN	NAN	-0.49403	-0.49403	-0.49403	-0.49403	-0.49403	-0.49403	-0.49403	-0.49403	-0.49403	-0.49403	-0.49403	-0.49403	-0.49403	-0.49403	-0.49403	-0.49403	-0.49403	-0.49403	-0.49403	-0.49403	-0.49403	-0.49403	-0.49403	-0.49403	-0.49403	-0.49403	-0.49403	-0.49403	-0.49403	-0.49403	-0.49403	-0.49403	-0.49403	-0.49403	-0.49403	-0.49403	-0.49403	-0.49403	-0.49403	-0.49403	-0.49403	-0.49403	-0.49403
	-4.16413373860182	NAN	NAN	NAN	NAN	NAN	-0.49403	-0.49403	-0.49403	-0.49403	-0.49403	-0.49403	-0.49403	-0.49403	-0.49403	-0.49403	-0.49403	-0.49403	-0.49403	-0.49403	-0.49403	-0.49403	-0.49403	-0.49403	-0.49403	-0.49403	-0.49403	-0.49403	-0.49403	-0.49403	-0.49403	-0.49403	-0.49403	-0.49403	-0.49403	-0.49403	-0.49403	-0.49403	-0.49403	-0.49403	-0.49403	-0.49403	-0.49403	-0.49403	-0.49403	-0.49403	-0.49403	-0.49403	-0.49403
	-4.10334346504559	NAN	NAN	NAN	NAN	NAN	-0.49403	-0.49403	-0.49403	-0.49403	-0.49403	-0.49403	-0.49403	-0.49403	-0.49403	-0.49403	-0.49403	-0.49403	-0.49403	-0.49403	-0.49403	-0.49403	-0.49403	-0.49403	-0.49403	-0.49403	-0.49403	-0.49403	-0.49403	-0.49403	-0.49403	-0.49403	-0.49403	-0.49403	-0.49403	-0.49403	-0.49403	-0.49403	-0.49403	-0.49403	-0.49403	-0.49403	-0.49403	-0.49403	-0.49403	-0.49403	-0.49403	-0.49403	-0.49403
	-4.04255319148936	NAN	NAN	NAN	NAN	NAN	-0.49403	-0.49403	-0.49403	-0.49403	-0.49403	-0.49403	-0.49403	-0.49403	-0.49403	-0.49403	-0.49403	-0.49403	-0.49403	-0.49403	-0.49403	-0.49403	-0.49403	-0.49403	-0.49403	-0.49403	-0.49403	-0.49403	-0.49403	-0.49403	-0.49403	-0.49403	-0.49403	-0.49403	-0.49403	-0.49403	-0.49403	-0.49403	-0.49403	-0.49403	-0.49403	-0.49403	-0.49403	-0.49403	-0.49403	-0.49403	-0.49403	-0.49403	-0.49403
	-3.98176291793313	NAN	NAN	NAN	NAN	NAN	-0.49403	-0.49403	-0.49403	-0.49403	-0.49403	-0.49403	-0.49403	-0.49403	-0.49403	-0.49403	-0.49403	-0.49403	-0.49403	-0.49403	-0.49403	-0.49403	-0.49403	-0.49403	-0.49403	-0.49403	-0.49403	-0.49403	-0.49403	-0.49403	-0.49403	-0.49403	-0.49403	-0.49403	-0.49403	-0.49403	-0.49403	-0.49403	-0.49403	-0.49403	-0.49403	-0.49403	-0.49403	-0.49403	-0.49403	-0.49403	-0.49403	-0.49403	-0.49403
	-3.9209726443769	NAN	NAN	NAN	NAN	NAN	-0.49403	-0.49403	-0.49403	-0.49403	-0.49403	-0.49403	-0.49403	-0.49403	-0.49403	-0.49403	-0.49403	-0.49403	-0.49403	-0.49403	-0.49403	-0.49403	-0.49403	-0.49403	-0.49403	-0.49403	-0.49403	-0.49403	-0.49403	-0.49403	-0.49403	-0.49403	-0.49403	-0.49403	-0.49403	-0.49403	-0.49403	-0.49403	-0.49403	-0.49403	-0.49403	-0.49403	-0.49403	-0.49403	-0.49403	-0.49403	-0.49403	-0.49403	-0.49403
	-3.86018237082067	NAN	NAN	NAN	NAN	NAN	-0.49403	-0.49403	-0.49403	-0.49403	-0.49403	-0.49403	-0.49403	-0.49403	-0.49403	-0.49403	-0.49403	-0.49403	-0.49403	-0.49403	-0.49403	-0.49403	-0.49403	-0.49403	-0.49403	-0.49403	-0.49403	-0.49403	-0.49403	-0.49403	-0.49403	-0.49403	-0.49403	-0.49403	-0.49403	-0.49403	-0.49403	-0.49403	-0.49403	-0.49403	-0.49403	-0.49403	-0.49403	-0.49403	-0.49403	-0.49403	-0.49403	-0.49403	-0.49403
	-3.79939209726444	NAN	NAN	NAN	NAN	NAN	-0.49403	-0.49403	-0.49403	-0.49403	-0.49403	-0.49403	-0.49403	-0.49403	-0.49403	-0.49403	-0.52761	-0.52761	-0.52761	-0.52761	-0.52761	-0.52761	-0.52761	-0.52761	-0.49403	-0.49403	-0.49403	-0.49403	-0.49403	-0.49403	-0.49403	-0.49403	-0.49403	-0.49403	-0.49403	-0.49403	-0.49403	-0.49403	-0.49403	-0.49403	-0.49403	-0.49403	-0.49403	-0.49403	-0.49403	-0.49403	-0.49403	-0.49403	-0.49403
	-3.7386018237082	NAN	NAN	NAN	NAN	NAN	-0.49403	-0.49403	-0.49403	-0.49403	-0.52761	-0.52761	-0.38619	-0.38619	-0.38619	-0.42127	-0.42127	-0.42127	-0.42127	-0.52799	-0.52799	-0.52799	-0.42127	-0.42127	-0.38619	-0.38619	-0.38619	-0.52761	-0.52761	-0.49403	-0.49403	-0.49403	-0.49403	-0.49403	-0.49403	-0.49403	-0.49403	-0.49403	-0.49403	-0.49403	-0.49403	-0.49403	-0.49403	-0.49403	-0.49403	-0.49403	-0.49403	-0.49403	-0.49403
	-3.67781155015198	NAN	NAN	NAN	NAN	NAN	-0.38619	-0.42127	-0.52799	-0.52799	-0.52799	-0.52799	-0.52799	-0.52873	-0.52873	-0.52873	-0.52873	-0.52873	-0.52873	-0.52873	-0.52873	-0.52873	-0.52873	-0.52873	-0.52873	-0.52799	-0.52799	-0.52799	-0.52799	-0.52799	-0.52799	-0.42127	-0.38619	-0.52761	-0.49403	-0.49403	-0.49403	-0.49403	-0.49403	-0.49403	-0.49403	-0.49403	-0.49403	-0.49403	-0.49403	-0.49403	-0.49403	-0.49403	-0.49403
	-3.61702127659574	NAN	NAN	NAN	NAN	NAN	-0.52799	-0.52799	-0.52873	-0.5283600000000001	-0.5283600000000001	-0.5283600000000001	-0.5283600000000001	-0.5283600000000001	-0.5283600000000001	-0.5283600000000001	-0.5283600000000001	-0.5283600000000001	-0.5283600000000001	-0.5283600000000001	-0.5283600000000001	-0.5283600000000001	-0.5283600000000001	-0.5283600000000001	-0.5283600000000001	-0.5283600000000001	-0.5283600000000001	-0.5283600000000001	-0.5283600000000001	-0.5283600000000001	-0.52873	-0.52799	-0.52799	-0.52799	-0.52799	-0.42127	-0.38619	-0.38619	-0.52761	-0.49403	-0.49403	-0.49403	-0.49403	-0.49403	-0.49403	-0.49403	-0.49403	-0.49403	-0.49403
	-3.55623100303951	NAN	NAN	NAN	NAN	NAN	-0.5283600000000001	-0.5283600000000001	-0.5283600000000001	-0.52873	-0.52799	-0.52799	-0.52799	-0.52799	-0.52799	-0.52799	-0.5291	-0.5291	-0.5291	-0.5291	-0.5291	-0.5291	-0.5291	-0.5291	-0.52799	-0.52799	-0.52799	-0.52799	-0.52799	-0.52873	-0.5283600000000001	-0.5283600000000001	-0.5283600000000001	-0.5283600000000001	-0.5283600000000001	-0.52873	-0.52799	-0.52799	-0.52799	-0.42127	-0.38619	-0.52761	-0.49403	-0.49403	-0.49403	-0.49403	-0.49403	-0.49403	-0.49403
	-3.49544072948328	NAN	NAN	NAN	NAN	NAN	-0.52799	-0.52799	-0.52799	-0.5291	-0.5291	-0.5291	-0.5291	-0.5291	-0.5291	-0.56306	-0.56306	-0.56306	-0.56306	-0.56306	-0.56306	-0.56306	-0.56306	-0.56306	-0.5291	-0.5291	-0.5291	-0.5291	-0.5291	-0.5291	-0.5291	-0.52799	-0.52799	-0.52799	-0.52873	-0.5283600000000001	-0.5283600000000001	-0.5283600000000001	-0.5283600000000001	-0.52873	-0.52799	-0.42127	-0.38619	-0.52761	-0.52761	-0.49403	-0.49403	-0.49403	-0.49403
	-3.43465045592705	NAN	NAN	NAN	NAN	NAN	-0.5291	-0.5291	-0.56306	-0.52948	-0.52948	-0.52948	-0.52948	-0.52948	-0.52948	-0.52948	-0.52948	-0.52948	-0.52948	-0.52948	-0.52948	-0.52948	-0.52948	-0.52948	-0.52948	-0.52948	-0.52948	-0.52948	-0.52948	-0.52948	-0.52948	-0.56306	-0.5291	-0.5291	-0.52799	-0.52799	-0.52799	-0.52799	-0.52873	-0.5283600000000001	-0.5283600000000001	-0.5283600000000001	-0.52873	-0.52799	-0.42127	-0.52761	-0.52761	-0.49403	-0.49403
	-3.37386018237082	NAN	NAN	NAN	NAN	NAN	-0.52948	-0.52948	-0.52948	-0.52948	-0.52948	-0.52948	-0.52948	-0.52948	-0.52948	-0.52948	-0.52948	-0.52948	-0.52948	-0.52948	-0.52948	-0.52948	-0.52948	-0.52948	-0.52948	-0.52948	-0.52948	-0.52948	-0.52948	-0.52948	-0.52948	-0.52948	-0.52948	-0.52948	-0.52948	-0.52948	-0.56306	-0.5291	-0.52799	-0.52873	-0.5283600000000001	-0.5283600000000001	-0.5283600000000001	-0.5283600000000001	-0.5283600000000001	-0.52873	-0.52799	-0.38619	-0.52761
	-3.31306990881459	NAN	NAN	NAN	NAN	NAN	-0.52948	-0.52948	-0.52948	-0.52948	-0.52948	-0.52948	-0.52948	-0.52948	-0.52948	-0.52948	-0.52948	-0.52948	-0.52948	-0.52948	-0.52948	-0.52948	-0.52948	-0.52948	-0.52948	-0.52948	-0.52948	-0.52948	-0.52948	-0.52948	-0.52948	-0.52948	-0.52948	-0.52948	-0.52948	-0.52948	-0.52948	-0.52948	-0.56306	-0.56306	-0.5291	-0.52799	-0.52799	-0.5283600000000001	-0.5283600000000001	-0.5283600000000001	-0.52873	-0.52799	-0.52799
	-3.25227963525836	NAN	NAN	NAN	NAN	NAN	-0.52948	-0.52948	-0.52948	-0.52948	-0.52948	-0.52948	-0.52948	-0.52948	-0.52948	-0.52948	-0.52948	-0.52948	-0.52948	-0.52948	-0.52948	-0.52948	-0.52948	-0.52948	-0.52948	-0.52948	-0.52948	-0.52948	-0.52948	-0.52948	-0.52948	-0.52948	-0.52948	-0.52948	-0.52948	-0.52948	-0.52948	-0.52948	-0.52948	-0.52948	-0.56306	-0.56306	-0.5291	-0.5291	-0.52799	-0.52873	-0.5283600000000001	-0.5283600000000001	-0.52873
	-3.19148936170213	NAN	NAN	NAN	NAN	NAN	-0.52948	-0.52948	-0.52948	-0.52948	-0.52948	-0.52948	-0.52948	-0.52948	-0.52948	-0.52948	-0.52948	-0.52948	-0.52948	-0.52948	-0.52948	-0.52948	-0.52948	-0.52948	-0.52948	-0.52948	-0.52948	-0.52948	-0.52948	-0.52948	-0.52948	-0.52948	-0.52948	-0.52948	-0.52948	-0.52948	-0.52948	-0.52948	-0.52948	-0.52948	-0.52948	-0.52948	-0.52948	-0.56306	-0.5291	-0.5291	-0.52799	-0.52799	-0.5283600000000001
	-3.1306990881459	NAN	NAN	NAN	NAN	NAN	-0.52948	-0.52948	-0.52948	-0.52948	-0.52948	-0.52948	-0.52948	-0.52948	-0.52948	-0.52948	-0.52948	-0.52948	-0.52948	-0.52948	-0.52948	-0.52948	-0.52948	-0.52948	-0.52948	-0.52948	-0.52948	-0.52948	-0.52948	-0.52948	-0.52948	-0.52948	-0.52948	-0.52948	-0.52948	-0.52948	-0.52948	-0.52948	-0.52948	-0.52948	-0.52948	-0.52948	-0.52948	-0.52948	-0.52948	-0.52948	-0.5291	-0.5291	-0.52799
	-3.06990881458967	NAN	NAN	NAN	NAN	NAN	-0.52948	-0.52948	-0.52948	-0.52948	-0.52948	-0.52948	-0.52948	-0.52948	-0.52948	-0.52948	-0.52948	-0.52948	-0.52948	-0.52948	-0.52948	-0.52948	-0.52948	-0.52948	-0.52948	-0.52948	-0.52948	-0.52948	-0.52948	-0.52948	-0.52948	-0.52948	-0.52948	-0.52948	-0.52948	-0.52948	-0.52948	-0.52948	-0.52948	-0.52948	-0.52948	-0.52948	-0.52948	-0.52948	-0.52948	-0.52948	-0.52948	-0.52948	-0.5291
	-3.00911854103343	NAN	NAN	NAN	NAN	NAN	-0.52948	-0.52948	-0.52948	-0.52948	-0.52948	-0.52948	-0.52948	-0.52948	-0.52948	-0.52948	-0.52948	-0.52948	-0.52948	-0.52948	-0.52948	-0.52948	-0.52948	-0.52948	-0.52948	-0.52948	-0.52948	-0.52948	-0.52948	-0.52948	-0.52948	-0.52948	-0.52948	-0.52948	-0.52948	-0.52948	-0.52948	-0.52948	-0.52948	-0.52948	-0.52948	-0.52948	-0.52948	-0.52948	-0.52948	-0.52948	-0.52948	-0.52948	-0.52948
	-2.9483282674772	NAN	NAN	NAN	NAN	NAN	-0.52948	-0.52948	-0.52948	-0.52948	-0.52948	-0.52948	-0.52948	-0.52948	-0.52948	-0.52948	-0.52948	-0.52948	-0.52948	-0.52948	-0.52948	-0.52948	-0.52948	-0.52948	-0.52948	-0.52948	-0.52948	-0.52948	-0.52948	-0.52948	-0.52948	-0.52948	-0.52948	-0.52948	-0.52948	-0.52948	-0.52948	-0.52948	-0.52948	-0.52948	-0.52948	-0.52948	-0.52948	-0.52948	-0.52948	-0.52948	-0.52948	-0.52948	-0.52948
	-2.88753799392097	NAN	NAN	NAN	NAN	NAN	-0.52948	-0.52948	-0.52948	-0.52948	-0.52948	-0.52948	-0.52948	-0.52948	-0.52948	-0.52948	-0.52948	-0.52948	-0.52948	-0.52948	-0.52948	-0.52948	-0.52948	-0.52948	-0.52948	-0.52948	-0.52948	-0.52948	-0.52948	-0.52948	-0.52948	-0.52948	-0.52948	-0.52948	-0.52948	-0.52948	-0.52948	-0.52948	-0.52948	-0.52948	-0.52948	-0.52948	-0.52948	-0.52948	-0.52948	-0.52948	-0.52948	-0.52948	-0.52948
	-2.82674772036474	NAN	NAN	NAN	NAN	NAN	-0.52948	-0.52948	-0.52948	-0.52948	-0.52948	-0.52948	-0.52948	-0.52948	-0.52948	-0.52948	-0.52948	-0.52948	-0.52948	-0.52948	-0.52948	-0.52948	-0.52948	-0.52948	-0.52948	-0.52948	-0.52948	-0.52948	-0.52948	-0.52948	-0.52948	-0.52948	-0.52948	-0.52948	-0.52948	-0.52948	-0.52948	-0.52948	-0.52948	-0.52948	-0.52948	-0.52948	-0.52948	-0.52948	-0.52948	-0.52948	-0.52948	-0.52948	-0.52948
	-2.76595744680851	NAN	NAN	NAN	NAN	NAN	-0.52948	-0.52948	-0.52948	-0.52948	-0.52948	-0.52948	-0.52948	-0.52948	-0.52948	-0.52948	-0.52948	-0.52948	-0.52948	-0.52948	-0.52948	-0.52948	-0.52948	-0.52948	-0.52948	-0.52948	-0.52948	-0.52948	-0.52948	-0.52948	-0.52948	-0.52948	-0.52948	-0.52948	-0.52948	-0.52948	-0.52948	-0.52948	-0.52948	-0.52948	-0.52948	-0.52948	-0.52948	-0.52948	-0.52948	-0.52948	-0.52948	-0.52948	-0.52948
	-2.70516717325228	NAN	NAN	NAN	NAN	NAN	-0.52948	-0.52948	-0.52948	-0.52948	-0.52948	-0.52948	-0.52948	-0.52948	-0.52948	-0.52948	-0.52948	-0.52948	-0.52948	-0.52948	-0.52948	-0.52948	-0.52948	-0.52948	-0.52948	-0.52948	-0.52948	-0.52948	-0.52948	-0.52948	-0.52948	-0.52948	-0.52948	-0.52948	-0.52948	-0.52948	-0.52948	-0.52948	-0.52948	-0.52948	-0.52948	-0.52948	-0.52948	-0.52948	-0.52948	-0.52948	-0.52948	-0.52948	-0.52948
	-2.64437689969605	NAN	NAN	NAN	NAN	NAN	-0.52948	-0.52948	-0.52948	-0.52948	-0.52948	-0.52948	-0.52948	-0.52948	-0.52948	-0.52948	-0.52948	-0.52948	-0.52948	-0.52948	-0.52948	-0.52948	-0.52948	-0.52948	-0.52948	-0.52948	-0.52948	-0.52948	-0.52948	-0.52948	-0.52948	-0.52948	-0.52948	-0.52948	-0.52948	-0.52948	-0.52948	-0.52948	-0.52948	-0.52948	-0.52948	-0.52948	-0.52948	-0.52948	-0.52948	-0.52948	-0.52948	-0.52948	-0.52948
	-2.58358662613982	NAN	NAN	NAN	NAN	NAN	-0.52948	-0.52948	-0.52948	-0.52948	-0.52948	-0.52948	-0.52948	-0.52948	-0.52948	-0.52948	-0.52948	-0.52948	-0.52948	-0.52948	-0.52948	-0.52948	-0.52948	-0.52948	-0.52948	-0.52948	-0.52948	-0.52948	-0.52948	-0.52948	-0.52948	-0.52948	-0.52948	-0.52948	-0.52948	-0.52948	-0.52948	-0.52948	-0.52948	-0.52948	-0.52948	-0.52948	-0.52948	-0.52948	-0.52948	-0.52948	-0.52948	-0.52948	-0.52948
	-2.52279635258359	NAN	NAN	NAN	NAN	NAN	-0.52948	-0.52948	-0.52948	-0.52948	-0.52948	-0.52948	-0.52948	-0.52948	-0.52948	-0.52948	-0.52948	-0.52948	-0.52948	-0.52948	-0.52948	-0.52948	-0.52948	-0.52948	-0.52948	-0.52948	-0.52948	-0.52948	-0.52948	-0.52948	-0.52948	-0.52948	-0.52948	-0.52948	-0.52948	-0.52948	-0.52948	-0.52948	-0.52948	-0.52948	-0.52948	-0.52948	-0.52948	-0.52948	-0.52948	-0.52948	-0.52948	-0.52948	-0.52948
	-2.46200607902735	NAN	NAN	NAN	NAN	NAN	-0.52948	-0.52948	-0.52948	-0.52948	-0.52948	-0.52948	-0.52948	-0.52948	-0.52948	-0.52948	-0.52948	-0.52948	-0.52948	-0.52948	-0.52948	-0.52948	-0.52948	-0.52948	-0.52948	-0.52948	-0.52948	-0.52948	-0.52948	-0.52948	-0.52948	-0.52948	-0.52948	-0.52948	-0.52948	-0.52948	-0.52948	-0.52948	-0.52948	-0.52948	-0.52948	-0.52948	-0.52948	-0.52948	-0.52948	-0.52948	-0.52948	-0.52948	-0.52948
	-2.40121580547113	NAN	NAN	NAN	NAN	NAN	-0.52948	-0.52948	-0.52948	-0.52948	-0.52948	-0.52948	-0.52948	-0.52948	-0.52948	-0.52948	-0.52948	-0.52948	-0.52948	-0.52948	-0.52948	-0.52948	-0.52948	-0.52948	-0.52948	-0.52948	-0.52948	-0.52948	-0.52948	-0.52948	-0.52948	-0.52948	-0.52948	-0.52948	-0.52948	-0.52948	-0.52948	-0.52948	-0.52948	-0.52948	-0.52948	-0.52948	-0.52948	-0.52948	-0.52948	-0.52948	-0.52948	-0.52948	-0.52948
	-2.34042553191489	NAN	NAN	NAN	NAN	NAN	-0.52948	-0.52948	-0.52948	-0.52948	-0.52948	-0.52948	-0.52948	-0.52948	-0.52948	-0.52948	-0.52948	-0.52948	-0.52948	-0.52948	-0.52948	-0.52948	-0.52948	-0.52948	-0.52948	-0.52948	-0.52948	-0.52948	-0.52948	-0.52948	-0.52948	-0.52948	-0.52948	-0.52948	-0.52948	-0.52948	-0.52948	-0.52948	-0.52948	-0.52948	-0.52948	-0.52948	-0.52948	-0.52948	-0.52948	-0.52948	-0.52948	-0.52948	-0.52948
	-2.27963525835866	NAN	NAN	NAN	NAN	NAN	-0.52948	-0.52948	-0.52948	-0.52948	-0.52948	-0.52948	-0.52948	-0.52948	-0.52948	-0.52948	-0.52948	-0.52948	-0.52948	-0.52948	-0.52948	-0.52948	-0.52948	-0.52948	-0.52948	-0.52948	-0.52948	-0.52948	-0.52948	-0.52948	-0.52948	-0.52948	-0.52948	-0.52948	-0.52948	-0.52948	-0.52948	-0.52948	-0.52948	-0.52948	-0.52948	-0.52948	-0.52948	-0.52948	-0.52948	-0.52948	-0.52948	-0.52948	-0.52948
	-2.21884498480243	NAN	NAN	NAN	NAN	NAN	-0.52948	-0.52948	-0.52948	-0.52948	-0.52948	-0.52948	-0.52948	-0.52948	-0.52948	-0.52948	-0.52948	-0.52948	-0.52948	-0.52948	-0.52948	-0.52948	-0.52948	-0.52948	-0.52948	-0.52948	-0.52948	-0.52948	-0.52948	-0.52948	-0.52948	-0.52948	-0.52948	-0.52948	-0.52948	-0.52948	-0.52948	-0.52948	-0.52948	-0.52948	-0.52948	-0.52948	-0.52948	-0.52948	-0.52948	-0.52948	-0.52948	-0.52948	-0.52948
	-2.1580547112462	NAN	NAN	NAN	NAN	NAN	-0.52948	-0.52948	-0.52948	-0.52948	-0.52948	-0.52948	-0.52948	-0.52948	-0.52948	-0.52948	-0.52948	-0.52948	-0.52948	-0.52948	-0.52948	-0.52948	-0.52948	-0.52948	-0.52948	-0.52948	-0.52948	-0.52948	-0.52948	-0.52948	-0.52948	-0.52948	-0.52948	-0.52948	-0.52948	-0.52948	-0.52948	-0.52948	-0.52948	-0.52948	-0.52948	-0.52948	-0.52948	-0.52948	-0.52948	-0.52948	-0.52948	-0.52948	-0.52948
	-2.09726443768997	NAN	NAN	NAN	NAN	NAN	-0.52948	-0.52948	-0.52948	-0.52948	-0.52948	-0.52948	-0.52948	-0.52948	-0.52948	-0.52948	-0.52948	-0.52948	-0.52948	-0.52948	-0.52948	-0.52948	-0.52948	-0.52948	-0.52948	-0.52948	-0.52948	-0.52948	-0.52948	-0.52948	-0.52948	-0.52948	-0.52948	-0.52948	-0.52948	-0.52948	-0.52948	-0.52948	-0.52948	-0.52948	-0.52948	-0.52948	-0.52948	-0.52948	-0.52948	-0.52948	-0.52948	-0.52948	-0.52948
	-2.03647416413374	NAN	NAN	NAN	NAN	NAN	-0.52948	-0.52948	-0.52948	-0.52948	-0.52948	-0.52948	-0.52948	-0.52948	-0.52948	-0.52948	-0.52948	-0.52948	-0.52948	-0.52948	-0.52948	-0.52948	-0.52948	-0.52948	-0.52948	-0.52948	-0.52948	-0.52948	-0.52948	-0.52948	-0.52948	-0.52948	-0.52948	-0.52948	-0.52948	-0.52948	-0.52948	-0.52948	-0.52948	-0.52948	-0.52948	-0.52948	-0.52948	-0.52948	-0.52948	-0.52948	-0.52948	-0.52948	-0.52948
	-1.97568389057751	NAN	NAN	NAN	NAN	NAN	-0.52948	-0.52948	-0.52948	-0.52948	-0.52948	-0.52948	-0.52948	-0.56306	-0.56306	-0.56306	-0.56306	-0.56306	-0.56306	-0.56306	-0.56343	-0.56306	-0.56306	-0.56306	-0.56306	-0.56306	-0.56306	-0.52948	-0.52948	-0.52948	-0.52948	-0.52948	-0.52948	-0.52948	-0.52948	-0.52948	-0.52948	-0.52948	-0.52948	-0.52948	-0.52948	-0.52948	-0.52948	-0.52948	-0.52948	-0.52948	-0.52948	-0.52948	-0.52948
	-1.91489361702127	NAN	NAN	NAN	NAN	NAN	-0.52948	-0.52948	-0.52948	-0.52948	-0.52948	-0.56306	-0.56306	-0.56343	-0.56343	-0.56455	-0.56381	-0.56381	-0.56381	-0.56418	-0.56418	-0.56418	-0.56381	-0.56455	-0.56455	-0.56343	-0.56343	-0.56306	-0.56306	-0.52948	-0.52948	-0.52948	-0.52948	-0.52948	-0.52948	-0.52948	-0.52948	-0.52948	-0.52948	-0.52948	-0.52948	-0.52948	-0.52948	-0.52948	-0.52948	-0.52948	-0.52948	-0.52948	-0.52948
	-1.85410334346505	NAN	NAN	NAN	NAN	NAN	-0.52948	-0.56306	-0.56343	-0.56343	-0.56455	-0.56381	-0.56381	-0.56381	-0.56381	-0.56381	-0.56381	-0.56418	-0.56418	-0.56418	-0.56418	-0.56418	-0.56418	-0.56381	-0.56381	-0.56381	-0.56381	-0.56381	-0.56381	-0.56455	-0.56343	-0.56306	-0.52948	-0.52948	-0.52948	-0.52948	-0.52948	-0.52948	-0.52948	-0.52948	-0.52948	-0.52948	-0.52948	-0.52948	-0.52948	-0.52948	-0.52948	-0.52948	-0.52948
	-1.79331306990881	NAN	NAN	NAN	NAN	NAN	-0.56343	-0.56455	-0.56381	-0.56381	-0.56381	-0.56381	-0.56418	-0.56418	-0.56418	-0.56418	-0.56381	-0.56381	-0.56381	-0.56455	-0.56455	-0.56455	-0.56381	-0.56381	-0.56418	-0.56418	-0.56418	-0.56418	-0.56418	-0.56381	-0.56381	-0.56455	-0.56343	-0.56343	-0.56306	-0.52948	-0.52948	-0.52948	-0.52948	-0.52948	-0.52948	-0.52948	-0.52948	-0.52948	-0.52948	-0.52948	-0.52948	-0.52948	-0.52948
	-1.73252279635258	NAN	NAN	NAN	NAN	NAN	-0.56381	-0.56418	-0.56418	-0.56418	-0.56381	-0.56381	-0.56455	-0.56455	-0.56455	-0.56455	-0.56455	-0.56455	-0.56493	-0.56493	-0.56493	-0.56493	-0.56455	-0.56455	-0.56455	-0.56455	-0.56455	-0.56381	-0.56381	-0.56381	-0.56418	-0.56381	-0.56381	-0.56455	-0.56343	-0.56343	-0.56306	-0.52948	-0.52948	-0.52948	-0.52948	-0.52948	-0.52948	-0.52948	-0.52948	-0.52948	-0.52948	-0.52948	-0.52948
	-1.67173252279635	NAN	NAN	NAN	NAN	NAN	-0.56418	-0.56381	-0.56381	-0.56455	-0.56455	-0.56455	-0.56493	-0.56493	-0.56493	-0.5653	-0.5653	-0.5653	-0.5653	-0.5653	-0.5653	-0.5653	-0.5653	-0.5653	-0.56493	-0.56493	-0.56493	-0.56493	-0.56455	-0.56455	-0.56455	-0.56381	-0.56418	-0.56418	-0.56381	-0.56455	-0.56343	-0.56343	-0.56306	-0.52948	-0.52948	-0.52948	-0.52948	-0.52948	-0.52948	-0.52948	-0.52948	-0.52948	-0.52948
	-1.61094224924012	NAN	NAN	NAN	NAN	NAN	-0.56381	-0.56455	-0.56493	-0.56493	-0.5653	-0.5653	-0.5653	-0.5653	-0.5653	-0.5653	-0.5653	-0.5653	-0.5653	-0.5653	-0.5653	-0.5653	-0.5653	-0.5653	-0.5653	-0.5653	-0.5653	-0.5653	-0.5653	-0.56493	-0.56493	-0.56455	-0.56381	-0.56381	-0.56418	-0.56418	-0.56381	-0.56381	-0.56343	-0.56306	-0.52948	-0.52948	-0.52948	-0.52948	-0.52948	-0.52948	-0.52948	-0.52948	-0.52948
	-1.55015197568389	NAN	NAN	NAN	NAN	NAN	-0.56493	-0.5653	-0.5653	-0.5653	-0.5653	-0.5653	-0.5653	-0.5653	-0.5653	-0.5653	-0.5653	-0.5653	-0.5653	-0.5653	-0.5653	-0.5653	-0.5653	-0.5653	-0.5653	-0.5653	-0.5653	-0.5653	-0.5653	-0.5653	-0.5653	-0.5653	-0.56493	-0.56455	-0.56381	-0.56381	-0.56418	-0.56418	-0.56381	-0.56455	-0.56306	-0.52948	-0.52948	-0.52948	-0.52948	-0.52948	-0.52948	-0.52948	-0.52948
	-1.48936170212766	NAN	NAN	NAN	NAN	NAN	-0.5653	-0.5653	-0.5653	-0.5653	-0.5653	-0.5653	-0.5653	-0.5653	-0.5653	-0.5653	-0.5653	-0.5653	-0.5653	-0.5653	-0.5653	-0.5653	-0.5653	-0.5653	-0.5653	-0.5653	-0.5653	-0.5653	-0.5653	-0.5653	-0.5653	-0.5653	-0.5653	-0.56493	-0.56493	-0.56455	-0.56455	-0.56381	-0.56418	-0.56381	-0.56455	-0.56343	-0.52948	-0.52948	-0.52948	-0.52948	-0.52948	-0.52948	-0.52948
	-1.42857142857143	NAN	NAN	NAN	NAN	NAN	-0.5653	-0.5653	-0.5653	-0.5653	-0.5653	-0.5653	-0.5653	-0.5653	-0.5653	-0.5653	-0.5653	-0.5653	-0.5653	-0.5653	-0.5653	-0.5653	-0.5653	-0.5653	-0.5653	-0.5653	-0.5653	-0.5653	-0.5653	-0.5653	-0.5653	-0.5653	-0.5653	-0.5653	-0.5653	-0.56493	-0.56493	-0.56455	-0.56381	-0.56418	-0.56381	-0.56455	-0.56343	-0.56306	-0.52948	-0.52948	-0.52948	-0.52948	-0.52948
	-1.3677811550152	NAN	NAN	NAN	NAN	NAN	-0.5653	-0.5653	-0.5653	-0.5653	-0.5653	-0.5653	-0.5653	-0.5653	-0.5653	-0.5653	-0.5653	-0.5653	-0.5653	-0.5653	-0.5653	-0.5653	-0.5653	-0.5653	-0.5653	-0.5653	-0.5653	-0.5653	-0.5653	-0.5653	-0.5653	-0.5653	-0.5653	-0.5653	-0.5653	-0.5653	-0.5653	-0.56493	-0.56455	-0.56381	-0.56381	-0.56381	-0.56455	-0.56343	-0.56306	-0.52948	-0.52948	-0.52948	-0.52948
	-1.30699088145897	NAN	NAN	NAN	NAN	NAN	-0.5653	-0.5653	-0.5653	-0.5653	-0.5653	-0.5653	-0.5653	-0.5653	-0.5653	-0.5653	-0.5653	-0.5653	-0.5653	-0.5653	-0.5653	-0.5653	-0.5653	-0.5653	-0.5653	-0.5653	-0.5653	-0.5653	-0.5653	-0.5653	-0.5653	-0.5653	-0.5653	-0.5653	-0.5653	-0.5653	-0.5653	-0.5653	-0.56493	-0.56455	-0.56381	-0.56381	-0.56381	-0.56455	-0.56343	-0.52948	-0.52948	-0.52948	-0.52948
	-1.24620060790274	NAN	NAN	NAN	NAN	NAN	-0.5653	-0.5653	-0.5653	-0.5653	-0.5653	-0.5653	-0.5653	-0.5653	-0.5653	-0.5653	-0.5653	-0.5653	-0.5653	-0.5653	-0.5653	-0.5653	-0.5653	-0.5653	-0.5653	-0.5653	-0.5653	-0.5653	-0.5653	-0.5653	-0.5653	-0.5653	-0.5653	-0.5653	-0.5653	-0.5653	-0.5653	-0.5653	-0.5653	-0.5653	-0.56455	-0.56381	-0.56381	-0.56381	-0.56455	-0.56306	-0.52948	-0.52948	-0.52948
	-1.1854103343465	NAN	NAN	NAN	NAN	NAN	-0.5653	-0.5653	-0.5653	-0.5653	-0.5653	-0.5653	-0.5653	-0.5653	-0.5653	-0.5653	-0.5653	-0.5653	-0.5653	-0.5653	-0.5653	-0.5653	-0.5653	-0.5653	-0.5653	-0.5653	-0.5653	-0.5653	-0.5653	-0.5653	-0.5653	-0.5653	-0.5653	-0.5653	-0.5653	-0.5653	-0.5653	-0.5653	-0.5653	-0.5653	-0.5653	-0.56455	-0.56381	-0.56418	-0.56381	-0.56455	-0.56306	-0.52948	-0.52948
	-1.12462006079027	NAN	NAN	NAN	NAN	NAN	-0.5653	-0.5653	-0.5653	-0.5653	-0.5653	-0.5653	-0.5653	-0.5653	-0.5653	-0.5653	-0.5653	-0.5653	-0.5653	-0.5653	-0.5653	-0.5653	-0.5653	-0.5653	-0.5653	-0.5653	-0.5653	-0.5653	-0.5653	-0.5653	-0.5653	-0.5653	-0.5653	-0.5653	-0.5653	-0.5653	-0.5653	-0.5653	-0.5653	-0.5653	-0.5653	-0.56493	-0.56455	-0.56381	-0.56418	-0.56381	-0.56343	-0.56306	-0.52948
	-1.06382978723404	NAN	NAN	NAN	NAN	NAN	-0.5653	-0.5653	-0.5653	-0.5653	-0.5653	-0.5653	-0.5653	-0.5653	-0.5653	-0.5653	-0.5653	-0.5653	-0.5653	-0.5653	-0.5653	-0.5653	-0.5653	-0.5653	-0.5653	-0.5653	-0.5653	-0.5653	-0.5653	-0.5653	-0.5653	-0.5653	-0.5653	-0.5653	-0.5653	-0.5653	-0.5653	-0.5653	-0.5653	-0.5653	-0.5653	-0.5653	-0.56493	-0.56455	-0.56418	-0.56418	-0.56455	-0.56343	-0.52948
	-1.00303951367781	NAN	NAN	NAN	NAN	NAN	-0.5653	-0.5653	-0.5653	-0.5653	-0.5653	-0.5653	-0.5653	-0.5653	-0.5653	-0.5653	-0.5653	-0.5653	-0.5653	-0.5653	-0.5653	-0.5653	-0.5653	-0.5653	-0.5653	-0.5653	-0.5653	-0.5653	-0.5653	-0.5653	-0.5653	-0.5653	-0.5653	-0.5653	-0.5653	-0.5653	-0.5653	-0.5653	-0.5653	-0.5653	-0.5653	-0.5653	-0.5653	-0.56493	-0.56381	-0.56418	-0.56381	-0.56343	-0.56306
	-0.94224924012158	NAN	NAN	NAN	NAN	NAN	-0.5653	-0.5653	-0.5653	-0.5653	-0.5653	-0.5653	-0.5653	-0.5653	-0.5653	-0.5653	-0.5653	-0.5653	-0.5653	-0.5653	-0.5653	-0.5653	-0.5653	-0.5653	-0.5653	-0.5653	-0.5653	-0.5653	-0.5653	-0.5653	-0.5653	-0.5653	-0.5653	-0.5653	-0.5653	-0.5653	-0.5653	-0.5653	-0.5653	-0.5653	-0.5653	-0.5653	-0.5653	-0.56493	-0.56455	-0.56381	-0.56418	-0.56455	-0.56343
	-0.881458966565347	NAN	NAN	NAN	NAN	NAN	-0.5653	-0.5653	-0.5653	-0.5653	-0.5653	-0.5653	-0.5653	-0.5653	-0.5653	-0.5653	-0.5653	-0.5653	-0.5653	-0.5653	-0.5653	-0.5653	-0.5653	-0.5653	-0.5653	-0.5653	-0.5653	-0.5653	-0.5653	-0.5653	-0.5653	-0.5653	-0.5653	-0.5653	-0.5653	-0.5653	-0.5653	-0.5653	-0.5653	-0.5653	-0.5653	-0.5653	-0.5653	-0.5653	-0.56493	-0.56381	-0.56381	-0.56381	-0.56343
	-0.820668693009118	NAN	NAN	NAN	NAN	NAN	-0.5653	-0.5653	-0.5653	-0.5653	-0.5653	-0.5653	-0.5653	-0.5653	-0.5653	-0.5653	-0.5653	-0.5653	-0.5653	-0.5653	-0.5653	-0.5653	-0.5653	-0.5653	-0.5653	-0.5653	-0.5653	-0.5653	-0.5653	-0.5653	-0.5653	-0.5653	-0.5653	-0.5653	-0.5653	-0.5653	-0.5653	-0.5653	-0.5653	-0.5653	-0.5653	-0.5653	-0.5653	-0.5653	-0.5653	-0.56455	-0.56381	-0.56418	-0.56455
	-0.759878419452885	NAN	NAN	NAN	NAN	NAN	-0.5653	-0.5653	-0.5653	-0.5653	-0.5653	-0.5653	-0.5653	-0.5653	-0.5653	-0.5653	-0.5653	-0.5653	-0.5653	-0.5653	-0.5653	-0.5653	-0.5653	-0.5653	-0.5653	-0.5653	-0.5653	-0.5653	-0.5653	-0.5653	-0.5653	-0.5653	-0.5653	-0.5653	-0.5653	-0.5653	-0.5653	-0.5653	-0.5653	-0.5653	-0.5653	-0.5653	-0.5653	-0.5653	-0.5653	-0.56493	-0.56455	-0.56418	-0.56381
	-0.699088145896656	NAN	NAN	NAN	NAN	NAN	-0.5653	-0.5653	-0.5653	-0.5653	-0.5653	-0.5653	-0.5653	-0.5653	-0.5653	-0.5653	-0.5653	-0.5653	-0.5653	-0.5653	-0.5653	-0.5653	-0.5653	-0.5653	-0.5653	-0.5653	-0.5653	-0.5653	-0.5653	-0.5653	-0.5653	-0.5653	-0.5653	-0.5653	-0.5653	-0.5653	-0.5653	-0.5653	-0.5653	-0.5653	-0.5653	-0.5653	-0.5653	-0.5653	-0.5653	-0.5653	-0.56455	-0.56381	-0.56381
	-0.638297872340424	NAN	NAN	NAN	NAN	NAN	-0.5653	-0.5653	-0.5653	-0.5653	-0.5653	-0.5653	-0.5653	-0.5653	-0.5653	-0.5653	-0.5653	-0.5653	-0.5653	-0.5653	-0.5653	-0.5653	-0.5653	-0.5653	-0.5653	-0.5653	-0.5653	-0.5653	-0.5653	-0.5653	-0.5653	-0.5653	-0.5653	-0.5653	-0.5653	-0.5653	-0.5653	-0.5653	-0.5653	-0.5653	-0.5653	-0.5653	-0.5653	-0.5653	-0.5653	-0.5653	-0.56493	-0.56455	-0.56418
	-0.577507598784194	NAN	NAN	NAN	NAN	NAN	-0.5653	-0.5653	-0.5653	-0.5653	-0.5653	-0.5653	-0.5653	-0.5653	-0.5653	-0.5653	-0.5653	-0.5653	-0.5653	-0.5653	-0.5653	-0.5653	-0.5653	-0.5653	-0.5653	-0.5653	-0.5653	-0.5653	-0.5653	-0.5653	-0.5653	-0.5653	-0.5653	-0.5653	-0.5653	-0.5653	-0.5653	-0.5653	-0.5653	-0.5653	-0.5653	-0.5653	-0.5653	-0.5653	-0.5653	-0.5653	-0.56493	-0.56455	-0.56381
	-0.516717325227962	NAN	NAN	NAN	NAN	NAN	-0.5653	-0.5653	-0.5653	-0.5653	-0.5653	-0.5653	-0.5653	-0.5653	-0.5653	-0.5653	-0.5653	-0.5653	-0.5653	-0.5653	-0.5653	-0.5653	-0.5653	-0.5653	-0.5653	-0.5653	-0.5653	-0.5653	-0.5653	-0.5653	-0.5653	-0.5653	-0.5653	-0.5653	-0.5653	-0.5653	-0.5653	-0.5653	-0.5653	-0.5653	-0.5653	-0.5653	-0.5653	-0.5653	-0.5653	-0.5653	-0.5653	-0.56455	-0.56381
	-0.455927051671733	NAN	NAN	NAN	NAN	NAN	-0.5653	-0.5653	-0.5653	-0.5653	-0.5653	-0.5653	-0.5653	-0.5653	-0.5653	-0.5653	-0.5653	-0.5653	-0.5653	-0.5653	-0.5653	-0.5653	-0.5653	-0.5653	-0.5653	-0.5653	-0.5653	-0.5653	-0.5653	-0.5653	-0.5653	-0.5653	-0.5653	-0.5653	-0.5653	-0.5653	-0.5653	-0.5653	-0.5653	-0.5653	-0.5653	-0.5653	-0.5653	-0.5653	-0.5653	-0.5653	-0.5653	-0.56493	-0.56381
	-0.3951367781155	NAN	NAN	NAN	NAN	NAN	-0.5653	-0.5653	-0.5653	-0.5653	-0.5653	-0.5653	-0.5653	-0.5653	-0.5653	-0.5653	-0.5653	-0.5653	-0.5653	-0.5653	-0.5653	-0.5653	-0.5653	-0.5653	-0.5653	-0.5653	-0.5653	-0.5653	-0.5653	-0.5653	-0.5653	-0.5653	-0.5653	-0.5653	-0.5653	-0.5653	-0.5653	-0.5653	-0.5653	-0.5653	-0.5653	-0.5653	-0.5653	-0.5653	-0.5653	-0.5653	-0.5653	-0.56493	-0.56455
	-0.334346504559271	NAN	NAN	NAN	NAN	NAN	-0.5653	-0.5653	-0.5653	-0.5653	-0.5653	-0.5653	-0.5653	-0.5653	-0.5653	-0.5653	-0.5653	-0.5653	-0.5653	-0.5653	-0.5653	-0.5653	-0.5653	-0.5653	-0.5653	-0.5653	-0.5653	-0.5653	-0.5653	-0.5653	-0.5653	-0.5653	-0.5653	-0.5653	-0.5653	-0.5653	-0.5653	-0.5653	-0.5653	-0.5653	-0.5653	-0.5653	-0.5653	-0.5653	-0.5653	-0.5653	-0.5653	-0.56493	-0.56455
	-0.273556231003038	NAN	NAN	NAN	NAN	NAN	-0.5653	-0.5653	-0.5653	-0.5653	-0.5653	-0.5653	-0.5653	-0.5653	-0.5653	-0.5653	-0.5653	-0.5653	-0.5653	-0.5653	-0.5653	-0.5653	-0.5653	-0.5653	-0.5653	-0.5653	-0.5653	-0.5653	-0.5653	-0.5653	-0.5653	-0.5653	-0.5653	-0.5653	-0.5653	-0.5653	-0.5653	-0.5653	-0.5653	-0.5653	-0.5653	-0.5653	-0.5653	-0.5653	-0.5653	-0.5653	-0.5653	-0.56493	-0.56455
	-0.212765957446809	NAN	NAN	NAN	NAN	NAN	-0.5653	-0.5653	-0.5653	-0.5653	-0.5653	-0.5653	-0.5653	-0.5653	-0.5653	-0.5653	-0.5653	-0.5653	-0.5653	-0.5653	-0.5653	-0.5653	-0.5653	-0.5653	-0.5653	-0.5653	-0.5653	-0.5653	-0.5653	-0.5653	-0.5653	-0.5653	-0.5653	-0.5653	-0.5653	-0.5653	-0.5653	-0.5653	-0.5653	-0.5653	-0.5653	-0.5653	-0.5653	-0.5653	-0.5653	-0.5653	-0.5653	-0.5653	-0.56455
	-0.151975683890576	NAN	NAN	NAN	NAN	NAN	-0.5653	-0.5653	-0.5653	-0.5653	-0.5653	-0.5653	-0.5653	-0.5653	-0.5653	-0.5653	-0.5653	-0.5653	-0.5653	-0.5653	-0.5653	-0.5653	-0.5653	-0.5653	-0.5653	-0.5653	-0.5653	-0.5653	-0.5653	-0.5653	-0.5653	-0.5653	-0.5653	-0.5653	-0.5653	-0.5653	-0.5653	-0.5653	-0.5653	-0.5653	-0.5653	-0.5653	-0.5653	-0.5653	-0.5653	-0.5653	-0.5653	-0.5653	-0.56455
	-0.0911854103343472	NAN	NAN	NAN	NAN	NAN	-0.5653	-0.5653	-0.5653	-0.5653	-0.5653	-0.5653	-0.5653	-0.5653	-0.5653	-0.5653	-0.5653	-0.5653	-0.5653	-0.5653	-0.5653	-0.5653	-0.5653	-0.5653	-0.5653	-0.5653	-0.5653	-0.5653	-0.5653	-0.5653	-0.5653	-0.5653	-0.5653	-0.5653	-0.5653	-0.5653	-0.5653	-0.5653	-0.5653	-0.5653	-0.5653	-0.5653	-0.5653	-0.5653	-0.5653	-0.5653	-0.5653	-0.5653	-0.56493
	-0.0303951367781146	NAN	NAN	NAN	NAN	NAN	-0.5653	-0.5653	-0.5653	-0.5653	-0.5653	-0.5653	-0.5653	-0.5653	-0.5653	-0.5653	-0.5653	-0.5653	-0.5653	-0.5653	-0.5653	-0.5653	-0.5653	-0.5653	-0.5653	-0.5653	-0.5653	-0.5653	-0.5653	-0.5653	-0.5653	-0.5653	-0.5653	-0.5653	-0.5653	-0.5653	-0.5653	-0.5653	-0.5653	-0.5653	-0.5653	-0.5653	-0.5653	-0.5653	-0.5653	-0.5653	-0.5653	-0.5653	-0.56493
	0.0303951367781146	NAN	NAN	NAN	NAN	NAN	-0.5653	-0.5653	-0.5653	-0.5653	-0.5653	-0.5653	-0.5653	-0.5653	-0.5653	-0.5653	-0.5653	-0.5653	-0.5653	-0.5653	-0.5653	-0.5653	-0.5653	-0.5653	-0.5653	-0.5653	-0.5653	-0.5653	-0.5653	-0.5653	-0.5653	-0.5653	-0.5653	-0.5653	-0.5653	-0.5653	-0.5653	-0.5653	-0.5653	-0.5653	-0.5653	-0.5653	-0.5653	-0.5653	-0.5653	-0.5653	-0.5653	-0.5653	-0.56493
	0.0911854103343472	NAN	NAN	NAN	NAN	NAN	-0.5653	-0.5653	-0.5653	-0.5653	-0.5653	-0.5653	-0.5653	-0.5653	-0.5653	-0.5653	-0.5653	-0.5653	-0.5653	-0.5653	-0.5653	-0.5653	-0.5653	-0.5653	-0.5653	-0.5653	-0.5653	-0.5653	-0.5653	-0.5653	-0.5653	-0.5653	-0.5653	-0.5653	-0.5653	-0.5653	-0.5653	-0.5653	-0.5653	-0.5653	-0.5653	-0.5653	-0.5653	-0.5653	-0.5653	-0.5653	-0.5653	-0.5653	-0.56493
	0.15197568389058	NAN	NAN	NAN	NAN	NAN	-0.5653	-0.5653	-0.5653	-0.5653	-0.5653	-0.5653	-0.5653	-0.5653	-0.5653	-0.5653	-0.5653	-0.5653	-0.5653	-0.5653	-0.5653	-0.5653	-0.5653	-0.5653	-0.5653	-0.5653	-0.5653	-0.5653	-0.5653	-0.5653	-0.5653	-0.5653	-0.5653	-0.5653	-0.5653	-0.5653	-0.5653	-0.5653	-0.5653	-0.5653	-0.5653	-0.5653	-0.5653	-0.5653	-0.5653	-0.5653	-0.5653	-0.5653	-0.56493
	0.212765957446809	NAN	NAN	NAN	NAN	NAN	-0.5653	-0.5653	-0.5653	-0.5653	-0.5653	-0.5653	-0.5653	-0.5653	-0.5653	-0.5653	-0.5653	-0.5653	-0.5653	-0.5653	-0.5653	-0.5653	-0.5653	-0.5653	-0.5653	-0.5653	-0.5653	-0.5653	-0.5653	-0.5653	-0.5653	-0.5653	-0.5653	-0.5653	-0.5653	-0.5653	-0.5653	-0.5653	-0.5653	-0.5653	-0.5653	-0.5653	-0.5653	-0.5653	-0.5653	-0.5653	-0.5653	-0.5653	-0.6
	0.273556231003042	NAN	NAN	NAN	NAN	NAN	-0.5653	-0.5653	-0.5653	-0.5653	-0.5653	-0.5653	-0.5653	-0.5653	-0.5653	-0.5653	-0.5653	-0.5653	-0.5653	-0.5653	-0.5653	-0.5653	-0.5653	-0.5653	-0.5653	-0.5653	-0.5653	-0.5653	-0.5653	-0.5653	-0.5653	-0.5653	-0.5653	-0.5653	-0.5653	-0.5653	-0.5653	-0.5653	-0.5653	-0.5653	-0.5653	-0.5653	-0.5653	-0.5653	-0.5653	-0.5653	-0.5653	-0.5653	-0.56455
	0.334346504559271	NAN	NAN	NAN	NAN	NAN	-0.5653	-0.5653	-0.5653	-0.5653	-0.5653	-0.5653	-0.5653	-0.5653	-0.5653	-0.5653	-0.5653	-0.5653	-0.5653	-0.5653	-0.5653	-0.5653	-0.5653	-0.5653	-0.5653	-0.5653	-0.5653	-0.5653	-0.5653	-0.5653	-0.5653	-0.5653	-0.5653	-0.5653	-0.5653	-0.5653	-0.5653	-0.5653	-0.5653	-0.5653	-0.5653	-0.5653	-0.5653	-0.5653	-0.5653	-0.5653	-0.5653	-0.56493	-0.56455
	0.395136778115504	NAN	NAN	NAN	NAN	NAN	-0.5653	-0.5653	-0.5653	-0.5653	-0.5653	-0.5653	-0.5653	-0.5653	-0.5653	-0.5653	-0.5653	-0.5653	-0.5653	-0.5653	-0.5653	-0.5653	-0.5653	-0.5653	-0.5653	-0.5653	-0.5653	-0.5653	-0.5653	-0.5653	-0.5653	-0.5653	-0.5653	-0.5653	-0.5653	-0.5653	-0.5653	-0.5653	-0.5653	-0.5653	-0.5653	-0.5653	-0.5653	-0.5653	-0.5653	-0.5653	-0.5653	-0.56493	-0.56455
	0.455927051671733	NAN	NAN	NAN	NAN	NAN	-0.5653	-0.5653	-0.5653	-0.5653	-0.5653	-0.5653	-0.5653	-0.5653	-0.5653	-0.5653	-0.5653	-0.5653	-0.5653	-0.5653	-0.5653	-0.5653	-0.5653	-0.5653	-0.5653	-0.5653	-0.5653	-0.5653	-0.5653	-0.5653	-0.5653	-0.5653	-0.5653	-0.5653	-0.5653	-0.5653	-0.5653	-0.5653	-0.5653	-0.5653	-0.5653	-0.5653	-0.5653	-0.5653	-0.5653	-0.5653	-0.5653	-0.56493	-0.56455
	0.516717325227965	NAN	NAN	NAN	NAN	NAN	-0.5653	-0.5653	-0.5653	-0.5653	-0.5653	-0.5653	-0.5653	-0.5653	-0.5653	-0.5653	-0.5653	-0.5653	-0.5653	-0.5653	-0.5653	-0.5653	-0.5653	-0.5653	-0.5653	-0.5653	-0.5653	-0.5653	-0.5653	-0.5653	-0.5653	-0.5653	-0.5653	-0.5653	-0.5653	-0.5653	-0.5653	-0.5653	-0.5653	-0.5653	-0.5653	-0.5653	-0.5653	-0.5653	-0.5653	-0.5653	-0.5653	-0.56493	-0.56381
	0.577507598784194	NAN	NAN	NAN	NAN	NAN	-0.5653	-0.5653	-0.5653	-0.5653	-0.5653	-0.5653	-0.5653	-0.5653	-0.5653	-0.5653	-0.5653	-0.5653	-0.5653	-0.5653	-0.5653	-0.5653	-0.5653	-0.5653	-0.5653	-0.5653	-0.5653	-0.5653	-0.5653	-0.5653	-0.5653	-0.5653	-0.5653	-0.5653	-0.5653	-0.5653	-0.5653	-0.5653	-0.5653	-0.5653	-0.5653	-0.5653	-0.5653	-0.5653	-0.5653	-0.5653	-0.5653	-0.56455	-0.56381
	0.638297872340427	NAN	NAN	NAN	NAN	NAN	-0.5653	-0.5653	-0.5653	-0.5653	-0.5653	-0.5653	-0.5653	-0.5653	-0.5653	-0.5653	-0.5653	-0.5653	-0.5653	-0.5653	-0.5653	-0.5653	-0.5653	-0.5653	-0.5653	-0.5653	-0.5653	-0.5653	-0.5653	-0.5653	-0.5653	-0.5653	-0.5653	-0.5653	-0.5653	-0.5653	-0.5653	-0.5653	-0.5653	-0.5653	-0.5653	-0.5653	-0.5653	-0.5653	-0.5653	-0.5653	-0.56493	-0.56455	-0.56418
	0.699088145896656	NAN	NAN	NAN	NAN	NAN	-0.5653	-0.5653	-0.5653	-0.5653	-0.5653	-0.5653	-0.5653	-0.5653	-0.5653	-0.5653	-0.5653	-0.5653	-0.5653	-0.5653	-0.5653	-0.5653	-0.5653	-0.5653	-0.5653	-0.5653	-0.5653	-0.5653	-0.5653	-0.5653	-0.5653	-0.5653	-0.5653	-0.5653	-0.5653	-0.5653	-0.5653	-0.5653	-0.5653	-0.5653	-0.5653	-0.5653	-0.5653	-0.5653	-0.5653	-0.5653	-0.56493	-0.56455	-0.56418
	0.759878419452889	NAN	NAN	NAN	NAN	NAN	-0.5653	-0.5653	-0.5653	-0.5653	-0.5653	-0.5653	-0.5653	-0.5653	-0.5653	-0.5653	-0.5653	-0.5653	-0.5653	-0.5653	-0.5653	-0.5653	-0.5653	-0.5653	-0.5653	-0.5653	-0.5653	-0.5653	-0.5653	-0.5653	-0.5653	-0.5653	-0.5653	-0.5653	-0.5653	-0.5653	-0.5653	-0.5653	-0.5653	-0.5653	-0.5653	-0.5653	-0.5653	-0.5653	-0.5653	-0.5653	-0.56455	-0.56381	-0.56418
	0.820668693009118	NAN	NAN	NAN	NAN	NAN	-0.5653	-0.5653	-0.5653	-0.5653	-0.5653	-0.5653	-0.5653	-0.5653	-0.5653	-0.5653	-0.5653	-0.5653	-0.5653	-0.5653	-0.5653	-0.5653	-0.5653	-0.5653	-0.5653	-0.5653	-0.5653	-0.5653	-0.5653	-0.5653	-0.5653	-0.5653	-0.5653	-0.5653	-0.5653	-0.5653	-0.5653	-0.5653	-0.5653	-0.5653	-0.5653	-0.5653	-0.5653	-0.5653	-0.5653	-0.56493	-0.56455	-0.56418	-0.56381
	0.881458966565351	NAN	NAN	NAN	NAN	NAN	-0.5653	-0.5653	-0.5653	-0.5653	-0.5653	-0.5653	-0.5653	-0.5653	-0.5653	-0.5653	-0.5653	-0.5653	-0.5653	-0.5653	-0.5653	-0.5653	-0.5653	-0.5653	-0.5653	-0.5653	-0.5653	-0.5653	-0.5653	-0.5653	-0.5653	-0.5653	-0.5653	-0.5653	-0.5653	-0.5653	-0.5653	-0.5653	-0.5653	-0.5653	-0.5653	-0.5653	-0.5653	-0.5653	-0.5653	-0.56455	-0.56381	-0.56418	-0.56455
	0.94224924012158	NAN	NAN	NAN	NAN	NAN	-0.5653	-0.5653	-0.5653	-0.5653	-0.5653	-0.5653	-0.5653	-0.5653	-0.5653	-0.5653	-0.5653	-0.5653	-0.5653	-0.5653	-0.5653	-0.5653	-0.5653	-0.5653	-0.5653	-0.5653	-0.5653	-0.5653	-0.5653	-0.5653	-0.5653	-0.5653	-0.5653	-0.5653	-0.5653	-0.5653	-0.5653	-0.5653	-0.5653	-0.5653	-0.5653	-0.5653	-0.5653	-0.5653	-0.56493	-0.56381	-0.56381	-0.56381	-0.56455
	1.00303951367781	NAN	NAN	NAN	NAN	NAN	-0.5653	-0.5653	-0.5653	-0.5653	-0.5653	-0.5653	-0.5653	-0.5653	-0.5653	-0.5653	-0.5653	-0.5653	-0.5653	-0.5653	-0.5653	-0.5653	-0.5653	-0.5653	-0.5653	-0.5653	-0.5653	-0.5653	-0.5653	-0.5653	-0.5653	-0.5653	-0.5653	-0.5653	-0.5653	-0.5653	-0.5653	-0.5653	-0.5653	-0.5653	-0.5653	-0.5653	-0.5653	-0.56493	-0.56455	-0.56381	-0.56418	-0.56381	-0.56343
	1.06382978723404	NAN	NAN	NAN	NAN	NAN	-0.5653	-0.5653	-0.5653	-0.5653	-0.5653	-0.5653	-0.5653	-0.5653	-0.5653	-0.5653	-0.5653	-0.5653	-0.5653	-0.5653	-0.5653	-0.5653	-0.5653	-0.5653	-0.5653	-0.5653	-0.5653	-0.5653	-0.5653	-0.5653	-0.5653	-0.5653	-0.5653	-0.5653	-0.5653	-0.5653	-0.5653	-0.5653	-0.5653	-0.5653	-0.5653	-0.5653	-0.5653	-0.56493	-0.56381	-0.56418	-0.56418	-0.56343	-0.56306
	1.12462006079027	NAN	NAN	NAN	NAN	NAN	-0.5653	-0.5653	-0.5653	-0.5653	-0.5653	-0.5653	-0.5653	-0.5653	-0.5653	-0.5653	-0.5653	-0.5653	-0.5653	-0.5653	-0.5653	-0.5653	-0.5653	-0.5653	-0.5653	-0.5653	-0.5653	-0.5653	-0.5653	-0.5653	-0.5653	-0.5653	-0.5653	-0.5653	-0.5653	-0.5653	-0.5653	-0.5653	-0.5653	-0.5653	-0.5653	-0.5653	-0.56493	-0.56455	-0.56381	-0.56418	-0.56455	-0.56343	-0.52948
	1.18541033434651	NAN	NAN	NAN	NAN	NAN	-0.5653	-0.5653	-0.5653	-0.5653	-0.5653	-0.5653	-0.5653	-0.5653	-0.5653	-0.5653	-0.5653	-0.5653	-0.5653	-0.5653	-0.5653	-0.5653	-0.5653	-0.5653	-0.5653	-0.5653	-0.5653	-0.5653	-0.5653	-0.5653	-0.5653	-0.5653	-0.5653	-0.5653	-0.5653	-0.5653	-0.5653	-0.5653	-0.5653	-0.5653	-0.5653	-0.56493	-0.56455	-0.56381	-0.56418	-0.56381	-0.56343	-0.56306	-0.52948
	1.24620060790274	NAN	NAN	NAN	NAN	NAN	-0.5653	-0.5653	-0.5653	-0.5653	-0.5653	-0.5653	-0.5653	-0.5653	-0.5653	-0.5653	-0.5653	-0.5653	-0.5653	-0.5653	-0.5653	-0.5653	-0.5653	-0.5653	-0.5653	-0.5653	-0.5653	-0.5653	-0.5653	-0.5653	-0.5653	-0.5653	-0.5653	-0.5653	-0.5653	-0.5653	-0.5653	-0.5653	-0.5653	-0.5653	-0.56493	-0.56455	-0.56381	-0.56381	-0.56381	-0.56343	-0.56306	-0.52948	-0.52948
	1.30699088145897	NAN	NAN	NAN	NAN	NAN	-0.5653	-0.5653	-0.5653	-0.5653	-0.5653	-0.5653	-0.5653	-0.5653	-0.5653	-0.5653	-0.5653	-0.5653	-0.5653	-0.5653	-0.5653	-0.5653	-0.5653	-0.5653	-0.5653	-0.5653	-0.5653	-0.5653	-0.5653	-0.5653	-0.5653	-0.5653	-0.5653	-0.5653	-0.5653	-0.5653	-0.5653	-0.5653	-0.5653	-0.56493	-0.56455	-0.56381	-0.56381	-0.56381	-0.56343	-0.56306	-0.52948	-0.52948	-0.52948
	1.3677811550152	NAN	NAN	NAN	NAN	NAN	-0.5653	-0.5653	-0.5653	-0.5653	-0.5653	-0.5653	-0.5653	-0.5653	-0.5653	-0.5653	-0.5653	-0.5653	-0.5653	-0.5653	-0.5653	-0.5653	-0.5653	-0.5653	-0.5653	-0.5653	-0.5653	-0.5653	-0.5653	-0.5653	-0.5653	-0.5653	-0.5653	-0.5653	-0.5653	-0.5653	-0.5653	-0.5653	-0.56493	-0.56455	-0.56381	-0.56418	-0.56381	-0.56455	-0.56306	-0.52948	-0.52948	-0.52948	-0.52948
	1.42857142857143	NAN	NAN	NAN	NAN	NAN	-0.5653	-0.5653	-0.5653	-0.5653	-0.5653	-0.5653	-0.5653	-0.5653	-0.5653	-0.5653	-0.5653	-0.5653	-0.5653	-0.5653	-0.5653	-0.5653	-0.5653	-0.5653	-0.5653	-0.5653	-0.5653	-0.5653	-0.5653	-0.5653	-0.5653	-0.5653	-0.5653	-0.5653	-0.5653	-0.5653	-0.5653	-0.56493	-0.56455	-0.56381	-0.56418	-0.56381	-0.56343	-0.56306	-0.52948	-0.52948	-0.52948	-0.52948	-0.52948
	1.48936170212766	NAN	NAN	NAN	NAN	NAN	-0.5653	-0.5653	-0.5653	-0.5653	-0.5653	-0.5653	-0.5653	-0.5653	-0.5653	-0.5653	-0.5653	-0.5653	-0.5653	-0.5653	-0.5653	-0.5653	-0.5653	-0.5653	-0.5653	-0.5653	-0.5653	-0.5653	-0.5653	-0.5653	-0.5653	-0.5653	-0.5653	-0.5653	-0.5653	-0.56493	-0.56493	-0.56455	-0.56381	-0.56418	-0.56381	-0.56343	-0.56306	-0.52948	-0.52948	-0.52948	-0.52948	-0.52948	-0.52948
	1.55015197568389	NAN	NAN	NAN	NAN	NAN	-0.5653	-0.5653	-0.5653	-0.5653	-0.5653	-0.5653	-0.5653	-0.5653	-0.5653	-0.5653	-0.5653	-0.5653	-0.5653	-0.5653	-0.5653	-0.5653	-0.5653	-0.5653	-0.5653	-0.5653	-0.5653	-0.5653	-0.5653	-0.5653	-0.5653	-0.5653	-0.5653	-0.56493	-0.56493	-0.56455	-0.56455	-0.56381	-0.56418	-0.56381	-0.56343	-0.56306	-0.52948	-0.52948	-0.52948	-0.52948	-0.52948	-0.52948	-0.52948
	1.61094224924012	NAN	NAN	NAN	NAN	NAN	-0.56493	-0.56493	-0.5653	-0.5653	-0.5653	-0.5653	-0.5653	-0.5653	-0.5653	-0.5653	-0.5653	-0.5653	-0.5653	-0.5653	-0.5653	-0.5653	-0.5653	-0.5653	-0.5653	-0.5653	-0.5653	-0.5653	-0.5653	-0.5653	-0.5653	-0.56493	-0.56493	-0.56455	-0.56455	-0.56381	-0.56418	-0.56381	-0.56381	-0.56455	-0.56306	-0.52948	-0.52948	-0.52948	-0.52948	-0.52948	-0.52948	-0.52948	-0.52948
	1.67173252279635	NAN	NAN	NAN	NAN	NAN	-0.56381	-0.56455	-0.56493	-0.56493	-0.56493	-0.5653	-0.5653	-0.5653	-0.5653	-0.5653	-0.5653	-0.5653	-0.5653	-0.5653	-0.5653	-0.5653	-0.5653	-0.5653	-0.5653	-0.5653	-0.5653	-0.5653	-0.56493	-0.56493	-0.56493	-0.56455	-0.56381	-0.56418	-0.56418	-0.56381	-0.56381	-0.56381	-0.56343	-0.56306	-0.52948	-0.52948	-0.52948	-0.52948	-0.52948	-0.52948	-0.52948	-0.52948	-0.52948
	1.73252279635258	NAN	NAN	NAN	NAN	NAN	-0.56418	-0.56418	-0.56381	-0.56455	-0.56455	-0.56493	-0.56493	-0.56493	-0.5653	-0.5653	-0.5653	-0.5653	-0.5653	-0.5653	-0.5653	-0.5653	-0.5653	-0.5653	-0.5653	-0.5653	-0.56493	-0.56455	-0.56455	-0.56381	-0.56381	-0.56418	-0.56418	-0.56418	-0.56418	-0.56381	-0.56455	-0.56343	-0.52948	-0.52948	-0.52948	-0.52948	-0.52948	-0.52948	-0.52948	-0.52948	-0.52948	-0.52948	-0.52948
	1.79331306990882	NAN	NAN	NAN	NAN	NAN	-0.56418	-0.56418	-0.56418	-0.56381	-0.56381	-0.56381	-0.56381	-0.56381	-0.56455	-0.56455	-0.56455	-0.56455	-0.56455	-0.56455	-0.56455	-0.56455	-0.56455	-0.56455	-0.56455	-0.56381	-0.56381	-0.56381	-0.56381	-0.56418	-0.56418	-0.56418	-0.56381	-0.56381	-0.56343	-0.56343	-0.56306	-0.52948	-0.52948	-0.52948	-0.52948	-0.52948	-0.52948	-0.52948	-0.52948	-0.52948	-0.52948	-0.52948	-0.52948
	1.85410334346505	NAN	NAN	NAN	NAN	NAN	-0.56343	-0.56455	-0.56381	-0.56418	-0.56418	-0.56418	-0.56418	-0.56418	-0.56381	-0.56381	-0.56381	-0.56381	-0.56381	-0.56381	-0.56381	-0.56381	-0.56381	-0.56381	-0.56381	-0.56381	-0.56418	-0.56418	-0.56418	-0.56381	-0.56381	-0.56455	-0.56343	-0.56343	-0.56306	-0.52948	-0.52948	-0.52948	-0.52948	-0.52948	-0.52948	-0.52948	-0.52948	-0.52948	-0.52948	-0.52948	-0.52948	-0.52948	-0.52948
	1.91489361702128	NAN	NAN	NAN	NAN	NAN	-0.56306	-0.56306	-0.56343	-0.56343	-0.56343	-0.56455	-0.56455	-0.56381	-0.56381	-0.56418	-0.56418	-0.56418	-0.56418	-0.56418	-0.56418	-0.56418	-0.56418	-0.56381	-0.56381	-0.56381	-0.56381	-0.56455	-0.56343	-0.56343	-0.56343	-0.56306	-0.56306	-0.52948	-0.52948	-0.52948	-0.52948	-0.52948	-0.52948	-0.52948	-0.52948	-0.52948	-0.52948	-0.52948	-0.52948	-0.52948	-0.52948	-0.52948	-0.52948
	1.97568389057751	NAN	NAN	NAN	NAN	NAN	-0.52948	-0.52948	-0.52948	-0.52948	-0.56306	-0.56306	-0.56343	-0.56343	-0.56343	-0.56455	-0.56455	-0.56455	-0.56455	-0.56455	-0.56455	-0.56455	-0.56455	-0.56455	-0.56343	-0.56343	-0.56343	-0.56343	-0.56306	-0.52948	-0.52948	-0.52948	-0.52948	-0.52948	-0.52948	-0.52948	-0.52948	-0.52948	-0.52948	-0.52948	-0.52948	-0.52948	-0.52948	-0.52948	-0.52948	-0.52948	-0.52948	-0.52948	-0.52948
	2.03647416413374	NAN	NAN	NAN	NAN	NAN	-0.52948	-0.52948	-0.52948	-0.52948	-0.52948	-0.52948	-0.52948	-0.52948	-0.52948	-0.56306	-0.56306	-0.56306	-0.56306	-0.56306	-0.56306	-0.56306	-0.52948	-0.52948	-0.52948	-0.52948	-0.52948	-0.52948	-0.52948	-0.52948	-0.52948	-0.52948	-0.52948	-0.52948	-0.52948	-0.52948	-0.52948	-0.52948	-0.52948	-0.52948	-0.52948	-0.52948	-0.52948	-0.52948	-0.52948	-0.52948	-0.52948	-0.52948	-0.52948
	2.09726443768997	NAN	NAN	NAN	NAN	NAN	-0.52948	-0.52948	-0.52948	-0.52948	-0.52948	-0.52948	-0.52948	-0.52948	-0.52948	-0.52948	-0.52948	-0.52948	-0.52948	-0.52948	-0.52948	-0.52948	-0.52948	-0.52948	-0.52948	-0.52948	-0.52948	-0.52948	-0.52948	-0.52948	-0.52948	-0.52948	-0.52948	-0.52948	-0.52948	-0.52948	-0.52948	-0.52948	-0.52948	-0.52948	-0.52948	-0.52948	-0.52948	-0.52948	-0.52948	-0.52948	-0.52948	-0.52948	-0.52948
	2.1580547112462	NAN	NAN	NAN	NAN	NAN	-0.52948	-0.52948	-0.52948	-0.52948	-0.52948	-0.52948	-0.52948	-0.52948	-0.52948	-0.52948	-0.52948	-0.52948	-0.52948	-0.52948	-0.52948	-0.52948	-0.52948	-0.52948	-0.52948	-0.52948	-0.52948	-0.52948	-0.52948	-0.52948	-0.52948	-0.52948	-0.52948	-0.52948	-0.52948	-0.52948	-0.52948	-0.52948	-0.52948	-0.52948	-0.52948	-0.52948	-0.52948	-0.52948	-0.52948	-0.52948	-0.52948	-0.52948	-0.52948
	2.21884498480243	NAN	NAN	NAN	NAN	NAN	-0.52948	-0.52948	-0.52948	-0.52948	-0.52948	-0.52948	-0.52948	-0.52948	-0.52948	-0.52948	-0.52948	-0.52948	-0.52948	-0.52948	-0.52948	-0.52948	-0.52948	-0.52948	-0.52948	-0.52948	-0.52948	-0.52948	-0.52948	-0.52948	-0.52948	-0.52948	-0.52948	-0.52948	-0.52948	-0.52948	-0.52948	-0.52948	-0.52948	-0.52948	-0.52948	-0.52948	-0.52948	-0.52948	-0.52948	-0.52948	-0.52948	-0.52948	-0.52948
	2.27963525835867	NAN	NAN	NAN	NAN	NAN	-0.52948	-0.52948	-0.52948	-0.52948	-0.52948	-0.52948	-0.52948	-0.52948	-0.52948	-0.52948	-0.52948	-0.52948	-0.52948	-0.52948	-0.52948	-0.52948	-0.52948	-0.52948	-0.52948	-0.52948	-0.52948	-0.52948	-0.52948	-0.52948	-0.52948	-0.52948	-0.52948	-0.52948	-0.52948	-0.52948	-0.52948	-0.52948	-0.52948	-0.52948	-0.52948	-0.52948	-0.52948	-0.52948	-0.52948	-0.52948	-0.52948	-0.52948	-0.52948
	2.3404255319149	NAN	NAN	NAN	NAN	NAN	-0.52948	-0.52948	-0.52948	-0.52948	-0.52948	-0.52948	-0.52948	-0.52948	-0.52948	-0.52948	-0.52948	-0.52948	-0.52948	-0.52948	-0.52948	-0.52948	-0.52948	-0.52948	-0.52948	-0.52948	-0.52948	-0.52948	-0.52948	-0.52948	-0.52948	-0.52948	-0.52948	-0.52948	-0.52948	-0.52948	-0.52948	-0.52948	-0.52948	-0.52948	-0.52948	-0.52948	-0.52948	-0.52948	-0.52948	-0.52948	-0.52948	-0.52948	-0.52948
	2.40121580547113	NAN	NAN	NAN	NAN	NAN	-0.52948	-0.52948	-0.52948	-0.52948	-0.52948	-0.52948	-0.52948	-0.52948	-0.52948	-0.52948	-0.52948	-0.52948	-0.52948	-0.52948	-0.52948	-0.52948	-0.52948	-0.52948	-0.52948	-0.52948	-0.52948	-0.52948	-0.52948	-0.52948	-0.52948	-0.52948	-0.52948	-0.52948	-0.52948	-0.52948	-0.52948	-0.52948	-0.52948	-0.52948	-0.52948	-0.52948	-0.52948	-0.52948	-0.52948	-0.52948	-0.52948	-0.52948	-0.52948
	2.46200607902735	NAN	NAN	NAN	NAN	NAN	-0.52948	-0.52948	-0.52948	-0.52948	-0.52948	-0.52948	-0.52948	-0.52948	-0.52948	-0.52948	-0.52948	-0.52948	-0.52948	-0.52948	-0.52948	-0.52948	-0.52948	-0.52948	-0.52948	-0.52948	-0.52948	-0.52948	-0.52948	-0.52948	-0.52948	-0.52948	-0.52948	-0.52948	-0.52948	-0.52948	-0.52948	-0.52948	-0.52948	-0.52948	-0.52948	-0.52948	-0.52948	-0.52948	-0.52948	-0.52948	-0.52948	-0.52948	-0.52948
	2.52279635258359	NAN	NAN	NAN	NAN	NAN	-0.52948	-0.52948	-0.52948	-0.52948	-0.52948	-0.52948	-0.52948	-0.52948	-0.52948	-0.52948	-0.52948	-0.52948	-0.52948	-0.52948	-0.52948	-0.52948	-0.52948	-0.52948	-0.52948	-0.52948	-0.52948	-0.52948	-0.52948	-0.52948	-0.52948	-0.52948	-0.52948	-0.52948	-0.52948	-0.52948	-0.52948	-0.52948	-0.52948	-0.52948	-0.52948	-0.52948	-0.52948	-0.52948	-0.52948	-0.52948	-0.52948	-0.52948	-0.52948
	2.58358662613982	NAN	NAN	NAN	NAN	NAN	-0.52948	-0.52948	-0.52948	-0.52948	-0.52948	-0.52948	-0.52948	-0.52948	-0.52948	-0.52948	-0.52948	-0.52948	-0.52948	-0.52948	-0.52948	-0.52948	-0.52948	-0.52948	-0.52948	-0.52948	-0.52948	-0.52948	-0.52948	-0.52948	-0.52948	-0.52948	-0.52948	-0.52948	-0.52948	-0.52948	-0.52948	-0.52948	-0.52948	-0.52948	-0.52948	-0.52948	-0.52948	-0.52948	-0.52948	-0.52948	-0.52948	-0.52948	-0.52948
	2.64437689969605	NAN	NAN	NAN	NAN	NAN	-0.52948	-0.52948	-0.52948	-0.52948	-0.52948	-0.52948	-0.52948	-0.52948	-0.52948	-0.52948	-0.52948	-0.52948	-0.52948	-0.52948	-0.52948	-0.52948	-0.52948	-0.52948	-0.52948	-0.52948	-0.52948	-0.52948	-0.52948	-0.52948	-0.52948	-0.52948	-0.52948	-0.52948	-0.52948	-0.52948	-0.52948	-0.52948	-0.52948	-0.52948	-0.52948	-0.52948	-0.52948	-0.52948	-0.52948	-0.52948	-0.52948	-0.52948	-0.52948
	2.70516717325228	NAN	NAN	NAN	NAN	NAN	-0.52948	-0.52948	-0.52948	-0.52948	-0.52948	-0.52948	-0.52948	-0.52948	-0.52948	-0.52948	-0.52948	-0.52948	-0.52948	-0.52948	-0.52948	-0.52948	-0.52948	-0.52948	-0.52948	-0.52948	-0.52948	-0.52948	-0.52948	-0.52948	-0.52948	-0.52948	-0.52948	-0.52948	-0.52948	-0.52948	-0.52948	-0.52948	-0.52948	-0.52948	-0.52948	-0.52948	-0.52948	-0.52948	-0.52948	-0.52948	-0.52948	-0.52948	-0.52948
	2.76595744680851	NAN	NAN	NAN	NAN	NAN	-0.52948	-0.52948	-0.52948	-0.52948	-0.52948	-0.52948	-0.52948	-0.52948	-0.52948	-0.52948	-0.52948	-0.52948	-0.52948	-0.52948	-0.52948	-0.52948	-0.52948	-0.52948	-0.52948	-0.52948	-0.52948	-0.52948	-0.52948	-0.52948	-0.52948	-0.52948	-0.52948	-0.52948	-0.52948	-0.52948	-0.52948	-0.52948	-0.52948	-0.52948	-0.52948	-0.52948	-0.52948	-0.52948	-0.52948	-0.52948	-0.52948	-0.52948	-0.52948
	2.82674772036474	NAN	NAN	NAN	NAN	NAN	-0.52948	-0.52948	-0.52948	-0.52948	-0.52948	-0.52948	-0.52948	-0.52948	-0.52948	-0.52948	-0.52948	-0.52948	-0.52948	-0.52948	-0.52948	-0.52948	-0.52948	-0.52948	-0.52948	-0.52948	-0.52948	-0.52948	-0.52948	-0.52948	-0.52948	-0.52948	-0.52948	-0.52948	-0.52948	-0.52948	-0.52948	-0.52948	-0.52948	-0.52948	-0.52948	-0.52948	-0.52948	-0.52948	-0.52948	-0.52948	-0.52948	-0.52948	-0.52948
	2.88753799392097	NAN	NAN	NAN	NAN	NAN	-0.52948	-0.52948	-0.52948	-0.52948	-0.52948	-0.52948	-0.52948	-0.52948	-0.52948	-0.52948	-0.52948	-0.52948	-0.52948	-0.52948	-0.52948	-0.52948	-0.52948	-0.52948	-0.52948	-0.52948	-0.52948	-0.52948	-0.52948	-0.52948	-0.52948	-0.52948	-0.52948	-0.52948	-0.52948	-0.52948	-0.52948	-0.52948	-0.52948	-0.52948	-0.52948	-0.52948	-0.52948	-0.52948	-0.52948	-0.52948	-0.52948	-0.52948	-0.52948
	2.9483282674772	NAN	NAN	NAN	NAN	NAN	-0.52948	-0.52948	-0.52948	-0.52948	-0.52948	-0.52948	-0.52948	-0.52948	-0.52948	-0.52948	-0.52948	-0.52948	-0.52948	-0.52948	-0.52948	-0.52948	-0.52948	-0.52948	-0.52948	-0.52948	-0.52948	-0.52948	-0.52948	-0.52948	-0.52948	-0.52948	-0.52948	-0.52948	-0.52948	-0.52948	-0.52948	-0.52948	-0.52948	-0.52948	-0.52948	-0.52948	-0.52948	-0.52948	-0.52948	-0.52948	-0.52948	-0.52948	-0.52948
	3.00911854103344	NAN	NAN	NAN	NAN	NAN	-0.52948	-0.52948	-0.52948	-0.52948	-0.52948	-0.52948	-0.52948	-0.52948	-0.52948	-0.52948	-0.52948	-0.52948	-0.52948	-0.52948	-0.52948	-0.52948	-0.52948	-0.52948	-0.52948	-0.52948	-0.52948	-0.52948	-0.52948	-0.52948	-0.52948	-0.52948	-0.52948	-0.52948	-0.52948	-0.52948	-0.52948	-0.52948	-0.52948	-0.52948	-0.52948	-0.52948	-0.52948	-0.52948	-0.52948	-0.52948	-0.52948	-0.52948	-0.52948
	3.06990881458967	NAN	NAN	NAN	NAN	NAN	-0.52948	-0.52948	-0.52948	-0.52948	-0.52948	-0.52948	-0.52948	-0.52948	-0.52948	-0.52948	-0.52948	-0.52948	-0.52948	-0.52948	-0.52948	-0.52948	-0.52948	-0.52948	-0.52948	-0.52948	-0.52948	-0.52948	-0.52948	-0.52948	-0.52948	-0.52948	-0.52948	-0.52948	-0.52948	-0.52948	-0.52948	-0.52948	-0.52948	-0.52948	-0.52948	-0.52948	-0.52948	-0.52948	-0.52948	-0.52948	-0.52948	-0.52948	-0.52948
	3.1306990881459	NAN	NAN	NAN	NAN	NAN	-0.52948	-0.52948	-0.52948	-0.52948	-0.52948	-0.52948	-0.52948	-0.52948	-0.52948	-0.52948	-0.52948	-0.52948	-0.52948	-0.52948	-0.52948	-0.52948	-0.52948	-0.52948	-0.52948	-0.52948	-0.52948	-0.52948	-0.52948	-0.52948	-0.52948	-0.52948	-0.52948	-0.52948	-0.52948	-0.52948	-0.52948	-0.52948	-0.52948	-0.52948	-0.52948	-0.52948	-0.52948	-0.52948	-0.52948	-0.52948	-0.52948	-0.52948	-0.56306
	3.19148936170212	NAN	NAN	NAN	NAN	NAN	-0.52948	-0.52948	-0.52948	-0.52948	-0.52948	-0.52948	-0.52948	-0.52948	-0.52948	-0.52948	-0.52948	-0.52948	-0.52948	-0.52948	-0.52948	-0.52948	-0.52948	-0.52948	-0.52948	-0.52948	-0.52948	-0.52948	-0.52948	-0.52948	-0.52948	-0.52948	-0.52948	-0.52948	-0.52948	-0.52948	-0.52948	-0.52948	-0.52948	-0.52948	-0.52948	-0.52948	-0.52948	-0.52948	-0.52948	-0.52948	-0.56306	-0.5291	-0.52799
	3.25227963525836	NAN	NAN	NAN	NAN	NAN	-0.52948	-0.52948	-0.52948	-0.52948	-0.52948	-0.52948	-0.52948	-0.52948	-0.52948	-0.52948	-0.52948	-0.52948	-0.52948	-0.52948	-0.52948	-0.52948	-0.52948	-0.52948	-0.52948	-0.52948	-0.52948	-0.52948	-0.52948	-0.52948	-0.52948	-0.52948	-0.52948	-0.52948	-0.52948	-0.52948	-0.52948	-0.52948	-0.52948	-0.52948	-0.52948	-0.52948	-0.52948	-0.52948	-0.56306	-0.5291	-0.52799	-0.52873	-0.5283600000000001
	3.31306990881459	NAN	NAN	NAN	NAN	NAN	-0.52948	-0.52948	-0.52948	-0.52948	-0.52948	-0.52948	-0.52948	-0.52948	-0.52948	-0.52948	-0.52948	-0.52948	-0.52948	-0.52948	-0.52948	-0.52948	-0.52948	-0.52948	-0.52948	-0.52948	-0.52948	-0.52948	-0.52948	-0.52948	-0.52948	-0.52948	-0.52948	-0.52948	-0.52948	-0.52948	-0.52948	-0.52948	-0.52948	-0.52948	-0.52948	-0.56306	-0.5291	-0.5291	-0.52799	-0.52799	-0.52873	-0.5283600000000001	-0.5283600000000001
	3.37386018237082	NAN	NAN	NAN	NAN	NAN	-0.52948	-0.52948	-0.52948	-0.52948	-0.52948	-0.52948	-0.52948	-0.52948	-0.52948	-0.52948	-0.52948	-0.52948	-0.52948	-0.52948	-0.52948	-0.52948	-0.52948	-0.52948	-0.52948	-0.52948	-0.52948	-0.52948	-0.52948	-0.52948	-0.52948	-0.52948	-0.52948	-0.52948	-0.52948	-0.52948	-0.52948	-0.52948	-0.56306	-0.5291	-0.5291	-0.5291	-0.52799	-0.52873	-0.5283600000000001	-0.5283600000000001	-0.5283600000000001	-0.52799	-0.52799
	3.43465045592706	NAN	NAN	NAN	NAN	NAN	-0.52948	-0.52948	-0.52948	-0.52948	-0.52948	-0.52948	-0.52948	-0.52948	-0.52948	-0.52948	-0.52948	-0.52948	-0.52948	-0.52948	-0.52948	-0.52948	-0.52948	-0.52948	-0.52948	-0.52948	-0.52948	-0.52948	-0.52948	-0.52948	-0.52948	-0.52948	-0.52948	-0.56306	-0.56306	-0.56306	-0.5291	-0.5291	-0.5291	-0.52799	-0.52873	-0.5283600000000001	-0.5283600000000001	-0.5283600000000001	-0.52799	-0.52799	-0.52799	-0.38619	-0.52761
	3.49544072948328	NAN	NAN	NAN	NAN	NAN	-0.56306	-0.56306	-0.56306	-0.56306	-0.52948	-0.52948	-0.52948	-0.52948	-0.52948	-0.52948	-0.52948	-0.52948	-0.52948	-0.52948	-0.52948	-0.52948	-0.52948	-0.52948	-0.52948	-0.52948	-0.52948	-0.52948	-0.52948	-0.56306	-0.56306	-0.56306	-0.56306	-0.5291	-0.5291	-0.52799	-0.52799	-0.5283600000000001	-0.5283600000000001	-0.5283600000000001	-0.5283600000000001	-0.52873	-0.52799	-0.52799	-0.42127	-0.38619	-0.49403	-0.49403	-0.49403
	3.55623100303951	NAN	NAN	NAN	NAN	NAN	-0.52873	-0.52799	-0.52799	-0.5291	-0.5291	-0.5291	-0.56306	-0.52948	-0.52948	-0.52948	-0.52948	-0.52948	-0.52948	-0.52948	-0.52948	-0.52948	-0.52948	-0.52948	-0.56306	-0.56306	-0.56306	-0.5291	-0.5291	-0.5291	-0.52799	-0.52799	-0.5283600000000001	-0.5283600000000001	-0.5283600000000001	-0.5283600000000001	-0.5283600000000001	-0.5283600000000001	-0.5283600000000001	-0.5283600000000001	-0.52873	-0.52799	-0.38619	-0.52761	-0.49403	-0.49403	-0.49403	-0.49403	-0.49403
	3.61702127659574	NAN	NAN	NAN	NAN	NAN	-0.5283600000000001	-0.5283600000000001	-0.52873	-0.52873	-0.52873	-0.52799	-0.52799	-0.52799	-0.52799	-0.52799	-0.52799	-0.52799	-0.52799	-0.52799	-0.52799	-0.52799	-0.52799	-0.52799	-0.52799	-0.52799	-0.52799	-0.52799	-0.52873	-0.52873	-0.52873	-0.5283600000000001	-0.5283600000000001	-0.5283600000000001	-0.5283600000000001	-0.5283600000000001	-0.5283600000000001	-0.52799	-0.52799	-0.38619	-0.52761	-0.52761	-0.49403	-0.49403	-0.49403	-0.49403	-0.49403	-0.49403	-0.49403
	3.67781155015198	NAN	NAN	NAN	NAN	NAN	-0.52799	-0.5283600000000001	-0.5283600000000001	-0.5283600000000001	-0.5283600000000001	-0.5283600000000001	-0.5283600000000001	-0.5283600000000001	-0.5283600000000001	-0.5283600000000001	-0.5283600000000001	-0.5283600000000001	-0.5283600000000001	-0.5283600000000001	-0.5283600000000001	-0.5283600000000001	-0.5283600000000001	-0.5283600000000001	-0.5283600000000001	-0.5283600000000001	-0.5283600000000001	-0.5283600000000001	-0.5283600000000001	-0.5283600000000001	-0.5283600000000001	-0.5283600000000001	-0.52799	-0.52799	-0.42127	-0.42127	-0.38619	-0.52761	-0.52761	-0.52761	-0.49403	-0.49403	-0.49403	-0.49403	-0.49403	-0.49403	-0.49403	-0.49403	-0.49403
	3.73860182370821	NAN	NAN	NAN	NAN	NAN	-0.38619	-0.42127	-0.42127	-0.52799	-0.52799	-0.52799	-0.52799	-0.52799	-0.52799	-0.52799	-0.52799	-0.52799	-0.52873	-0.52873	-0.52873	-0.52873	-0.52799	-0.52799	-0.52799	-0.52799	-0.52799	-0.52799	-0.52799	-0.52799	-0.42127	-0.42127	-0.38619	-0.38619	-0.52761	-0.52761	-0.49403	-0.49403	-0.49403	-0.49403	-0.49403	-0.49403	-0.49403	-0.49403	-0.49403	-0.49403	-0.49403	-0.49403	-0.49403
	3.79939209726444	NAN	NAN	NAN	NAN	NAN	-0.49403	-0.49403	-0.52761	-0.52761	-0.38619	-0.38619	-0.38619	-0.42127	-0.42127	-0.42127	-0.42127	-0.42127	-0.42127	-0.42127	-0.42127	-0.42127	-0.42127	-0.42127	-0.42127	-0.38619	-0.38619	-0.38619	-0.38619	-0.52761	-0.52761	-0.49403	-0.49403	-0.49403	-0.49403	-0.49403	-0.49403	-0.49403	-0.49403	-0.49403	-0.49403	-0.49403	-0.49403	-0.49403	-0.49403	-0.49403	-0.49403	-0.49403	-0.49403
	3.86018237082067	NAN	NAN	NAN	NAN	NAN	-0.49403	-0.49403	-0.49403	-0.49403	-0.49403	-0.49403	-0.49403	-0.49403	-0.49403	-0.49403	-0.49403	-0.49403	-0.49403	-0.49403	-0.49403	-0.49403	-0.49403	-0.49403	-0.49403	-0.49403	-0.49403	-0.49403	-0.49403	-0.49403	-0.49403	-0.49403	-0.49403	-0.49403	-0.49403	-0.49403	-0.49403	-0.49403	-0.49403	-0.49403	-0.49403	-0.49403	-0.49403	-0.49403	-0.49403	-0.49403	-0.49403	-0.49403	-0.49403
	3.9209726443769	NAN	NAN	NAN	NAN	NAN	-0.49403	-0.49403	-0.49403	-0.49403	-0.49403	-0.49403	-0.49403	-0.49403	-0.49403	-0.49403	-0.49403	-0.49403	-0.49403	-0.49403	-0.49403	-0.49403	-0.49403	-0.49403	-0.49403	-0.49403	-0.49403	-0.49403	-0.49403	-0.49403	-0.49403	-0.49403	-0.49403	-0.49403	-0.49403	-0.49403	-0.49403	-0.49403	-0.49403	-0.49403	-0.49403	-0.49403	-0.49403	-0.49403	-0.49403	-0.49403	-0.49403	-0.49403	-0.49403
	3.98176291793313	NAN	NAN	NAN	NAN	NAN	-0.49403	-0.49403	-0.49403	-0.49403	-0.49403	-0.49403	-0.49403	-0.49403	-0.49403	-0.49403	-0.49403	-0.49403	-0.49403	-0.49403	-0.49403	-0.49403	-0.49403	-0.49403	-0.49403	-0.49403	-0.49403	-0.49403	-0.49403	-0.49403	-0.49403	-0.49403	-0.49403	-0.49403	-0.49403	-0.49403	-0.49403	-0.49403	-0.49403	-0.49403	-0.49403	-0.49403	-0.49403	-0.49403	-0.49403	-0.49403	-0.49403	-0.49403	-0.49403
	4.04255319148936	NAN	NAN	NAN	NAN	NAN	-0.49403	-0.49403	-0.49403	-0.49403	-0.49403	-0.49403	-0.49403	-0.49403	-0.49403	-0.49403	-0.49403	-0.49403	-0.49403	-0.49403	-0.49403	-0.49403	-0.49403	-0.49403	-0.49403	-0.49403	-0.49403	-0.49403	-0.49403	-0.49403	-0.49403	-0.49403	-0.49403	-0.49403	-0.49403	-0.49403	-0.49403	-0.49403	-0.49403	-0.49403	-0.49403	-0.49403	-0.49403	-0.49403	-0.49403	-0.49403	-0.49403	-0.49403	-0.49403
	4.10334346504559	NAN	NAN	NAN	NAN	NAN	-0.49403	-0.49403	-0.49403	-0.49403	-0.49403	-0.49403	-0.49403	-0.49403	-0.49403	-0.49403	-0.49403	-0.49403	-0.49403	-0.49403	-0.49403	-0.49403	-0.49403	-0.49403	-0.49403	-0.49403	-0.49403	-0.49403	-0.49403	-0.49403	-0.49403	-0.49403	-0.49403	-0.49403	-0.49403	-0.49403	-0.49403	-0.49403	-0.49403	-0.49403	-0.49403	-0.49403	-0.49403	-0.49403	-0.49403	-0.49403	-0.49403	-0.49403	-0.49403
	4.16413373860183	NAN	NAN	NAN	NAN	NAN	-0.49403	-0.49403	-0.49403	-0.49403	-0.49403	-0.49403	-0.49403	-0.49403	-0.49403	-0.49403	-0.49403	-0.49403	-0.49403	-0.49403	-0.49403	-0.49403	-0.49403	-0.49403	-0.49403	-0.49403	-0.49403	-0.49403	-0.49403	-0.49403	-0.49403	-0.49403	-0.49403	-0.49403	-0.49403	-0.49403	-0.49403	-0.49403	-0.49403	-0.49403	-0.49403	-0.49403	-0.49403	-0.49403	-0.49403	-0.49403	-0.49403	-0.49403	-0.49403
	4.22492401215806	NAN	NAN	NAN	NAN	NAN	-0.49403	-0.49403	-0.49403	-0.49403	-0.49403	-0.49403	-0.49403	-0.49403	-0.49403	-0.49403	-0.49403	-0.49403	-0.49403	-0.49403	-0.49403	-0.49403	-0.49403	-0.49403	-0.49403	-0.49403	-0.49403	-0.49403	-0.49403	-0.49403	-0.49403	-0.49403	-0.49403	-0.49403	-0.49403	-0.49403	-0.49403	-0.49403	-0.49403	-0.49403	-0.49403	-0.49403	-0.49403	-0.49403	-0.49403	-0.49403	-0.49403	-0.49403	-0.49403
	4.28571428571428	NAN	NAN	NAN	NAN	NAN	-0.49403	-0.49403	-0.49403	-0.49403	-0.49403	-0.49403	-0.49403	-0.49403	-0.49403	-0.49403	-0.49403	-0.49403	-0.49403	-0.49403	-0.49403	-0.49403	-0.49403	-0.49403	-0.49403	-0.49403	-0.49403	-0.49403	-0.49403	-0.49403	-0.49403	-0.49403	-0.49403	-0.49403	-0.49403	-0.49403	-0.49403	-0.49403	-0.49403	-0.49403	-0.49403	-0.49403	-0.49403	-0.49403	-0.49403	-0.49403	-0.49403	-0.49403	-0.49403
	4.34650455927052	NAN	NAN	NAN	NAN	NAN	-0.49403	-0.49403	-0.49403	-0.49403	-0.49403	-0.49403	-0.49403	-0.49403	-0.49403	-0.49403	-0.49403	-0.49403	-0.49403	-0.49403	-0.49403	-0.49403	-0.49403	-0.49403	-0.49403	-0.49403	-0.49403	-0.49403	-0.49403	-0.49403	-0.49403	-0.49403	-0.49403	-0.49403	-0.49403	-0.49403	-0.49403	-0.49403	-0.49403	-0.49403	-0.49403	-0.49403	-0.49403	-0.49403	-0.49403	-0.49403	-0.49403	-0.49403	-0.49403
	4.40729483282675	NAN	NAN	NAN	NAN	NAN	-0.49403	-0.49403	-0.49403	-0.49403	-0.49403	-0.49403	-0.49403	-0.49403	-0.49403	-0.49403	-0.49403	-0.49403	-0.49403	-0.49403	-0.49403	-0.49403	-0.49403	-0.49403	-0.49403	-0.49403	-0.49403	-0.49403	-0.49403	-0.49403	-0.49403	-0.49403	-0.49403	-0.49403	-0.49403	-0.49403	-0.49403	-0.49403	-0.49403	-0.49403	-0.49403	-0.49403	-0.49403	-0.49403	-0.49403	-0.49403	-0.49403	-0.49403	-0.49403
	4.46808510638298	NAN	NAN	NAN	NAN	NAN	-0.49403	-0.49403	-0.49403	-0.49403	-0.49403	-0.49403	-0.49403	-0.49403	-0.49403	-0.49403	-0.49403	-0.49403	-0.49403	-0.49403	-0.49403	-0.49403	-0.49403	-0.49403	-0.49403	-0.49403	-0.49403	-0.49403	-0.49403	-0.49403	-0.49403	-0.49403	-0.49403	-0.49403	-0.49403	-0.49403	-0.49403	-0.49403	-0.49403	-0.49403	-0.49403	-0.49403	-0.49403	-0.49403	-0.49403	-0.49403	-0.49403	-0.49403	-0.49403
	4.52887537993921	NAN	NAN	NAN	NAN	NAN	-0.49403	-0.49403	-0.49403	-0.49403	-0.49403	-0.49403	-0.49403	-0.49403	-0.49403	-0.49403	-0.49403	-0.49403	-0.49403	-0.49403	-0.49403	-0.49403	-0.49403	-0.49403	-0.49403	-0.49403	-0.49403	-0.49403	-0.49403	-0.49403	-0.49403	-0.49403	-0.49403	-0.49403	-0.49403	-0.49403	-0.49403	-0.49403	-0.49403	-0.49403	-0.49403	-0.49403	-0.49403	-0.49403	-0.49403	-0.49403	-0.49403	-0.49403	-0.49403
	4.58966565349544	NAN	NAN	NAN	NAN	NAN	-0.49403	-0.49403	-0.49403	-0.49403	-0.49403	-0.49403	-0.49403	-0.49403	-0.49403	-0.49403	-0.49403	-0.49403	-0.49403	-0.49403	-0.49403	-0.49403	-0.49403	-0.49403	-0.49403	-0.49403	-0.49403	-0.49403	-0.49403	-0.49403	-0.49403	-0.49403	-0.49403	-0.49403	-0.49403	-0.49403	-0.49403	-0.49403	-0.49403	-0.49403	-0.49403	-0.49403	-0.49403	-0.49403	-0.49403	-0.49403	-0.49403	-0.49403	-0.49403
	4.65045592705167	NAN	NAN	NAN	NAN	NAN	-0.49403	-0.49403	-0.49403	-0.49403	-0.49403	-0.49403	-0.49403	-0.49403	-0.49403	-0.49403	-0.49403	-0.49403	-0.49403	-0.49403	-0.49403	-0.49403	-0.49403	-0.49403	-0.49403	-0.49403	-0.49403	-0.49403	-0.49403	-0.49403	-0.49403	-0.49403	-0.49403	-0.49403	-0.49403	-0.49403	-0.49403	-0.49403	-0.49403	-0.49403	-0.49403	-0.49403	-0.49403	-0.49403	-0.49403	-0.49403	-0.49403	-0.49403	-0.49403
	4.7112462006079	NAN	NAN	NAN	NAN	NAN	-0.49403	-0.49403	-0.49403	-0.49403	-0.49403	-0.49403	-0.49403	-0.49403	-0.49403	-0.49403	-0.49403	-0.49403	-0.49403	-0.49403	-0.49403	-0.49403	-0.49403	-0.49403	-0.49403	-0.49403	-0.49403	-0.49403	-0.49403	-0.49403	-0.49403	-0.49403	-0.49403	-0.49403	-0.49403	-0.49403	-0.49403	-0.49403	-0.49403	-0.49403	-0.49403	-0.49403	-0.49403	-0.49403	-0.49403	-0.49403	-0.42201	-0.42201	-0.49328
	4.77203647416413	NAN	NAN	NAN	NAN	NAN	-0.49403	-0.49403	-0.49403	-0.49403	-0.49403	-0.49403	-0.49403	-0.49403	-0.49403	-0.49403	-0.49403	-0.49403	-0.49403	-0.49403	-0.49403	-0.49403	-0.49403	-0.49403	-0.49403	-0.49403	-0.49403	-0.49403	-0.49403	-0.49403	-0.49403	-0.49403	-0.49403	-0.49403	-0.49403	-0.49403	-0.49403	-0.49403	-0.49403	-0.49403	-0.49403	-0.49403	-0.49366	-0.49366	-0.45672	-0.49328	-0.49328	-0.45709	-0.49254
	4.83282674772037	NAN	NAN	NAN	NAN	NAN	-0.49403	-0.49403	-0.49403	-0.49403	-0.49403	-0.49403	-0.49403	-0.49403	-0.49403	-0.49403	-0.49403	-0.49403	-0.49403	-0.49403	-0.49403	-0.49403	-0.49403	-0.49403	-0.49403	-0.49403	-0.49403	-0.49403	-0.49403	-0.49403	-0.49403	-0.49403	-0.49403	-0.49403	-0.49403	-0.49403	-0.49403	-0.49403	-0.49366	-0.49366	-0.49366	-0.42127	-0.49328	-0.49328	-0.45709	-0.49254	-0.49291	-0.49291	-0.49254
	4.8936170212766	NAN	NAN	NAN	NAN	NAN	-0.49366	-0.49366	-0.49403	-0.49403	-0.49403	-0.49403	-0.49403	-0.49403	-0.49403	-0.49403	-0.49403	-0.49403	-0.49403	-0.49403	-0.49403	-0.49403	-0.49403	-0.49403	-0.49403	-0.49403	-0.49403	-0.49403	-0.49403	-0.49403	-0.49403	-0.49366	-0.49366	-0.49366	-0.49366	-0.49366	-0.49366	-0.45672	-0.49328	-0.49328	-0.45746	-0.49254	-0.49291	-0.49291	-0.49291	-0.49254	-0.45746	-0.45709	-0.49328
	4.95440729483283	NAN	NAN	NAN	NAN	NAN	-0.49328	-0.45672	-0.42201	-0.49366	-0.49366	-0.49366	-0.52761	-0.52761	-0.52761	-0.52761	-0.52761	-0.52761	-0.52761	-0.49403	-0.49403	-0.49403	-0.52761	-0.52761	-0.52761	-0.52761	-0.49366	-0.49366	-0.49366	-0.42201	-0.45672	-0.45672	-0.45672	-0.49328	-0.45746	-0.49254	-0.49291	-0.49291	-0.49291	-0.49291	-0.49291	-0.49254	-0.49254	-0.45746	-0.45746	-0.49328	-0.45672	-0.49216	-0.49179
	5.01519756838906	NAN	NAN	NAN	NAN	NAN	-0.49291	-0.49291	-0.49291	-0.49291	-0.49291	-0.49254	-0.49254	-0.45746	-0.45746	-0.45746	-0.45709	-0.45709	-0.45709	-0.49328	-0.49328	-0.49328	-0.45709	-0.45746	-0.45746	-0.49254	-0.49291	-0.49291	-0.49291	-0.49291	-0.49291	-0.49291	-0.49291	-0.49291	-0.49291	-0.49291	-0.49291	-0.49291	-0.49291	-0.49291	-0.49254	-0.45709	-0.45672	-0.49216	-0.49179	-0.45821	-0.45821	-0.45821	-0.45821
	5.07598784194529	NAN	NAN	NAN	NAN	NAN	-0.49291	-0.49291	-0.49291	-0.49291	-0.49291	-0.49291	-0.49291	-0.49254	-0.49254	-0.49254	-0.49254	-0.49254	-0.49254	-0.49254	-0.49254	-0.49254	-0.49254	-0.49254	-0.49254	-0.49291	-0.49291	-0.49291	-0.49291	-0.49291	-0.49291	-0.49291	-0.49291	-0.49291	-0.49254	-0.45746	-0.45709	-0.45672	-0.45672	-0.49216	-0.45784	-0.49179	-0.49179	-0.49179	-0.45821	-0.45821	-0.45821	-0.45821	-0.45821
	5.13677811550152	NAN	NAN	NAN	NAN	NAN	-0.45672	-0.45672	-0.45672	-0.49328	-0.45709	-0.45746	-0.45746	-0.49254	-0.49254	-0.49254	-0.49254	-0.49291	-0.49291	-0.49291	-0.49291	-0.49291	-0.49291	-0.49254	-0.49254	-0.45746	-0.45709	-0.45709	-0.49328	-0.45672	-0.45672	-0.45672	-0.45672	-0.49216	-0.45784	-0.45784	-0.45784	-0.49179	-0.49179	-0.49179	-0.45821	-0.45821	-0.45821	-0.45821	-0.45821	-0.45821	-0.45821	-0.45821	-0.45821
	5.19756838905775	NAN	NAN	NAN	NAN	NAN	-0.49179	-0.49179	-0.45784	-0.45784	-0.45784	-0.49216	-0.49216	-0.49216	-0.49216	-0.49216	-0.49216	-0.45672	-0.45672	-0.45672	-0.45672	-0.45672	-0.45672	-0.49216	-0.49216	-0.49216	-0.49216	-0.45784	-0.45784	-0.45784	-0.45784	-0.49179	-0.49179	-0.49179	-0.45821	-0.45821	-0.45821	-0.45821	-0.45821	-0.45821	-0.45821	-0.45821	-0.45821	-0.45821	-0.45821	-0.45821	-0.45821	-0.45821	-0.45821
	5.25835866261398	NAN	NAN	NAN	NAN	NAN	-0.45821	-0.45821	-0.45821	-0.45821	-0.45821	-0.45821	-0.45821	-0.45821	-0.45821	-0.45821	-0.45821	-0.45821	-0.45821	-0.49179	-0.49179	-0.45821	-0.45821	-0.45821	-0.45821	-0.45821	-0.45821	-0.45821	-0.45821	-0.45821	-0.45821	-0.45821	-0.45821	-0.45821	-0.45821	-0.45821	-0.45821	-0.45821	-0.45821	-0.45821	-0.45821	-0.45821	-0.45821	-0.45821	-0.45821	-0.45821	-0.45821	-0.45821	-0.45821
	5.31914893617022	NAN	NAN	NAN	NAN	NAN	-0.45821	-0.45821	-0.45821	-0.45821	-0.45821	-0.45821	-0.45821	-0.45821	-0.45821	-0.45821	-0.45821	-0.45821	-0.45821	-0.45821	-0.45821	-0.45821	-0.45821	-0.45821	-0.45821	-0.45821	-0.45821	-0.45821	-0.45821	-0.45821	-0.45821	-0.45821	-0.45821	-0.45821	-0.45821	-0.45821	-0.45821	-0.45821	-0.45821	-0.45821	-0.45821	-0.45821	-0.45821	-0.45821	-0.45821	-0.45821	-0.45821	-0.45821	-0.45821
	5.37993920972644	NAN	NAN	NAN	NAN	NAN	-0.45821	-0.45821	-0.45821	-0.45821	-0.45821	-0.45821	-0.45821	-0.45821	-0.45821	-0.45821	-0.45821	-0.45821	-0.45821	-0.45821	-0.45821	-0.45821	-0.45821	-0.45821	-0.45821	-0.45821	-0.45821	-0.45821	-0.45821	-0.45821	-0.45821	-0.45821	-0.45821	-0.45821	-0.45821	-0.45821	-0.45821	-0.45821	-0.45821	-0.45821	-0.45821	-0.45821	-0.45821	-0.45821	-0.45821	-0.45821	-0.45821	-0.45821	-0.45821
	5.44072948328267	NAN	NAN	NAN	NAN	NAN	-0.45821	-0.45821	-0.45821	-0.45821	-0.45821	-0.45821	-0.45821	-0.45821	-0.45821	-0.45821	-0.45821	-0.45821	-0.45821	-0.45821	-0.45821	-0.45821	-0.45821	-0.45821	-0.45821	-0.45821	-0.45821	-0.45821	-0.45821	-0.45821	-0.45821	-0.45821	-0.45821	-0.45821	-0.45821	-0.45821	-0.45821	-0.45821	-0.45821	-0.45821	-0.45821	-0.45821	-0.45821	-0.45821	-0.45821	-0.45821	-0.45821	-0.45821	-0.45821
	5.50151975683891	NAN	NAN	NAN	NAN	NAN	-0.45821	-0.45821	-0.45821	-0.45821	-0.45821	-0.45821	-0.45821	-0.45821	-0.45821	-0.45821	-0.45821	-0.45821	-0.45821	-0.45821	-0.45821	-0.45821	-0.45821	-0.45821	-0.45821	-0.45821	-0.45821	-0.45821	-0.45821	-0.45821	-0.45821	-0.45821	-0.45821	-0.45821	-0.45821	-0.45821	-0.45821	-0.45821	-0.45821	-0.45821	-0.45821	-0.45821	-0.45821	-0.45821	-0.45821	-0.45821	-0.45821	-0.45821	-0.45821
	5.56231003039514	NAN	NAN	NAN	NAN	NAN	-0.45821	-0.45821	-0.45821	-0.45821	-0.45821	-0.45821	-0.45821	-0.45821	-0.45821	-0.45821	-0.45821	-0.45821	-0.45821	-0.45821	-0.45821	-0.45821	-0.45821	-0.45821	-0.45821	-0.45821	-0.45821	-0.45821	-0.45821	-0.45821	-0.45821	-0.45821	-0.45821	-0.45821	-0.45821	-0.45821	-0.45821	-0.45821	-0.45821	-0.45821	-0.45821	-0.45821	-0.45821	-0.45821	-0.45821	-0.45821	-0.45821	-0.45821	-0.45821
	5.62310030395137	NAN	NAN	NAN	NAN	NAN	-0.45821	-0.45821	-0.45821	-0.45821	-0.45821	-0.45821	-0.45821	-0.45821	-0.45821	-0.45821	-0.45821	-0.45821	-0.45821	-0.45821	-0.45821	-0.45821	-0.45821	-0.45821	-0.45821	-0.45821	-0.45821	-0.45821	-0.45821	-0.45821	-0.45821	-0.45821	-0.45821	-0.45821	-0.45821	-0.45821	-0.45821	-0.45821	-0.45821	-0.45821	-0.45821	-0.45821	-0.45821	-0.45821	-0.45821	-0.45821	-0.45821	-0.45821	-0.45821
	5.6838905775076	NAN	NAN	NAN	NAN	NAN	-0.45821	-0.45821	-0.45821	-0.45821	-0.45821	-0.45821	-0.45821	-0.45821	-0.45821	-0.45821	-0.45821	-0.45821	-0.45821	-0.45821	-0.45821	-0.45821	-0.45821	-0.45821	-0.45821	-0.45821	-0.45821	-0.45821	-0.45821	-0.45821	-0.45821	-0.45821	-0.45821	-0.45821	-0.45821	-0.45821	-0.45821	-0.45821	-0.45821	-0.45821	-0.45821	-0.45821	-0.45821	-0.45821	-0.45821	-0.45821	-0.45821	-0.45821	-0.45821
	5.74468085106383	NAN	NAN	NAN	NAN	NAN	-0.45821	-0.45821	-0.45821	-0.45821	-0.45821	-0.45821	-0.45821	-0.45821	-0.45821	-0.45821	-0.45821	-0.45821	-0.45821	-0.45821	-0.45821	-0.45821	-0.45821	-0.45821	-0.45821	-0.45821	-0.45821	-0.45821	-0.45821	-0.45821	-0.45821	-0.45821	-0.45821	-0.45821	-0.45821	-0.45821	-0.45821	-0.45821	-0.45821	-0.45821	-0.45821	-0.45821	-0.45821	-0.45821	-0.45821	-0.45821	-0.45821	-0.45821	-0.45821
	5.80547112462006	NAN	NAN	NAN	NAN	NAN	-0.45821	-0.45821	-0.45821	-0.45821	-0.45821	-0.45821	-0.45821	-0.45821	-0.45821	-0.45821	-0.45821	-0.45821	-0.45821	-0.45821	-0.45821	-0.45821	-0.45821	-0.45821	-0.45821	-0.45821	-0.45821	-0.45821	-0.45821	-0.45821	-0.45821	-0.45821	-0.45821	-0.45821	-0.45821	-0.45821	-0.45821	-0.45821	-0.45821	-0.45821	-0.45821	-0.45821	-0.45821	-0.45821	-0.45821	-0.45821	-0.45821	-0.45821	-0.45821
	5.86626139817629	NAN	NAN	NAN	NAN	NAN	-0.45821	-0.45821	-0.45821	-0.45821	-0.45821	-0.45821	-0.45821	-0.45821	-0.45821	-0.45821	-0.45821	-0.45821	-0.45821	-0.45821	-0.45821	-0.45821	-0.45821	-0.45821	-0.45821	-0.45821	-0.45821	-0.45821	-0.45821	-0.45821	-0.45821	-0.45821	-0.45821	-0.45821	-0.45821	-0.45821	-0.45821	-0.45821	-0.45821	-0.45821	-0.45821	-0.45821	-0.45821	-0.45821	-0.45821	-0.45821	-0.45821	-0.45821	-0.45821
	5.92705167173252	NAN	NAN	NAN	NAN	NAN	-0.45821	-0.45821	-0.45821	-0.45821	-0.45821	-0.45821	-0.45821	-0.45821	-0.45821	-0.45821	-0.45821	-0.45821	-0.45821	-0.45821	-0.45821	-0.45821	-0.45821	-0.45821	-0.45821	-0.45821	-0.45821	-0.45821	-0.45821	-0.45821	-0.45821	-0.45821	-0.45821	-0.45821	-0.45821	-0.45821	-0.45821	-0.45821	-0.45821	-0.45821	-0.45821	-0.45821	-0.45821	-0.45821	-0.45821	-0.45821	-0.45821	-0.45821	-0.45821
	5.98784194528876	NAN	NAN	NAN	NAN	NAN	-0.45821	-0.45821	-0.45821	-0.45821	-0.45821	-0.45821	-0.45821	-0.45821	-0.45821	-0.45821	-0.45821	-0.45821	-0.45821	-0.45821	-0.45821	-0.45821	-0.45821	-0.45821	-0.45821	-0.45821	-0.45821	-0.45821	-0.45821	-0.45821	-0.45821	-0.45821	-0.45821	-0.45821	-0.45821	-0.45821	-0.45821	-0.45821	-0.45821	-0.45821	-0.45821	-0.45821	-0.45821	-0.45821	-0.45821	-0.45821	-0.45821	-0.45821	-0.45821
	6.04863221884499	NAN	NAN	NAN	NAN	NAN	-0.45821	-0.45821	-0.45821	-0.45821	-0.45821	-0.45821	-0.45821	-0.45821	-0.45821	-0.45821	-0.45821	-0.45821	-0.45821	-0.45821	-0.45821	-0.45821	-0.45821	-0.45821	-0.45821	-0.45821	-0.45821	-0.45821	-0.45821	-0.45821	-0.45821	-0.45821	-0.45821	-0.45821	-0.45821	-0.45821	-0.45821	-0.45821	-0.45821	-0.45821	-0.45821	-0.45821	-0.45821	-0.45821	-0.45821	-0.45821	-0.45821	-0.45821	-0.45821
	6.10942249240122	NAN	NAN	NAN	NAN	NAN	-0.45821	-0.45821	-0.45821	-0.45821	-0.45821	-0.45821	-0.45821	-0.45821	-0.45821	-0.45821	-0.45821	-0.45821	-0.45821	-0.45821	-0.45821	-0.45821	-0.45821	-0.45821	-0.45821	-0.45821	-0.45821	-0.45821	-0.45821	-0.45821	-0.45821	-0.45821	-0.45821	-0.45821	-0.45821	-0.45821	-0.45821	-0.45821	-0.45821	-0.45821	-0.45821	-0.45821	-0.45821	-0.45821	-0.45821	-0.45821	-0.45821	-0.45821	-0.45821
	6.17021276595744	NAN	NAN	NAN	NAN	NAN	-0.45821	-0.45821	-0.45821	-0.45821	-0.45821	-0.45821	-0.45821	-0.45821	-0.45821	-0.45821	-0.45821	-0.45821	-0.45821	-0.45821	-0.45821	-0.45821	-0.45821	-0.45821	-0.45821	-0.45821	-0.45821	-0.45821	-0.45821	-0.45821	-0.45821	-0.45821	-0.45821	-0.45821	-0.45821	-0.45821	-0.45821	-0.45821	-0.45821	-0.45821	-0.45821	-0.45821	-0.45821	-0.49179	-0.49179	-0.45784	-0.45784	-0.45672	-0.45672
	6.23100303951368	NAN	NAN	NAN	NAN	NAN	-0.45821	-0.45821	-0.45821	-0.45821	-0.45821	-0.45821	-0.45821	-0.45821	-0.45821	-0.45821	-0.45821	-0.45821	-0.45821	-0.45821	-0.45821	-0.45821	-0.45821	-0.45821	-0.45821	-0.45821	-0.45821	-0.45821	-0.45821	-0.45821	-0.45821	-0.45821	-0.45821	-0.45821	-0.45821	-0.45821	-0.45858	-0.45821	-0.49179	-0.49179	-0.45784	-0.45784	-0.45672	-0.45672	-0.45672	-0.45672	-0.49328	-0.45709	-0.45709
	6.29179331306991	NAN	NAN	NAN	NAN	NAN	-0.45784	-0.45784	-0.45784	-0.45784	-0.49179	-0.49179	-0.49179	-0.49179	-0.49179	-0.49179	-0.49179	-0.49179	-0.49179	-0.49179	-0.45821	-0.49179	-0.49179	-0.49179	-0.49179	-0.49179	-0.49179	-0.49179	-0.49179	-0.45784	-0.45784	-0.45784	-0.45784	-0.45784	-0.45784	-0.49216	-0.45784	-0.45784	-0.42201	-0.45672	-0.45672	-0.49328	-0.45709	-0.45746	-0.45746	-0.45746	-0.45746	-0.45746	-0.45709
	6.35258358662614	NAN	NAN	NAN	NAN	NAN	-0.45672	-0.45672	-0.45672	-0.45672	-0.45672	-0.45672	-0.45672	-0.49216	-0.49216	-0.49216	-0.45784	-0.45784	-0.45784	-0.45784	-0.45784	-0.45784	-0.45784	-0.45784	-0.49216	-0.49216	-0.45672	-0.45672	-0.45672	-0.45672	-0.45672	-0.45672	-0.49328	-0.49328	-0.45709	-0.45709	-0.45746	-0.45746	-0.45746	-0.45746	-0.45746	-0.45746	-0.45709	-0.45709	-0.49328	-0.45672	-0.45672	-0.45672	-0.42201
	6.41337386018238	NAN	NAN	NAN	NAN	NAN	-0.45746	-0.45746	-0.45746	-0.45746	-0.45746	-0.45746	-0.45746	-0.45746	-0.45746	-0.45746	-0.45746	-0.45746	-0.45746	-0.45746	-0.45746	-0.45746	-0.45746	-0.45746	-0.45746	-0.45746	-0.45746	-0.45746	-0.45746	-0.45746	-0.45746	-0.45746	-0.45746	-0.45709	-0.45709	-0.45709	-0.45709	-0.45709	-0.45709	-0.49328	-0.49328	-0.49328	-0.45672	-0.42201	-0.45784	-0.49179	-0.45634	-0.42276	-0.42276
	6.4741641337386	NAN	NAN	NAN	NAN	NAN	-0.45746	-0.45746	-0.45746	-0.45746	-0.45746	-0.45746	-0.45746	-0.45746	-0.45746	-0.45746	-0.45746	-0.45746	-0.45746	-0.45746	-0.45746	-0.45746	-0.45746	-0.45746	-0.45746	-0.45746	-0.45746	-0.45746	-0.45746	-0.45746	-0.45746	-0.45746	-0.45709	-0.45709	-0.49328	-0.45672	-0.45672	-0.45672	-0.45784	-0.49179	-0.42239	-0.45634	-0.42276	-0.42276	-0.42276	-0.42276	-0.42276	-0.42276	-0.42276
	6.53495440729483	NAN	NAN	NAN	NAN	NAN	-0.45634	-0.42239	-0.42239	-0.49179	-0.49179	-0.49179	-0.45784	-0.45784	-0.45784	-0.45784	-0.45784	-0.42201	-0.45672	-0.45672	-0.45672	-0.45672	-0.42201	-0.42201	-0.45784	-0.45784	-0.45784	-0.45784	-0.49179	-0.49179	-0.42239	-0.45634	-0.45634	-0.45634	-0.45634	-0.45634	-0.45634	-0.45634	-0.45634	-0.42276	-0.42276	-0.42276	-0.42276	-0.42276	-0.42276	-0.42276	-0.42276	-0.42276	-0.42276
	6.59574468085106	NAN	NAN	NAN	NAN	NAN	-0.42276	-0.42276	-0.42276	-0.42276	-0.42276	-0.45634	-0.45634	-0.45634	-0.45634	-0.45634	-0.45634	-0.45634	-0.45634	-0.45634	-0.42239	-0.45634	-0.45634	-0.45634	-0.45634	-0.45634	-0.45634	-0.45634	-0.42276	-0.42276	-0.42276	-0.42276	-0.42276	-0.42276	-0.42276	-0.42276	-0.42276	-0.42276	-0.42276	-0.42276	-0.42276	-0.42276	-0.42276	-0.42276	-0.42276	-0.42276	-0.42276	-0.42276	-0.42276
	6.6565349544073	NAN	NAN	NAN	NAN	NAN	-0.42276	-0.42276	-0.42276	-0.42276	-0.42276	-0.42276	-0.42276	-0.42276	-0.42276	-0.42276	-0.42276	-0.42276	-0.42276	-0.42276	-0.42276	-0.42276	-0.42276	-0.42276	-0.42276	-0.42276	-0.42276	-0.42276	-0.42276	-0.42276	-0.42276	-0.42276	-0.42276	-0.42276	-0.42276	-0.42276	-0.42276	-0.42276	-0.42276	-0.42276	-0.42276	-0.42276	-0.42276	-0.42276	-0.42276	-0.42276	-0.42276	-0.42276	-0.42276
	6.71732522796353	NAN	NAN	NAN	NAN	NAN	-0.42276	-0.42276	-0.42276	-0.42276	-0.42276	-0.42276	-0.42276	-0.42276	-0.42276	-0.42276	-0.42276	-0.42276	-0.42276	-0.42276	-0.42276	-0.42276	-0.42276	-0.42276	-0.42276	-0.42276	-0.42276	-0.42276	-0.42276	-0.42276	-0.42276	-0.42276	-0.42276	-0.42276	-0.42276	-0.42276	-0.42276	-0.42276	-0.42276	-0.42276	-0.42276	-0.42276	-0.42276	-0.42276	-0.42276	-0.42276	-0.42276	-0.42276	-0.42276
	6.77811550151976	NAN	NAN	NAN	NAN	NAN	-0.42276	-0.42276	-0.42276	-0.42276	-0.42276	-0.42276	-0.42276	-0.42276	-0.42276	-0.42276	-0.42276	-0.42276	-0.42276	-0.42276	-0.42276	-0.42276	-0.42276	-0.42276	-0.42276	-0.42276	-0.42276	-0.42276	-0.42276	-0.42276	-0.42276	-0.42276	-0.42276	-0.42276	-0.42276	-0.42276	-0.42276	-0.42276	-0.42276	-0.42276	-0.42276	-0.42276	-0.42276	-0.42276	-0.42276	-0.42276	-0.42276	-0.42276	-0.42276
	6.83890577507599	NAN	NAN	NAN	NAN	NAN	-0.42276	-0.42276	-0.42276	-0.42276	-0.42276	-0.42276	-0.42276	-0.42276	-0.42276	-0.42276	-0.42276	-0.42276	-0.42276	-0.42276	-0.42276	-0.42276	-0.42276	-0.42276	-0.42276	-0.42276	-0.42276	-0.42276	-0.42276	-0.42276	-0.42276	-0.42276	-0.42276	-0.42276	-0.42276	-0.42276	-0.42276	-0.42276	-0.42276	-0.42276	-0.42276	-0.42276	-0.42276	-0.42276	-0.42276	-0.42276	-0.42276	-0.42276	-0.42276
	6.89969604863222	NAN	NAN	NAN	NAN	NAN	-0.42276	-0.42276	-0.42276	-0.42276	-0.42276	-0.42276	-0.42276	-0.42276	-0.42276	-0.42276	-0.42276	-0.42276	-0.42276	-0.42276	-0.42276	-0.42276	-0.42276	-0.42276	-0.42276	-0.42276	-0.42276	-0.42276	-0.42276	-0.42276	-0.42276	-0.42276	-0.42276	-0.42276	-0.42276	-0.42276	-0.42276	-0.42276	-0.42276	-0.42276	-0.42276	-0.42276	-0.42276	-0.42276	-0.42276	-0.42276	-0.42276	-0.42276	-0.42276
	6.96048632218845	NAN	NAN	NAN	NAN	NAN	-0.42276	-0.42276	-0.42276	-0.42276	-0.42276	-0.42276	-0.42276	-0.42276	-0.42276	-0.42276	-0.42276	-0.42276	-0.42276	-0.42276	-0.42276	-0.42276	-0.42276	-0.42276	-0.42276	-0.42276	-0.42276	-0.42276	-0.42276	-0.42276	-0.42276	-0.42276	-0.42276	-0.42276	-0.42276	-0.42276	-0.42276	-0.42276	-0.42276	-0.42276	-0.42276	-0.42276	-0.42276	-0.42276	-0.42276	-0.42276	-0.42276	-0.42276	-0.42276
	7.02127659574468	NAN	NAN	NAN	NAN	NAN	-0.42276	-0.42276	-0.42276	-0.42276	-0.42276	-0.42276	-0.42276	-0.42276	-0.42276	-0.42276	-0.42276	-0.42276	-0.42276	-0.42276	-0.42276	-0.42276	-0.42276	-0.42276	-0.42276	-0.42276	-0.42276	-0.42276	-0.42276	-0.42276	-0.42276	-0.42276	-0.42276	-0.42276	-0.42276	-0.42276	-0.42276	-0.42276	-0.42276	-0.42276	-0.42276	-0.42276	-0.42276	-0.42276	-0.42276	-0.42276	-0.42276	-0.42276	-0.42276
	7.08206686930091	NAN	NAN	NAN	NAN	NAN	-0.42276	-0.42276	-0.42276	-0.42276	-0.42276	-0.42276	-0.42276	-0.42276	-0.42276	-0.42276	-0.42276	-0.42276	-0.42276	-0.42276	-0.42276	-0.42276	-0.42276	-0.42276	-0.42276	-0.42276	-0.42276	-0.42276	-0.42276	-0.42276	-0.42276	-0.42276	-0.42276	-0.42276	-0.42276	-0.42276	-0.42276	-0.42276	-0.42276	-0.42276	-0.42276	-0.42276	-0.42276	-0.42276	-0.42276	-0.42276	-0.42276	-0.42276	-0.42276
	7.14285714285715	NAN	NAN	NAN	NAN	NAN	-0.42276	-0.42276	-0.42276	-0.42276	-0.42276	-0.42276	-0.42276	-0.42276	-0.42276	-0.42276	-0.42276	-0.42276	-0.42276	-0.42276	-0.42276	-0.42276	-0.42276	-0.42276	-0.42276	-0.42276	-0.42276	-0.42276	-0.42276	-0.42276	-0.42276	-0.42276	-0.42276	-0.42276	-0.42276	-0.42276	-0.42276	-0.42276	-0.42276	-0.42276	-0.42276	-0.42276	-0.42276	-0.42276	-0.42276	-0.42276	-0.42276	-0.42276	-0.42276
	7.20364741641338	NAN	NAN	NAN	NAN	NAN	-0.42276	-0.42276	-0.42276	-0.42276	-0.42276	-0.42276	-0.42276	-0.42276	-0.42276	-0.42276	-0.42276	-0.42276	-0.42276	-0.42276	-0.42276	-0.42276	-0.42276	-0.42276	-0.42276	-0.42276	-0.42276	-0.42276	-0.42276	-0.42276	-0.42276	-0.42276	-0.42276	-0.42276	-0.42276	-0.42276	-0.42276	-0.42276	-0.42276	-0.42276	-0.42276	-0.42276	-0.42276	-0.42276	-0.42276	-0.42276	-0.42276	-0.42276	-0.42276
	7.2644376899696	NAN	NAN	NAN	NAN	NAN	-0.42276	-0.42276	-0.42276	-0.42276	-0.42276	-0.42276	-0.42276	-0.42276	-0.42276	-0.42276	-0.42276	-0.42276	-0.42276	-0.42276	-0.42276	-0.42276	-0.42276	-0.42276	-0.42276	-0.42276	-0.42276	-0.42276	-0.42276	-0.42276	-0.42276	-0.42276	-0.42276	-0.42276	-0.42276	-0.42276	-0.42276	-0.42276	-0.42276	-0.42276	-0.42276	-0.42276	-0.42276	-0.42276	-0.42276	-0.42276	-0.42276	-0.42276	-0.42276
	7.32522796352583	NAN	NAN	NAN	NAN	NAN	-0.42276	-0.42276	-0.42276	-0.42276	-0.42276	-0.42276	-0.42276	-0.42276	-0.42276	-0.42276	-0.42276	-0.42276	-0.42276	-0.42276	-0.42276	-0.42276	-0.42276	-0.42276	-0.42276	-0.42276	-0.42276	-0.42276	-0.42276	-0.42276	-0.42276	-0.42276	-0.42276	-0.42276	-0.42276	-0.42276	-0.42276	-0.42276	-0.42276	-0.42276	-0.42276	-0.42276	-0.42276	-0.42276	-0.42276	-0.42276	-0.42276	-0.42276	-0.42276
	7.38601823708207	NAN	NAN	NAN	NAN	NAN	-0.42276	-0.42276	-0.42276	-0.42276	-0.42276	-0.42276	-0.42276	-0.42276	-0.42276	-0.42276	-0.42276	-0.42276	-0.42276	-0.42276	-0.42276	-0.42276	-0.42276	-0.42276	-0.42276	-0.42276	-0.42276	-0.42276	-0.42276	-0.42276	-0.42276	-0.42276	-0.42276	-0.42276	-0.42276	-0.42276	-0.42276	-0.42276	-0.42276	-0.42276	-0.42276	-0.42276	-0.42276	-0.42276	-0.42276	-0.42276	-0.42276	-0.42276	-0.42276
	7.4468085106383	NAN	NAN	NAN	NAN	NAN	-0.42276	-0.42276	-0.42276	-0.42276	-0.42276	-0.42276	-0.42276	-0.42276	-0.42276	-0.42276	-0.42276	-0.42276	-0.42276	-0.42276	-0.42276	-0.42276	-0.42276	-0.42276	-0.42276	-0.42276	-0.42276	-0.42276	-0.42276	-0.42276	-0.42276	-0.42276	-0.42276	-0.42276	-0.42276	-0.42276	-0.42276	-0.42276	-0.42276	-0.42276	-0.42276	-0.42276	-0.42276	-0.42276	-0.42276	-0.42276	-0.42276	-0.42276	-0.42276
	7.50759878419453	NAN	NAN	NAN	NAN	NAN	-0.42276	-0.42276	-0.42276	-0.42276	-0.42276	-0.42276	-0.42276	-0.42276	-0.42276	-0.42276	-0.42276	-0.42276	-0.42276	-0.42276	-0.42276	-0.42276	-0.42276	-0.42276	-0.42276	-0.42276	-0.42276	-0.42276	-0.42276	-0.42276	-0.42276	-0.42276	-0.42276	-0.42276	-0.42276	-0.42276	-0.42276	-0.42276	-0.42276	-0.42276	-0.42276	-0.42276	-0.42276	-0.42276	-0.42276	-0.42276	-0.42276	-0.42276	-0.42276
	7.56838905775076	NAN	NAN	NAN	NAN	NAN	-0.42276	-0.42276	-0.42276	-0.42276	-0.42276	-0.42276	-0.42276	-0.42276	-0.42276	-0.42276	-0.42276	-0.42276	-0.42276	-0.42276	-0.42276	-0.42276	-0.42276	-0.42276	-0.42276	-0.42276	-0.42276	-0.42276	-0.42276	-0.42276	-0.42276	-0.42276	-0.42276	-0.42276	-0.42276	-0.42276	-0.42276	-0.42276	-0.42276	-0.42276	-0.42276	-0.42276	-0.42276	-0.42276	-0.42276	-0.42276	-0.42276	-0.42276	-0.42276
	7.62917933130699	NAN	NAN	NAN	NAN	NAN	-0.42276	-0.42276	-0.42276	-0.42276	-0.42276	-0.42276	-0.42276	-0.42276	-0.42276	-0.42276	-0.42276	-0.42276	-0.42276	-0.42276	-0.42276	-0.42276	-0.42276	-0.42276	-0.42276	-0.42276	-0.42276	-0.42276	-0.42276	-0.42276	-0.42276	-0.42276	-0.42276	-0.42276	-0.42276	-0.42276	-0.42276	-0.42276	-0.42276	-0.42276	-0.42276	-0.42276	-0.42276	-0.42276	-0.42276	-0.42276	-0.42276	-0.42276	-0.42276
	7.68996960486322	NAN	NAN	NAN	NAN	NAN	-0.42276	-0.42276	-0.42276	-0.42276	-0.42276	-0.42276	-0.42276	-0.42276	-0.42276	-0.42276	-0.42276	-0.42276	-0.42276	-0.42276	-0.42276	-0.42276	-0.42276	-0.42276	-0.42276	-0.42276	-0.42276	-0.42276	-0.42276	-0.42276	-0.42276	-0.42276	-0.42276	-0.42276	-0.42276	-0.42276	-0.42276	-0.42276	-0.42276	-0.42276	-0.42276	-0.42276	-0.42276	-0.42276	-0.42276	-0.42276	-0.42276	-0.42276	-0.42276
	7.75075987841945	NAN	NAN	NAN	NAN	NAN	-0.42276	-0.42276	-0.42276	-0.42276	-0.42276	-0.42276	-0.42276	-0.42276	-0.42276	-0.42276	-0.42276	-0.42276	-0.42276	-0.42276	-0.42276	-0.42276	-0.42276	-0.42276	-0.42276	-0.42276	-0.42276	-0.42276	-0.42276	-0.42276	-0.42276	-0.42276	-0.42276	-0.42276	-0.42276	-0.42276	-0.42276	-0.42276	-0.42276	-0.42276	-0.42276	-0.42276	-0.42276	-0.42276	-0.42276	-0.45634	-0.45634	-0.42239	-0.42239
	7.81155015197569	NAN	NAN	NAN	NAN	NAN	-0.45634	-0.45634	-0.42276	-0.42276	-0.42276	-0.42276	-0.42276	-0.42276	-0.42276	-0.42276	-0.42276	-0.42276	-0.42276	-0.42276	-0.42276	-0.42276	-0.42276	-0.42276	-0.42276	-0.42276	-0.42276	-0.42276	-0.42276	-0.42276	-0.42276	-0.42276	-0.42276	-0.42276	-0.42276	-0.45634	-0.45634	-0.45634	-0.45634	-0.45634	-0.45634	-0.42239	-0.42239	-0.42239	-0.42239	-0.45784	-0.42201	-0.42201	-0.42201
	7.87234042553192	NAN	NAN	NAN	NAN	NAN	-0.45784	-0.42239	-0.42239	-0.42239	-0.42239	-0.42239	-0.42239	-0.42239	-0.42239	-0.45634	-0.45634	-0.45634	-0.45634	-0.45634	-0.45634	-0.45634	-0.45634	-0.45634	-0.45634	-0.45634	-0.42239	-0.42239	-0.42239	-0.42239	-0.42239	-0.42239	-0.42239	-0.42239	-0.42239	-0.45784	-0.45784	-0.45784	-0.42201	-0.42201	-0.42201	-0.45672	-0.42127	-0.42127	-0.42127	-0.42127	-0.42127	-0.42127	-0.42127
	7.93313069908815	NAN	NAN	NAN	NAN	NAN	-0.42127	-0.42127	-0.42127	-0.42127	-0.42127	-0.42127	-0.42127	-0.42127	-0.42127	-0.42127	-0.42127	-0.42127	-0.42127	-0.45672	-0.45672	-0.45672	-0.42127	-0.42127	-0.42127	-0.42127	-0.42127	-0.42127	-0.42127	-0.42127	-0.42127	-0.42127	-0.42127	-0.42127	-0.42127	-0.42127	-0.42127	-0.42127	-0.42127	-0.42127	-0.42127	-0.42127	-0.42127	-0.42127	-0.42127	-0.42127	-0.42127	-0.42127	-0.42127
	7.99392097264437	NAN	NAN	NAN	NAN	NAN	-0.42127	-0.42127	-0.42127	-0.42127	-0.42127	-0.42127	-0.42127	-0.42127	-0.42127	-0.42127	-0.42127	-0.42127	-0.42127	-0.42127	-0.42127	-0.42127	-0.42127	-0.42127	-0.42127	-0.42127	-0.42127	-0.42127	-0.42127	-0.42127	-0.42127	-0.42127	-0.42127	-0.42127	-0.42127	-0.42127	-0.42127	-0.42127	-0.42127	-0.42127	-0.42127	-0.42127	-0.45672	-0.42201	-0.42201	-0.42201	-0.42239	-0.4209	-0.4209
	8.05471124620061	NAN	NAN	NAN	NAN	NAN	-0.42239	-0.42201	-0.42201	-0.42201	-0.42201	-0.42201	-0.42201	-0.42201	-0.42201	-0.42201	-0.42201	-0.45672	-0.45672	-0.42127	-0.42127	-0.42127	-0.45672	-0.45672	-0.42201	-0.42201	-0.42201	-0.42201	-0.42201	-0.42201	-0.42201	-0.42201	-0.42201	-0.42201	-0.42201	-0.38545	-0.38545	-0.42239	-0.42239	-0.42239	-0.4209	-0.4209	-0.4209	-0.4209	-0.4209	-0.42052	-0.42052	-0.42052	-0.42052
	8.11550151975684	NAN	NAN	NAN	NAN	NAN	-0.42052	-0.42052	-0.4209	-0.4209	-0.4209	-0.4209	-0.4209	-0.4209	-0.4209	-0.4209	-0.4209	-0.4209	-0.4209	-0.38657	-0.42239	-0.38657	-0.4209	-0.4209	-0.4209	-0.4209	-0.4209	-0.4209	-0.4209	-0.4209	-0.4209	-0.4209	-0.42052	-0.42052	-0.42052	-0.42052	-0.42052	-0.42052	-0.42052	-0.42052	-0.38694	-0.38731	-0.38731	-0.38731	-0.38731	-0.38731	-0.38731	-0.38731	-0.38731
	8.17629179331307	NAN	NAN	NAN	NAN	NAN	-0.38731	-0.38731	-0.38731	-0.38731	-0.38731	-0.38731	-0.38731	-0.38731	-0.38731	-0.38731	-0.38731	-0.38731	-0.38731	-0.38731	-0.38731	-0.38731	-0.38731	-0.38731	-0.38731	-0.38731	-0.38731	-0.38731	-0.38731	-0.38731	-0.38731	-0.38731	-0.38731	-0.38731	-0.38731	-0.38731	-0.38731	-0.38731	-0.38731	-0.38731	-0.38731	-0.38731	-0.38731	-0.38731	-0.38731	-0.38731	-0.38731	-0.38731	-0.38731
	8.2370820668693	NAN	NAN	NAN	NAN	NAN	-0.38731	-0.38731	-0.38731	-0.38731	-0.38731	-0.38731	-0.38731	-0.38731	-0.38731	-0.38731	-0.38731	-0.38731	-0.38731	-0.38731	-0.38731	-0.38731	-0.38731	-0.38731	-0.38731	-0.38731	-0.38731	-0.38731	-0.38731	-0.38731	-0.38731	-0.38731	-0.38731	-0.38731	-0.38731	-0.38731	-0.38731	-0.38731	-0.38731	-0.38731	-0.38731	-0.38731	-0.38731	-0.38731	-0.38731	-0.38731	-0.38731	-0.38731	-0.38731
	8.29787234042553	NAN	NAN	NAN	NAN	NAN	-0.38731	-0.38731	-0.38731	-0.38731	-0.38731	-0.38731	-0.38731	-0.38731	-0.38731	-0.38731	-0.38731	-0.38731	-0.38731	-0.38731	-0.38731	-0.38731	-0.38731	-0.38731	-0.38731	-0.38731	-0.38731	-0.38731	-0.38731	-0.38731	-0.38731	-0.38731	-0.38731	-0.38731	-0.38731	-0.38731	-0.38731	-0.38731	-0.38731	-0.38731	-0.38731	-0.38731	-0.38731	-0.38731	-0.38731	-0.38731	-0.38731	-0.38731	-0.38731
	8.35866261398176	NAN	NAN	NAN	NAN	NAN	-0.38731	-0.38731	-0.38731	-0.38731	-0.38731	-0.38731	-0.38731	-0.38731	-0.38731	-0.38731	-0.38731	-0.38731	-0.38731	-0.38731	-0.38731	-0.38731	-0.38731	-0.38731	-0.38731	-0.38731	-0.38731	-0.38731	-0.38731	-0.38731	-0.38731	-0.38731	-0.38731	-0.38731	-0.38731	-0.38731	-0.38731	-0.38731	-0.38731	-0.38731	-0.38731	-0.38731	-0.38731	-0.38731	-0.38731	-0.38731	-0.38731	-0.38731	-0.38731
	8.41945288753799	NAN	NAN	NAN	NAN	NAN	-0.38731	-0.38731	-0.38731	-0.38731	-0.38731	-0.38731	-0.38731	-0.38731	-0.38731	-0.38731	-0.38731	-0.38731	-0.38731	-0.38731	-0.38731	-0.38731	-0.38731	-0.38731	-0.38731	-0.38731	-0.38731	-0.38731	-0.38731	-0.38731	-0.38731	-0.38731	-0.38731	-0.38731	-0.38731	-0.38731	-0.38731	-0.38731	-0.38731	-0.38731	-0.38731	-0.38731	-0.38731	-0.38731	-0.38731	-0.38731	-0.38731	-0.38731	-0.38731
	8.48024316109423	NAN	NAN	NAN	NAN	NAN	-0.38731	-0.38731	-0.38731	-0.38731	-0.38731	-0.38731	-0.38731	-0.38731	-0.38731	-0.38731	-0.38731	-0.38731	-0.38731	-0.38731	-0.38731	-0.38731	-0.38731	-0.38731	-0.38731	-0.38731	-0.38731	-0.38731	-0.38731	-0.38731	-0.38731	-0.38731	-0.38731	-0.38731	-0.38731	-0.38731	-0.38731	-0.38731	-0.38731	-0.38731	-0.38731	-0.38731	-0.38731	-0.38731	-0.38731	-0.38731	-0.38731	-0.38731	-0.38731
	8.54103343465046	NAN	NAN	NAN	NAN	NAN	-0.38731	-0.38731	-0.38731	-0.38731	-0.38731	-0.38731	-0.38731	-0.38731	-0.38731	-0.38731	-0.38731	-0.38731	-0.38731	-0.38731	-0.38731	-0.38731	-0.38731	-0.38731	-0.38731	-0.38731	-0.38731	-0.38731	-0.38731	-0.38731	-0.38731	-0.38731	-0.38731	-0.38731	-0.38731	-0.38731	-0.38731	-0.38731	-0.38731	-0.38731	-0.38731	-0.38731	-0.38731	-0.38731	-0.38731	-0.38731	-0.38731	-0.38731	-0.38731
	8.60182370820669	NAN	NAN	NAN	NAN	NAN	-0.38731	-0.38731	-0.38731	-0.38731	-0.38731	-0.38731	-0.38731	-0.38731	-0.38731	-0.38731	-0.38731	-0.38731	-0.38731	-0.38731	-0.38731	-0.38731	-0.38731	-0.38731	-0.38731	-0.38731	-0.38731	-0.38731	-0.38731	-0.38731	-0.38731	-0.38731	-0.38731	-0.38731	-0.38731	-0.38731	-0.38731	-0.38731	-0.38731	-0.38731	-0.38731	-0.38731	-0.38731	-0.38731	-0.38731	-0.38731	-0.38731	-0.38731	-0.38731
	8.66261398176292	NAN	NAN	NAN	NAN	NAN	-0.38731	-0.38731	-0.38731	-0.38731	-0.38731	-0.38731	-0.38731	-0.38731	-0.38731	-0.38731	-0.38731	-0.38731	-0.38731	-0.38731	-0.38731	-0.38731	-0.38731	-0.38731	-0.38731	-0.38731	-0.38731	-0.38731	-0.38731	-0.38731	-0.38731	-0.38731	-0.38731	-0.38731	-0.38731	-0.38731	-0.38731	-0.38731	-0.38731	-0.38731	-0.38731	-0.38731	-0.38731	-0.38731	-0.38731	-0.38731	-0.38731	-0.38731	-0.38731
	8.72340425531915	NAN	NAN	NAN	NAN	NAN	-0.38731	-0.38731	-0.38731	-0.38731	-0.38731	-0.38731	-0.38731	-0.38731	-0.38731	-0.38731	-0.38731	-0.38731	-0.38731	-0.38731	-0.38731	-0.38731	-0.38731	-0.38731	-0.38731	-0.38731	-0.38731	-0.38731	-0.38731	-0.38731	-0.38731	-0.38731	-0.38731	-0.38731	-0.38731	-0.38731	-0.38731	-0.38731	-0.38731	-0.38731	-0.38731	-0.38731	-0.38731	-0.38731	-0.38731	-0.38731	-0.38731	-0.38731	-0.38731
	8.78419452887538	NAN	NAN	NAN	NAN	NAN	-0.38731	-0.38731	-0.38731	-0.38731	-0.38731	-0.38731	-0.38731	-0.38731	-0.38731	-0.38731	-0.38731	-0.38731	-0.38731	-0.38731	-0.38731	-0.38731	-0.38731	-0.38731	-0.38731	-0.38731	-0.38731	-0.38731	-0.38731	-0.38731	-0.38731	-0.38731	-0.38731	-0.38731	-0.38731	-0.38731	-0.38731	-0.38731	-0.38731	-0.38731	-0.38731	-0.38731	-0.38731	-0.38731	-0.38731	-0.38731	-0.38731	-0.38731	-0.38731
	8.84498480243161	NAN	NAN	NAN	NAN	NAN	-0.38731	-0.38731	-0.38731	-0.38731	-0.38731	-0.38731	-0.38731	-0.38731	-0.38731	-0.38731	-0.38731	-0.38731	-0.38731	-0.38731	-0.38731	-0.38731	-0.38731	-0.38731	-0.38731	-0.38731	-0.38731	-0.38731	-0.38731	-0.38731	-0.38731	-0.38731	-0.38731	-0.38731	-0.38731	-0.38731	-0.38731	-0.38731	-0.38731	-0.38731	-0.38731	-0.38731	-0.38731	-0.38731	-0.38731	-0.38731	-0.38731	-0.38731	-0.38731
	8.90577507598784	NAN	NAN	NAN	NAN	NAN	-0.38731	-0.38731	-0.38731	-0.38731	-0.38731	-0.38731	-0.38731	-0.38731	-0.38731	-0.38731	-0.38731	-0.38731	-0.38731	-0.38731	-0.38731	-0.38731	-0.38731	-0.38731	-0.38731	-0.38731	-0.38731	-0.38731	-0.38731	-0.38731	-0.38731	-0.38731	-0.38731	-0.38731	-0.38731	-0.38731	-0.38731	-0.38731	-0.38731	-0.38731	-0.38731	-0.38731	-0.38731	-0.38731	-0.38731	-0.38731	-0.38731	-0.38731	-0.38731
	8.96656534954408	NAN	NAN	NAN	NAN	NAN	-0.38731	-0.38731	-0.38731	-0.38731	-0.38731	-0.38731	-0.38731	-0.38731	-0.38731	-0.38731	-0.38731	-0.38731	-0.38731	-0.38731	-0.38731	-0.38731	-0.38731	-0.38731	-0.38731	-0.38731	-0.38731	-0.38731	-0.38731	-0.38731	-0.38731	-0.38731	-0.38731	-0.38731	-0.38731	-0.38731	-0.38731	-0.38731	-0.38731	-0.38731	-0.38731	-0.38731	-0.38731	-0.38731	-0.38731	-0.38731	-0.38731	-0.38731	-0.38731
	9.02735562310031	NAN	NAN	NAN	NAN	NAN	-0.38731	-0.38731	-0.38731	-0.38731	-0.38731	-0.38731	-0.38731	-0.38731	-0.38731	-0.38731	-0.38731	-0.38731	-0.38731	-0.38731	-0.38731	-0.38731	-0.38731	-0.38731	-0.38731	-0.38731	-0.38731	-0.38731	-0.38731	-0.38731	-0.38731	-0.38731	-0.38731	-0.38731	-0.38731	-0.38731	-0.38731	-0.38731	-0.38731	-0.38731	-0.38731	-0.38731	-0.38731	-0.38731	-0.38731	-0.38731	-0.38731	-0.38731	-0.38731
	9.08814589665653	NAN	NAN	NAN	NAN	NAN	-0.38731	-0.38731	-0.38731	-0.38731	-0.38731	-0.38731	-0.38731	-0.38731	-0.38731	-0.38731	-0.38731	-0.38731	-0.38731	-0.38731	-0.38731	-0.38731	-0.38731	-0.38731	-0.38731	-0.38731	-0.38731	-0.38731	-0.38731	-0.38731	-0.38731	-0.38731	-0.38731	-0.38731	-0.38731	-0.38731	-0.38731	-0.38731	-0.38731	-0.38731	-0.38731	-0.38731	-0.38731	-0.38731	-0.38731	-0.38731	-0.38731	-0.38731	-0.38731
	9.14893617021276	NAN	NAN	NAN	NAN	NAN	-0.38731	-0.38731	-0.38731	-0.38731	-0.38731	-0.38731	-0.38731	-0.38731	-0.38731	-0.38731	-0.38731	-0.38731	-0.38731	-0.38731	-0.38731	-0.38731	-0.38731	-0.38731	-0.38731	-0.38731	-0.38731	-0.38731	-0.38731	-0.38731	-0.38731	-0.38731	-0.38731	-0.38731	-0.38731	-0.38731	-0.38731	-0.38731	-0.38731	-0.38731	-0.38731	-0.38731	-0.38731	-0.38731	-0.38731	-0.38731	-0.38731	-0.38731	-0.38731
	9.209726443769	NAN	NAN	NAN	NAN	NAN	-0.38731	-0.38731	-0.38731	-0.38731	-0.38731	-0.38731	-0.38731	-0.38731	-0.38731	-0.38731	-0.38731	-0.38731	-0.38731	-0.38731	-0.38731	-0.38731	-0.38731	-0.38731	-0.38731	-0.38731	-0.38731	-0.38731	-0.38731	-0.38731	-0.38731	-0.38731	-0.38731	-0.38731	-0.38731	-0.38731	-0.38731	-0.38731	-0.38731	-0.38731	-0.38731	-0.38731	-0.38731	-0.38731	-0.38731	-0.38731	-0.38731	-0.38731	-0.38731
	9.27051671732523	NAN	NAN	NAN	NAN	NAN	-0.38731	-0.38731	-0.38731	-0.38731	-0.38731	-0.38731	-0.38731	-0.38731	-0.38731	-0.38731	-0.38731	-0.38731	-0.38731	-0.38731	-0.38731	-0.38731	-0.38731	-0.38731	-0.38731	-0.38731	-0.38731	-0.38731	-0.38731	-0.38731	-0.38731	-0.38731	-0.38731	-0.38731	-0.38731	-0.38731	-0.38731	-0.38731	-0.38731	-0.38731	-0.38731	-0.38731	-0.38731	-0.38731	-0.38731	-0.38731	-0.38731	-0.38731	-0.38731
	9.33130699088146	NAN	NAN	NAN	NAN	NAN	-0.38731	-0.38731	-0.38731	-0.38731	-0.38731	-0.38731	-0.38731	-0.38731	-0.38731	-0.38731	-0.38731	-0.38731	-0.38731	-0.38731	-0.38731	-0.38731	-0.38731	-0.38731	-0.38731	-0.38731	-0.38731	-0.38731	-0.38731	-0.38731	-0.38731	-0.38731	-0.38731	-0.38731	-0.38731	-0.38731	-0.38731	-0.38731	-0.38731	-0.38731	-0.38731	-0.38731	-0.38731	-0.38731	-0.38731	-0.38731	-0.38731	-0.38731	-0.38731
	9.39209726443769	NAN	NAN	NAN	NAN	NAN	-0.38731	-0.38731	-0.38731	-0.38731	-0.38731	-0.38731	-0.38731	-0.38731	-0.38731	-0.38731	-0.38731	-0.38731	-0.38731	-0.38731	-0.38731	-0.38731	-0.38731	-0.38731	-0.38731	-0.38731	-0.38731	-0.38731	-0.38731	-0.38731	-0.38731	-0.38731	-0.38731	-0.38731	-0.38731	-0.38731	-0.38731	-0.38731	-0.38731	-0.38731	-0.38731	-0.38731	-0.38731	-0.38731	-0.38731	-0.38731	-0.38731	-0.38731	-0.38731
	9.45288753799392	NAN	NAN	NAN	NAN	NAN	-0.38731	-0.38731	-0.38731	-0.38731	-0.38731	-0.38731	-0.38731	-0.38731	-0.38731	-0.38731	-0.38731	-0.38731	-0.38731	-0.38731	-0.38731	-0.38731	-0.38731	-0.38731	-0.38731	-0.38731	-0.38731	-0.38731	-0.38731	-0.38731	-0.38731	-0.38731	-0.38731	-0.38731	-0.38731	-0.38731	-0.38731	-0.38731	-0.38731	-0.38731	-0.38731	-0.38731	-0.38731	-0.38731	-0.38731	-0.38731	-0.38731	-0.38731	-0.38731
	9.51367781155015	NAN	NAN	NAN	NAN	NAN	-0.38731	-0.38731	-0.38731	-0.38731	-0.38731	-0.38731	-0.38731	-0.38731	-0.38731	-0.38731	-0.38731	-0.38731	-0.38731	-0.38731	-0.38731	-0.38731	-0.38731	-0.38731	-0.38731	-0.38731	-0.38731	-0.38731	-0.38731	-0.38731	-0.38731	-0.38731	-0.38731	-0.38731	-0.38731	-0.38731	-0.38731	-0.38731	-0.38731	-0.38731	-0.38731	-0.38731	-0.38731	-0.38731	-0.38731	-0.38731	-0.38731	-0.38731	-0.38731
	9.57446808510638	NAN	NAN	NAN	NAN	NAN	-0.38731	-0.38731	-0.38731	-0.38731	-0.38731	-0.38731	-0.38731	-0.38731	-0.38731	-0.38731	-0.38731	-0.38731	-0.38731	-0.38731	-0.38731	-0.38731	-0.38731	-0.38731	-0.38731	-0.38731	-0.38731	-0.38731	-0.38731	-0.38731	-0.38731	-0.38731	-0.38731	-0.38731	-0.38731	-0.38731	-0.38731	-0.38731	-0.38731	-0.38731	-0.38731	-0.38731	-0.38731	-0.38731	-0.38731	-0.38731	-0.38731	-0.38731	-0.38731
	9.63525835866262	NAN	NAN	NAN	NAN	NAN	-0.38731	-0.38731	-0.38731	-0.38731	-0.38731	-0.38731	-0.38731	-0.38731	-0.38731	-0.38731	-0.38731	-0.38731	-0.38731	-0.38731	-0.38731	-0.38731	-0.38731	-0.38731	-0.38731	-0.38731	-0.38731	-0.38731	-0.38731	-0.38731	-0.38731	-0.38731	-0.38731	-0.38731	-0.38731	-0.38731	-0.38731	-0.38731	-0.38731	-0.38731	-0.38731	-0.38731	-0.38731	-0.38731	-0.38731	-0.38731	-0.38731	-0.38731	-0.38731
	9.69604863221885	NAN	NAN	NAN	NAN	NAN	-0.38731	-0.38731	-0.38731	-0.38731	-0.38731	-0.38731	-0.38731	-0.38731	-0.38731	-0.38731	-0.38731	-0.38731	-0.38731	-0.38731	-0.38731	-0.38731	-0.38731	-0.38731	-0.38731	-0.38731	-0.38731	-0.38731	-0.38731	-0.38731	-0.38731	-0.38731	-0.38731	-0.38731	-0.38731	-0.38731	-0.38731	-0.38731	-0.38731	-0.38731	-0.38731	-0.38731	-0.38731	-0.38731	-0.38731	-0.38731	-0.38731	-0.38731	-0.38731
	9.75683890577508	NAN	NAN	NAN	NAN	NAN	-0.38731	-0.38731	-0.38731	-0.38731	-0.38731	-0.38731	-0.38731	-0.38731	-0.38731	-0.38731	-0.38731	-0.38731	-0.38731	-0.38731	-0.38731	-0.38731	-0.38731	-0.38731	-0.38731	-0.38731	-0.38731	-0.38731	-0.38731	-0.38731	-0.38731	-0.38731	-0.38731	-0.38731	-0.38731	-0.38731	-0.38731	-0.38731	-0.38731	-0.38731	-0.38731	-0.38731	-0.38731	-0.38731	-0.38731	-0.38731	-0.38731	-0.38731	-0.38731
	9.81762917933131	NAN	NAN	NAN	NAN	NAN	-0.38731	-0.38731	-0.38731	-0.38731	-0.38731	-0.38731	-0.38731	-0.38731	-0.38731	-0.38731	-0.38731	-0.38731	-0.38731	-0.38731	-0.38731	-0.38731	-0.38731	-0.38731	-0.38731	-0.38731	-0.38731	-0.38731	-0.38731	-0.38731	-0.38731	-0.38731	-0.38731	-0.38731	-0.38731	-0.38731	-0.38731	-0.38731	-0.38731	-0.38731	-0.38731	-0.38731	-0.38731	-0.38731	-0.38731	-0.38731	-0.38731	-0.38731	-0.38731
	9.87841945288754	NAN	NAN	NAN	NAN	NAN	-0.38731	-0.38731	-0.38731	-0.38731	-0.38731	-0.38731	-0.38731	-0.38731	-0.38731	-0.38731	-0.38731	-0.38731	-0.38731	-0.38731	-0.38731	-0.38731	-0.38731	-0.38731	-0.38731	-0.38731	-0.38731	-0.38731	-0.38731	-0.38731	-0.38731	-0.38731	-0.38731	-0.38731	-0.38731	-0.38731	-0.38731	-0.38731	-0.38731	-0.38731	-0.38731	-0.38731	-0.38731	-0.38731	-0.38731	-0.38731	-0.38731	-0.38731	-0.38731
	9.93920972644377	NAN	NAN	NAN	NAN	NAN	-0.38731	-0.38731	-0.38731	-0.38731	-0.38731	-0.38731	-0.38731	-0.38731	-0.38731	-0.38731	-0.38731	-0.38731	-0.38731	-0.38731	-0.38731	-0.38731	-0.38731	-0.38731	-0.38731	-0.38731	-0.38731	-0.38731	-0.38731	-0.38731	-0.38731	-0.38731	-0.38731	-0.38731	-0.38731	-0.38731	-0.38731	-0.38731	-0.38731	-0.38731	-0.38731	-0.38731	-0.38731	-0.38731	-0.38731	-0.38731	-0.38731	-0.38731	-0.38731
	10	NAN	NAN	NAN	NAN	NAN	-0.42052	-0.42052	-0.42052	-0.42052	-0.42052	-0.42052	-0.42052	-0.42052	-0.42052	-0.42052	-0.4209	-0.4209	-0.4209	-0.4209	-0.4209	-0.4209	-0.4209	-0.4209	-0.42052	-0.42052	-0.42052	-0.42052	-0.42052	-0.42052	-0.42052	-0.42052	-0.42052	-0.42052	-0.42052	-0.42052	-0.42052	-0.38694	-0.38694	-0.38694	-0.42052	-0.42052	-0.38694	-0.38694	-0.38694	-0.38694	-0.38694	-0.38694	-0.38731
	10.0607902735562	NAN	NAN	NAN	NAN	NAN	-0.38545	-0.38545	-0.38545	-0.49403	-0.49403	-0.49403	-0.49403	-0.49403	-0.49403	-0.49403	-0.52761	-0.52761	-0.38582	-0.38582	-0.38582	-0.38582	-0.38582	-0.52761	-0.49403	-0.49403	-0.38545	-0.38545	-0.38545	-0.38545	-0.38545	-0.38545	-0.38545	-0.38545	-0.38545	-0.38545	-0.38545	-0.38545	-0.38545	-0.38657	-0.38657	-0.38657	-0.38657	-0.38657	-0.38657	-0.4209	-0.4209	-0.42052	-0.38694
	10.1215805471125	NAN	NAN	NAN	NAN	NAN	-0.38582	-0.38582	-0.38619	-0.38619	-0.38619	-0.38619	-0.38619	-0.38619	-0.38619	-0.38619	-0.38619	-0.38619	-0.38619	-0.38619	-0.38619	-0.38619	-0.38619	-0.38619	-0.38619	-0.38619	-0.38619	-0.38582	-0.38582	-0.38582	-0.38582	-0.38582	-0.38582	-0.38582	-0.38582	-0.38582	-0.38582	-0.38582	-0.38582	-0.38582	-0.38582	-0.38582	-0.38582	-0.38582	-0.38582	-0.38582	-0.38582	-0.38582	-0.38582
	10.1823708206687	NAN	NAN	NAN	NAN	NAN	-0.38619	-0.38619	-0.38619	-0.38619	-0.38619	-0.38619	-0.38619	-0.38619	-0.38619	-0.38582	-0.38582	-0.38582	-0.52761	-0.49403	-0.49403	-0.49403	-0.52761	-0.38582	-0.38582	-0.38619	-0.38619	-0.38619	-0.38619	-0.38619	-0.38619	-0.38619	-0.38619	-0.38619	-0.38619	-0.38619	-0.38619	-0.38619	-0.38619	-0.38619	-0.38619	-0.38619	-0.38619	-0.38619	-0.38619	-0.38619	-0.38619	-0.38619	-0.38619
	10.2431610942249	NAN	NAN	NAN	NAN	NAN	-0.38657	-0.38657	-0.38657	-0.38657	-0.38657	-0.38657	-0.38657	-0.38694	-0.38507	-0.38507	-0.38507	-0.38507	-0.38507	-0.38507	-0.38507	-0.38507	-0.38507	-0.38507	-0.38507	-0.38507	-0.38657	-0.38657	-0.38657	-0.38657	-0.38657	-0.38657	-0.38657	-0.38657	-0.38657	-0.38657	-0.38657	-0.38657	-0.38657	-0.38657	-0.38657	-0.38545	-0.38545	-0.38545	-0.38545	-0.38545	-0.38545	-0.49403	-0.49403
	10.3039513677812	NAN	NAN	NAN	NAN	NAN	-0.35075	-0.35075	-0.35075	-0.35075	-0.35075	-0.35075	-0.35075	-0.35075	-0.35	-0.35	-0.35	-0.35	-0.35	-0.35	-0.35	-0.35	-0.35	-0.35	-0.35	-0.35	-0.35075	-0.35075	-0.35075	-0.35075	-0.35075	-0.35037	-0.35037	-0.35037	-0.35037	-0.35037	-0.35037	-0.35037	-0.35037	-0.35037	-0.38507	-0.38507	-0.38507	-0.38507	-0.38507	-0.38507	-0.38507	-0.38507	-0.38657
	10.3647416413374	NAN	NAN	NAN	NAN	NAN	-0.35	-0.35	-0.35	-0.35	-0.35	-0.35	-0.35	-0.35	-0.35	-0.35	-0.35	-0.35	-0.35	-0.35	-0.35	-0.35	-0.35	-0.35	-0.35	-0.35	-0.35	-0.35	-0.35	-0.35	-0.35	-0.35	-0.35	-0.35	-0.35	-0.35	-0.35	-0.35	-0.35	-0.35	-0.35	-0.35	-0.35	-0.35	-0.35	-0.35	-0.35	-0.35	-0.35
	10.4255319148936	NAN	NAN	NAN	NAN	NAN	-0.35	-0.35	-0.35	-0.35	-0.35	-0.35	-0.35	-0.35	-0.35	-0.35	-0.35	-0.35	-0.35	-0.35	-0.35	-0.35	-0.35	-0.35	-0.35	-0.35	-0.35	-0.35	-0.35	-0.35	-0.35	-0.35	-0.35	-0.35	-0.35	-0.35	-0.35	-0.35	-0.35	-0.35	-0.35	-0.35	-0.35	-0.35	-0.35	-0.35	-0.35	-0.35	-0.35
	10.4863221884498	NAN	NAN	NAN	NAN	NAN	-0.35	-0.35	-0.35	-0.35	-0.35	-0.35	-0.35	-0.35	-0.35	-0.35	-0.35	-0.35	-0.35	-0.35	-0.35	-0.35	-0.35	-0.35	-0.35	-0.35	-0.35	-0.35	-0.35	-0.35	-0.35	-0.35	-0.35	-0.35	-0.35	-0.35	-0.35	-0.35	-0.35	-0.35	-0.35	-0.35	-0.35	-0.35	-0.35	-0.35	-0.35	-0.35	-0.35
	10.5471124620061	NAN	NAN	NAN	NAN	NAN	-0.35	-0.35	-0.35	-0.35	-0.35	-0.35	-0.35	-0.35	-0.35	-0.35	-0.35	-0.35	-0.35	-0.35	-0.35	-0.35	-0.35	-0.35	-0.35	-0.35	-0.35	-0.35	-0.35	-0.35	-0.35	-0.35	-0.35	-0.35	-0.35	-0.35	-0.35	-0.35	-0.35	-0.35	-0.35	-0.35	-0.35	-0.35	-0.35	-0.35	-0.35	-0.35	-0.35
	10.6079027355623	NAN	NAN	NAN	NAN	NAN	-0.35	-0.35	-0.35	-0.35	-0.35	-0.35	-0.35	-0.35	-0.35	-0.35	-0.35	-0.35	-0.35	-0.35	-0.35	-0.35	-0.35	-0.35	-0.35	-0.35	-0.35	-0.35	-0.35	-0.35	-0.35	-0.35	-0.35	-0.35	-0.35	-0.35	-0.35	-0.35	-0.35	-0.35	-0.35	-0.35	-0.35	-0.35	-0.35	-0.35	-0.35	-0.35	-0.35
	10.6686930091185	NAN	NAN	NAN	NAN	NAN	-0.35	-0.35	-0.35	-0.35	-0.35	-0.35	-0.35	-0.35	-0.35	-0.35	-0.35	-0.35	-0.35	-0.35	-0.35	-0.35	-0.35	-0.35	-0.35	-0.35	-0.35	-0.35	-0.35	-0.35	-0.35	-0.35	-0.35	-0.35	-0.35	-0.35	-0.35	-0.35	-0.35	-0.35	-0.35	-0.35	-0.35	-0.35	-0.35	-0.35	-0.35	-0.35	-0.35
	10.7294832826748	NAN	NAN	NAN	NAN	NAN	-0.35	-0.35	-0.35	-0.35	-0.35	-0.35	-0.35	-0.35	-0.35	-0.35	-0.35	-0.35	-0.35	-0.35	-0.35	-0.35	-0.35	-0.35	-0.35	-0.35	-0.35	-0.35	-0.35	-0.35	-0.35	-0.35	-0.35	-0.35	-0.35	-0.35	-0.35	-0.35	-0.35	-0.35	-0.35	-0.35	-0.35	-0.35	-0.35	-0.35	-0.35	-0.35	-0.35
	10.790273556231	NAN	NAN	NAN	NAN	NAN	-0.35	-0.35	-0.35	-0.35	-0.35	-0.35	-0.35	-0.35	-0.35	-0.35	-0.35	-0.35	-0.35	-0.35	-0.35	-0.35	-0.35	-0.35	-0.35	-0.35	-0.35	-0.35	-0.35	-0.35	-0.35	-0.35	-0.35	-0.35	-0.35	-0.35	-0.35	-0.35	-0.35	-0.35	-0.35	-0.35	-0.35	-0.35	-0.35	-0.35	-0.35	-0.35	-0.35
	10.8510638297872	NAN	NAN	NAN	NAN	NAN	-0.35	-0.35	-0.35	-0.35	-0.35	-0.35	-0.35	-0.35	-0.35	-0.35	-0.35	-0.35	-0.35	-0.35	-0.35	-0.35	-0.35	-0.35	-0.35	-0.35	-0.35	-0.35	-0.35	-0.35	-0.35	-0.35	-0.35	-0.35	-0.35	-0.35	-0.35	-0.35	-0.35	-0.35	-0.35	-0.35	-0.35	-0.35	-0.35	-0.35	-0.35	-0.35	-0.35
	10.9118541033435	NAN	NAN	NAN	NAN	NAN	-0.35	-0.35	-0.35	-0.35	-0.35	-0.35	-0.35	-0.35	-0.35	-0.35	-0.35	-0.35	-0.35	-0.35	-0.35	-0.35	-0.35	-0.35	-0.35	-0.35	-0.35	-0.35	-0.35	-0.35	-0.35	-0.35	-0.35	-0.35	-0.35	-0.35	-0.35	-0.35	-0.35	-0.35	-0.35	-0.35	-0.35	-0.35	-0.35	-0.35	-0.35	-0.35	-0.35
	10.9726443768997	NAN	NAN	NAN	NAN	NAN	-0.35	-0.35	-0.35	-0.35	-0.35	-0.35	-0.35	-0.35	-0.35	-0.35	-0.35	-0.35	-0.35	-0.35	-0.35	-0.35	-0.35	-0.35	-0.35	-0.35	-0.35	-0.35	-0.35	-0.35	-0.35	-0.35	-0.35	-0.35	-0.35	-0.35	-0.35	-0.35	-0.35	-0.35	-0.35	-0.35	-0.35	-0.35	-0.35	-0.35	-0.35	-0.35	-0.35
	11.0334346504559	NAN	NAN	NAN	NAN	NAN	-0.35	-0.35	-0.35	-0.35	-0.35	-0.35	-0.35	-0.35	-0.35	-0.35	-0.35	-0.35	-0.35	-0.35	-0.35	-0.35	-0.35	-0.35	-0.35	-0.35	-0.35	-0.35	-0.35	-0.35	-0.35	-0.35	-0.35	-0.35	-0.35	-0.35	-0.35	-0.35	-0.35	-0.35	-0.35	-0.35	-0.35	-0.35	-0.35	-0.35	-0.35	-0.35	-0.35
	11.0942249240122	NAN	NAN	NAN	NAN	NAN	-0.35	-0.35	-0.35	-0.35	-0.35	-0.35	-0.35	-0.35	-0.35	-0.35	-0.35	-0.35	-0.35	-0.35	-0.35	-0.35	-0.35	-0.35	-0.35	-0.35	-0.35	-0.35	-0.35	-0.35	-0.35	-0.35	-0.35	-0.35	-0.35	-0.35	-0.35	-0.35	-0.35	-0.35	-0.35	-0.35	-0.35	-0.35	-0.35	-0.35	-0.35	-0.35	-0.35
	11.1550151975684	NAN	NAN	NAN	NAN	NAN	-0.35	-0.35	-0.35	-0.35	-0.35	-0.35	-0.35	-0.35	-0.35	-0.35	-0.35	-0.35	-0.35	-0.35	-0.35	-0.35	-0.35	-0.35	-0.35	-0.35	-0.35	-0.35	-0.35	-0.35	-0.35	-0.35	-0.35	-0.35	-0.35	-0.35	-0.35	-0.35	-0.35	-0.35	-0.35	-0.35	-0.35	-0.35	-0.35	-0.35	-0.35	-0.35	-0.35
	11.2158054711246	NAN	NAN	NAN	NAN	NAN	-0.35	-0.35	-0.35	-0.35	-0.35	-0.35	-0.35	-0.35	-0.35	-0.35	-0.35	-0.35	-0.35	-0.35	-0.35	-0.35	-0.35	-0.35	-0.35	-0.35	-0.35	-0.35	-0.35	-0.35	-0.35	-0.35	-0.35	-0.35	-0.35	-0.35	-0.35	-0.35	-0.35	-0.35	-0.35	-0.35	-0.35	-0.35	-0.35	-0.35	-0.35	-0.35	-0.35
	11.2765957446809	NAN	NAN	NAN	NAN	NAN	-0.35	-0.35	-0.35	-0.35	-0.35	-0.35	-0.35	-0.35	-0.35	-0.35	-0.35	-0.35	-0.35	-0.35	-0.35	-0.35	-0.35	-0.35	-0.35	-0.35	-0.35	-0.35	-0.35	-0.35	-0.35	-0.35	-0.35	-0.35	-0.35	-0.35	-0.35	-0.35	-0.35	-0.35	-0.35	-0.35	-0.35	-0.35	-0.35	-0.35	-0.35	-0.35	-0.35
	11.3373860182371	NAN	NAN	NAN	NAN	NAN	-0.35	-0.35	-0.35	-0.35	-0.35	-0.35	-0.35	-0.35	-0.35	-0.35	-0.35	-0.35	-0.35	-0.35	-0.35	-0.35	-0.35	-0.35	-0.35	-0.35	-0.35	-0.35	-0.35	-0.35	-0.35	-0.35	-0.35	-0.35	-0.35	-0.35	-0.35	-0.35	-0.35	-0.35	-0.35	-0.35	-0.35	-0.35	-0.35	-0.35	-0.35	-0.35	-0.35
	11.3981762917933	NAN	NAN	NAN	NAN	NAN	-0.35	-0.35	-0.35	-0.35	-0.35	-0.35	-0.35	-0.35	-0.35	-0.35	-0.35	-0.35	-0.35	-0.35	-0.35	-0.35	-0.35	-0.35	-0.35	-0.35	-0.35	-0.35	-0.35	-0.35	-0.35	-0.35	-0.35	-0.35	-0.35	-0.35	-0.35	-0.35	-0.35	-0.35	-0.35	-0.35	-0.35	-0.35	-0.35	-0.35	-0.35	-0.35	-0.35
	11.4589665653495	NAN	NAN	NAN	NAN	NAN	-0.35	-0.35	-0.35	-0.35	-0.35	-0.35	-0.35	-0.35	-0.35	-0.35	-0.35	-0.35	-0.35	-0.35	-0.35	-0.35	-0.35	-0.35	-0.35	-0.35	-0.35	-0.35	-0.35	-0.35	-0.35	-0.35	-0.35	-0.35	-0.35	-0.35	-0.35	-0.35	-0.35	-0.35	-0.35	-0.35	-0.35	-0.35	-0.35	-0.35	-0.35	-0.35	-0.35
	11.5197568389058	NAN	NAN	NAN	NAN	NAN	-0.35	-0.35	-0.35	-0.35	-0.35	-0.35	-0.35	-0.35	-0.35	-0.35	-0.35	-0.35	-0.35	-0.35	-0.35	-0.35	-0.35	-0.35	-0.35	-0.35	-0.35	-0.35	-0.35	-0.35	-0.35	-0.35	-0.35	-0.35	-0.35	-0.35	-0.35	-0.35	-0.35	-0.35	-0.35	-0.35	-0.35	-0.35	-0.35	-0.35	-0.35	-0.35	-0.35
	11.580547112462	NAN	NAN	NAN	NAN	NAN	-0.35	-0.35	-0.35	-0.35	-0.35	-0.35	-0.35	-0.35	-0.35	-0.35	-0.35	-0.35	-0.35	-0.35	-0.35	-0.35	-0.35	-0.35	-0.35	-0.35	-0.35	-0.35	-0.35	-0.35	-0.35	-0.35	-0.35	-0.35	-0.35	-0.35	-0.35	-0.35	-0.35	-0.35	-0.35	-0.35	-0.35	-0.35	-0.35	-0.35	-0.35	-0.35	-0.35
	11.6413373860182	NAN	NAN	NAN	NAN	NAN	-0.35	-0.35	-0.35	-0.35	-0.35	-0.35	-0.35	-0.35	-0.35	-0.35	-0.35	-0.35	-0.35	-0.35	-0.35	-0.35	-0.35	-0.35	-0.35	-0.35	-0.35	-0.35	-0.35	-0.35	-0.35	-0.35	-0.35	-0.35	-0.35	-0.35	-0.35	-0.35	-0.35	-0.35	-0.35	-0.35	-0.35	-0.35	-0.35	-0.35	-0.35	-0.35	-0.35
	11.7021276595745	NAN	NAN	NAN	NAN	NAN	-0.35	-0.35	-0.35	-0.35	-0.35	-0.35	-0.35	-0.35	-0.35	-0.35	-0.35	-0.35	-0.35	-0.35	-0.35	-0.35	-0.35	-0.35	-0.35	-0.35	-0.35	-0.35	-0.35	-0.35	-0.35	-0.35	-0.35	-0.35	-0.35	-0.35	-0.35	-0.35	-0.35	-0.35	-0.35	-0.35	-0.35	-0.35	-0.35	-0.35	-0.35	-0.35	-0.35
	11.7629179331307	NAN	NAN	NAN	NAN	NAN	-0.35	-0.35	-0.35	-0.35	-0.35	-0.35	-0.35	-0.35	-0.35	-0.35	-0.35	-0.35	-0.35	-0.35	-0.35	-0.35	-0.35	-0.35	-0.35	-0.35	-0.35	-0.35	-0.35	-0.35	-0.35	-0.35	-0.35	-0.35	-0.35	-0.35	-0.35	-0.35	-0.35	-0.35	-0.35	-0.35	-0.35	-0.35	-0.35	-0.35	-0.35	-0.35	-0.35
	11.8237082066869	NAN	NAN	NAN	NAN	NAN	-0.35	-0.35	-0.35	-0.35	-0.35	-0.35	-0.35	-0.35	-0.35	-0.35	-0.35	-0.35	-0.35	-0.35	-0.35	-0.35	-0.35	-0.35	-0.35	-0.35	-0.35	-0.35	-0.35	-0.35	-0.35	-0.35	-0.35	-0.35	-0.35	-0.35	-0.35	-0.35	-0.35	-0.35	-0.35	-0.35	-0.35	-0.35	-0.35	-0.35	-0.35	-0.35	-0.35
	11.8844984802432	NAN	NAN	NAN	NAN	NAN	-0.35	-0.35	-0.35	-0.35	-0.35	-0.35	-0.35	-0.35	-0.35	-0.35	-0.35	-0.35	-0.35	-0.35	-0.35	-0.35	-0.35	-0.35	-0.35	-0.35	-0.35	-0.35	-0.35	-0.35	-0.35	-0.35	-0.35	-0.35	-0.35	-0.35	-0.35	-0.35	-0.35	-0.35	-0.35	-0.35	-0.35	-0.35	-0.35	-0.35	-0.35	-0.35	-0.35
	11.9452887537994	NAN	NAN	NAN	NAN	NAN	-0.35	-0.35	-0.35	-0.35	-0.35	-0.35	-0.35	-0.35	-0.35	-0.35	-0.35	-0.35	-0.35	-0.35	-0.35	-0.35	-0.35	-0.35	-0.35	-0.35	-0.35	-0.35	-0.35	-0.35	-0.35	-0.35	-0.35	-0.35	-0.35	-0.35	-0.35	-0.35	-0.35	-0.35	-0.35	-0.35	-0.35	-0.35	-0.35	-0.35	-0.35	-0.35	-0.35
	12.0060790273556	NAN	NAN	NAN	NAN	NAN	-0.35	-0.35	-0.35	-0.35	-0.35	-0.35	-0.35	-0.35	-0.35	-0.35	-0.35	-0.35	-0.35	-0.35	-0.35	-0.35	-0.35	-0.35	-0.35	-0.35	-0.35	-0.35	-0.35	-0.35	-0.35	-0.35	-0.35	-0.35	-0.35	-0.35	-0.35	-0.35	-0.35	-0.35	-0.35	-0.35	-0.35	-0.35	-0.35	-0.35	-0.35	-0.35	-0.35
	12.0668693009119	NAN	NAN	NAN	NAN	NAN	-0.35	-0.35	-0.35	-0.35	-0.35	-0.35	-0.35	-0.35	-0.35	-0.35	-0.35	-0.35	-0.35	-0.35	-0.35	-0.35	-0.35	-0.35	-0.35	-0.35	-0.35	-0.35	-0.35	-0.35	-0.35	-0.35	-0.35	-0.35	-0.35	-0.35	-0.35	-0.35	-0.35	-0.35	-0.35	-0.35	-0.35	-0.35	-0.35	-0.35	-0.35	-0.35	-0.35
	12.1276595744681	NAN	NAN	NAN	NAN	NAN	-0.35	-0.35	-0.35	-0.35	-0.35	-0.35	-0.35	-0.35	-0.35	-0.35	-0.35	-0.35	-0.35	-0.35	-0.35	-0.35	-0.35	-0.35	-0.35	-0.35	-0.35	-0.35	-0.35	-0.35	-0.35	-0.35	-0.35	-0.35	-0.35	-0.35	-0.35	-0.35	-0.35	-0.35	-0.35	-0.35	-0.35	-0.35	-0.35	-0.35	-0.35	-0.35	-0.35
	12.1884498480243	NAN	NAN	NAN	NAN	NAN	-0.35	-0.35	-0.35	-0.35	-0.35	-0.35	-0.35	-0.35	-0.35	-0.35	-0.35	-0.35	-0.35	-0.35	-0.35	-0.35	-0.35	-0.35	-0.35	-0.35	-0.35	-0.35	-0.35	-0.35	-0.35	-0.35	-0.35	-0.35	-0.35	-0.35	-0.35	-0.35	-0.35	-0.35	-0.35	-0.35	-0.35	-0.35	-0.35	-0.35	-0.35	-0.35	-0.35
	12.2492401215805	NAN	NAN	NAN	NAN	NAN	-0.35	-0.35	-0.35	-0.35	-0.35	-0.35	-0.35	-0.35	-0.35	-0.35	-0.35	-0.35	-0.35	-0.35	-0.35	-0.35	-0.35	-0.35	-0.35	-0.35	-0.35	-0.35	-0.35	-0.35	-0.35	-0.35	-0.35	-0.35	-0.35	-0.35	-0.35	-0.35	-0.35	-0.35	-0.35	-0.35	-0.35	-0.35	-0.35	-0.35	-0.35	-0.35	-0.35
	12.3100303951368	NAN	NAN	NAN	NAN	NAN	-0.35	-0.35	-0.35	-0.35	-0.35	-0.35	-0.35	-0.35	-0.35	-0.35	-0.35	-0.35	-0.35	-0.35	-0.35	-0.35	-0.35	-0.35	-0.35	-0.35	-0.35	-0.35	-0.35	-0.35	-0.35	-0.35	-0.35	-0.35	-0.35	-0.35	-0.35	-0.35	-0.35	-0.35	-0.35	-0.35	-0.35	-0.35	-0.35	-0.35	-0.35	-0.35	-0.35
	12.370820668693	NAN	NAN	NAN	NAN	NAN	-0.35	-0.35	-0.35	-0.35	-0.35	-0.35	-0.35	-0.35	-0.35	-0.35	-0.35	-0.35	-0.35	-0.35	-0.35	-0.35	-0.35	-0.35	-0.35	-0.35	-0.35	-0.35	-0.35	-0.35	-0.35	-0.35	-0.35	-0.35	-0.35	-0.35	-0.35	-0.35	-0.35	-0.35	-0.35	-0.35	-0.35	-0.35	-0.35	-0.35	-0.35	-0.35	-0.35
	12.4316109422492	NAN	NAN	NAN	NAN	NAN	-0.35	-0.35	-0.35	-0.35	-0.35	-0.35	-0.35	-0.35	-0.35	-0.35	-0.35	-0.35	-0.35	-0.35	-0.35	-0.35	-0.35	-0.35	-0.35	-0.35	-0.35	-0.35	-0.35	-0.35	-0.35	-0.35	-0.35	-0.35	-0.35	-0.35	-0.35	-0.35	-0.35	-0.35	-0.35	-0.35	-0.35	-0.35	-0.35	-0.35	-0.35	-0.35	-0.35
	12.4924012158055	NAN	NAN	NAN	NAN	NAN	-0.35	-0.35	-0.35	-0.35	-0.35	-0.35	-0.35	-0.35	-0.35	-0.35	-0.35	-0.35	-0.35	-0.35	-0.35	-0.35	-0.35	-0.35	-0.35	-0.35	-0.35	-0.35	-0.35	-0.35	-0.35	-0.35	-0.35	-0.35	-0.35	-0.35	-0.35	-0.35	-0.35	-0.35	-0.35	-0.35	-0.35	-0.35	-0.35	-0.35	-0.35	-0.35	-0.35
	12.5531914893617	NAN	NAN	NAN	NAN	NAN	-0.35	-0.35	-0.35	-0.35	-0.35	-0.35	-0.35	-0.35	-0.35	-0.35	-0.35	-0.35	-0.35	-0.35	-0.35	-0.35	-0.35	-0.35	-0.35	-0.35	-0.35	-0.35	-0.35	-0.35	-0.35	-0.35	-0.35	-0.35	-0.35	-0.35	-0.35	-0.35	-0.35	-0.35	-0.35	-0.35	-0.35	-0.35	-0.35	-0.35	-0.35	-0.35	-0.35
	12.6139817629179	NAN	NAN	NAN	NAN	NAN	-0.35	-0.35	-0.35	-0.35	-0.35	-0.35	-0.35	-0.35	-0.35	-0.35	-0.35	-0.35	-0.35	-0.35	-0.35	-0.35	-0.35	-0.35	-0.35	-0.35	-0.35	-0.35	-0.35	-0.35	-0.35	-0.35	-0.35	-0.35	-0.35	-0.35	-0.35	-0.35	-0.35	-0.35	-0.35	-0.35	-0.35	-0.35	-0.35	-0.35	-0.35	-0.35	-0.35
	12.6747720364742	NAN	NAN	NAN	NAN	NAN	-0.35	-0.35	-0.35	-0.35	-0.35	-0.35	-0.35	-0.35	-0.35	-0.35	-0.35	-0.35	-0.35	-0.35	-0.35	-0.35	-0.35	-0.35	-0.35	-0.35	-0.35	-0.35	-0.35	-0.35	-0.35	-0.35	-0.35	-0.35	-0.35	-0.35	-0.35	-0.35	-0.35	-0.35	-0.35	-0.35	-0.35	-0.35	-0.35	-0.35	-0.35	-0.35	-0.35
	12.7355623100304	NAN	NAN	NAN	NAN	NAN	-0.35	-0.35	-0.35	-0.35	-0.35	-0.35	-0.35	-0.35	-0.35	-0.35	-0.35	-0.35	-0.35	-0.35	-0.35	-0.35	-0.35	-0.35	-0.35	-0.35	-0.35	-0.35	-0.35	-0.35	-0.35	-0.35	-0.35	-0.35	-0.35	-0.35	-0.35	-0.35	-0.35	-0.35	-0.35	-0.35	-0.35	-0.35	-0.35	-0.35	-0.35	-0.35	-0.35
	12.7963525835866	NAN	NAN	NAN	NAN	NAN	-0.35	-0.35	-0.35	-0.35	-0.35	-0.35	-0.35	-0.35	-0.35	-0.35	-0.35	-0.35	-0.35	-0.35	-0.35	-0.35	-0.35	-0.35	-0.35	-0.35	-0.35	-0.35	-0.35	-0.35	-0.35	-0.35	-0.35	-0.35	-0.35	-0.35	-0.35	-0.35	-0.35	-0.35	-0.35	-0.35	-0.35	-0.35	-0.35	-0.35	-0.35	-0.35	-0.35
	12.8571428571429	NAN	NAN	NAN	NAN	NAN	-0.35	-0.35	-0.35	-0.35	-0.35	-0.35	-0.35	-0.35	-0.35	-0.35	-0.35	-0.35	-0.35	-0.35	-0.35	-0.35	-0.35	-0.35	-0.35	-0.35	-0.35	-0.35	-0.35	-0.35	-0.35	-0.35	-0.35	-0.35	-0.35	-0.35	-0.35	-0.35	-0.35	-0.35	-0.35	-0.35	-0.35	-0.35	-0.35	-0.35	-0.35	-0.35	-0.35
	12.9179331306991	NAN	NAN	NAN	NAN	NAN	-0.35	-0.35	-0.35	-0.35	-0.35	-0.35	-0.35	-0.35	-0.35	-0.35	-0.35	-0.35	-0.35	-0.35	-0.35	-0.35	-0.35	-0.35	-0.35	-0.35	-0.35	-0.35	-0.35	-0.35	-0.35	-0.35	-0.35	-0.35	-0.35	-0.35	-0.35	-0.35	-0.35	-0.35	-0.35	-0.35	-0.35	-0.35	-0.35	-0.35	-0.35	-0.35	-0.35
	12.9787234042553	NAN	NAN	NAN	NAN	NAN	-0.35	-0.35	-0.35	-0.35	-0.35	-0.35	-0.35	-0.35	-0.35	-0.35	-0.35	-0.35	-0.35	-0.35	-0.35	-0.35	-0.35	-0.35	-0.35	-0.35	-0.35	-0.35	-0.35	-0.35	-0.35	-0.35	-0.35	-0.35	-0.35	-0.35	-0.35	-0.35	-0.35	-0.35	-0.35	-0.35	-0.35	-0.35	-0.35	-0.35	-0.35	-0.35	-0.35
	13.0395136778115	NAN	NAN	NAN	NAN	NAN	-0.35	-0.35	-0.35	-0.35	-0.35	-0.35	-0.35	-0.35	-0.35	-0.35	-0.35	-0.35	-0.35	-0.35	-0.35	-0.35	-0.35	-0.35	-0.35	-0.35	-0.35	-0.35	-0.35	-0.35	-0.35	-0.35	-0.35	-0.35	-0.35	-0.35	-0.35	-0.35	-0.35	-0.35	-0.35	-0.35	-0.35	-0.35	-0.35	-0.35	-0.35	-0.35	-0.35
	13.1003039513678	NAN	NAN	NAN	NAN	NAN	-0.35	-0.35	-0.35	-0.35	-0.35	-0.35	-0.35	-0.35	-0.35	-0.35	-0.35	-0.35	-0.35	-0.35	-0.35	-0.35	-0.35	-0.35	-0.35	-0.35	-0.35	-0.35	-0.35	-0.35	-0.35	-0.35	-0.35	-0.35	-0.35	-0.35	-0.35	-0.35	-0.35	-0.35	-0.35	-0.35	-0.35	-0.35	-0.35	-0.35	-0.35	-0.35	-0.35
	13.161094224924	NAN	NAN	NAN	NAN	NAN	-0.35	-0.35	-0.35	-0.35	-0.35	-0.35	-0.35	-0.35	-0.35	-0.35	-0.35	-0.35	-0.35	-0.35	-0.35	-0.35	-0.35	-0.35	-0.35	-0.35	-0.35	-0.35	-0.35	-0.35	-0.35	-0.35	-0.35	-0.35	-0.35	-0.35	-0.35	-0.35	-0.35	-0.35	-0.35	-0.35	-0.35	-0.35	-0.35	-0.35	-0.35	-0.35	-0.35
	13.2218844984802	NAN	NAN	NAN	NAN	NAN	-0.35	-0.35	-0.35	-0.35	-0.35	-0.35	-0.35	-0.35	-0.35	-0.35	-0.35	-0.35	-0.35	-0.35	-0.35	-0.35	-0.35	-0.35	-0.35	-0.35	-0.35	-0.35	-0.35	-0.35	-0.35	-0.35	-0.35	-0.35	-0.35	-0.35	-0.35	-0.35	-0.35	-0.35	-0.35	-0.35	-0.35	-0.35	-0.35	-0.35	-0.35	-0.35	-0.35
	13.2826747720365	NAN	NAN	NAN	NAN	NAN	-0.35	-0.35	-0.35	-0.35	-0.35	-0.35	-0.35	-0.35	-0.35	-0.35	-0.35	-0.35	-0.35	-0.35	-0.35	-0.35	-0.35	-0.35	-0.35	-0.35	-0.35	-0.35	-0.35	-0.35	-0.35	-0.35	-0.35	-0.35	-0.35	-0.35	-0.35	-0.35	-0.35	-0.35	-0.35	-0.35	-0.35	-0.35	-0.35	-0.35	-0.35	-0.35	-0.35
	13.3434650455927	NAN	NAN	NAN	NAN	NAN	-0.35	-0.35	-0.35	-0.35	-0.35	-0.35	-0.35	-0.35	-0.35	-0.35	-0.35	-0.35	-0.35	-0.35	-0.35	-0.35	-0.35	-0.35	-0.35	-0.35	-0.35	-0.35	-0.35	-0.35	-0.35	-0.35	-0.35	-0.35	-0.35	-0.35	-0.35	-0.35	-0.35	-0.35	-0.35	-0.35	-0.35	-0.35	-0.35	-0.35	-0.35	-0.35	-0.35
	13.4042553191489	NAN	NAN	NAN	NAN	NAN	-0.35	-0.35	-0.35	-0.35	-0.35	-0.35	-0.35	-0.35	-0.35	-0.35	-0.35	-0.35	-0.35	-0.35	-0.35	-0.35	-0.35	-0.35	-0.35	-0.35	-0.35	-0.35	-0.35	-0.35	-0.35	-0.35	-0.35	-0.35	-0.35	-0.35	-0.35	-0.35	-0.35	-0.35	-0.35	-0.35	-0.35	-0.35	-0.35	-0.35	-0.35	-0.35	-0.35
	13.4650455927052	NAN	NAN	NAN	NAN	NAN	-0.35	-0.35	-0.35	-0.35	-0.35	-0.35	-0.35	-0.35	-0.35	-0.35	-0.35	-0.35	-0.35	-0.35	-0.35	-0.35	-0.35	-0.35	-0.35	-0.35	-0.35	-0.35	-0.35	-0.35	-0.35	-0.35	-0.35	-0.35	-0.35	-0.35	-0.35	-0.35	-0.35	-0.35	-0.35	-0.35	-0.35	-0.35	-0.35	-0.35	-0.35	-0.35	-0.35
	13.5258358662614	NAN	NAN	NAN	NAN	NAN	-0.35	-0.35	-0.35	-0.35	-0.35	-0.35	-0.35	-0.35	-0.35	-0.35	-0.35	-0.35	-0.35	-0.35	-0.35	-0.35	-0.35	-0.35	-0.35	-0.35	-0.35	-0.35	-0.35	-0.35	-0.35	-0.35	-0.35	-0.35	-0.35	-0.35	-0.35	-0.35	-0.35	-0.35	-0.35	-0.35	-0.35	-0.35	-0.35	-0.35	-0.35	-0.35	-0.35
	13.5866261398176	NAN	NAN	NAN	NAN	NAN	-0.35	-0.35	-0.35	-0.35	-0.35	-0.35	-0.35	-0.35	-0.35	-0.35	-0.35	-0.35	-0.35	-0.35	-0.35	-0.35	-0.35	-0.35	-0.35	-0.35	-0.35	-0.35	-0.35	-0.35	-0.35	-0.35	-0.35	-0.35	-0.35	-0.35	-0.35	-0.35	-0.35	-0.35	-0.35	-0.35	-0.35	-0.35	-0.35	-0.35	-0.35	-0.35	-0.35
	13.6474164133739	NAN	NAN	NAN	NAN	NAN	-0.35	-0.35	-0.35	-0.35	-0.35	-0.35	-0.35	-0.35	-0.35	-0.35	-0.35	-0.35	-0.35	-0.35	-0.35	-0.35	-0.35	-0.35	-0.35	-0.35	-0.35	-0.35	-0.35	-0.35	-0.35	-0.35	-0.35	-0.35	-0.35	-0.35	-0.35	-0.35	-0.35	-0.35	-0.35	-0.35	-0.35	-0.35	-0.35	-0.35	-0.35	-0.35	-0.35
	13.7082066869301	NAN	NAN	NAN	NAN	NAN	-0.35	-0.35	-0.35	-0.35	-0.35	-0.35	-0.35	-0.35	-0.35	-0.35	-0.35	-0.35	-0.35	-0.35	-0.35	-0.35	-0.35	-0.35	-0.35	-0.35	-0.35	-0.35	-0.35	-0.35	-0.35	-0.35	-0.35	-0.35	-0.35	-0.35	-0.35	-0.35	-0.35	-0.35	-0.35	-0.35	-0.35	-0.35	-0.35	-0.35	-0.35	-0.35	-0.35
	13.7689969604863	NAN	NAN	NAN	NAN	NAN	-0.35	-0.35	-0.35	-0.35	-0.35	-0.35	-0.35	-0.35	-0.35	-0.35	-0.35	-0.35	-0.35	-0.35	-0.35	-0.35	-0.35	-0.35	-0.35	-0.35	-0.35	-0.35	-0.35	-0.35	-0.35	-0.35	-0.35	-0.35	-0.35	-0.35	-0.35	-0.35	-0.35	-0.35	-0.35	-0.35	-0.35	-0.35	-0.35	-0.35	-0.35	-0.35	-0.35
	13.8297872340426	NAN	NAN	NAN	NAN	NAN	-0.35	-0.35	-0.35	-0.35	-0.35	-0.35	-0.35	-0.35	-0.35	-0.35	-0.35	-0.35	-0.35	-0.35	-0.35	-0.35	-0.35	-0.35	-0.35	-0.35	-0.35	-0.35	-0.35	-0.35	-0.35	-0.35	-0.35	-0.35	-0.35	-0.35	-0.35	-0.35	-0.35	-0.35	-0.35	-0.35	-0.35	-0.35	-0.35	-0.35	-0.35	-0.35	-0.35
	13.8905775075988	NAN	NAN	NAN	NAN	NAN	-0.35	-0.35	-0.35	-0.35	-0.35	-0.35	-0.35	-0.35	-0.35	-0.35	-0.35	-0.35	-0.35	-0.35	-0.35	-0.35	-0.35	-0.35	-0.35	-0.35	-0.35	-0.35	-0.35	-0.35	-0.35	-0.35	-0.35	-0.35	-0.35	-0.35	-0.35	-0.35	-0.35	-0.35	-0.35	-0.35	-0.35	-0.35	-0.35	-0.35	-0.35	-0.35	-0.35
	13.951367781155	NAN	NAN	NAN	NAN	NAN	-0.35	-0.35	-0.35	-0.35	-0.35	-0.35	-0.35	-0.35	-0.35	-0.35	-0.35	-0.35	-0.35	-0.35	-0.35	-0.35	-0.35	-0.35	-0.35	-0.35	-0.35	-0.35	-0.35	-0.35	-0.35	-0.35	-0.35	-0.35	-0.35	-0.35	-0.35	-0.35	-0.35	-0.35	-0.35	-0.35	-0.35	-0.35	-0.35	-0.35	-0.35	-0.35	-0.35
	14.0121580547113	NAN	NAN	NAN	NAN	NAN	-0.35	-0.35	-0.35	-0.35	-0.35	-0.35	-0.35	-0.35	-0.35	-0.35	-0.35	-0.35	-0.35	-0.35	-0.35	-0.35	-0.35	-0.35	-0.35	-0.35	-0.35	-0.35	-0.35	-0.35	-0.35	-0.35	-0.35	-0.35	-0.35	-0.35	-0.35	-0.35	-0.35	-0.35	-0.35	-0.35	-0.35	-0.35	-0.35	-0.35	-0.35	-0.35	-0.35
	14.0729483282675	NAN	NAN	NAN	NAN	NAN	-0.35	-0.35	-0.35	-0.35	-0.35	-0.35	-0.35	-0.35	-0.35	-0.35	-0.35	-0.35	-0.35	-0.35	-0.35	-0.35	-0.35	-0.35	-0.35	-0.35	-0.35	-0.35	-0.35	-0.35	-0.35	-0.35	-0.35	-0.35	-0.35	-0.35	-0.35	-0.35	-0.35	-0.35	-0.35	-0.35	-0.35	-0.35	-0.35	-0.35	-0.35	-0.35	-0.35
	14.1337386018237	NAN	NAN	NAN	NAN	NAN	-0.35	-0.35	-0.35	-0.35	-0.35	-0.35	-0.35	-0.35	-0.35	-0.35	-0.35	-0.35	-0.35	-0.35	-0.35	-0.35	-0.35	-0.35	-0.35	-0.35	-0.35	-0.35	-0.35	-0.35	-0.35	-0.35	-0.35	-0.35	-0.35	-0.35	-0.35	-0.35	-0.35	-0.35	-0.35	-0.35	-0.35	-0.35	-0.35	-0.35	-0.35	-0.35	-0.35
	14.1945288753799	NAN	NAN	NAN	NAN	NAN	-0.35	-0.35	-0.35	-0.35	-0.35	-0.35	-0.35	-0.35	-0.35	-0.35	-0.35	-0.35	-0.35	-0.35	-0.35	-0.35	-0.35	-0.35	-0.35	-0.35	-0.35	-0.35	-0.35	-0.35	-0.35	-0.35	-0.35	-0.35	-0.35	-0.35	-0.35	-0.35	-0.35	-0.35	-0.35	-0.35	-0.35	-0.35	-0.35	-0.35	-0.35	-0.35	-0.35
	14.2553191489362	NAN	NAN	NAN	NAN	NAN	-0.35	-0.35	-0.35	-0.35	-0.35	-0.35	-0.35	-0.35	-0.35	-0.35	-0.35	-0.35	-0.35	-0.35	-0.35	-0.35	-0.35	-0.35	-0.35	-0.35	-0.35	-0.35	-0.35	-0.35	-0.35	-0.35	-0.35	-0.35	-0.35	-0.35	-0.35	-0.35	-0.35	-0.35	-0.35	-0.35	-0.35	-0.35	-0.35	-0.35	-0.35	-0.35	-0.35
	14.3161094224924	NAN	NAN	NAN	NAN	NAN	-0.35	-0.35	-0.35	-0.35	-0.35	-0.35	-0.35	-0.35	-0.35	-0.35	-0.35	-0.35	-0.35	-0.35	-0.35	-0.35	-0.35	-0.35	-0.35	-0.35	-0.35	-0.35	-0.35	-0.35	-0.35	-0.35	-0.35	-0.35	-0.35	-0.35	-0.35	-0.35	-0.35	-0.35	-0.35	-0.35	-0.35	-0.35	-0.35	-0.35	-0.35	-0.35	-0.35
	14.3768996960486	NAN	NAN	NAN	NAN	NAN	-0.35	-0.35	-0.35	-0.35	-0.35	-0.35	-0.35	-0.35	-0.35	-0.35	-0.35	-0.35	-0.35	-0.35	-0.35	-0.35	-0.35	-0.35	-0.35	-0.35	-0.35	-0.35	-0.35	-0.35	-0.35	-0.35	-0.35	-0.35	-0.35	-0.35	-0.35	-0.35	-0.35	-0.35	-0.35	-0.35	-0.35	-0.35	-0.35	-0.35	-0.35	-0.35	-0.35
	14.4376899696049	NAN	NAN	NAN	NAN	NAN	-0.35	-0.35	-0.35	-0.35	-0.35	-0.35	-0.35	-0.35	-0.35	-0.35	-0.35	-0.35	-0.35	-0.35	-0.35	-0.35	-0.35	-0.35	-0.35	-0.35	-0.35	-0.35	-0.35	-0.35	-0.35	-0.35	-0.35	-0.35	-0.35	-0.35	-0.35	-0.35	-0.35	-0.35	-0.35	-0.35	-0.35	-0.35	-0.35	-0.35	-0.35	-0.35	-0.35
	14.4984802431611	NAN	NAN	NAN	NAN	NAN	-0.35	-0.35	-0.35	-0.35	-0.35	-0.35	-0.35	-0.35	-0.35	-0.35	-0.35	-0.35	-0.35	-0.35	-0.35	-0.35	-0.35	-0.35	-0.35	-0.35	-0.35	-0.35	-0.35	-0.35	-0.35	-0.35	-0.35	-0.35	-0.35	-0.35	-0.35	-0.35	-0.35	-0.35	-0.35	-0.35	-0.35	-0.35	-0.35	-0.35	-0.35	-0.35	-0.35
	14.5592705167173	NAN	NAN	NAN	NAN	NAN	-0.35	-0.35	-0.35	-0.35	-0.35	-0.35	-0.35	-0.35	-0.35	-0.35	-0.35	-0.35	-0.35	-0.35	-0.35	-0.35	-0.35	-0.35	-0.35	-0.35	-0.35	-0.35	-0.35	-0.35	-0.35	-0.35	-0.35	-0.35	-0.35	-0.35	-0.35	-0.35	-0.35	-0.35	-0.35	-0.35	-0.35	-0.35	-0.35	-0.35	-0.35	-0.35	-0.35
	14.6200607902736	NAN	NAN	NAN	NAN	NAN	-0.35	-0.35	-0.35	-0.35	-0.35	-0.35	-0.35	-0.35	-0.35	-0.35	-0.35	-0.35	-0.35	-0.35	-0.35	-0.35	-0.35	-0.35	-0.35	-0.35	-0.35	-0.35	-0.35	-0.35	-0.35	-0.35	-0.35	-0.35	-0.35	-0.35	-0.35	-0.35	-0.35	-0.35	-0.35	-0.35	-0.35	-0.35	-0.35	-0.35	-0.35	-0.35	-0.35
	14.6808510638298	NAN	NAN	NAN	NAN	NAN	-0.35	-0.35	-0.35	-0.35	-0.35	-0.35	-0.35	-0.35	-0.35	-0.35	-0.35	-0.35	-0.35	-0.35	-0.35	-0.35	-0.35	-0.35	-0.35	-0.35	-0.35	-0.35	-0.35	-0.35	-0.35	-0.35	-0.35	-0.35	-0.35	-0.35	-0.35	-0.35	-0.35	-0.35	-0.35	-0.35	-0.35	-0.35	-0.35	-0.35	-0.35	-0.35	-0.35
	14.741641337386	NAN	NAN	NAN	NAN	NAN	-0.35	-0.35	-0.35	-0.35	-0.35	-0.35	-0.35	-0.35	-0.35	-0.35	-0.35	-0.35	-0.35	-0.35	-0.35	-0.35	-0.35	-0.35	-0.35	-0.35	-0.35	-0.35	-0.35	-0.35	-0.35	-0.35	-0.35	-0.35	-0.35	-0.35	-0.35	-0.35	-0.35	-0.35	-0.35	-0.35	-0.35	-0.35	-0.35	-0.35	-0.35	-0.35	-0.35
	14.8024316109423	NAN	NAN	NAN	NAN	NAN	-0.35	-0.35	-0.35	-0.35	-0.35	-0.35	-0.35	-0.35	-0.35	-0.35	-0.35	-0.35	-0.35	-0.35	-0.35	-0.35	-0.35	-0.35	-0.35	-0.35	-0.35	-0.35	-0.35	-0.35	-0.35	-0.35	-0.35	-0.35	-0.35	-0.35	-0.35	-0.35	-0.35	-0.35	-0.35	-0.35	-0.35	-0.35	-0.35	-0.35	-0.35	-0.35	-0.35
	14.8632218844985	NAN	NAN	NAN	NAN	NAN	-0.35	-0.35	-0.35	-0.35	-0.35	-0.35	-0.35	-0.35	-0.35	-0.35	-0.35	-0.35	-0.35	-0.35	-0.35	-0.35	-0.35	-0.35	-0.35	-0.35	-0.35	-0.35	-0.35	-0.35	-0.35	-0.35	-0.35	-0.35	-0.35	-0.35	-0.35	-0.35	-0.35	-0.35	-0.35	-0.35	-0.35	-0.35	-0.35	-0.35	-0.35	-0.35	-0.35
	14.9240121580547	NAN	NAN	NAN	NAN	NAN	-0.35	-0.35	-0.35	-0.35	-0.35	-0.35	-0.35	-0.35	-0.35	-0.35	-0.35	-0.35	-0.35	-0.35	-0.35	-0.35	-0.35	-0.35	-0.35	-0.35	-0.35	-0.35	-0.35	-0.35	-0.35	-0.35	-0.35	-0.35	-0.35	-0.35	-0.35	-0.35	-0.35	-0.35	-0.35	-0.35	-0.35	-0.35	-0.35	-0.35	-0.35	-0.35	-0.35
	14.9848024316109	NAN	NAN	NAN	NAN	NAN	-0.35	-0.35	-0.35	-0.35	-0.35	-0.35	-0.35	-0.35	-0.35	-0.35	-0.35	-0.35	-0.35	-0.35	-0.35	-0.35	-0.35	-0.35	-0.35	-0.35	-0.35	-0.35	-0.35	-0.35	-0.35	-0.35	-0.35	-0.35	-0.35	-0.35	-0.35	-0.35	-0.35	-0.35	-0.35	-0.35	-0.35	-0.35	-0.35	-0.35	-0.35	-0.35	-0.35
	15.0455927051672	NAN	NAN	NAN	NAN	NAN	-0.35	-0.35	-0.35	-0.35	-0.35	-0.35	-0.35	-0.35	-0.35	-0.35	-0.35	-0.35	-0.35	-0.35	-0.35	-0.35	-0.35	-0.35	-0.35	-0.35	-0.35	-0.35	-0.35	-0.35	-0.35	-0.35	-0.35	-0.35	-0.35	-0.35	-0.35	-0.35	-0.35	-0.35	-0.35	-0.35	-0.35	-0.35	-0.35	-0.35	-0.35	-0.35	-0.35
	15.1063829787234	NAN	NAN	NAN	NAN	NAN	-0.35	-0.35	-0.35	-0.35	-0.35	-0.35	-0.35	-0.35	-0.35	-0.35	-0.35	-0.35	-0.35	-0.35	-0.35	-0.35	-0.35	-0.35	-0.35	-0.35	-0.35	-0.35	-0.35	-0.35	-0.35	-0.35	-0.35	-0.35	-0.35	-0.35	-0.35	-0.35	-0.35	-0.35	-0.35	-0.35	-0.35	-0.35	-0.35	-0.35	-0.35	-0.35	-0.35
	15.1671732522796	NAN	NAN	NAN	NAN	NAN	-0.35	-0.35	-0.35	-0.35	-0.35	-0.35	-0.35	-0.35	-0.35	-0.35	-0.35	-0.35	-0.35	-0.35	-0.35	-0.35	-0.35	-0.35	-0.35	-0.35	-0.35	-0.35	-0.35	-0.35	-0.35	-0.35	-0.35	-0.35	-0.35	-0.35	-0.35	-0.35	-0.35	-0.35	-0.35	-0.35	-0.35	-0.35	-0.35	-0.35	-0.35	-0.35	-0.35
	15.2279635258359	NAN	NAN	NAN	NAN	NAN	-0.35	-0.35	-0.35	-0.35	-0.35	-0.35	-0.35	-0.35	-0.35	-0.35	-0.35	-0.35	-0.35	-0.35	-0.35	-0.35	-0.35	-0.35	-0.35	-0.35	-0.35	-0.35	-0.35	-0.35	-0.35	-0.35	-0.35	-0.35	-0.35	-0.35	-0.35	-0.35	-0.35	-0.35	-0.35	-0.35	-0.35	-0.35	-0.35	-0.35	-0.35	-0.35	-0.35
	15.2887537993921	NAN	NAN	NAN	NAN	NAN	-0.35	-0.35	-0.35	-0.35	-0.35	-0.35	-0.35	-0.35	-0.35	-0.35	-0.35	-0.35	-0.35	-0.35	-0.35	-0.35	-0.35	-0.35	-0.35	-0.35	-0.35	-0.35	-0.35	-0.35	-0.35	-0.35	-0.35	-0.35	-0.35	-0.35	-0.35	-0.35	-0.35	-0.35	-0.35	-0.35	-0.35	-0.35	-0.35	-0.35	-0.35	-0.35	-0.35
	15.3495440729483	NAN	NAN	NAN	NAN	NAN	-0.35	-0.35	-0.35	-0.35	-0.35	-0.35	-0.35	-0.35	-0.35	-0.35	-0.35	-0.35	-0.35	-0.35	-0.35	-0.35	-0.35	-0.35	-0.35	-0.35	-0.35	-0.35	-0.35	-0.35	-0.35	-0.35	-0.35	-0.35	-0.35	-0.35	-0.35	-0.35	-0.35	-0.35	-0.35	-0.35	-0.35	-0.35	-0.35	-0.35	-0.35	-0.35	-0.35
	15.4103343465046	NAN	NAN	NAN	NAN	NAN	-0.35	-0.35	-0.35	-0.35	-0.35	-0.35	-0.35	-0.35	-0.35	-0.35	-0.35	-0.35	-0.35	-0.35	-0.35	-0.35	-0.35	-0.35	-0.35	-0.35	-0.35	-0.35	-0.35	-0.35	-0.35	-0.35	-0.35	-0.35	-0.35	-0.35	-0.35	-0.35	-0.35	-0.35	-0.35	-0.35	-0.35	-0.35	-0.35	-0.35	-0.35	-0.35	-0.35
	15.4711246200608	NAN	NAN	NAN	NAN	NAN	-0.35	-0.35	-0.35	-0.35	-0.35	-0.35	-0.35	-0.35	-0.35	-0.35	-0.35	-0.35	-0.35	-0.35	-0.35	-0.35	-0.35	-0.35	-0.35	-0.35	-0.35	-0.35	-0.35	-0.35	-0.35	-0.35	-0.35	-0.35	-0.35	-0.35	-0.35	-0.35	-0.35	-0.35	-0.35	-0.35	-0.35	-0.35	-0.35	-0.35	-0.35	-0.35	-0.35
	15.531914893617	NAN	NAN	NAN	NAN	NAN	-0.35	-0.35	-0.35	-0.35	-0.35	-0.35	-0.35	-0.35	-0.35	-0.35	-0.35	-0.35	-0.35	-0.35	-0.35	-0.35	-0.35	-0.35	-0.35	-0.35	-0.35	-0.35	-0.35	-0.35	-0.35	-0.35	-0.35	-0.35	-0.35	-0.35	-0.35	-0.35	-0.35	-0.35	-0.35	-0.35	-0.35	-0.35	-0.35	-0.35	-0.35	-0.35	-0.35
	15.5927051671732	NAN	NAN	NAN	NAN	NAN	-0.35	-0.35	-0.35	-0.35	-0.35	-0.35	-0.35	-0.35	-0.35	-0.35	-0.35	-0.35	-0.35	-0.35	-0.35	-0.35	-0.35	-0.35	-0.35	-0.35	-0.35	-0.35	-0.35	-0.35	-0.35	-0.35	-0.35	-0.35	-0.35	-0.35	-0.35	-0.35	-0.35	-0.35	-0.35	-0.35	-0.35	-0.35	-0.35	-0.35	-0.35	-0.35	-0.35
	15.6534954407295	NAN	NAN	NAN	NAN	NAN	-0.35	-0.35	-0.35	-0.35	-0.35	-0.35	-0.35	-0.35	-0.35	-0.35	-0.35	-0.35	-0.35	-0.35	-0.35	-0.35	-0.35	-0.35	-0.35	-0.35	-0.35	-0.35	-0.35	-0.35	-0.35	-0.35	-0.35	-0.35	-0.35	-0.35	-0.35	-0.35	-0.35	-0.35	-0.35	-0.35	-0.35	-0.35	-0.35	-0.35	-0.35	-0.35	-0.35
	15.7142857142857	NAN	NAN	NAN	NAN	NAN	-0.35	-0.35	-0.35	-0.35	-0.35	-0.35	-0.35	-0.35	-0.35	-0.35	-0.35	-0.35	-0.35	-0.35	-0.35	-0.35	-0.35	-0.35	-0.35	-0.35	-0.35	-0.35	-0.35	-0.35	-0.35	-0.35	-0.35	-0.35	-0.35	-0.35	-0.35	-0.35	-0.35	-0.35	-0.35	-0.35	-0.35	-0.35	-0.35	-0.35	-0.35	-0.35	-0.35
	15.7750759878419	NAN	NAN	NAN	NAN	NAN	-0.35	-0.35	-0.35	-0.35	-0.35	-0.35	-0.35	-0.35	-0.35	-0.35	-0.35	-0.35	-0.35	-0.35	-0.35	-0.35	-0.35	-0.35	-0.35	-0.35	-0.35	-0.35	-0.35	-0.35	-0.35	-0.35	-0.35	-0.35	-0.35	-0.35	-0.35	-0.35	-0.35	-0.35	-0.35	-0.35	-0.35	-0.35	-0.35	-0.35	-0.35	-0.35	-0.35
	15.8358662613982	NAN	NAN	NAN	NAN	NAN	-0.35	-0.35	-0.35	-0.35	-0.35	-0.35	-0.35	-0.35	-0.35	-0.35	-0.35	-0.35	-0.35	-0.35	-0.35	-0.35	-0.35	-0.35	-0.35	-0.35	-0.35	-0.35	-0.35	-0.35	-0.35	-0.35	-0.35	-0.35	-0.35	-0.35	-0.35	-0.35	-0.35	-0.35	-0.35	-0.35	-0.35	-0.35	-0.35	-0.35	-0.35	-0.35	-0.35
	15.8966565349544	NAN	NAN	NAN	NAN	NAN	-0.35	-0.35	-0.35	-0.35	-0.35	-0.35	-0.35	-0.35	-0.35	-0.35	-0.35	-0.35	-0.35	-0.35	-0.35	-0.35	-0.35	-0.35	-0.35	-0.35	-0.35	-0.35	-0.35	-0.35	-0.35	-0.35	-0.35	-0.35	-0.35	-0.35	-0.35	-0.35	-0.35	-0.35	-0.35	-0.35	-0.35	-0.35	-0.35	-0.35	-0.35	-0.35	-0.35
	15.9574468085106	NAN	NAN	NAN	NAN	NAN	-0.35	-0.35	-0.35	-0.35	-0.35	-0.35	-0.35	-0.35	-0.35	-0.35	-0.35	-0.35	-0.35	-0.35	-0.35	-0.35	-0.35	-0.35	-0.35	-0.35	-0.35	-0.35	-0.35	-0.35	-0.35	-0.35	-0.35	-0.35	-0.35	-0.35	-0.35	-0.35	-0.35	-0.35	-0.35	-0.35	-0.35	-0.35	-0.35	-0.35	-0.35	-0.35	-0.35
	16.0182370820669	NAN	NAN	NAN	NAN	NAN	-0.35	-0.35	-0.35	-0.35	-0.35	-0.35	-0.35	-0.35	-0.35	-0.35	-0.35	-0.35	-0.35	-0.35	-0.35	-0.35	-0.35	-0.35	-0.35	-0.35	-0.35	-0.35	-0.35	-0.35	-0.35	-0.35	-0.35	-0.35	-0.35	-0.35	-0.35	-0.35	-0.35	-0.35	-0.35	-0.35	-0.35	-0.35	-0.35	-0.35	-0.35	-0.35	-0.35
	16.0790273556231	NAN	NAN	NAN	NAN	NAN	-0.35	-0.35	-0.35	-0.35	-0.35	-0.35	-0.35	-0.35	-0.35	-0.35	-0.35	-0.35	-0.35	-0.35	-0.35	-0.35	-0.35	-0.35	-0.35	-0.35	-0.35	-0.35	-0.35	-0.35	-0.35	-0.35	-0.35	-0.35	-0.35	-0.35	-0.35	-0.35	-0.35	-0.35	-0.35	-0.35	-0.35	-0.35	-0.35	-0.35	-0.35	-0.35	-0.35
	16.1398176291793	NAN	NAN	NAN	NAN	NAN	-0.35	-0.35	-0.35	-0.35	-0.35	-0.35	-0.35	-0.35	-0.35	-0.35	-0.35	-0.35	-0.35	-0.35	-0.35	-0.35	-0.35	-0.35	-0.35	-0.35	-0.35	-0.35	-0.35	-0.35	-0.35	-0.35	-0.35	-0.35	-0.35	-0.35	-0.35	-0.35	-0.35	-0.35	-0.35	-0.35	-0.35	-0.35	-0.35	-0.35	-0.35	-0.35	-0.35
	16.2006079027356	NAN	NAN	NAN	NAN	NAN	-0.35	-0.35	-0.35	-0.35	-0.35	-0.35	-0.35	-0.35	-0.35	-0.35	-0.35	-0.35	-0.35	-0.35	-0.35	-0.35	-0.35	-0.35	-0.35	-0.35	-0.35	-0.35	-0.35	-0.35	-0.35	-0.35	-0.35	-0.35	-0.35	-0.35	-0.35	-0.35	-0.35	-0.35	-0.35	-0.35	-0.35	-0.35	-0.35	-0.35	-0.35	-0.35	-0.35
	16.2613981762918	NAN	NAN	NAN	NAN	NAN	-0.35	-0.35	-0.35	-0.35	-0.35	-0.35	-0.35	-0.35	-0.35	-0.35	-0.35	-0.35	-0.35	-0.35	-0.35	-0.35	-0.35	-0.35	-0.35	-0.35	-0.35	-0.35	-0.35	-0.35	-0.35	-0.35	-0.35	-0.35	-0.35	-0.35	-0.35	-0.35	-0.35	-0.35	-0.35	-0.35	-0.35	-0.35	-0.35	-0.35	-0.35	-0.35	-0.35
	16.322188449848	NAN	NAN	NAN	NAN	NAN	-0.35	-0.35	-0.35	-0.35	-0.35	-0.35	-0.35	-0.35	-0.35	-0.35	-0.35	-0.35	-0.35	-0.35	-0.35	-0.35	-0.35	-0.35	-0.35	-0.35	-0.35	-0.35	-0.35	-0.35	-0.35	-0.35	-0.35	-0.35	-0.35	-0.35	-0.35	-0.35	-0.35	-0.35	-0.35	-0.35	-0.35	-0.35	-0.35	-0.35	-0.35	-0.35	-0.35
	16.3829787234043	NAN	NAN	NAN	NAN	NAN	-0.35	-0.35	-0.35	-0.35	-0.35	-0.35	-0.35	-0.35	-0.35	-0.35	-0.35	-0.35	-0.35	-0.35	-0.35	-0.35	-0.35	-0.35	-0.35	-0.35	-0.35	-0.35	-0.35	-0.35	-0.35	-0.35	-0.35	-0.35	-0.35	-0.35	-0.35	-0.35	-0.35	-0.35	-0.35	-0.35	-0.35	-0.35	-0.35	-0.35	-0.35	-0.35	-0.35
	16.4437689969605	NAN	NAN	NAN	NAN	NAN	-0.35	-0.35	-0.35	-0.35	-0.35	-0.35	-0.35	-0.35	-0.35	-0.35	-0.35	-0.35	-0.35	-0.35	-0.35	-0.35	-0.35	-0.35	-0.35	-0.35	-0.35	-0.35	-0.35	-0.35	-0.35	-0.35	-0.35	-0.35	-0.35	-0.35	-0.35	-0.35	-0.35	-0.35	-0.35	-0.35	-0.35	-0.35	-0.35	-0.35	-0.35	-0.35	-0.35
	16.5045592705167	NAN	NAN	NAN	NAN	NAN	-0.35	-0.35	-0.35	-0.35	-0.35	-0.35	-0.35	-0.35	-0.35	-0.35	-0.35	-0.35	-0.35	-0.35	-0.35	-0.35	-0.35	-0.35	-0.35	-0.35	-0.35	-0.35	-0.35	-0.35	-0.35	-0.35	-0.35	-0.35	-0.35	-0.35	-0.35	-0.35	-0.35	-0.35	-0.35	-0.35	-0.35	-0.35	-0.35	-0.35	-0.35	-0.35	-0.35
	16.565349544073	NAN	NAN	NAN	NAN	NAN	-0.35	-0.35	-0.35	-0.35	-0.35	-0.35	-0.35	-0.35	-0.35	-0.35	-0.35	-0.35	-0.35	-0.35	-0.35	-0.35	-0.35	-0.35	-0.35	-0.35	-0.35	-0.35	-0.35	-0.35	-0.35	-0.35	-0.35	-0.35	-0.35	-0.35	-0.35	-0.35	-0.35	-0.35	-0.35	-0.35	-0.35	-0.35	-0.35	-0.35	-0.35	-0.35	-0.35
	16.6261398176292	NAN	NAN	NAN	NAN	NAN	-0.35	-0.35	-0.35	-0.35	-0.35	-0.35	-0.35	-0.35	-0.35	-0.35	-0.35	-0.35	-0.35	-0.35	-0.35	-0.35	-0.35	-0.35	-0.35	-0.35	-0.35	-0.35	-0.35	-0.35	-0.35	-0.35	-0.35	-0.35	-0.35	-0.35	-0.35	-0.35	-0.35	-0.35	-0.35	-0.35	-0.35	-0.35	-0.35	-0.35	-0.35	-0.35	-0.35
	16.6869300911854	NAN	NAN	NAN	NAN	NAN	-0.35	-0.35	-0.35	-0.35	-0.35	-0.35	-0.35	-0.35	-0.35	-0.35	-0.35	-0.35	-0.35	-0.35	-0.35	-0.35	-0.35	-0.35	-0.35	-0.35	-0.35	-0.35	-0.35	-0.35	-0.35	-0.35	-0.35	-0.35	-0.35	-0.35	-0.35	-0.35	-0.35	-0.35	-0.35	-0.35	-0.35	-0.35	-0.35	-0.35	-0.35	-0.35	-0.35
	16.7477203647416	NAN	NAN	NAN	NAN	NAN	-0.35	-0.35	-0.35	-0.35	-0.35	-0.35	-0.35	-0.35	-0.35	-0.35	-0.35	-0.35	-0.35	-0.35	-0.35	-0.35	-0.35	-0.35	-0.35	-0.35	-0.35	-0.35	-0.35	-0.35	-0.35	-0.35	-0.35	-0.35	-0.35	-0.35	-0.35	-0.35	-0.35	-0.35	-0.35	-0.35	-0.35	-0.35	-0.35	-0.35	-0.35	-0.35	-0.35
	16.8085106382979	NAN	NAN	NAN	NAN	NAN	-0.35	-0.35	-0.35	-0.35	-0.35	-0.35	-0.35	-0.35	-0.35	-0.35	-0.35	-0.35	-0.35	-0.35	-0.35	-0.35	-0.35	-0.35	-0.35	-0.35	-0.35	-0.35	-0.35	-0.35	-0.35	-0.35	-0.35	-0.35	-0.35	-0.35	-0.35	-0.35	-0.35	-0.35	-0.35	-0.35	-0.35	-0.35	-0.35	-0.35	-0.35	-0.35	-0.35
	16.8693009118541	NAN	NAN	NAN	NAN	NAN	-0.35	-0.35	-0.35	-0.35	-0.35	-0.35	-0.35	-0.35	-0.35	-0.35	-0.35	-0.35	-0.35	-0.35	-0.35	-0.35	-0.35	-0.35	-0.35	-0.35	-0.35	-0.35	-0.35	-0.35	-0.35	-0.35	-0.35	-0.35	-0.35	-0.35	-0.35	-0.35	-0.35	-0.35	-0.35	-0.35	-0.35	-0.35	-0.35	-0.35	-0.35	-0.35	-0.35
	16.9300911854103	NAN	NAN	NAN	NAN	NAN	-0.35	-0.35	-0.35	-0.35	-0.35	-0.35	-0.35	-0.35	-0.35	-0.35	-0.35	-0.35	-0.35	-0.35	-0.35	-0.35	-0.35	-0.35	-0.35	-0.35	-0.35	-0.35	-0.35	-0.35	-0.35	-0.35	-0.35	-0.35	-0.35	-0.35	-0.35	-0.35	-0.35	-0.35	-0.35	-0.35	-0.35	-0.35	-0.35	-0.35	-0.35	-0.35	-0.35
	16.9908814589666	NAN	NAN	NAN	NAN	NAN	-0.35	-0.35	-0.35	-0.35	-0.35	-0.35	-0.35	-0.35	-0.35	-0.35	-0.35	-0.35	-0.35	-0.35	-0.35	-0.35	-0.35	-0.35	-0.35	-0.35	-0.35	-0.35	-0.35	-0.35	-0.35	-0.35	-0.35	-0.35	-0.35	-0.35	-0.35	-0.35	-0.35	-0.35	-0.35	-0.35	-0.35	-0.35	-0.35	-0.35	-0.35	-0.35	-0.35
	17.0516717325228	NAN	NAN	NAN	NAN	NAN	-0.35	-0.35	-0.35	-0.35	-0.35	-0.35	-0.35	-0.35	-0.35	-0.35	-0.35	-0.35	-0.35	-0.35	-0.35	-0.35	-0.35	-0.35	-0.35	-0.35	-0.35	-0.35	-0.35	-0.35	-0.35	-0.35	-0.35	-0.35	-0.35	-0.35	-0.35	-0.35	-0.35	-0.35	-0.35	-0.35	-0.35	-0.35	-0.35	-0.35	-0.35	-0.35	-0.35
	17.112462006079	NAN	NAN	NAN	NAN	NAN	-0.35	-0.35	-0.35	-0.35	-0.35	-0.35	-0.35	-0.35	-0.35	-0.35	-0.35	-0.35	-0.35	-0.35	-0.35	-0.35	-0.35	-0.35	-0.35	-0.35	-0.35	-0.35	-0.35	-0.35	-0.35	-0.35	-0.35	-0.35	-0.35	-0.35	-0.35	-0.35	-0.35	-0.35	-0.35	-0.35	-0.35	-0.35	-0.35	-0.35	-0.35	-0.35	-0.35
	17.1732522796353	NAN	NAN	NAN	NAN	NAN	-0.35	-0.35	-0.35	-0.35	-0.35	-0.35	-0.35	-0.35	-0.35	-0.35	-0.35	-0.35	-0.35	-0.35	-0.35	-0.35	-0.35	-0.35	-0.35	-0.35	-0.35	-0.35	-0.35	-0.35	-0.35	-0.35	-0.35	-0.35	-0.35	-0.35	-0.35	-0.35	-0.35	-0.35	-0.35	-0.35	-0.35	-0.35	-0.35	-0.35	-0.35	-0.35	-0.35
	17.2340425531915	NAN	NAN	NAN	NAN	NAN	-0.35	-0.35	-0.35	-0.35	-0.35	-0.35	-0.35	-0.35	-0.35	-0.35	-0.35	-0.35	-0.35	-0.35	-0.35	-0.35	-0.35	-0.35	-0.35	-0.35	-0.35	-0.35	-0.35	-0.35	-0.35	-0.35	-0.35	-0.35	-0.35	-0.35	-0.35	-0.35	-0.35	-0.35	-0.35	-0.35	-0.35	-0.35	-0.35	-0.35	-0.35	-0.35	-0.35
	17.2948328267477	NAN	NAN	NAN	NAN	NAN	-0.35	-0.35	-0.35	-0.35	-0.35	-0.35	-0.35	-0.35	-0.35	-0.35	-0.35	-0.35	-0.35	-0.35	-0.35	-0.35	-0.35	-0.35	-0.35	-0.35	-0.35	-0.35	-0.35	-0.35	-0.35	-0.35	-0.35	-0.35	-0.35	-0.35	-0.35	-0.35	-0.35	-0.35	-0.35	-0.35	-0.35	-0.35	-0.35	-0.35	-0.35	-0.35	-0.35
	17.355623100304	NAN	NAN	NAN	NAN	NAN	-0.35	-0.35	-0.35	-0.35	-0.35	-0.35	-0.35	-0.35	-0.35	-0.35	-0.35	-0.35	-0.35	-0.35	-0.35	-0.35	-0.35	-0.35	-0.35	-0.35	-0.35	-0.35	-0.35	-0.35	-0.35	-0.35	-0.35	-0.35	-0.35	-0.35	-0.35	-0.35	-0.35	-0.35	-0.35	-0.35	-0.35	-0.35	-0.35	-0.35	-0.35	-0.35	-0.35
	17.4164133738602	NAN	NAN	NAN	NAN	NAN	-0.35	-0.35	-0.35	-0.35	-0.35	-0.35	-0.35	-0.35	-0.35	-0.35	-0.35	-0.35	-0.35	-0.35	-0.35	-0.35	-0.35	-0.35	-0.35	-0.35	-0.35	-0.35	-0.35	-0.35	-0.35	-0.35	-0.35	-0.35	-0.35	-0.35	-0.35	-0.35	-0.35	-0.35	-0.35	-0.35	-0.35	-0.35	-0.35	-0.35	-0.35	-0.35	-0.35
	17.4772036474164	NAN	NAN	NAN	NAN	NAN	-0.35	-0.35	-0.35	-0.35	-0.35	-0.35	-0.35	-0.35	-0.35	-0.35	-0.35	-0.35	-0.35	-0.35	-0.35	-0.35	-0.35	-0.35	-0.35	-0.35	-0.35	-0.35	-0.35	-0.35	-0.35	-0.35	-0.35	-0.35	-0.35	-0.35	-0.35	-0.35	-0.35	-0.35	-0.35	-0.35	-0.35	-0.35	-0.35	-0.35	-0.35	-0.35	-0.35
	17.5379939209726	NAN	NAN	NAN	NAN	NAN	-0.35	-0.35	-0.35	-0.35	-0.35	-0.35	-0.35	-0.35	-0.35	-0.35	-0.35	-0.35	-0.35	-0.35	-0.35	-0.35	-0.35	-0.35	-0.35	-0.35	-0.35	-0.35	-0.35	-0.35	-0.35	-0.35	-0.35	-0.35	-0.35	-0.35	-0.35	-0.35	-0.35	-0.35	-0.35	-0.35	-0.35	-0.35	-0.35	-0.35	-0.35	-0.35	-0.35
	17.5987841945289	NAN	NAN	NAN	NAN	NAN	-0.35	-0.35	-0.35	-0.35	-0.35	-0.35	-0.35	-0.35	-0.35	-0.35	-0.35	-0.35	-0.35	-0.35	-0.35	-0.35	-0.35	-0.35	-0.35	-0.35	-0.35	-0.35	-0.35	-0.35	-0.35	-0.35	-0.35	-0.35	-0.35	-0.35	-0.35	-0.35	-0.35	-0.35	-0.35	-0.35	-0.35	-0.35	-0.35	-0.35	-0.35	-0.35	-0.35
	17.6595744680851	NAN	NAN	NAN	NAN	NAN	-0.35	-0.35	-0.35	-0.35	-0.35	-0.35	-0.35	-0.35	-0.35	-0.35	-0.35	-0.35	-0.35	-0.35	-0.35	-0.35	-0.35	-0.35	-0.35	-0.35	-0.35	-0.35	-0.35	-0.35	-0.35	-0.35	-0.35	-0.35	-0.35	-0.35	-0.35	-0.35	-0.35	-0.35	-0.35	-0.35	-0.35	-0.35	-0.35	-0.35	-0.35	-0.35	-0.35
	17.7203647416413	NAN	NAN	NAN	NAN	NAN	-0.35	-0.35	-0.35	-0.35	-0.35	-0.35	-0.35	-0.35	-0.35	-0.35	-0.35	-0.35	-0.35	-0.35	-0.35	-0.35	-0.35	-0.35	-0.35	-0.35	-0.35	-0.35	-0.35	-0.35	-0.35	-0.35	-0.35	-0.35	-0.35	-0.35	-0.35	-0.35	-0.35	-0.35	-0.35	-0.35	-0.35	-0.35	-0.35	-0.35	-0.35	-0.35	-0.35
	17.7811550151976	NAN	NAN	NAN	NAN	NAN	-0.35	-0.35	-0.35	-0.35	-0.35	-0.35	-0.35	-0.35	-0.35	-0.35	-0.35	-0.35	-0.35	-0.35	-0.35	-0.35	-0.35	-0.35	-0.35	-0.35	-0.35	-0.35	-0.35	-0.35	-0.35	-0.35	-0.35	-0.35	-0.35	-0.35	-0.35	-0.35	-0.35	-0.35	-0.35	-0.35	-0.35	-0.35	-0.35	-0.35	-0.35	-0.35	-0.35
	17.8419452887538	NAN	NAN	NAN	NAN	NAN	-0.35	-0.35	-0.35	-0.35	-0.35	-0.35	-0.35	-0.35	-0.35	-0.35	-0.35	-0.35	-0.35	-0.35	-0.35	-0.35	-0.35	-0.35	-0.35	-0.35	-0.35	-0.35	-0.35	-0.35	-0.35	-0.35	-0.35	-0.35	-0.35	-0.35	-0.35	-0.35	-0.35	-0.35	-0.35	-0.35	-0.35	-0.35	-0.35	-0.35	-0.35	-0.35	-0.35
	17.90273556231	NAN	NAN	NAN	NAN	NAN	-0.35	-0.35	-0.35	-0.35	-0.35	-0.35	-0.35	-0.35	-0.35	-0.35	-0.35	-0.35	-0.35	-0.35	-0.35	-0.35	-0.35	-0.35	-0.35	-0.35	-0.35	-0.35	-0.35	-0.35	-0.35	-0.35	-0.35	-0.35	-0.35	-0.35	-0.35	-0.35	-0.35	-0.35	-0.35	-0.35	-0.35	-0.35	-0.35	-0.35	-0.35	-0.35	-0.35
	17.9635258358663	NAN	NAN	NAN	NAN	NAN	-0.35	-0.35	-0.35	-0.35	-0.35	-0.35	-0.35	-0.35	-0.35	-0.35	-0.35	-0.35	-0.35	-0.35	-0.35	-0.35	-0.35	-0.35	-0.35	-0.35	-0.35	-0.35	-0.35	-0.35	-0.35	-0.35	-0.35	-0.35	-0.35	-0.35	-0.35	-0.35	-0.35	-0.35	-0.35	-0.35	-0.35	-0.35	-0.35	-0.35	-0.35	-0.35	-0.35
	18.0243161094225	NAN	NAN	NAN	NAN	NAN	-0.35	-0.35	-0.35	-0.35	-0.35	-0.35	-0.35	-0.35	-0.35	-0.35	-0.35	-0.35	-0.35	-0.35	-0.35	-0.35	-0.35	-0.35	-0.35	-0.35	-0.35	-0.35	-0.35	-0.35	-0.35	-0.35	-0.35	-0.35	-0.35	-0.35	-0.35	-0.35	-0.35	-0.35	-0.35	-0.35	-0.35	-0.35	-0.35	-0.35	-0.35	-0.35	-0.35
	18.0851063829787	NAN	NAN	NAN	NAN	NAN	-0.35	-0.35	-0.35	-0.35	-0.35	-0.35	-0.35	-0.35	-0.35	-0.35	-0.35	-0.35	-0.35	-0.35	-0.35	-0.35	-0.35	-0.35	-0.35	-0.35	-0.35	-0.35	-0.35	-0.35	-0.35	-0.35	-0.35	-0.35	-0.35	-0.35	-0.35	-0.35	-0.35	-0.35	-0.35	-0.35	-0.35	-0.35	-0.35	-0.35	-0.35	-0.35	-0.35
	18.145896656535	NAN	NAN	NAN	NAN	NAN	-0.35	-0.35	-0.35	-0.35	-0.35	-0.35	-0.35	-0.35	-0.35	-0.35	-0.35	-0.35	-0.35	-0.35	-0.35	-0.35	-0.35	-0.35	-0.35	-0.35	-0.35	-0.35	-0.35	-0.35	-0.35	-0.35	-0.35	-0.35	-0.35	-0.35	-0.35	-0.35	-0.35	-0.35	-0.35	-0.35	-0.35	-0.35	-0.35	-0.35	-0.35	-0.35	-0.35
	18.2066869300912	NAN	NAN	NAN	NAN	NAN	-0.35	-0.35	-0.35	-0.35	-0.35	-0.35	-0.35	-0.35	-0.35	-0.35	-0.35	-0.35	-0.35	-0.35	-0.35	-0.35	-0.35	-0.35	-0.35	-0.35	-0.35	-0.35	-0.35	-0.35	-0.35	-0.35	-0.35	-0.35	-0.35	-0.35	-0.35	-0.35	-0.35	-0.35	-0.35	-0.35	-0.35	-0.35	-0.35	-0.35	-0.35	-0.35	-0.35
	18.2674772036474	NAN	NAN	NAN	NAN	NAN	-0.35	-0.35	-0.35	-0.35	-0.35	-0.35	-0.35	-0.35	-0.35	-0.35	-0.35	-0.35	-0.35	-0.35	-0.35	-0.35	-0.35	-0.35	-0.35	-0.35	-0.35	-0.35	-0.35	-0.35	-0.35	-0.35	-0.35	-0.35	-0.35	-0.35	-0.35	-0.35	-0.35	-0.35	-0.35	-0.35	-0.35	-0.35	-0.35	-0.35	-0.35	-0.35	-0.35
	18.3282674772036	NAN	NAN	NAN	NAN	NAN	-0.35	-0.35	-0.35	-0.35	-0.35	-0.35	-0.35	-0.35	-0.35	-0.35	-0.35	-0.35	-0.35	-0.35	-0.35	-0.35	-0.35	-0.35	-0.35	-0.35	-0.35	-0.35	-0.35	-0.35	-0.35	-0.35	-0.35	-0.35	-0.35	-0.35	-0.35	-0.35	-0.35	-0.35	-0.35	-0.35	-0.35	-0.35	-0.35	-0.35	-0.35	-0.35	-0.35
	18.3890577507599	NAN	NAN	NAN	NAN	NAN	-0.35	-0.35	-0.35	-0.35	-0.35	-0.35	-0.35	-0.35	-0.35	-0.35	-0.35	-0.35	-0.35	-0.35	-0.35	-0.35	-0.35	-0.35	-0.35	-0.35	-0.35	-0.35	-0.35	-0.35	-0.35	-0.35	-0.35	-0.35	-0.35	-0.35	-0.35	-0.35	-0.35	-0.35	-0.35	-0.35	-0.35	-0.35	-0.35	-0.35	-0.35	-0.35	-0.35
	18.4498480243161	NAN	NAN	NAN	NAN	NAN	-0.35	-0.35	-0.35	-0.35	-0.35	-0.35	-0.35	-0.35	-0.35	-0.35	-0.35	-0.35	-0.35	-0.35	-0.35	-0.35	-0.35	-0.35	-0.35	-0.35	-0.35	-0.35	-0.35	-0.35	-0.35	-0.35	-0.35	-0.35	-0.35	-0.35	-0.35	-0.35	-0.35	-0.35	-0.35	-0.35	-0.35	-0.35	-0.35	-0.35	-0.35	-0.35	-0.35
	18.5106382978723	NAN	NAN	NAN	NAN	NAN	-0.35	-0.35	-0.35	-0.35	-0.35	-0.35	-0.35	-0.35	-0.35	-0.35	-0.35	-0.35	-0.35	-0.35	-0.35	-0.35	-0.35	-0.35	-0.35	-0.35	-0.35	-0.35	-0.35	-0.35	-0.35	-0.35	-0.35	-0.35	-0.35	-0.35	-0.35	-0.35	-0.35	-0.35	-0.35	-0.35	-0.35	-0.35	-0.35	-0.35	-0.35	-0.35	-0.35
	18.5714285714286	NAN	NAN	NAN	NAN	NAN	-0.35	-0.35	-0.35	-0.35	-0.35	-0.35	-0.35	-0.35	-0.35	-0.35	-0.35	-0.35	-0.35	-0.35	-0.35	-0.35	-0.35	-0.35	-0.35	-0.35	-0.35	-0.35	-0.35	-0.35	-0.35	-0.35	-0.35	-0.35	-0.35	-0.35	-0.35	-0.35	-0.35	-0.35	-0.35	-0.35	-0.35	-0.35	-0.35	-0.35	-0.35	-0.35	-0.35
	18.6322188449848	NAN	NAN	NAN	NAN	NAN	-0.35	-0.35	-0.35	-0.35	-0.35	-0.35	-0.35	-0.35	-0.35	-0.35	-0.35	-0.35	-0.35	-0.35	-0.35	-0.35	-0.35	-0.35	-0.35	-0.35	-0.35	-0.35	-0.35	-0.35	-0.35	-0.35	-0.35	-0.35	-0.35	-0.35	-0.35	-0.35	-0.35	-0.35	-0.35	-0.35	-0.35	-0.35	-0.35	-0.35	-0.35	-0.35	-0.35
	18.693009118541	NAN	NAN	NAN	NAN	NAN	-0.35	-0.35	-0.35	-0.35	-0.35	-0.35	-0.35	-0.35	-0.35	-0.35	-0.35	-0.35	-0.35	-0.35	-0.35	-0.35	-0.35	-0.35	-0.35	-0.35	-0.35	-0.35	-0.35	-0.35	-0.35	-0.35	-0.35	-0.35	-0.35	-0.35	-0.35	-0.35	-0.35	-0.35	-0.35	-0.35	-0.35	-0.35	-0.35	-0.35	-0.35	-0.35	-0.35
	18.7537993920973	NAN	NAN	NAN	NAN	NAN	-0.35075	-0.35	-0.35	-0.35	-0.35	-0.35	-0.35	-0.35	-0.35	-0.35	-0.35	-0.35	-0.35	-0.35075	-0.35075	-0.35075	-0.35	-0.35	-0.35	-0.35	-0.35	-0.35	-0.35	-0.35	-0.35	-0.35	-0.35	-0.35	-0.35075	-0.35075	-0.35037	-0.35037	-0.35037	-0.35037	-0.35037	-0.35037	-0.38507	-0.38507	-0.38507	-0.38507	-0.38507	-0.38507	-0.38507
	18.8145896656535	NAN	NAN	NAN	NAN	NAN	-0.38507	-0.35037	-0.35075	-0.35075	-0.35075	-0.35075	-0.35075	-0.35075	-0.35075	-0.35075	-0.35075	-0.35075	-0.35037	-0.38507	-0.38507	-0.38507	-0.35037	-0.35037	-0.35075	-0.35075	-0.35075	-0.35075	-0.35075	-0.35075	-0.35075	-0.35075	-0.35037	-0.35037	-0.38507	-0.38507	-0.38657	-0.38657	-0.38545	-0.38545	-0.38545	-0.38545	-0.38545	-0.38545	-0.38545	-0.38545	-0.38545	-0.49403	-0.49403
	18.8753799392097	NAN	NAN	NAN	NAN	NAN	-0.38582	-0.52761	-0.49403	-0.49403	-0.49403	-0.49403	-0.49403	-0.38545	-0.38545	-0.49403	-0.49403	-0.52761	-0.38582	-0.38582	-0.38582	-0.38582	-0.38582	-0.52761	-0.49403	-0.49403	-0.49403	-0.49403	-0.49403	-0.49403	-0.49403	-0.49403	-0.49403	-0.38582	-0.38582	-0.38582	-0.38582	-0.38582	-0.38582	-0.38582	-0.38582	-0.38582	-0.38582	-0.38582	-0.38582	-0.38582	-0.38582	-0.38582	-0.38619
	18.936170212766	NAN	NAN	NAN	NAN	NAN	-0.38619	-0.38619	-0.38582	-0.38582	-0.38582	-0.38582	-0.38582	-0.38582	-0.38582	-0.38582	-0.38582	-0.38619	-0.38619	-0.38619	-0.38619	-0.38619	-0.38619	-0.38619	-0.38582	-0.38582	-0.38582	-0.38582	-0.38582	-0.38582	-0.38582	-0.38582	-0.38582	-0.38619	-0.38619	-0.38619	-0.38619	-0.38619	-0.38619	-0.38619	-0.38619	-0.38619	-0.38619	-0.38619	-0.38619	-0.38619	-0.38619	-0.38619	-0.38582
	18.9969604863222	NAN	NAN	NAN	NAN	NAN	-0.49403	-0.49403	-0.38582	-0.38582	-0.38582	-0.38582	-0.38582	-0.38582	-0.38582	-0.38582	-0.38582	-0.52761	-0.49403	-0.49403	-0.49403	-0.49403	-0.49403	-0.52761	-0.52761	-0.38582	-0.38582	-0.38582	-0.38582	-0.38582	-0.38582	-0.38582	-0.52761	-0.49403	-0.49403	-0.38545	-0.38545	-0.38545	-0.38657	-0.38657	-0.38657	-0.38657	-0.38657	-0.38657	-0.38657	-0.38657	-0.38657	-0.38657	-0.38657
	19.0577507598784	NAN	NAN	NAN	NAN	NAN	-0.38657	-0.38657	-0.38657	-0.38657	-0.38657	-0.38657	-0.38657	-0.38657	-0.38657	-0.38657	-0.38657	-0.38657	-0.38657	-0.38657	-0.38657	-0.38657	-0.38657	-0.38657	-0.38657	-0.38657	-0.38657	-0.38657	-0.38657	-0.38657	-0.38657	-0.38657	-0.38657	-0.38657	-0.38657	-0.42052	-0.42052	-0.38694	-0.38694	-0.38694	-0.38694	-0.38694	-0.38694	-0.38694	-0.38694	-0.38694	-0.38731	-0.38731	-0.38731
	19.1185410334347	NAN	NAN	NAN	NAN	NAN	-0.38731	-0.38731	-0.38731	-0.38731	-0.38731	-0.38731	-0.38731	-0.38731	-0.38731	-0.38731	-0.38731	-0.38731	-0.38731	-0.38731	-0.38731	-0.38731	-0.38731	-0.38731	-0.38731	-0.38731	-0.38731	-0.38731	-0.38731	-0.38731	-0.38731	-0.38731	-0.38731	-0.38731	-0.38731	-0.38731	-0.38731	-0.38731	-0.38731	-0.38731	-0.38731	-0.38731	-0.38731	-0.38731	-0.38731	-0.38731	-0.38731	-0.38731	-0.38731
	19.1793313069909	NAN	NAN	NAN	NAN	NAN	-0.38731	-0.38731	-0.38731	-0.38731	-0.38731	-0.38731	-0.38731	-0.38731	-0.38731	-0.38731	-0.38731	-0.38731	-0.38731	-0.38731	-0.38731	-0.38731	-0.38731	-0.38731	-0.38731	-0.38731	-0.38731	-0.38731	-0.38731	-0.38731	-0.38731	-0.38731	-0.38731	-0.38731	-0.38731	-0.38731	-0.38731	-0.38731	-0.38731	-0.38731	-0.38731	-0.38731	-0.38731	-0.38731	-0.38731	-0.38731	-0.38731	-0.38731	-0.38731
	19.2401215805471	NAN	NAN	NAN	NAN	NAN	-0.38731	-0.38731	-0.38731	-0.38731	-0.38731	-0.38731	-0.38731	-0.38731	-0.38731	-0.38731	-0.38731	-0.38731	-0.38731	-0.38731	-0.38731	-0.38731	-0.38731	-0.38731	-0.38731	-0.38731	-0.38731	-0.38731	-0.38731	-0.38731	-0.38731	-0.38731	-0.38731	-0.38731	-0.38731	-0.38731	-0.38731	-0.38731	-0.38731	-0.38731	-0.38731	-0.38731	-0.38731	-0.38731	-0.38731	-0.38731	-0.38731	-0.38731	-0.38731
	19.3009118541033	NAN	NAN	NAN	NAN	NAN	-0.38731	-0.38731	-0.38731	-0.38731	-0.38731	-0.38731	-0.38731	-0.38731	-0.38731	-0.38731	-0.38731	-0.38731	-0.38731	-0.38731	-0.38731	-0.38731	-0.38731	-0.38731	-0.38731	-0.38731	-0.38731	-0.38731	-0.38731	-0.38731	-0.38731	-0.38731	-0.38731	-0.38731	-0.38731	-0.38731	-0.38731	-0.38731	-0.38731	-0.38731	-0.38731	-0.38731	-0.38731	-0.38731	-0.38731	-0.38731	-0.38731	-0.38731	-0.38731
	19.3617021276596	NAN	NAN	NAN	NAN	NAN	-0.38731	-0.38731	-0.38731	-0.38731	-0.38731	-0.38731	-0.38731	-0.38731	-0.38731	-0.38731	-0.38731	-0.38731	-0.38731	-0.38731	-0.38731	-0.38731	-0.38731	-0.38731	-0.38731	-0.38731	-0.38731	-0.38731	-0.38731	-0.38731	-0.38731	-0.38731	-0.38731	-0.38731	-0.38731	-0.38731	-0.38731	-0.38731	-0.38731	-0.38731	-0.38731	-0.38731	-0.38731	-0.38731	-0.38731	-0.38731	-0.38731	-0.38731	-0.38731
	19.4224924012158	NAN	NAN	NAN	NAN	NAN	-0.38731	-0.38731	-0.38731	-0.38731	-0.38731	-0.38731	-0.38731	-0.38731	-0.38731	-0.38731	-0.38731	-0.38731	-0.38731	-0.38731	-0.38731	-0.38731	-0.38731	-0.38731	-0.38731	-0.38731	-0.38731	-0.38731	-0.38731	-0.38731	-0.38731	-0.38731	-0.38731	-0.38731	-0.38731	-0.38731	-0.38731	-0.38731	-0.38731	-0.38731	-0.38731	-0.38731	-0.38731	-0.38731	-0.38731	-0.38731	-0.38731	-0.38731	-0.38731
	19.483282674772	NAN	NAN	NAN	NAN	NAN	-0.38731	-0.38731	-0.38731	-0.38731	-0.38731	-0.38731	-0.38731	-0.38731	-0.38731	-0.38731	-0.38731	-0.38731	-0.38731	-0.38731	-0.38731	-0.38731	-0.38731	-0.38731	-0.38731	-0.38731	-0.38731	-0.38731	-0.38731	-0.38731	-0.38731	-0.38731	-0.38731	-0.38731	-0.38731	-0.38731	-0.38731	-0.38731	-0.38731	-0.38731	-0.38731	-0.38731	-0.38731	-0.38731	-0.38731	-0.38731	-0.38731	-0.38731	-0.38731
	19.5440729483283	NAN	NAN	NAN	NAN	NAN	-0.38731	-0.38731	-0.38731	-0.38731	-0.38731	-0.38731	-0.38731	-0.38731	-0.38731	-0.38731	-0.38731	-0.38731	-0.38731	-0.38731	-0.38731	-0.38731	-0.38731	-0.38731	-0.38731	-0.38731	-0.38731	-0.38731	-0.38731	-0.38731	-0.38731	-0.38731	-0.38731	-0.38731	-0.38731	-0.38731	-0.38731	-0.38731	-0.38731	-0.38731	-0.38731	-0.38731	-0.38731	-0.38731	-0.38731	-0.38731	-0.38731	-0.38731	-0.38731
	19.6048632218845	NAN	NAN	NAN	NAN	NAN	-0.38731	-0.38731	-0.38731	-0.38731	-0.38731	-0.38731	-0.38731	-0.38731	-0.38731	-0.38731	-0.38731	-0.38731	-0.38731	-0.38731	-0.38731	-0.38731	-0.38731	-0.38731	-0.38731	-0.38731	-0.38731	-0.38731	-0.38731	-0.38731	-0.38731	-0.38731	-0.38731	-0.38731	-0.38731	-0.38731	-0.38731	-0.38731	-0.38731	-0.38731	-0.38731	-0.38731	-0.38731	-0.38731	-0.38731	-0.38731	-0.38731	-0.38731	-0.38731
	19.6656534954407	NAN	NAN	NAN	NAN	NAN	-0.38731	-0.38731	-0.38731	-0.38731	-0.38731	-0.38731	-0.38731	-0.38731	-0.38731	-0.38731	-0.38731	-0.38731	-0.38731	-0.38731	-0.38731	-0.38731	-0.38731	-0.38731	-0.38731	-0.38731	-0.38731	-0.38731	-0.38731	-0.38731	-0.38731	-0.38731	-0.38731	-0.38731	-0.38731	-0.38731	-0.38731	-0.38731	-0.38731	-0.38731	-0.38731	-0.38731	-0.38731	-0.38731	-0.38731	-0.38731	-0.38731	-0.38731	-0.38731
	19.726443768997	NAN	NAN	NAN	NAN	NAN	-0.38731	-0.38731	-0.38731	-0.38731	-0.38731	-0.38731	-0.38731	-0.38731	-0.38731	-0.38731	-0.38731	-0.38731	-0.38731	-0.38731	-0.38731	-0.38731	-0.38731	-0.38731	-0.38731	-0.38731	-0.38731	-0.38731	-0.38731	-0.38731	-0.38731	-0.38731	-0.38731	-0.38731	-0.38731	-0.38731	-0.38731	-0.38731	-0.38731	-0.38731	-0.38731	-0.38731	-0.38731	-0.38731	-0.38731	-0.38731	-0.38731	-0.38731	-0.38731
	19.7872340425532	NAN	NAN	NAN	NAN	NAN	-0.38731	-0.38731	-0.38731	-0.38731	-0.38731	-0.38731	-0.38731	-0.38731	-0.38731	-0.38731	-0.38731	-0.38731	-0.38731	-0.38731	-0.38731	-0.38731	-0.38731	-0.38731	-0.38731	-0.38731	-0.38731	-0.38731	-0.38731	-0.38731	-0.38731	-0.38731	-0.38731	-0.38731	-0.38731	-0.38731	-0.38731	-0.38731	-0.38731	-0.38731	-0.38731	-0.38731	-0.38731	-0.38731	-0.38731	-0.38731	-0.38731	-0.38731	-0.38731
	19.8480243161094	NAN	NAN	NAN	NAN	NAN	-0.38731	-0.38731	-0.38731	-0.38731	-0.38731	-0.38731	-0.38731	-0.38731	-0.38731	-0.38731	-0.38731	-0.38731	-0.38731	-0.38731	-0.38731	-0.38731	-0.38731	-0.38731	-0.38731	-0.38731	-0.38731	-0.38731	-0.38731	-0.38731	-0.38731	-0.38731	-0.38731	-0.38731	-0.38731	-0.38731	-0.38731	-0.38731	-0.38731	-0.38731	-0.38731	-0.38731	-0.38731	-0.38731	-0.38731	-0.38731	-0.38731	-0.38731	-0.38731
	19.9088145896657	NAN	NAN	NAN	NAN	NAN	-0.38731	-0.38731	-0.38731	-0.38731	-0.38731	-0.38731	-0.38731	-0.38731	-0.38731	-0.38731	-0.38731	-0.38731	-0.38731	-0.38731	-0.38731	-0.38731	-0.38731	-0.38731	-0.38731	-0.38731	-0.38731	-0.38731	-0.38731	-0.38731	-0.38731	-0.38731	-0.38731	-0.38731	-0.38731	-0.38731	-0.38731	-0.38731	-0.38731	-0.38731	-0.38731	-0.38731	-0.38731	-0.38731	-0.38731	-0.38731	-0.38731	-0.38731	-0.38731
	19.9696048632219	NAN	NAN	NAN	NAN	NAN	-0.38731	-0.38731	-0.38731	-0.38731	-0.38731	-0.38731	-0.38731	-0.38731	-0.38731	-0.38731	-0.38731	-0.38731	-0.38731	-0.38731	-0.38731	-0.38731	-0.38731	-0.38731	-0.38731	-0.38731	-0.38731	-0.38731	-0.38731	-0.38731	-0.38731	-0.38731	-0.38731	-0.38731	-0.38731	-0.38731	-0.38731	-0.38731	-0.38731	-0.38731	-0.38731	-0.38731	-0.38731	-0.38731	-0.38731	-0.38731	-0.38731	-0.38731	-0.38731
	20.0303951367781	NAN	NAN	NAN	NAN	NAN	-0.38731	-0.38731	-0.38731	-0.38731	-0.38731	-0.38731	-0.38731	-0.38731	-0.38731	-0.38731	-0.38731	-0.38731	-0.38731	-0.38731	-0.38731	-0.38731	-0.38731	-0.38731	-0.38731	-0.38731	-0.38731	-0.38731	-0.38731	-0.38731	-0.38731	-0.38731	-0.38731	-0.38731	-0.38731	-0.38731	-0.38731	-0.38731	-0.38731	-0.38731	-0.38731	-0.38731	-0.38731	-0.38731	-0.38731	-0.38731	-0.38731	-0.38731	-0.38731
	20.0911854103343	NAN	NAN	NAN	NAN	NAN	-0.38731	-0.38731	-0.38731	-0.38731	-0.38731	-0.38731	-0.38731	-0.38731	-0.38731	-0.38731	-0.38731	-0.38731	-0.38731	-0.38731	-0.38731	-0.38731	-0.38731	-0.38731	-0.38731	-0.38731	-0.38731	-0.38731	-0.38731	-0.38731	-0.38731	-0.38731	-0.38731	-0.38731	-0.38731	-0.38731	-0.38731	-0.38731	-0.38731	-0.38731	-0.38731	-0.38731	-0.38731	-0.38731	-0.38731	-0.38731	-0.38731	-0.38731	-0.38731
	20.1519756838906	NAN	NAN	NAN	NAN	NAN	-0.38731	-0.38731	-0.38731	-0.38731	-0.38731	-0.38731	-0.38731	-0.38731	-0.38731	-0.38731	-0.38731	-0.38731	-0.38731	-0.38731	-0.38731	-0.38731	-0.38731	-0.38731	-0.38731	-0.38731	-0.38731	-0.38731	-0.38731	-0.38731	-0.38731	-0.38731	-0.38731	-0.38731	-0.38731	-0.38731	-0.38731	-0.38731	-0.38731	-0.38731	-0.38731	-0.38731	-0.38731	-0.38731	-0.38731	-0.38731	-0.38731	-0.38731	-0.38731
	20.2127659574468	NAN	NAN	NAN	NAN	NAN	-0.38731	-0.38731	-0.38731	-0.38731	-0.38731	-0.38731	-0.38731	-0.38731	-0.38731	-0.38731	-0.38731	-0.38731	-0.38731	-0.38731	-0.38731	-0.38731	-0.38731	-0.38731	-0.38731	-0.38731	-0.38731	-0.38731	-0.38731	-0.38731	-0.38731	-0.38731	-0.38731	-0.38731	-0.38731	-0.38731	-0.38731	-0.38731	-0.38731	-0.38731	-0.38731	-0.38731	-0.38731	-0.38731	-0.38731	-0.38731	-0.38731	-0.38731	-0.38731
	20.273556231003	NAN	NAN	NAN	NAN	NAN	-0.38731	-0.38731	-0.38731	-0.38731	-0.38731	-0.38731	-0.38731	-0.38731	-0.38731	-0.38731	-0.38731	-0.38731	-0.38731	-0.38731	-0.38731	-0.38731	-0.38731	-0.38731	-0.38731	-0.38731	-0.38731	-0.38731	-0.38731	-0.38731	-0.38731	-0.38731	-0.38731	-0.38731	-0.38731	-0.38731	-0.38731	-0.38731	-0.38731	-0.38731	-0.38731	-0.38731	-0.38731	-0.38731	-0.38731	-0.38731	-0.38731	-0.38731	-0.38731
	20.3343465045593	NAN	NAN	NAN	NAN	NAN	-0.38731	-0.38731	-0.38731	-0.38731	-0.38731	-0.38731	-0.38731	-0.38731	-0.38731	-0.38731	-0.38731	-0.38731	-0.38731	-0.38731	-0.38731	-0.38731	-0.38731	-0.38731	-0.38731	-0.38731	-0.38731	-0.38731	-0.38731	-0.38731	-0.38731	-0.38731	-0.38731	-0.38731	-0.38731	-0.38731	-0.38731	-0.38731	-0.38731	-0.38731	-0.38731	-0.38731	-0.38731	-0.38731	-0.38731	-0.38731	-0.38731	-0.38731	-0.38731
	20.3951367781155	NAN	NAN	NAN	NAN	NAN	-0.38731	-0.38731	-0.38731	-0.38731	-0.38731	-0.38731	-0.38731	-0.38731	-0.38731	-0.38731	-0.38731	-0.38731	-0.38731	-0.38731	-0.38731	-0.38731	-0.38731	-0.38731	-0.38731	-0.38731	-0.38731	-0.38731	-0.38731	-0.38731	-0.38731	-0.38731	-0.38731	-0.38731	-0.38731	-0.38731	-0.38731	-0.38731	-0.38731	-0.38731	-0.38731	-0.38731	-0.38731	-0.38731	-0.38731	-0.38731	-0.38731	-0.38731	-0.38731
	20.4559270516717	NAN	NAN	NAN	NAN	NAN	-0.38731	-0.38731	-0.38731	-0.38731	-0.38731	-0.38731	-0.38731	-0.38731	-0.38731	-0.38731	-0.38731	-0.38731	-0.38731	-0.38731	-0.38731	-0.38731	-0.38731	-0.38731	-0.38731	-0.38731	-0.38731	-0.38731	-0.38731	-0.38731	-0.38731	-0.38731	-0.38731	-0.38731	-0.38731	-0.38731	-0.38731	-0.38731	-0.38731	-0.38731	-0.38731	-0.38731	-0.38731	-0.38731	-0.38731	-0.38731	-0.38731	-0.38731	-0.38731
	20.516717325228	NAN	NAN	NAN	NAN	NAN	-0.38731	-0.38731	-0.38731	-0.38731	-0.38731	-0.38731	-0.38731	-0.38731	-0.38731	-0.38731	-0.38731	-0.38731	-0.38731	-0.38731	-0.38731	-0.38731	-0.38731	-0.38731	-0.38731	-0.38731	-0.38731	-0.38731	-0.38731	-0.38731	-0.38731	-0.38731	-0.38731	-0.38731	-0.38731	-0.38731	-0.38731	-0.38731	-0.38731	-0.38731	-0.38731	-0.38731	-0.38731	-0.38731	-0.38731	-0.38731	-0.38731	-0.38731	-0.38731
	20.5775075987842	NAN	NAN	NAN	NAN	NAN	-0.38731	-0.38731	-0.38731	-0.38731	-0.38731	-0.38731	-0.38731	-0.38731	-0.38731	-0.38731	-0.38731	-0.38731	-0.38731	-0.38731	-0.38731	-0.38731	-0.38731	-0.38731	-0.38731	-0.38731	-0.38731	-0.38731	-0.38731	-0.38731	-0.38731	-0.38731	-0.38731	-0.38731	-0.38731	-0.38731	-0.38731	-0.38731	-0.38731	-0.38731	-0.38731	-0.38731	-0.38731	-0.38731	-0.38731	-0.38731	-0.38731	-0.38731	-0.38731
	20.6382978723404	NAN	NAN	NAN	NAN	NAN	-0.38731	-0.38731	-0.38731	-0.38731	-0.38731	-0.38731	-0.38731	-0.38731	-0.38731	-0.38731	-0.38731	-0.38731	-0.38731	-0.38731	-0.38731	-0.38731	-0.38731	-0.38731	-0.38731	-0.38731	-0.38731	-0.38731	-0.38731	-0.38731	-0.38731	-0.38731	-0.38731	-0.38731	-0.38731	-0.38731	-0.38731	-0.38731	-0.38731	-0.38731	-0.38731	-0.38731	-0.38731	-0.38731	-0.38731	-0.38731	-0.38731	-0.38731	-0.38731
	20.6990881458967	NAN	NAN	NAN	NAN	NAN	-0.38731	-0.38731	-0.38731	-0.38731	-0.38731	-0.38731	-0.38731	-0.38731	-0.38731	-0.38731	-0.38731	-0.38731	-0.38731	-0.38731	-0.38731	-0.38731	-0.38731	-0.38731	-0.38731	-0.38731	-0.38731	-0.38731	-0.38731	-0.38731	-0.38731	-0.38731	-0.38731	-0.38731	-0.38731	-0.38731	-0.38731	-0.38731	-0.38731	-0.38731	-0.38731	-0.38731	-0.38731	-0.38731	-0.38731	-0.38731	-0.38731	-0.38731	-0.38731
	20.7598784194529	NAN	NAN	NAN	NAN	NAN	-0.38731	-0.38731	-0.38731	-0.38731	-0.38731	-0.38731	-0.38731	-0.38731	-0.38731	-0.38731	-0.38731	-0.38731	-0.38731	-0.38731	-0.38731	-0.38731	-0.38731	-0.38731	-0.38731	-0.38731	-0.38731	-0.38731	-0.38731	-0.38731	-0.38731	-0.38731	-0.38731	-0.38731	-0.38731	-0.38731	-0.38731	-0.38731	-0.38731	-0.38731	-0.38731	-0.38731	-0.38731	-0.38731	-0.38731	-0.38731	-0.38731	-0.38731	-0.38731
	20.8206686930091	NAN	NAN	NAN	NAN	NAN	-0.38731	-0.38731	-0.38731	-0.38731	-0.38731	-0.38731	-0.38731	-0.38731	-0.38731	-0.38731	-0.38731	-0.38731	-0.38731	-0.38731	-0.38731	-0.38731	-0.38731	-0.38731	-0.38731	-0.38731	-0.38731	-0.38731	-0.38731	-0.38731	-0.38731	-0.38731	-0.38731	-0.38731	-0.38731	-0.38731	-0.38731	-0.38731	-0.38731	-0.38731	-0.38731	-0.38731	-0.38731	-0.38731	-0.38731	-0.38731	-0.38731	-0.38731	-0.38731
	20.8814589665654	NAN	NAN	NAN	NAN	NAN	-0.38731	-0.38731	-0.38731	-0.38731	-0.38731	-0.38731	-0.38731	-0.38731	-0.38731	-0.38731	-0.38694	-0.42052	-0.42052	-0.42052	-0.42052	-0.42052	-0.42052	-0.42052	-0.38694	-0.38731	-0.38731	-0.38731	-0.38731	-0.38731	-0.38731	-0.38731	-0.38731	-0.38731	-0.38731	-0.38731	-0.38731	-0.38731	-0.38731	-0.38731	-0.38731	-0.38731	-0.38731	-0.38731	-0.38731	-0.38731	-0.38731	-0.38731	-0.38731
	20.9422492401216	NAN	NAN	NAN	NAN	NAN	-0.42052	-0.42052	-0.42052	-0.42052	-0.42052	-0.4209	-0.4209	-0.4209	-0.4209	-0.4209	-0.4209	-0.4209	-0.4209	-0.4209	-0.38657	-0.4209	-0.4209	-0.4209	-0.4209	-0.4209	-0.4209	-0.4209	-0.4209	-0.42052	-0.42052	-0.42052	-0.42052	-0.42052	-0.42052	-0.42052	-0.42052	-0.42052	-0.42052	-0.42052	-0.42052	-0.42052	-0.42052	-0.38731	-0.38731	-0.38731	-0.38731	-0.38731	-0.38731
	21.0030395136778	NAN	NAN	NAN	NAN	NAN	-0.42201	-0.42201	-0.42201	-0.42201	-0.45672	-0.42127	-0.42127	-0.42127	-0.42127	-0.42127	-0.42127	-0.42127	-0.42127	-0.42127	-0.42127	-0.42127	-0.42127	-0.42127	-0.42127	-0.42127	-0.42127	-0.42127	-0.45672	-0.42201	-0.42201	-0.42201	-0.42201	-0.42201	-0.42201	-0.42201	-0.42201	-0.42201	-0.42201	-0.42201	-0.42239	-0.4209	-0.4209	-0.42052	-0.42052	-0.42052	-0.42052	-0.38694	-0.38694
	21.063829787234	NAN	NAN	NAN	NAN	NAN	-0.42127	-0.42127	-0.42127	-0.42127	-0.42127	-0.42127	-0.42127	-0.42127	-0.42127	-0.42127	-0.42127	-0.42127	-0.42127	-0.42127	-0.42127	-0.42127	-0.42127	-0.42127	-0.42127	-0.42127	-0.42127	-0.42127	-0.42127	-0.42127	-0.42127	-0.42127	-0.42127	-0.42127	-0.42127	-0.42127	-0.42127	-0.42127	-0.42127	-0.42127	-0.42127	-0.42127	-0.42127	-0.42127	-0.45672	-0.42201	-0.42201	-0.42201	-0.42239
	21.1246200607903	NAN	NAN	NAN	NAN	NAN	-0.42127	-0.42127	-0.42127	-0.42127	-0.42127	-0.42127	-0.45672	-0.45672	-0.42201	-0.42201	-0.42201	-0.42201	-0.42201	-0.42201	-0.42201	-0.42201	-0.42201	-0.42201	-0.42201	-0.42201	-0.45672	-0.45672	-0.42127	-0.42127	-0.42127	-0.42127	-0.42127	-0.42127	-0.42127	-0.42127	-0.42127	-0.42127	-0.42127	-0.42127	-0.42127	-0.42127	-0.42127	-0.42127	-0.42127	-0.42127	-0.42127	-0.42127	-0.45672
	21.1854103343465	NAN	NAN	NAN	NAN	NAN	-0.42239	-0.42239	-0.42239	-0.42239	-0.42239	-0.42239	-0.42239	-0.42239	-0.42239	-0.42239	-0.42239	-0.42239	-0.42239	-0.45634	-0.45634	-0.45634	-0.45634	-0.42239	-0.42239	-0.42239	-0.42239	-0.42239	-0.42239	-0.42239	-0.42239	-0.42239	-0.42239	-0.42239	-0.42239	-0.42239	-0.42239	-0.42239	-0.45784	-0.45784	-0.42201	-0.42201	-0.42201	-0.42201	-0.45672	-0.42127	-0.42127	-0.42127	-0.42127
	21.2462006079027	NAN	NAN	NAN	NAN	NAN	-0.42276	-0.42276	-0.42276	-0.42276	-0.42276	-0.42276	-0.42276	-0.42276	-0.42276	-0.42276	-0.42276	-0.42276	-0.42276	-0.42276	-0.42276	-0.42276	-0.42276	-0.42276	-0.42276	-0.42276	-0.42276	-0.42276	-0.42276	-0.42276	-0.42276	-0.42276	-0.42276	-0.42276	-0.42276	-0.42276	-0.42276	-0.42276	-0.42276	-0.45634	-0.45634	-0.42239	-0.42239	-0.42239	-0.42239	-0.45784	-0.42201	-0.42201	-0.42201
	21.306990881459	NAN	NAN	NAN	NAN	NAN	-0.42276	-0.42276	-0.42276	-0.42276	-0.42276	-0.42276	-0.42276	-0.42276	-0.42276	-0.42276	-0.42276	-0.42276	-0.42276	-0.42276	-0.42276	-0.42276	-0.42276	-0.42276	-0.42276	-0.42276	-0.42276	-0.42276	-0.42276	-0.42276	-0.42276	-0.42276	-0.42276	-0.42276	-0.42276	-0.42276	-0.42276	-0.42276	-0.42276	-0.42276	-0.42276	-0.42276	-0.42276	-0.42276	-0.42276	-0.42276	-0.42276	-0.42276	-0.45634
	21.3677811550152	NAN	NAN	NAN	NAN	NAN	-0.42276	-0.42276	-0.42276	-0.42276	-0.42276	-0.42276	-0.42276	-0.42276	-0.42276	-0.42276	-0.42276	-0.42276	-0.42276	-0.42276	-0.42276	-0.42276	-0.42276	-0.42276	-0.42276	-0.42276	-0.42276	-0.42276	-0.42276	-0.42276	-0.42276	-0.42276	-0.42276	-0.42276	-0.42276	-0.42276	-0.42276	-0.42276	-0.42276	-0.42276	-0.42276	-0.42276	-0.42276	-0.42276	-0.42276	-0.42276	-0.42276	-0.42276	-0.42276
	21.4285714285714	NAN	NAN	NAN	NAN	NAN	-0.42276	-0.42276	-0.42276	-0.42276	-0.42276	-0.42276	-0.42276	-0.42276	-0.42276	-0.42276	-0.42276	-0.42276	-0.42276	-0.42276	-0.42276	-0.42276	-0.42276	-0.42276	-0.42276	-0.42276	-0.42276	-0.42276	-0.42276	-0.42276	-0.42276	-0.42276	-0.42276	-0.42276	-0.42276	-0.42276	-0.42276	-0.42276	-0.42276	-0.42276	-0.42276	-0.42276	-0.42276	-0.42276	-0.42276	-0.42276	-0.42276	-0.42276	-0.42276
	21.4893617021277	NAN	NAN	NAN	NAN	NAN	-0.42276	-0.42276	-0.42276	-0.42276	-0.42276	-0.42276	-0.42276	-0.42276	-0.42276	-0.42276	-0.42276	-0.42276	-0.42276	-0.42276	-0.42276	-0.42276	-0.42276	-0.42276	-0.42276	-0.42276	-0.42276	-0.42276	-0.42276	-0.42276	-0.42276	-0.42276	-0.42276	-0.42276	-0.42276	-0.42276	-0.42276	-0.42276	-0.42276	-0.42276	-0.42276	-0.42276	-0.42276	-0.42276	-0.42276	-0.42276	-0.42276	-0.42276	-0.42276
	21.5501519756839	NAN	NAN	NAN	NAN	NAN	-0.42276	-0.42276	-0.42276	-0.42276	-0.42276	-0.42276	-0.42276	-0.42276	-0.42276	-0.42276	-0.42276	-0.42276	-0.42276	-0.42276	-0.42276	-0.42276	-0.42276	-0.42276	-0.42276	-0.42276	-0.42276	-0.42276	-0.42276	-0.42276	-0.42276	-0.42276	-0.42276	-0.42276	-0.42276	-0.42276	-0.42276	-0.42276	-0.42276	-0.42276	-0.42276	-0.42276	-0.42276	-0.42276	-0.42276	-0.42276	-0.42276	-0.42276	-0.42276
	21.6109422492401	NAN	NAN	NAN	NAN	NAN	-0.42276	-0.42276	-0.42276	-0.42276	-0.42276	-0.42276	-0.42276	-0.42276	-0.42276	-0.42276	-0.42276	-0.42276	-0.42276	-0.42276	-0.42276	-0.42276	-0.42276	-0.42276	-0.42276	-0.42276	-0.42276	-0.42276	-0.42276	-0.42276	-0.42276	-0.42276	-0.42276	-0.42276	-0.42276	-0.42276	-0.42276	-0.42276	-0.42276	-0.42276	-0.42276	-0.42276	-0.42276	-0.42276	-0.42276	-0.42276	-0.42276	-0.42276	-0.42276
	21.6717325227964	NAN	NAN	NAN	NAN	NAN	-0.42276	-0.42276	-0.42276	-0.42276	-0.42276	-0.42276	-0.42276	-0.42276	-0.42276	-0.42276	-0.42276	-0.42276	-0.42276	-0.42276	-0.42276	-0.42276	-0.42276	-0.42276	-0.42276	-0.42276	-0.42276	-0.42276	-0.42276	-0.42276	-0.42276	-0.42276	-0.42276	-0.42276	-0.42276	-0.42276	-0.42276	-0.42276	-0.42276	-0.42276	-0.42276	-0.42276	-0.42276	-0.42276	-0.42276	-0.42276	-0.42276	-0.42276	-0.42276
	21.7325227963526	NAN	NAN	NAN	NAN	NAN	-0.42276	-0.42276	-0.42276	-0.42276	-0.42276	-0.42276	-0.42276	-0.42276	-0.42276	-0.42276	-0.42276	-0.42276	-0.42276	-0.42276	-0.42276	-0.42276	-0.42276	-0.42276	-0.42276	-0.42276	-0.42276	-0.42276	-0.42276	-0.42276	-0.42276	-0.42276	-0.42276	-0.42276	-0.42276	-0.42276	-0.42276	-0.42276	-0.42276	-0.42276	-0.42276	-0.42276	-0.42276	-0.42276	-0.42276	-0.42276	-0.42276	-0.42276	-0.42276
	21.7933130699088	NAN	NAN	NAN	NAN	NAN	-0.42276	-0.42276	-0.42276	-0.42276	-0.42276	-0.42276	-0.42276	-0.42276	-0.42276	-0.42276	-0.42276	-0.42276	-0.42276	-0.42276	-0.42276	-0.42276	-0.42276	-0.42276	-0.42276	-0.42276	-0.42276	-0.42276	-0.42276	-0.42276	-0.42276	-0.42276	-0.42276	-0.42276	-0.42276	-0.42276	-0.42276	-0.42276	-0.42276	-0.42276	-0.42276	-0.42276	-0.42276	-0.42276	-0.42276	-0.42276	-0.42276	-0.42276	-0.42276
	21.854103343465	NAN	NAN	NAN	NAN	NAN	-0.42276	-0.42276	-0.42276	-0.42276	-0.42276	-0.42276	-0.42276	-0.42276	-0.42276	-0.42276	-0.42276	-0.42276	-0.42276	-0.42276	-0.42276	-0.42276	-0.42276	-0.42276	-0.42276	-0.42276	-0.42276	-0.42276	-0.42276	-0.42276	-0.42276	-0.42276	-0.42276	-0.42276	-0.42276	-0.42276	-0.42276	-0.42276	-0.42276	-0.42276	-0.42276	-0.42276	-0.42276	-0.42276	-0.42276	-0.42276	-0.42276	-0.42276	-0.42276
	21.9148936170213	NAN	NAN	NAN	NAN	NAN	-0.42276	-0.42276	-0.42276	-0.42276	-0.42276	-0.42276	-0.42276	-0.42276	-0.42276	-0.42276	-0.42276	-0.42276	-0.42276	-0.42276	-0.42276	-0.42276	-0.42276	-0.42276	-0.42276	-0.42276	-0.42276	-0.42276	-0.42276	-0.42276	-0.42276	-0.42276	-0.42276	-0.42276	-0.42276	-0.42276	-0.42276	-0.42276	-0.42276	-0.42276	-0.42276	-0.42276	-0.42276	-0.42276	-0.42276	-0.42276	-0.42276	-0.42276	-0.42276
	21.9756838905775	NAN	NAN	NAN	NAN	NAN	-0.42276	-0.42276	-0.42276	-0.42276	-0.42276	-0.42276	-0.42276	-0.42276	-0.42276	-0.42276	-0.42276	-0.42276	-0.42276	-0.42276	-0.42276	-0.42276	-0.42276	-0.42276	-0.42276	-0.42276	-0.42276	-0.42276	-0.42276	-0.42276	-0.42276	-0.42276	-0.42276	-0.42276	-0.42276	-0.42276	-0.42276	-0.42276	-0.42276	-0.42276	-0.42276	-0.42276	-0.42276	-0.42276	-0.42276	-0.42276	-0.42276	-0.42276	-0.42276
	22.0364741641337	NAN	NAN	NAN	NAN	NAN	-0.42276	-0.42276	-0.42276	-0.42276	-0.42276	-0.42276	-0.42276	-0.42276	-0.42276	-0.42276	-0.42276	-0.42276	-0.42276	-0.42276	-0.42276	-0.42276	-0.42276	-0.42276	-0.42276	-0.42276	-0.42276	-0.42276	-0.42276	-0.42276	-0.42276	-0.42276	-0.42276	-0.42276	-0.42276	-0.42276	-0.42276	-0.42276	-0.42276	-0.42276	-0.42276	-0.42276	-0.42276	-0.42276	-0.42276	-0.42276	-0.42276	-0.42276	-0.42276
	22.09726443769	NAN	NAN	NAN	NAN	NAN	-0.42276	-0.42276	-0.42276	-0.42276	-0.42276	-0.42276	-0.42276	-0.42276	-0.42276	-0.42276	-0.42276	-0.42276	-0.42276	-0.42276	-0.42276	-0.42276	-0.42276	-0.42276	-0.42276	-0.42276	-0.42276	-0.42276	-0.42276	-0.42276	-0.42276	-0.42276	-0.42276	-0.42276	-0.42276	-0.42276	-0.42276	-0.42276	-0.42276	-0.42276	-0.42276	-0.42276	-0.42276	-0.42276	-0.42276	-0.42276	-0.42276	-0.42276	-0.42276
	22.1580547112462	NAN	NAN	NAN	NAN	NAN	-0.42276	-0.42276	-0.42276	-0.42276	-0.42276	-0.42276	-0.42276	-0.42276	-0.42276	-0.42276	-0.42276	-0.42276	-0.42276	-0.42276	-0.42276	-0.42276	-0.42276	-0.42276	-0.42276	-0.42276	-0.42276	-0.42276	-0.42276	-0.42276	-0.42276	-0.42276	-0.42276	-0.42276	-0.42276	-0.42276	-0.42276	-0.42276	-0.42276	-0.42276	-0.42276	-0.42276	-0.42276	-0.42276	-0.42276	-0.42276	-0.42276	-0.42276	-0.42276
	22.2188449848024	NAN	NAN	NAN	NAN	NAN	-0.42276	-0.42276	-0.42276	-0.42276	-0.42276	-0.42276	-0.42276	-0.42276	-0.42276	-0.42276	-0.42276	-0.42276	-0.42276	-0.42276	-0.42276	-0.42276	-0.42276	-0.42276	-0.42276	-0.42276	-0.42276	-0.42276	-0.42276	-0.42276	-0.42276	-0.42276	-0.42276	-0.42276	-0.42276	-0.42276	-0.42276	-0.42276	-0.42276	-0.42276	-0.42276	-0.42276	-0.42276	-0.42276	-0.42276	-0.42276	-0.42276	-0.42276	-0.42276
	22.2796352583587	NAN	NAN	NAN	NAN	NAN	-0.42276	-0.42276	-0.42276	-0.42276	-0.42276	-0.42276	-0.42276	-0.42276	-0.42276	-0.42276	-0.42276	-0.42276	-0.42276	-0.42276	-0.42276	-0.42276	-0.42276	-0.42276	-0.42276	-0.42276	-0.42276	-0.42276	-0.42276	-0.42276	-0.42276	-0.42276	-0.42276	-0.42276	-0.42276	-0.42276	-0.42276	-0.42276	-0.42276	-0.42276	-0.42276	-0.42276	-0.42276	-0.42276	-0.42276	-0.42276	-0.42276	-0.42276	-0.42276
	22.3404255319149	NAN	NAN	NAN	NAN	NAN	-0.42276	-0.42276	-0.42276	-0.42276	-0.42276	-0.42276	-0.42276	-0.42276	-0.42276	-0.42276	-0.42276	-0.42276	-0.42276	-0.42276	-0.42276	-0.42276	-0.42276	-0.42276	-0.42276	-0.42276	-0.42276	-0.42276	-0.42276	-0.42276	-0.42276	-0.42276	-0.42276	-0.42276	-0.42276	-0.42276	-0.42276	-0.42276	-0.42276	-0.42276	-0.42276	-0.42276	-0.42276	-0.42276	-0.42276	-0.42276	-0.42276	-0.42276	-0.42276
	22.4012158054711	NAN	NAN	NAN	NAN	NAN	-0.42276	-0.42276	-0.42276	-0.42276	-0.42276	-0.42276	-0.42276	-0.42276	-0.42276	-0.42276	-0.42276	-0.42276	-0.42276	-0.42276	-0.42276	-0.42276	-0.42276	-0.42276	-0.42276	-0.42276	-0.42276	-0.42276	-0.42276	-0.42276	-0.42276	-0.42276	-0.42276	-0.42276	-0.42276	-0.42276	-0.42276	-0.42276	-0.42276	-0.42276	-0.42276	-0.42276	-0.42276	-0.42276	-0.42276	-0.42276	-0.42276	-0.42276	-0.42276
	22.4620060790274	NAN	NAN	NAN	NAN	NAN	-0.42276	-0.42276	-0.42276	-0.42276	-0.42276	-0.42276	-0.42276	-0.42276	-0.42276	-0.42276	-0.42276	-0.42276	-0.42276	-0.45634	-0.45634	-0.45634	-0.42276	-0.42276	-0.42276	-0.42276	-0.42276	-0.42276	-0.42276	-0.42276	-0.42276	-0.42276	-0.42276	-0.42276	-0.42276	-0.42276	-0.42276	-0.42276	-0.42276	-0.42276	-0.42276	-0.42276	-0.42276	-0.42276	-0.42276	-0.42276	-0.42276	-0.42276	-0.42276
	22.5227963525836	NAN	NAN	NAN	NAN	NAN	-0.45784	-0.45784	-0.45784	-0.45784	-0.45784	-0.42201	-0.45672	-0.45672	-0.45672	-0.45672	-0.45672	-0.49328	-0.49328	-0.49328	-0.49328	-0.49328	-0.49328	-0.49328	-0.45672	-0.45672	-0.45672	-0.42201	-0.45784	-0.45784	-0.45784	-0.45784	-0.49179	-0.42239	-0.42239	-0.45634	-0.45634	-0.42276	-0.42276	-0.42276	-0.42276	-0.42276	-0.42276	-0.42276	-0.42276	-0.42276	-0.42276	-0.42276	-0.42276
	22.5835866261398	NAN	NAN	NAN	NAN	NAN	-0.49328	-0.49328	-0.49328	-0.49328	-0.49328	-0.45709	-0.45709	-0.45709	-0.45709	-0.45709	-0.45709	-0.45746	-0.45746	-0.45746	-0.45746	-0.45746	-0.45746	-0.45709	-0.45709	-0.45709	-0.45709	-0.45709	-0.49328	-0.49328	-0.49328	-0.49328	-0.49328	-0.45672	-0.45672	-0.45672	-0.45672	-0.45672	-0.45672	-0.45784	-0.45784	-0.49179	-0.45634	-0.45634	-0.42276	-0.42276	-0.42276	-0.42276	-0.42276
	22.644376899696	NAN	NAN	NAN	NAN	NAN	-0.45746	-0.45746	-0.45746	-0.45746	-0.45746	-0.45746	-0.45746	-0.45746	-0.45709	-0.45709	-0.45709	-0.49328	-0.49328	-0.45672	-0.45672	-0.45672	-0.49328	-0.49328	-0.45709	-0.45709	-0.45746	-0.45746	-0.45746	-0.45746	-0.45746	-0.45746	-0.45746	-0.45746	-0.45746	-0.45746	-0.45746	-0.45746	-0.45709	-0.45709	-0.49328	-0.45672	-0.45672	-0.42201	-0.45784	-0.45784	-0.49179	-0.42239	-0.45634
	22.7051671732523	NAN	NAN	NAN	NAN	NAN	-0.45672	-0.45672	-0.45672	-0.45672	-0.45672	-0.45672	-0.45672	-0.45672	-0.49216	-0.49216	-0.49216	-0.45784	-0.45784	-0.45784	-0.45784	-0.45784	-0.45784	-0.45784	-0.49216	-0.49216	-0.45672	-0.45672	-0.45672	-0.45672	-0.45672	-0.45672	-0.45672	-0.45672	-0.45672	-0.45672	-0.49328	-0.49328	-0.45709	-0.45709	-0.45746	-0.45746	-0.45746	-0.45746	-0.45709	-0.49328	-0.45672	-0.45672	-0.45784
	22.7659574468085	NAN	NAN	NAN	NAN	NAN	-0.49179	-0.49179	-0.49179	-0.49179	-0.49179	-0.49179	-0.45821	-0.45821	-0.45821	-0.45821	-0.45821	-0.45821	-0.45858	-0.45858	-0.45821	-0.45858	-0.45858	-0.45821	-0.45821	-0.45821	-0.45821	-0.49179	-0.49179	-0.49179	-0.49179	-0.49179	-0.49179	-0.45784	-0.45784	-0.45784	-0.45784	-0.45784	-0.45672	-0.45672	-0.45672	-0.49328	-0.49328	-0.45709	-0.45709	-0.45746	-0.45746	-0.45746	-0.45746
	22.8267477203647	NAN	NAN	NAN	NAN	NAN	-0.45821	-0.45821	-0.45821	-0.45821	-0.45821	-0.45821	-0.45821	-0.45821	-0.45821	-0.45821	-0.45821	-0.45821	-0.45821	-0.45821	-0.45821	-0.45821	-0.45821	-0.45821	-0.45821	-0.45821	-0.45821	-0.45821	-0.45821	-0.45821	-0.45821	-0.45821	-0.45821	-0.45821	-0.45821	-0.45821	-0.45821	-0.45821	-0.45821	-0.45821	-0.49179	-0.45784	-0.45784	-0.45672	-0.45672	-0.45709	-0.45709	-0.45709	-0.45709
	22.887537993921	NAN	NAN	NAN	NAN	NAN	-0.45821	-0.45821	-0.45821	-0.45821	-0.45821	-0.45821	-0.45821	-0.45821	-0.45821	-0.45821	-0.45821	-0.45821	-0.45821	-0.45821	-0.45821	-0.45821	-0.45821	-0.45821	-0.45821	-0.45821	-0.45821	-0.45821	-0.45821	-0.45821	-0.45821	-0.45821	-0.45821	-0.45821	-0.45821	-0.45821	-0.45821	-0.45821	-0.45821	-0.45821	-0.45821	-0.45821	-0.49179	-0.49179	-0.49179	-0.49179	-0.49179	-0.45784	-0.45784
	22.9483282674772	NAN	NAN	NAN	NAN	NAN	-0.45821	-0.45821	-0.45821	-0.45821	-0.45821	-0.45821	-0.45821	-0.45821	-0.45821	-0.45821	-0.45821	-0.45821	-0.45821	-0.45821	-0.45821	-0.45821	-0.45821	-0.45821	-0.45821	-0.45821	-0.45821	-0.45821	-0.45821	-0.45821	-0.45821	-0.45821	-0.45821	-0.45821	-0.45821	-0.45821	-0.45821	-0.45821	-0.45821	-0.45821	-0.45821	-0.45821	-0.45821	-0.45821	-0.45821	-0.45821	-0.45821	-0.49179	-0.49179
	23.0091185410334	NAN	NAN	NAN	NAN	NAN	-0.45821	-0.45821	-0.45821	-0.45821	-0.45821	-0.45821	-0.45821	-0.45821	-0.45821	-0.45821	-0.45821	-0.45821	-0.45821	-0.45821	-0.45821	-0.45821	-0.45821	-0.45821	-0.45821	-0.45821	-0.45821	-0.45821	-0.45821	-0.45821	-0.45821	-0.45821	-0.45821	-0.45821	-0.45821	-0.45821	-0.45821	-0.45821	-0.45821	-0.45821	-0.45821	-0.45821	-0.45821	-0.45821	-0.45821	-0.45821	-0.45821	-0.45821	-0.45821
	23.0699088145897	NAN	NAN	NAN	NAN	NAN	-0.45821	-0.45821	-0.45821	-0.45821	-0.45821	-0.45821	-0.45821	-0.45821	-0.45821	-0.45821	-0.45821	-0.45821	-0.45821	-0.45821	-0.45821	-0.45821	-0.45821	-0.45821	-0.45821	-0.45821	-0.45821	-0.45821	-0.45821	-0.45821	-0.45821	-0.45821	-0.45821	-0.45821	-0.45821	-0.45821	-0.45821	-0.45821	-0.45821	-0.45821	-0.45821	-0.45821	-0.45821	-0.45821	-0.45821	-0.45821	-0.45821	-0.45821	-0.45821
	23.1306990881459	NAN	NAN	NAN	NAN	NAN	-0.45821	-0.45821	-0.45821	-0.45821	-0.45821	-0.45821	-0.45821	-0.45821	-0.45821	-0.45821	-0.45821	-0.45821	-0.45821	-0.45821	-0.45821	-0.45821	-0.45821	-0.45821	-0.45821	-0.45821	-0.45821	-0.45821	-0.45821	-0.45821	-0.45821	-0.45821	-0.45821	-0.45821	-0.45821	-0.45821	-0.45821	-0.45821	-0.45821	-0.45821	-0.45821	-0.45821	-0.45821	-0.45821	-0.45821	-0.45821	-0.45821	-0.45821	-0.45821
	23.1914893617021	NAN	NAN	NAN	NAN	NAN	-0.45821	-0.45821	-0.45821	-0.45821	-0.45821	-0.45821	-0.45821	-0.45821	-0.45821	-0.45821	-0.45821	-0.45821	-0.45821	-0.45821	-0.45821	-0.45821	-0.45821	-0.45821	-0.45821	-0.45821	-0.45821	-0.45821	-0.45821	-0.45821	-0.45821	-0.45821	-0.45821	-0.45821	-0.45821	-0.45821	-0.45821	-0.45821	-0.45821	-0.45821	-0.45821	-0.45821	-0.45821	-0.45821	-0.45821	-0.45821	-0.45821	-0.45821	-0.45821
	23.2522796352584	NAN	NAN	NAN	NAN	NAN	-0.45821	-0.45821	-0.45821	-0.45821	-0.45821	-0.45821	-0.45821	-0.45821	-0.45821	-0.45821	-0.45821	-0.45821	-0.45821	-0.45821	-0.45821	-0.45821	-0.45821	-0.45821	-0.45821	-0.45821	-0.45821	-0.45821	-0.45821	-0.45821	-0.45821	-0.45821	-0.45821	-0.45821	-0.45821	-0.45821	-0.45821	-0.45821	-0.45821	-0.45821	-0.45821	-0.45821	-0.45821	-0.45821	-0.45821	-0.45821	-0.45821	-0.45821	-0.45821
	23.3130699088146	NAN	NAN	NAN	NAN	NAN	-0.45821	-0.45821	-0.45821	-0.45821	-0.45821	-0.45821	-0.45821	-0.45821	-0.45821	-0.45821	-0.45821	-0.45821	-0.45821	-0.45821	-0.45821	-0.45821	-0.45821	-0.45821	-0.45821	-0.45821	-0.45821	-0.45821	-0.45821	-0.45821	-0.45821	-0.45821	-0.45821	-0.45821	-0.45821	-0.45821	-0.45821	-0.45821	-0.45821	-0.45821	-0.45821	-0.45821	-0.45821	-0.45821	-0.45821	-0.45821	-0.45821	-0.45821	-0.45821
	23.3738601823708	NAN	NAN	NAN	NAN	NAN	-0.45821	-0.45821	-0.45821	-0.45821	-0.45821	-0.45821	-0.45821	-0.45821	-0.45821	-0.45821	-0.45821	-0.45821	-0.45821	-0.45821	-0.45821	-0.45821	-0.45821	-0.45821	-0.45821	-0.45821	-0.45821	-0.45821	-0.45821	-0.45821	-0.45821	-0.45821	-0.45821	-0.45821	-0.45821	-0.45821	-0.45821	-0.45821	-0.45821	-0.45821	-0.45821	-0.45821	-0.45821	-0.45821	-0.45821	-0.45821	-0.45821	-0.45821	-0.45821
	23.4346504559271	NAN	NAN	NAN	NAN	NAN	-0.45821	-0.45821	-0.45821	-0.45821	-0.45821	-0.45821	-0.45821	-0.45821	-0.45821	-0.45821	-0.45821	-0.45821	-0.45821	-0.45821	-0.45821	-0.45821	-0.45821	-0.45821	-0.45821	-0.45821	-0.45821	-0.45821	-0.45821	-0.45821	-0.45821	-0.45821	-0.45821	-0.45821	-0.45821	-0.45821	-0.45821	-0.45821	-0.45821	-0.45821	-0.45821	-0.45821	-0.45821	-0.45821	-0.45821	-0.45821	-0.45821	-0.45821	-0.45821
	23.4954407294833	NAN	NAN	NAN	NAN	NAN	-0.45821	-0.45821	-0.45821	-0.45821	-0.45821	-0.45821	-0.45821	-0.45821	-0.45821	-0.45821	-0.45821	-0.45821	-0.45821	-0.45821	-0.45821	-0.45821	-0.45821	-0.45821	-0.45821	-0.45821	-0.45821	-0.45821	-0.45821	-0.45821	-0.45821	-0.45821	-0.45821	-0.45821	-0.45821	-0.45821	-0.45821	-0.45821	-0.45821	-0.45821	-0.45821	-0.45821	-0.45821	-0.45821	-0.45821	-0.45821	-0.45821	-0.45821	-0.45821
	23.5562310030395	NAN	NAN	NAN	NAN	NAN	-0.45821	-0.45821	-0.45821	-0.45821	-0.45821	-0.45821	-0.45821	-0.45821	-0.45821	-0.45821	-0.45821	-0.45821	-0.45821	-0.45821	-0.45821	-0.45821	-0.45821	-0.45821	-0.45821	-0.45821	-0.45821	-0.45821	-0.45821	-0.45821	-0.45821	-0.45821	-0.45821	-0.45821	-0.45821	-0.45821	-0.45821	-0.45821	-0.45821	-0.45821	-0.45821	-0.45821	-0.45821	-0.45821	-0.45821	-0.45821	-0.45821	-0.45821	-0.45821
	23.6170212765957	NAN	NAN	NAN	NAN	NAN	-0.45821	-0.45821	-0.45821	-0.45821	-0.45821	-0.45821	-0.45821	-0.45821	-0.45821	-0.45821	-0.45821	-0.45821	-0.45821	-0.45821	-0.45821	-0.45821	-0.45821	-0.45821	-0.45821	-0.45821	-0.45821	-0.45821	-0.45821	-0.45821	-0.45821	-0.45821	-0.45821	-0.45821	-0.45821	-0.45821	-0.45821	-0.45821	-0.45821	-0.45821	-0.45821	-0.45821	-0.45821	-0.45821	-0.45821	-0.45821	-0.45821	-0.45821	-0.45821
	23.677811550152	NAN	NAN	NAN	NAN	NAN	-0.45821	-0.45821	-0.45821	-0.45821	-0.45821	-0.45821	-0.45821	-0.45821	-0.45821	-0.45821	-0.45821	-0.45821	-0.45821	-0.45821	-0.45821	-0.45821	-0.45821	-0.45821	-0.45821	-0.45821	-0.45821	-0.45821	-0.45821	-0.45821	-0.45821	-0.45821	-0.45821	-0.45821	-0.45821	-0.45821	-0.45821	-0.45821	-0.45821	-0.45821	-0.45821	-0.45821	-0.45821	-0.45821	-0.45821	-0.45821	-0.45821	-0.45821	-0.45821
	23.7386018237082	NAN	NAN	NAN	NAN	NAN	-0.45821	-0.45821	-0.45821	-0.45821	-0.45821	-0.45821	-0.45821	-0.45821	-0.45821	-0.45821	-0.45821	-0.45821	-0.45821	-0.45821	-0.45821	-0.45821	-0.45821	-0.45821	-0.45821	-0.45821	-0.45821	-0.45821	-0.45821	-0.45821	-0.45821	-0.45821	-0.45821	-0.45821	-0.45821	-0.45821	-0.45821	-0.45821	-0.45821	-0.45821	-0.45821	-0.45821	-0.45821	-0.45821	-0.45821	-0.45821	-0.45821	-0.45821	-0.45821
	23.7993920972644	NAN	NAN	NAN	NAN	NAN	-0.45821	-0.45821	-0.45821	-0.45821	-0.45821	-0.49179	-0.49179	-0.49179	-0.49179	-0.49179	-0.49179	-0.49179	-0.49179	-0.49179	-0.49179	-0.49179	-0.49179	-0.49179	-0.49179	-0.49179	-0.49179	-0.49179	-0.45821	-0.45821	-0.45821	-0.45821	-0.45821	-0.45821	-0.45821	-0.45821	-0.45821	-0.45821	-0.45821	-0.45821	-0.45821	-0.45821	-0.45821	-0.45821	-0.45821	-0.45821	-0.45821	-0.45821	-0.45821
	23.8601823708207	NAN	NAN	NAN	NAN	NAN	-0.49179	-0.49179	-0.49179	-0.45784	-0.45784	-0.45784	-0.45784	-0.49216	-0.49216	-0.49216	-0.45672	-0.45672	-0.45672	-0.45672	-0.45672	-0.45672	-0.45672	-0.49216	-0.49216	-0.49216	-0.45784	-0.45784	-0.45784	-0.45784	-0.49179	-0.49179	-0.49179	-0.49179	-0.49179	-0.49179	-0.45821	-0.45821	-0.45821	-0.45821	-0.45821	-0.45821	-0.45821	-0.45821	-0.45821	-0.45821	-0.45821	-0.45821	-0.45821
	23.9209726443769	NAN	NAN	NAN	NAN	NAN	-0.45672	-0.45709	-0.45746	-0.49254	-0.49291	-0.49291	-0.49291	-0.49291	-0.49291	-0.49291	-0.49291	-0.49291	-0.49291	-0.49291	-0.49291	-0.49291	-0.49291	-0.49291	-0.49291	-0.49291	-0.49291	-0.49291	-0.49291	-0.49254	-0.45746	-0.45709	-0.45672	-0.45672	-0.49216	-0.45784	-0.49179	-0.49179	-0.49179	-0.49179	-0.45821	-0.45821	-0.45821	-0.45821	-0.45821	-0.45821	-0.45821	-0.45821	-0.45821
	23.9817629179331	NAN	NAN	NAN	NAN	NAN	-0.49254	-0.49254	-0.49291	-0.49291	-0.49291	-0.49291	-0.49291	-0.49291	-0.49291	-0.49291	-0.49291	-0.49291	-0.49291	-0.49291	-0.49291	-0.49291	-0.49291	-0.49291	-0.49291	-0.49291	-0.49291	-0.49291	-0.49291	-0.49291	-0.49291	-0.49254	-0.49254	-0.49254	-0.49254	-0.49254	-0.45746	-0.45746	-0.49328	-0.45672	-0.49216	-0.49179	-0.49179	-0.45821	-0.45821	-0.45821	-0.45821	-0.45821	-0.45821
	24.0425531914894	NAN	NAN	NAN	NAN	NAN	-0.49291	-0.49291	-0.49254	-0.45746	-0.45709	-0.45709	-0.49328	-0.49328	-0.49328	-0.49328	-0.49328	-0.42127	-0.42127	-0.45672	-0.45672	-0.45672	-0.49328	-0.49328	-0.49328	-0.49328	-0.49328	-0.49328	-0.45709	-0.45709	-0.49254	-0.49254	-0.49291	-0.49291	-0.49291	-0.49291	-0.49291	-0.49291	-0.49254	-0.45746	-0.45709	-0.45709	-0.45672	-0.45672	-0.49216	-0.45784	-0.49179	-0.45821	-0.45821
	24.1033434650456	NAN	NAN	NAN	NAN	NAN	-0.42127	-0.42127	-0.49366	-0.49366	-0.49366	-0.49366	-0.49366	-0.49366	-0.49366	-0.49366	-0.49366	-0.49366	-0.49366	-0.49366	-0.49366	-0.49366	-0.49366	-0.49366	-0.49366	-0.49366	-0.49366	-0.49366	-0.49366	-0.49366	-0.49366	-0.42127	-0.42127	-0.42127	-0.49328	-0.45709	-0.45746	-0.45746	-0.49254	-0.49291	-0.49291	-0.49291	-0.49254	-0.45746	-0.45709	-0.49328	-0.45672	-0.49216	-0.45784
	24.1641337386018	NAN	NAN	NAN	NAN	NAN	-0.49403	-0.49403	-0.49403	-0.49403	-0.49403	-0.49403	-0.49403	-0.49403	-0.49403	-0.49403	-0.49403	-0.49403	-0.49403	-0.49403	-0.49403	-0.49403	-0.49403	-0.49403	-0.49403	-0.49403	-0.49403	-0.49403	-0.49403	-0.49403	-0.49403	-0.49403	-0.49403	-0.49366	-0.49366	-0.49366	-0.49366	-0.42127	-0.42127	-0.49328	-0.45709	-0.45746	-0.49254	-0.49291	-0.49291	-0.49291	-0.49254	-0.45746	-0.45672
	24.2249240121581	NAN	NAN	NAN	NAN	NAN	-0.49403	-0.49403	-0.49403	-0.49403	-0.49403	-0.49403	-0.49403	-0.49403	-0.49403	-0.49403	-0.49403	-0.49403	-0.49403	-0.49403	-0.49403	-0.49403	-0.49403	-0.49403	-0.49403	-0.49403	-0.49403	-0.49403	-0.49403	-0.49403	-0.49403	-0.49403	-0.49403	-0.49403	-0.49403	-0.49403	-0.49403	-0.49403	-0.49403	-0.49366	-0.49366	-0.42127	-0.49328	-0.45746	-0.45746	-0.45746	-0.49254	-0.49291	-0.49291
	24.2857142857143	NAN	NAN	NAN	NAN	NAN	-0.49403	-0.49403	-0.49403	-0.49403	-0.49403	-0.49403	-0.49403	-0.49403	-0.49403	-0.49403	-0.49403	-0.49403	-0.49403	-0.49403	-0.49403	-0.49403	-0.49403	-0.49403	-0.49403	-0.49403	-0.49403	-0.49403	-0.49403	-0.49403	-0.49403	-0.49403	-0.49403	-0.49403	-0.49403	-0.49403	-0.49403	-0.49403	-0.49403	-0.49403	-0.49403	-0.49403	-0.49403	-0.49403	-0.42201	-0.45672	-0.45709	-0.49254	-0.49254
	24.3465045592705	NAN	NAN	NAN	NAN	NAN	-0.49403	-0.49403	-0.49403	-0.49403	-0.49403	-0.49403	-0.49403	-0.49403	-0.49403	-0.49403	-0.49403	-0.49403	-0.49403	-0.49403	-0.49403	-0.49403	-0.49403	-0.49403	-0.49403	-0.49403	-0.49403	-0.49403	-0.49403	-0.49403	-0.49403	-0.49403	-0.49403	-0.49403	-0.49403	-0.49403	-0.49403	-0.49403	-0.49403	-0.49403	-0.49403	-0.49403	-0.49403	-0.49403	-0.49403	-0.49403	-0.49403	-0.49366	-0.45672
	24.4072948328268	NAN	NAN	NAN	NAN	NAN	-0.49403	-0.49403	-0.49403	-0.49403	-0.49403	-0.49403	-0.49403	-0.49403	-0.49403	-0.49403	-0.49403	-0.49403	-0.49403	-0.49403	-0.49403	-0.49403	-0.49403	-0.49403	-0.49403	-0.49403	-0.49403	-0.49403	-0.49403	-0.49403	-0.49403	-0.49403	-0.49403	-0.49403	-0.49403	-0.49403	-0.49403	-0.49403	-0.49403	-0.49403	-0.49403	-0.49403	-0.49403	-0.49403	-0.49403	-0.49403	-0.49403	-0.49403	-0.49366
	24.468085106383	NAN	NAN	NAN	NAN	NAN	-0.49403	-0.49403	-0.49403	-0.49403	-0.49403	-0.49403	-0.49403	-0.49403	-0.49403	-0.49403	-0.49403	-0.49403	-0.49403	-0.49403	-0.49403	-0.49403	-0.49403	-0.49403	-0.49403	-0.49403	-0.49403	-0.49403	-0.49403	-0.49403	-0.49403	-0.49403	-0.49403	-0.49403	-0.49403	-0.49403	-0.49403	-0.49403	-0.49403	-0.49403	-0.49403	-0.49403	-0.49403	-0.49403	-0.49403	-0.49403	-0.49403	-0.49403	-0.49403
	24.5288753799392	NAN	NAN	NAN	NAN	NAN	-0.49403	-0.49403	-0.49403	-0.49403	-0.49403	-0.49403	-0.49403	-0.49403	-0.49403	-0.49403	-0.49403	-0.49403	-0.49403	-0.49403	-0.49403	-0.49403	-0.49403	-0.49403	-0.49403	-0.49403	-0.49403	-0.49403	-0.49403	-0.49403	-0.49403	-0.49403	-0.49403	-0.49403	-0.49403	-0.49403	-0.49403	-0.49403	-0.49403	-0.49403	-0.49403	-0.49403	-0.49403	-0.49403	-0.49403	-0.49403	-0.49403	-0.49403	-0.49403
	24.5896656534954	NAN	NAN	NAN	NAN	NAN	-0.49403	-0.49403	-0.49403	-0.49403	-0.49403	-0.49403	-0.49403	-0.49403	-0.49403	-0.49403	-0.49403	-0.49403	-0.49403	-0.49403	-0.49403	-0.49403	-0.49403	-0.49403	-0.49403	-0.49403	-0.49403	-0.49403	-0.49403	-0.49403	-0.49403	-0.49403	-0.49403	-0.49403	-0.49403	-0.49403	-0.49403	-0.49403	-0.49403	-0.49403	-0.49403	-0.49403	-0.49403	-0.49403	-0.49403	-0.49403	-0.49403	-0.49403	-0.49403
	24.6504559270517	NAN	NAN	NAN	NAN	NAN	-0.49403	-0.49403	-0.49403	-0.49403	-0.49403	-0.49403	-0.49403	-0.49403	-0.49403	-0.49403	-0.49403	-0.49403	-0.49403	-0.49403	-0.49403	-0.49403	-0.49403	-0.49403	-0.49403	-0.49403	-0.49403	-0.49403	-0.49403	-0.49403	-0.49403	-0.49403	-0.49403	-0.49403	-0.49403	-0.49403	-0.49403	-0.49403	-0.49403	-0.49403	-0.49403	-0.49403	-0.49403	-0.49403	-0.49403	-0.49403	-0.49403	-0.49403	-0.49403
	24.7112462006079	NAN	NAN	NAN	NAN	NAN	-0.49403	-0.49403	-0.49403	-0.49403	-0.49403	-0.49403	-0.49403	-0.49403	-0.49403	-0.49403	-0.49403	-0.49403	-0.49403	-0.49403	-0.49403	-0.49403	-0.49403	-0.49403	-0.49403	-0.49403	-0.49403	-0.49403	-0.49403	-0.49403	-0.49403	-0.49403	-0.49403	-0.49403	-0.49403	-0.49403	-0.49403	-0.49403	-0.49403	-0.49403	-0.49403	-0.49403	-0.49403	-0.49403	-0.49403	-0.49403	-0.49403	-0.49403	-0.49403
	24.7720364741641	NAN	NAN	NAN	NAN	NAN	-0.49403	-0.49403	-0.49403	-0.49403	-0.49403	-0.49403	-0.49403	-0.49403	-0.49403	-0.49403	-0.49403	-0.49403	-0.49403	-0.49403	-0.49403	-0.49403	-0.49403	-0.49403	-0.49403	-0.49403	-0.49403	-0.49403	-0.49403	-0.49403	-0.49403	-0.49403	-0.49403	-0.49403	-0.49403	-0.49403	-0.49403	-0.49403	-0.49403	-0.49403	-0.49403	-0.49403	-0.49403	-0.49403	-0.49403	-0.49403	-0.49403	-0.49403	-0.49403
	24.8328267477204	NAN	NAN	NAN	NAN	NAN	-0.49403	-0.49403	-0.49403	-0.49403	-0.49403	-0.49403	-0.49403	-0.49403	-0.49403	-0.49403	-0.49403	-0.49403	-0.49403	-0.49403	-0.49403	-0.49403	-0.49403	-0.49403	-0.49403	-0.49403	-0.49403	-0.49403	-0.49403	-0.49403	-0.49403	-0.49403	-0.49403	-0.49403	-0.49403	-0.49403	-0.49403	-0.49403	-0.49403	-0.49403	-0.49403	-0.49403	-0.49403	-0.49403	-0.49403	-0.49403	-0.49403	-0.49403	-0.49403
	24.8936170212766	NAN	NAN	NAN	NAN	NAN	-0.49403	-0.49403	-0.49403	-0.49403	-0.49403	-0.49403	-0.49403	-0.49403	-0.49403	-0.49403	-0.49403	-0.49403	-0.49403	-0.49403	-0.49403	-0.49403	-0.49403	-0.49403	-0.49403	-0.49403	-0.49403	-0.49403	-0.49403	-0.49403	-0.49403	-0.49403	-0.49403	-0.49403	-0.49403	-0.49403	-0.49403	-0.49403	-0.49403	-0.49403	-0.49403	-0.49403	-0.49403	-0.49403	-0.49403	-0.49403	-0.49403	-0.49403	-0.49403
	24.9544072948328	NAN	NAN	NAN	NAN	NAN	-0.49403	-0.49403	-0.49403	-0.49403	-0.49403	-0.49403	-0.49403	-0.49403	-0.49403	-0.49403	-0.49403	-0.49403	-0.49403	-0.49403	-0.49403	-0.49403	-0.49403	-0.49403	-0.49403	-0.49403	-0.49403	-0.49403	-0.49403	-0.49403	-0.49403	-0.49403	-0.49403	-0.49403	-0.49403	-0.49403	-0.49403	-0.49403	-0.49403	-0.49403	-0.49403	-0.49403	-0.49403	-0.49403	-0.49403	-0.49403	-0.49403	-0.49403	-0.49403
	25.0151975683891	NAN	NAN	NAN	NAN	NAN	-0.49403	-0.49403	-0.49403	-0.49403	-0.49403	-0.49403	-0.49403	-0.49403	-0.49403	-0.49403	-0.49403	-0.49403	-0.49403	-0.49403	-0.49403	-0.49403	-0.49403	-0.49403	-0.49403	-0.49403	-0.49403	-0.49403	-0.49403	-0.49403	-0.49403	-0.49403	-0.49403	-0.49403	-0.49403	-0.49403	-0.49403	-0.49403	-0.49403	-0.49403	-0.49403	-0.49403	-0.49403	-0.49403	-0.49403	-0.49403	-0.49403	-0.49403	-0.49403
	25.0759878419453	NAN	NAN	NAN	NAN	NAN	-0.49403	-0.49403	-0.49403	-0.49403	-0.49403	-0.49403	-0.49403	-0.49403	-0.49403	-0.49403	-0.49403	-0.49403	-0.49403	-0.49403	-0.49403	-0.49403	-0.49403	-0.49403	-0.49403	-0.49403	-0.49403	-0.49403	-0.49403	-0.49403	-0.49403	-0.49403	-0.49403	-0.49403	-0.49403	-0.49403	-0.49403	-0.49403	-0.49403	-0.49403	-0.49403	-0.49403	-0.49403	-0.49403	-0.49403	-0.49403	-0.49403	-0.49403	-0.49403
	25.1367781155015	NAN	NAN	NAN	NAN	NAN	-0.49403	-0.49403	-0.49403	-0.49403	-0.49403	-0.49403	-0.49403	-0.49403	-0.49403	-0.49403	-0.49403	-0.49403	-0.49403	-0.49403	-0.49403	-0.49403	-0.49403	-0.49403	-0.49403	-0.49403	-0.49403	-0.49403	-0.49403	-0.49403	-0.49403	-0.49403	-0.49403	-0.49403	-0.49403	-0.49403	-0.49403	-0.49403	-0.49403	-0.49403	-0.49403	-0.49403	-0.49403	-0.49403	-0.49403	-0.49403	-0.49403	-0.49403	-0.49403
	25.1975683890577	NAN	NAN	NAN	NAN	NAN	-0.49403	-0.49403	-0.49403	-0.49403	-0.49403	-0.49403	-0.49403	-0.49403	-0.52761	-0.52761	-0.52761	-0.52761	-0.52761	-0.52761	-0.52761	-0.52761	-0.52761	-0.52761	-0.52761	-0.49403	-0.49403	-0.49403	-0.49403	-0.49403	-0.49403	-0.49403	-0.49403	-0.49403	-0.49403	-0.49403	-0.49403	-0.49403	-0.49403	-0.49403	-0.49403	-0.49403	-0.49403	-0.49403	-0.49403	-0.49403	-0.49403	-0.49403	-0.49403
	25.258358662614	NAN	NAN	NAN	NAN	NAN	-0.49403	-0.52761	-0.52761	-0.52761	-0.52761	-0.38619	-0.38619	-0.38619	-0.42127	-0.42127	-0.42127	-0.42127	-0.42127	-0.52799	-0.52799	-0.52799	-0.42127	-0.42127	-0.42127	-0.38619	-0.38619	-0.38619	-0.52761	-0.52761	-0.52761	-0.52761	-0.49403	-0.49403	-0.49403	-0.49403	-0.49403	-0.49403	-0.49403	-0.49403	-0.49403	-0.49403	-0.49403	-0.49403	-0.49403	-0.49403	-0.49403	-0.49403	-0.49403
	25.3191489361702	NAN	NAN	NAN	NAN	NAN	-0.38619	-0.42127	-0.42127	-0.52799	-0.52799	-0.52799	-0.52873	-0.5283600000000001	-0.5283600000000001	-0.5283600000000001	-0.5283600000000001	-0.5283600000000001	-0.5283600000000001	-0.5283600000000001	-0.5283600000000001	-0.5283600000000001	-0.5283600000000001	-0.5283600000000001	-0.5283600000000001	-0.5283600000000001	-0.5283600000000001	-0.52873	-0.52799	-0.52799	-0.42127	-0.38619	-0.38619	-0.52761	-0.52761	-0.52761	-0.49403	-0.49403	-0.49403	-0.49403	-0.49403	-0.49403	-0.49403	-0.49403	-0.49403	-0.49403	-0.49403	-0.49403	-0.49403
	25.3799392097264	NAN	NAN	NAN	NAN	NAN	-0.5283600000000001	-0.5283600000000001	-0.5283600000000001	-0.5283600000000001	-0.5283600000000001	-0.5283600000000001	-0.5283600000000001	-0.5283600000000001	-0.5283600000000001	-0.5283600000000001	-0.5283600000000001	-0.52873	-0.52873	-0.52873	-0.52873	-0.52873	-0.52873	-0.5283600000000001	-0.5283600000000001	-0.5283600000000001	-0.5283600000000001	-0.5283600000000001	-0.5283600000000001	-0.5283600000000001	-0.5283600000000001	-0.5283600000000001	-0.5283600000000001	-0.52873	-0.52799	-0.52799	-0.38619	-0.52761	-0.52761	-0.49403	-0.49403	-0.49403	-0.49403	-0.49403	-0.49403	-0.49403	-0.49403	-0.49403	-0.49403
	25.4407294832827	NAN	NAN	NAN	NAN	NAN	-0.5283600000000001	-0.5283600000000001	-0.5283600000000001	-0.5283600000000001	-0.5283600000000001	-0.52873	-0.52799	-0.52799	-0.52799	-0.52799	-0.5291	-0.5291	-0.5291	-0.5291	-0.5291	-0.5291	-0.5291	-0.5291	-0.52799	-0.52799	-0.52799	-0.52873	-0.5283600000000001	-0.5283600000000001	-0.5283600000000001	-0.5283600000000001	-0.5283600000000001	-0.5283600000000001	-0.5283600000000001	-0.52873	-0.52873	-0.52799	-0.52799	-0.52799	-0.38619	-0.52761	-0.49403	-0.49403	-0.49403	-0.49403	-0.49403	-0.49403	-0.49403
	25.5015197568389	NAN	NAN	NAN	NAN	NAN	-0.52799	-0.52799	-0.5291	-0.5291	-0.5291	-0.5291	-0.56306	-0.56306	-0.56306	-0.56306	-0.56306	-0.56306	-0.56306	-0.56306	-0.56306	-0.56306	-0.56306	-0.56306	-0.56306	-0.56306	-0.56306	-0.5291	-0.5291	-0.5291	-0.5291	-0.52799	-0.52799	-0.52873	-0.5283600000000001	-0.5283600000000001	-0.5283600000000001	-0.5283600000000001	-0.5283600000000001	-0.52873	-0.52799	-0.52799	-0.42127	-0.38619	-0.52761	-0.49403	-0.49403	-0.49403	-0.49403
	25.5623100303951	NAN	NAN	NAN	NAN	NAN	-0.5291	-0.56306	-0.56306	-0.56306	-0.52948	-0.52948	-0.52948	-0.52948	-0.52948	-0.52948	-0.52948	-0.52948	-0.52948	-0.52948	-0.52948	-0.52948	-0.52948	-0.52948	-0.52948	-0.52948	-0.52948	-0.52948	-0.52948	-0.56306	-0.56306	-0.56306	-0.5291	-0.5291	-0.5291	-0.5291	-0.52799	-0.52799	-0.52873	-0.5283600000000001	-0.5283600000000001	-0.5283600000000001	-0.52799	-0.52799	-0.42127	-0.38619	-0.52761	-0.52761	-0.49403
	25.6231003039514	NAN	NAN	NAN	NAN	NAN	-0.52948	-0.52948	-0.52948	-0.52948	-0.52948	-0.52948	-0.52948	-0.52948	-0.52948	-0.52948	-0.52948	-0.52948	-0.52948	-0.52948	-0.52948	-0.52948	-0.52948	-0.52948	-0.52948	-0.52948	-0.52948	-0.52948	-0.52948	-0.52948	-0.52948	-0.52948	-0.52948	-0.52948	-0.52948	-0.56306	-0.5291	-0.5291	-0.5291	-0.52799	-0.52799	-0.52873	-0.5283600000000001	-0.5283600000000001	-0.5283600000000001	-0.52799	-0.52799	-0.38619	-0.52761
	25.6838905775076	NAN	NAN	NAN	NAN	NAN	-0.52948	-0.52948	-0.52948	-0.52948	-0.52948	-0.52948	-0.52948	-0.52948	-0.52948	-0.52948	-0.52948	-0.52948	-0.52948	-0.52948	-0.52948	-0.52948	-0.52948	-0.52948	-0.52948	-0.52948	-0.52948	-0.52948	-0.52948	-0.52948	-0.52948	-0.52948	-0.52948	-0.52948	-0.52948	-0.52948	-0.52948	-0.52948	-0.52948	-0.56306	-0.5291	-0.52799	-0.52799	-0.52873	-0.52873	-0.5283600000000001	-0.5283600000000001	-0.52873	-0.52799
	25.7446808510638	NAN	NAN	NAN	NAN	NAN	-0.52948	-0.52948	-0.52948	-0.52948	-0.52948	-0.52948	-0.52948	-0.52948	-0.52948	-0.52948	-0.52948	-0.52948	-0.52948	-0.52948	-0.52948	-0.52948	-0.52948	-0.52948	-0.52948	-0.52948	-0.52948	-0.52948	-0.52948	-0.52948	-0.52948	-0.52948	-0.52948	-0.52948	-0.52948	-0.52948	-0.52948	-0.52948	-0.52948	-0.52948	-0.52948	-0.52948	-0.56306	-0.5291	-0.52799	-0.52873	-0.5283600000000001	-0.5283600000000001	-0.5283600000000001
	25.8054711246201	NAN	NAN	NAN	NAN	NAN	-0.52948	-0.52948	-0.52948	-0.52948	-0.52948	-0.52948	-0.52948	-0.52948	-0.52948	-0.52948	-0.52948	-0.52948	-0.52948	-0.52948	-0.52948	-0.52948	-0.52948	-0.52948	-0.52948	-0.52948	-0.52948	-0.52948	-0.52948	-0.52948	-0.52948	-0.52948	-0.52948	-0.52948	-0.52948	-0.52948	-0.52948	-0.52948	-0.52948	-0.52948	-0.52948	-0.52948	-0.52948	-0.52948	-0.56306	-0.5291	-0.52799	-0.52799	-0.5283600000000001
	25.8662613981763	NAN	NAN	NAN	NAN	NAN	-0.52948	-0.52948	-0.52948	-0.52948	-0.52948	-0.52948	-0.52948	-0.52948	-0.52948	-0.52948	-0.52948	-0.52948	-0.52948	-0.52948	-0.52948	-0.52948	-0.52948	-0.52948	-0.52948	-0.52948	-0.52948	-0.52948	-0.52948	-0.52948	-0.52948	-0.52948	-0.52948	-0.52948	-0.52948	-0.52948	-0.52948	-0.52948	-0.52948	-0.52948	-0.52948	-0.52948	-0.52948	-0.52948	-0.52948	-0.52948	-0.56306	-0.5291	-0.52799
	25.9270516717325	NAN	NAN	NAN	NAN	NAN	-0.52948	-0.52948	-0.52948	-0.52948	-0.52948	-0.52948	-0.52948	-0.52948	-0.52948	-0.52948	-0.52948	-0.52948	-0.52948	-0.52948	-0.52948	-0.52948	-0.52948	-0.52948	-0.52948	-0.52948	-0.52948	-0.52948	-0.52948	-0.52948	-0.52948	-0.52948	-0.52948	-0.52948	-0.52948	-0.52948	-0.52948	-0.52948	-0.52948	-0.52948	-0.52948	-0.52948	-0.52948	-0.52948	-0.52948	-0.52948	-0.52948	-0.56306	-0.56306
	25.9878419452888	NAN	NAN	NAN	NAN	NAN	-0.52948	-0.52948	-0.52948	-0.52948	-0.52948	-0.52948	-0.52948	-0.52948	-0.52948	-0.52948	-0.52948	-0.52948	-0.52948	-0.52948	-0.52948	-0.52948	-0.52948	-0.52948	-0.52948	-0.52948	-0.52948	-0.52948	-0.52948	-0.52948	-0.52948	-0.52948	-0.52948	-0.52948	-0.52948	-0.52948	-0.52948	-0.52948	-0.52948	-0.52948	-0.52948	-0.52948	-0.52948	-0.52948	-0.52948	-0.52948	-0.52948	-0.52948	-0.52948
	26.048632218845	NAN	NAN	NAN	NAN	NAN	-0.52948	-0.52948	-0.52948	-0.52948	-0.52948	-0.52948	-0.52948	-0.52948	-0.52948	-0.52948	-0.52948	-0.52948	-0.52948	-0.52948	-0.52948	-0.52948	-0.52948	-0.52948	-0.52948	-0.52948	-0.52948	-0.52948	-0.52948	-0.52948	-0.52948	-0.52948	-0.52948	-0.52948	-0.52948	-0.52948	-0.52948	-0.52948	-0.52948	-0.52948	-0.52948	-0.52948	-0.52948	-0.52948	-0.52948	-0.52948	-0.52948	-0.52948	-0.52948
	26.1094224924012	NAN	NAN	NAN	NAN	NAN	-0.52948	-0.52948	-0.52948	-0.52948	-0.52948	-0.52948	-0.52948	-0.52948	-0.52948	-0.52948	-0.52948	-0.52948	-0.52948	-0.52948	-0.52948	-0.52948	-0.52948	-0.52948	-0.52948	-0.52948	-0.52948	-0.52948	-0.52948	-0.52948	-0.52948	-0.52948	-0.52948	-0.52948	-0.52948	-0.52948	-0.52948	-0.52948	-0.52948	-0.52948	-0.52948	-0.52948	-0.52948	-0.52948	-0.52948	-0.52948	-0.52948	-0.52948	-0.52948
	26.1702127659575	NAN	NAN	NAN	NAN	NAN	-0.52948	-0.52948	-0.52948	-0.52948	-0.52948	-0.52948	-0.52948	-0.52948	-0.52948	-0.52948	-0.52948	-0.52948	-0.52948	-0.52948	-0.52948	-0.52948	-0.52948	-0.52948	-0.52948	-0.52948	-0.52948	-0.52948	-0.52948	-0.52948	-0.52948	-0.52948	-0.52948	-0.52948	-0.52948	-0.52948	-0.52948	-0.52948	-0.52948	-0.52948	-0.52948	-0.52948	-0.52948	-0.52948	-0.52948	-0.52948	-0.52948	-0.52948	-0.52948
	26.2310030395137	NAN	NAN	NAN	NAN	NAN	-0.52948	-0.52948	-0.52948	-0.52948	-0.52948	-0.52948	-0.52948	-0.52948	-0.52948	-0.52948	-0.52948	-0.52948	-0.52948	-0.52948	-0.52948	-0.52948	-0.52948	-0.52948	-0.52948	-0.52948	-0.52948	-0.52948	-0.52948	-0.52948	-0.52948	-0.52948	-0.52948	-0.52948	-0.52948	-0.52948	-0.52948	-0.52948	-0.52948	-0.52948	-0.52948	-0.52948	-0.52948	-0.52948	-0.52948	-0.52948	-0.52948	-0.52948	-0.52948
	26.2917933130699	NAN	NAN	NAN	NAN	NAN	-0.52948	-0.52948	-0.52948	-0.52948	-0.52948	-0.52948	-0.52948	-0.52948	-0.52948	-0.52948	-0.52948	-0.52948	-0.52948	-0.52948	-0.52948	-0.52948	-0.52948	-0.52948	-0.52948	-0.52948	-0.52948	-0.52948	-0.52948	-0.52948	-0.52948	-0.52948	-0.52948	-0.52948	-0.52948	-0.52948	-0.52948	-0.52948	-0.52948	-0.52948	-0.52948	-0.52948	-0.52948	-0.52948	-0.52948	-0.52948	-0.52948	-0.52948	-0.52948
	26.3525835866261	NAN	NAN	NAN	NAN	NAN	-0.52948	-0.52948	-0.52948	-0.52948	-0.52948	-0.52948	-0.52948	-0.52948	-0.52948	-0.52948	-0.52948	-0.52948	-0.52948	-0.52948	-0.52948	-0.52948	-0.52948	-0.52948	-0.52948	-0.52948	-0.52948	-0.52948	-0.52948	-0.52948	-0.52948	-0.52948	-0.52948	-0.52948	-0.52948	-0.52948	-0.52948	-0.52948	-0.52948	-0.52948	-0.52948	-0.52948	-0.52948	-0.52948	-0.52948	-0.52948	-0.52948	-0.52948	-0.52948
	26.4133738601824	NAN	NAN	NAN	NAN	NAN	-0.52948	-0.52948	-0.52948	-0.52948	-0.52948	-0.52948	-0.52948	-0.52948	-0.52948	-0.52948	-0.52948	-0.52948	-0.52948	-0.52948	-0.52948	-0.52948	-0.52948	-0.52948	-0.52948	-0.52948	-0.52948	-0.52948	-0.52948	-0.52948	-0.52948	-0.52948	-0.52948	-0.52948	-0.52948	-0.52948	-0.52948	-0.52948	-0.52948	-0.52948	-0.52948	-0.52948	-0.52948	-0.52948	-0.52948	-0.52948	-0.52948	-0.52948	-0.52948
	26.4741641337386	NAN	NAN	NAN	NAN	NAN	-0.52948	-0.52948	-0.52948	-0.52948	-0.52948	-0.52948	-0.52948	-0.52948	-0.52948	-0.52948	-0.52948	-0.52948	-0.52948	-0.52948	-0.52948	-0.52948	-0.52948	-0.52948	-0.52948	-0.52948	-0.52948	-0.52948	-0.52948	-0.52948	-0.52948	-0.52948	-0.52948	-0.52948	-0.52948	-0.52948	-0.52948	-0.52948	-0.52948	-0.52948	-0.52948	-0.52948	-0.52948	-0.52948	-0.52948	-0.52948	-0.52948	-0.52948	-0.52948
	26.5349544072948	NAN	NAN	NAN	NAN	NAN	-0.52948	-0.52948	-0.52948	-0.52948	-0.52948	-0.52948	-0.52948	-0.52948	-0.52948	-0.52948	-0.52948	-0.52948	-0.52948	-0.52948	-0.52948	-0.52948	-0.52948	-0.52948	-0.52948	-0.52948	-0.52948	-0.52948	-0.52948	-0.52948	-0.52948	-0.52948	-0.52948	-0.52948	-0.52948	-0.52948	-0.52948	-0.52948	-0.52948	-0.52948	-0.52948	-0.52948	-0.52948	-0.52948	-0.52948	-0.52948	-0.52948	-0.52948	-0.52948
	26.5957446808511	NAN	NAN	NAN	NAN	NAN	-0.52948	-0.52948	-0.52948	-0.52948	-0.52948	-0.52948	-0.52948	-0.52948	-0.52948	-0.52948	-0.52948	-0.52948	-0.52948	-0.52948	-0.52948	-0.52948	-0.52948	-0.52948	-0.52948	-0.52948	-0.52948	-0.52948	-0.52948	-0.52948	-0.52948	-0.52948	-0.52948	-0.52948	-0.52948	-0.52948	-0.52948	-0.52948	-0.52948	-0.52948	-0.52948	-0.52948	-0.52948	-0.52948	-0.52948	-0.52948	-0.52948	-0.52948	-0.52948
	26.6565349544073	NAN	NAN	NAN	NAN	NAN	-0.52948	-0.52948	-0.52948	-0.52948	-0.52948	-0.52948	-0.52948	-0.52948	-0.52948	-0.52948	-0.52948	-0.52948	-0.52948	-0.52948	-0.52948	-0.52948	-0.52948	-0.52948	-0.52948	-0.52948	-0.52948	-0.52948	-0.52948	-0.52948	-0.52948	-0.52948	-0.52948	-0.52948	-0.52948	-0.52948	-0.52948	-0.52948	-0.52948	-0.52948	-0.52948	-0.52948	-0.52948	-0.52948	-0.52948	-0.52948	-0.52948	-0.52948	-0.52948
	26.7173252279635	NAN	NAN	NAN	NAN	NAN	-0.52948	-0.52948	-0.52948	-0.52948	-0.52948	-0.52948	-0.52948	-0.52948	-0.52948	-0.52948	-0.52948	-0.52948	-0.52948	-0.52948	-0.52948	-0.52948	-0.52948	-0.52948	-0.52948	-0.52948	-0.52948	-0.52948	-0.52948	-0.52948	-0.52948	-0.52948	-0.52948	-0.52948	-0.52948	-0.52948	-0.52948	-0.52948	-0.52948	-0.52948	-0.52948	-0.52948	-0.52948	-0.52948	-0.52948	-0.52948	-0.52948	-0.52948	-0.52948
	26.7781155015198	NAN	NAN	NAN	NAN	NAN	-0.52948	-0.52948	-0.52948	-0.52948	-0.52948	-0.52948	-0.52948	-0.52948	-0.52948	-0.52948	-0.52948	-0.52948	-0.52948	-0.52948	-0.52948	-0.52948	-0.52948	-0.52948	-0.52948	-0.52948	-0.52948	-0.52948	-0.52948	-0.52948	-0.52948	-0.52948	-0.52948	-0.52948	-0.52948	-0.52948	-0.52948	-0.52948	-0.52948	-0.52948	-0.52948	-0.52948	-0.52948	-0.52948	-0.52948	-0.52948	-0.52948	-0.52948	-0.52948
	26.838905775076	NAN	NAN	NAN	NAN	NAN	-0.52948	-0.52948	-0.52948	-0.52948	-0.52948	-0.52948	-0.52948	-0.52948	-0.52948	-0.52948	-0.52948	-0.52948	-0.52948	-0.52948	-0.52948	-0.52948	-0.52948	-0.52948	-0.52948	-0.52948	-0.52948	-0.52948	-0.52948	-0.52948	-0.52948	-0.52948	-0.52948	-0.52948	-0.52948	-0.52948	-0.52948	-0.52948	-0.52948	-0.52948	-0.52948	-0.52948	-0.52948	-0.52948	-0.52948	-0.52948	-0.52948	-0.52948	-0.52948
	26.8996960486322	NAN	NAN	NAN	NAN	NAN	-0.52948	-0.52948	-0.52948	-0.52948	-0.52948	-0.52948	-0.52948	-0.52948	-0.52948	-0.52948	-0.52948	-0.52948	-0.52948	-0.52948	-0.52948	-0.52948	-0.52948	-0.52948	-0.52948	-0.52948	-0.52948	-0.52948	-0.52948	-0.52948	-0.52948	-0.52948	-0.52948	-0.52948	-0.52948	-0.52948	-0.52948	-0.52948	-0.52948	-0.52948	-0.52948	-0.52948	-0.52948	-0.52948	-0.52948	-0.52948	-0.52948	-0.52948	-0.52948
	26.9604863221885	NAN	NAN	NAN	NAN	NAN	-0.52948	-0.52948	-0.52948	-0.52948	-0.52948	-0.52948	-0.52948	-0.52948	-0.52948	-0.52948	-0.52948	-0.56306	-0.56306	-0.56306	-0.56306	-0.56306	-0.52948	-0.52948	-0.52948	-0.52948	-0.52948	-0.52948	-0.52948	-0.52948	-0.52948	-0.52948	-0.52948	-0.52948	-0.52948	-0.52948	-0.52948	-0.52948	-0.52948	-0.52948	-0.52948	-0.52948	-0.52948	-0.52948	-0.52948	-0.52948	-0.52948	-0.52948	-0.52948
	27.0212765957447	NAN	NAN	NAN	NAN	NAN	-0.52948	-0.52948	-0.52948	-0.52948	-0.52948	-0.56306	-0.56306	-0.56343	-0.56343	-0.56343	-0.56343	-0.56343	-0.56343	-0.56343	-0.56455	-0.56343	-0.56343	-0.56343	-0.56343	-0.56343	-0.56306	-0.56306	-0.52948	-0.52948	-0.52948	-0.52948	-0.52948	-0.52948	-0.52948	-0.52948	-0.52948	-0.52948	-0.52948	-0.52948	-0.52948	-0.52948	-0.52948	-0.52948	-0.52948	-0.52948	-0.52948	-0.52948	-0.52948
	27.0820668693009	NAN	NAN	NAN	NAN	NAN	-0.52948	-0.56306	-0.56306	-0.56343	-0.56343	-0.56343	-0.56455	-0.56455	-0.56381	-0.56381	-0.56418	-0.56418	-0.56418	-0.56418	-0.56418	-0.56418	-0.56418	-0.56381	-0.56381	-0.56455	-0.56455	-0.56343	-0.56343	-0.56343	-0.56306	-0.56306	-0.52948	-0.52948	-0.52948	-0.52948	-0.52948	-0.52948	-0.52948	-0.52948	-0.52948	-0.52948	-0.52948	-0.52948	-0.52948	-0.52948	-0.52948	-0.52948	-0.52948
	27.1428571428571	NAN	NAN	NAN	NAN	NAN	-0.56306	-0.56343	-0.56343	-0.56381	-0.56381	-0.56418	-0.56418	-0.56418	-0.56418	-0.56381	-0.56381	-0.56381	-0.56381	-0.56381	-0.56381	-0.56381	-0.56381	-0.56381	-0.56418	-0.56418	-0.56418	-0.56418	-0.56381	-0.56381	-0.56455	-0.56343	-0.56306	-0.56306	-0.52948	-0.52948	-0.52948	-0.52948	-0.52948	-0.52948	-0.52948	-0.52948	-0.52948	-0.52948	-0.52948	-0.52948	-0.52948	-0.52948	-0.52948
	27.2036474164134	NAN	NAN	NAN	NAN	NAN	-0.56455	-0.56381	-0.56418	-0.56418	-0.56418	-0.56381	-0.56381	-0.56381	-0.56381	-0.56381	-0.56455	-0.56455	-0.56455	-0.56455	-0.56455	-0.56455	-0.56455	-0.56381	-0.56381	-0.56381	-0.56381	-0.56418	-0.56418	-0.56418	-0.56418	-0.56381	-0.56381	-0.56343	-0.56306	-0.52948	-0.52948	-0.52948	-0.52948	-0.52948	-0.52948	-0.52948	-0.52948	-0.52948	-0.52948	-0.52948	-0.52948	-0.52948	-0.52948
	27.2644376899696	NAN	NAN	NAN	NAN	NAN	-0.56381	-0.56418	-0.56418	-0.56381	-0.56381	-0.56455	-0.56343	-0.56493	-0.56493	-0.56493	-0.5653	-0.5653	-0.5653	-0.5653	-0.5653	-0.56493	-0.56493	-0.56493	-0.56493	-0.56493	-0.56455	-0.56455	-0.56455	-0.56381	-0.56418	-0.56418	-0.56381	-0.56381	-0.56455	-0.56343	-0.56306	-0.52948	-0.52948	-0.52948	-0.52948	-0.52948	-0.52948	-0.52948	-0.52948	-0.52948	-0.52948	-0.52948	-0.52948
	27.3252279635258	NAN	NAN	NAN	NAN	NAN	-0.56381	-0.56381	-0.56455	-0.56493	-0.56493	-0.56493	-0.56493	-0.5653	-0.5653	-0.5653	-0.5653	-0.5653	-0.5653	-0.5653	-0.5653	-0.5653	-0.5653	-0.5653	-0.5653	-0.5653	-0.56493	-0.56493	-0.56493	-0.56493	-0.56455	-0.56381	-0.56418	-0.56418	-0.56381	-0.56381	-0.56455	-0.56343	-0.56306	-0.52948	-0.52948	-0.52948	-0.52948	-0.52948	-0.52948	-0.52948	-0.52948	-0.52948	-0.52948
	27.3860182370821	NAN	NAN	NAN	NAN	NAN	-0.56455	-0.56455	-0.56493	-0.5653	-0.5653	-0.5653	-0.5653	-0.5653	-0.5653	-0.5653	-0.5653	-0.5653	-0.5653	-0.5653	-0.5653	-0.5653	-0.5653	-0.5653	-0.5653	-0.5653	-0.5653	-0.5653	-0.5653	-0.5653	-0.56493	-0.56493	-0.56455	-0.56381	-0.56381	-0.56418	-0.56381	-0.56381	-0.56343	-0.56306	-0.52948	-0.52948	-0.52948	-0.52948	-0.52948	-0.52948	-0.52948	-0.52948	-0.52948
	27.4468085106383	NAN	NAN	NAN	NAN	NAN	-0.56493	-0.5653	-0.5653	-0.5653	-0.5653	-0.5653	-0.5653	-0.5653	-0.5653	-0.5653	-0.5653	-0.5653	-0.5653	-0.5653	-0.5653	-0.5653	-0.5653	-0.5653	-0.5653	-0.5653	-0.5653	-0.5653	-0.5653	-0.5653	-0.5653	-0.5653	-0.56493	-0.56455	-0.56455	-0.56381	-0.56381	-0.56418	-0.56381	-0.56343	-0.56343	-0.56306	-0.52948	-0.52948	-0.52948	-0.52948	-0.52948	-0.52948	-0.52948
	27.5075987841945	NAN	NAN	NAN	NAN	NAN	-0.5653	-0.5653	-0.5653	-0.5653	-0.5653	-0.5653	-0.5653	-0.5653	-0.5653	-0.5653	-0.5653	-0.5653	-0.5653	-0.5653	-0.5653	-0.5653	-0.5653	-0.5653	-0.5653	-0.5653	-0.5653	-0.5653	-0.5653	-0.5653	-0.5653	-0.5653	-0.5653	-0.5653	-0.56493	-0.56455	-0.56455	-0.56381	-0.56418	-0.56418	-0.56455	-0.56343	-0.56306	-0.52948	-0.52948	-0.52948	-0.52948	-0.52948	-0.52948
	27.5683890577508	NAN	NAN	NAN	NAN	NAN	-0.5653	-0.5653	-0.5653	-0.5653	-0.5653	-0.5653	-0.5653	-0.5653	-0.5653	-0.5653	-0.5653	-0.5653	-0.5653	-0.5653	-0.5653	-0.5653	-0.5653	-0.5653	-0.5653	-0.5653	-0.5653	-0.5653	-0.5653	-0.5653	-0.5653	-0.5653	-0.5653	-0.5653	-0.5653	-0.5653	-0.56493	-0.56455	-0.56381	-0.56418	-0.56418	-0.56381	-0.56343	-0.56306	-0.52948	-0.52948	-0.52948	-0.52948	-0.52948
	27.629179331307	NAN	NAN	NAN	NAN	NAN	-0.5653	-0.5653	-0.5653	-0.5653	-0.5653	-0.5653	-0.5653	-0.5653	-0.5653	-0.5653	-0.5653	-0.5653	-0.5653	-0.5653	-0.5653	-0.5653	-0.5653	-0.5653	-0.5653	-0.5653	-0.5653	-0.5653	-0.5653	-0.5653	-0.5653	-0.5653	-0.5653	-0.5653	-0.5653	-0.5653	-0.5653	-0.56493	-0.56455	-0.56381	-0.56418	-0.56381	-0.56381	-0.56343	-0.52948	-0.52948	-0.52948	-0.52948	-0.52948
	27.6899696048632	NAN	NAN	NAN	NAN	NAN	-0.5653	-0.5653	-0.5653	-0.5653	-0.5653	-0.5653	-0.5653	-0.5653	-0.5653	-0.5653	-0.5653	-0.5653	-0.5653	-0.5653	-0.5653	-0.5653	-0.5653	-0.5653	-0.5653	-0.5653	-0.5653	-0.5653	-0.5653	-0.5653	-0.5653	-0.5653	-0.5653	-0.5653	-0.5653	-0.5653	-0.5653	-0.5653	-0.56493	-0.56493	-0.56381	-0.56381	-0.56381	-0.56455	-0.56343	-0.52948	-0.52948	-0.52948	-0.52948
	27.7507598784195	NAN	NAN	NAN	NAN	NAN	-0.5653	-0.5653	-0.5653	-0.5653	-0.5653	-0.5653	-0.5653	-0.5653	-0.5653	-0.5653	-0.5653	-0.5653	-0.5653	-0.5653	-0.5653	-0.5653	-0.5653	-0.5653	-0.5653	-0.5653	-0.5653	-0.5653	-0.5653	-0.5653	-0.5653	-0.5653	-0.5653	-0.5653	-0.5653	-0.5653	-0.5653	-0.5653	-0.5653	-0.56493	-0.56455	-0.56381	-0.56381	-0.56381	-0.56455	-0.56306	-0.52948	-0.52948	-0.52948
	27.8115501519757	NAN	NAN	NAN	NAN	NAN	-0.5653	-0.5653	-0.5653	-0.5653	-0.5653	-0.5653	-0.5653	-0.5653	-0.5653	-0.5653	-0.5653	-0.5653	-0.5653	-0.5653	-0.5653	-0.5653	-0.5653	-0.5653	-0.5653	-0.5653	-0.5653	-0.5653	-0.5653	-0.5653	-0.5653	-0.5653	-0.5653	-0.5653	-0.5653	-0.5653	-0.5653	-0.5653	-0.5653	-0.5653	-0.56493	-0.56455	-0.56381	-0.56418	-0.56381	-0.56455	-0.56306	-0.52948	-0.52948
	27.8723404255319	NAN	NAN	NAN	NAN	NAN	-0.5653	-0.5653	-0.5653	-0.5653	-0.5653	-0.5653	-0.5653	-0.5653	-0.5653	-0.5653	-0.5653	-0.5653	-0.5653	-0.5653	-0.5653	-0.5653	-0.5653	-0.5653	-0.5653	-0.5653	-0.5653	-0.5653	-0.5653	-0.5653	-0.5653	-0.5653	-0.5653	-0.5653	-0.5653	-0.5653	-0.5653	-0.5653	-0.5653	-0.5653	-0.5653	-0.56493	-0.56455	-0.56381	-0.56418	-0.56381	-0.56343	-0.56306	-0.52948
	27.9331306990881	NAN	NAN	NAN	NAN	NAN	-0.5653	-0.5653	-0.5653	-0.5653	-0.5653	-0.5653	-0.5653	-0.5653	-0.5653	-0.5653	-0.5653	-0.5653	-0.5653	-0.5653	-0.5653	-0.5653	-0.5653	-0.5653	-0.5653	-0.5653	-0.5653	-0.5653	-0.5653	-0.5653	-0.5653	-0.5653	-0.5653	-0.5653	-0.5653	-0.5653	-0.5653	-0.5653	-0.5653	-0.5653	-0.5653	-0.5653	-0.56493	-0.56455	-0.56418	-0.56418	-0.56455	-0.56343	-0.52948
	27.9939209726444	NAN	NAN	NAN	NAN	NAN	-0.5653	-0.5653	-0.5653	-0.5653	-0.5653	-0.5653	-0.5653	-0.5653	-0.5653	-0.5653	-0.5653	-0.5653	-0.5653	-0.5653	-0.5653	-0.5653	-0.5653	-0.5653	-0.5653	-0.5653	-0.5653	-0.5653	-0.5653	-0.5653	-0.5653	-0.5653	-0.5653	-0.5653	-0.5653	-0.5653	-0.5653	-0.5653	-0.5653	-0.5653	-0.5653	-0.5653	-0.5653	-0.56493	-0.56381	-0.56418	-0.56381	-0.56343	-0.56306
	28.0547112462006	NAN	NAN	NAN	NAN	NAN	-0.5653	-0.5653	-0.5653	-0.5653	-0.5653	-0.5653	-0.5653	-0.5653	-0.5653	-0.5653	-0.5653	-0.5653	-0.5653	-0.5653	-0.5653	-0.5653	-0.5653	-0.5653	-0.5653	-0.5653	-0.5653	-0.5653	-0.5653	-0.5653	-0.5653	-0.5653	-0.5653	-0.5653	-0.5653	-0.5653	-0.5653	-0.5653	-0.5653	-0.5653	-0.5653	-0.5653	-0.5653	-0.56493	-0.56455	-0.56381	-0.56418	-0.56381	-0.56343
	28.1155015197568	NAN	NAN	NAN	NAN	NAN	-0.5653	-0.5653	-0.5653	-0.5653	-0.5653	-0.5653	-0.5653	-0.5653	-0.5653	-0.5653	-0.5653	-0.5653	-0.5653	-0.5653	-0.5653	-0.5653	-0.5653	-0.5653	-0.5653	-0.5653	-0.5653	-0.5653	-0.5653	-0.5653	-0.5653	-0.5653	-0.5653	-0.5653	-0.5653	-0.5653	-0.5653	-0.5653	-0.5653	-0.5653	-0.5653	-0.5653	-0.5653	-0.5653	-0.56493	-0.56455	-0.56381	-0.56381	-0.56455
	28.1762917933131	NAN	NAN	NAN	NAN	NAN	-0.5653	-0.5653	-0.5653	-0.5653	-0.5653	-0.5653	-0.5653	-0.5653	-0.5653	-0.5653	-0.5653	-0.5653	-0.5653	-0.5653	-0.5653	-0.5653	-0.5653	-0.5653	-0.5653	-0.5653	-0.5653	-0.5653	-0.5653	-0.5653	-0.5653	-0.5653	-0.5653	-0.5653	-0.5653	-0.5653	-0.5653	-0.5653	-0.5653	-0.5653	-0.5653	-0.5653	-0.5653	-0.5653	-0.5653	-0.56455	-0.56381	-0.56418	-0.56381
	28.2370820668693	NAN	NAN	NAN	NAN	NAN	-0.5653	-0.5653	-0.5653	-0.5653	-0.5653	-0.5653	-0.5653	-0.5653	-0.5653	-0.5653	-0.5653	-0.5653	-0.5653	-0.5653	-0.5653	-0.5653	-0.5653	-0.5653	-0.5653	-0.5653	-0.5653	-0.5653	-0.5653	-0.5653	-0.5653	-0.5653	-0.5653	-0.5653	-0.5653	-0.5653	-0.5653	-0.5653	-0.5653	-0.5653	-0.5653	-0.5653	-0.5653	-0.5653	-0.5653	-0.56493	-0.56455	-0.56381	-0.56381
	28.2978723404255	NAN	NAN	NAN	NAN	NAN	-0.5653	-0.5653	-0.5653	-0.5653	-0.5653	-0.5653	-0.5653	-0.5653	-0.5653	-0.5653	-0.5653	-0.5653	-0.5653	-0.5653	-0.5653	-0.5653	-0.5653	-0.5653	-0.5653	-0.5653	-0.5653	-0.5653	-0.5653	-0.5653	-0.5653	-0.5653	-0.5653	-0.5653	-0.5653	-0.5653	-0.5653	-0.5653	-0.5653	-0.5653	-0.5653	-0.5653	-0.5653	-0.5653	-0.5653	-0.5653	-0.56455	-0.56381	-0.56418
	28.3586626139818	NAN	NAN	NAN	NAN	NAN	-0.5653	-0.5653	-0.5653	-0.5653	-0.5653	-0.5653	-0.5653	-0.5653	-0.5653	-0.5653	-0.5653	-0.5653	-0.5653	-0.5653	-0.5653	-0.5653	-0.5653	-0.5653	-0.5653	-0.5653	-0.5653	-0.5653	-0.5653	-0.5653	-0.5653	-0.5653	-0.5653	-0.5653	-0.5653	-0.5653	-0.5653	-0.5653	-0.5653	-0.5653	-0.5653	-0.5653	-0.5653	-0.5653	-0.5653	-0.5653	-0.56493	-0.56455	-0.56418
	28.419452887538	NAN	NAN	NAN	NAN	NAN	-0.5653	-0.5653	-0.5653	-0.5653	-0.5653	-0.5653	-0.5653	-0.5653	-0.5653	-0.5653	-0.5653	-0.5653	-0.5653	-0.5653	-0.5653	-0.5653	-0.5653	-0.5653	-0.5653	-0.5653	-0.5653	-0.5653	-0.5653	-0.5653	-0.5653	-0.5653	-0.5653	-0.5653	-0.5653	-0.5653	-0.5653	-0.5653	-0.5653	-0.5653	-0.5653	-0.5653	-0.5653	-0.5653	-0.5653	-0.5653	-0.5653	-0.56455	-0.56381
	28.4802431610942	NAN	NAN	NAN	NAN	NAN	-0.5653	-0.5653	-0.5653	-0.5653	-0.5653	-0.5653	-0.5653	-0.5653	-0.5653	-0.5653	-0.5653	-0.5653	-0.5653	-0.5653	-0.5653	-0.5653	-0.5653	-0.5653	-0.5653	-0.5653	-0.5653	-0.5653	-0.5653	-0.5653	-0.5653	-0.5653	-0.5653	-0.5653	-0.5653	-0.5653	-0.5653	-0.5653	-0.5653	-0.5653	-0.5653	-0.5653	-0.5653	-0.5653	-0.5653	-0.5653	-0.5653	-0.56493	-0.56455
	28.5410334346505	NAN	NAN	NAN	NAN	NAN	-0.5653	-0.5653	-0.5653	-0.5653	-0.5653	-0.5653	-0.5653	-0.5653	-0.5653	-0.5653	-0.5653	-0.5653	-0.5653	-0.5653	-0.5653	-0.5653	-0.5653	-0.5653	-0.5653	-0.5653	-0.5653	-0.5653	-0.5653	-0.5653	-0.5653	-0.5653	-0.5653	-0.5653	-0.5653	-0.5653	-0.5653	-0.5653	-0.5653	-0.5653	-0.5653	-0.5653	-0.5653	-0.5653	-0.5653	-0.5653	-0.5653	-0.56493	-0.56455
	28.6018237082067	NAN	NAN	NAN	NAN	NAN	-0.5653	-0.5653	-0.5653	-0.5653	-0.5653	-0.5653	-0.5653	-0.5653	-0.5653	-0.5653	-0.5653	-0.5653	-0.5653	-0.5653	-0.5653	-0.5653	-0.5653	-0.5653	-0.5653	-0.5653	-0.5653	-0.5653	-0.5653	-0.5653	-0.5653	-0.5653	-0.5653	-0.5653	-0.5653	-0.5653	-0.5653	-0.5653	-0.5653	-0.5653	-0.5653	-0.5653	-0.5653	-0.5653	-0.5653	-0.5653	-0.5653	-0.56493	-0.56455
	28.6626139817629	NAN	NAN	NAN	NAN	NAN	-0.5653	-0.5653	-0.5653	-0.5653	-0.5653	-0.5653	-0.5653	-0.5653	-0.5653	-0.5653	-0.5653	-0.5653	-0.5653	-0.5653	-0.5653	-0.5653	-0.5653	-0.5653	-0.5653	-0.5653	-0.5653	-0.5653	-0.5653	-0.5653	-0.5653	-0.5653	-0.5653	-0.5653	-0.5653	-0.5653	-0.5653	-0.5653	-0.5653	-0.5653	-0.5653	-0.5653	-0.5653	-0.5653	-0.5653	-0.5653	-0.5653	-0.5653	-0.56455
	28.7234042553192	NAN	NAN	NAN	NAN	NAN	-0.5653	-0.5653	-0.5653	-0.5653	-0.5653	-0.5653	-0.5653	-0.5653	-0.5653	-0.5653	-0.5653	-0.5653	-0.5653	-0.5653	-0.5653	-0.5653	-0.5653	-0.5653	-0.5653	-0.5653	-0.5653	-0.5653	-0.5653	-0.5653	-0.5653	-0.5653	-0.5653	-0.5653	-0.5653	-0.5653	-0.5653	-0.5653	-0.5653	-0.5653	-0.5653	-0.5653	-0.5653	-0.5653	-0.5653	-0.5653	-0.5653	-0.5653	-0.56493
	28.7841945288754	NAN	NAN	NAN	NAN	NAN	-0.5653	-0.5653	-0.5653	-0.5653	-0.5653	-0.5653	-0.5653	-0.5653	-0.5653	-0.5653	-0.5653	-0.5653	-0.5653	-0.5653	-0.5653	-0.5653	-0.5653	-0.5653	-0.5653	-0.5653	-0.5653	-0.5653	-0.5653	-0.5653	-0.5653	-0.5653	-0.5653	-0.5653	-0.5653	-0.5653	-0.5653	-0.5653	-0.5653	-0.5653	-0.5653	-0.5653	-0.5653	-0.5653	-0.5653	-0.5653	-0.5653	-0.5653	-0.56493
	28.8449848024316	NAN	NAN	NAN	NAN	NAN	-0.5653	-0.5653	-0.5653	-0.5653	-0.5653	-0.5653	-0.5653	-0.5653	-0.5653	-0.5653	-0.5653	-0.5653	-0.5653	-0.5653	-0.5653	-0.5653	-0.5653	-0.5653	-0.5653	-0.5653	-0.5653	-0.5653	-0.5653	-0.5653	-0.5653	-0.5653	-0.5653	-0.5653	-0.5653	-0.5653	-0.5653	-0.5653	-0.5653	-0.5653	-0.5653	-0.5653	-0.5653	-0.5653	-0.5653	-0.5653	-0.5653	-0.5653	-0.56493
	28.9057750759878	NAN	NAN	NAN	NAN	NAN	-0.5653	-0.5653	-0.5653	-0.5653	-0.5653	-0.5653	-0.5653	-0.5653	-0.5653	-0.5653	-0.5653	-0.5653	-0.5653	-0.5653	-0.5653	-0.5653	-0.5653	-0.5653	-0.5653	-0.5653	-0.5653	-0.5653	-0.5653	-0.5653	-0.5653	-0.5653	-0.5653	-0.5653	-0.5653	-0.5653	-0.5653	-0.5653	-0.5653	-0.5653	-0.5653	-0.5653	-0.5653	-0.5653	-0.5653	-0.5653	-0.5653	-0.5653	-0.56493
	28.9665653495441	NAN	NAN	NAN	NAN	NAN	-0.5653	-0.5653	-0.5653	-0.5653	-0.5653	-0.5653	-0.5653	-0.5653	-0.5653	-0.5653	-0.5653	-0.5653	-0.5653	-0.5653	-0.5653	-0.5653	-0.5653	-0.5653	-0.5653	-0.5653	-0.5653	-0.5653	-0.5653	-0.5653	-0.5653	-0.5653	-0.5653	-0.5653	-0.5653	-0.5653	-0.5653	-0.5653	-0.5653	-0.5653	-0.5653	-0.5653	-0.5653	-0.5653	-0.5653	-0.5653	-0.5653	-0.5653	-0.56493
	29.0273556231003	NAN	NAN	NAN	NAN	NAN	-0.5653	-0.5653	-0.5653	-0.5653	-0.5653	-0.5653	-0.5653	-0.5653	-0.5653	-0.5653	-0.5653	-0.5653	-0.5653	-0.5653	-0.5653	-0.5653	-0.5653	-0.5653	-0.5653	-0.5653	-0.5653	-0.5653	-0.5653	-0.5653	-0.5653	-0.5653	-0.5653	-0.5653	-0.5653	-0.5653	-0.5653	-0.5653	-0.5653	-0.5653	-0.5653	-0.5653	-0.5653	-0.5653	-0.5653	-0.5653	-0.5653	-0.5653	-0.56493
	29.0881458966565	NAN	NAN	NAN	NAN	NAN	-0.5653	-0.5653	-0.5653	-0.5653	-0.5653	-0.5653	-0.5653	-0.5653	-0.5653	-0.5653	-0.5653	-0.5653	-0.5653	-0.5653	-0.5653	-0.5653	-0.5653	-0.5653	-0.5653	-0.5653	-0.5653	-0.5653	-0.5653	-0.5653	-0.5653	-0.5653	-0.5653	-0.5653	-0.5653	-0.5653	-0.5653	-0.5653	-0.5653	-0.5653	-0.5653	-0.5653	-0.5653	-0.5653	-0.5653	-0.5653	-0.5653	-0.5653	-0.56493
	29.1489361702128	NAN	NAN	NAN	NAN	NAN	-0.5653	-0.5653	-0.5653	-0.5653	-0.5653	-0.5653	-0.5653	-0.5653	-0.5653	-0.5653	-0.5653	-0.5653	-0.5653	-0.5653	-0.5653	-0.5653	-0.5653	-0.5653	-0.5653	-0.5653	-0.5653	-0.5653	-0.5653	-0.5653	-0.5653	-0.5653	-0.5653	-0.5653	-0.5653	-0.5653	-0.5653	-0.5653	-0.5653	-0.5653	-0.5653	-0.5653	-0.5653	-0.5653	-0.5653	-0.5653	-0.5653	-0.5653	-0.56493
	29.209726443769	NAN	NAN	NAN	NAN	NAN	-0.5653	-0.5653	-0.5653	-0.5653	-0.5653	-0.5653	-0.5653	-0.5653	-0.5653	-0.5653	-0.5653	-0.5653	-0.5653	-0.5653	-0.5653	-0.5653	-0.5653	-0.5653	-0.5653	-0.5653	-0.5653	-0.5653	-0.5653	-0.5653	-0.5653	-0.5653	-0.5653	-0.5653	-0.5653	-0.5653	-0.5653	-0.5653	-0.5653	-0.5653	-0.5653	-0.5653	-0.5653	-0.5653	-0.5653	-0.5653	-0.5653	-0.5653	-0.56493
	29.2705167173252	NAN	NAN	NAN	NAN	NAN	-0.5653	-0.5653	-0.5653	-0.5653	-0.5653	-0.5653	-0.5653	-0.5653	-0.5653	-0.5653	-0.5653	-0.5653	-0.5653	-0.5653	-0.5653	-0.5653	-0.5653	-0.5653	-0.5653	-0.5653	-0.5653	-0.5653	-0.5653	-0.5653	-0.5653	-0.5653	-0.5653	-0.5653	-0.5653	-0.5653	-0.5653	-0.5653	-0.5653	-0.5653	-0.5653	-0.5653	-0.5653	-0.5653	-0.5653	-0.5653	-0.5653	-0.5653	-0.56493
	29.3313069908815	NAN	NAN	NAN	NAN	NAN	-0.5653	-0.5653	-0.5653	-0.5653	-0.5653	-0.5653	-0.5653	-0.5653	-0.5653	-0.5653	-0.5653	-0.5653	-0.5653	-0.5653	-0.5653	-0.5653	-0.5653	-0.5653	-0.5653	-0.5653	-0.5653	-0.5653	-0.5653	-0.5653	-0.5653	-0.5653	-0.5653	-0.5653	-0.5653	-0.5653	-0.5653	-0.5653	-0.5653	-0.5653	-0.5653	-0.5653	-0.5653	-0.5653	-0.5653	-0.5653	-0.5653	-0.5653	-0.56493
	29.3920972644377	NAN	NAN	NAN	NAN	NAN	-0.5653	-0.5653	-0.5653	-0.5653	-0.5653	-0.5653	-0.5653	-0.5653	-0.5653	-0.5653	-0.5653	-0.5653	-0.5653	-0.5653	-0.5653	-0.5653	-0.5653	-0.5653	-0.5653	-0.5653	-0.5653	-0.5653	-0.5653	-0.5653	-0.5653	-0.5653	-0.5653	-0.5653	-0.5653	-0.5653	-0.5653	-0.5653	-0.5653	-0.5653	-0.5653	-0.5653	-0.5653	-0.5653	-0.5653	-0.5653	-0.5653	-0.5653	-0.56455
	29.4528875379939	NAN	NAN	NAN	NAN	NAN	-0.5653	-0.5653	-0.5653	-0.5653	-0.5653	-0.5653	-0.5653	-0.5653	-0.5653	-0.5653	-0.5653	-0.5653	-0.5653	-0.5653	-0.5653	-0.5653	-0.5653	-0.5653	-0.5653	-0.5653	-0.5653	-0.5653	-0.5653	-0.5653	-0.5653	-0.5653	-0.5653	-0.5653	-0.5653	-0.5653	-0.5653	-0.5653	-0.5653	-0.5653	-0.5653	-0.5653	-0.5653	-0.5653	-0.5653	-0.5653	-0.5653	-0.56493	-0.56455
	29.5136778115502	NAN	NAN	NAN	NAN	NAN	-0.5653	-0.5653	-0.5653	-0.5653	-0.5653	-0.5653	-0.5653	-0.5653	-0.5653	-0.5653	-0.5653	-0.5653	-0.5653	-0.5653	-0.5653	-0.5653	-0.5653	-0.5653	-0.5653	-0.5653	-0.5653	-0.5653	-0.5653	-0.5653	-0.5653	-0.5653	-0.5653	-0.5653	-0.5653	-0.5653	-0.5653	-0.5653	-0.5653	-0.5653	-0.5653	-0.5653	-0.5653	-0.5653	-0.5653	-0.5653	-0.5653	-0.56493	-0.56455
	29.5744680851064	NAN	NAN	NAN	NAN	NAN	-0.5653	-0.5653	-0.5653	-0.5653	-0.5653	-0.5653	-0.5653	-0.5653	-0.5653	-0.5653	-0.5653	-0.5653	-0.5653	-0.5653	-0.5653	-0.5653	-0.5653	-0.5653	-0.5653	-0.5653	-0.5653	-0.5653	-0.5653	-0.5653	-0.5653	-0.5653	-0.5653	-0.5653	-0.5653	-0.5653	-0.5653	-0.5653	-0.5653	-0.5653	-0.5653	-0.5653	-0.5653	-0.5653	-0.5653	-0.5653	-0.5653	-0.56493	-0.56455
	29.6352583586626	NAN	NAN	NAN	NAN	NAN	-0.5653	-0.5653	-0.5653	-0.5653	-0.5653	-0.5653	-0.5653	-0.5653	-0.5653	-0.5653	-0.5653	-0.5653	-0.5653	-0.5653	-0.5653	-0.5653	-0.5653	-0.5653	-0.5653	-0.5653	-0.5653	-0.5653	-0.5653	-0.5653	-0.5653	-0.5653	-0.5653	-0.5653	-0.5653	-0.5653	-0.5653	-0.5653	-0.5653	-0.5653	-0.5653	-0.5653	-0.5653	-0.5653	-0.5653	-0.5653	-0.56493	-0.56455	-0.56381
	29.6960486322188	NAN	NAN	NAN	NAN	NAN	-0.5653	-0.5653	-0.5653	-0.5653	-0.5653	-0.5653	-0.5653	-0.5653	-0.5653	-0.5653	-0.5653	-0.5653	-0.5653	-0.5653	-0.5653	-0.5653	-0.5653	-0.5653	-0.5653	-0.5653	-0.5653	-0.5653	-0.5653	-0.5653	-0.5653	-0.5653	-0.5653	-0.5653	-0.5653	-0.5653	-0.5653	-0.5653	-0.5653	-0.5653	-0.5653	-0.5653	-0.5653	-0.5653	-0.5653	-0.5653	-0.56493	-0.56455	-0.56418
	29.7568389057751	NAN	NAN	NAN	NAN	NAN	NAN	NAN	NAN	NAN	NAN	NAN	NAN	NAN	NAN	NAN	NAN	NAN	NAN	NAN	NAN	NAN	NAN	NAN	NAN	NAN	NAN	NAN	NAN	NAN	NAN	NAN	NAN	NAN	NAN	NAN	NAN	NAN	NAN	NAN	NAN	NAN	NAN	NAN	NAN	NAN	NAN	NAN	NAN
	29.8176291793313	NAN	NAN	NAN	NAN	NAN	NAN	NAN	NAN	NAN	NAN	NAN	NAN	NAN	NAN	NAN	NAN	NAN	NAN	NAN	NAN	NAN	NAN	NAN	NAN	NAN	NAN	NAN	NAN	NAN	NAN	NAN	NAN	NAN	NAN	NAN	NAN	NAN	NAN	NAN	NAN	NAN	NAN	NAN	NAN	NAN	NAN	NAN	NAN
	29.8784194528875	NAN	NAN	NAN	NAN	NAN	NAN	NAN	NAN	NAN	NAN	NAN	NAN	NAN	NAN	NAN	NAN	NAN	NAN	NAN	NAN	NAN	NAN	NAN	NAN	NAN	NAN	NAN	NAN	NAN	NAN	NAN	NAN	NAN	NAN	NAN	NAN	NAN	NAN	NAN	NAN	NAN	NAN	NAN	NAN	NAN	NAN	NAN	NAN
	29.9392097264438	NAN	NAN	NAN	NAN	NAN	NAN	NAN	NAN	NAN	NAN	NAN	NAN	NAN	NAN	NAN	NAN	NAN	NAN	NAN	NAN	NAN	NAN	NAN	NAN	NAN	NAN	NAN	NAN	NAN	NAN	NAN	NAN	NAN	NAN	NAN	NAN	NAN	NAN	NAN	NAN	NAN	NAN	NAN	NAN	NAN	NAN	NAN	NAN
	30	NAN	NAN	NAN	NAN	NAN	NAN	NAN	NAN	NAN	NAN	NAN	NAN	NAN	NAN	NAN	NAN	NAN	NAN	NAN	NAN	NAN	NAN	NAN	NAN	NAN	NAN	NAN	NAN	NAN	NAN	NAN	NAN	NAN	NAN	NAN	NAN	NAN	NAN	NAN	NAN	NAN	NAN	NAN	NAN	NAN	NAN	NAN	NAN
[truncated: 942 more columns]
