# Supplementary material for: Femtosecond concerted rotation of molecules on a 2D material interface
Source: Nat Commun. 2026 Feb 27;17:2110. doi: 10.1038/s41467-026-69801-6 (PMC12954116; doi:10.1038/s41467-026-69801-6)
Supplement: Supplementary file 4 — Source data 2 [file 41467_2026_69801_MOESM4_ESM.zip › figS10-13_part1/INCAR_and_CONTCAR/INCAR_01]

 NPAR   = 12
 NCORE  = 12
 ENCUT  = 500
 EDIFF  = 1E-7
 ISMEAR = 1
 SIGMA  = 0.1
 LREAL  = Auto
 EMIN   = -10
 EMAX   = 5
 IDIPOL = 3
 LDIPOL = .TRUE.
 ISPIN  = 2
 EDIFFG = 1E-3
 NSW    = 400
 IBRION = 2
 POTIM  = 0.1
 SMASS  = -3
 
 LDAU      = .TRUE.
 LDAUTYPE  = 2
 LDAUL     = 2    -1   2   -1   -1   -1 
 LDAUU     = 0.0  0.0  4.0  0.0  0.0  0.0
 LDAUJ     = 0.0  0.0  0.0  0.0  0.0  0.0
 LDAUPRINT = 2
 LMAXMIX   = 4 
