# Supplementary material for: Femtosecond concerted rotation of molecules on a 2D material interface
Source: Nat Commun. 2026 Feb 27;17:2110. doi: 10.1038/s41467-026-69801-6 (PMC12954116; doi:10.1038/s41467-026-69801-6)
Supplement: Supplementary file 4 — Source data 2 [file 41467_2026_69801_MOESM4_ESM.zip › figS10-13_part1/INCAR_and_CONTCAR/cupc_VASP.xyz]

249
Lattice="28.2880001068 0.0 0.0 -14.1440000534 24.4981267148 0.0 0.0 0.0 20.0" Properties=species:S:1:pos:R:3 pbc="T T T"
Se      -0.00011182       1.02080758       2.55608399
Se      -3.53595109       7.14542395       2.55658290
Se      -7.07211018      13.26979130       2.55615891
Se     -10.60783474      19.39426515       2.55607981
Se       7.07195504       1.02089396       2.55601150
Se       3.53661902       7.14460449       2.55473842
Se      -0.00072485      13.27012562       2.55477993
Se      -3.53584351      19.39411396       2.55604226
Se      14.14399732       1.02093644       2.55618263
Se      10.60862095       7.14533311       2.55563448
Se       7.07133327      13.27023230       2.55484708
Se       3.53587377      19.39489749       2.55533696
Se      21.21602924       1.02072012       2.55612223
Se      17.67989988       7.14522003       2.55619849
Se      14.14349039      13.26982072       2.55627181
Se      10.60761081      19.39491203       2.55550215
Se       1.76797683       4.08309994       2.55623985
Se      -1.76808260      10.20731121       2.55552055
Se      -5.30384003      16.33199108       2.55635304
Se      -8.84015793      22.45670469       2.55658633
Se       8.84003133       4.08299623       2.55600795
Se       5.30381541      10.20632216       2.55321296
Se       1.76862358      16.33151382       2.55328567
Se      -1.76798823      22.45618225       2.55632100
Se      15.91189854       4.08295092       2.55625564
Se      12.37597726      10.20717776       2.55556792
Se       8.83938988      16.33146208       2.55342623
Se       5.30384404      22.45610494       2.55667570
Se      22.98378383       4.08294321       2.55625800
Se      19.44783870      10.20754482       2.55656508
Se      15.91154309      16.33195370       2.55630347
Se      12.37601448      22.45620393       2.55626017
Se       3.53606730       1.02060145       2.55621582
Se      -0.00077825       7.14519138       2.55582572
Se      -3.53578098      13.26982127       2.55638798
Se      -7.07209363      19.39424891       2.55611577
Se      10.60799141       1.02083328       2.55625922
Se       7.07148493       7.14455342       2.55464326
Se       3.53650439      13.27035285       2.55451414
Se       0.00029828      19.39513989       2.55547323
Se      17.68005644       1.02073941       2.55609986
Se      14.14369687       7.14539960       2.55654496
Se      10.60856704      13.27030163       2.55497811
Se       7.07215756      19.39481405       2.55505112
Se      24.75207735       1.02091008       2.55621231
Se      21.21607941       7.14539269       2.55659046
Se      17.68010839      13.26978220       2.55614353
Se      14.14374069      19.39410768       2.55588924
Se       3.53577806       5.10485325       5.66679169
Se      -0.00002450      11.23112824       5.65367263
Se      -3.53540301      17.35283853       5.66734316
Se      -7.07209137      23.47743135       5.66580106
Se      10.60737401       5.10470961       5.66781030
Se       7.07145007      11.22652072       5.63473513
Se       3.54005912      17.35333271       5.64555823
Se      -0.00003756      23.47711488       5.66509342
Se      17.67973712       5.10380410       5.66580417
Se      14.14290331      11.22819606       5.66654153
Se      10.60836787      17.35273922       5.63373402
Se       7.07188327      23.47711283       5.66506740
Se      24.75225840       5.10395558       5.66493567
Se      21.21598587      11.22839247       5.66571172
Se      17.67978764      17.35282843       5.66576424
Se      14.14386794      23.47737310       5.66557816
Se       5.30382961       2.04147998       5.66539529
Se       1.76887254       8.16773945       5.63807955
Se      -1.76671523      14.29072791       5.66771872
Se      -5.30386320      20.41495783       5.66468300
Se      12.37578875       2.04148663       5.66566286
Se       8.83885672       8.16666093       5.64091782
Se       5.30396101      14.28901120       5.65316854
Se       1.76862337      20.41421604       5.66669650
Se      19.44783349       2.04135309       5.66579035
Se      15.91160577       8.16620982       5.66479614
Se      12.37445548      14.29069796       5.66799421
Se       8.83904650      20.41447562       5.66553052
Se      26.51995026       2.04147735       5.66558665
Se      22.98423985       8.16620196       5.66469935
Se      19.44785678      14.29062270       5.66582545
Se      15.91172002      20.41506430       5.66516163
Se      -1.76770860       4.08332609       2.55640951
Se      -5.30366308      10.20772919       2.55606950
Se      -8.84015014      16.33201379       2.55659044
Se     -12.37573710      22.45677713       2.55596311
Se       5.30377532       4.08348191       2.55663933
Se       1.76793386      10.20831287       2.55319666
Se      -1.76901920      16.33074171       2.55437213
Se      -5.30423885      22.45676654       2.55597482
Se      12.37578935       4.08336652       2.55635834
Se       8.83972898      10.20820049       2.55363426
Se       5.30372312      16.33053162       2.55519691
Se       1.76817883      22.45649235       2.55656042
Se      19.44783224       4.08297728       2.55646952
Se      15.91148726      10.20739858       2.55611531
Se      12.37688387      16.33081156       2.55460894
Se       8.83975374      22.45634029       2.55642948
Se       0.00037028       5.10455818       5.66764821
Se      -3.53528157      11.22823029       5.66618520
Se      -7.07211563      17.35281807       5.66576721
Se     -10.60823646      23.47744197       5.66581195
Se       7.07181447       5.10463896       5.66713486
Se       3.53601147      11.22660035       5.63407435
Se      -0.00031672      17.35260154       5.63317511
Se      -3.53611806      23.47739227       5.66563343
Se      14.14366281       5.10395892       5.66496020
Se      10.60798037      11.23114227       5.65113407
Se       7.06846068      17.35267560       5.64437127
Se       3.53582404      23.47717738       5.66498016
Se      21.21594738       5.10380347       5.66580642
Se      17.67973012      11.22842319       5.66564079
Se      14.14314083      17.35285651       5.66709296
Se      10.60780771      23.47688073       5.66516736
Se       1.76784533       2.04187154       5.66474822
Se      -1.76712278       8.16689365       5.66781324
Se      -5.30357105      14.29065647       5.66481138
Se      -8.84015512      20.41512110       5.66578435
Se       8.83992437       2.04174473       5.66493938
Se       5.30405256       8.16714777       5.66661508
Se       1.76715726      14.29009515       5.64080568
Se      -1.76757552      20.41452669       5.66790506
Se      15.91176395       2.04142204       5.66568699
Se      12.37492632       8.16669514       5.66750273
Se       8.84056327      14.29057948       5.64292089
Se       5.30385759      20.41350357       5.66746011
Se      22.98395102       2.04138457       5.66584328
Se      19.44784631       8.16617718       5.66578693
Se      15.91149199      14.29061691       5.66481040
Se      12.37531188      20.41456478       5.66794153
Ti       3.53585235       3.06200063       4.10914691
Ti       0.00005082       9.18663657       4.10788321
Ti      -3.53616789      15.31137215       4.10883392
Ti      -7.07220817      21.43587764       4.10931412
Ti      10.60780509       3.06191891       4.10927837
Ti       7.07087248       9.18362754       4.10674799
Ti       3.53328759      15.31350555       4.10580665
Ti      -0.00029666      21.43593796       4.10911754
Ti      17.67997518       3.06234390       4.10927569
Ti      14.14404144       9.18707708       4.10916799
Ti      10.60834000      15.31225596       4.10896669
Ti       7.07161519      21.43555432       4.10906002
Ti      24.75180418       3.06212665       4.10934296
Ti      21.21570856       9.18675948       4.10935968
Ti      17.68008381      15.31139122       4.10939107
Ti      14.14438928      21.43601159       4.10927049
Ti      -8.84006381      24.49797493       4.10940338
Ti       1.76799814       6.12444634       4.10860879
Ti      -1.76793034      12.24922599       4.10817400
Ti      -5.30438135      18.37390645       4.10921905
Ti      12.37585128       0.00008584       4.10940473
Ti       8.83977428       6.12405567       4.10823347
Ti       5.30388206      12.24944137       4.10280424
Ti       1.76812675      18.37486295       4.10705185
Ti      19.44790717       0.00033344       4.10941725
Ti      15.91214346       6.12446324       4.10932041
Ti      12.37589233      12.24940591       4.10809984
Ti       8.83981437      18.37486232       4.10753332
Ti      26.52001064       0.00009662       4.10940125
Ti      22.98371070       6.12446963       4.10935057
Ti      19.44794052      12.24900650       4.10936172
Ti      15.91223961      18.37390627       4.10921476
Ti       0.00009589       3.06192427       4.10923231
Ti      -3.53617101       9.18715183       4.10913727
Ti      -7.07225304      15.31138704       4.10940748
Ti     -10.60794706      21.43586428       4.10933147
Ti       7.07195518       3.06199736       4.10918817
Ti       3.53715536       9.18366560       4.10592768
Ti      -0.00075346      15.31240729       4.10858576
Ti      -3.53650571      21.43599284       4.10925272
Ti      14.14405114       3.06211841       4.10933920
Ti      10.60809525       9.18655203       4.10760517
Ti       7.07465088      15.31335198       4.10554450
Ti       3.53616037      21.43556423       4.10920117
Ti      21.21586231       3.06235142       4.10927585
Ti      17.68014854       9.18675917       4.10933793
Ti      14.14396107      15.31138065       4.10885822
Ti      10.60820585      21.43594988       4.10899667
Ti     -12.37601609      24.49808573       4.10939582
Ti      -1.76810385       6.12441146       4.10917703
Ti      -5.30438678      12.24921266       4.10941720
Ti      -8.84007914      18.37356440       4.10942939
Ti      -5.30414810      24.49808837       4.10939433
Ti       5.30397356       6.12532949       4.10929298
Ti       1.76542582      12.24792190       4.10513975
Ti      -1.76935249      18.37389344       4.10701381
Ti      15.91201433       0.00017544       4.10933580
Ti      12.37594912       6.12436601       4.10918181
Ti       8.84266372      12.24804142       4.10621420
Ti       5.30388545      18.37325667       4.10683002
Ti      22.98383174       0.00014214       4.10932440
Ti      19.44791087       6.12448508       4.10926730
Ti      15.91225222      12.24923778       4.10940245
Ti      12.37726305      18.37388260       4.10696058
Cu       5.32149852      13.29933861       8.82304670
C        6.43832929      16.06069244       8.92874135
C        7.70508990      16.78208198       8.93446591
C        8.00457561      18.14244721       8.94880837
C        9.35471537      18.50451574       8.93210174
C       10.36828642      17.53037095       8.89591686
C       10.06504655      16.16330673       8.87265245
C        8.72047899      15.80656277       8.89534493
C        8.04541624      14.51143730       8.87991217
C        2.55826232      14.41649080       8.86716175
C        1.83979894      15.68797144       8.88189568
C        1.11293636      18.36246903       8.93371966
C        2.47509948      18.04789239       8.95125105
C        2.82035470      16.69643609       8.92713622
C        4.11135272      16.01912880       8.92416371
C        0.48237907      15.99877958       8.85876716
C        0.13376526      17.35469379       8.88841459
C        8.08442980      12.18395693       8.87220644
C        4.20604671      10.53694061       8.86967690
C        2.59807518      12.08923249       8.86350373
C        6.53241372      10.57727322       8.87264409
C        8.80301419      10.91586719       8.90805457
C        2.93696801       9.81589003       8.90621689
C        1.92448952      10.79643207       8.89859510
C        7.82598495       9.90161305       8.91239741
C       10.16402506      10.61144737       8.94511479
C        2.63163495       8.46009670       8.95093842
C        0.57655790      10.44421095       8.93392253
C        8.17769847       8.55602480       8.95636851
C       10.51984079       9.25856686       8.99052841
C        1.27704680       8.10366559       8.99054161
C        0.26617610       9.08101801       8.98211085
C        9.54501237       8.24796690       8.99636730
N        5.26390419      16.67612880       8.94443068
N        6.68239096      14.70492560       8.89792236
N        8.70242230      13.35799038       8.86913873
N        3.91373610      14.65605632       8.89115721
N        3.96309109      11.89359058       8.85219304
N        6.72776178      11.94170774       8.85537398
N        1.94050827      13.24023393       8.85545849
N        5.37983473       9.91958957       8.87068744
H       10.84648942      15.40418187       8.81841559
H       11.41010376      17.84989166       8.86313085
H        9.62829756      19.56057572       8.92735258
H        7.20795401      18.88815477       8.95970027
H        3.24463979      18.82001080       8.96759837
H        0.80196465      19.40831919       8.93428591
H       -0.27200913      15.21387352       8.79763110
H       -0.91914523      17.63707597       8.85402241
H       10.91269399      11.40301855       8.93076904
H        3.42122939       7.70728621       8.93761778
H       -0.20050540      11.20905605       8.91861437
H        7.41513870       7.77726737       8.94235460
H       11.57560972       8.98198167       9.00357292
H        0.99905161       7.04941168       9.00475460
H       -0.77864354       8.76712214       8.99474992
H        9.85878510       7.20384390       9.01307916
