# Supplementary material for: Femtosecond concerted rotation of molecules on a 2D material interface
Source: Nat Commun. 2026 Feb 27;17:2110. doi: 10.1038/s41467-026-69801-6 (PMC12954116; doi:10.1038/s41467-026-69801-6)
Supplement: Supplementary file 4 — Source data 2 [file 41467_2026_69801_MOESM4_ESM.zip › figS10-13_part1/INCAR_and_CONTCAR/CONTCAR_01]

CuPc on TiSe2                           
   1.00000000000000     
    28.2880001071999985    0.0000000000000000    0.0000000000000000
   -14.1440000535999992   24.4981267144000014    0.0000000000000000
     0.0000000000000000    0.0000000000000000   17.0000000000000000
   Ti   Se   Cu   C    N    H 
    64   128     1    32     8    16
Direct
  0.9994527691719592  0.9964672617678446  0.1704321545242319
  0.9995227649562498  0.1248286157891613  0.1686887241530767
 -0.0002175316224083  0.2469489553290350  0.1660907673273563
 -0.0001441700504765  0.3749876905954992  0.1664244198840011
  0.9993591910794642  0.4964444550238913  0.1678458135200774
  0.9995712089293213  0.6246620751522096  0.1692560652032065
  0.9995851226941699  0.7466364460474648  0.1709259493550873
  0.9992982514118124  0.8745084767156980  0.1695715596788304
  0.1275348725280538  0.0025529922194472  0.1697981094385682
  0.1211407787205287  0.1244666711297503  0.1642959020155698
  0.1275498303507445  0.2526304072396252  0.1555671166553770
  0.1213133104272314  0.3747344217461694  0.1544190682324002
  0.1276724848498719  0.5028756159202321  0.1573023660469364
  0.1210933299140473  0.6244810511486409  0.1643164346490565
  0.1275243694403197  0.7525723534684773  0.1698375206278269
  0.1214884064566492  0.8745504652828595  0.1714952074726826
  0.2493620264924868  0.9963810691049150  0.1698707525339636
  0.2494561227017902  0.1246617210128745  0.1633528368651658
  0.2495327863335639  0.2464718999294020  0.1512652587093942
  0.2494792830757188  0.3746589824964634  0.1427043169484849
  0.2491933225227571  0.4964836291424559  0.1423991306567501
  0.2495986195701972  0.6248745363117758  0.1526641440506229
  0.2493972843390943  0.7465292609368355  0.1608085703995365
  0.2494653526563460  0.8746243499641748  0.1692581765320754
  0.3776640517623912  0.0025556496260315  0.1683319178592328
  0.3715092766266782  0.1245262426308881  0.1624942406606204
  0.3779055191053888  0.2523705962681906  0.1505366542234969
  0.3716034824697898  0.3740058452724772  0.1380928080112437
  0.3776328779732435  0.5022274575531593  0.1309320726379773
  0.3713759901938521  0.6245383420720941  0.1392834356605364
  0.3778032350802133  0.7526178315722067  0.1509676328469946
  0.3711462609576326  0.8743247959485333  0.1634344138076192
  0.4994698141987623  0.9964160017778293  0.1677682503257362
  0.4998573433431555  0.1247988553870613  0.1664876338206115
  0.4999757185677959  0.2464169361235523  0.1562531612449884
  0.4996642066577555  0.3738764303852121  0.1426484287448266
  0.4998890095747001  0.4960838261393409  0.1323016489798284
  0.4999582062859377  0.6249560315763337  0.1344534731312414
  0.4994256224284351  0.7465400771601111  0.1438763495390314
  0.4994996997970712  0.8746007814933863  0.1585544117186367
  0.6274549304035429  0.0025950400548289  0.1689623799456933
  0.6216129434895892  0.1245404702813771  0.1709630720322000
  0.6282512007570933  0.2527067443570281  0.1647543301521072
  0.6216840621471033  0.3744199523179881  0.1524259681383335
  0.6280586826905692  0.5026965202292182  0.1448239129174778
  0.6217544127730894  0.6246577031661904  0.1392208780494953
  0.6275896754391247  0.7527890522944287  0.1459076425290814
  0.6210612017394251  0.8744911312870620  0.1579820328811099
  0.7492794584629747  0.9965938945025249  0.1692684533192142
  0.7497359749968432  0.1246685469254912  0.1739509854530640
  0.7498614968292603  0.2465873332515144  0.1717051623449518
  0.7498521037852198  0.3748382099092537  0.1664117955644928
  0.7494725214730313  0.4964950627145822  0.1599599989472901
  0.7498391671693645  0.6247971131004051  0.1551095979679819
  0.7494266396451122  0.7466347530599977  0.1520585246894656
  0.7491046524103535  0.8746910125502675  0.1594434757977805
  0.8775332290163170  0.0030066695728403  0.1701858806687143
  0.8716859138223447  0.1249912338001871  0.1719364028099915
  0.8780987288819064  0.2531043266226473  0.1718407522874996
  0.8715096372144728  0.3745343713068909  0.1706671349338440
  0.8777082942796133  0.5026262089330451  0.1680705879012012
  0.8716386977043858  0.6246280737683173  0.1650859839921165
  0.8774533411412103  0.7525709763298091  0.1638927727398927
  0.8711314628507079  0.8746831473008200  0.1647219484312411
  0.0437426013516640  0.0851504474484850  0.2594021612923838
  0.0436531738570019  0.2104000578377733  0.2554114618070090
  0.0462340329361364  0.3363134663283677  0.2535995492644127
  0.0429538026570634  0.4589785148326933  0.2558334177495472
  0.0435769899799514  0.5844952552597934  0.2589515394508105
  0.0402665972835368  0.7076200183808542  0.2620327198290425
  0.0416809296573833  0.8340099870019598  0.2623829318274293
  0.0402318504928261  0.9577817265106758  0.2618848661755987
  0.1678766860955781  0.0842301196187401  0.2574871738051513
  0.1689518884701557  0.2111454619854355  0.2480448753531745
  0.1703953147984962  0.3348958844002257  0.2412412842037797
  0.1703312851368016  0.4593915495222961  0.2423505289555434
  0.1690106593272543  0.5821205245797350  0.2494033732360417
  0.1679277171822524  0.7073188564510359  0.2559857146950964
  0.1665729375021474  0.8317041317378956  0.2620628404872137
  0.1665241312393785  0.9585700633391964  0.2613925313895546
  0.2931787285424685  0.0859361951464144  0.2565096338414948
  0.2919781568895258  0.2115100783447061  0.2464295729927197
  0.2949988687857383  0.3371523976361965  0.2343814233541614
  0.2933711650673310  0.4592414563738832  0.2299698319272068
  0.2948079838451503  0.5832126010316343  0.2357160240921656
  0.2918029514896042  0.7062217716825322  0.2464074269490932
  0.2926805547156957  0.8323775077590233  0.2564600767507855
  0.2904622925636243  0.9577347251779096  0.2609968482316132
  0.4163061144267254  0.0832528587174743  0.2574576453947995
  0.4165754238247703  0.2108947920461069  0.2475820089499677
  0.4172014129978319  0.3350763112135849  0.2354087906919435
  0.4171360782146563  0.4594538369890845  0.2246362929559491
  0.4167496462709954  0.5804240459729519  0.2255280386635132
  0.4165868266005601  0.7052179608505735  0.2348427215960557
  0.4158250440694116  0.8286629726150831  0.2488409443076360
  0.4156018556040138  0.9564457926913398  0.2576696594890660
  0.5410256216707492  0.0837083487097432  0.2602567688993885
  0.5391944266262717  0.2096858990499152  0.2537962730440406
  0.5409215789856360  0.3360801372800257  0.2412264762142232
  0.5382500956853961  0.4588596410701025  0.2301854264331009
  0.5402388593798726  0.5826132504360523  0.2266908737177217
  0.5384495937673253  0.7044762645201579  0.2325385014209273
  0.5400867838038651  0.8296364477637664  0.2455459720976333
  0.5385313722881254  0.9545680995972733  0.2566069177314934
  0.6654208567754905  0.0810119337759952  0.2628936995834801
  0.6654363717046414  0.2088654804451831  0.2601245173885572
  0.6643766026970871  0.3334487019408773  0.2532849185739785
  0.6632212596145250  0.4583686767049797  0.2434658677732273
  0.6626713161317257  0.5810934517476993  0.2376822375012127
  0.6630424647384467  0.7050435516837140  0.2355315105696379
  0.6636646257376730  0.8278336796449296  0.2456746986795979
  0.6638982509299440  0.9544237400210830  0.2562615035074642
  0.7920465834918068  0.0829214360944599  0.2635834739652163
  0.7906605788717693  0.2084676800595519  0.2640342141862061
  0.7914460907577793  0.3349793695534792  0.2611530164752373
  0.7884355777941310  0.4584926637053494  0.2562586996323248
  0.7895474782301541  0.5840290984328673  0.2517806314202793
  0.7870336468424338  0.7066584017915712  0.2478928061102322
  0.7891618613864740  0.8310719274573923  0.2508346310264980
  0.7883998578115681  0.9547702880658211  0.2579580912874103
  0.9173396555758537  0.0822819183785266  0.2620426661788279
  0.9183505093369506  0.2091676447494134  0.2611344826569786
  0.9183589105557817  0.3336535758588574  0.2613816250736919
  0.9167203319931005  0.4584898310564555  0.2603362793753375
  0.9154921667495721  0.5820263235456381  0.2593627513762213
  0.9144161544894357  0.7073880613702419  0.2575991830184908
  0.9145683103474501  0.8306994442451042  0.2579161978743723
  0.9151043860458712  0.9562960521836018  0.2592624732851942
  0.0820571045179414  0.0394232343445900  0.0772289112343322
  0.0800702886922562  0.1621833270358562  0.0715759827533503
  0.0792492379243389  0.2894864899629025  0.0677467578563694
  0.0792174630026556  0.4145739425146202  0.0677869051505178
  0.0804314764939945  0.5417873988843828  0.0722965984481441
  0.0818460600358780  0.6661328454126278  0.0756579758598411
  0.0828640005670600  0.7917651573811155  0.0796362973022543
  0.0827594499635318  0.9145336042805549  0.0786701248763801
  0.2056046724352821  0.0390616388486362  0.0760016727343264
  0.2065207069881871  0.1630544460068193  0.0677644496272767
  0.2035352341986978  0.2875405604040812  0.0585593287216137
  0.2053220530864087  0.4154913593266971  0.0545371455576542
  0.2034317508754374  0.5417465446389021  0.0597730990082068
  0.2066096714335167  0.6684340195441663  0.0674918067370771
  0.2054348481281819  0.7925457549187125  0.0753314111379004
  0.2083017611325477  0.9167167972870326  0.0782347179543066
  0.3316779517167833  0.0392174160505477  0.0761775554323818
  0.3309391369967761  0.1615087870871182  0.0676873017049836
  0.3309423169071863  0.2869732752741883  0.0560636647601573
  0.3305732564621172  0.4125229720233793  0.0462177135223606
  0.3304764619635618  0.5418421436688058  0.0471400454970792
  0.3302918616986587  0.6671422908995563  0.0559089404841894
  0.3314766071671874  0.7933813357660241  0.0677345969850552
  0.3314105469793538  0.9155986316286869  0.0752276238015579
  0.4565416813641867  0.0408765953942033  0.0757720788306513
  0.4586616302499422  0.1644490103423334  0.0699387502429523
  0.4566588902370721  0.2876199103505538  0.0579473365485241
  0.4590967309570452  0.4141649242767848  0.0458269988142219
  0.4578788277102050  0.5418259468952371  0.0413137254319304
  0.4592695898665544  0.6699126958093914  0.0477349797133565
  0.4573297393034650  0.7949132419226690  0.0596870253871096
  0.4588979696816690  0.9193436449573503  0.0718623439937580
  0.5833483871243450  0.0417554669768735  0.0781708771545961
  0.5834747357222255  0.1638788068564726  0.0760276073840538
  0.5842920620456461  0.2888861234652690  0.0669334860768204
  0.5851871329435371  0.4139283693381942  0.0554047042876094
  0.5862980105871871  0.5417312041549048  0.0479779201391928
  0.5856214455708193  0.6680608981803431  0.0479145717490901
  0.5850516323286458  0.7954749947022446  0.0584058230160341
  0.5840868929258732  0.9184500003556509  0.0699961869023965
  0.7077363707265356  0.0431411016671060  0.0789993479780951
  0.7096701426297235  0.1670612847765884  0.0804417473130589
  0.7085960647555783  0.2907931790905578  0.0758185671790936
  0.7118188089337251  0.4169142600412574  0.0683869196034963
  0.7112905781281592  0.5422493601456256  0.0613515335955718
  0.7132182918531194  0.6688974174025960  0.0576787021131887
  0.7104850504440726  0.7950981508044396  0.0609350610812220
  0.7109311741988933  0.9207633601338502  0.0711618152111249
  0.8335110379884068  0.0424054434485596  0.0795263701235321
  0.8324829804484111  0.1652129958367230  0.0809022125185903
  0.8329216156745979  0.2909094803906245  0.0801200722151262
  0.8338184493279028  0.4149275824616224  0.0765642262733962
  0.8351960660604127  0.5417292016873022  0.0735770091239394
  0.8362366531866245  0.6664135891722801  0.0696703654873609
  0.8364225183213138  0.7937053863233025  0.0696537281713575
  0.8348893491786722  0.9176579332228115  0.0733727534141058
  0.9568104348735801  0.0410256663513735  0.0781151398429254
  0.9577169515355864  0.1662746101552200  0.0772083116956171
  0.9551064489609519  0.2907182306155146  0.0765366360046341
  0.9578471318951042  0.4171404628158666  0.0764699104556420
  0.9572600735587471  0.5419951345430154  0.0766804034616623
  0.9605695777040765  0.6683482346824995  0.0769094095025734
  0.9587908001491615  0.7923139928115568  0.0762302048074411
  0.9604928478663238  0.9180218447499250  0.0768764886513043
  0.4597394483288825  0.5430548964625210  0.4384161960403709
  0.5554415874107178  0.6556694942905200  0.4424934709882973
  0.6147990367414494  0.6848254208983859  0.4420486227564669
  0.6534547725947850  0.7404585290387575  0.4424527023829901
  0.7084166976592844  0.7549497272865584  0.4409894125509127
  0.7242635626707293  0.7150375622885951  0.4386637114148876
  0.6856413807510646  0.6594409634789444  0.4378491641253962
  0.6306439560742986  0.6449340491263027  0.4398505756093191
  0.5805437353929519  0.5922024556894864  0.4395147113958819
  0.3849451824705872  0.5886153931261595  0.4386352262662973
  0.3856587236302388  0.6404480055003589  0.4390402134675901
  0.4145135865427685  0.7496571381854418  0.4410240903872641
  0.4562087149107898  0.7369087990247198  0.4425626530477516
  0.4409329437740838  0.6816986057279154  0.4417275471837284
  0.4727645714138586  0.6541830967315098  0.4422246030839944
  0.3439731444575279  0.6532596043808268  0.4370567950371436
  0.3592212077969061  0.7084412856170302  0.4382500884892306
  0.5345213944722741  0.4975030310783902  0.4390974586632893
  0.3640219036095255  0.4303738673590122  0.4391523065991954
  0.3389820018905234  0.4939360956709634  0.4384426505735792
  0.4467758288554853  0.4318719370863259  0.4394092949948022
  0.5339621357007732  0.4457631310518318  0.4411097487860730
  0.3046285193372909  0.4012524948963703  0.4408354848120862
  0.2888400923682308  0.4412284385898549  0.4403929996184702
  0.4786923454508815  0.4044454044168885  0.4413401327385906
  0.5758686168414126  0.4332774893183807  0.4425074677646362
  0.2659101046215970  0.3456330747893502  0.4425330508054777
  0.2338651987351119  0.4267691823367096  0.4418450061832322
  0.4637031795943290  0.3493162500532909  0.4429252202363259
  0.5608937956369049  0.3782024601638017  0.4442919494857335
  0.2110321871786596  0.3312186840567497  0.4442229046073572
  0.1952080859377456  0.3712463514459634  0.4439007929632794
  0.5055710123043891  0.3368344030359244  0.4445220597830821
  0.5267413791424949  0.6809415828392881  0.4434999887995646
  0.5362493178149433  0.6002158694013826  0.4409988251520983
  0.5803002522435423  0.5453169104860809  0.4388172109350995
  0.4379103371121444  0.5984444756045834  0.4404271507863861
  0.3832237822650724  0.4858607801363876  0.4379746607042362
  0.4815810142473300  0.4876424776713939  0.4382644866256258
  0.3392440886674561  0.5408706745705777  0.4378229021716288
  0.3927183648565913  0.4050889308936605  0.4395621112178699
  0.6976232055542584  0.6283836743374838  0.4350799072090464
  0.7676071037704970  0.7279879635837428  0.4366333274132400
  0.7397864333415214  0.7979882121448273  0.4405831491569117
  0.6408713056501203  0.7711090066351355  0.4431653394827526
  0.4991049502297507  0.7685655118307846  0.4436710887518437
  0.4247619185960356  0.7923092100624387  0.4410285032035466
  0.3012766260913647  0.6212294189941612  0.4339765467379172
  0.3278045723983055  0.7200121202220885  0.4362242541800324
  0.6185414347716857  0.4655098142053281  0.4414071100371714
  0.2784767376561176  0.3149563181034789  0.4421599061197936
  0.2218874286920506  0.4578936774468069  0.4406637290366730
  0.4208513111248794  0.3174726130601211  0.4425016167295640
  0.5924627145852753  0.3668041239996225  0.4447561654839851
  0.1795855498429478  0.2881964223287181  0.4449769739172383
  0.1518591955772833  0.3583701157342055  0.4445137097473567
  0.4954757711076516  0.2942198075437297  0.4453469856447657
 
  0.00000000E+00  0.00000000E+00  0.00000000E+00
  0.00000000E+00  0.00000000E+00  0.00000000E+00
  0.00000000E+00  0.00000000E+00  0.00000000E+00
  0.00000000E+00  0.00000000E+00  0.00000000E+00
  0.00000000E+00  0.00000000E+00  0.00000000E+00
  0.00000000E+00  0.00000000E+00  0.00000000E+00
  0.00000000E+00  0.00000000E+00  0.00000000E+00
  0.00000000E+00  0.00000000E+00  0.00000000E+00
  0.00000000E+00  0.00000000E+00  0.00000000E+00
  0.00000000E+00  0.00000000E+00  0.00000000E+00
  0.00000000E+00  0.00000000E+00  0.00000000E+00
  0.00000000E+00  0.00000000E+00  0.00000000E+00
  0.00000000E+00  0.00000000E+00  0.00000000E+00
  0.00000000E+00  0.00000000E+00  0.00000000E+00
  0.00000000E+00  0.00000000E+00  0.00000000E+00
  0.00000000E+00  0.00000000E+00  0.00000000E+00
  0.00000000E+00  0.00000000E+00  0.00000000E+00
  0.00000000E+00  0.00000000E+00  0.00000000E+00
  0.00000000E+00  0.00000000E+00  0.00000000E+00
  0.00000000E+00  0.00000000E+00  0.00000000E+00
  0.00000000E+00  0.00000000E+00  0.00000000E+00
  0.00000000E+00  0.00000000E+00  0.00000000E+00
  0.00000000E+00  0.00000000E+00  0.00000000E+00
  0.00000000E+00  0.00000000E+00  0.00000000E+00
  0.00000000E+00  0.00000000E+00  0.00000000E+00
  0.00000000E+00  0.00000000E+00  0.00000000E+00
  0.00000000E+00  0.00000000E+00  0.00000000E+00
  0.00000000E+00  0.00000000E+00  0.00000000E+00
  0.00000000E+00  0.00000000E+00  0.00000000E+00
  0.00000000E+00  0.00000000E+00  0.00000000E+00
  0.00000000E+00  0.00000000E+00  0.00000000E+00
  0.00000000E+00  0.00000000E+00  0.00000000E+00
  0.00000000E+00  0.00000000E+00  0.00000000E+00
  0.00000000E+00  0.00000000E+00  0.00000000E+00
  0.00000000E+00  0.00000000E+00  0.00000000E+00
  0.00000000E+00  0.00000000E+00  0.00000000E+00
  0.00000000E+00  0.00000000E+00  0.00000000E+00
  0.00000000E+00  0.00000000E+00  0.00000000E+00
  0.00000000E+00  0.00000000E+00  0.00000000E+00
  0.00000000E+00  0.00000000E+00  0.00000000E+00
  0.00000000E+00  0.00000000E+00  0.00000000E+00
  0.00000000E+00  0.00000000E+00  0.00000000E+00
  0.00000000E+00  0.00000000E+00  0.00000000E+00
  0.00000000E+00  0.00000000E+00  0.00000000E+00
  0.00000000E+00  0.00000000E+00  0.00000000E+00
  0.00000000E+00  0.00000000E+00  0.00000000E+00
  0.00000000E+00  0.00000000E+00  0.00000000E+00
  0.00000000E+00  0.00000000E+00  0.00000000E+00
  0.00000000E+00  0.00000000E+00  0.00000000E+00
  0.00000000E+00  0.00000000E+00  0.00000000E+00
  0.00000000E+00  0.00000000E+00  0.00000000E+00
  0.00000000E+00  0.00000000E+00  0.00000000E+00
  0.00000000E+00  0.00000000E+00  0.00000000E+00
  0.00000000E+00  0.00000000E+00  0.00000000E+00
  0.00000000E+00  0.00000000E+00  0.00000000E+00
  0.00000000E+00  0.00000000E+00  0.00000000E+00
  0.00000000E+00  0.00000000E+00  0.00000000E+00
  0.00000000E+00  0.00000000E+00  0.00000000E+00
  0.00000000E+00  0.00000000E+00  0.00000000E+00
  0.00000000E+00  0.00000000E+00  0.00000000E+00
  0.00000000E+00  0.00000000E+00  0.00000000E+00
  0.00000000E+00  0.00000000E+00  0.00000000E+00
  0.00000000E+00  0.00000000E+00  0.00000000E+00
  0.00000000E+00  0.00000000E+00  0.00000000E+00
  0.00000000E+00  0.00000000E+00  0.00000000E+00
  0.00000000E+00  0.00000000E+00  0.00000000E+00
  0.00000000E+00  0.00000000E+00  0.00000000E+00
  0.00000000E+00  0.00000000E+00  0.00000000E+00
  0.00000000E+00  0.00000000E+00  0.00000000E+00
  0.00000000E+00  0.00000000E+00  0.00000000E+00
  0.00000000E+00  0.00000000E+00  0.00000000E+00
  0.00000000E+00  0.00000000E+00  0.00000000E+00
  0.00000000E+00  0.00000000E+00  0.00000000E+00
  0.00000000E+00  0.00000000E+00  0.00000000E+00
  0.00000000E+00  0.00000000E+00  0.00000000E+00
  0.00000000E+00  0.00000000E+00  0.00000000E+00
  0.00000000E+00  0.00000000E+00  0.00000000E+00
  0.00000000E+00  0.00000000E+00  0.00000000E+00
  0.00000000E+00  0.00000000E+00  0.00000000E+00
  0.00000000E+00  0.00000000E+00  0.00000000E+00
  0.00000000E+00  0.00000000E+00  0.00000000E+00
  0.00000000E+00  0.00000000E+00  0.00000000E+00
  0.00000000E+00  0.00000000E+00  0.00000000E+00
  0.00000000E+00  0.00000000E+00  0.00000000E+00
  0.00000000E+00  0.00000000E+00  0.00000000E+00
  0.00000000E+00  0.00000000E+00  0.00000000E+00
  0.00000000E+00  0.00000000E+00  0.00000000E+00
  0.00000000E+00  0.00000000E+00  0.00000000E+00
  0.00000000E+00  0.00000000E+00  0.00000000E+00
  0.00000000E+00  0.00000000E+00  0.00000000E+00
  0.00000000E+00  0.00000000E+00  0.00000000E+00
  0.00000000E+00  0.00000000E+00  0.00000000E+00
  0.00000000E+00  0.00000000E+00  0.00000000E+00
  0.00000000E+00  0.00000000E+00  0.00000000E+00
  0.00000000E+00  0.00000000E+00  0.00000000E+00
  0.00000000E+00  0.00000000E+00  0.00000000E+00
  0.00000000E+00  0.00000000E+00  0.00000000E+00
  0.00000000E+00  0.00000000E+00  0.00000000E+00
  0.00000000E+00  0.00000000E+00  0.00000000E+00
  0.00000000E+00  0.00000000E+00  0.00000000E+00
  0.00000000E+00  0.00000000E+00  0.00000000E+00
  0.00000000E+00  0.00000000E+00  0.00000000E+00
  0.00000000E+00  0.00000000E+00  0.00000000E+00
  0.00000000E+00  0.00000000E+00  0.00000000E+00
  0.00000000E+00  0.00000000E+00  0.00000000E+00
  0.00000000E+00  0.00000000E+00  0.00000000E+00
  0.00000000E+00  0.00000000E+00  0.00000000E+00
  0.00000000E+00  0.00000000E+00  0.00000000E+00
  0.00000000E+00  0.00000000E+00  0.00000000E+00
  0.00000000E+00  0.00000000E+00  0.00000000E+00
  0.00000000E+00  0.00000000E+00  0.00000000E+00
  0.00000000E+00  0.00000000E+00  0.00000000E+00
  0.00000000E+00  0.00000000E+00  0.00000000E+00
  0.00000000E+00  0.00000000E+00  0.00000000E+00
  0.00000000E+00  0.00000000E+00  0.00000000E+00
  0.00000000E+00  0.00000000E+00  0.00000000E+00
  0.00000000E+00  0.00000000E+00  0.00000000E+00
  0.00000000E+00  0.00000000E+00  0.00000000E+00
  0.00000000E+00  0.00000000E+00  0.00000000E+00
  0.00000000E+00  0.00000000E+00  0.00000000E+00
  0.00000000E+00  0.00000000E+00  0.00000000E+00
  0.00000000E+00  0.00000000E+00  0.00000000E+00
  0.00000000E+00  0.00000000E+00  0.00000000E+00
  0.00000000E+00  0.00000000E+00  0.00000000E+00
  0.00000000E+00  0.00000000E+00  0.00000000E+00
  0.00000000E+00  0.00000000E+00  0.00000000E+00
  0.00000000E+00  0.00000000E+00  0.00000000E+00
  0.00000000E+00  0.00000000E+00  0.00000000E+00
  0.00000000E+00  0.00000000E+00  0.00000000E+00
  0.00000000E+00  0.00000000E+00  0.00000000E+00
  0.00000000E+00  0.00000000E+00  0.00000000E+00
  0.00000000E+00  0.00000000E+00  0.00000000E+00
  0.00000000E+00  0.00000000E+00  0.00000000E+00
  0.00000000E+00  0.00000000E+00  0.00000000E+00
  0.00000000E+00  0.00000000E+00  0.00000000E+00
  0.00000000E+00  0.00000000E+00  0.00000000E+00
  0.00000000E+00  0.00000000E+00  0.00000000E+00
  0.00000000E+00  0.00000000E+00  0.00000000E+00
  0.00000000E+00  0.00000000E+00  0.00000000E+00
  0.00000000E+00  0.00000000E+00  0.00000000E+00
  0.00000000E+00  0.00000000E+00  0.00000000E+00
  0.00000000E+00  0.00000000E+00  0.00000000E+00
  0.00000000E+00  0.00000000E+00  0.00000000E+00
  0.00000000E+00  0.00000000E+00  0.00000000E+00
  0.00000000E+00  0.00000000E+00  0.00000000E+00
  0.00000000E+00  0.00000000E+00  0.00000000E+00
  0.00000000E+00  0.00000000E+00  0.00000000E+00
  0.00000000E+00  0.00000000E+00  0.00000000E+00
  0.00000000E+00  0.00000000E+00  0.00000000E+00
  0.00000000E+00  0.00000000E+00  0.00000000E+00
  0.00000000E+00  0.00000000E+00  0.00000000E+00
  0.00000000E+00  0.00000000E+00  0.00000000E+00
  0.00000000E+00  0.00000000E+00  0.00000000E+00
  0.00000000E+00  0.00000000E+00  0.00000000E+00
  0.00000000E+00  0.00000000E+00  0.00000000E+00
  0.00000000E+00  0.00000000E+00  0.00000000E+00
  0.00000000E+00  0.00000000E+00  0.00000000E+00
  0.00000000E+00  0.00000000E+00  0.00000000E+00
  0.00000000E+00  0.00000000E+00  0.00000000E+00
  0.00000000E+00  0.00000000E+00  0.00000000E+00
  0.00000000E+00  0.00000000E+00  0.00000000E+00
  0.00000000E+00  0.00000000E+00  0.00000000E+00
  0.00000000E+00  0.00000000E+00  0.00000000E+00
  0.00000000E+00  0.00000000E+00  0.00000000E+00
  0.00000000E+00  0.00000000E+00  0.00000000E+00
  0.00000000E+00  0.00000000E+00  0.00000000E+00
  0.00000000E+00  0.00000000E+00  0.00000000E+00
  0.00000000E+00  0.00000000E+00  0.00000000E+00
  0.00000000E+00  0.00000000E+00  0.00000000E+00
  0.00000000E+00  0.00000000E+00  0.00000000E+00
  0.00000000E+00  0.00000000E+00  0.00000000E+00
  0.00000000E+00  0.00000000E+00  0.00000000E+00
  0.00000000E+00  0.00000000E+00  0.00000000E+00
  0.00000000E+00  0.00000000E+00  0.00000000E+00
  0.00000000E+00  0.00000000E+00  0.00000000E+00
  0.00000000E+00  0.00000000E+00  0.00000000E+00
  0.00000000E+00  0.00000000E+00  0.00000000E+00
  0.00000000E+00  0.00000000E+00  0.00000000E+00
  0.00000000E+00  0.00000000E+00  0.00000000E+00
  0.00000000E+00  0.00000000E+00  0.00000000E+00
  0.00000000E+00  0.00000000E+00  0.00000000E+00
  0.00000000E+00  0.00000000E+00  0.00000000E+00
  0.00000000E+00  0.00000000E+00  0.00000000E+00
  0.00000000E+00  0.00000000E+00  0.00000000E+00
  0.00000000E+00  0.00000000E+00  0.00000000E+00
  0.00000000E+00  0.00000000E+00  0.00000000E+00
  0.00000000E+00  0.00000000E+00  0.00000000E+00
  0.00000000E+00  0.00000000E+00  0.00000000E+00
  0.00000000E+00  0.00000000E+00  0.00000000E+00
  0.00000000E+00  0.00000000E+00  0.00000000E+00
  0.00000000E+00  0.00000000E+00  0.00000000E+00
  0.00000000E+00  0.00000000E+00  0.00000000E+00
  0.00000000E+00  0.00000000E+00  0.00000000E+00
  0.00000000E+00  0.00000000E+00  0.00000000E+00
  0.00000000E+00  0.00000000E+00  0.00000000E+00
  0.00000000E+00  0.00000000E+00  0.00000000E+00
  0.00000000E+00  0.00000000E+00  0.00000000E+00
  0.00000000E+00  0.00000000E+00  0.00000000E+00
  0.00000000E+00  0.00000000E+00  0.00000000E+00
  0.00000000E+00  0.00000000E+00  0.00000000E+00
  0.00000000E+00  0.00000000E+00  0.00000000E+00
  0.00000000E+00  0.00000000E+00  0.00000000E+00
  0.00000000E+00  0.00000000E+00  0.00000000E+00
  0.00000000E+00  0.00000000E+00  0.00000000E+00
  0.00000000E+00  0.00000000E+00  0.00000000E+00
  0.00000000E+00  0.00000000E+00  0.00000000E+00
  0.00000000E+00  0.00000000E+00  0.00000000E+00
  0.00000000E+00  0.00000000E+00  0.00000000E+00
  0.00000000E+00  0.00000000E+00  0.00000000E+00
  0.00000000E+00  0.00000000E+00  0.00000000E+00
  0.00000000E+00  0.00000000E+00  0.00000000E+00
  0.00000000E+00  0.00000000E+00  0.00000000E+00
  0.00000000E+00  0.00000000E+00  0.00000000E+00
  0.00000000E+00  0.00000000E+00  0.00000000E+00
  0.00000000E+00  0.00000000E+00  0.00000000E+00
  0.00000000E+00  0.00000000E+00  0.00000000E+00
  0.00000000E+00  0.00000000E+00  0.00000000E+00
  0.00000000E+00  0.00000000E+00  0.00000000E+00
  0.00000000E+00  0.00000000E+00  0.00000000E+00
  0.00000000E+00  0.00000000E+00  0.00000000E+00
  0.00000000E+00  0.00000000E+00  0.00000000E+00
  0.00000000E+00  0.00000000E+00  0.00000000E+00
  0.00000000E+00  0.00000000E+00  0.00000000E+00
  0.00000000E+00  0.00000000E+00  0.00000000E+00
  0.00000000E+00  0.00000000E+00  0.00000000E+00
  0.00000000E+00  0.00000000E+00  0.00000000E+00
  0.00000000E+00  0.00000000E+00  0.00000000E+00
  0.00000000E+00  0.00000000E+00  0.00000000E+00
  0.00000000E+00  0.00000000E+00  0.00000000E+00
  0.00000000E+00  0.00000000E+00  0.00000000E+00
  0.00000000E+00  0.00000000E+00  0.00000000E+00
  0.00000000E+00  0.00000000E+00  0.00000000E+00
  0.00000000E+00  0.00000000E+00  0.00000000E+00
  0.00000000E+00  0.00000000E+00  0.00000000E+00
  0.00000000E+00  0.00000000E+00  0.00000000E+00
  0.00000000E+00  0.00000000E+00  0.00000000E+00
  0.00000000E+00  0.00000000E+00  0.00000000E+00
  0.00000000E+00  0.00000000E+00  0.00000000E+00
  0.00000000E+00  0.00000000E+00  0.00000000E+00
  0.00000000E+00  0.00000000E+00  0.00000000E+00
  0.00000000E+00  0.00000000E+00  0.00000000E+00
  0.00000000E+00  0.00000000E+00  0.00000000E+00
  0.00000000E+00  0.00000000E+00  0.00000000E+00
  0.00000000E+00  0.00000000E+00  0.00000000E+00
  0.00000000E+00  0.00000000E+00  0.00000000E+00
  0.00000000E+00  0.00000000E+00  0.00000000E+00
  0.00000000E+00  0.00000000E+00  0.00000000E+00
  0.00000000E+00  0.00000000E+00  0.00000000E+00
  0.00000000E+00  0.00000000E+00  0.00000000E+00
