# Supplementary material for: Femtosecond concerted rotation of molecules on a 2D material interface
Source: Nat Commun. 2026 Feb 27;17:2110. doi: 10.1038/s41467-026-69801-6 (PMC12954116; doi:10.1038/s41467-026-69801-6)
Supplement: Supplementary file 4 — Source data 2 [file 41467_2026_69801_MOESM4_ESM.zip › figS10-13_part1/0704_result_summary/POSCAR_normal3]

1T-TiSe2/normal3/881
1.0
       28.2880001068         0.0000000000         0.0000000000
      -14.1440000534        24.4981267148         0.0000000000
        0.0000000000         0.0000000000        20.0000000000
   Se   Ti   Cu    C    N    H
  128   64    1   32    8   16
Cartesian
     0.000000000         1.020755036         2.577775024
    -3.535999855         7.145286715         2.577775024
    -7.071999711        13.269817664         2.577775024
   -10.607999408        19.394349342         2.577775024
     7.072000448         1.020755036         2.577775024
     3.536000435         7.145286715         2.577775024
     0.000000000        13.269817664         2.577775024
    -3.536000013        19.394349342         2.577775024
    14.143999632         1.020755036         2.577775024
    10.607999619         7.145286715         2.577775024
     7.072000027        13.269817664         2.577775024
     3.536000013        19.394349342         2.577775024
    21.216001345         1.020755036         2.577775024
    17.680001331         7.145286715         2.577775024
    14.144000053        13.269817664         2.577775024
    10.608000040        19.394349342         2.577775024
     1.767999796         4.083021241         2.577775024
    -1.768000007        10.207552554         2.577775024
    -5.304000020        16.332084963         2.577775024
    -8.840000033        22.456615182         2.577775024
     8.840000244         4.083021241         2.577775024
     5.304000442        10.207552554         2.577775024
     1.768000007        16.332084963         2.577775024
    -1.768000007        22.456615182         2.577775024
    15.911999428         4.083021241         2.577775024
    12.376001311        10.207552554         2.577775024
     8.839999190        16.332084963         2.577775024
     5.304000020        22.456615182         2.577775024
    22.983999454         4.083021241         2.577775024
    19.447999652        10.207552554         2.577775024
    15.911999217        16.332084963         2.577775024
    12.376000047        22.456615182         2.577775024
     3.536000013         1.020755036         2.577775024
     0.000000000         7.145286715         2.577775024
    -3.535999592        13.269817664         2.577775024
    -7.071999184        19.394349342         2.577775024
    10.607999619         1.020755036         2.577775024
     7.072000448         7.145286715         2.577775024
     3.536000013        13.269817664         2.577775024
     0.000000000        19.394349342         2.577775024
    17.679999645         1.020755036         2.577775024
    14.143999632         7.145286715         2.577775024
    10.608000040        13.269817664         2.577775024
     7.072000027        19.394349342         2.577775024
    24.752001358         1.020755036         2.577775024
    21.215999659         7.145286715         2.577775024
    17.680000067        13.269817664         2.577775024
    14.144000053        19.394349342         2.577775024
     3.536000013         5.103775912         5.642220020
     0.000000000        11.228307591         5.642220020
    -3.535999170        17.352837809         5.642220020
    -7.072000027        23.477370948         5.642220020
    10.608000040         5.103775912         5.642220020
     7.072000027        11.228307591         5.642220020
     3.536000013        17.352837809         5.642220020
     0.000000000        23.477370948         5.642220020
    17.680000910         5.103775912         5.642220020
    14.144000896        11.228307591         5.642220020
    10.608000040        17.352837809         5.642220020
     7.072000870        23.477370948         5.642220020
    24.752000937         5.103775912         5.642220020
    21.215999237        11.228307591         5.642220020
    17.680000067        17.352837809         5.642220020
    14.144000896        23.477370948         5.642220020
     5.303999915         2.041510985         5.642220020
     1.768000007         8.166043212         5.642220020
    -1.767999585        14.290573430         5.642220020
    -5.303999177        20.415105109         5.642220020
    12.376000363         2.041510985         5.642220020
     8.840000033         8.166043212         5.642220020
     5.304000020        14.290573430         5.642220020
     1.768000007        20.415105109         5.642220020
    19.448000390         2.041510985         5.642220020
    15.912000060         8.166043212         5.642220020
    12.376000890        14.290573430         5.642220020
     8.840000876        20.415105109         5.642220020
    26.520000416         2.041510985         5.642220020
    22.984000087         8.166043212         5.642220020
    19.448000916        14.290573430         5.642220020
    15.912000903        20.415105109         5.642220020
    -1.768000059         4.083021241         2.577775024
    -5.303999704        10.207552554         2.577775024
    -8.840000350        16.332084963         2.577775024
   -12.376000257        22.456615182         2.577775024
     5.304000231         4.083021241         2.577775024
     1.768000428        10.207552554         2.577775024
    -1.768000007        16.332084963         2.577775024
    -5.304000020        22.456615182         2.577775024
    12.376001101         4.083021241         2.577775024
     8.839999612        10.207552554         2.577775024
     5.303999177        16.332084963         2.577775024
     1.768000007        22.456615182         2.577775024
    19.447999441         4.083021241         2.577775024
    15.911999639        10.207552554         2.577775024
    12.376000890        16.332084963         2.577775024
     8.840000033        22.456615182         2.577775024
     0.000000000         5.103775912         5.642220020
    -3.536000013        11.228307591         5.642220020
    -7.071999184        17.352837809         5.642220020
   -10.607999619        23.477370948         5.642220020
     7.072000027         5.103775912         5.642220020
     3.536000013        11.228307591         5.642220020
     0.000000000        17.352837809         5.642220020
    -3.536000013        23.477370948         5.642220020
    14.144000896         5.103775912         5.642220020
    10.607999197        11.228307591         5.642220020
     7.072000027        17.352837809         5.642220020
     3.536000856        23.477370948         5.642220020
    21.215999237         5.103775912         5.642220020
    17.680000910        11.228307591         5.642220020
    14.144000053        17.352837809         5.642220020
    10.607999197        23.477370948         5.642220020
     1.768000112         2.041510985         5.642220020
    -1.768000007         8.166043212         5.642220020
    -5.303999599        14.290573430         5.642220020
    -8.839999823        20.415105109         5.642220020
     8.840000350         2.041510985         5.642220020
     5.304000020         8.166043212         5.642220020
     1.768000007        14.290573430         5.642220020
    -1.768000007        20.415105109         5.642220020
    15.912000376         2.041510985         5.642220020
    12.376000047         8.166043212         5.642220020
     8.840000876        14.290573430         5.642220020
     5.304000863        20.415105109         5.642220020
    22.983998717         2.041510985         5.642220020
    19.448000073         8.166043212         5.642220020
    15.912000903        14.290573430         5.642220020
    12.376002576        20.415105109         5.642220020
     3.535999803         3.062266204         4.109999865
     0.000000000         9.186798248         4.109999865
    -3.535999592        15.311329197         4.109999865
    -7.071999184        21.435860875         4.109999865
    10.607999829         3.062266204         4.109999865
     7.071999605         9.186798248         4.109999865
     3.536000013        15.311329197         4.109999865
     0.000000000        21.435860875         4.109999865
    17.679999856         3.062266204         4.109999865
    14.143999632         9.186798248         4.109999865
    10.608000040        15.311329197         4.109999865
     7.072000027        21.435860875         4.109999865
    24.752001569         3.062266204         4.109999865
    21.215999659         9.186798248         4.109999865
    17.680000067        15.311329197         4.109999865
    14.144000053        21.435860875         4.109999865
     5.304000020         0.000000000         4.109999865
     1.768000007         6.124532409         4.109999865
    -1.768000007        12.249062627         4.109999865
    -5.303999177        18.373593576         4.109999865
    12.376000047         0.000000000         4.109999865
     8.840000455         6.124532409         4.109999865
     5.303999599        12.249062627         4.109999865
     1.768000007        18.373593576         4.109999865
    19.448000073         0.000000000         4.109999865
    15.911999639         6.124532409         4.109999865
    12.376000468        12.249062627         4.109999865
     8.840000876        18.373593576         4.109999865
    26.520000100         0.000000000         4.109999865
    22.983999665         6.124532409         4.109999865
    19.448000495        12.249062627         4.109999865
    15.912000903        18.373593576         4.109999865
     0.000000000         3.062266204         4.109999865
    -3.536000013         9.186798248         4.109999865
    -7.071999816        15.311329197         4.109999865
   -10.607999408        21.435860875         4.109999865
     7.071999816         3.062266204         4.109999865
     3.535999592         9.186798248         4.109999865
     0.000000000        15.311329197         4.109999865
    -3.536000013        21.435860875         4.109999865
    14.143999843         3.062266204         4.109999865
    10.607999619         9.186798248         4.109999865
     7.072000027        15.311329197         4.109999865
     3.536000013        21.435860875         4.109999865
    21.215999869         3.062266204         4.109999865
    17.679999645         9.186798248         4.109999865
    14.144000053        15.311329197         4.109999865
    10.608000040        21.435860875         4.109999865
     1.768000007         0.000000000         4.109999865
    -1.768000428         6.124532409         4.109999865
    -5.303999915        12.249062627         4.109999865
    -8.839999717        18.373593576         4.109999865
     8.840000033         0.000000000         4.109999865
     5.303999599         6.124532409         4.109999865
     1.767999585        12.249062627         4.109999865
    -1.768000007        18.373593576         4.109999865
    15.912000060         0.000000000         4.109999865
    12.375999625         6.124532409         4.109999865
     8.840000455        12.249062627         4.109999865
     5.304000863        18.373593576         4.109999865
    22.984000087         0.000000000         4.109999865
    19.447999652         6.124532409         4.109999865
    15.912000482        12.249062627         4.109999865
    12.376002576        18.373593576         4.109999865
     5.321337304        13.298986662         8.824768126
     6.434809942        16.061775263         8.927481681
     7.699476511        16.777893438         8.926915258
     8.000838386        18.141221388         8.944544286
     9.348691884        18.501394848         8.925834090
    10.365307569        17.526869081         8.886869967
    10.064555218        16.164150035         8.862595856
     8.715657183        15.802354291         8.885902792
     8.048511913        14.509005068         8.870409757
     2.554751883        14.413420236         8.857836485
     1.842968059        15.683506978         8.871618599
     1.117491448        18.359298197         8.926059544
     2.476420069        18.045527041         8.945242941
     2.824603149        16.693246980         8.920241296
     4.113707997        16.021234211         8.923383981
     0.483124731        15.998745638         8.845890433
     0.135060521        17.350410953         8.877188593
     8.087746107        12.187169039         8.860496849
     4.207644210        10.533687242         8.859281927
     2.595896002        12.091301658         8.852550715
     6.530728582        10.574287433         8.861395627
     8.800991355        10.919638381         8.906923771
     2.940557249         9.821348071         8.903352976
     1.927289308        10.799509741         8.898788154
     7.822694314         9.906347898         8.908169091
    10.163366356        10.613581472         8.943327338
     2.631164076         8.458660420         8.943807125
     0.575960766        10.446380296         8.933512717
     8.178316872         8.555562354         8.949169397
    10.517567114         9.265089176         8.987085283
     1.282353719         8.106174194         8.983895987
     0.269078191         9.086299106         8.978668481
     9.538367590         8.250413691         8.991785377
     5.262971398        16.678313493         8.947853148
     6.678460959        14.702335832         8.893524677
     8.705377055        13.359205398         8.857443839
     3.916807369        14.654393015         8.886763573
     3.964211542        11.894892058         8.832403183
     6.727036969        11.943508028         8.835448593
     1.937839634        13.241532088         8.844042212
     5.380361631         9.917246116         8.865644306
    10.846727656        15.404493014         8.818676293
    11.408349439        17.847942708         8.861817658
     9.624736181        19.558221988         8.927449763
     7.205797661        18.888311910         8.960484177
     3.245432526        18.819488202         8.967475295
     0.804737464        19.405901002         8.934898883
    -0.272901414        15.213244499         8.798120409
    -0.918543056        17.635227762         8.852765024
    10.914689557        11.404779590         8.926794678
     3.421370763         7.706356976         8.937344939
    -0.202339131        11.210615782         8.914521843
     7.414707931         7.776435727         8.941679746
    11.573353763         8.985375044         9.003276467
     1.001867401         7.050271362         9.003669620
    -0.776366788         8.770581500         8.994987339
     9.855392455         7.205348480         9.013059676
