# Supplementary material for: Femtosecond concerted rotation of molecules on a 2D material interface
Source: Nat Commun. 2026 Feb 27;17:2110. doi: 10.1038/s41467-026-69801-6 (PMC12954116; doi:10.1038/s41467-026-69801-6)
Supplement: Supplementary file 4 — Source data 2 [file 41467_2026_69801_MOESM4_ESM.zip › figS10-13_part1/0704_result_summary/PAD_normal3_sigma01/plot.py]

import os
import numpy as np
import matplotlib.pyplot as plt
import matplotlib.cm as cm

def plot_csv(show=True,settings={}):  # plot data from ARUPS.out
    import matplotlib.ticker as ticker

    path_to_output=settings["path_to_output"]
    csvlist = settings["csvlist"]
    title = settings["title"]
    save = settings["save"]

    # read csv file ############################
    kx = np.loadtxt(path_to_output+'kx.csv', delimiter=',')
    ky = np.loadtxt(path_to_output+'ky.csv', delimiter=',')
    nx = len(kx)
    ny = len(ky)
    data=np.shape((nx,ny))
    for csvfile in csvlist:
        data=data+np.loadtxt(path_to_output+csvfile,delimiter=',')
    data = data.T
    ############################################

    fs = 16  # overall font size in plots
    kmax=3.5
    fig, ax = plt.subplots(figsize=(7,7))
    ax.imshow(data,aspect=1,cmap=cm.hot,origin='lower',
              extent=[min(kx),max(kx),min(ky),max(ky)])
    ax.set_xlabel('$k_x$ (1/$\AA$)',fontsize=16)
    ax.set_ylabel('$k_y$ (1/$\AA$)',fontsize=16)
    ax.set_xlim(-kmax,+kmax)
    ax.set_ylim(-kmax,+kmax)
    ax.set_title(title)
    tick_spacing = 1   # overall tick-spacing on k-axis
    ax.xaxis.set_major_locator(ticker.MultipleLocator(tick_spacing))
    ax.yaxis.set_major_locator(ticker.MultipleLocator(tick_spacing))
    ax.tick_params(labelsize=fs)

    # b1 and b2 vector
    X=np.array([ 0,0,0,0.88845946 ])
    Y=np.array([ 0,0,1.02590461,0.51295231])
    U=np.array([0,0.88845946,0,0.88845946])
    V=np.array([1.02590461,0.51295231,1.02590461,0.51295231])
    ax.quiver(X,Y,U,V,units='xy',scale=1,color=["White", "White", "yellow","yellow"])
    plt.tight_layout()

    # save figure
    plt.savefig(path_to_output+save,dpi=200)

    # visualize
    if show: plt.show()

# ------------------------- end plot_csv

# input 
settings={
    "path_to_output":"./Eb-10_Ek344/",
    "csvlist": ["0.csv","1.csv","2.csv","3.csv","4.csv","5.csv"],
    "title": "",
    "save" : "save.png"}

# exec
plot_csv(show=True,settings=settings)
