# Supplementary material for: Femtosecond concerted rotation of molecules on a 2D material interface
Source: Nat Commun. 2026 Feb 27;17:2110. doi: 10.1038/s41467-026-69801-6 (PMC12954116; doi:10.1038/s41467-026-69801-6)
Supplement: Supplementary file 4 — Source data 2 [file 41467_2026_69801_MOESM4_ESM.zip › figS10-13_part1/0704_result_summary/PAD_normal3_sigma01/README]

Eb-10_Ek294
=> Eb=-0.1eV, Ek=29.4eV (HOMO)
Eb-10_Ek344
=> Eb=-0.1eV, Ek=34.4eV (HOMO)
Eb0_Ek294
=> Eb=0.0eV, Ek=29.4eV (Fermi)
Eb0_Ek344
=> Eb=0.0eV, Ek=34.4eV (Fermi)
Eb130_Ek294
=> Eb=1.3eV, Ek=29.4eV (LUMO)
Eb130_Ek294
=> Eb=1.3eV, Ek=34.4eV (LUMO)

====directory contents====

0.csv : original
1.csv : mirror plane \tau=30[deg]
2.csv : mirror plane \tau=90[deg]
3.csv : mirror plane \tau=150[deg]
4.csv : rotatation \theta=120[deg]
5.csv : rotation \theta=240[deg]
kx.csv : kx array
ky.csv : ky array
plot.py : create PAD from 0.csv,1.csv,....,kx.csv and ky.csv
save.png : created by plot.py
