# Supplementary material for: Femtosecond concerted rotation of molecules on a 2D material interface
Source: Nat Commun. 2026 Feb 27;17:2110. doi: 10.1038/s41467-026-69801-6 (PMC12954116; doi:10.1038/s41467-026-69801-6)
Supplement: Supplementary file 4 — Source data 2 [file 41467_2026_69801_MOESM4_ESM.zip › figS10-13_part1/0704_result_summary/PAD_normal3_sigma01/Eb-10_Ek344/ky.csv]

-3.500000000000000000e+00
-3.479999999999999982e+00
-3.459999999999999964e+00
-3.439999999999999947e+00
-3.419999999999999929e+00
-3.399999999999999911e+00
-3.379999999999999893e+00
-3.359999999999999876e+00
-3.339999999999999858e+00
-3.319999999999999840e+00
-3.299999999999999822e+00
-3.279999999999999805e+00
-3.259999999999999787e+00
-3.240000000000000213e+00
-3.219999999999999751e+00
-3.200000000000000178e+00
-3.180000000000000160e+00
-3.160000000000000142e+00
-3.140000000000000124e+00
-3.120000000000000107e+00
-3.100000000000000089e+00
-3.080000000000000071e+00
-3.060000000000000053e+00
-3.040000000000000036e+00
-3.020000000000000018e+00
-3.000000000000000000e+00
-2.979999999999999982e+00
-2.959999999999999964e+00
-2.939999999999999947e+00
-2.919999999999999929e+00
-2.899999999999999911e+00
-2.879999999999999893e+00
-2.859999999999999876e+00
-2.839999999999999858e+00
-2.819999999999999840e+00
-2.799999999999999822e+00
-2.780000000000000249e+00
-2.759999999999999787e+00
-2.740000000000000213e+00
-2.719999999999999751e+00
-2.700000000000000178e+00
-2.679999999999999716e+00
-2.660000000000000142e+00
-2.640000000000000124e+00
-2.620000000000000107e+00
-2.600000000000000089e+00
-2.580000000000000071e+00
-2.560000000000000053e+00
-2.540000000000000036e+00
-2.520000000000000018e+00
-2.500000000000000000e+00
-2.479999999999999982e+00
-2.459999999999999964e+00
-2.439999999999999947e+00
-2.419999999999999929e+00
-2.399999999999999911e+00
-2.379999999999999893e+00
-2.359999999999999876e+00
-2.339999999999999858e+00
-2.320000000000000284e+00
-2.299999999999999822e+00
-2.280000000000000249e+00
-2.259999999999999787e+00
-2.240000000000000213e+00
-2.219999999999999751e+00
-2.200000000000000178e+00
-2.179999999999999716e+00
-2.160000000000000142e+00
-2.139999999999999680e+00
-2.120000000000000107e+00
-2.099999999999999645e+00
-2.080000000000000071e+00
-2.060000000000000053e+00
-2.040000000000000036e+00
-2.020000000000000018e+00
-2.000000000000000000e+00
-1.979999999999999982e+00
-1.959999999999999964e+00
-1.939999999999999947e+00
-1.919999999999999929e+00
-1.899999999999999911e+00
-1.879999999999999893e+00
-1.859999999999999876e+00
-1.839999999999999858e+00
-1.820000000000000062e+00
-1.800000000000000044e+00
-1.780000000000000027e+00
-1.760000000000000009e+00
-1.739999999999999991e+00
-1.719999999999999973e+00
-1.699999999999999956e+00
-1.679999999999999938e+00
-1.659999999999999920e+00
-1.639999999999999902e+00
-1.619999999999999885e+00
-1.599999999999999867e+00
-1.580000000000000071e+00
-1.560000000000000053e+00
-1.540000000000000036e+00
-1.520000000000000018e+00
-1.500000000000000000e+00
-1.479999999999999982e+00
-1.459999999999999964e+00
-1.439999999999999947e+00
-1.419999999999999929e+00
-1.399999999999999911e+00
-1.379999999999999893e+00
-1.359999999999999876e+00
-1.339999999999999858e+00
-1.319999999999999840e+00
-1.299999999999999822e+00
-1.279999999999999805e+00
-1.259999999999999787e+00
-1.239999999999999769e+00
-1.219999999999999751e+00
-1.199999999999999734e+00
-1.180000000000000160e+00
-1.160000000000000142e+00
-1.140000000000000124e+00
-1.120000000000000107e+00
-1.100000000000000089e+00
-1.080000000000000071e+00
-1.060000000000000053e+00
-1.040000000000000036e+00
-1.020000000000000018e+00
-1.000000000000000000e+00
-9.799999999999999822e-01
-9.599999999999999645e-01
-9.399999999999999467e-01
-9.199999999999999289e-01
-8.999999999999999112e-01
-8.799999999999998934e-01
-8.599999999999998757e-01
-8.399999999999998579e-01
-8.199999999999998401e-01
-7.999999999999998224e-01
-7.799999999999998046e-01
-7.599999999999997868e-01
-7.399999999999997691e-01
-7.199999999999997513e-01
-6.999999999999997335e-01
-6.800000000000001599e-01
-6.600000000000001421e-01
-6.400000000000001243e-01
-6.200000000000001066e-01
-6.000000000000000888e-01
-5.800000000000000711e-01
-5.600000000000000533e-01
-5.400000000000000355e-01
-5.200000000000000178e-01
-5.000000000000000000e-01
-4.799999999999999822e-01
-4.599999999999999645e-01
-4.399999999999999467e-01
-4.199999999999999289e-01
-3.999999999999999112e-01
-3.799999999999998934e-01
-3.599999999999998757e-01
-3.399999999999998579e-01
-3.199999999999998401e-01
-2.999999999999998224e-01
-2.799999999999998046e-01
-2.599999999999997868e-01
-2.399999999999997691e-01
-2.199999999999997513e-01
-1.999999999999997335e-01
-1.799999999999997158e-01
-1.600000000000001421e-01
-1.400000000000001243e-01
-1.200000000000001066e-01
-1.000000000000000888e-01
-8.000000000000007105e-02
-6.000000000000005329e-02
-4.000000000000003553e-02
-2.000000000000001776e-02
0.000000000000000000e+00
2.000000000000001776e-02
4.000000000000003553e-02
6.000000000000005329e-02
8.000000000000007105e-02
1.000000000000000888e-01
1.200000000000001066e-01
1.400000000000001243e-01
1.600000000000001421e-01
1.800000000000001599e-01
2.000000000000001776e-01
2.200000000000001954e-01
2.400000000000002132e-01
2.600000000000002309e-01
2.800000000000002487e-01
3.000000000000002665e-01
3.200000000000002842e-01
3.399999999999998579e-01
3.599999999999998757e-01
3.799999999999998934e-01
3.999999999999999112e-01
4.199999999999999289e-01
4.399999999999999467e-01
4.599999999999999645e-01
4.799999999999999822e-01
5.000000000000000000e-01
5.200000000000004619e-01
5.400000000000000355e-01
5.600000000000004974e-01
5.800000000000000711e-01
5.999999999999996447e-01
6.200000000000001066e-01
6.399999999999996803e-01
6.600000000000001421e-01
6.799999999999997158e-01
7.000000000000001776e-01
7.199999999999997513e-01
7.400000000000002132e-01
7.599999999999997868e-01
7.800000000000002487e-01
7.999999999999998224e-01
8.200000000000002842e-01
8.399999999999998579e-01
8.600000000000003197e-01
8.799999999999998934e-01
9.000000000000003553e-01
9.199999999999999289e-01
9.400000000000003908e-01
9.599999999999999645e-01
9.800000000000004263e-01
1.000000000000000000e+00
1.020000000000000462e+00
1.040000000000000036e+00
1.060000000000000497e+00
1.080000000000000071e+00
1.100000000000000533e+00
1.120000000000000107e+00
1.139999999999999680e+00
1.160000000000000142e+00
1.179999999999999716e+00
1.200000000000000178e+00
1.219999999999999751e+00
1.240000000000000213e+00
1.259999999999999787e+00
1.280000000000000249e+00
1.299999999999999822e+00
1.320000000000000284e+00
1.339999999999999858e+00
1.360000000000000320e+00
1.379999999999999893e+00
1.400000000000000355e+00
1.419999999999999929e+00
1.440000000000000391e+00
1.459999999999999964e+00
1.480000000000000426e+00
1.500000000000000000e+00
1.520000000000000462e+00
1.540000000000000036e+00
1.560000000000000497e+00
1.580000000000000071e+00
1.600000000000000533e+00
1.620000000000000107e+00
1.639999999999999680e+00
1.660000000000000142e+00
1.679999999999999716e+00
1.700000000000000178e+00
1.719999999999999751e+00
1.740000000000000213e+00
1.759999999999999787e+00
1.780000000000000249e+00
1.799999999999999822e+00
1.820000000000000284e+00
1.839999999999999858e+00
1.860000000000000320e+00
1.879999999999999893e+00
1.900000000000000355e+00
1.919999999999999929e+00
1.940000000000000391e+00
1.959999999999999964e+00
1.980000000000000426e+00
2.000000000000000000e+00
2.020000000000000462e+00
2.040000000000000036e+00
2.060000000000000497e+00
2.080000000000000071e+00
2.100000000000000533e+00
2.120000000000000107e+00
2.139999999999999680e+00
2.160000000000000142e+00
2.179999999999999716e+00
2.200000000000000178e+00
2.219999999999999751e+00
2.240000000000000213e+00
2.259999999999999787e+00
2.280000000000000249e+00
2.299999999999999822e+00
2.320000000000000284e+00
2.339999999999999858e+00
2.360000000000000320e+00
2.379999999999999893e+00
2.400000000000000355e+00
2.419999999999999929e+00
2.440000000000000391e+00
2.459999999999999964e+00
2.480000000000000426e+00
2.500000000000000000e+00
2.520000000000000462e+00
2.540000000000000036e+00
2.560000000000000497e+00
2.580000000000000071e+00
2.600000000000000533e+00
2.620000000000000107e+00
2.640000000000000568e+00
2.660000000000000142e+00
2.679999999999999716e+00
2.700000000000000178e+00
2.719999999999999751e+00
2.740000000000000213e+00
2.759999999999999787e+00
2.780000000000000249e+00
2.799999999999999822e+00
2.820000000000000284e+00
2.839999999999999858e+00
2.860000000000000320e+00
2.879999999999999893e+00
2.900000000000000355e+00
2.919999999999999929e+00
2.940000000000000391e+00
2.959999999999999964e+00
2.980000000000000426e+00
3.000000000000000000e+00
3.020000000000000462e+00
3.040000000000000036e+00
3.060000000000000497e+00
3.080000000000000071e+00
3.100000000000000533e+00
3.120000000000000107e+00
3.140000000000000568e+00
3.160000000000000142e+00
3.179999999999999716e+00
3.200000000000000178e+00
3.219999999999999751e+00
3.240000000000000213e+00
3.259999999999999787e+00
3.280000000000000249e+00
3.299999999999999822e+00
3.320000000000000284e+00
3.339999999999999858e+00
3.360000000000000320e+00
3.379999999999999893e+00
3.400000000000000355e+00
3.419999999999999929e+00
3.440000000000000391e+00
3.459999999999999964e+00
3.480000000000000426e+00
3.500000000000000000e+00
