# Supplementary material for: Femtosecond concerted rotation of molecules on a 2D material interface
Source: Nat Commun. 2026 Feb 27;17:2110. doi: 10.1038/s41467-026-69801-6 (PMC12954116; doi:10.1038/s41467-026-69801-6)
Supplement: Supplementary file 5 — Source Data 3 [file 41467_2026_69801_MOESM5_ESM.zip]

Archive with 51 entries (44 files):
- figS11-13_part2/
- figS11-13_part2/.DS_Store
- __MACOSX/figS11-13_part2/._.DS_Store
- figS11-13_part2/INCAR_and_CONTCAR/
- figS11-13_part2/0704_result_summary/
- figS11-13_part2/INCAR_and_CONTCAR/INCAR_01
- figS11-13_part2/INCAR_and_CONTCAR/cupc_VASP.xyz
- figS11-13_part2/INCAR_and_CONTCAR/.DS_Store
- __MACOSX/figS11-13_part2/INCAR_and_CONTCAR/._.DS_Store
- figS11-13_part2/INCAR_and_CONTCAR/CONTCAR_01
- figS11-13_part2/0704_result_summary/PAD_normal3_sigma01/
- figS11-13_part2/0704_result_summary/.DS_Store
- __MACOSX/figS11-13_part2/0704_result_summary/._.DS_Store
- figS11-13_part2/0704_result_summary/POSCAR_normal3
- figS11-13_part2/0704_result_summary/PAD_normal3_sigma01/plot.py
- figS11-13_part2/0704_result_summary/PAD_normal3_sigma01/.DS_Store
- __MACOSX/figS11-13_part2/0704_result_summary/PAD_normal3_sigma01/._.DS_Store
- figS11-13_part2/0704_result_summary/PAD_normal3_sigma01/Eb130_Ek344/
- figS11-13_part2/0704_result_summary/PAD_normal3_sigma01/Eb0_Ek344/
- figS11-13_part2/0704_result_summary/PAD_normal3_sigma01/README
- figS11-13_part2/0704_result_summary/PAD_normal3_sigma01/Eb130_Ek294/
- figS11-13_part2/0704_result_summary/PAD_normal3_sigma01/Eb130_Ek344/5.csv
- figS11-13_part2/0704_result_summary/PAD_normal3_sigma01/Eb130_Ek344/4.csv
- figS11-13_part2/0704_result_summary/PAD_normal3_sigma01/Eb130_Ek344/0.csv
- figS11-13_part2/0704_result_summary/PAD_normal3_sigma01/Eb130_Ek344/.DS_Store
- __MACOSX/figS11-13_part2/0704_result_summary/PAD_normal3_sigma01/Eb130_Ek344/._.DS_Store
- figS11-13_part2/0704_result_summary/PAD_normal3_sigma01/Eb130_Ek344/1.csv
- figS11-13_part2/0704_result_summary/PAD_normal3_sigma01/Eb130_Ek344/3.csv
- figS11-13_part2/0704_result_summary/PAD_normal3_sigma01/Eb130_Ek344/2.csv
- figS11-13_part2/0704_result_summary/PAD_normal3_sigma01/Eb130_Ek344/ky.csv
- figS11-13_part2/0704_result_summary/PAD_normal3_sigma01/Eb130_Ek344/kx.csv
- figS11-13_part2/0704_result_summary/PAD_normal3_sigma01/Eb0_Ek344/5.csv
- figS11-13_part2/0704_result_summary/PAD_normal3_sigma01/Eb0_Ek344/4.csv
- figS11-13_part2/0704_result_summary/PAD_normal3_sigma01/Eb0_Ek344/0.csv
- figS11-13_part2/0704_result_summary/PAD_normal3_sigma01/Eb0_Ek344/.DS_Store
- __MACOSX/figS11-13_part2/0704_result_summary/PAD_normal3_sigma01/Eb0_Ek344/._.DS_Store
- figS11-13_part2/0704_result_summary/PAD_normal3_sigma01/Eb0_Ek344/1.csv
- figS11-13_part2/0704_result_summary/PAD_normal3_sigma01/Eb0_Ek344/3.csv
- figS11-13_part2/0704_result_summary/PAD_normal3_sigma01/Eb0_Ek344/2.csv
- figS11-13_part2/0704_result_summary/PAD_normal3_sigma01/Eb0_Ek344/ky.csv
- figS11-13_part2/0704_result_summary/PAD_normal3_sigma01/Eb0_Ek344/kx.csv
- figS11-13_part2/0704_result_summary/PAD_normal3_sigma01/Eb130_Ek294/5.csv
- figS11-13_part2/0704_result_summary/PAD_normal3_sigma01/Eb130_Ek294/4.csv
- figS11-13_part2/0704_result_summary/PAD_normal3_sigma01/Eb130_Ek294/0.csv
- figS11-13_part2/0704_result_summary/PAD_normal3_sigma01/Eb130_Ek294/.DS_Store
- __MACOSX/figS11-13_part2/0704_result_summary/PAD_normal3_sigma01/Eb130_Ek294/._.DS_Store
- figS11-13_part2/0704_result_summary/PAD_normal3_sigma01/Eb130_Ek294/1.csv
- figS11-13_part2/0704_result_summary/PAD_normal3_sigma01/Eb130_Ek294/3.csv
- figS11-13_part2/0704_result_summary/PAD_normal3_sigma01/Eb130_Ek294/2.csv
- figS11-13_part2/0704_result_summary/PAD_normal3_sigma01/Eb130_Ek294/ky.csv
- figS11-13_part2/0704_result_summary/PAD_normal3_sigma01/Eb130_Ek294/kx.csv
