# Supplementary material for: Femtosecond concerted rotation of molecules on a 2D material interface
Source: Nat Commun. 2026 Feb 27;17:2110. doi: 10.1038/s41467-026-69801-6 (PMC12954116; doi:10.1038/s41467-026-69801-6)
Supplement: Supplementary file 5 — Source Data 3 [file 41467_2026_69801_MOESM5_ESM.zip › figS11-13_part2/0704_result_summary/PAD_normal3_sigma01/Eb0_Ek344/4.csv]

nan	nan	nan	nan	nan	nan	nan	nan	nan	nan	nan	nan	nan	nan	nan	nan	nan	nan	nan	nan	nan	nan	nan	nan	nan	nan	nan	nan	nan	nan	nan	nan	nan	nan	nan	nan	nan	nan	nan	nan	nan	nan	nan	nan	nan	nan	nan	nan	nan	nan
nan	nan	nan	nan	nan	nan	nan	nan	nan	nan	nan	nan	nan	nan	nan	nan	nan	nan	nan	nan	nan	nan	nan	nan	nan	nan	nan	nan	nan	nan	nan	nan	nan	nan	nan	nan	nan	nan	nan	nan	nan	nan	nan	nan	nan	nan	nan	nan	nan	nan
nan	nan	nan	nan	nan	nan	nan	nan	nan	nan	nan	nan	nan	nan	nan	nan	nan	nan	nan	nan	nan	nan	nan	nan	nan	nan	nan	nan	nan	nan	nan	nan	nan	nan	nan	nan	nan	nan	nan	nan	nan	nan	nan	nan	nan	nan	nan	nan	nan	nan
nan	nan	nan	nan	nan	nan	nan	nan	nan	nan	nan	nan	nan	nan	nan	nan	nan	nan	nan	nan	nan	nan	nan	nan	nan	nan	nan	nan	nan	nan	nan	nan	nan	nan	nan	nan	nan	nan	nan	nan	nan	nan	nan	nan	nan	nan	nan	nan	nan	nan
nan	nan	nan	nan	nan	nan	nan	nan	nan	nan	nan	nan	nan	nan	nan	nan	nan	nan	nan	nan	nan	nan	nan	nan	nan	nan	nan	nan	nan	nan	nan	nan	nan	nan	nan	nan	nan	nan	nan	nan	nan	nan	nan	nan	nan	nan	nan	nan	nan	nan
nan	nan	nan	nan	nan	nan	nan	nan	nan	nan	nan	nan	nan	nan	nan	nan	nan	nan	nan	nan	nan	nan	nan	nan	nan	nan	nan	nan	nan	nan	nan	nan	nan	nan	nan	nan	nan	nan	nan	nan	nan	nan	nan	nan	nan	nan	nan	nan	nan	nan
nan	nan	nan	nan	nan	nan	nan	nan	nan	nan	nan	nan	nan	nan	nan	nan	nan	nan	nan	nan	nan	nan	nan	nan	nan	nan	nan	nan	nan	nan	nan	nan	nan	nan	nan	nan	nan	nan	nan	nan	nan	nan	nan	nan	nan	nan	nan	nan	nan	nan
nan	nan	nan	nan	nan	nan	nan	nan	nan	nan	nan	nan	nan	nan	nan	nan	nan	nan	nan	nan	nan	nan	nan	nan	nan	nan	nan	nan	nan	nan	nan	nan	nan	nan	nan	nan	nan	nan	nan	nan	nan	nan	nan	nan	nan	nan	nan	nan	nan	nan
nan	nan	nan	nan	nan	nan	nan	nan	nan	nan	nan	nan	nan	nan	nan	nan	nan	nan	nan	nan	nan	nan	nan	nan	nan	nan	nan	nan	nan	nan	nan	nan	nan	nan	nan	nan	nan	nan	nan	nan	nan	nan	nan	nan	nan	nan	nan	nan	nan	nan
nan	nan	nan	nan	nan	nan	nan	nan	nan	nan	nan	nan	nan	nan	nan	nan	nan	nan	nan	nan	nan	nan	nan	nan	nan	nan	nan	nan	nan	nan	nan	nan	nan	nan	nan	nan	nan	nan	nan	nan	nan	nan	nan	nan	nan	nan	nan	nan	nan	nan
nan	nan	nan	nan	nan	nan	nan	nan	nan	nan	nan	nan	nan	nan	nan	nan	nan	nan	nan	nan	nan	nan	nan	nan	nan	nan	nan	nan	nan	nan	nan	nan	nan	nan	nan	nan	nan	nan	nan	nan	nan	nan	nan	nan	nan	nan	nan	nan	nan	nan
nan	nan	nan	nan	nan	nan	nan	nan	nan	nan	nan	nan	nan	nan	nan	nan	nan	nan	nan	nan	nan	nan	nan	nan	nan	nan	nan	nan	nan	nan	nan	nan	nan	nan	nan	nan	nan	nan	nan	nan	nan	nan	nan	nan	nan	nan	nan	nan	nan	nan
nan	nan	nan	nan	nan	nan	nan	nan	nan	nan	nan	nan	nan	nan	nan	nan	nan	nan	nan	nan	nan	nan	nan	nan	nan	nan	nan	nan	nan	nan	nan	nan	nan	nan	nan	nan	nan	nan	nan	nan	nan	nan	nan	nan	nan	nan	nan	nan	nan	nan
nan	nan	nan	nan	nan	nan	nan	nan	nan	nan	nan	nan	nan	nan	nan	nan	nan	nan	nan	nan	nan	nan	nan	nan	nan	nan	nan	nan	nan	nan	nan	nan	nan	nan	nan	nan	nan	nan	nan	nan	nan	nan	nan	nan	nan	nan	nan	nan	nan	nan
nan	nan	nan	nan	nan	nan	nan	nan	nan	nan	nan	nan	nan	nan	nan	nan	nan	nan	nan	nan	nan	nan	nan	nan	nan	nan	nan	nan	nan	nan	nan	nan	nan	nan	nan	nan	nan	nan	nan	nan	nan	nan	nan	nan	nan	nan	nan	nan	nan	nan
nan	nan	nan	nan	nan	nan	nan	nan	nan	nan	nan	nan	nan	nan	nan	nan	nan	nan	nan	nan	nan	nan	nan	nan	nan	nan	nan	nan	nan	nan	nan	nan	nan	nan	nan	nan	nan	nan	nan	nan	nan	nan	nan	nan	nan	nan	nan	nan	nan	nan
nan	nan	nan	nan	nan	nan	nan	nan	nan	nan	nan	nan	nan	nan	nan	nan	nan	nan	nan	nan	nan	nan	nan	nan	nan	nan	nan	nan	nan	nan	nan	nan	nan	nan	nan	nan	nan	nan	nan	nan	nan	nan	nan	nan	nan	nan	nan	nan	nan	nan
nan	nan	nan	nan	nan	nan	nan	nan	nan	nan	nan	nan	nan	nan	nan	nan	nan	nan	nan	nan	nan	nan	nan	nan	nan	nan	nan	nan	nan	nan	nan	nan	nan	nan	nan	nan	nan	nan	nan	nan	nan	nan	nan	nan	nan	nan	nan	nan	nan	nan
nan	nan	nan	nan	nan	nan	nan	nan	nan	nan	nan	nan	nan	nan	nan	nan	nan	nan	nan	nan	nan	nan	nan	nan	nan	nan	nan	nan	nan	nan	nan	nan	nan	nan	nan	nan	nan	nan	nan	nan	nan	nan	nan	nan	nan	nan	nan	nan	nan	nan
nan	nan	nan	nan	nan	nan	nan	nan	nan	nan	nan	nan	nan	nan	nan	nan	nan	nan	nan	nan	nan	nan	nan	nan	nan	nan	nan	nan	nan	nan	nan	nan	nan	nan	nan	nan	nan	nan	nan	nan	nan	nan	nan	nan	nan	nan	nan	nan	nan	nan
nan	nan	nan	nan	nan	nan	nan	nan	nan	nan	nan	nan	nan	nan	nan	nan	nan	nan	nan	nan	nan	nan	nan	nan	nan	nan	nan	nan	nan	nan	nan	nan	nan	nan	nan	nan	nan	nan	nan	nan	nan	nan	nan	nan	nan	nan	nan	nan	nan	nan
nan	nan	nan	nan	nan	nan	nan	nan	nan	nan	nan	nan	nan	nan	nan	nan	nan	nan	nan	nan	nan	nan	nan	nan	nan	nan	nan	nan	nan	nan	nan	nan	nan	nan	nan	nan	nan	nan	nan	nan	nan	nan	nan	nan	nan	nan	nan	nan	nan	nan
nan	nan	nan	nan	nan	nan	nan	nan	nan	nan	nan	nan	nan	nan	nan	nan	nan	nan	nan	nan	nan	nan	nan	nan	nan	nan	nan	nan	nan	nan	nan	nan	nan	nan	nan	nan	nan	nan	nan	nan	nan	nan	nan	nan	nan	nan	nan	nan	nan	nan
nan	nan	nan	nan	nan	nan	nan	nan	nan	nan	nan	nan	nan	nan	nan	nan	nan	nan	nan	nan	nan	nan	nan	nan	nan	nan	nan	nan	nan	nan	nan	nan	nan	nan	nan	nan	nan	nan	nan	nan	nan	nan	nan	nan	nan	nan	nan	nan	nan	nan
nan	nan	nan	nan	nan	nan	nan	nan	nan	nan	nan	nan	nan	nan	nan	nan	nan	nan	nan	nan	nan	nan	nan	nan	nan	nan	nan	nan	nan	nan	nan	nan	nan	nan	nan	nan	nan	nan	nan	nan	nan	nan	nan	nan	nan	nan	nan	nan	nan	nan
nan	nan	nan	nan	nan	nan	nan	nan	nan	nan	nan	nan	nan	nan	nan	nan	nan	nan	nan	nan	nan	nan	nan	nan	nan	nan	nan	nan	nan	nan	nan	nan	nan	nan	nan	nan	nan	nan	nan	nan	nan	nan	nan	nan	nan	nan	nan	nan	nan	nan
nan	nan	nan	nan	nan	nan	nan	nan	nan	nan	nan	nan	nan	nan	nan	nan	nan	nan	nan	nan	nan	nan	nan	nan	nan	nan	nan	nan	nan	nan	nan	nan	nan	nan	nan	nan	nan	nan	nan	nan	nan	nan	nan	nan	nan	nan	nan	nan	nan	nan
nan	nan	nan	nan	nan	nan	nan	nan	nan	nan	nan	nan	nan	nan	nan	nan	nan	nan	nan	nan	nan	nan	nan	nan	nan	nan	nan	nan	nan	nan	nan	nan	nan	nan	nan	nan	nan	nan	nan	nan	nan	nan	nan	nan	nan	nan	nan	nan	nan	nan
nan	nan	nan	nan	nan	nan	nan	nan	nan	nan	nan	nan	nan	nan	nan	nan	nan	nan	nan	nan	nan	nan	nan	nan	nan	nan	nan	nan	nan	nan	nan	nan	nan	nan	nan	nan	nan	nan	nan	nan	nan	nan	nan	nan	nan	nan	nan	nan	nan	nan
nan	nan	nan	nan	nan	nan	nan	nan	nan	nan	nan	nan	nan	nan	nan	nan	nan	nan	nan	nan	nan	nan	nan	nan	nan	nan	nan	nan	nan	nan	nan	nan	nan	nan	nan	nan	nan	nan	nan	nan	nan	nan	nan	nan	nan	nan	nan	nan	nan	nan
nan	nan	nan	nan	nan	nan	nan	nan	nan	nan	nan	nan	nan	nan	nan	nan	nan	nan	nan	nan	nan	nan	nan	nan	nan	nan	nan	nan	nan	nan	nan	nan	nan	nan	nan	nan	nan	nan	nan	nan	nan	nan	nan	nan	nan	nan	nan	nan	nan	nan
nan	nan	nan	nan	nan	nan	nan	nan	nan	nan	nan	nan	nan	nan	nan	nan	nan	nan	nan	nan	nan	nan	nan	nan	nan	nan	nan	nan	nan	nan	nan	nan	nan	nan	nan	nan	nan	nan	nan	nan	nan	nan	nan	nan	nan	nan	nan	nan	nan	nan
nan	nan	nan	nan	nan	nan	nan	nan	nan	nan	nan	nan	nan	nan	nan	nan	nan	nan	nan	nan	nan	nan	nan	nan	nan	nan	nan	nan	nan	nan	nan	nan	nan	nan	nan	nan	nan	nan	nan	nan	nan	nan	nan	nan	nan	nan	nan	nan	nan	nan
nan	nan	nan	nan	nan	nan	nan	nan	nan	nan	nan	nan	nan	nan	nan	nan	nan	nan	nan	nan	nan	nan	nan	nan	nan	nan	nan	nan	nan	nan	nan	nan	nan	nan	nan	nan	nan	nan	nan	nan	nan	nan	nan	nan	nan	nan	nan	nan	nan	nan
nan	nan	nan	nan	nan	nan	nan	nan	nan	nan	nan	nan	nan	nan	nan	nan	nan	nan	nan	nan	nan	nan	nan	nan	nan	nan	nan	nan	nan	nan	nan	nan	nan	nan	nan	nan	nan	nan	nan	nan	nan	nan	nan	nan	nan	nan	nan	nan	nan	nan
nan	nan	nan	nan	nan	nan	nan	nan	nan	nan	nan	nan	nan	nan	nan	nan	nan	nan	nan	nan	nan	nan	nan	nan	nan	nan	nan	nan	nan	nan	nan	nan	nan	nan	nan	nan	nan	nan	nan	nan	nan	nan	nan	nan	nan	nan	nan	nan	nan	nan
nan	nan	nan	nan	nan	nan	nan	nan	nan	nan	nan	nan	nan	nan	nan	nan	nan	nan	nan	nan	nan	nan	nan	nan	nan	nan	nan	nan	nan	nan	nan	nan	nan	nan	nan	nan	nan	nan	nan	nan	nan	nan	nan	nan	nan	nan	nan	nan	nan	nan
nan	nan	nan	nan	nan	nan	nan	nan	nan	nan	nan	nan	nan	nan	nan	nan	nan	nan	nan	nan	nan	nan	nan	nan	nan	nan	nan	nan	nan	nan	nan	nan	nan	nan	nan	nan	nan	nan	nan	nan	nan	nan	nan	nan	nan	nan	nan	nan	nan	nan
nan	nan	nan	nan	nan	nan	nan	nan	nan	nan	nan	nan	nan	nan	nan	nan	nan	nan	nan	nan	nan	nan	nan	nan	nan	nan	nan	nan	nan	nan	nan	nan	nan	nan	nan	nan	nan	nan	nan	nan	nan	nan	nan	nan	nan	nan	nan	nan	nan	nan
nan	nan	nan	nan	nan	nan	nan	nan	nan	nan	nan	nan	nan	nan	nan	nan	nan	nan	nan	nan	nan	nan	nan	nan	nan	nan	nan	nan	nan	nan	nan	nan	nan	nan	nan	nan	nan	nan	nan	nan	nan	nan	nan	nan	nan	nan	nan	nan	nan	nan
nan	nan	nan	nan	nan	nan	nan	nan	nan	nan	nan	nan	nan	nan	nan	nan	nan	nan	nan	nan	nan	nan	nan	nan	nan	nan	nan	nan	nan	nan	nan	nan	nan	nan	nan	nan	nan	nan	nan	nan	nan	nan	nan	nan	nan	nan	nan	nan	nan	nan
nan	nan	nan	nan	nan	nan	nan	nan	nan	nan	nan	nan	nan	nan	nan	nan	nan	nan	nan	nan	nan	nan	nan	nan	nan	nan	nan	nan	nan	nan	nan	nan	nan	nan	nan	nan	nan	nan	nan	nan	nan	nan	nan	nan	nan	nan	nan	nan	nan	nan
nan	nan	nan	nan	nan	nan	nan	nan	nan	nan	nan	nan	nan	nan	nan	nan	nan	nan	nan	nan	nan	nan	nan	nan	nan	nan	nan	nan	nan	nan	nan	nan	nan	nan	nan	nan	nan	nan	nan	nan	nan	nan	nan	nan	nan	nan	nan	nan	nan	nan
nan	nan	nan	nan	nan	nan	nan	nan	nan	nan	nan	nan	nan	nan	nan	nan	nan	nan	nan	nan	nan	nan	nan	nan	nan	nan	nan	nan	nan	nan	nan	nan	nan	nan	nan	nan	nan	nan	nan	nan	nan	nan	nan	nan	nan	nan	nan	nan	nan	nan
nan	nan	nan	nan	nan	nan	nan	nan	nan	nan	nan	nan	nan	nan	nan	nan	nan	nan	nan	nan	nan	nan	nan	nan	nan	nan	nan	nan	nan	nan	nan	nan	nan	nan	nan	nan	nan	nan	nan	nan	nan	nan	nan	nan	nan	nan	nan	nan	nan	nan
nan	nan	nan	nan	nan	nan	nan	nan	nan	nan	nan	nan	nan	nan	nan	nan	nan	nan	nan	nan	nan	nan	nan	nan	nan	nan	nan	nan	nan	nan	nan	nan	nan	nan	nan	nan	nan	nan	nan	nan	nan	nan	nan	nan	nan	nan	nan	nan	nan	nan
nan	nan	nan	nan	nan	nan	nan	nan	nan	nan	nan	nan	nan	nan	nan	nan	nan	nan	nan	nan	nan	nan	nan	nan	nan	nan	nan	nan	nan	nan	nan	nan	nan	nan	nan	nan	nan	nan	nan	nan	nan	nan	nan	nan	nan	nan	nan	nan	nan	nan
nan	nan	nan	nan	nan	nan	nan	nan	nan	nan	nan	nan	nan	nan	nan	nan	nan	nan	nan	nan	nan	nan	nan	nan	nan	nan	nan	nan	nan	nan	nan	nan	nan	nan	nan	nan	nan	nan	nan	nan	nan	nan	nan	nan	nan	nan	nan	nan	nan	nan
nan	nan	nan	nan	nan	nan	nan	nan	nan	nan	nan	nan	nan	nan	nan	nan	nan	nan	nan	nan	nan	nan	nan	nan	nan	nan	nan	nan	nan	nan	nan	nan	nan	nan	nan	nan	nan	nan	nan	nan	nan	nan	nan	nan	nan	nan	nan	nan	nan	nan
nan	nan	nan	nan	nan	nan	nan	nan	nan	nan	nan	nan	nan	nan	nan	nan	nan	nan	nan	nan	nan	nan	nan	nan	nan	nan	nan	nan	nan	nan	nan	nan	nan	nan	nan	nan	nan	nan	nan	nan	nan	nan	nan	nan	nan	nan	nan	nan	nan	nan
nan	nan	nan	nan	nan	nan	nan	nan	nan	nan	nan	nan	nan	nan	nan	nan	nan	nan	nan	nan	nan	nan	nan	nan	nan	nan	nan	nan	nan	nan	nan	nan	nan	nan	nan	nan	nan	nan	nan	nan	nan	nan	nan	nan	nan	nan	nan	nan	nan	nan
nan	nan	nan	nan	nan	nan	nan	nan	nan	nan	nan	nan	nan	nan	nan	nan	nan	nan	nan	nan	nan	nan	nan	nan	nan	nan	nan	nan	nan	nan	nan	nan	nan	nan	nan	nan	nan	nan	nan	nan	nan	nan	nan	nan	nan	nan	nan	nan	nan	nan
nan	nan	nan	nan	nan	nan	nan	nan	nan	nan	nan	nan	nan	nan	nan	nan	nan	nan	nan	nan	nan	nan	nan	nan	nan	nan	nan	nan	nan	nan	nan	nan	nan	nan	nan	nan	nan	nan	nan	nan	nan	nan	nan	nan	nan	nan	nan	nan	nan	nan
nan	nan	nan	nan	nan	nan	nan	nan	nan	nan	nan	nan	nan	nan	nan	nan	nan	nan	nan	nan	nan	nan	nan	nan	nan	nan	nan	nan	nan	nan	nan	nan	nan	nan	nan	nan	nan	nan	nan	nan	nan	nan	nan	nan	nan	nan	nan	nan	nan	nan
nan	nan	nan	nan	nan	nan	nan	nan	nan	nan	nan	nan	nan	nan	nan	nan	nan	nan	nan	nan	nan	nan	nan	nan	nan	nan	nan	nan	nan	nan	nan	nan	nan	nan	nan	nan	nan	nan	nan	nan	nan	nan	nan	nan	nan	nan	nan	nan	nan	nan
nan	nan	nan	nan	nan	nan	nan	nan	nan	nan	nan	nan	nan	nan	nan	nan	nan	nan	nan	nan	nan	nan	nan	nan	nan	nan	nan	nan	nan	nan	nan	nan	nan	nan	nan	nan	nan	nan	nan	nan	nan	nan	nan	nan	nan	nan	nan	nan	nan	nan
nan	nan	nan	nan	nan	nan	nan	nan	nan	nan	nan	nan	nan	nan	nan	nan	nan	nan	nan	nan	nan	nan	nan	nan	nan	nan	nan	nan	nan	nan	nan	nan	nan	nan	nan	nan	nan	nan	nan	nan	nan	nan	nan	nan	nan	nan	nan	nan	nan	nan
nan	nan	nan	nan	nan	nan	nan	nan	nan	nan	nan	nan	nan	nan	nan	nan	nan	nan	nan	nan	nan	nan	nan	nan	nan	nan	nan	nan	nan	nan	nan	nan	nan	nan	nan	nan	nan	nan	nan	nan	nan	nan	nan	nan	nan	nan	nan	nan	nan	nan
nan	nan	nan	nan	nan	nan	nan	nan	nan	nan	nan	nan	nan	nan	nan	nan	nan	nan	nan	nan	nan	nan	nan	nan	nan	nan	nan	nan	nan	nan	nan	nan	nan	nan	nan	nan	nan	nan	nan	nan	nan	nan	nan	nan	nan	nan	nan	nan	nan	nan
nan	nan	nan	nan	nan	nan	nan	nan	nan	nan	nan	nan	nan	nan	nan	nan	nan	nan	nan	nan	nan	nan	nan	nan	nan	nan	nan	nan	nan	nan	nan	nan	nan	nan	nan	nan	nan	nan	nan	nan	nan	nan	nan	nan	nan	nan	nan	nan	nan	nan
nan	nan	nan	nan	nan	nan	nan	nan	nan	nan	nan	nan	nan	nan	nan	nan	nan	nan	nan	nan	nan	nan	nan	nan	nan	nan	nan	nan	nan	nan	nan	nan	nan	nan	nan	nan	nan	nan	nan	nan	nan	nan	nan	nan	nan	nan	nan	nan	nan	nan
nan	nan	nan	nan	nan	nan	nan	nan	nan	nan	nan	nan	nan	nan	nan	nan	nan	nan	nan	nan	nan	nan	nan	nan	nan	nan	nan	nan	nan	nan	nan	nan	nan	nan	nan	nan	nan	nan	nan	nan	nan	nan	nan	nan	nan	nan	nan	nan	nan	nan
nan	nan	nan	nan	nan	nan	nan	nan	nan	nan	nan	nan	nan	nan	nan	nan	nan	nan	nan	nan	nan	nan	nan	nan	nan	nan	nan	nan	nan	nan	nan	nan	nan	nan	nan	nan	nan	nan	nan	nan	nan	nan	nan	nan	nan	nan	nan	nan	nan	nan
nan	nan	nan	nan	nan	nan	nan	nan	nan	nan	nan	nan	nan	nan	nan	nan	nan	nan	nan	nan	nan	nan	nan	nan	nan	nan	nan	nan	nan	nan	nan	nan	nan	nan	nan	nan	nan	nan	nan	nan	nan	nan	nan	nan	nan	nan	nan	nan	nan	nan
nan	nan	nan	nan	nan	nan	nan	nan	nan	nan	nan	nan	nan	nan	nan	nan	nan	nan	nan	nan	nan	nan	nan	nan	nan	nan	nan	nan	nan	nan	nan	nan	nan	nan	nan	nan	nan	nan	nan	nan	nan	nan	nan	nan	nan	nan	nan	nan	nan	nan
nan	nan	nan	nan	nan	nan	nan	nan	nan	nan	nan	nan	nan	nan	nan	nan	nan	nan	nan	nan	nan	nan	nan	nan	nan	nan	nan	nan	nan	nan	nan	nan	nan	nan	nan	nan	nan	nan	nan	nan	nan	nan	nan	nan	nan	nan	nan	nan	nan	nan
nan	nan	nan	nan	nan	nan	nan	nan	nan	nan	nan	nan	nan	nan	nan	nan	nan	nan	nan	nan	nan	nan	nan	nan	nan	nan	nan	nan	nan	nan	nan	nan	nan	nan	nan	nan	nan	nan	nan	nan	nan	nan	nan	nan	nan	nan	nan	nan	nan	nan
nan	nan	nan	nan	nan	nan	nan	nan	nan	nan	nan	nan	nan	nan	nan	nan	nan	nan	nan	nan	nan	nan	nan	nan	nan	nan	nan	nan	nan	nan	nan	nan	nan	nan	nan	nan	nan	nan	nan	nan	nan	nan	nan	nan	nan	nan	nan	nan	nan	nan
nan	nan	nan	nan	nan	nan	nan	nan	nan	nan	nan	nan	nan	nan	nan	nan	nan	nan	nan	nan	nan	nan	nan	nan	nan	nan	nan	nan	nan	nan	nan	nan	nan	nan	nan	nan	nan	nan	nan	nan	nan	nan	nan	nan	nan	nan	nan	nan	nan	nan
nan	nan	nan	nan	nan	nan	nan	nan	nan	nan	nan	nan	nan	nan	nan	nan	nan	nan	nan	nan	nan	nan	nan	nan	nan	nan	nan	nan	nan	nan	nan	nan	nan	nan	nan	nan	nan	nan	nan	nan	nan	nan	nan	nan	nan	nan	nan	nan	nan	nan
nan	nan	nan	nan	nan	nan	nan	nan	nan	nan	nan	nan	nan	nan	nan	nan	nan	nan	nan	nan	nan	nan	nan	nan	nan	nan	nan	nan	nan	nan	nan	nan	nan	nan	nan	nan	nan	nan	nan	nan	nan	nan	nan	nan	nan	nan	nan	nan	nan	nan
nan	nan	nan	nan	nan	nan	nan	nan	nan	nan	nan	nan	nan	nan	nan	nan	nan	nan	nan	nan	nan	nan	nan	nan	nan	nan	nan	nan	nan	nan	nan	nan	nan	nan	nan	nan	nan	nan	nan	nan	nan	nan	nan	nan	nan	nan	nan	nan	nan	nan
nan	nan	nan	nan	nan	nan	nan	nan	nan	nan	nan	nan	nan	nan	nan	nan	nan	nan	nan	nan	nan	nan	nan	nan	nan	nan	nan	nan	nan	nan	nan	nan	nan	nan	nan	nan	nan	nan	nan	nan	nan	nan	nan	nan	nan	nan	nan	nan	nan	nan
nan	nan	nan	nan	nan	nan	nan	nan	nan	nan	nan	nan	nan	nan	nan	nan	nan	nan	nan	nan	nan	nan	nan	nan	nan	nan	nan	nan	nan	nan	nan	nan	nan	nan	nan	nan	nan	nan	nan	nan	nan	nan	nan	nan	nan	nan	nan	nan	nan	nan
nan	nan	nan	nan	nan	nan	nan	nan	nan	nan	nan	nan	nan	nan	nan	nan	nan	nan	nan	nan	nan	nan	nan	nan	nan	nan	nan	nan	nan	nan	nan	nan	nan	nan	nan	nan	nan	nan	nan	nan	nan	nan	nan	nan	nan	nan	nan	nan	nan	nan
nan	nan	nan	nan	nan	nan	nan	nan	nan	nan	nan	nan	nan	nan	nan	nan	nan	nan	nan	nan	nan	nan	nan	nan	nan	nan	nan	nan	nan	nan	nan	nan	nan	nan	nan	nan	nan	nan	nan	nan	nan	nan	nan	nan	nan	nan	nan	nan	nan	nan
nan	nan	nan	nan	nan	nan	nan	nan	nan	nan	nan	nan	nan	nan	nan	nan	nan	nan	nan	nan	nan	nan	nan	nan	nan	nan	nan	nan	nan	nan	nan	nan	nan	nan	nan	nan	nan	nan	nan	nan	nan	nan	nan	nan	nan	nan	nan	nan	nan	nan
nan	nan	nan	nan	nan	nan	nan	nan	nan	nan	nan	nan	nan	nan	nan	nan	nan	nan	nan	nan	nan	nan	nan	nan	nan	nan	nan	nan	nan	nan	nan	nan	nan	nan	nan	nan	nan	nan	nan	nan	nan	nan	nan	nan	nan	nan	nan	nan	nan	nan
nan	nan	nan	nan	nan	nan	nan	nan	nan	nan	nan	nan	nan	nan	nan	nan	nan	nan	nan	nan	nan	nan	nan	nan	nan	nan	nan	nan	nan	nan	nan	nan	nan	nan	nan	nan	nan	nan	nan	nan	nan	nan	nan	nan	nan	nan	nan	nan	nan	nan
nan	nan	nan	nan	nan	nan	nan	nan	nan	nan	nan	nan	nan	nan	nan	nan	nan	nan	nan	nan	nan	nan	nan	nan	nan	nan	nan	nan	nan	nan	nan	nan	nan	nan	nan	nan	nan	nan	nan	nan	nan	nan	nan	nan	nan	nan	nan	nan	nan	nan
nan	nan	nan	nan	nan	nan	nan	nan	nan	nan	nan	nan	nan	nan	nan	nan	nan	nan	nan	nan	nan	nan	nan	nan	nan	nan	nan	nan	nan	nan	nan	nan	nan	nan	nan	nan	nan	nan	nan	nan	nan	nan	nan	nan	nan	nan	nan	nan	nan	nan
nan	nan	nan	nan	nan	nan	nan	nan	nan	nan	nan	nan	nan	nan	nan	nan	nan	nan	nan	nan	nan	nan	nan	nan	nan	nan	nan	nan	nan	nan	nan	nan	nan	nan	nan	nan	nan	nan	nan	nan	nan	nan	nan	nan	nan	nan	nan	nan	nan	nan
nan	nan	nan	nan	nan	nan	nan	nan	nan	nan	nan	nan	nan	nan	nan	nan	nan	nan	nan	nan	nan	nan	nan	nan	nan	nan	nan	nan	nan	nan	nan	nan	nan	nan	nan	nan	nan	nan	nan	nan	nan	nan	nan	nan	nan	nan	nan	nan	nan	nan
nan	nan	nan	nan	nan	nan	nan	nan	nan	nan	nan	nan	nan	nan	nan	nan	nan	nan	nan	nan	nan	nan	nan	nan	nan	nan	nan	nan	nan	nan	nan	nan	nan	nan	nan	nan	nan	nan	nan	nan	nan	nan	nan	nan	nan	nan	nan	nan	nan	nan
nan	nan	nan	nan	nan	nan	nan	nan	nan	nan	nan	nan	nan	nan	nan	nan	nan	nan	nan	nan	nan	nan	nan	nan	nan	nan	nan	nan	nan	nan	nan	nan	nan	nan	nan	nan	nan	nan	nan	nan	nan	nan	nan	nan	nan	nan	nan	nan	nan	nan
nan	nan	nan	nan	nan	nan	nan	nan	nan	nan	nan	nan	nan	nan	nan	nan	nan	nan	nan	nan	nan	nan	nan	nan	nan	nan	nan	nan	nan	nan	nan	nan	nan	nan	nan	nan	nan	nan	nan	nan	nan	nan	nan	nan	nan	nan	nan	nan	nan	nan
nan	nan	nan	nan	nan	nan	nan	nan	nan	nan	nan	nan	nan	nan	nan	nan	nan	nan	nan	nan	nan	nan	nan	nan	nan	nan	nan	nan	nan	nan	nan	nan	nan	nan	nan	nan	nan	nan	nan	nan	nan	nan	nan	nan	nan	nan	nan	nan	nan	nan
nan	nan	nan	nan	nan	nan	nan	nan	nan	nan	nan	nan	nan	nan	nan	nan	nan	nan	nan	nan	nan	nan	nan	nan	nan	nan	nan	nan	nan	nan	nan	nan	nan	nan	nan	nan	nan	nan	nan	nan	nan	nan	nan	nan	nan	nan	nan	nan	nan	nan
nan	nan	nan	nan	nan	nan	nan	nan	nan	nan	nan	nan	nan	nan	nan	nan	nan	nan	nan	nan	nan	nan	nan	nan	nan	nan	nan	nan	nan	nan	nan	nan	nan	nan	nan	nan	nan	nan	nan	nan	nan	nan	nan	nan	nan	nan	nan	nan	nan	nan
nan	nan	nan	nan	nan	nan	nan	nan	nan	nan	nan	nan	nan	nan	nan	nan	nan	nan	nan	nan	nan	nan	nan	nan	nan	nan	nan	nan	nan	nan	nan	nan	nan	nan	nan	nan	nan	nan	nan	nan	nan	nan	nan	nan	nan	nan	nan	nan	nan	nan
nan	nan	nan	nan	nan	nan	nan	nan	nan	nan	nan	nan	nan	nan	nan	nan	nan	nan	nan	nan	nan	nan	nan	nan	nan	nan	nan	nan	nan	nan	nan	nan	nan	nan	nan	nan	nan	nan	nan	nan	nan	nan	nan	nan	nan	nan	nan	nan	nan	nan
nan	nan	nan	nan	nan	nan	nan	nan	nan	nan	nan	nan	nan	nan	nan	nan	nan	nan	nan	nan	nan	nan	nan	nan	nan	nan	nan	nan	nan	nan	nan	nan	nan	nan	nan	nan	nan	nan	nan	nan	nan	nan	nan	nan	nan	nan	nan	nan	nan	nan
nan	nan	nan	nan	nan	nan	nan	nan	nan	nan	nan	nan	nan	nan	nan	nan	nan	nan	nan	nan	nan	nan	nan	nan	nan	nan	nan	nan	nan	nan	nan	nan	nan	nan	nan	nan	nan	nan	nan	nan	nan	nan	nan	nan	nan	nan	nan	nan	nan	nan
nan	nan	nan	nan	nan	nan	nan	nan	nan	nan	nan	nan	nan	nan	nan	nan	nan	nan	nan	nan	nan	nan	nan	nan	nan	nan	nan	nan	nan	nan	nan	nan	nan	nan	nan	nan	nan	nan	nan	nan	nan	nan	nan	nan	nan	nan	nan	nan	nan	nan
nan	nan	nan	nan	nan	nan	nan	nan	nan	nan	nan	nan	nan	nan	nan	nan	nan	nan	nan	nan	nan	nan	nan	nan	nan	nan	nan	nan	nan	nan	nan	nan	nan	nan	nan	nan	nan	nan	nan	nan	nan	nan	nan	nan	nan	nan	nan	nan	nan	1.272662864743750761e-04
nan	nan	nan	nan	nan	nan	nan	nan	nan	nan	nan	nan	nan	nan	nan	nan	nan	nan	nan	nan	nan	nan	nan	nan	nan	nan	nan	nan	nan	nan	nan	nan	nan	nan	nan	nan	nan	nan	nan	nan	nan	nan	nan	nan	nan	nan	nan	nan	1.100818905965212995e-04	3.422948707144659138e-05
nan	nan	nan	nan	nan	nan	nan	nan	nan	nan	nan	nan	nan	nan	nan	nan	nan	nan	nan	nan	nan	nan	nan	nan	nan	nan	nan	nan	nan	nan	nan	nan	nan	nan	nan	nan	nan	nan	nan	nan	nan	nan	nan	nan	nan	nan	nan	nan	5.429842841710387686e-05	1.435456713384032260e-05
nan	nan	nan	nan	nan	nan	nan	nan	nan	nan	nan	nan	nan	nan	nan	nan	nan	nan	nan	nan	nan	nan	nan	nan	nan	nan	nan	nan	nan	nan	nan	nan	nan	nan	nan	nan	nan	nan	nan	nan	nan	nan	nan	nan	nan	nan	nan	5.167969096539472772e-05	1.571019814043307395e-05	8.550261759974457185e-06
nan	nan	nan	nan	nan	nan	nan	nan	nan	nan	nan	nan	nan	nan	nan	nan	nan	nan	nan	nan	nan	nan	nan	nan	nan	nan	nan	nan	nan	nan	nan	nan	nan	nan	nan	nan	nan	nan	nan	nan	nan	nan	nan	nan	nan	nan	1.036311359815508462e-04	2.664272637289956619e-05	6.814134403869105860e-06	1.934050223593938866e-06
nan	nan	nan	nan	nan	nan	nan	nan	nan	nan	nan	nan	nan	nan	nan	nan	nan	nan	nan	nan	nan	nan	nan	nan	nan	nan	nan	nan	nan	nan	nan	nan	nan	nan	nan	nan	nan	nan	nan	nan	nan	nan	nan	nan	nan	nan	3.114149777398793453e-05	1.280559063933006616e-05	3.664551766892038536e-06	1.520200186551246627e-08
nan	nan	nan	nan	nan	nan	nan	nan	nan	nan	nan	nan	nan	nan	nan	nan	nan	nan	nan	nan	nan	nan	nan	nan	nan	nan	nan	nan	nan	nan	nan	nan	nan	nan	nan	nan	nan	nan	nan	nan	nan	nan	nan	nan	nan	3.836080879085764997e-05	1.309773864149009481e-05	3.448438312651084950e-06	4.407199545150797132e-07	8.205389670636580456e-07
nan	nan	nan	nan	nan	nan	nan	nan	nan	nan	nan	nan	nan	nan	nan	nan	nan	nan	nan	nan	nan	nan	nan	nan	nan	nan	nan	nan	nan	nan	nan	nan	nan	nan	nan	nan	nan	nan	nan	nan	nan	nan	nan	nan	nan	2.241585942744107998e-05	7.558623257532072976e-06	1.441870206707524119e-06	1.600637730036979013e-07	2.044245147760329625e-06
nan	nan	nan	nan	nan	nan	nan	nan	nan	nan	nan	nan	nan	nan	nan	nan	nan	nan	nan	nan	nan	nan	nan	nan	nan	nan	nan	nan	nan	nan	nan	nan	nan	nan	nan	nan	nan	nan	nan	nan	nan	nan	nan	nan	2.960983545012524598e-05	8.401874098583578420e-06	3.621216856928297606e-06	4.505102413591511376e-09	2.092489572660696870e-06	3.450362434722572813e-06
nan	nan	nan	nan	nan	nan	nan	nan	nan	nan	nan	nan	nan	nan	nan	nan	nan	nan	nan	nan	nan	nan	nan	nan	nan	nan	nan	nan	nan	nan	nan	nan	nan	nan	nan	nan	nan	nan	nan	nan	nan	nan	nan	nan	1.781645194941593774e-05	4.301259605532985860e-06	3.905986598523106735e-07	7.836394890172950302e-07	2.179553183496027534e-06	4.798216354791185415e-06
nan	nan	nan	nan	nan	nan	nan	nan	nan	nan	nan	nan	nan	nan	nan	nan	nan	nan	nan	nan	nan	nan	nan	nan	nan	nan	nan	nan	nan	nan	nan	nan	nan	nan	nan	nan	nan	nan	nan	nan	nan	nan	nan	2.746401486236122640e-05	5.777198707752071241e-06	1.769180669401762770e-06	1.851356527875851897e-07	1.812340620462847139e-06	5.173094089312491331e-06	8.317628927800846994e-06
nan	nan	nan	nan	nan	nan	nan	nan	nan	nan	nan	nan	nan	nan	nan	nan	nan	nan	nan	nan	nan	nan	nan	nan	nan	nan	nan	nan	nan	nan	nan	nan	nan	nan	nan	nan	nan	nan	nan	nan	nan	nan	nan	1.174271705532507342e-05	2.406742556139402960e-06	3.358264030010793037e-08	1.788754563845443657e-06	3.463159806830484710e-06	6.657236718020760751e-06	1.484833419111696999e-05
nan	nan	nan	nan	nan	nan	nan	nan	nan	nan	nan	nan	nan	nan	nan	nan	nan	nan	nan	nan	nan	nan	nan	nan	nan	nan	nan	nan	nan	nan	nan	nan	nan	nan	nan	nan	nan	nan	nan	nan	nan	nan	2.972743453382936467e-05	6.447801951764072320e-06	7.287533683299936062e-07	5.512805812306971395e-07	3.058391389298877919e-06	7.479559065781431501e-06	1.161209654697532469e-05	2.316874809307614621e-05
nan	nan	nan	nan	nan	nan	nan	nan	nan	nan	nan	nan	nan	nan	nan	nan	nan	nan	nan	nan	nan	nan	nan	nan	nan	nan	nan	nan	nan	nan	nan	nan	nan	nan	nan	nan	nan	nan	nan	nan	nan	nan	9.427837541011392899e-06	1.527038821218780410e-06	4.480943098363159404e-08	3.150231457454885072e-06	5.522064380301568289e-06	1.368368138690125236e-05	2.154113942893669793e-05	2.932172643111808131e-05
nan	nan	nan	nan	nan	nan	nan	nan	nan	nan	nan	nan	nan	nan	nan	nan	nan	nan	nan	nan	nan	nan	nan	nan	nan	nan	nan	nan	nan	nan	nan	nan	nan	nan	nan	nan	nan	nan	nan	nan	nan	3.296888065379581837e-05	4.838949787138432954e-06	2.422559192097071659e-07	1.375289178938554974e-06	5.015706511937146779e-06	1.096873450301755647e-05	1.846574279435795707e-05	3.773222949011526955e-05	4.335317212158303502e-05
nan	nan	nan	nan	nan	nan	nan	nan	nan	nan	nan	nan	nan	nan	nan	nan	nan	nan	nan	nan	nan	nan	nan	nan	nan	nan	nan	nan	nan	nan	nan	nan	nan	nan	nan	nan	nan	nan	nan	nan	nan	1.039081175598296233e-05	2.271643262252879998e-06	3.637571716524627867e-07	4.653046850518983520e-06	9.761705794230753495e-06	2.597725624084671272e-05	3.759386879695194650e-05	5.133699042259942078e-05	4.935342163570735955e-05
nan	nan	nan	nan	nan	nan	nan	nan	nan	nan	nan	nan	nan	nan	nan	nan	nan	nan	nan	nan	nan	nan	nan	nan	nan	nan	nan	nan	nan	nan	nan	nan	nan	nan	nan	nan	nan	nan	nan	nan	2.836817596777331513e-05	4.645441107131701511e-06	8.381742522694689599e-08	3.179376170261919695e-06	1.050270311149145042e-05	2.142364917117445567e-05	5.355391995006860415e-05	6.128079494177411917e-05	8.169031831746238065e-05	7.281753774566223953e-05
nan	nan	nan	nan	nan	nan	nan	nan	nan	nan	nan	nan	nan	nan	nan	nan	nan	nan	nan	nan	nan	nan	nan	nan	nan	nan	nan	nan	nan	nan	nan	nan	nan	nan	nan	nan	nan	nan	nan	nan	1.723911480466086332e-05	2.089758264922237293e-06	1.183330270267019377e-06	7.849517697784090046e-06	1.963620963642991236e-05	5.497608924740324699e-05	7.896081461220534419e-05	1.144174766811461062e-04	9.396856349710748784e-05	7.677668764872700726e-05
nan	nan	nan	nan	nan	nan	nan	nan	nan	nan	nan	nan	nan	nan	nan	nan	nan	nan	nan	nan	nan	nan	nan	nan	nan	nan	nan	nan	nan	nan	nan	nan	nan	nan	nan	nan	nan	nan	nan	3.391355933451224497e-05	5.364846563378338595e-06	5.182119039594169426e-11	7.522351158299600882e-06	2.244206573780718549e-05	4.381510511447510048e-05	1.227985963241661524e-04	1.742933554490273687e-04	1.367414197938907137e-04	1.720128184193626139e-04	1.311045863803433670e-04
nan	nan	nan	nan	nan	nan	nan	nan	nan	nan	nan	nan	nan	nan	nan	nan	nan	nan	nan	nan	nan	nan	nan	nan	nan	nan	nan	nan	nan	nan	nan	nan	nan	nan	nan	nan	nan	nan	nan	1.961618503497983081e-05	2.093400392920575191e-06	3.573897832086530733e-06	1.796231156241670989e-05	6.374941201971108962e-05	1.100630409320652525e-04	2.661496671662667607e-04	2.790663077391488485e-04	2.406826089430500750e-04	1.851975969065225913e-04	1.822721152625366087e-04
nan	nan	nan	nan	nan	nan	nan	nan	nan	nan	nan	nan	nan	nan	nan	nan	nan	nan	nan	nan	nan	nan	nan	nan	nan	nan	nan	nan	nan	nan	nan	nan	nan	nan	nan	nan	nan	nan	4.778638861638004228e-05	6.619460792138988760e-06	8.418530450972539595e-08	1.621990952840125154e-05	4.658384706834450134e-05	1.625927884452980953e-04	2.603040440711072712e-04	3.978245064431167369e-04	3.508497657531871252e-04	4.391906939943909815e-04	2.257150947688770480e-04	2.662623179858094160e-04
nan	nan	nan	nan	nan	nan	nan	nan	nan	nan	nan	nan	nan	nan	nan	nan	nan	nan	nan	nan	nan	nan	nan	nan	nan	nan	nan	nan	nan	nan	nan	nan	nan	nan	nan	nan	nan	nan	2.174698761282460168e-05	2.032000395569768188e-06	8.347456195273905612e-06	4.676566089131791929e-05	1.129661318515239098e-04	1.922050185753482437e-04	4.664917136631237986e-04	6.296237319356039761e-04	6.090217577723455863e-04	4.723032153588796358e-04	4.221976865126152796e-04	5.562666477186776603e-04
nan	nan	nan	nan	nan	nan	nan	nan	nan	nan	nan	nan	nan	nan	nan	nan	nan	nan	nan	nan	nan	nan	nan	nan	nan	nan	nan	nan	nan	nan	nan	nan	nan	nan	nan	nan	nan	6.277602872280073224e-05	2.120004949455608101e-05	1.925702475287464000e-07	3.829827157122785868e-05	9.227198938627747995e-05	2.614496160071052124e-04	4.648399710215740601e-04	8.661709792997928248e-04	8.353245643472847516e-04	6.520333030312879929e-04	7.870019523326364248e-04	7.783666263757530856e-04	7.455189004813631134e-04
nan	nan	nan	nan	nan	nan	nan	nan	nan	nan	nan	nan	nan	nan	nan	nan	nan	nan	nan	nan	nan	nan	nan	nan	nan	nan	nan	nan	nan	nan	nan	nan	nan	nan	nan	nan	nan	2.523636336779884281e-05	6.165328781617802304e-06	1.401668485326458598e-05	8.127432095960337196e-05	1.753423737870158955e-04	6.206499524088317319e-04	8.970513920813808720e-04	1.206737361407495338e-03	1.381182794505350945e-03	1.067121456115426329e-03	9.235263325587058682e-04	1.193033659375786855e-03	1.130300186356104257e-03
nan	nan	nan	nan	nan	nan	nan	nan	nan	nan	nan	nan	nan	nan	nan	nan	nan	nan	nan	nan	nan	nan	nan	nan	nan	nan	nan	nan	nan	nan	nan	nan	nan	nan	nan	nan	1.139383902804494842e-04	1.981868554824182385e-05	4.821550969513189781e-07	5.312008732522546697e-05	1.652204408394732365e-04	3.567010646058703079e-04	6.787617342449183940e-04	1.575546581029145521e-03	1.720215288798994033e-03	1.456623403859105435e-03	1.317701468042514583e-03	1.311802776573744046e-03	1.512689686813053916e-03	1.994328116508735458e-03
nan	nan	nan	nan	nan	nan	nan	nan	nan	nan	nan	nan	nan	nan	nan	nan	nan	nan	nan	nan	nan	nan	nan	nan	nan	nan	nan	nan	nan	nan	nan	nan	nan	nan	nan	nan	2.580037486840622114e-05	6.320025344000427837e-06	1.551290621598114828e-05	1.306810845457650333e-04	2.554468887384747340e-04	8.415605072720879279e-04	1.231843088075172633e-03	2.107955200532224405e-03	2.681191822632230434e-03	2.187554530734935141e-03	1.862421605614305621e-03	2.238916958485542754e-03	2.271550435641882595e-03	2.605535120834557607e-03
nan	nan	nan	nan	nan	nan	nan	nan	nan	nan	nan	nan	nan	nan	nan	nan	nan	nan	nan	nan	nan	nan	nan	nan	nan	nan	nan	nan	nan	nan	nan	nan	nan	nan	nan	nan	1.609314837130979250e-05	9.313200102135921300e-08	7.525287712376817933e-05	2.326072757445594736e-04	4.469457460112271014e-04	1.466175911747562765e-03	2.330077961185550699e-03	3.147180742656526409e-03	2.889539070226998692e-03	2.392426145929814688e-03	2.362828200568136295e-03	3.305285704338618499e-03	3.751339781935861348e-03	4.149457780167382578e-03
nan	nan	nan	nan	nan	nan	nan	nan	nan	nan	nan	nan	nan	nan	nan	nan	nan	nan	nan	nan	nan	nan	nan	nan	nan	nan	nan	nan	nan	nan	nan	nan	nan	nan	nan	8.878301492336074479e-05	1.450613504443259622e-05	1.010663354728970281e-05	1.770571268587948133e-04	4.222822969651947376e-04	9.260934089770856076e-04	2.638831829922113573e-03	3.403594083849993592e-03	4.333501486202259029e-03	2.909397954799167012e-03	3.460109905048362050e-03	3.671215191359462372e-03	5.196963420042463241e-03	5.044369654746424549e-03	4.575088318830215425e-03
nan	nan	nan	nan	nan	nan	nan	nan	nan	nan	nan	nan	nan	nan	nan	nan	nan	nan	nan	nan	nan	nan	nan	nan	nan	nan	nan	nan	nan	nan	nan	nan	nan	nan	nan	1.722903725613721866e-05	2.341076123720310745e-07	9.146812843823086154e-05	2.832956051647188777e-04	5.567581731870244795e-04	1.960477330607122374e-03	2.752115337110078858e-03	4.802783936167065448e-03	4.948849205708170072e-03	4.021268855369101655e-03	4.725059623185405393e-03	5.299025711539293373e-03	6.014888513655465736e-03	6.019021272922319560e-03	6.674880039459669262e-03
nan	nan	nan	nan	nan	nan	nan	nan	nan	nan	nan	nan	nan	nan	nan	nan	nan	nan	nan	nan	nan	nan	nan	nan	nan	nan	nan	nan	nan	nan	nan	nan	nan	nan	nan	5.419632899041407814e-06	1.710635580392161939e-05	1.783876402314140384e-04	4.507831511900039405e-04	8.811979133659847462e-04	2.922017379599425087e-03	4.463851677049612138e-03	5.274978342337038537e-03	6.468693762358549738e-03	5.334666076231936623e-03	5.395733780525442669e-03	7.746153892267362839e-03	8.287282244098607628e-03	8.649234883792518772e-03	6.351857565864016918e-03
nan	nan	nan	nan	nan	nan	nan	nan	nan	nan	nan	nan	nan	nan	nan	nan	nan	nan	nan	nan	nan	nan	nan	nan	nan	nan	nan	nan	nan	nan	nan	nan	nan	nan	3.422060602801368218e-05	1.396126521897568019e-06	7.828379477181346142e-05	3.226313425606518637e-04	7.930614738066474149e-04	1.825170559517603781e-03	2.583735536480859501e-03	5.962196118728246320e-03	6.637230355070350765e-03	6.250306932446216338e-03	6.293888412857347354e-03	7.288073118263060750e-03	1.037835305810757766e-02	1.163689413303968176e-02	1.183255619395879796e-02	9.720221800670220472e-03
nan	nan	nan	nan	nan	nan	nan	nan	nan	nan	nan	nan	nan	nan	nan	nan	nan	nan	nan	nan	nan	nan	nan	nan	nan	nan	nan	nan	nan	nan	nan	nan	nan	nan	3.829543178624965030e-05	5.298025032389808049e-06	1.174731033698714512e-04	4.586642133269196718e-04	8.235633385680458073e-04	2.543233090098047725e-03	5.819348714520037116e-03	7.141434954849335340e-03	6.365258318350286611e-03	6.326175880899342040e-03	7.376238042695188769e-03	9.841434477839887049e-03	1.391604715352922142e-02	1.391234333880830842e-02	1.170539136443591796e-02	9.010613452435447396e-03
nan	nan	nan	nan	nan	nan	nan	nan	nan	nan	nan	nan	nan	nan	nan	nan	nan	nan	nan	nan	nan	nan	nan	nan	nan	nan	nan	nan	nan	nan	nan	nan	nan	8.811163046339696731e-05	2.295107138599351735e-06	4.039782728099617552e-05	2.924150871416117143e-04	6.361814585977887447e-04	2.289944926054336867e-03	4.433620893693033735e-03	5.871443359003423838e-03	8.479908664606423258e-03	8.734491159650158154e-03	7.772362423014735761e-03	1.112436155307498613e-02	1.343603921894117974e-02	1.507935884630706713e-02	1.483389163572613502e-02	1.631771815958180799e-02	1.158910153016171236e-02
nan	nan	nan	nan	nan	nan	nan	nan	nan	nan	nan	nan	nan	nan	nan	nan	nan	nan	nan	nan	nan	nan	nan	nan	nan	nan	nan	nan	nan	nan	nan	nan	nan	2.674016833407717139e-05	8.616661669965489544e-08	1.343356009801322437e-04	4.174920729501816418e-04	8.077746380994744449e-04	1.784254838802607325e-03	5.377883974820379769e-03	7.889731817937006841e-03	8.256779425327868960e-03	9.884087963386755521e-03	9.520360867301128766e-03	1.092117512611954361e-02	1.685915601679833023e-02	1.885481085531409001e-02	1.853010128002107251e-02	1.563733560446224982e-02	9.966329425718555360e-03
nan	nan	nan	nan	nan	nan	nan	nan	nan	nan	nan	nan	nan	nan	nan	nan	nan	nan	nan	nan	nan	nan	nan	nan	nan	nan	nan	nan	nan	nan	nan	nan	nan	4.288620945640234053e-06	9.573850304510041816e-06	2.203886074445921765e-04	5.355884863067635580e-04	1.455913084084976914e-03	3.356983595538401161e-03	7.001332730957034352e-03	8.862130826501965139e-03	9.032984492514738173e-03	9.190610249549037783e-03	1.132802617677585756e-02	1.465875195078050926e-02	2.055573628328787386e-02	2.112927906561566996e-02	2.326333942607550914e-02	1.896710901496947640e-02	1.216626495865488072e-02
nan	nan	nan	nan	nan	nan	nan	nan	nan	nan	nan	nan	nan	nan	nan	nan	nan	nan	nan	nan	nan	nan	nan	nan	nan	nan	nan	nan	nan	nan	nan	nan	4.248462442531186713e-05	2.303756607216960400e-06	6.461948258068847615e-05	3.078630683987613353e-04	7.217036319372920712e-04	1.140739564166621612e-03	3.827380651680334714e-03	7.582056690827561167e-03	9.293472668435037026e-03	8.434048622239360277e-03	9.662469086072817195e-03	1.111112529300688385e-02	1.909961956941547481e-02	2.135704849997972776e-02	2.487289002705441246e-02	2.029239075422316352e-02	1.647050988787552087e-02	1.051119273006939636e-02
nan	nan	nan	nan	nan	nan	nan	nan	nan	nan	nan	nan	nan	nan	nan	nan	nan	nan	nan	nan	nan	nan	nan	nan	nan	nan	nan	nan	nan	nan	nan	nan	2.059612045701626645e-05	5.876558984400776671e-07	1.135435226147230432e-04	4.094185695002814491e-04	8.178390999709234674e-04	3.011157298485803765e-03	5.708581503941136115e-03	7.290841243701768996e-03	8.621227051571088082e-03	1.025150688110433930e-02	1.049067519128542118e-02	1.373635791288489380e-02	2.177537095247640553e-02	2.541686445320045021e-02	2.439729998340452871e-02	2.667570323573347640e-02	1.887024178382129200e-02	1.495166633230588307e-02
nan	nan	nan	nan	nan	nan	nan	nan	nan	nan	nan	nan	nan	nan	nan	nan	nan	nan	nan	nan	nan	nan	nan	nan	nan	nan	nan	nan	nan	nan	nan	nan	4.484072464474381691e-06	1.455117901380118190e-05	2.027912109603143389e-04	4.473161822880953827e-04	1.464452710969005441e-03	2.097165779656195734e-03	5.825170550438670512e-03	8.588840180920620862e-03	8.672414664403577111e-03	9.474948028641957259e-03	1.304980161973773659e-02	1.481272400725363279e-02	2.366918757487278258e-02	2.791671579370143264e-02	2.686261223677110024e-02	2.387454390779678026e-02	1.572981820247247239e-02	1.287850802536763886e-02
nan	nan	nan	nan	nan	nan	nan	nan	nan	nan	nan	nan	nan	nan	nan	nan	nan	nan	nan	nan	nan	nan	nan	nan	nan	nan	nan	nan	nan	nan	nan	nan	8.119525456642133614e-08	3.074445263981946794e-05	2.332332425064663050e-04	4.951003107447562611e-04	1.502627017358898909e-03	3.531754902567431614e-03	6.725247570549564360e-03	8.483125524625606192e-03	1.014392053917139228e-02	9.402228809680633626e-03	1.348905747597750962e-02	1.910889195994769016e-02	2.672763111042145145e-02	2.894537218518015986e-02	2.367030608206638700e-02	2.010232135294091199e-02	2.171500646566269441e-02	1.456531545040810199e-02
nan	nan	nan	nan	nan	nan	nan	nan	nan	nan	nan	nan	nan	nan	nan	nan	nan	nan	nan	nan	nan	nan	nan	nan	nan	nan	nan	nan	nan	nan	nan	7.046443506843686371e-06	2.427774921230192053e-06	9.102717765438708588e-05	2.723826040378549401e-04	6.635452970345125231e-04	9.777135445151511305e-04	4.889189231874934566e-03	6.199207076057986279e-03	7.985083760934263974e-03	7.713142095487042840e-03	1.008444468659980102e-02	1.720491955051506663e-02	2.327314930146636221e-02	2.584624134205283294e-02	2.994252579071770420e-02	2.970297886049457978e-02	2.137273401266028688e-02	1.479374282610858640e-02	1.359746267404533283e-02
nan	nan	nan	nan	nan	nan	nan	nan	nan	nan	nan	nan	nan	nan	nan	nan	nan	nan	nan	nan	nan	nan	nan	nan	nan	nan	nan	nan	nan	nan	nan	2.932031266737599008e-06	3.471721564471974405e-06	1.047985851901421885e-04	3.044391956326211496e-04	6.241577498081263622e-04	1.639571112824042250e-03	4.504038918956920247e-03	5.963123836363964057e-03	7.037583350922712797e-03	8.257684107307941557e-03	9.565795672317864776e-03	1.406823763406203111e-02	2.305121947836249324e-02	2.848200446286241680e-02	2.762868372441487294e-02	3.007227853290467615e-02	1.753542178419689387e-02	1.885838567590642986e-02	1.478210145030316516e-02
nan	nan	nan	nan	nan	nan	nan	nan	nan	nan	nan	nan	nan	nan	nan	nan	nan	nan	nan	nan	nan	nan	nan	nan	nan	nan	nan	nan	nan	nan	nan	7.957725628534332481e-08	2.063773018758806630e-05	1.450135159456614274e-04	3.226249586693474987e-04	1.055422253096987683e-03	1.449676979723778670e-03	3.929253852429593664e-03	6.062255653637888507e-03	6.232216525113446273e-03	7.544675975500897760e-03	1.166381314501983499e-02	1.758751112540537023e-02	2.498940223792120441e-02	2.754815801307681708e-02	2.691882864576788936e-02	2.561095482191422593e-02	1.779411914075047438e-02	1.611579677520250803e-02	1.493122221465371241e-02
nan	nan	nan	nan	nan	nan	nan	nan	nan	nan	nan	nan	nan	nan	nan	nan	nan	nan	nan	nan	nan	nan	nan	nan	nan	nan	nan	nan	nan	nan	6.331726336629291809e-06	1.284930140514863720e-06	5.362457398162265499e-05	1.367940327372048250e-04	2.795867263323128875e-04	9.000571673170576752e-04	2.232727717449160300e-03	4.192985291701202891e-03	5.604279741162961070e-03	5.686331922840567182e-03	8.054406578431882319e-03	9.154366220532011642e-03	1.615348765081547205e-02	2.317605570341697493e-02	2.695125957696790225e-02	2.265876433365881376e-02	2.077206593121797701e-02	2.236604779001022739e-02	1.622281499344072064e-02	1.544063649404934721e-02
nan	nan	nan	nan	nan	nan	nan	nan	nan	nan	nan	nan	nan	nan	nan	nan	nan	nan	nan	nan	nan	nan	nan	nan	nan	nan	nan	nan	nan	nan	1.099502404856349096e-06	1.750571045221906026e-06	5.459429012416048757e-05	1.405401049943009388e-04	3.599891559381248923e-04	5.090607305937324117e-04	2.841346588112425315e-03	3.536748319306427368e-03	4.624189725599804970e-03	5.637033124232786879e-03	6.950217382326760382e-03	1.264545026935084970e-02	1.858966243915158648e-02	2.054274143689074211e-02	2.409544975863786576e-02	2.620233649893228406e-02	1.967139911724496287e-02	1.465215580011020209e-02	1.495044144308206244e-02	1.600457847101757411e-02
nan	nan	nan	nan	nan	nan	nan	nan	nan	nan	nan	nan	nan	nan	nan	nan	nan	nan	nan	nan	nan	nan	nan	nan	nan	nan	nan	nan	nan	nan	1.478269287256965837e-07	2.578115488025837679e-06	7.163186688296045419e-05	1.366985053960214583e-04	2.831517140375224549e-04	8.034136173779350167e-04	2.245969743717048887e-03	3.674011792088881061e-03	3.912738173564134225e-03	4.549561033441115038e-03	8.266446525100812001e-03	9.303137184034830295e-03	1.597954134779763086e-02	2.145775404781756143e-02	2.160847374873190244e-02	1.659440039648366755e-02	1.570481561628905148e-02	1.684535993313625649e-02	1.429998982925929397e-02	1.576105703257717205e-02
nan	nan	nan	nan	nan	nan	nan	nan	nan	nan	nan	nan	nan	nan	nan	nan	nan	nan	nan	nan	nan	nan	nan	nan	nan	nan	nan	nan	nan	nan	6.261593749952780023e-08	1.022224202542698044e-05	6.005905871857800956e-05	1.342891542354164862e-04	4.458414632554479344e-04	1.188289363737814533e-03	1.501545088116276391e-03	2.818805323198507202e-03	3.040665539812460912e-03	4.031484046697792444e-03	6.677765647786473337e-03	1.108480994276736173e-02	1.649307196053117000e-02	1.811141781644825741e-02	1.856570480006327489e-02	1.920046001211414555e-02	1.412641935916293667e-02	1.405374432947291072e-02	1.400057308830887637e-02	1.610200074136774323e-02
nan	nan	nan	nan	nan	nan	nan	nan	nan	nan	nan	nan	nan	nan	nan	nan	nan	nan	nan	nan	nan	nan	nan	nan	nan	nan	nan	nan	nan	1.578013220746451028e-06	1.186549039963738525e-06	2.195063940715797320e-05	4.911305188282560691e-05	1.649234356886415567e-04	2.344047793339488703e-04	8.649173070274285323e-04	1.714660750815974509e-03	2.494142340118655869e-03	2.666405331434354951e-03	4.147123205141223408e-03	4.687653833336244587e-03	8.774803964039080625e-03	1.332070112236227212e-02	1.697124911822323404e-02	1.506314572108315326e-02	1.504824220474521371e-02	1.165830216319066991e-02	1.267240906300361528e-02	1.348954753865792486e-02	1.497305138082053073e-02
nan	nan	nan	nan	nan	nan	nan	nan	nan	nan	nan	nan	nan	nan	nan	nan	nan	nan	nan	nan	nan	nan	nan	nan	nan	nan	nan	nan	nan	3.163936141307243650e-07	8.340094449953011245e-07	1.815670702312882176e-05	5.626980186937445490e-05	1.170123430373857664e-04	4.620147807290608398e-04	1.048504556980837336e-03	1.290209031848005197e-03	1.802707181466094068e-03	2.393788882819596498e-03	3.085921423234901702e-03	5.935117891764113245e-03	9.653221673120890647e-03	1.236790367302677968e-02	1.460704978050911262e-02	1.584209216721680150e-02	1.260506346366974638e-02	1.259062587012342062e-02	1.107215649317517397e-02	1.253327059590190855e-02	1.491968865938032851e-02
nan	nan	nan	nan	nan	nan	nan	nan	nan	nan	nan	nan	nan	nan	nan	nan	nan	nan	nan	nan	nan	nan	nan	nan	nan	nan	nan	nan	nan	2.341812353554760423e-09	3.122383529156948245e-06	2.242112420843300925e-05	4.052821699517194186e-05	7.867271874251690039e-05	2.364699020052375396e-04	7.134166106403888683e-04	1.293333458034344203e-03	1.466614087912964217e-03	1.695333750574466334e-03	3.484877378614054545e-03	3.905948553584681800e-03	7.167301844575105219e-03	1.067346212329268323e-02	1.150385196743213510e-02	1.269508966147580090e-02	9.705552203662431640e-03	1.039081410959501357e-02	1.051431987041328425e-02	1.116262806729962156e-02	1.303540222015311424e-02
nan	nan	nan	nan	nan	nan	nan	nan	nan	nan	nan	nan	nan	nan	nan	nan	nan	nan	nan	nan	nan	nan	nan	nan	nan	nan	nan	nan	nan	6.923074711957017690e-08	2.791734794742438882e-06	1.686038230037349169e-05	3.732333482749405397e-05	1.134380161926371635e-04	3.343236784844750144e-04	7.172013452206988087e-04	8.644643405651557299e-04	1.000242405640474914e-03	1.423512600896569306e-03	2.413806194503189274e-03	4.445977814100634390e-03	7.139033789970582362e-03	9.789768825964785190e-03	9.143825700764237827e-03	9.876734954194325844e-03	7.682830455948026598e-03	8.302829431891717987e-03	8.611448755560644278e-03	1.090009094297138964e-02	1.235866702454073429e-02
nan	nan	nan	nan	nan	nan	nan	nan	nan	nan	nan	nan	nan	nan	nan	nan	nan	nan	nan	nan	nan	nan	nan	nan	nan	nan	nan	nan	1.316367243221978198e-06	3.752391057535232624e-07	5.892972338795506640e-06	1.608129332736265432e-05	4.010483739017595291e-05	5.614409481241008958e-05	2.090844028168709838e-04	4.626165712659223201e-04	7.468582956981716613e-04	8.257201947752593457e-04	1.366846632115319626e-03	1.539653019379764488e-03	4.776651829249647929e-03	5.262702865381341417e-03	7.106951073061832866e-03	6.820914874011358049e-03	7.483939730415481786e-03	6.037621997314177383e-03	7.112365958921813315e-03	7.560794704747308276e-03	1.054863663445211944e-02	1.113589946229394043e-02
nan	nan	nan	nan	nan	nan	nan	nan	nan	nan	nan	nan	nan	nan	nan	nan	nan	nan	nan	nan	nan	nan	nan	nan	nan	nan	nan	nan	1.420250900488180939e-07	3.734388030925985283e-07	4.890348228547653848e-06	1.495104059493375235e-05	2.591363893214142458e-05	9.825183915232307342e-05	2.498760634952744723e-04	3.056077559464751795e-04	5.948231917456613073e-04	6.891186589986892340e-04	8.800457733796752773e-04	1.658924603842041462e-03	3.211302467730509352e-03	4.515775818226502696e-03	5.951297074987834008e-03	6.443211553061241673e-03	5.603109549438057765e-03	5.999882128717349064e-03	5.403389862150445415e-03	6.905140258183928813e-03	8.358416452760010495e-03	9.068975821447559232e-03
nan	nan	nan	nan	nan	nan	nan	nan	nan	nan	nan	nan	nan	nan	nan	nan	nan	nan	nan	nan	nan	nan	nan	nan	nan	nan	nan	nan	3.206176190270033909e-09	8.900447037631979752e-07	6.530013224620526022e-06	1.163122494130666771e-05	3.437802343707525334e-05	4.601172612883935902e-05	1.504779279682412192e-04	3.052379067453609568e-04	3.758947418378700395e-04	5.546854287650418826e-04	9.279507430468543830e-04	1.037588684844620995e-03	2.054881584339941607e-03	3.450201617619965549e-03	4.094430336057617963e-03	5.025812032606023078e-03	4.068070512281108178e-03	4.619977829320288595e-03	4.835438388029919890e-03	5.128248774018264594e-03	6.303169195441296786e-03	8.133818449425032904e-03
nan	nan	nan	nan	nan	nan	nan	nan	nan	nan	nan	nan	nan	nan	nan	nan	nan	nan	nan	nan	nan	nan	nan	nan	nan	nan	nan	nan	3.627899658871556805e-08	9.867380993312352446e-07	6.080733834706925849e-06	1.086673647891973553e-05	2.149694062845280556e-05	6.329483764328543008e-05	1.528926985531520763e-04	2.643037780698893544e-04	3.091756055990026067e-04	3.415338335618772758e-04	5.572189231792173741e-04	1.129489294795363048e-03	2.002618075415462783e-03	3.096758323288393254e-03	3.177659748002310477e-03	3.732162506026323948e-03	4.004361382038755350e-03	3.284022692414905083e-03	3.429017117346883862e-03	4.748378791570641647e-03	5.749447331456535373e-03	7.180419905471824640e-03
nan	nan	nan	nan	nan	nan	nan	nan	nan	nan	nan	nan	nan	nan	nan	nan	nan	nan	nan	nan	nan	nan	nan	nan	nan	nan	nan	nan	1.541391496501143960e-07	2.296003164678208860e-06	6.162629731346287018e-06	9.912560882694006228e-06	1.384217116219065145e-05	7.715365572628492762e-05	9.512292247830019681e-05	1.605139458106600832e-04	1.801892977426782828e-04	2.995648202812268884e-04	5.999872935680247753e-04	1.181849090100813102e-03	1.300299450504530151e-03	1.958772672673898905e-03	2.779301798364073282e-03	2.524305279802397089e-03	2.099262737202467650e-03	2.628311376960544305e-03	3.119125828741003276e-03	4.395037490741133569e-03	4.636362241666815674e-03	5.286980857197661962e-03
nan	nan	nan	nan	nan	nan	nan	nan	nan	nan	nan	nan	nan	nan	nan	nan	nan	nan	nan	nan	nan	nan	nan	nan	nan	nan	nan	nan	3.312822391343918437e-07	2.623441819496278641e-06	7.134245762706805803e-06	8.701474123099313637e-06	1.572768761746962690e-05	4.796168883931004550e-05	8.334765517207120449e-05	1.273900402635107178e-04	1.473731442482990558e-04	1.758088027923506433e-04	3.364833922296102246e-04	6.949263013345860886e-04	1.261954442342625013e-03	1.618970356309812559e-03	1.751156815246423777e-03	1.816311475462035986e-03	1.943364296711196353e-03	1.751733186433690210e-03	2.384652115886063458e-03	3.013074554708458988e-03	4.177213583745923060e-03	4.404126709237783481e-03
nan	nan	nan	nan	nan	nan	nan	nan	nan	nan	nan	nan	nan	nan	nan	nan	nan	nan	nan	nan	nan	nan	nan	nan	nan	nan	nan	1.114530329405257134e-07	5.196104479635542528e-07	4.388909244626762553e-06	7.447598043230871807e-06	9.423826294046517538e-06	1.263799734870631205e-05	3.309908783242808064e-05	6.292937836769650173e-05	8.033882895182432686e-05	1.143602238126055839e-04	1.731246625188473506e-04	3.582530363361170582e-04	6.780603818623455329e-04	7.426097403945775477e-04	9.875078600912251189e-04	1.349359989204486831e-03	1.171247190490033946e-03	1.416768602545746695e-03	1.466992312653529230e-03	2.128979945873395261e-03	2.691756910823482618e-03	2.834712514290525613e-03	3.076845085200642909e-03
nan	nan	nan	nan	nan	nan	nan	nan	nan	nan	nan	nan	nan	nan	nan	nan	nan	nan	nan	nan	nan	nan	nan	nan	nan	nan	nan	6.549503691943707167e-11	1.361904652847219056e-06	3.669089160566874058e-06	9.016790924995925577e-06	9.573695485345458105e-06	1.735604586543312963e-05	3.906317627635938310e-05	5.967563961808409719e-05	6.442047446579318888e-05	9.719456175196600732e-05	1.096504262259589822e-04	2.071291100687128672e-04	3.979154039400199837e-04	6.708029118317761740e-04	7.669453071689832794e-04	9.878022344604598087e-04	1.059295657180404308e-03	1.088801323747977780e-03	1.157241870735091710e-03	1.369873108385911108e-03	1.764595634138845046e-03	2.441834772678371304e-03	2.433670200356435626e-03
nan	nan	nan	nan	nan	nan	nan	nan	nan	nan	nan	nan	nan	nan	nan	nan	nan	nan	nan	nan	nan	nan	nan	nan	nan	nan	nan	6.763438618146139622e-08	1.975753728558924501e-06	7.675000829523411026e-06	8.790427924979662014e-06	1.240044602515181317e-05	2.529325957574859093e-05	3.125971043845575186e-05	5.026814649953123630e-05	6.097904916361798744e-05	6.545022404478259591e-05	1.185552342425413581e-04	2.241549423343061089e-04	2.465544695376222276e-04	5.650311290236687206e-04	6.120248906268233426e-04	6.121681247639408890e-04	7.561409582340185894e-04	6.903684758242847191e-04	8.222074640864164693e-04	1.232985483872347599e-03	1.300243700989871807e-03	2.019107345179101468e-03	2.117492829794207203e-03
nan	nan	nan	nan	nan	nan	nan	nan	nan	nan	nan	nan	nan	nan	nan	nan	nan	nan	nan	nan	nan	nan	nan	nan	nan	nan	nan	3.108523783229425918e-07	4.596023343642987998e-06	9.709976915667543706e-06	1.397172676765034914e-05	1.396855013725507745e-05	3.180369854391976387e-05	4.302729911865126169e-05	5.175319483033617420e-05	5.993579917438359269e-05	7.089755991212841671e-05	7.947860458119839161e-05	1.568974090188046645e-04	2.589236888150298500e-04	3.583484455620406374e-04	4.867574421680830065e-04	4.469069675684189473e-04	4.780635829974028833e-04	4.458027257081990718e-04	6.092661598069455805e-04	7.948934976746237007e-04	1.164898599173682823e-03	1.339399836011418744e-03	1.262007247049130171e-03
nan	nan	nan	nan	nan	nan	nan	nan	nan	nan	nan	nan	nan	nan	nan	nan	nan	nan	nan	nan	nan	nan	nan	nan	nan	nan	nan	6.812876613572974166e-07	8.626063691505142484e-06	1.529098847160639344e-05	1.777617479233768852e-05	2.313144729805426049e-05	2.937233102552784655e-05	6.504694880926844430e-05	7.925093777477785031e-05	6.374492332844171761e-05	7.648814260908411828e-05	1.031727515085829915e-04	1.900688756511498940e-04	2.637279188175577411e-04	2.866750979896926020e-04	3.324577713326893214e-04	3.077184509143436890e-04	3.623636492125265518e-04	3.892575065336435379e-04	5.515530017596719263e-04	7.366132894652247963e-04	7.756105767042060194e-04	9.122336497402572892e-04	1.136114638725933823e-03
nan	nan	nan	nan	nan	nan	nan	nan	nan	nan	nan	nan	nan	nan	nan	nan	nan	nan	nan	nan	nan	nan	nan	nan	nan	nan	nan	1.952033312196530107e-06	6.944635485928897246e-06	2.011781175510860771e-05	2.982585456178509788e-05	4.326066801312244769e-05	1.054734392112855845e-04	1.010448925273691812e-04	9.967352880933912421e-05	7.739426189305117522e-05	8.742836002685620475e-05	1.480269119715236299e-04	1.632911525191101674e-04	2.537854548588740601e-04	2.841782136199662279e-04	2.872802959609723644e-04	2.610263247301339274e-04	3.055220862140890564e-04	3.247268265675568120e-04	4.052013726397797632e-04	5.513806526797153645e-04	7.198767978361025671e-04	7.768811266318008477e-04	8.984163416555724030e-04
nan	nan	nan	nan	nan	nan	nan	nan	nan	nan	nan	nan	nan	nan	nan	nan	nan	nan	nan	nan	nan	nan	nan	nan	nan	nan	5.735538928799351287e-07	4.635473995138821635e-06	2.065682371854358002e-05	4.625107762829325361e-05	6.744184194342270214e-05	9.324955527311423319e-05	1.161728900043902798e-04	2.173529034248865516e-04	1.695784316143798245e-04	1.526739802670504004e-04	1.285316236607690849e-04	2.260622011746706635e-04	3.456650203523118953e-04	3.116563100204613416e-04	3.377305871093704047e-04	3.213989176989502259e-04	2.814939914180080295e-04	2.742435927493373218e-04	3.554973772969349344e-04	4.361729851838635499e-04	4.599800344728331952e-04	6.688598481927600066e-04	7.014402911422619978e-04	6.895875492275419958e-04
nan	nan	nan	nan	nan	nan	nan	nan	nan	nan	nan	nan	nan	nan	nan	nan	nan	nan	nan	nan	nan	nan	nan	nan	nan	nan	9.947582077910975477e-09	1.640896129107837788e-05	4.181963117649061738e-05	1.101524883398510585e-04	9.138539724875894600e-05	1.922474248959468409e-04	2.361661640090105573e-04	3.305165565942745675e-04	2.295372547631611233e-04	2.309373609048921141e-04	2.593877023742789385e-04	4.309423436281358964e-04	4.206941090602020527e-04	5.388145739417685501e-04	4.155857761171399562e-04	3.551131702726164274e-04	3.800078705765032707e-04	3.202019422326506733e-04	3.397297668979215634e-04	4.697916366877272275e-04	5.234719919030548802e-04	6.225792448484935345e-04	6.551715956845349754e-04	5.907366085255445331e-04
nan	nan	nan	nan	nan	nan	nan	nan	nan	nan	nan	nan	nan	nan	nan	nan	nan	nan	nan	nan	nan	nan	nan	nan	nan	nan	6.367955966080443981e-07	3.472681353368218507e-05	1.011724080200207104e-04	1.514469563685677674e-04	1.523076411735817476e-04	4.013575107065132930e-04	4.215906990924857311e-04	5.001441094470979783e-04	5.305046743356961166e-04	4.967298613743885991e-04	4.437873988023037465e-04	7.626394296772684434e-04	6.796275395191431505e-04	7.375942171351767543e-04	7.971324123223193919e-04	6.569934974148879548e-04	4.486271201066602938e-04	4.655333486141229916e-04	4.494362812106778428e-04	6.117060135629761013e-04	6.130526207475891793e-04	6.438212511214637260e-04	6.899095349964073616e-04	6.126623275209341305e-04
nan	nan	nan	nan	nan	nan	nan	nan	nan	nan	nan	nan	nan	nan	nan	nan	nan	nan	nan	nan	nan	nan	nan	nan	nan	nan	3.083750536059995503e-06	9.819720498796329858e-05	1.750366632066705668e-04	2.734915767986115329e-04	3.163732115621302834e-04	4.025587274167709870e-04	8.952011513353003939e-04	1.036693981502519873e-03	7.029873547937735400e-04	7.967144076291917017e-04	8.014753947324374439e-04	8.857709650096169457e-04	1.386863025036494043e-03	1.542789927739513390e-03	1.041308311158090517e-03	8.139643378106927504e-04	5.721788700442281871e-04	6.084409173405420923e-04	6.312090242977843593e-04	6.663703917117583036e-04	8.431655154324360938e-04	8.792484241985620277e-04	7.347505098948203198e-04	6.015074960845544433e-04
nan	nan	nan	nan	nan	nan	nan	nan	nan	nan	nan	nan	nan	nan	nan	nan	nan	nan	nan	nan	nan	nan	nan	nan	nan	nan	1.258122660567391951e-05	7.760648056169266865e-05	3.829404445463437633e-04	3.719345380204207296e-04	5.978500761579840297e-04	7.561978854424733672e-04	1.410679343419864564e-03	1.658081759057568371e-03	1.544295556961978490e-03	1.090887397205729916e-03	1.568412633242478134e-03	2.523048986508345456e-03	2.127522273648800848e-03	2.308511241786808960e-03	1.308222690625533051e-03	1.402644018499801500e-03	1.109905563807173480e-03	8.352752184148964270e-04	1.046519777384813518e-03	1.289666282420533433e-03	1.086302686375635509e-03	1.139546258423106877e-03	1.066178541462104844e-03	8.180422952393424669e-04
nan	nan	nan	nan	nan	nan	nan	nan	nan	nan	nan	nan	nan	nan	nan	nan	nan	nan	nan	nan	nan	nan	nan	nan	nan	nan	3.012791479472040415e-05	2.213841125297603919e-04	5.412559802538653101e-04	8.063563341392065813e-04	1.073305592999740333e-03	1.524122135126797705e-03	2.824147432977341422e-03	2.295548791568310584e-03	1.995544855847217018e-03	2.249826708663204416e-03	2.918257438315674177e-03	2.985124499962886653e-03	4.212659271584240014e-03	3.265161871096961856e-03	2.743963680054450991e-03	1.723355047059725456e-03	1.485598802595386935e-03	1.577265895382657778e-03	1.849919945540994893e-03	1.613948266442946948e-03	1.818891852736241209e-03	1.425983052313973274e-03	1.207984889745806600e-03	8.691345720155025951e-04
nan	nan	nan	nan	nan	nan	nan	nan	nan	nan	nan	nan	nan	nan	nan	nan	nan	nan	nan	nan	nan	nan	nan	nan	nan	nan	5.488487893794338762e-05	3.727418750491385104e-04	1.113758094407757719e-03	1.018886386816299791e-03	2.065848161219237950e-03	2.814717204172026508e-03	3.374013632298138686e-03	4.583303398286253313e-03	3.952450913969537787e-03	3.122192047210310510e-03	4.867563154706048417e-03	4.873837616665489293e-03	5.920707507727712184e-03	4.283525836791420710e-03	4.608373659972088941e-03	3.526302854250545557e-03	2.832093853711569690e-03	2.205539589008427385e-03	2.692552088492526641e-03	2.283301142167101609e-03	2.333381244368540417e-03	1.721550775681321118e-03	1.799837088537858129e-03	1.392664258052687346e-03
nan	nan	nan	nan	nan	nan	nan	nan	nan	nan	nan	nan	nan	nan	nan	nan	nan	nan	nan	nan	nan	nan	nan	nan	nan	nan	1.774684946923043617e-04	8.291178325189258510e-04	1.438624515415198694e-03	1.481888793992880123e-03	1.940011812209016138e-03	4.733244511591072623e-03	7.297885691145740948e-03	5.724654636973739406e-03	5.064068554711513397e-03	4.755169673883306858e-03	5.272520795221041084e-03	8.560798156289392558e-03	8.020156134212108948e-03	8.312522363395198621e-03	6.484199871525773810e-03	4.178109390604697188e-03	3.756384016129545381e-03	3.153058645186275748e-03	3.331127829054363922e-03	3.986266006185195179e-03	3.241549411611620475e-03	2.988513644582552631e-03	2.296956339869798708e-03	1.503276800799674190e-03
nan	nan	nan	nan	nan	nan	nan	nan	nan	nan	nan	nan	nan	nan	nan	nan	nan	nan	nan	nan	nan	nan	nan	nan	nan	nan	1.815299686743527695e-04	1.315643513282767872e-03	2.234562006345666447e-03	2.518155829153377254e-03	5.915227254640644840e-03	7.687635414514098348e-03	9.135242100133363422e-03	1.053625512612976593e-02	7.673749103268362286e-03	7.951703651257446478e-03	8.375186480244739551e-03	1.276331329663630415e-02	1.388011016187553140e-02	1.004618176836727036e-02	1.078777832417302657e-02	7.888008927021572525e-03	5.350981627058860012e-03	5.431869334409707151e-03	4.727042084448510560e-03	5.340168810133437936e-03	5.605314968960272391e-03	3.478733760561759317e-03	3.633883733420878795e-03	2.579167070032017343e-03
nan	nan	nan	nan	nan	nan	nan	nan	nan	nan	nan	nan	nan	nan	nan	nan	nan	nan	nan	nan	nan	nan	nan	nan	nan	nan	3.250370477901861135e-04	2.282240097207293913e-03	3.739049820707394771e-03	4.231669985738450469e-03	5.044480247120342910e-03	1.192598660649877435e-02	1.288511219976571504e-02	1.208966691934953985e-02	9.117251873239621066e-03	1.189906114640574067e-02	1.315147854928164564e-02	2.050362643628520290e-02	1.906782747900675340e-02	1.798091420514691050e-02	1.229879203472966816e-02	8.986752510022859644e-03	6.668438093357771657e-03	7.429225789069676157e-03	7.839915165193991550e-03	8.864659458756137672e-03	7.111427337756599625e-03	6.010366678405008878e-03	4.033141010231303288e-03	2.697083592751758994e-03
nan	nan	nan	nan	nan	nan	nan	nan	nan	nan	nan	nan	nan	nan	nan	nan	nan	nan	nan	nan	nan	nan	nan	nan	nan	nan	4.854145203497511191e-04	3.442559209168416946e-03	4.806872832740045551e-03	5.637915405330393669e-03	8.711103143671747664e-03	1.710983931145512033e-02	1.606273909861748520e-02	1.850739457844906288e-02	1.533773435395398461e-02	1.761860155228700542e-02	1.976634524619724428e-02	2.787018680314042041e-02	2.415728805520992242e-02	2.604343442615149329e-02	1.349530906897552368e-02	1.439719790859372503e-02	1.115982577698013470e-02	1.168478839932810855e-02	1.047774373021149660e-02	1.105405482788437629e-02	8.528917019795242277e-03	8.922500084684809388e-03	4.285621273538929230e-03	4.464264791131779785e-03
nan	nan	nan	nan	nan	nan	nan	nan	nan	nan	nan	nan	nan	nan	nan	nan	nan	nan	nan	nan	nan	nan	nan	nan	nan	4.923708317965254359e-07	1.040339444531412265e-03	4.848930662366516230e-03	5.325853180764750575e-03	7.287255088625710364e-03	1.140238065959260291e-02	1.738349971452951906e-02	2.538760661296776688e-02	2.185960720054172177e-02	1.792529908149428225e-02	1.997502130197648107e-02	2.843545036019590883e-02	3.106010626277711656e-02	3.791272604363465221e-02	3.054731201435096841e-02	2.289613872730017138e-02	1.681600533247956317e-02	1.349188293851248492e-02	1.427050366958232570e-02	1.344836498884563990e-02	1.413551152532353632e-02	1.365650311653106644e-02	1.011394364922784360e-02	7.154565098383336950e-03	4.486617052885851983e-03
nan	nan	nan	nan	nan	nan	nan	nan	nan	nan	nan	nan	nan	nan	nan	nan	nan	nan	nan	nan	nan	nan	nan	nan	nan	1.397427968854526665e-05	1.199802690719161151e-03	4.785128866619614216e-03	8.495892429462945789e-03	8.360802869543746546e-03	1.845909546829275355e-02	2.231361828900582656e-02	2.864999540115843735e-02	3.285597818189068403e-02	2.667477946870232958e-02	2.531130452926305327e-02	3.905847482307358426e-02	4.166459023410168383e-02	4.399104508767153615e-02	4.734758452699209391e-02	3.654241844166291470e-02	2.526737139492227224e-02	2.017310470479379350e-02	1.763553036806318405e-02	1.981218785527321877e-02	1.724134067970757578e-02	1.519931194089406759e-02	1.588908492239255940e-02	1.140973471274708308e-02	7.437991391162366087e-03
nan	nan	nan	nan	nan	nan	nan	nan	nan	nan	nan	nan	nan	nan	nan	nan	nan	nan	nan	nan	nan	nan	nan	nan	nan	7.604328625749369192e-05	2.587010000727545458e-03	7.365333007970354361e-03	8.887331770028931294e-03	1.195649364404420024e-02	2.175422161015343886e-02	3.287954823078727273e-02	4.182124317881331932e-02	3.429909015133467132e-02	3.075106738802604184e-02	3.406378273638068638e-02	3.745563512855094868e-02	5.634548020392977224e-02	6.321631842142871882e-02	5.113102469545157541e-02	3.645937659250460955e-02	2.612087729181308132e-02	2.345043384921488561e-02	2.177617883927134360e-02	2.293627312464179002e-02	2.478145127692936434e-02	2.244096385840720770e-02	1.672468645713404145e-02	1.111385847503916328e-02	7.169235467817497778e-03
nan	nan	nan	nan	nan	nan	nan	nan	nan	nan	nan	nan	nan	nan	nan	nan	nan	nan	nan	nan	nan	nan	nan	nan	nan	1.378106983571371845e-04	1.608050943681928148e-03	9.089657870157237182e-03	1.270766753354912910e-02	1.405568025756249832e-02	3.228278401887086507e-02	4.280376529335806063e-02	4.993708284970496680e-02	3.487723333591166014e-02	3.920268573472544815e-02	4.242430588254424845e-02	6.450862622071379393e-02	6.928522103737229376e-02	6.751197436754298453e-02	5.192193497608578456e-02	5.551086500627172571e-02	3.809599140749986290e-02	2.921887839400018685e-02	2.909812903227387490e-02	3.162351104322575629e-02	2.798623100988870474e-02	2.315050460638179083e-02	1.669882875309820422e-02	1.740816436194580000e-02	1.082073800574091110e-02
nan	nan	nan	nan	nan	nan	nan	nan	nan	nan	nan	nan	nan	nan	nan	nan	nan	nan	nan	nan	nan	nan	nan	nan	nan	2.647379671877767775e-04	4.945175039996860429e-03	1.174802649658963916e-02	1.745569972367906619e-02	1.964955900334698982e-02	2.449377781321922590e-02	5.146698679597478537e-02	5.744122855943734063e-02	4.828337121044652680e-02	4.562600382995532500e-02	5.453418508106423757e-02	5.984218567590948029e-02	8.546447824401227911e-02	8.530437517013196580e-02	7.249570727940739256e-02	5.369747823251434099e-02	3.766085292331443346e-02	3.990080945907022170e-02	3.375186518718202577e-02	3.552188167251091322e-02	3.663093226566512678e-02	3.130126397478895373e-02	2.363605307061643346e-02	1.488290067509056083e-02	9.808604225050834152e-03
nan	nan	nan	nan	nan	nan	nan	nan	nan	nan	nan	nan	nan	nan	nan	nan	nan	nan	nan	nan	nan	nan	nan	nan	nan	4.385059942660072575e-04	2.634367500330521243e-03	1.378220263164412970e-02	1.800866855806070033e-02	2.069028233477983314e-02	3.555669060791208369e-02	6.051855739834253317e-02	7.031161621837880848e-02	6.354650847208345721e-02	5.269486572065837371e-02	6.062109963039001570e-02	7.556337080178479604e-02	9.663133955866934355e-02	9.018508240811524967e-02	6.851938553224738715e-02	7.317468094506182630e-02	4.928761886081055310e-02	4.037266104938667249e-02	4.056599162512342094e-02	3.991822514488178181e-02	3.831500450879884306e-02	4.009628191317920337e-02	2.195777397719581372e-02	2.287823981910025797e-02	1.357776640037263935e-02
nan	nan	nan	nan	nan	nan	nan	nan	nan	nan	nan	nan	nan	nan	nan	nan	nan	nan	nan	nan	nan	nan	nan	nan	nan	4.842469999922234384e-04	4.750561120565662855e-03	1.542301522143373418e-02	1.692896862975364070e-02	2.224766231538025801e-02	3.492178982382420499e-02	6.727561147569321998e-02	7.371435619621856394e-02	5.858101077819234670e-02	5.385736950183917654e-02	7.356779943731447946e-02	9.064382584766693396e-02	9.848945659057110891e-02	1.094862187903361123e-01	8.737334650322946261e-02	6.634027057700708774e-02	4.652569428126769602e-02	4.187707788145080684e-02	4.417844829409472984e-02	4.628612446245919387e-02	4.554109396706473856e-02	3.969518619875649079e-02	2.839365155400253374e-02	2.028495948591971937e-02	1.158524932688568751e-02
nan	nan	nan	nan	nan	nan	nan	nan	nan	nan	nan	nan	nan	nan	nan	nan	nan	nan	nan	nan	nan	nan	nan	nan	nan	5.330960341203294390e-04	3.806981240249503965e-03	1.423295644186955977e-02	2.103428759843200060e-02	2.619936328870162492e-02	4.704185843660758926e-02	7.207394134896734361e-02	7.034764548539131079e-02	7.988081730335383490e-02	6.128206235933349177e-02	6.523233770449803071e-02	9.468415500506310867e-02	1.134747569313454968e-01	1.070228236552699524e-01	1.147585130025864653e-01	5.880834720093042894e-02	6.247089270448620557e-02	4.757148336256887544e-02	4.760285728962817403e-02	4.840842798762200194e-02	4.418434229658821377e-02	3.722727309369057436e-02	3.884918640258354372e-02	1.726831628520716228e-02	1.794993798032757520e-02
nan	nan	nan	nan	nan	nan	nan	nan	nan	nan	nan	nan	nan	nan	nan	nan	nan	nan	nan	nan	nan	nan	nan	nan	nan	7.523467895495735986e-04	6.523839416915535976e-03	1.174242413793265272e-02	1.886670052415233972e-02	2.460534004035305061e-02	4.186837762912630490e-02	6.869254563329786623e-02	8.041715755285684664e-02	7.135863150592983151e-02	6.063567889231388786e-02	6.696671707653799321e-02	1.050550981517366089e-01	1.140054871466367054e-01	1.187911877493551954e-01	1.050492858554156889e-01	7.008450665584607664e-02	4.905022387829567621e-02	4.683556888068310387e-02	4.937718311968889578e-02	5.065706113289992346e-02	5.069596667595065165e-02	4.248924890226648404e-02	3.456829425159948371e-02	2.122681869322377846e-02	1.177529102752282279e-02
nan	nan	nan	nan	nan	nan	nan	nan	nan	nan	nan	nan	nan	nan	nan	nan	nan	nan	nan	nan	nan	nan	nan	nan	nan	7.683018358315806939e-04	4.629495063665752322e-03	1.656247201906459535e-02	2.113347026112821422e-02	2.466450603445365097e-02	5.203232578214285475e-02	7.534762565935357315e-02	7.123233440655497850e-02	8.071231090932423635e-02	6.143007374515916524e-02	7.039159138361697488e-02	9.966530102827704518e-02	1.180930314124321867e-01	1.077504767891238890e-01	1.154356191427124839e-01	7.904751298084052025e-02	6.228351014620821247e-02	4.758834025073284402e-02	4.876986681226383458e-02	4.929514511232086643e-02	4.814081958584585930e-02	3.707084680427221585e-02	3.866890823915005576e-02	2.441492925810159406e-02	1.761109721011600709e-02
nan	nan	nan	nan	nan	nan	nan	nan	nan	nan	nan	nan	nan	nan	nan	nan	nan	nan	nan	nan	nan	nan	nan	nan	nan	7.823620811955667512e-04	7.220691601401299856e-03	1.812989762485611028e-02	2.591465689355587632e-02	2.875093791922411768e-02	3.527518470773946535e-02	6.937813304093277955e-02	7.493546530840541897e-02	6.768560911422770443e-02	5.837992437744333324e-02	7.597321275056330425e-02	8.300754115796710186e-02	1.110514423633915670e-01	1.092419536593706303e-01	9.839333067162299440e-02	6.330470384212372181e-02	5.221710927039415612e-02	4.423298563359456120e-02	4.744581283163168406e-02	4.984410920424606900e-02	4.797142741358175616e-02	3.842865186336123090e-02	3.207912256722008498e-02	1.897082482408139412e-02	1.365557153430358578e-02
nan	nan	nan	nan	nan	nan	nan	nan	nan	nan	nan	nan	nan	nan	nan	nan	nan	nan	nan	nan	nan	nan	nan	nan	nan	7.011025762395424075e-04	3.419608238892640241e-03	1.593780615303327236e-02	2.318056164180577750e-02	2.327041550530182037e-02	4.826460013613052130e-02	6.992223827311409845e-02	8.059093187231786137e-02	5.609081645909554104e-02	6.254272510272158858e-02	6.436172004006900094e-02	8.823266003332838614e-02	1.066201960201679649e-01	9.222684118104378104e-02	7.949704462849335740e-02	8.469351633479120511e-02	5.305225811032433098e-02	4.697869791479108298e-02	4.319906821976962630e-02	4.217744212869699999e-02	4.237438530586980223e-02	4.428124467396640090e-02	2.539036106740246226e-02	2.642207385856599339e-02	1.480537384089250855e-02
nan	nan	nan	nan	nan	nan	nan	nan	nan	nan	nan	nan	nan	nan	nan	nan	nan	nan	nan	nan	nan	nan	nan	nan	nan	6.286514228088125201e-04	4.725803130553216450e-03	1.567796774803212334e-02	2.230955250509636389e-02	1.967291455548581328e-02	3.179515125940313158e-02	5.911624032442414078e-02	7.310647063236466736e-02	5.527275461442640592e-02	4.781600552829051720e-02	6.525687629413991220e-02	7.123384574208241338e-02	9.118016077975939215e-02	1.028335562769338435e-01	7.855691075281615032e-02	6.556728702111017104e-02	4.203114885081923185e-02	4.441307606172927025e-02	3.926777195753875654e-02	4.123508428271635551e-02	3.820321134452108608e-02	3.716985512632593747e-02	2.529493919977692656e-02	2.003656228425384350e-02	1.085460616720797418e-02
nan	nan	nan	nan	nan	nan	nan	nan	nan	nan	nan	nan	nan	nan	nan	nan	nan	nan	nan	nan	nan	nan	nan	nan	nan	3.434522156642404308e-04	2.867602999332498608e-03	1.280418427739331462e-02	1.836213513869076885e-02	1.867795457189370262e-02	3.601547067595923385e-02	5.507277871584543433e-02	6.338980642856026360e-02	5.226209378653286219e-02	4.833206128147615743e-02	4.969664612317965802e-02	7.049041513898579581e-02	8.135722224518694701e-02	8.618787981576220281e-02	5.940739493206786265e-02	6.325713324256816705e-02	3.854960877554017284e-02	3.567257924525807367e-02	3.216789407777690540e-02	3.627079334361905938e-02	3.146127448705619140e-02	2.968047283468007794e-02	3.093853690695871905e-02	1.953616447456546154e-02	1.071550797824888379e-02
nan	nan	nan	nan	nan	nan	nan	nan	nan	nan	nan	nan	nan	nan	nan	nan	nan	nan	nan	nan	nan	nan	nan	nan	nan	3.755198641896773321e-04	3.803344811421473150e-03	1.149336439488495704e-02	1.390117581817568865e-02	1.794916923941131809e-02	2.408922949334676294e-02	4.258888932156099094e-02	5.344080227195485006e-02	3.881570654364679962e-02	3.924539325048557320e-02	4.715261482479436717e-02	6.643825598255372056e-02	7.192266440139782890e-02	7.302763817934587731e-02	5.350319090345526107e-02	4.594644378369628496e-02	2.876487572585030919e-02	2.906251852792842566e-02	3.059721283395588215e-02	3.062069635998568989e-02	3.205936885397017017e-02	2.577248791313940454e-02	1.701072379007996516e-02	1.395155348490697590e-02	7.479177734121678425e-03
nan	nan	nan	nan	nan	nan	nan	nan	nan	nan	nan	nan	nan	nan	nan	nan	nan	nan	nan	nan	nan	nan	nan	nan	nan	2.016789801296325685e-04	2.004030801387036119e-03	8.543204807587190253e-03	1.249641431477563173e-02	1.266515489091536197e-02	2.539479358477942511e-02	2.994590086940066009e-02	4.135743515276639470e-02	4.669751838541776751e-02	3.202030949710099605e-02	3.690821130515110210e-02	4.743885645286471248e-02	5.251787675765912100e-02	5.712533834481228062e-02	6.109296438971836829e-02	3.249480513494736045e-02	3.444310886191459531e-02	2.294021644075863384e-02	2.504172959578193636e-02	2.353078637943180340e-02	1.975536746387750869e-02	1.927856820651588018e-02	2.009059474843020998e-02	1.238772884085099016e-02	1.002408072484922349e-02
nan	nan	nan	nan	nan	nan	nan	nan	nan	nan	nan	nan	nan	nan	nan	nan	nan	nan	nan	nan	nan	nan	nan	nan	nan	1.693268547267365971e-04	2.483317867888104775e-03	4.457017310019000672e-03	8.901776963059880241e-03	1.150198328473924815e-02	1.529994231034595073e-02	2.938924826301289248e-02	3.338131094431338181e-02	3.383883515665300767e-02	2.451556271127705230e-02	2.697836176830132118e-02	4.164285708287800841e-02	4.506210687082505550e-02	4.399963913733284659e-02	4.498363363441526541e-02	2.751775203810733969e-02	2.407354124838856704e-02	1.752001267520653452e-02	1.843998586769614312e-02	1.676400559077016739e-02	1.942672889130272681e-02	1.517879050422010420e-02	1.437923462673694648e-02	8.395073514608438620e-03	6.790021576837829489e-03
nan	nan	nan	nan	nan	nan	nan	nan	nan	nan	nan	nan	nan	nan	nan	nan	nan	nan	nan	nan	nan	nan	nan	nan	nan	nan	1.149568123131202400e-03	5.193314151571183646e-03	7.300137582177125897e-03	8.599543174620917843e-03	1.500835988939046989e-02	2.619456247752133607e-02	3.012358695020779520e-02	2.733308451601172001e-02	1.815862709765175484e-02	2.162730606271091871e-02	2.686047653766761301e-02	3.726192856293356059e-02	3.221019291949377833e-02	3.135985130423755290e-02	3.336948076415376802e-02	1.936730764900254989e-02	1.249828960237324080e-02	1.411859836499932547e-02	1.287483464733370046e-02	1.467595085915518113e-02	1.070052056067796742e-02	9.896270321917338686e-03	1.029092259968494676e-02	5.772878505127893023e-03
nan	nan	nan	nan	nan	nan	nan	nan	nan	nan	nan	nan	nan	nan	nan	nan	nan	nan	nan	nan	nan	nan	nan	nan	nan	nan	1.308946877524423853e-03	4.883863639455309456e-03	7.018975023301878002e-03	7.274213371752541804e-03	8.900743263976405861e-03	1.618448831833737417e-02	1.782826197308647054e-02	1.861716184873788912e-02	1.303290230884247315e-02	1.786862777570266334e-02	1.948000479594826084e-02	2.893360300333779750e-02	3.110199690551028115e-02	2.378265695409364708e-02	1.410744552249732983e-02	1.270627133772582462e-02	8.932068287807204757e-03	1.070580434530408326e-02	1.123317424722345900e-02	9.972304363069176697e-03	1.109013393675445727e-02	7.569913360741984190e-03	4.444760583041726734e-03	3.789458849537996263e-03
nan	nan	nan	nan	nan	nan	nan	nan	nan	nan	nan	nan	nan	nan	nan	nan	nan	nan	nan	nan	nan	nan	nan	nan	nan	nan	6.878478660038817808e-04	2.610912889853323361e-03	5.446226297895051700e-03	4.432346678103437319e-03	7.439841485310616336e-03	1.349322587360788847e-02	1.552447310354802303e-02	1.374048614430660453e-02	1.360097463572974667e-02	1.073339012737774094e-02	1.608373140876884905e-02	1.842173022490818310e-02	1.549271342950655009e-02	1.558236019379553340e-02	1.657844305640901114e-02	9.331353746490614678e-03	8.806452044813541102e-03	6.737538909518778381e-03	8.343315425188955678e-03	7.106061728990531456e-03	7.418737554450156695e-03	4.991242808371527603e-03	5.189584942111789313e-03	2.989233617503610739e-03
nan	nan	nan	nan	nan	nan	nan	nan	nan	nan	nan	nan	nan	nan	nan	nan	nan	nan	nan	nan	nan	nan	nan	nan	nan	nan	5.185677478646947029e-04	2.299344883034310210e-03	3.346308557628603110e-03	2.994082449209346276e-03	4.269999000379088271e-03	7.523545766981001685e-03	1.178835953664976802e-02	8.825674399980174348e-03	8.887008525058373576e-03	8.267814652919302024e-03	9.013794706375310994e-03	1.065820145219697687e-02	1.443194744668204431e-02	1.077867701868274151e-02	1.038065365939147382e-02	5.755633790179450968e-03	5.835923630193203850e-03	4.799432730430530473e-03	5.035294528408114194e-03	4.401363742405416807e-03	5.106996379110693290e-03	3.526619887454827008e-03	3.363826732186549987e-03	1.962030244165842083e-03
nan	nan	nan	nan	nan	nan	nan	nan	nan	nan	nan	nan	nan	nan	nan	nan	nan	nan	nan	nan	nan	nan	nan	nan	nan	nan	2.891651260358112639e-04	1.084315976317881550e-03	2.457261861990565378e-03	1.950495997077807044e-03	3.648111853691566112e-03	5.912598510930559825e-03	8.208994891839408586e-03	9.275144673034177792e-03	6.082086725648749859e-03	4.551177714616203886e-03	6.956622002159951017e-03	7.768254613314934907e-03	9.922248826735882710e-03	6.682732386618745954e-03	6.273624287793846260e-03	6.646732676837384564e-03	3.754407775991642007e-03	2.771857873717877528e-03	3.540548232973317853e-03	3.016661104418973376e-03	3.424870837500644354e-03	3.567635345238578167e-03	2.392456080920010546e-03	1.498836027276252356e-03
nan	nan	nan	nan	nan	nan	nan	nan	nan	nan	nan	nan	nan	nan	nan	nan	nan	nan	nan	nan	nan	nan	nan	nan	nan	nan	1.911791760987674384e-04	9.075504252524398390e-04	1.566090940329548402e-03	2.055921560058783255e-03	1.742200673151826336e-03	3.692562999115383670e-03	4.908779889716783154e-03	3.649550220815157061e-03	3.740054311917791110e-03	4.117363862962709724e-03	5.250959645646981547e-03	5.681961228601667240e-03	5.775062765458861304e-03	6.909761374771799906e-03	4.236786083141355110e-03	2.294764142088099451e-03	2.354065502522357297e-03	2.476869298474329486e-03	2.456883003072660165e-03	2.570806199141199323e-03	2.135504306394888935e-03	1.584788284673539467e-03	1.589412168011796866e-03	1.054217585292923590e-03
nan	nan	nan	nan	nan	nan	nan	nan	nan	nan	nan	nan	nan	nan	nan	nan	nan	nan	nan	nan	nan	nan	nan	nan	nan	nan	9.993930431946842162e-05	3.827289283355568496e-04	9.508540952098737311e-04	1.223949422514260775e-03	1.387323140202008191e-03	1.645389232314278414e-03	3.269586458415729528e-03	3.698685547773902793e-03	2.403314165544347472e-03	2.594443980637030009e-03	2.614493127643903545e-03	4.139461340380025042e-03	3.806277708139389846e-03	4.069512172308353305e-03	2.460585856989041739e-03	2.607102812268849868e-03	1.447819766013217196e-03	1.594184932010152657e-03	1.378853541763524213e-03	1.250022794937170716e-03	1.469570162740262793e-03	1.530791014011043940e-03	1.169576231615813413e-03	1.154753552950008814e-03
nan	nan	nan	nan	nan	nan	nan	nan	nan	nan	nan	nan	nan	nan	nan	nan	nan	nan	nan	nan	nan	nan	nan	nan	nan	nan	5.634877089590565349e-05	3.655775163983416361e-04	5.857411794638914216e-04	7.776435498354296360e-04	6.262672830431643316e-04	1.339603283362097866e-03	1.818323883389052608e-03	2.310439290082421694e-03	1.419542788168281708e-03	1.710899497581137851e-03	1.866819231709334909e-03	2.057159045590704199e-03	2.108741233621954595e-03	2.584274783780928300e-03	1.612730692162553121e-03	1.508690263469049560e-03	9.078818686200372566e-04	9.553057917099390785e-04	7.999489619908387462e-04	1.039615293039194499e-03	9.837663974268631879e-04	1.114700822740215301e-03	9.147323237115401271e-04	8.837664941208355244e-04
nan	nan	nan	nan	nan	nan	nan	nan	nan	nan	nan	nan	nan	nan	nan	nan	nan	nan	nan	nan	nan	nan	nan	nan	nan	nan	4.179401806813294763e-05	1.166750618889862354e-04	3.285291954684952157e-04	4.485630427478307959e-04	4.768880877964208685e-04	1.057038296046219818e-03	1.222903297519999100e-03	1.382018598009360829e-03	1.541954600511865605e-03	9.575478894392026267e-04	9.336356311671966746e-04	1.481915631477279420e-03	1.413223418670133411e-03	1.612233052423954526e-03	1.715833975254721106e-03	1.030436560535475483e-03	6.195818816330793833e-04	6.553598413353422126e-04	6.393983719140270338e-04	8.121078558534400478e-04	8.332931429499130073e-04	9.025425256444203443e-04	9.383219942795824851e-04	8.439334868986001588e-04
nan	nan	nan	nan	nan	nan	nan	nan	nan	nan	nan	nan	nan	nan	nan	nan	nan	nan	nan	nan	nan	nan	nan	nan	nan	nan	1.267950874045105547e-05	1.091606785489707875e-04	1.734531824185298607e-04	2.640444427030996105e-04	3.297398392465755094e-04	4.625307017139756679e-04	9.238013577751585936e-04	8.686915177975311920e-04	5.504613796835619620e-04	6.299744432485637714e-04	6.879449586872581719e-04	7.655247425576166978e-04	1.151034106732668058e-03	1.033632740365802993e-03	7.371781002386775016e-04	6.699381335884145496e-04	4.750672688404664599e-04	5.191350387509417958e-04	5.447215139750134468e-04	6.214799330085044168e-04	7.542074000970011138e-04	8.530544014842265151e-04	9.263763710134828707e-04	8.508559397606809196e-04
nan	nan	nan	nan	nan	nan	nan	nan	nan	nan	nan	nan	nan	nan	nan	nan	nan	nan	nan	nan	nan	nan	nan	nan	nan	nan	5.634441712376138861e-06	3.348978156727789424e-05	1.492398005656427344e-04	1.671618873962962641e-04	2.205110008066810329e-04	3.832686925714792552e-04	4.449501079615139697e-04	5.484114060883570107e-04	6.151702982657426778e-04	3.985616015700364822e-04	4.994062607525912674e-04	6.141899877230785768e-04	6.609990802254929205e-04	7.559365455931194239e-04	8.048120371537268369e-04	6.118255138558368732e-04	5.362517065488123626e-04	4.680870030123821250e-04	5.157932381005578921e-04	6.775069232139670000e-04	7.073626751194479843e-04	9.591457993261151777e-04	9.972453041615242115e-04	1.122811824153959739e-03
nan	nan	nan	nan	nan	nan	nan	nan	nan	nan	nan	nan	nan	nan	nan	nan	nan	nan	nan	nan	nan	nan	nan	nan	nan	nan	nan	3.340544295085870051e-05	1.142898866804645009e-04	1.574644955923151064e-04	1.327597331289444413e-04	1.878591042689700772e-04	3.714628284321014849e-04	3.994708449923980694e-04	4.034788882212655557e-04	2.974416765219863945e-04	3.251712666782229284e-04	4.002367381754409607e-04	5.744419009075046011e-04	6.569610511695600855e-04	6.707690845668926472e-04	5.736096672384301872e-04	4.950948435148699997e-04	5.240155552633013383e-04	5.499568694651491745e-04	7.656914455230733876e-04	8.752593414978963437e-04	1.238355120385391554e-03	1.224964725592565026e-03	1.375493071680365187e-03
nan	nan	nan	nan	nan	nan	nan	nan	nan	nan	nan	nan	nan	nan	nan	nan	nan	nan	nan	nan	nan	nan	nan	nan	nan	nan	nan	1.299536229520878710e-05	5.708653252468761069e-05	8.162985346265478356e-05	9.728117115489325615e-05	1.809887362676015020e-04	3.138846169199313238e-04	3.576506588293846493e-04	3.396827113211238610e-04	2.515903417091231776e-04	2.823221235586419946e-04	4.128349460855785299e-04	5.591480686552704679e-04	5.986542441034942586e-04	6.559000348054405986e-04	6.955897001143292874e-04	6.667769803901806057e-04	7.060894522793781424e-04	6.947411472977739347e-04	1.042754575903242316e-03	1.167899227642909968e-03	1.216894063048850044e-03	1.568976467580853948e-03	1.628521402143605270e-03
nan	nan	nan	nan	nan	nan	nan	nan	nan	nan	nan	nan	nan	nan	nan	nan	nan	nan	nan	nan	nan	nan	nan	nan	nan	nan	nan	1.271482762980277713e-05	5.326782874601481040e-05	7.563461025007750917e-05	7.753169279763333507e-05	1.043602863149269372e-04	2.110129701971542556e-04	2.768660123832305240e-04	2.739785878783877054e-04	3.031688760411790332e-04	2.870087159109111744e-04	3.115004085353066405e-04	5.143426490112073960e-04	6.581174831635823322e-04	8.486243327655123821e-04	9.675446566629604221e-04	8.135080967525047755e-04	8.566458223228228539e-04	9.395728496412408901e-04	9.836844318703349271e-04	1.531893626523011089e-03	1.678350599162302783e-03	2.306345806067389929e-03	2.691555008494701459e-03
nan	nan	nan	nan	nan	nan	nan	nan	nan	nan	nan	nan	nan	nan	nan	nan	nan	nan	nan	nan	nan	nan	nan	nan	nan	nan	nan	5.424805374669770488e-06	2.953756599218239774e-05	6.722234005605749209e-05	6.433155431787259998e-05	7.827286398930590632e-05	2.138420411757015508e-04	2.446116003814810145e-04	2.908286597308052247e-04	2.681880050292092415e-04	2.718223938123248869e-04	3.619784919521677464e-04	6.567933605414522959e-04	7.037723889534995862e-04	1.136909788154961184e-03	1.147412129817387957e-03	1.322774059834073328e-03	1.101541702212545859e-03	1.321105209513077179e-03	1.376728142769228754e-03	2.171552419725391800e-03	2.263143932149395878e-03	3.311083650150203027e-03	3.178150027037905147e-03
nan	nan	nan	nan	nan	nan	nan	nan	nan	nan	nan	nan	nan	nan	nan	nan	nan	nan	nan	nan	nan	nan	nan	nan	nan	nan	nan	4.134869232232334560e-06	3.317793458481670631e-05	4.921671659853234872e-05	6.452299113670760837e-05	7.470173115323141264e-05	1.623920727757143824e-04	2.541319857334065177e-04	2.891293748690814173e-04	2.633614864243446390e-04	2.888385497239293292e-04	3.603659752215641714e-04	7.113736237873235059e-04	9.683310886586863047e-04	1.570266459062732121e-03	1.525319171076042896e-03	1.735838546176678284e-03	1.448676553515545551e-03	1.521426542320825385e-03	1.907095687216883153e-03	2.885326940864828878e-03	3.182681749915806241e-03	4.446593678275712058e-03	4.129854427947088867e-03
nan	nan	nan	nan	nan	nan	nan	nan	nan	nan	nan	nan	nan	nan	nan	nan	nan	nan	nan	nan	nan	nan	nan	nan	nan	nan	nan	2.567345427674316687e-06	1.715369636107942926e-05	5.101887822222957001e-05	5.691582265857362047e-05	8.149677166455955601e-05	9.628421243351094230e-05	2.722247441709999970e-04	3.068393774115424962e-04	3.436013747152101604e-04	3.909283672244062333e-04	4.894797957089383218e-04	1.056101485833233281e-03	1.392747597029460327e-03	1.485805349520939733e-03	2.331247912955932040e-03	2.168574221599228052e-03	2.395238471547174626e-03	2.682465655401826757e-03	2.645292801674895781e-03	4.044054713225728528e-03	4.394852276132298757e-03	4.572032722810769750e-03	6.035433108155630055e-03
nan	nan	nan	nan	nan	nan	nan	nan	nan	nan	nan	nan	nan	nan	nan	nan	nan	nan	nan	nan	nan	nan	nan	nan	nan	nan	nan	nan	6.347463316509165183e-06	4.903776047566467763e-05	6.563519681946101557e-05	6.809805669626779528e-05	1.160145910739379541e-04	2.685860397775317659e-04	4.132323856195399114e-04	3.981228867213586057e-04	4.375933032841090452e-04	5.733009969810406959e-04	7.763795505914612054e-04	1.725638050179389982e-03	2.172659660666154558e-03	3.233527723330766306e-03	3.420784916039635703e-03	3.109117699712308711e-03	3.266827053063166633e-03	3.739782314310448417e-03	3.827649920642064996e-03	5.797773640026698296e-03	8.047031625954185682e-03	7.653283777226583748e-03
nan	nan	nan	nan	nan	nan	nan	nan	nan	nan	nan	nan	nan	nan	nan	nan	nan	nan	nan	nan	nan	nan	nan	nan	nan	nan	nan	nan	6.512995202301919289e-06	4.010404076185289190e-05	6.155043122234332047e-05	7.557794766438722821e-05	9.012118590843903377e-05	2.396516131695951898e-04	3.876571659532661220e-04	5.773152306790829431e-04	5.449090612812553490e-04	8.305410071262110411e-04	1.195894334391667431e-03	2.630835813413790088e-03	2.809488709331536826e-03	4.786433213552759337e-03	4.648475683488836711e-03	5.136874566275600670e-03	4.196742775596759394e-03	4.964225256005931793e-03	5.189001325774020117e-03	7.776904746323522362e-03	8.092963104375313840e-03	1.059419198360841106e-02
nan	nan	nan	nan	nan	nan	nan	nan	nan	nan	nan	nan	nan	nan	nan	nan	nan	nan	nan	nan	nan	nan	nan	nan	nan	nan	nan	nan	8.330314051322724566e-06	1.490694200051042655e-05	6.080374829538929616e-05	7.727929674315816590e-05	1.158020425822514729e-04	3.456097916882743763e-04	5.175059468509250575e-04	7.517983803353904884e-04	7.187293611253729687e-04	7.841279287625601549e-04	1.365276491163542466e-03	3.159162097068151341e-03	4.213387903080821791e-03	6.624119420894090775e-03	6.145254557580137611e-03	6.482070771604890591e-03	6.781824125544520625e-03	7.062861504974612611e-03	6.846616461350214788e-03	9.779830166260808713e-03	1.054734236700542206e-02	1.298921387630405308e-02
nan	nan	nan	nan	nan	nan	nan	nan	nan	nan	nan	nan	nan	nan	nan	nan	nan	nan	nan	nan	nan	nan	nan	nan	nan	nan	nan	nan	4.204925393247438088e-06	3.097171191910267480e-05	6.592873861340299341e-05	8.985472570140461959e-05	1.675185083144422867e-04	1.952252331901808307e-04	5.861060597696931846e-04	7.955141669363282458e-04	1.101554560476345921e-03	1.558831685592484148e-03	2.123981770685294274e-03	2.284422063632299445e-03	6.142006378022651578e-03	6.534179136940704638e-03	9.385761338388700151e-03	1.036173521542240947e-02	8.345307311142547216e-03	8.846933537318007329e-03	8.936858544898101248e-03	9.323745809489754344e-03	1.331804423979088270e-02	1.383730514680331716e-02
nan	nan	nan	nan	nan	nan	nan	nan	nan	nan	nan	nan	nan	nan	nan	nan	nan	nan	nan	nan	nan	nan	nan	nan	nan	nan	nan	nan	3.963520697212602992e-06	9.448183751122170578e-06	5.978634127286047565e-05	9.366943604848594791e-05	1.467789412053080238e-04	3.069152359970197760e-04	8.839766064579756026e-04	9.909010250450109650e-04	1.477209882796798931e-03	1.615660501747188168e-03	2.481991721094009389e-03	3.560557639012694540e-03	7.674920195442172868e-03	1.251377497896189600e-02	1.211921589406564359e-02	1.279383284901078853e-02	1.318162580397389330e-02	1.058078070054753635e-02	1.149341733101030480e-02	1.198302661325079989e-02	1.642137689863978900e-02	1.996109642166985290e-02
nan	nan	nan	nan	nan	nan	nan	nan	nan	nan	nan	nan	nan	nan	nan	nan	nan	nan	nan	nan	nan	nan	nan	nan	nan	nan	nan	nan	1.998558493249932222e-06	1.374448727595173466e-05	7.959589060374797542e-05	1.090148660606056876e-04	2.251143802447022071e-04	2.648891981284466233e-04	9.488118546793080461e-04	1.478609008930672260e-03	2.297086750617968222e-03	2.181247217692869680e-03	3.694177384931848426e-03	3.980247554051824510e-03	8.771707356513631232e-03	1.169259979764872281e-02	1.731002143596033910e-02	1.594532841420787453e-02	1.552373678555513982e-02	1.260412960774950734e-02	1.412445318549189130e-02	1.474343581403389156e-02	1.932782384699756675e-02	2.070392289253389362e-02
nan	nan	nan	nan	nan	nan	nan	nan	nan	nan	nan	nan	nan	nan	nan	nan	nan	nan	nan	nan	nan	nan	nan	nan	nan	nan	nan	nan	nan	2.190153291416192224e-05	3.538168731787803947e-05	1.401613406405790598e-04	2.325923504321407420e-04	4.397466499480611650e-04	1.513218238032029836e-03	2.144212405431621376e-03	2.379906246233760153e-03	3.335146088493551667e-03	4.448453480436702356e-03	5.921505799772297518e-03	1.266542682249053621e-02	1.608003187331183761e-02	2.172970050902042413e-02	1.919409467790828688e-02	2.021032040442992742e-02	1.873915048352015750e-02	1.808322816459312019e-02	1.787025124607583351e-02	2.312350569581728479e-02	2.431209717597539871e-02
nan	nan	nan	nan	nan	nan	nan	nan	nan	nan	nan	nan	nan	nan	nan	nan	nan	nan	nan	nan	nan	nan	nan	nan	nan	nan	nan	nan	nan	1.027402198134986465e-05	1.016973120971786118e-04	1.855656900493968307e-04	2.321961244050716367e-04	7.453534440804973410e-04	8.607836781777967452e-04	2.619225941924860791e-03	4.535981288747756301e-03	4.333325576184187018e-03	6.146833746876248332e-03	8.685457345006520474e-03	9.316172082725806408e-03	1.876868436468982770e-02	2.253570899846173842e-02	2.776110169579350598e-02	2.668654734639995876e-02	2.111972021750078976e-02	2.211456530740613102e-02	2.127918969441628880e-02	2.217415640522322692e-02	2.793039163650102435e-02
nan	nan	nan	nan	nan	nan	nan	nan	nan	nan	nan	nan	nan	nan	nan	nan	nan	nan	nan	nan	nan	nan	nan	nan	nan	nan	nan	nan	nan	9.891916295822224654e-06	3.073234204529305945e-05	2.164069959112736570e-04	3.072900045380174165e-04	6.438736303698624217e-04	2.361358630696264345e-03	3.837659575057336160e-03	4.279587185214819671e-03	6.476116420772293387e-03	6.047823627047987233e-03	9.188893144722768552e-03	1.334881557405408897e-02	2.506176259869470971e-02	2.662394926023321090e-02	3.235689469685722880e-02	3.410282086441981941e-02	3.082396463406915366e-02	2.449819271956958991e-02	2.469694788812613548e-02	2.585593604057952188e-02	3.146315463972680637e-02
nan	nan	nan	nan	nan	nan	nan	nan	nan	nan	nan	nan	nan	nan	nan	nan	nan	nan	nan	nan	nan	nan	nan	nan	nan	nan	nan	nan	nan	8.278788952671621730e-06	5.792121350776475503e-05	3.135705304175049430e-04	4.039574347259199572e-04	6.829858188516013196e-04	1.220882244462278936e-03	4.123645184217766477e-03	5.984032194233680595e-03	8.127361928455501330e-03	7.694385494154068125e-03	1.262835820989725681e-02	1.357280376663257473e-02	2.671608690288171037e-02	3.415317849660733790e-02	4.343757245257282712e-02	3.840679809920334586e-02	3.306398605446597000e-02	2.672842696234762130e-02	2.793581548241581142e-02	2.882467851131784164e-02	3.400159225095874399e-02
nan	nan	nan	nan	nan	nan	nan	nan	nan	nan	nan	nan	nan	nan	nan	nan	nan	nan	nan	nan	nan	nan	nan	nan	nan	nan	nan	nan	nan	nan	2.815526493664058930e-05	2.885077658146406729e-04	5.574685134352815779e-04	9.583185397225443217e-04	1.984644031462457024e-03	6.020537669868685979e-03	7.970678282333800574e-03	8.813407807220348389e-03	1.083273332416821028e-02	1.353930779811961076e-02	1.837324508487592212e-02	3.451649775648856638e-02	4.207535515499574719e-02	4.456751788960855443e-02	4.185697751460530636e-02	4.401483766787957913e-02	3.636257586512644385e-02	3.203446785245913503e-02	3.170603420849044812e-02	3.666057685766035967e-02
nan	nan	nan	nan	nan	nan	nan	nan	nan	nan	nan	nan	nan	nan	nan	nan	nan	nan	nan	nan	nan	nan	nan	nan	nan	nan	nan	nan	nan	nan	4.547277616753011035e-05	7.590798541403367343e-05	7.279158029429716459e-04	9.009938801646625054e-04	1.645775943447054567e-03	3.594594776565049679e-03	9.374241963578649334e-03	1.391541835737039254e-02	1.293116724266672735e-02	1.403727461958830663e-02	2.428688881985557532e-02	2.600081341466288498e-02	4.567260125820567923e-02	5.281274422515674916e-02	5.660023884637831876e-02	4.805011514562261554e-02	3.741683622233692857e-02	3.913834380887511871e-02	3.502829277622742515e-02	3.557421677853041947e-02
nan	nan	nan	nan	nan	nan	nan	nan	nan	nan	nan	nan	nan	nan	nan	nan	nan	nan	nan	nan	nan	nan	nan	nan	nan	nan	nan	nan	nan	nan	2.927169886181120985e-05	1.446348750278396130e-04	8.659027123616215051e-04	1.146987698218557977e-03	2.455269753260058436e-03	2.834883875596653623e-03	1.235491973924354725e-02	1.373296508708537512e-02	1.799048337637868325e-02	1.651700096257358377e-02	2.321910929657750033e-02	3.340870370280060730e-02	5.463239629440013595e-02	5.795565815761934136e-02	7.035015081862038000e-02	6.290081229836674837e-02	5.053023034877699576e-02	3.959018673340698735e-02	3.616378334154047441e-02	3.748587437769661246e-02
nan	nan	nan	nan	nan	nan	nan	nan	nan	nan	nan	nan	nan	nan	nan	nan	nan	nan	nan	nan	nan	nan	nan	nan	nan	nan	nan	nan	nan	nan	2.662099619775077551e-05	2.588504353617739518e-04	3.742769239970984989e-04	1.466473138169092092e-03	2.266922700719821784e-03	4.238715656354559783e-03	1.246326829687866185e-02	1.727619583055256536e-02	2.053561544419842469e-02	1.923360885513239818e-02	2.077937591156006278e-02	3.088551616782900938e-02	5.363627751241785424e-02	6.676949416064262288e-02	7.470297689537586106e-02	6.434557110942114300e-02	4.947611530809450237e-02	3.941260186670534488e-02	4.115800138372026351e-02	3.824020496288157989e-02
nan	nan	nan	nan	nan	nan	nan	nan	nan	nan	nan	nan	nan	nan	nan	nan	nan	nan	nan	nan	nan	nan	nan	nan	nan	nan	nan	nan	nan	nan	nan	9.978478459504583949e-05	1.020736377123800890e-03	1.845725154915331314e-03	2.944263184030724602e-03	6.187320319360007682e-03	7.050868120083231619e-03	2.074842067842919136e-02	2.289200516156065027e-02	2.488080882647484074e-02	2.800570270894903180e-02	3.756227086892471867e-02	6.219213366906171936e-02	7.409580831633183484e-02	7.839929952296090243e-02	8.081342437871562312e-02	6.709609448470842119e-02	4.966251542805467933e-02	3.918151963499515167e-02	3.809368261658770127e-02
nan	nan	nan	nan	nan	nan	nan	nan	nan	nan	nan	nan	nan	nan	nan	nan	nan	nan	nan	nan	nan	nan	nan	nan	nan	nan	nan	nan	nan	nan	nan	1.593562572490358044e-04	2.673361573550523448e-04	1.878122697900223154e-03	2.710758930525709615e-03	4.586194619092785751e-03	9.959950006371598094e-03	2.266477360230630470e-02	2.975934849149447156e-02	2.706025265040708228e-02	2.933212855355162713e-02	3.443586247002449613e-02	4.762449679167019001e-02	7.397425760890405377e-02	8.396427972303588394e-02	8.033535309432331128e-02	8.445200761284779589e-02	4.668506585625233768e-02	4.879779561409411381e-02	3.888986150667441549e-02
nan	nan	nan	nan	nan	nan	nan	nan	nan	nan	nan	nan	nan	nan	nan	nan	nan	nan	nan	nan	nan	nan	nan	nan	nan	nan	nan	nan	nan	nan	nan	6.958301483865397472e-05	4.599338856242462365e-04	2.424644228251184985e-03	3.151709198237429878e-03	6.140271710474171779e-03	7.076782396879745425e-03	2.001841877287052068e-02	2.986330041925227413e-02	3.496341297765792611e-02	3.140712170815609938e-02	3.894990838693913882e-02	5.491887833332543406e-02	7.988019765477692713e-02	8.466572932160112974e-02	9.233961136633268840e-02	8.143873866870325606e-02	5.893496577231301103e-02	4.506722994968853646e-02	3.642739271480237295e-02
nan	nan	nan	nan	nan	nan	nan	nan	nan	nan	nan	nan	nan	nan	nan	nan	nan	nan	nan	nan	nan	nan	nan	nan	nan	nan	nan	nan	nan	nan	nan	nan	7.185406513178418247e-04	1.050037257233767465e-03	3.699894143111076821e-03	5.151252474642502646e-03	9.428652533938241750e-03	2.469454034596411246e-02	3.399351289781021163e-02	3.638386636162481425e-02	3.318032554520241456e-02	3.581400681501521743e-02	4.647182142536061128e-02	7.152799335659074109e-02	8.834682451901339217e-02	8.947378590490345784e-02	7.624520487616645581e-02	8.000675140911114869e-02	5.532508179517178770e-02	3.834288586333060161e-02
nan	nan	nan	nan	nan	nan	nan	nan	nan	nan	nan	nan	nan	nan	nan	nan	nan	nan	nan	nan	nan	nan	nan	nan	nan	nan	nan	nan	nan	nan	nan	nan	2.233973388624602163e-04	2.266779121831275987e-03	4.220726606371247649e-03	5.144687533777191936e-03	1.224282848502489598e-02	1.394588725159341507e-02	3.247246128828956691e-02	4.088600612809452362e-02	4.016525895304780963e-02	3.936142837560346885e-02	5.073581673480482418e-02	5.415409186905550259e-02	8.907971329745667521e-02	9.419819362101358728e-02	8.851754316983505289e-02	6.506257512364543860e-02	4.859842363915886643e-02	3.370581672564151865e-02
nan	nan	nan	nan	nan	nan	nan	nan	nan	nan	nan	nan	nan	nan	nan	nan	nan	nan	nan	nan	nan	nan	nan	nan	nan	nan	nan	nan	nan	nan	nan	nan	3.020026468720758694e-04	5.454923016412533852e-04	3.774001570212600579e-03	5.647004325402171093e-03	8.266744807095044792e-03	1.757466821840540996e-02	3.662538897805633215e-02	4.051195371897580583e-02	3.978396914869597456e-02	4.310483483260638821e-02	4.340795332548028768e-02	5.778559985853243958e-02	8.081521998824169051e-02	8.768945226227811696e-02	8.071972757931863973e-02	8.481889363614772415e-02	5.895216514654678247e-02	4.369988332300352163e-02
nan	nan	nan	nan	nan	nan	nan	nan	nan	nan	nan	nan	nan	nan	nan	nan	nan	nan	nan	nan	nan	nan	nan	nan	nan	nan	nan	nan	nan	nan	nan	nan	8.443342529478659378e-05	8.172485725729199775e-04	4.409839598198636058e-03	5.955178914060297278e-03	7.109403547359529479e-03	1.127262757196048105e-02	2.861873101507168143e-02	4.388497581344653897e-02	4.777114858495744992e-02	4.192063241668956414e-02	4.398594190350458427e-02	4.707989165825682970e-02	6.526818832678650539e-02	8.408572085144865038e-02	8.481446259000728627e-02	7.519104052345312872e-02	4.978992806633970869e-02	3.690244922485277912e-02
nan	nan	nan	nan	nan	nan	nan	nan	nan	nan	nan	nan	nan	nan	nan	nan	nan	nan	nan	nan	nan	nan	nan	nan	nan	nan	nan	nan	nan	nan	nan	nan	nan	1.106608811532307527e-03	1.693135110536764330e-03	6.187310949023956327e-03	7.893294404753205262e-03	1.327349818209125690e-02	3.193985601423507403e-02	4.559937222559119763e-02	5.014935460511708160e-02	4.955677366110110976e-02	4.137088168522320281e-02	4.699830989583194535e-02	6.405325553731817945e-02	8.001446880607344936e-02	7.547356881933156569e-02	6.481688579617218837e-02	6.799796235959208734e-02	4.297164524230831506e-02
nan	nan	nan	nan	nan	nan	nan	nan	nan	nan	nan	nan	nan	nan	nan	nan	nan	nan	nan	nan	nan	nan	nan	nan	nan	nan	nan	nan	nan	nan	nan	nan	nan	2.654501481353653308e-04	2.992472939788568074e-03	6.448204192546018107e-03	7.928988071309851782e-03	9.475573745362380479e-03	1.746159830548311628e-02	3.820392817253246559e-02	4.953499925422628208e-02	4.600747078395662354e-02	3.847699455746635827e-02	4.600894293566128862e-02	4.911035526042595301e-02	6.473833554820829228e-02	7.797885048877280234e-02	6.868283648788323092e-02	4.709387772222194818e-02	3.468215952272839242e-02
nan	nan	nan	nan	nan	nan	nan	nan	nan	nan	nan	nan	nan	nan	nan	nan	nan	nan	nan	nan	nan	nan	nan	nan	nan	nan	nan	nan	nan	nan	nan	nan	nan	8.821644357112897535e-05	5.937211216215246626e-04	4.647023821187051644e-03	7.963028440022574400e-03	9.761319776478583760e-03	1.122901415011303208e-02	3.930079753635001144e-02	4.353336079846724382e-02	5.057715463114495491e-02	4.510129322311096089e-02	3.793436902978565561e-02	4.708249129601820016e-02	5.980396934576484580e-02	6.330414943628899505e-02	5.770206306620433157e-02	6.062990583313981191e-02	3.935513201029045005e-02
nan	nan	nan	nan	nan	nan	nan	nan	nan	nan	nan	nan	nan	nan	nan	nan	nan	nan	nan	nan	nan	nan	nan	nan	nan	nan	nan	nan	nan	nan	nan	nan	nan	nan	7.466403423732003407e-04	4.963114046476847785e-03	6.398027803619218620e-03	9.039329052692690949e-03	1.162591340786193507e-02	2.614609934595392773e-02	4.315967043080305016e-02	4.575930993039352412e-02	3.990400539310277883e-02	3.428441700300524642e-02	3.671309192328322396e-02	4.333167932358915342e-02	5.675776328791894143e-02	5.434210697341758378e-02	4.956499232155685275e-02	3.064291135172917888e-02
nan	nan	nan	nan	nan	nan	nan	nan	nan	nan	nan	nan	nan	nan	nan	nan	nan	nan	nan	nan	nan	nan	nan	nan	nan	nan	nan	nan	nan	nan	nan	nan	nan	nan	2.176529240171951518e-04	1.945143531435777418e-03	6.545499892989789514e-03	8.275351786012843588e-03	1.193508311706410925e-02	1.360259047699340952e-02	4.113372068893665634e-02	4.532730210569720780e-02	4.370088425323922360e-02	3.224614161741562457e-02	3.266663878215752409e-02	3.846735032081891048e-02	4.933934049931455040e-02	5.213135746628466682e-02	3.941704771994886114e-02	4.135723583569386741e-02
nan	nan	nan	nan	nan	nan	nan	nan	nan	nan	nan	nan	nan	nan	nan	nan	nan	nan	nan	nan	nan	nan	nan	nan	nan	nan	nan	nan	nan	nan	nan	nan	nan	nan	nan	3.708036182151036825e-04	6.268720803098965129e-03	7.859633608813398550e-03	8.788486347185020184e-03	1.384397972180346180e-02	2.891219348026585756e-02	3.801615295128986383e-02	3.725218757870984304e-02	4.034831611161652370e-02	2.850923577623919181e-02	3.045419008023402679e-02	3.525018298260266386e-02	4.399601108498940594e-02	3.725115890604516200e-02	2.441258507968592506e-02
nan	nan	nan	nan	nan	nan	nan	nan	nan	nan	nan	nan	nan	nan	nan	nan	nan	nan	nan	nan	nan	nan	nan	nan	nan	nan	nan	nan	nan	nan	nan	nan	nan	nan	nan	3.566677985027953712e-04	3.189838510878865215e-03	7.270668051118316273e-03	7.834489375177592155e-03	9.084215215877272306e-03	1.565210877770386450e-02	3.017487731930931782e-02	3.581697506041899015e-02	3.349969677714786237e-02	2.366251989854363177e-02	2.605948402983115225e-02	2.955238072047360748e-02	3.130132515763600631e-02	3.057050780964008785e-02	3.027285119837585733e-02
nan	nan	nan	nan	nan	nan	nan	nan	nan	nan	nan	nan	nan	nan	nan	nan	nan	nan	nan	nan	nan	nan	nan	nan	nan	nan	nan	nan	nan	nan	nan	nan	nan	nan	nan	3.154141087102788153e-04	5.908273605421965075e-04	4.183023263539822033e-03	7.085057749423321651e-03	8.073304786977644407e-03	1.477776524090833321e-02	2.737322506020975141e-02	2.983276214480839322e-02	2.705289546428667549e-02	2.921414066504991053e-02	2.037214486810880187e-02	1.925652372505445506e-02	2.549764691054907592e-02	2.360509702101974000e-02	2.277074587595614291e-02
nan	nan	nan	nan	nan	nan	nan	nan	nan	nan	nan	nan	nan	nan	nan	nan	nan	nan	nan	nan	nan	nan	nan	nan	nan	nan	nan	nan	nan	nan	nan	nan	nan	nan	nan	nan	7.412489144046266855e-04	3.949645221078661346e-03	5.843894004674133995e-03	7.082630608872832710e-03	8.140711658037789317e-03	1.513113466659170292e-02	2.643187294094052550e-02	2.627393417038790743e-02	1.806430320077689541e-02	1.605950774724073174e-02	1.532525731186324021e-02	2.014847472541491519e-02	2.130631786087740231e-02	1.863493379831476435e-02
nan	nan	nan	nan	nan	nan	nan	nan	nan	nan	nan	nan	nan	nan	nan	nan	nan	nan	nan	nan	nan	nan	nan	nan	nan	nan	nan	nan	nan	nan	nan	nan	nan	nan	nan	nan	2.320248579104677638e-04	1.097604235505801129e-03	4.519492642569852316e-03	5.606946699562154537e-03	7.101331408418271214e-03	1.336290060984459196e-02	1.485735837697603826e-02	2.057141328046810727e-02	2.234022435531008224e-02	1.459271400915332015e-02	1.325848008315151476e-02	1.261936909939024437e-02	1.635163064448226164e-02	1.357400237598571126e-02
nan	nan	nan	nan	nan	nan	nan	nan	nan	nan	nan	nan	nan	nan	nan	nan	nan	nan	nan	nan	nan	nan	nan	nan	nan	nan	nan	nan	nan	nan	nan	nan	nan	nan	nan	nan	1.325160860438537671e-04	1.041637846518222478e-03	3.857588972100181070e-03	4.379412129930986171e-03	5.151058417198056509e-03	6.095038698591698050e-03	1.270302712417647854e-02	1.624503938557239971e-02	1.700619229976184366e-02	1.070072088367414812e-02	1.002293095581227068e-02	9.504868475779026937e-03	1.008003806399940423e-02	9.425536790486630997e-03
nan	nan	nan	nan	nan	nan	nan	nan	nan	nan	nan	nan	nan	nan	nan	nan	nan	nan	nan	nan	nan	nan	nan	nan	nan	nan	nan	nan	nan	nan	nan	nan	nan	nan	nan	nan	nan	2.932272075600006163e-04	1.328434642811769173e-03	3.331924447594536084e-03	3.961472258720518703e-03	5.029430199505373691e-03	1.045633315574068245e-02	1.157819736684372741e-02	1.255630177239515192e-02	1.360009244819792261e-02	8.226661291640378210e-03	5.807949144440609397e-03	7.383505916031121892e-03	6.617432182266527740e-03
nan	nan	nan	nan	nan	nan	nan	nan	nan	nan	nan	nan	nan	nan	nan	nan	nan	nan	nan	nan	nan	nan	nan	nan	nan	nan	nan	nan	nan	nan	nan	nan	nan	nan	nan	nan	nan	2.015584860559268816e-04	1.138003302117880687e-03	1.516159300008968619e-03	2.965617527479061117e-03	3.459054267554667259e-03	4.567404400807204869e-03	9.224285777778382101e-03	1.004397770467350091e-02	6.998378639512112080e-03	5.754928680831618813e-03	6.159041661609089210e-03	5.249557390279191958e-03	5.559404287514022568e-03
nan	nan	nan	nan	nan	nan	nan	nan	nan	nan	nan	nan	nan	nan	nan	nan	nan	nan	nan	nan	nan	nan	nan	nan	nan	nan	nan	nan	nan	nan	nan	nan	nan	nan	nan	nan	nan	nan	2.997600926429417017e-04	1.267780397371167473e-03	2.247811505063283897e-03	2.557990363575715978e-03	3.566294215767326550e-03	3.997202331092646402e-03	5.991806396457932150e-03	7.846329643148547417e-03	5.140506053998054707e-03	4.213040984662875903e-03	2.988384961739837253e-03	2.625065574703446501e-03
nan	nan	nan	nan	nan	nan	nan	nan	nan	nan	nan	nan	nan	nan	nan	nan	nan	nan	nan	nan	nan	nan	nan	nan	nan	nan	nan	nan	nan	nan	nan	nan	nan	nan	nan	nan	nan	nan	2.118048514405685562e-04	9.861866611855989000e-04	1.286172517742726435e-03	1.907655027016348214e-03	1.601359216961306892e-03	3.036909867052104989e-03	4.308013188199251615e-03	5.461076266202791185e-03	3.408676614154876067e-03	3.666247357173644476e-03	2.002983464900927497e-03	2.124039965936541999e-03
nan	nan	nan	nan	nan	nan	nan	nan	nan	nan	nan	nan	nan	nan	nan	nan	nan	nan	nan	nan	nan	nan	nan	nan	nan	nan	nan	nan	nan	nan	nan	nan	nan	nan	nan	nan	nan	nan	nan	2.700987033859814329e-04	7.830661589530410645e-04	1.315803043217100843e-03	1.118944071438206234e-03	2.227037368614887165e-03	2.487207675627547358e-03	3.290876685808738229e-03	2.708390918862305444e-03	2.374527686710186086e-03	1.279929562657133087e-03	1.386596866892087984e-03
nan	nan	nan	nan	nan	nan	nan	nan	nan	nan	nan	nan	nan	nan	nan	nan	nan	nan	nan	nan	nan	nan	nan	nan	nan	nan	nan	nan	nan	nan	nan	nan	nan	nan	nan	nan	nan	nan	nan	1.842521774924469388e-04	2.896826561685850523e-04	6.923322626945811872e-04	1.046006752721579660e-03	8.774295207938087853e-04	1.270978845378742568e-03	2.220116589015395762e-03	2.426106647178906308e-03	1.500689165083442722e-03	1.611567910385557252e-03	8.545879416713284471e-04
nan	nan	nan	nan	nan	nan	nan	nan	nan	nan	nan	nan	nan	nan	nan	nan	nan	nan	nan	nan	nan	nan	nan	nan	nan	nan	nan	nan	nan	nan	nan	nan	nan	nan	nan	nan	nan	nan	nan	nan	2.085146149053433619e-04	4.710879830096229991e-04	5.781825127914785520e-04	5.878882964480230911e-04	6.676277585568981317e-04	9.452466439931613788e-04	1.593636093755850794e-03	1.178020306305896121e-03	9.997524964827867594e-04	5.268767131560268694e-04
nan	nan	nan	nan	nan	nan	nan	nan	nan	nan	nan	nan	nan	nan	nan	nan	nan	nan	nan	nan	nan	nan	nan	nan	nan	nan	nan	nan	nan	nan	nan	nan	nan	nan	nan	nan	nan	nan	nan	nan	1.981119971136616859e-04	1.602836457582868196e-04	3.876934649126513891e-04	3.474009478478784605e-04	4.401175492185420250e-04	6.164958284074194836e-04	1.018304804502204479e-03	1.110791554997148578e-03	7.841104553219737814e-04	4.075684263002310893e-04
nan	nan	nan	nan	nan	nan	nan	nan	nan	nan	nan	nan	nan	nan	nan	nan	nan	nan	nan	nan	nan	nan	nan	nan	nan	nan	nan	nan	nan	nan	nan	nan	nan	nan	nan	nan	nan	nan	nan	nan	nan	1.053551053586949368e-04	2.503482291285860683e-04	3.053904231097499290e-04	2.831274334115810808e-04	3.206276328012051856e-04	4.356409251713726141e-04	4.473605375654158460e-04	4.801639532973408912e-04	2.496301693949565920e-04
nan	nan	nan	nan	nan	nan	nan	nan	nan	nan	nan	nan	nan	nan	nan	nan	nan	nan	nan	nan	nan	nan	nan	nan	nan	nan	nan	nan	nan	nan	nan	nan	nan	nan	nan	nan	nan	nan	nan	nan	nan	1.449607587314745883e-04	9.420684566387238295e-05	1.967199427686944495e-04	1.571315458998795509e-04	1.355590182330393401e-04	2.743984121731123972e-04	3.024586856609257383e-04	3.033770155375357415e-04	3.189940507792653570e-04
nan	nan	nan	nan	nan	nan	nan	nan	nan	nan	nan	nan	nan	nan	nan	nan	nan	nan	nan	nan	nan	nan	nan	nan	nan	nan	nan	nan	nan	nan	nan	nan	nan	nan	nan	nan	nan	nan	nan	nan	nan	nan	5.949059312140917962e-05	7.949018345787803904e-05	1.048702764888278220e-04	1.138735251858018422e-04	9.730701905447534570e-05	1.913368767146470732e-04	1.940514678183547631e-04	2.022439577336574443e-04
nan	nan	nan	nan	nan	nan	nan	nan	nan	nan	nan	nan	nan	nan	nan	nan	nan	nan	nan	nan	nan	nan	nan	nan	nan	nan	nan	nan	nan	nan	nan	nan	nan	nan	nan	nan	nan	nan	nan	nan	nan	nan	6.591741932881967287e-05	5.158942914550068752e-05	6.913621555112204632e-05	7.344254169375142476e-05	6.402899977801503268e-05	1.234081039922200085e-04	1.358734859985972739e-04	1.421606361582839091e-04
nan	nan	nan	nan	nan	nan	nan	nan	nan	nan	nan	nan	nan	nan	nan	nan	nan	nan	nan	nan	nan	nan	nan	nan	nan	nan	nan	nan	nan	nan	nan	nan	nan	nan	nan	nan	nan	nan	nan	nan	nan	nan	nan	3.248683895905573726e-05	4.338687940122480142e-05	5.714196396045465845e-05	5.726215224816065416e-05	5.038467637727361782e-05	7.139743648260969363e-05	1.042308987305240258e-04
nan	nan	nan	nan	nan	nan	nan	nan	nan	nan	nan	nan	nan	nan	nan	nan	nan	nan	nan	nan	nan	nan	nan	nan	nan	nan	nan	nan	nan	nan	nan	nan	nan	nan	nan	nan	nan	nan	nan	nan	nan	nan	nan	3.437785513168772292e-05	2.906866468812365734e-05	4.277866836844339092e-05	5.059898883125313855e-05	3.884175215964820075e-05	4.340867579311325733e-05	6.466684985469962844e-05
nan	nan	nan	nan	nan	nan	nan	nan	nan	nan	nan	nan	nan	nan	nan	nan	nan	nan	nan	nan	nan	nan	nan	nan	nan	nan	nan	nan	nan	nan	nan	nan	nan	nan	nan	nan	nan	nan	nan	nan	nan	nan	nan	nan	3.192029678633869540e-05	2.356450738119431345e-05	4.263636378149036725e-05	3.981519099232502763e-05	3.784270794987984547e-05	5.989145817316246826e-05
nan	nan	nan	nan	nan	nan	nan	nan	nan	nan	nan	nan	nan	nan	nan	nan	nan	nan	nan	nan	nan	nan	nan	nan	nan	nan	nan	nan	nan	nan	nan	nan	nan	nan	nan	nan	nan	nan	nan	nan	nan	nan	nan	nan	1.864492119573870496e-05	2.075422465718234781e-05	4.003897502552579760e-05	4.742323602716888879e-05	4.784629971271391860e-05	4.763423553999284951e-05
nan	nan	nan	nan	nan	nan	nan	nan	nan	nan	nan	nan	nan	nan	nan	nan	nan	nan	nan	nan	nan	nan	nan	nan	nan	nan	nan	nan	nan	nan	nan	nan	nan	nan	nan	nan	nan	nan	nan	nan	nan	nan	nan	nan	nan	2.089990975367377968e-05	2.679831695641678068e-05	6.322677596748825664e-05	5.570697993335103540e-05	5.668038003031316679e-05
nan	nan	nan	nan	nan	nan	nan	nan	nan	nan	nan	nan	nan	nan	nan	nan	nan	nan	nan	nan	nan	nan	nan	nan	nan	nan	nan	nan	nan	nan	nan	nan	nan	nan	nan	nan	nan	nan	nan	nan	nan	nan	nan	nan	nan	1.956163149256974775e-05	2.930748957353437737e-05	3.744801681418167058e-05	9.162444878147239498e-05	7.899064585615574825e-05
nan	nan	nan	nan	nan	nan	nan	nan	nan	nan	nan	nan	nan	nan	nan	nan	nan	nan	nan	nan	nan	nan	nan	nan	nan	nan	nan	nan	nan	nan	nan	nan	nan	nan	nan	nan	nan	nan	nan	nan	nan	nan	nan	nan	nan	nan	3.760907099349845238e-05	4.491423394629627210e-05	1.174372134953949272e-04	1.032293373259573387e-04
nan	nan	nan	nan	nan	nan	nan	nan	nan	nan	nan	nan	nan	nan	nan	nan	nan	nan	nan	nan	nan	nan	nan	nan	nan	nan	nan	nan	nan	nan	nan	nan	nan	nan	nan	nan	nan	nan	nan	nan	nan	nan	nan	nan	nan	nan	3.253949180314276055e-05	5.384583653580941751e-05	6.988914485257406240e-05	1.806046326946810507e-04
nan	nan	nan	nan	nan	nan	nan	nan	nan	nan	nan	nan	nan	nan	nan	nan	nan	nan	nan	nan	nan	nan	nan	nan	nan	nan	nan	nan	nan	nan	nan	nan	nan	nan	nan	nan	nan	nan	nan	nan	nan	nan	nan	nan	nan	nan	nan	8.207154694479053183e-05	1.251445985564109175e-04	2.365998718193966391e-04
nan	nan	nan	nan	nan	nan	nan	nan	nan	nan	nan	nan	nan	nan	nan	nan	nan	nan	nan	nan	nan	nan	nan	nan	nan	nan	nan	nan	nan	nan	nan	nan	nan	nan	nan	nan	nan	nan	nan	nan	nan	nan	nan	nan	nan	nan	nan	nan	1.539824965164142368e-04	1.976888038567247102e-04
nan	nan	nan	nan	nan	nan	nan	nan	nan	nan	nan	nan	nan	nan	nan	nan	nan	nan	nan	nan	nan	nan	nan	nan	nan	nan	nan	nan	nan	nan	nan	nan	nan	nan	nan	nan	nan	nan	nan	nan	nan	nan	nan	nan	nan	nan	nan	nan	1.653285502839307408e-04	2.396190020804417461e-04
nan	nan	nan	nan	nan	nan	nan	nan	nan	nan	nan	nan	nan	nan	nan	nan	nan	nan	nan	nan	nan	nan	nan	nan	nan	nan	nan	nan	nan	nan	nan	nan	nan	nan	nan	nan	nan	nan	nan	nan	nan	nan	nan	nan	nan	nan	nan	nan	nan	3.176720606166569478e-04
nan	nan	nan	nan	nan	nan	nan	nan	nan	nan	nan	nan	nan	nan	nan	nan	nan	nan	nan	nan	nan	nan	nan	nan	nan	nan	nan	nan	nan	nan	nan	nan	nan	nan	nan	nan	nan	nan	nan	nan	nan	nan	nan	nan	nan	nan	nan	nan	nan	nan
nan	nan	nan	nan	nan	nan	nan	nan	nan	nan	nan	nan	nan	nan	nan	nan	nan	nan	nan	nan	nan	nan	nan	nan	nan	nan	nan	nan	nan	nan	nan	nan	nan	nan	nan	nan	nan	nan	nan	nan	nan	nan	nan	nan	nan	nan	nan	nan	nan	nan
nan	nan	nan	nan	nan	nan	nan	nan	nan	nan	nan	nan	nan	nan	nan	nan	nan	nan	nan	nan	nan	nan	nan	nan	nan	nan	nan	nan	nan	nan	nan	nan	nan	nan	nan	nan	nan	nan	nan	nan	nan	nan	nan	nan	nan	nan	nan	nan	nan	nan
nan	nan	nan	nan	nan	nan	nan	nan	nan	nan	nan	nan	nan	nan	nan	nan	nan	nan	nan	nan	nan	nan	nan	nan	nan	nan	nan	nan	nan	nan	nan	nan	nan	nan	nan	nan	nan	nan	nan	nan	nan	nan	nan	nan	nan	nan	nan	nan	nan	nan
nan	nan	nan	nan	nan	nan	nan	nan	nan	nan	nan	nan	nan	nan	nan	nan	nan	nan	nan	nan	nan	nan	nan	nan	nan	nan	nan	nan	nan	nan	nan	nan	nan	nan	nan	nan	nan	nan	nan	nan	nan	nan	nan	nan	nan	nan	nan	nan	nan	nan
nan	nan	nan	nan	nan	nan	nan	nan	nan	nan	nan	nan	nan	nan	nan	nan	nan	nan	nan	nan	nan	nan	nan	nan	nan	nan	nan	nan	nan	nan	nan	nan	nan	nan	nan	nan	nan	nan	nan	nan	nan	nan	nan	nan	nan	nan	nan	nan	nan	nan
nan	nan	nan	nan	nan	nan	nan	nan	nan	nan	nan	nan	nan	nan	nan	nan	nan	nan	nan	nan	nan	nan	nan	nan	nan	nan	nan	nan	nan	nan	nan	nan	nan	nan	nan	nan	nan	nan	nan	nan	nan	nan	nan	nan	nan	nan	nan	nan	nan	nan
nan	nan	nan	nan	nan	nan	nan	nan	nan	nan	nan	nan	nan	nan	nan	nan	nan	nan	nan	nan	nan	nan	nan	nan	nan	nan	nan	nan	nan	nan	nan	nan	nan	nan	nan	nan	nan	nan	nan	nan	nan	nan	nan	nan	nan	nan	nan	nan	nan	nan
nan	nan	nan	nan	nan	nan	nan	nan	nan	nan	nan	nan	nan	nan	nan	nan	nan	nan	nan	nan	nan	nan	nan	nan	nan	nan	nan	nan	nan	nan	nan	nan	nan	nan	nan	nan	nan	nan	nan	nan	nan	nan	nan	nan	nan	nan	nan	nan	nan	nan
nan	nan	nan	nan	nan	nan	nan	nan	nan	nan	nan	nan	nan	nan	nan	nan	nan	nan	nan	nan	nan	nan	nan	nan	nan	nan	nan	nan	nan	nan	nan	nan	nan	nan	nan	nan	nan	nan	nan	nan	nan	nan	nan	nan	nan	nan	nan	nan	nan	nan
nan	nan	nan	nan	nan	nan	nan	nan	nan	nan	nan	nan	nan	nan	nan	nan	nan	nan	nan	nan	nan	nan	nan	nan	nan	nan	nan	nan	nan	nan	nan	nan	nan	nan	nan	nan	nan	nan	nan	nan	nan	nan	nan	nan	nan	nan	nan	nan	nan	nan
nan	nan	nan	nan	nan	nan	nan	nan	nan	nan	nan	nan	nan	nan	nan	nan	nan	nan	nan	nan	nan	nan	nan	nan	nan	nan	nan	nan	nan	nan	nan	nan	nan	nan	nan	nan	nan	nan	nan	nan	nan	nan	nan	nan	nan	nan	nan	nan	nan	nan
nan	nan	nan	nan	nan	nan	nan	nan	nan	nan	nan	nan	nan	nan	nan	nan	nan	nan	nan	nan	nan	nan	nan	nan	nan	nan	nan	nan	nan	nan	nan	nan	nan	nan	nan	nan	nan	nan	nan	nan	nan	nan	nan	nan	nan	nan	nan	nan	nan	nan
nan	nan	nan	nan	nan	nan	nan	nan	nan	nan	nan	nan	nan	nan	nan	nan	nan	nan	nan	nan	nan	nan	nan	nan	nan	nan	nan	nan	nan	nan	nan	nan	nan	nan	nan	nan	nan	nan	nan	nan	nan	nan	nan	nan	nan	nan	nan	nan	nan	nan
nan	nan	nan	nan	nan	nan	nan	nan	nan	nan	nan	nan	nan	nan	nan	nan	nan	nan	nan	nan	nan	nan	nan	nan	nan	nan	nan	nan	nan	nan	nan	nan	nan	nan	nan	nan	nan	nan	nan	nan	nan	nan	nan	nan	nan	nan	nan	nan	nan	nan
nan	nan	nan	nan	nan	nan	nan	nan	nan	nan	nan	nan	nan	nan	nan	nan	nan	nan	nan	nan	nan	nan	nan	nan	nan	nan	nan	nan	nan	nan	nan	nan	nan	nan	nan	nan	nan	nan	nan	nan	nan	nan	nan	nan	nan	nan	nan	nan	nan	nan
nan	nan	nan	nan	nan	nan	nan	nan	nan	nan	nan	nan	nan	nan	nan	nan	nan	nan	nan	nan	nan	nan	nan	nan	nan	nan	nan	nan	nan	nan	nan	nan	nan	nan	nan	nan	nan	nan	nan	nan	nan	nan	nan	nan	nan	nan	nan	nan	nan	nan
nan	nan	nan	nan	nan	nan	nan	nan	nan	nan	nan	nan	nan	nan	nan	nan	nan	nan	nan	nan	nan	nan	nan	nan	nan	nan	nan	nan	nan	nan	nan	nan	nan	nan	nan	nan	nan	nan	nan	nan	nan	nan	nan	nan	nan	nan	nan	nan	nan	nan
nan	nan	nan	nan	nan	nan	nan	nan	nan	nan	nan	nan	nan	nan	nan	nan	nan	nan	nan	nan	nan	nan	nan	nan	nan	nan	nan	nan	nan	nan	nan	nan	nan	nan	nan	nan	nan	nan	nan	nan	nan	nan	nan	nan	nan	nan	nan	nan	nan	nan
nan	nan	nan	nan	nan	nan	nan	nan	nan	nan	nan	nan	nan	nan	nan	nan	nan	nan	nan	nan	nan	nan	nan	nan	nan	nan	nan	nan	nan	nan	nan	nan	nan	nan	nan	nan	nan	nan	nan	nan	nan	nan	nan	nan	nan	nan	nan	nan	nan	nan
nan	nan	nan	nan	nan	nan	nan	nan	nan	nan	nan	nan	nan	nan	nan	nan	nan	nan	nan	nan	nan	nan	nan	nan	nan	nan	nan	nan	nan	nan	nan	nan	nan	nan	nan	nan	nan	nan	nan	nan	nan	nan	nan	nan	nan	nan	nan	nan	nan	nan
nan	nan	nan	nan	nan	nan	nan	nan	nan	nan	nan	nan	nan	nan	nan	nan	nan	nan	nan	nan	nan	nan	nan	nan	nan	nan	nan	nan	nan	nan	nan	nan	nan	nan	nan	nan	nan	nan	nan	nan	nan	nan	nan	nan	nan	nan	nan	nan	nan	nan
nan	nan	nan	nan	nan	nan	nan	nan	nan	nan	nan	nan	nan	nan	nan	nan	nan	nan	nan	nan	nan	nan	nan	nan	nan	nan	nan	nan	nan	nan	nan	nan	nan	nan	nan	nan	nan	nan	nan	nan	nan	nan	nan	nan	nan	nan	nan	nan	nan	nan
nan	nan	nan	nan	nan	nan	nan	nan	nan	nan	nan	nan	nan	nan	nan	nan	nan	nan	nan	nan	nan	nan	nan	nan	nan	nan	nan	nan	nan	nan	nan	nan	nan	nan	nan	nan	nan	nan	nan	nan	nan	nan	nan	nan	nan	nan	nan	nan	nan	nan
nan	nan	nan	nan	nan	nan	nan	nan	nan	nan	nan	nan	nan	nan	nan	nan	nan	nan	nan	nan	nan	nan	nan	nan	nan	nan	nan	nan	nan	nan	nan	nan	nan	nan	nan	nan	nan	nan	nan	nan	nan	nan	nan	nan	nan	nan	nan	nan	nan	nan
nan	nan	nan	nan	nan	nan	nan	nan	nan	nan	nan	nan	nan	nan	nan	nan	nan	nan	nan	nan	nan	nan	nan	nan	nan	nan	nan	nan	nan	nan	nan	nan	nan	nan	nan	nan	nan	nan	nan	nan	nan	nan	nan	nan	nan	nan	nan	nan	nan	nan
nan	nan	nan	nan	nan	nan	nan	nan	nan	nan	nan	nan	nan	nan	nan	nan	nan	nan	nan	nan	nan	nan	nan	nan	nan	nan	nan	nan	nan	nan	nan	nan	nan	nan	nan	nan	nan	nan	nan	nan	nan	nan	nan	nan	nan	nan	nan	nan	nan	nan
nan	nan	nan	nan	nan	nan	nan	nan	nan	nan	nan	nan	nan	nan	nan	nan	nan	nan	nan	nan	nan	nan	nan	nan	nan	nan	nan	nan	nan	nan	nan	nan	nan	nan	nan	nan	nan	nan	nan	nan	nan	nan	nan	nan	nan	nan	nan	nan	nan	nan
nan	nan	nan	nan	nan	nan	nan	nan	nan	nan	nan	nan	nan	nan	nan	nan	nan	nan	nan	nan	nan	nan	nan	nan	nan	nan	nan	nan	nan	nan	nan	nan	nan	nan	nan	nan	nan	nan	nan	nan	nan	nan	nan	nan	nan	nan	nan	nan	nan	nan
nan	nan	nan	nan	nan	nan	nan	nan	nan	nan	nan	nan	nan	nan	nan	nan	nan	nan	nan	nan	nan	nan	nan	nan	nan	nan	nan	nan	nan	nan	nan	nan	nan	nan	nan	nan	nan	nan	nan	nan	nan	nan	nan	nan	nan	nan	nan	nan	nan	nan
nan	nan	nan	nan	nan	nan	nan	nan	nan	nan	nan	nan	nan	nan	nan	nan	nan	nan	nan	nan	nan	nan	nan	nan	nan	nan	nan	nan	nan	nan	nan	nan	nan	nan	nan	nan	nan	nan	nan	nan	nan	nan	nan	nan	nan	nan	nan	nan	nan	nan
nan	nan	nan	nan	nan	nan	nan	nan	nan	nan	nan	nan	nan	nan	nan	nan	nan	nan	nan	nan	nan	nan	nan	nan	nan	nan	nan	nan	nan	nan	nan	nan	nan	nan	nan	nan	nan	nan	nan	nan	nan	nan	nan	nan	nan	nan	nan	nan	nan	nan
nan	nan	nan	nan	nan	nan	nan	nan	nan	nan	nan	nan	nan	nan	nan	nan	nan	nan	nan	nan	nan	nan	nan	nan	nan	nan	nan	nan	nan	nan	nan	nan	nan	nan	nan	nan	nan	nan	nan	nan	nan	nan	nan	nan	nan	nan	nan	nan	nan	nan
nan	nan	nan	nan	nan	nan	nan	nan	nan	nan	nan	nan	nan	nan	nan	nan	nan	nan	nan	nan	nan	nan	nan	nan	nan	nan	nan	nan	nan	nan	nan	nan	nan	nan	nan	nan	nan	nan	nan	nan	nan	nan	nan	nan	nan	nan	nan	nan	nan	nan
nan	nan	nan	nan	nan	nan	nan	nan	nan	nan	nan	nan	nan	nan	nan	nan	nan	nan	nan	nan	nan	nan	nan	nan	nan	nan	nan	nan	nan	nan	nan	nan	nan	nan	nan	nan	nan	nan	nan	nan	nan	nan	nan	nan	nan	nan	nan	nan	nan	nan
nan	nan	nan	nan	nan	nan	nan	nan	nan	nan	nan	nan	nan	nan	nan	nan	nan	nan	nan	nan	nan	nan	nan	nan	nan	nan	nan	nan	nan	nan	nan	nan	nan	nan	nan	nan	nan	nan	nan	nan	nan	nan	nan	nan	nan	nan	nan	nan	nan	nan
nan	nan	nan	nan	nan	nan	nan	nan	nan	nan	nan	nan	nan	nan	nan	nan	nan	nan	nan	nan	nan	nan	nan	nan	nan	nan	nan	nan	nan	nan	nan	nan	nan	nan	nan	nan	nan	nan	nan	nan	nan	nan	nan	nan	nan	nan	nan	nan	nan	nan
nan	nan	nan	nan	nan	nan	nan	nan	nan	nan	nan	nan	nan	nan	nan	nan	nan	nan	nan	nan	nan	nan	nan	nan	nan	nan	nan	nan	nan	nan	nan	nan	nan	nan	nan	nan	nan	nan	nan	nan	nan	nan	nan	nan	nan	nan	nan	nan	nan	nan
nan	nan	nan	nan	nan	nan	nan	nan	nan	nan	nan	nan	nan	nan	nan	nan	nan	nan	nan	nan	nan	nan	nan	nan	nan	nan	nan	nan	nan	nan	nan	nan	nan	nan	nan	nan	nan	nan	nan	nan	nan	nan	nan	nan	nan	nan	nan	nan	nan	nan
nan	nan	nan	nan	nan	nan	nan	nan	nan	nan	nan	nan	nan	nan	nan	nan	nan	nan	nan	nan	nan	nan	nan	nan	nan	nan	nan	nan	nan	nan	nan	nan	nan	nan	nan	nan	nan	nan	nan	nan	nan	nan	nan	nan	nan	nan	nan	nan	nan	nan
nan	nan	nan	nan	nan	nan	nan	nan	nan	nan	nan	nan	nan	nan	nan	nan	nan	nan	nan	nan	nan	nan	nan	nan	nan	nan	nan	nan	nan	nan	nan	nan	nan	nan	nan	nan	nan	nan	nan	nan	nan	nan	nan	nan	nan	nan	nan	nan	nan	nan
nan	nan	nan	nan	nan	nan	nan	nan	nan	nan	nan	nan	nan	nan	nan	nan	nan	nan	nan	nan	nan	nan	nan	nan	nan	nan	nan	nan	nan	nan	nan	nan	nan	nan	nan	nan	nan	nan	nan	nan	nan	nan	nan	nan	nan	nan	nan	nan	nan	nan
nan	nan	nan	nan	nan	nan	nan	nan	nan	nan	nan	nan	nan	nan	nan	nan	nan	nan	nan	nan	nan	nan	nan	nan	nan	nan	nan	nan	nan	nan	nan	nan	nan	nan	nan	nan	nan	nan	nan	nan	nan	nan	nan	nan	nan	nan	nan	nan	nan	nan
nan	nan	nan	nan	nan	nan	nan	nan	nan	nan	nan	nan	nan	nan	nan	nan	nan	nan	nan	nan	nan	nan	nan	nan	nan	nan	nan	nan	nan	nan	nan	nan	nan	nan	nan	nan	nan	nan	nan	nan	nan	nan	nan	nan	nan	nan	nan	nan	nan	nan
nan	nan	nan	nan	nan	nan	nan	nan	nan	nan	nan	nan	nan	nan	nan	nan	nan	nan	nan	nan	nan	nan	nan	nan	nan	nan	nan	nan	nan	nan	nan	nan	nan	nan	nan	nan	nan	nan	nan	nan	nan	nan	nan	nan	nan	nan	nan	nan	nan	nan
nan	nan	nan	nan	nan	nan	nan	nan	nan	nan	nan	nan	nan	nan	nan	nan	nan	nan	nan	nan	nan	nan	nan	nan	nan	nan	nan	nan	nan	nan	nan	nan	nan	nan	nan	nan	nan	nan	nan	nan	nan	nan	nan	nan	nan	nan	nan	nan	nan	nan
nan	nan	nan	nan	nan	nan	nan	nan	nan	nan	nan	nan	nan	nan	nan	nan	nan	nan	nan	nan	nan	nan	nan	nan	nan	nan	nan	nan	nan	nan	nan	nan	nan	nan	nan	nan	nan	nan	nan	nan	nan	nan	nan	nan	nan	nan	nan	nan	nan	nan
nan	nan	nan	nan	nan	nan	nan	nan	nan	nan	nan	nan	nan	nan	nan	nan	nan	nan	nan	nan	nan	nan	nan	nan	nan	nan	nan	nan	nan	nan	nan	nan	nan	nan	nan	nan	nan	nan	nan	nan	nan	nan	nan	nan	nan	nan	nan	nan	nan	nan
nan	nan	nan	nan	nan	nan	nan	nan	nan	nan	nan	nan	nan	nan	nan	nan	nan	nan	nan	nan	nan	nan	nan	nan	nan	nan	nan	nan	nan	nan	nan	nan	nan	nan	nan	nan	nan	nan	nan	nan	nan	nan	nan	nan	nan	nan	nan	nan	nan	nan
nan	nan	nan	nan	nan	nan	nan	nan	nan	nan	nan	nan	nan	nan	nan	nan	nan	nan	nan	nan	nan	nan	nan	nan	nan	nan	nan	nan	nan	nan	nan	nan	nan	nan	nan	nan	nan	nan	nan	nan	nan	nan	nan	nan	nan	nan	nan	nan	nan	nan
nan	nan	nan	nan	nan	nan	nan	nan	nan	nan	nan	nan	nan	nan	nan	nan	nan	nan	nan	nan	nan	nan	nan	nan	nan	nan	nan	nan	nan	nan	nan	nan	nan	nan	nan	nan	nan	nan	nan	nan	nan	nan	nan	nan	nan	nan	nan	nan	nan	nan
nan	nan	nan	nan	nan	nan	nan	nan	nan	nan	nan	nan	nan	nan	nan	nan	nan	nan	nan	nan	nan	nan	nan	nan	nan	nan	nan	nan	nan	nan	nan	nan	nan	nan	nan	nan	nan	nan	nan	nan	nan	nan	nan	nan	nan	nan	nan	nan	nan	nan
nan	nan	nan	nan	nan	nan	nan	nan	nan	nan	nan	nan	nan	nan	nan	nan	nan	nan	nan	nan	nan	nan	nan	nan	nan	nan	nan	nan	nan	nan	nan	nan	nan	nan	nan	nan	nan	nan	nan	nan	nan	nan	nan	nan	nan	nan	nan	nan	nan	nan
nan	nan	nan	nan	nan	nan	nan	nan	nan	nan	nan	nan	nan	nan	nan	nan	nan	nan	nan	nan	nan	nan	nan	nan	nan	nan	nan	nan	nan	nan	nan	nan	nan	nan	nan	nan	nan	nan	nan	nan	nan	nan	nan	nan	nan	nan	nan	nan	nan	nan
nan	nan	nan	nan	nan	nan	nan	nan	nan	nan	nan	nan	nan	nan	nan	nan	nan	nan	nan	nan	nan	nan	nan	nan	nan	nan	nan	nan	nan	nan	nan	nan	nan	nan	nan	nan	nan	nan	nan	nan	nan	nan	nan	nan	nan	nan	nan	nan	nan	nan
nan	nan	nan	nan	nan	nan	nan	nan	nan	nan	nan	nan	nan	nan	nan	nan	nan	nan	nan	nan	nan	nan	nan	nan	nan	nan	nan	nan	nan	nan	nan	nan	nan	nan	nan	nan	nan	nan	nan	nan	nan	nan	nan	nan	nan	nan	nan	nan	nan	nan
nan	nan	nan	nan	nan	nan	nan	nan	nan	nan	nan	nan	nan	nan	nan	nan	nan	nan	nan	nan	nan	nan	nan	nan	nan	nan	nan	nan	nan	nan	nan	nan	nan	nan	nan	nan	nan	nan	nan	nan	nan	nan	nan	nan	nan	nan	nan	nan	nan	nan
nan	nan	nan	nan	nan	nan	nan	nan	nan	nan	nan	nan	nan	nan	nan	nan	nan	nan	nan	nan	nan	nan	nan	nan	nan	nan	nan	nan	nan	nan	nan	nan	nan	nan	nan	nan	nan	nan	nan	nan	nan	nan	nan	nan	nan	nan	nan	nan	nan	nan
nan	nan	nan	nan	nan	nan	nan	nan	nan	nan	nan	nan	nan	nan	nan	nan	nan	nan	nan	nan	nan	nan	nan	nan	nan	nan	nan	nan	nan	nan	nan	nan	nan	nan	nan	nan	nan	nan	nan	nan	nan	nan	nan	nan	nan	nan	nan	nan	nan	nan
nan	nan	nan	nan	nan	nan	nan	nan	nan	nan	nan	nan	nan	nan	nan	nan	nan	nan	nan	nan	nan	nan	nan	nan	nan	nan	nan	nan	nan	nan	nan	nan	nan	nan	nan	nan	nan	nan	nan	nan	nan	nan	nan	nan	nan	nan	nan	nan	nan	nan
nan	nan	nan	nan	nan	nan	nan	nan	nan	nan	nan	nan	nan	nan	nan	nan	nan	nan	nan	nan	nan	nan	nan	nan	nan	nan	nan	nan	nan	nan	nan	nan	nan	nan	nan	nan	nan	nan	nan	nan	nan	nan	nan	nan	nan	nan	nan	nan	nan	nan
nan	nan	nan	nan	nan	nan	nan	nan	nan	nan	nan	nan	nan	nan	nan	nan	nan	nan	nan	nan	nan	nan	nan	nan	nan	nan	nan	nan	nan	nan	nan	nan	nan	nan	nan	nan	nan	nan	nan	nan	nan	nan	nan	nan	nan	nan	nan	nan	nan	nan
nan	nan	nan	nan	nan	nan	nan	nan	nan	nan	nan	nan	nan	nan	nan	nan	nan	nan	nan	nan	nan	nan	nan	nan	nan	nan	nan	nan	nan	nan	nan	nan	nan	nan	nan	nan	nan	nan	nan	nan	nan	nan	nan	nan	nan	nan	nan	nan	nan	nan
nan	nan	nan	nan	nan	nan	nan	nan	nan	nan	nan	nan	nan	nan	nan	nan	nan	nan	nan	nan	nan	nan	nan	nan	nan	nan	nan	nan	nan	nan	nan	nan	nan	nan	nan	nan	nan	nan	nan	nan	nan	nan	nan	nan	nan	nan	nan	nan	nan	nan
nan	nan	nan	nan	nan	nan	nan	nan	nan	nan	nan	nan	nan	nan	nan	nan	nan	nan	nan	nan	nan	nan	nan	nan	nan	nan	nan	nan	nan	nan	nan	nan	nan	nan	nan	nan	nan	nan	nan	nan	nan	nan	nan	nan	nan	nan	nan	nan	nan	nan
nan	nan	nan	nan	nan	nan	nan	nan	nan	nan	nan	nan	nan	nan	nan	nan	nan	nan	nan	nan	nan	nan	nan	nan	nan	nan	nan	nan	nan	nan	nan	nan	nan	nan	nan	nan	nan	nan	nan	nan	nan	nan	nan	nan	nan	nan	nan	nan	nan	nan
nan	nan	nan	nan	nan	nan	nan	nan	nan	nan	nan	nan	nan	nan	nan	nan	nan	nan	nan	nan	nan	nan	nan	nan	nan	nan	nan	nan	nan	nan	nan	nan	nan	nan	nan	nan	nan	nan	nan	nan	nan	nan	nan	nan	nan	nan	nan	nan	nan	nan
nan	nan	nan	nan	nan	nan	nan	nan	nan	nan	nan	nan	nan	nan	nan	nan	nan	nan	nan	nan	nan	nan	nan	nan	nan	nan	nan	nan	nan	nan	nan	nan	nan	nan	nan	nan	nan	nan	nan	nan	nan	nan	nan	nan	nan	nan	nan	nan	nan	nan
nan	nan	nan	nan	nan	nan	nan	nan	nan	nan	nan	nan	nan	nan	nan	nan	nan	nan	nan	nan	nan	nan	nan	nan	nan	nan	nan	nan	nan	nan	nan	nan	nan	nan	nan	nan	nan	nan	nan	nan	nan	nan	nan	nan	nan	nan	nan	nan	nan	nan
nan	nan	nan	nan	nan	nan	nan	nan	nan	nan	nan	nan	nan	nan	nan	nan	nan	nan	nan	nan	nan	nan	nan	nan	nan	nan	nan	nan	nan	nan	nan	nan	nan	nan	nan	nan	nan	nan	nan	nan	nan	nan	nan	nan	nan	nan	nan	nan	nan	nan
nan	nan	nan	nan	nan	nan	nan	nan	nan	nan	nan	nan	nan	nan	nan	nan	nan	nan	nan	nan	nan	nan	nan	nan	nan	nan	nan	nan	nan	nan	nan	nan	nan	nan	nan	nan	nan	nan	nan	nan	nan	nan	nan	nan	nan	nan	nan	nan	nan	nan
nan	nan	nan	nan	nan	nan	nan	nan	nan	nan	nan	nan	nan	nan	nan	nan	nan	nan	nan	nan	nan	nan	nan	nan	nan	nan	nan	nan	nan	nan	nan	nan	nan	nan	nan	nan	nan	nan	nan	nan	nan	nan	nan	nan	nan	nan	nan	nan	nan	nan
nan	nan	nan	nan	nan	nan	nan	nan	nan	nan	nan	nan	nan	nan	nan	nan	nan	nan	nan	nan	nan	nan	nan	nan	nan	nan	nan	nan	nan	nan	nan	nan	nan	nan	nan	nan	nan	nan	nan	nan	nan	nan	nan	nan	nan	nan	nan	nan	nan	nan
nan	nan	nan	nan	nan	nan	nan	nan	nan	nan	nan	nan	nan	nan	nan	nan	nan	nan	nan	nan	nan	nan	nan	nan	nan	nan	nan	nan	nan	nan	nan	nan	nan	nan	nan	nan	nan	nan	nan	nan	nan	nan	nan	nan	nan	nan	nan	nan	nan	nan
nan	nan	nan	nan	nan	nan	nan	nan	nan	nan	nan	nan	nan	nan	nan	nan	nan	nan	nan	nan	nan	nan	nan	nan	nan	nan	nan	nan	nan	nan	nan	nan	nan	nan	nan	nan	nan	nan	nan	nan	nan	nan	nan	nan	nan	nan	nan	nan	nan	nan
nan	nan	nan	nan	nan	nan	nan	nan	nan	nan	nan	nan	nan	nan	nan	nan	nan	nan	nan	nan	nan	nan	nan	nan	nan	nan	nan	nan	nan	nan	nan	nan	nan	nan	nan	nan	nan	nan	nan	nan	nan	nan	nan	nan	nan	nan	nan	nan	nan	nan
nan	nan	nan	nan	nan	nan	nan	nan	nan	nan	nan	nan	nan	nan	nan	nan	nan	nan	nan	nan	nan	nan	nan	nan	nan	nan	nan	nan	nan	nan	nan	nan	nan	nan	nan	nan	nan	nan	nan	nan	nan	nan	nan	nan	nan	nan	nan	nan	nan	nan
nan	nan	nan	nan	nan	nan	nan	nan	nan	nan	nan	nan	nan	nan	nan	nan	nan	nan	nan	nan	nan	nan	nan	nan	nan	nan	nan	nan	nan	nan	nan	nan	nan	nan	nan	nan	nan	nan	nan	nan	nan	nan	nan	nan	nan	nan	nan	nan	nan	nan
nan	nan	nan	nan	nan	nan	nan	nan	nan	nan	nan	nan	nan	nan	nan	nan	nan	nan	nan	nan	nan	nan	nan	nan	nan	nan	nan	nan	nan	nan	nan	nan	nan	nan	nan	nan	nan	nan	nan	nan	nan	nan	nan	nan	nan	nan	nan	nan	nan	nan
nan	nan	nan	nan	nan	nan	nan	nan	nan	nan	nan	nan	nan	nan	nan	nan	nan	nan	nan	nan	nan	nan	nan	nan	nan	nan	nan	nan	nan	nan	nan	nan	nan	nan	nan	nan	nan	nan	nan	nan	nan	nan	nan	nan	nan	nan	nan	nan	nan	nan
nan	nan	nan	nan	nan	nan	nan	nan	nan	nan	nan	nan	nan	nan	nan	nan	nan	nan	nan	nan	nan	nan	nan	nan	nan	nan	nan	nan	nan	nan	nan	nan	nan	nan	nan	nan	nan	nan	nan	nan	nan	nan	nan	nan	nan	nan	nan	nan	nan	nan
nan	nan	nan	nan	nan	nan	nan	nan	nan	nan	nan	nan	nan	nan	nan	nan	nan	nan	nan	nan	nan	nan	nan	nan	nan	nan	nan	nan	nan	nan	nan	nan	nan	nan	nan	nan	nan	nan	nan	nan	nan	nan	nan	nan	nan	nan	nan	nan	nan	nan
nan	nan	nan	nan	nan	nan	nan	nan	nan	nan	nan	nan	nan	nan	nan	nan	nan	nan	nan	nan	nan	nan	nan	nan	nan	nan	nan	nan	nan	nan	nan	nan	nan	nan	nan	nan	nan	nan	nan	nan	nan	nan	nan	nan	nan	nan	nan	nan	nan	nan
nan	nan	nan	nan	nan	nan	nan	nan	nan	nan	nan	nan	nan	nan	nan	nan	nan	nan	nan	nan	nan	nan	nan	nan	nan	nan	nan	nan	nan	nan	nan	nan	nan	nan	nan	nan	nan	nan	nan	nan	nan	nan	nan	nan	nan	nan	nan	nan	nan	nan
nan	nan	nan	nan	nan	nan	nan	nan	nan	nan	nan	nan	nan	nan	nan	nan	nan	nan	nan	nan	nan	nan	nan	nan	nan	nan	nan	nan	nan	nan	nan	nan	nan	nan	nan	nan	nan	nan	nan	nan	nan	nan	nan	nan	nan	nan	nan	nan	nan	nan
nan	nan	nan	nan	nan	nan	nan	nan	nan	nan	nan	nan	nan	nan	nan	nan	nan	nan	nan	nan	nan	nan	nan	nan	nan	nan	nan	nan	nan	nan	nan	nan	nan	nan	nan	nan	nan	nan	nan	nan	nan	nan	nan	nan	nan	nan	nan	nan	nan	nan
nan	nan	nan	nan	nan	nan	nan	nan	nan	nan	nan	nan	nan	nan	nan	nan	nan	nan	nan	nan	nan	nan	nan	nan	nan	nan	nan	nan	nan	nan	nan	nan	nan	nan	nan	nan	nan	nan	nan	nan	nan	nan	nan	nan	nan	nan	nan	nan	nan	nan
nan	nan	nan	nan	nan	nan	nan	nan	nan	nan	nan	nan	nan	nan	nan	nan	nan	nan	nan	nan	nan	nan	nan	nan	nan	nan	nan	nan	nan	nan	nan	nan	nan	nan	nan	nan	nan	nan	nan	nan	nan	nan	nan	nan	nan	nan	nan	nan	nan	nan
nan	nan	nan	nan	nan	nan	nan	nan	nan	nan	nan	nan	nan	nan	nan	nan	nan	nan	nan	nan	nan	nan	nan	nan	nan	nan	nan	nan	nan	nan	nan	nan	nan	nan	nan	nan	nan	nan	nan	nan	nan	nan	nan	nan	nan	nan	nan	nan	nan	nan
nan	nan	nan	nan	nan	nan	nan	nan	nan	nan	nan	nan	nan	nan	nan	nan	nan	nan	nan	nan	nan	nan	nan	nan	nan	nan	nan	nan	nan	nan	nan	nan	nan	nan	nan	nan	nan	nan	nan	nan	nan	nan	nan	nan	nan	nan	nan	nan	nan	nan
nan	nan	nan	nan	nan	nan	nan	nan	nan	nan	nan	nan	nan	nan	nan	nan	nan	nan	nan	nan	nan	nan	nan	nan	nan	nan	nan	nan	nan	nan	nan	nan	nan	nan	nan	nan	nan	nan	nan	nan	nan	nan	nan	nan	nan	nan	nan	nan	nan	nan
nan	nan	nan	nan	nan	nan	nan	nan	nan	nan	nan	nan	nan	nan	nan	nan	nan	nan	nan	nan	nan	nan	nan	nan	nan	nan	nan	nan	nan	nan	nan	nan	nan	nan	nan	nan	nan	nan	nan	nan	nan	nan	nan	nan	nan	nan	nan	nan	nan	nan
nan	nan	nan	nan	nan	nan	nan	nan	nan	nan	nan	nan	nan	nan	nan	nan	nan	nan	nan	nan	nan	nan	nan	nan	nan	nan	nan	nan	nan	nan	nan	nan	nan	nan	nan	nan	nan	nan	nan	nan	nan	nan	nan	nan	nan	nan	nan	nan	nan	nan
nan	nan	nan	nan	nan	nan	nan	nan	nan	nan	nan	nan	nan	nan	nan	nan	nan	nan	nan	nan	nan	nan	nan	nan	nan	nan	nan	nan	nan	nan	nan	nan	nan	nan	nan	nan	nan	nan	nan	nan	nan	nan	nan	nan	nan	nan	nan	nan	nan	nan
[truncated: 301 more columns]
