# Supplementary material for: Femtosecond concerted rotation of molecules on a 2D material interface
Source: Nat Commun. 2026 Feb 27;17:2110. doi: 10.1038/s41467-026-69801-6 (PMC12954116; doi:10.1038/s41467-026-69801-6)
Supplement: Supplementary file 6 — Source Data 4 [file 41467_2026_69801_MOESM6_ESM.zip]

Archive with 56 entries (46 files):
- FigS24a/
- FigS24a/PairPotMin_IonizedBetaRed.txt
- FigS24a/PairPotMin_NeutralAlphaBlue.txt
- FigS24a/PairPotMin_NeutralDiagBlack.txt
- FigS24b/
- FigS24b/PairPotMin_IonizedBetaRed.txt
- FigS24b/PairPotMin_NeutralAlphaBlue.txt
- FigS24b/PairPotMin_NeutralDiagBlack.txt
- FigS14/
- FigS14/HOMO.cube
- FigS14/LUMO.cube
- FigS14/LUMOprime.cube
- FigS15/
- FigS15/S15a.txt
- FigS15/S15b.txt
- FigS15/S15c.txt
- FigS15/S15d.txt
- FigS16/
- FigS16/diffDensity_GS_IS_GSGeo.cube
- FigS16/diffDensity_GS_IS_ISGeo.cube
- FigS17/
- FigS17/a.data
- FigS17/b.data
- FigS17/c.data
- FigS17/d.data
- FigS17/e.data
- FigS17/f.data
- FigS17/g.data
- FigS17/h.data
- FigS17/i.data
- FigS17/j.data
- FigS17/k.data
- FigS17/l.data
- FigS17/m.data
- FigS17/n.data
- FigS17/o.data
- FigS17/p.data
- FigS17/q.data
- FigS17/r.data
- FigS17/s.data
- FigS18/
- FigS18/-0.5_-0.866.cube
- FigS18/d.data
- FigS19/
- FigS19/CuPc_HOMO+.data
- FigS19/CuPc_HOMO.data
- FigS22/
- FigS22/GSDistance1400_pairPot.out
- FigS22/GSDistance1450_pairPot.out
- FigS22/GSDistance1500_pairPot.out
- FigS22/GSDistance1550_pairPot.out
- FigS23/
- FigS23/ISDistance1400_pairPot.out
- FigS23/ISDistance1450_pairPot.out
- FigS23/ISDistance1500_pairPot.out
- FigS23/ISDistance1550_pairPot.out
