# Supplementary material for: Femtosecond concerted rotation of molecules on a 2D material interface
Source: Nat Commun. 2026 Feb 27;17:2110. doi: 10.1038/s41467-026-69801-6 (PMC12954116; doi:10.1038/s41467-026-69801-6)
Supplement: Supplementary file 6 — Source Data 4 [file 41467_2026_69801_MOESM6_ESM.zip › FigS24a/PairPotMin_NeutralAlphaBlue.txt]

1.38	57.44
1.39	56.99
1.4	56.08
1.41	55.18
1.42	53.82
1.43	52.91
1.44	51.56
1.45	50.2
1.46	49.3
1.47	47.94
1.48	46.58
1.49	45.23
1.5	43.87
1.51	42.51
1.52	41.61
1.53	40.25
1.54	51.11
1.55	52.46
1.56	54.27
1.57	68.74
1.58	68.29
1.59	67.39
1.6	66.48
