# Supplementary material for: Femtosecond concerted rotation of molecules on a 2D material interface
Source: Nat Commun. 2026 Feb 27;17:2110. doi: 10.1038/s41467-026-69801-6 (PMC12954116; doi:10.1038/s41467-026-69801-6)
Supplement: Supplementary file 6 — Source Data 4 [file 41467_2026_69801_MOESM6_ESM.zip › FigS24a/PairPotMin_NeutralDiagBlack.txt]

1.38	63.77
1.39	63.77
1.4	63.77
1.41	64.22
1.42	64.22
1.43	64.67
1.44	64.67
1.45	65.13
1.46	65.13
1.47	65.58
1.48	66.03
1.49	66.48
1.5	66.93
1.51	67.39
1.52	68.29
1.53	69.2
1.54	70.55
1.55	71.46
1.56	71.91
1.57	71.91
1.58	72.36
1.59	72.36
1.6	72.36
