# Supplementary material for: Femtosecond concerted rotation of molecules on a 2D material interface
Source: Nat Commun. 2026 Feb 27;17:2110. doi: 10.1038/s41467-026-69801-6 (PMC12954116; doi:10.1038/s41467-026-69801-6)
Supplement: Supplementary file 6 — Source Data 4 [file 41467_2026_69801_MOESM6_ESM.zip › FigS24b/PairPotMin_IonizedBetaRed.txt]

1.38	69.65
1.39	70.55
1.4	71
1.41	71.91
1.42	72.81
1.43	73.72
1.44	74.62
1.45	75.53
1.46	76.88
1.47	77.79
1.48	78.69
1.49	79.15
1.5	80.5
1.51	81.41
1.52	82.31
1.53	83.67
1.54	94.97
1.55	93.62
1.56	91.36
1.57	89.09
1.58	85.48
1.59	79.6
1.6	80.5
