# Supplementary material for: Femtosecond concerted rotation of molecules on a 2D material interface
Source: Nat Commun. 2026 Feb 27;17:2110. doi: 10.1038/s41467-026-69801-6 (PMC12954116; doi:10.1038/s41467-026-69801-6)
Supplement: Supplementary file 6 — Source Data 4 [file 41467_2026_69801_MOESM6_ESM.zip › FigS15/S15a.txt]

# Curve 0 of 2, 1000 points
# Curve title: "CuPc$^0$"
# x y type
-289.5  1.09941e-13  i
-289.493  1.27207e-13  i
-289.487  1.47134e-13  i
-289.48  1.70125e-13  i
-289.474  1.96642e-13  i
-289.467  2.27215e-13  i
-289.461  2.62453e-13  i
-289.454  3.03053e-13  i
-289.448  3.49815e-13  i
-289.441  4.03656e-13  i
-289.435  4.65626e-13  i
-289.428  5.36928e-13  i
-289.422  6.18939e-13  i
-289.415  7.13235e-13  i
-289.409  8.21618e-13  i
-289.402  9.46151e-13  i
-289.396  1.08919e-12  i
-289.389  1.25343e-12  i
-289.383  1.44195e-12  i
-289.376  1.65825e-12  i
-289.37  1.90637e-12  i
-289.363  2.19086e-12  i
-289.357  2.51695e-12  i
-289.35  2.8906e-12  i
-289.344  3.3186e-12  i
-289.337  3.80868e-12  i
-289.331  4.36966e-12  i
-289.324  5.01156e-12  i
-289.318  5.74581e-12  i
-289.311  6.5854e-12  i
-289.305  7.54513e-12  i
-289.298  8.64179e-12  i
-289.292  9.89449e-12  i
-289.285  1.1325e-11  i
-289.279  1.29578e-11  i
-289.272  1.48211e-11  i
-289.266  1.69466e-11  i
-289.259  1.93703e-11  i
-289.253  2.21332e-11  i
-289.246  2.52816e-11  i
-289.24  2.88681e-11  i
-289.233  3.29522e-11  i
-289.227  3.76014e-11  i
-289.22  4.28919e-11  i
-289.214  4.89103e-11  i
-289.207  5.57543e-11  i
-289.201  6.35344e-11  i
-289.194  7.23757e-11  i
-289.188  8.24194e-11  i
-289.181  9.38251e-11  i
-289.175  1.06773e-10  i
-289.168  1.21467e-10  i
-289.162  1.38135e-10  i
-289.155  1.57039e-10  i
-289.149  1.78468e-10  i
-289.142  2.02753e-10  i
-289.136  2.30265e-10  i
-289.129  2.61421e-10  i
-289.123  2.96692e-10  i
-289.116  3.36608e-10  i
-289.11  3.81765e-10  i
-289.103  4.32833e-10  i
-289.097  4.90567e-10  i
-289.09  5.55812e-10  i
-289.084  6.29523e-10  i
-289.077  7.12767e-10  i
-289.071  8.06746e-10  i
-289.064  9.12806e-10  i
-289.058  1.03246e-09  i
-289.051  1.1674e-09  i
-289.045  1.31954e-09  i
-289.038  1.49099e-09  i
-289.032  1.68416e-09  i
-289.025  1.9017e-09  i
-289.019  2.14661e-09  i
-289.012  2.42225e-09  i
-289.006  2.73236e-09  i
-288.999  3.08112e-09  i
-288.992  3.47322e-09  i
-288.986  3.9139e-09  i
-288.979  4.40899e-09  i
-288.973  4.96504e-09  i
-288.966  5.58931e-09  i
-288.96  6.28994e-09  i
-288.953  7.07601e-09  i
-288.947  7.95761e-09  i
-288.94  8.94602e-09  i
-288.934  1.00538e-08  i
-288.927  1.12949e-08  i
-288.921  1.2685e-08  i
-288.914  1.42413e-08  i
-288.908  1.59831e-08  i
-288.901  1.79319e-08  i
-288.895  2.01114e-08  i
-288.888  2.25483e-08  i
-288.882  2.52719e-08  i
-288.875  2.83148e-08  i
-288.869  3.17134e-08  i
-288.862  3.55079e-08  i
-288.856  3.9743e-08  i
-288.849  4.44681e-08  i
-288.843  4.97382e-08  i
-288.836  5.5614e-08  i
-288.83  6.21628e-08  i
-288.823  6.94593e-08  i
-288.817  7.7586e-08  i
-288.81  8.66341e-08  i
-288.804  9.67047e-08  i
-288.797  1.07909e-07  i
-288.791  1.20371e-07  i
-288.784  1.34227e-07  i
-288.778  1.49627e-07  i
-288.771  1.66738e-07  i
-288.765  1.85742e-07  i
-288.758  2.06842e-07  i
-288.752  2.30261e-07  i
-288.745  2.56245e-07  i
-288.739  2.85065e-07  i
-288.732  3.17018e-07  i
-288.726  3.52434e-07  i
-288.719  3.91673e-07  i
-288.713  4.35134e-07  i
-288.706  4.83254e-07  i
-288.7  5.36514e-07  i
-288.693  5.95441e-07  i
-288.687  6.60617e-07  i
-288.68  7.32679e-07  i
-288.674  8.12327e-07  i
-288.667  9.00327e-07  i
-288.661  9.97523e-07  i
-288.654  1.10484e-06  i
-288.648  1.22328e-06  i
-288.641  1.35397e-06  i
-288.635  1.49811e-06  i
-288.628  1.65703e-06  i
-288.622  1.83219e-06  i
-288.615  2.02518e-06  i
-288.609  2.23774e-06  i
-288.602  2.47177e-06  i
-288.596  2.72936e-06  i
-288.589  3.01276e-06  i
-288.583  3.32447e-06  i
-288.576  3.66719e-06  i
-288.57  4.04386e-06  i
-288.563  4.45772e-06  i
-288.557  4.91227e-06  i
-288.55  5.41133e-06  i
-288.544  5.95908e-06  i
-288.537  6.56006e-06  i
-288.531  7.21919e-06  i
-288.524  7.94186e-06  i
-288.518  8.73392e-06  i
-288.511  9.60172e-06  i
-288.505  1.05522e-05  i
-288.498  1.15928e-05  i
-288.491  1.27317e-05  i
-288.485  1.39777e-05  i
-288.478  1.53406e-05  i
-288.472  1.68306e-05  i
-288.465  1.8459e-05  i
-288.459  2.02382e-05  i
-288.452  2.21813e-05  i
-288.446  2.43028e-05  i
-288.439  2.66182e-05  i
-288.433  2.91442e-05  i
-288.426  3.18992e-05  i
-288.42  3.49028e-05  i
-288.413  3.81763e-05  i
-288.407  4.17427e-05  i
-288.4  4.56268e-05  i
-288.394  4.98554e-05  i
-288.387  5.44574e-05  i
-288.381  5.94641e-05  i
-288.374  6.49092e-05  i
-288.368  7.08288e-05  i
-288.361  7.72621e-05  i
-288.355  8.42512e-05  i
-288.348  9.18414e-05  i
-288.342  0.000100082  i
-288.335  0.000109024  i
-288.329  0.000118725  i
-288.322  0.000129246  i
-288.316  0.000140652  i
-288.309  0.000153012  i
-288.303  0.000166402  i
-288.296  0.000180902  i
-288.29  0.0001966  i
-288.283  0.000213587  i
-288.277  0.000231963  i
-288.27  0.000251835  i
-288.264  0.000273317  i
-288.257  0.000296531  i
-288.251  0.000321608  i
-288.244  0.000348687  i
-288.238  0.000377919  i
-288.231  0.000409462  i
-288.225  0.000443487  i
-288.218  0.000480178  i
-288.212  0.000519728  i
-288.205  0.000562345  i
-288.199  0.00060825  i
-288.192  0.00065768  i
-288.186  0.000710886  i
-288.179  0.000768136  i
-288.173  0.000829716  i
-288.166  0.000895929  i
-288.16  0.000967099  i
-288.153  0.00104357  i
-288.147  0.0011257  i
-288.14  0.00121389  i
-288.134  0.00130854  i
-288.127  0.0014101  i
-288.121  0.00151902  i
-288.114  0.00163581  i
-288.108  0.00176097  i
-288.101  0.00189507  i
-288.095  0.00203869  i
-288.088  0.00219246  i
-288.082  0.00235702  i
-288.075  0.00253308  i
-288.069  0.00272136  i
-288.062  0.00292265  i
-288.056  0.00313777  i
-288.049  0.00336757  i
-288.043  0.00361299  i
-288.036  0.00387498  i
-288.03  0.00415456  i
-288.023  0.0044528  i
-288.017  0.00477083  i
-288.01  0.00510985  i
-288.004  0.00547111  i
-287.997  0.00585592  i
-287.99  0.00626568  i
-287.984  0.00670184  i
-287.977  0.00716593  i
-287.971  0.00765957  i
-287.964  0.00818443  i
-287.958  0.00874231  i
-287.951  0.00933504  i
-287.945  0.0099646  i
-287.938  0.010633  i
-287.932  0.0113424  i
-287.925  0.012095  i
-287.919  0.0128932  i
-287.912  0.0137395  i
-287.906  0.0146363  i
-287.899  0.0155863  i
-287.893  0.0165925  i
-287.886  0.0176575  i
-287.88  0.0187846  i
-287.873  0.0199769  i
-287.867  0.0212376  i
-287.86  0.0225703  i
-287.854  0.0239785  i
-287.847  0.0254659  i
-287.841  0.0270364  i
-287.834  0.028694  i
-287.828  0.0304429  i
-287.821  0.0322876  i
-287.815  0.0342324  i
-287.808  0.036282  i
-287.802  0.0384414  i
-287.795  0.0407154  i
-287.789  0.0431094  i
-287.782  0.0456287  i
-287.776  0.0482789  i
-287.769  0.0510657  i
-287.763  0.0539951  i
-287.756  0.0570732  i
-287.75  0.0603063  i
-287.743  0.063701  i
-287.737  0.067264  i
-287.73  0.0710023  i
-287.724  0.0749229  i
-287.717  0.0790333  i
-287.711  0.0833409  i
-287.704  0.0878535  i
-287.698  0.0925791  i
-287.691  0.0975259  i
-287.685  0.102702  i
-287.678  0.108117  i
-287.672  0.113778  i
-287.665  0.119695  i
-287.659  0.125878  i
-287.652  0.132334  i
-287.646  0.139075  i
-287.639  0.14611  i
-287.633  0.153449  i
-287.626  0.161102  i
-287.62  0.169079  i
-287.613  0.177391  i
-287.607  0.186048  i
-287.6  0.195062  i
-287.594  0.204444  i
-287.587  0.214204  i
-287.581  0.224354  i
-287.574  0.234905  i
-287.568  0.24587  i
-287.561  0.257259  i
-287.555  0.269085  i
-287.548  0.281358  i
-287.542  0.294092  i
-287.535  0.307299  i
-287.529  0.320989  i
-287.522  0.335176  i
-287.516  0.349872  i
-287.509  0.365088  i
-287.503  0.380837  i
-287.496  0.39713  i
-287.489  0.413981  i
-287.483  0.4314  i
-287.476  0.449401  i
-287.47  0.467993  i
-287.463  0.48719  i
-287.457  0.507003  i
-287.45  0.527442  i
-287.444  0.54852  i
-287.437  0.570247  i
-287.431  0.592634  i
-287.424  0.615692  i
-287.418  0.639429  i
-287.411  0.663858  i
-287.405  0.688985  i
-287.398  0.714822  i
-287.392  0.741377  i
-287.385  0.768658  i
-287.379  0.796672  i
-287.372  0.825429  i
-287.366  0.854933  i
-287.359  0.885193  i
-287.353  0.916213  i
-287.346  0.947998  i
-287.34  0.980555  i
-287.333  1.01389  i
-287.327  1.048  i
-287.32  1.08288  i
-287.314  1.11856  i
-287.307  1.15501  i
-287.301  1.19225  i
-287.294  1.23028  i
-287.288  1.26909  i
-287.281  1.30867  i
-287.275  1.34904  i
-287.268  1.39018  i
-287.262  1.43209  i
-287.255  1.47477  i
-287.249  1.5182  i
-287.242  1.56238  i
-287.236  1.6073  i
-287.229  1.65295  i
-287.223  1.69933  i
-287.216  1.74641  i
-287.21  1.7942  i
-287.203  1.84266  i
-287.197  1.89179  i
-287.19  1.94158  i
-287.184  1.992  i
-287.177  2.04304  i
-287.171  2.09468  i
-287.164  2.14689  i
-287.158  2.19966  i
-287.151  2.25297  i
-287.145  2.30678  i
-287.138  2.36108  i
-287.132  2.41584  i
-287.125  2.47104  i
-287.119  2.52663  i
-287.112  2.58261  i
-287.106  2.63893  i
-287.099  2.69557  i
-287.093  2.75249  i
-287.086  2.80966  i
-287.08  2.86704  i
-287.073  2.92461  i
-287.067  2.98232  i
-287.06  3.04014  i
-287.054  3.09804  i
-287.047  3.15596  i
-287.041  3.21389  i
-287.034  3.27176  i
-287.028  3.32955  i
-287.021  3.38722  i
-287.015  3.44471  i
-287.008  3.502  i
-287.002  3.55903  i
-286.995  3.61577  i
-286.988  3.67217  i
-286.982  3.72818  i
-286.975  3.78377  i
-286.969  3.83888  i
-286.962  3.89348  i
-286.956  3.94752  i
-286.949  4.00095  i
-286.943  4.05374  i
-286.936  4.10583  i
-286.93  4.15718  i
-286.923  4.20774  i
-286.917  4.25748  i
-286.91  4.30635  i
-286.904  4.35431  i
-286.897  4.40131  i
-286.891  4.44731  i
-286.884  4.49227  i
-286.878  4.53614  i
-286.871  4.5789  i
-286.865  4.62049  i
-286.858  4.66088  i
-286.852  4.70003  i
-286.845  4.73791  i
-286.839  4.77447  i
-286.832  4.80969  i
-286.826  4.84352  i
-286.819  4.87595  i
-286.813  4.90692  i
-286.806  4.93643  i
-286.8  4.96442  i
-286.793  4.99089  i
-286.787  5.0158  i
-286.78  5.03912  i
-286.774  5.06084  i
-286.767  5.08093  i
-286.761  5.09938  i
-286.754  5.11616  i
-286.748  5.13125  i
-286.741  5.14465  i
-286.735  5.15634  i
-286.728  5.1663  i
-286.722  5.17453  i
-286.715  5.18101  i
-286.709  5.18575  i
-286.702  5.18874  i
-286.696  5.18997  i
-286.689  5.18944  i
-286.683  5.18715  i
-286.676  5.18311  i
-286.67  5.17732  i
-286.663  5.16978  i
-286.657  5.16051  i
-286.65  5.14951  i
-286.644  5.13679  i
-286.637  5.12237  i
-286.631  5.10626  i
-286.624  5.08848  i
-286.618  5.06904  i
-286.611  5.04797  i
-286.605  5.02528  i
-286.598  5.001  i
-286.592  4.97515  i
-286.585  4.94776  i
-286.579  4.91885  i
-286.572  4.88846  i
-286.566  4.85661  i
-286.559  4.82333  i
-286.553  4.78866  i
-286.546  4.75263  i
-286.54  4.71528  i
-286.533  4.67663  i
-286.527  4.63673  i
-286.52  4.59561  i
-286.514  4.55331  i
-286.507  4.50988  i
-286.501  4.46535  i
-286.494  4.41976  i
-286.487  4.37315  i
-286.481  4.32557  i
-286.474  4.27706  i
-286.468  4.22767  i
-286.461  4.17742  i
-286.455  4.12638  i
-286.448  4.07458  i
-286.442  4.02207  i
-286.435  3.96889  i
-286.429  3.91509  i
-286.422  3.86071  i
-286.416  3.8058  i
-286.409  3.7504  i
-286.403  3.69455  i
-286.396  3.6383  i
-286.39  3.5817  i
-286.383  3.52478  i
-286.377  3.46759  i
-286.37  3.41018  i
-286.364  3.35258  i
-286.357  3.29484  i
-286.351  3.237  i
-286.344  3.1791  i
-286.338  3.12117  i
-286.331  3.06327  i
-286.325  3.00542  i
-286.318  2.94767  i
-286.312  2.89005  i
-286.305  2.83259  i
-286.299  2.77534  i
-286.292  2.71833  i
-286.286  2.66159  i
-286.279  2.60515  i
-286.273  2.54905  i
-286.266  2.49331  i
-286.26  2.43797  i
-286.253  2.38305  i
-286.247  2.32858  i
-286.24  2.27459  i
-286.234  2.2211  i
-286.227  2.16814  i
-286.221  2.11573  i
-286.214  2.06389  i
-286.208  2.01264  i
-286.201  1.962  i
-286.195  1.912  i
-286.188  1.86264  i
-286.182  1.81395  i
-286.175  1.76595  i
-286.169  1.71863  i
-286.162  1.67203  i
-286.156  1.62614  i
-286.149  1.58099  i
-286.143  1.53658  i
-286.136  1.49292  i
-286.13  1.45002  i
-286.123  1.40789  i
-286.117  1.36654  i
-286.11  1.32596  i
-286.104  1.28617  i
-286.097  1.24716  i
-286.091  1.20895  i
-286.084  1.17153  i
-286.078  1.13491  i
-286.071  1.09908  i
-286.065  1.06404  i
-286.058  1.0298  i
-286.052  0.996347  i
-286.045  0.963688  i
-286.039  0.931816  i
-286.032  0.900728  i
-286.026  0.870419  i
-286.019  0.840887  i
-286.013  0.812125  i
-286.006  0.784128  i
-285.999  0.75689  i
-285.993  0.730406  i
-285.986  0.704668  i
-285.98  0.679669  i
-285.973  0.655403  i
-285.967  0.631861  i
-285.96  0.609037  i
-285.954  0.586921  i
-285.947  0.565506  i
-285.941  0.544783  i
-285.934  0.524744  i
-285.928  0.505381  i
-285.921  0.486685  i
-285.915  0.468647  i
-285.908  0.451258  i
-285.902  0.434511  i
-285.895  0.418396  i
-285.889  0.402905  i
-285.882  0.38803  i
-285.876  0.373762  i
-285.869  0.360094  i
-285.863  0.347017  i
-285.856  0.334524  i
-285.85  0.322608  i
-285.843  0.31126  i
-285.837  0.300476  i
-285.83  0.290247  i
-285.824  0.280567  i
-285.817  0.271431  i
-285.811  0.262834  i
-285.804  0.254769  i
-285.798  0.247233  i
-285.791  0.24022  i
-285.785  0.233728  i
-285.778  0.227752  i
-285.772  0.222291  i
-285.765  0.217341  i
-285.759  0.2129  i
-285.752  0.208968  i
-285.746  0.205543  i
-285.739  0.202626  i
-285.733  0.200217  i
-285.726  0.198316  i
-285.72  0.196926  i
-285.713  0.196048  i
-285.707  0.195686  i
-285.7  0.195843  i
-285.694  0.196524  i
-285.687  0.197732  i
-285.681  0.199475  i
-285.674  0.201757  i
-285.668  0.204586  i
-285.661  0.20797  i
-285.655  0.211917  i
-285.648  0.216437  i
-285.642  0.221538  i
-285.635  0.227233  i
-285.629  0.233531  i
-285.622  0.240445  i
-285.616  0.247989  i
-285.609  0.256175  i
-285.603  0.265019  i
-285.596  0.274534  i
-285.59  0.284738  i
-285.583  0.295647  i
-285.577  0.307277  i
-285.57  0.319649  i
-285.564  0.332779  i
-285.557  0.346689  i
-285.551  0.361398  i
-285.544  0.376927  i
-285.538  0.393299  i
-285.531  0.410536  i
-285.525  0.428661  i
-285.518  0.447698  i
-285.512  0.467672  i
-285.505  0.488609  i
-285.498  0.510533  i
-285.492  0.533472  i
-285.485  0.557453  i
-285.479  0.582503  i
-285.472  0.608651  i
-285.466  0.635926  i
-285.459  0.664357  i
-285.453  0.693973  i
-285.446  0.724806  i
-285.44  0.756886  i
-285.433  0.790244  i
-285.427  0.824911  i
-285.42  0.860919  i
-285.414  0.8983  i
-285.407  0.937087  i
-285.401  0.977312  i
-285.394  1.01901  i
-285.388  1.06221  i
-285.381  1.10694  i
-285.375  1.15324  i
-285.368  1.20115  i
-285.362  1.25069  i
-285.355  1.30189  i
-285.349  1.3548  i
-285.342  1.40943  i
-285.336  1.46583  i
-285.329  1.52402  i
-285.323  1.58404  i
-285.316  1.64591  i
-285.31  1.70967  i
-285.303  1.77534  i
-285.297  1.84296  i
-285.29  1.91254  i
-285.284  1.98412  i
-285.277  2.05772  i
-285.271  2.13337  i
-285.264  2.2111  i
-285.258  2.29091  i
-285.251  2.37284  i
-285.245  2.45691  i
-285.238  2.54312  i
-285.232  2.63151  i
-285.225  2.72209  i
-285.219  2.81486  i
-285.212  2.90985  i
-285.206  3.00706  i
-285.199  3.10651  i
-285.193  3.20819  i
-285.186  3.31212  i
-285.18  3.41829  i
-285.173  3.52671  i
-285.167  3.63737  i
-285.16  3.75028  i
-285.154  3.86542  i
-285.147  3.98279  i
-285.141  4.10238  i
-285.134  4.22416  i
-285.128  4.34813  i
-285.121  4.47427  i
-285.115  4.60256  i
-285.108  4.73296  i
-285.102  4.86546  i
-285.095  5.00002  i
-285.089  5.13662  i
-285.082  5.27521  i
-285.076  5.41575  i
-285.069  5.55821  i
-285.063  5.70254  i
-285.056  5.8487  i
-285.05  5.99662  i
-285.043  6.14626  i
-285.037  6.29756  i
-285.03  6.45047  i
-285.024  6.60491  i
-285.017  6.76082  i
-285.011  6.91813  i
-285.004  7.07678  i
-284.997  7.23668  i
-284.991  7.39776  i
-284.984  7.55993  i
-284.978  7.72312  i
-284.971  7.88723  i
-284.965  8.05218  i
-284.958  8.21788  i
-284.952  8.38422  i
-284.945  8.55112  i
-284.939  8.71847  i
-284.932  8.88617  i
-284.926  9.05411  i
-284.919  9.22219  i
-284.913  9.39031  i
-284.906  9.55834  i
-284.9  9.72618  i
-284.893  9.89371  i
-284.887  10.0608  i
-284.88  10.2274  i
-284.874  10.3933  i
-284.867  10.5584  i
-284.861  10.7226  i
-284.854  10.8858  i
-284.848  11.0478  i
-284.841  11.2086  i
-284.835  11.3679  i
-284.828  11.5258  i
-284.822  11.682  i
-284.815  11.8364  i
-284.809  11.9889  i
-284.802  12.1393  i
-284.796  12.2877  i
-284.789  12.4337  i
-284.783  12.5773  i
-284.776  12.7185  i
-284.77  12.8569  i
-284.763  12.9927  i
-284.757  13.1255  i
-284.75  13.2553  i
-284.744  13.382  i
-284.737  13.5055  i
-284.731  13.6257  i
-284.724  13.7424  i
-284.718  13.8555  i
-284.711  13.965  i
-284.705  14.0707  i
-284.698  14.1726  i
-284.692  14.2705  i
-284.685  14.3644  i
-284.679  14.4541  i
-284.672  14.5396  i
-284.666  14.6208  i
-284.659  14.6977  i
-284.653  14.7701  i
-284.646  14.8379  i
-284.64  14.9012  i
-284.633  14.9599  i
-284.627  15.0138  i
-284.62  15.063  i
-284.614  15.1074  i
-284.607  15.1469  i
-284.601  15.1816  i
-284.594  15.2113  i
-284.588  15.2361  i
-284.581  15.2559  i
-284.575  15.2707  i
-284.568  15.2805  i
-284.562  15.2853  i
-284.555  15.2851  i
-284.549  15.2799  i
-284.542  15.2696  i
-284.536  15.2544  i
-284.529  15.2342  i
-284.523  15.2089  i
-284.516  15.1788  i
-284.51  15.1437  i
-284.503  15.1038  i
-284.496  15.059  i
-284.49  15.0094  i
-284.483  14.9551  i
-284.477  14.8961  i
-284.47  14.8324  i
-284.464  14.7642  i
-284.457  14.6914  i
-284.451  14.6142  i
-284.444  14.5327  i
-284.438  14.4468  i
-284.431  14.3568  i
-284.425  14.2626  i
-284.418  14.1644  i
-284.412  14.0622  i
-284.405  13.9562  i
-284.399  13.8465  i
-284.392  13.7331  i
-284.386  13.6162  i
-284.379  13.4958  i
-284.373  13.3721  i
-284.366  13.2452  i
-284.36  13.1152  i
-284.353  12.9822  i
-284.347  12.8463  i
-284.34  12.7077  i
-284.334  12.5665  i
-284.327  12.4227  i
-284.321  12.2766  i
-284.314  12.1282  i
-284.308  11.9777  i
-284.301  11.8251  i
-284.295  11.6707  i
-284.288  11.5145  i
-284.282  11.3566  i
-284.275  11.1973  i
-284.269  11.0365  i
-284.262  10.8745  i
-284.256  10.7114  i
-284.249  10.5472  i
-284.243  10.3822  i
-284.236  10.2164  i
-284.23  10.0499  i
-284.223  9.8829  i
-284.217  9.71549  i
-284.21  9.54777  i
-284.204  9.37988  i
-284.197  9.21191  i
-284.191  9.04398  i
-284.184  8.87619  i
-284.178  8.70866  i
-284.171  8.54149  i
-284.165  8.37478  i
-284.158  8.20863  i
-284.152  8.04313  i
-284.145  7.87838  i
-284.139  7.71448  i
-284.132  7.55151  i
-284.126  7.38955  i
-284.119  7.22869  i
-284.113  7.06902  i
-284.106  6.9106  i
-284.1  6.75352  i
-284.093  6.59784  i
-284.087  6.44363  i
-284.08  6.29096  i
-284.074  6.13989  i
-284.067  5.99049  i
-284.061  5.8428  i
-284.054  5.69688  i
-284.048  5.55278  i
-284.041  5.41056  i
-284.035  5.27024  i
-284.028  5.13188  i
-284.022  4.99551  i
-284.015  4.86116  i
-284.009  4.72888  i
-284.002  4.59869  i
-283.995  4.47061  i
-283.989  4.34468  i
-283.982  4.2209  i
-283.976  4.09931  i
-283.969  3.97991  i
-283.963  3.86272  i
-283.956  3.74775  i
-283.95  3.63501  i
-283.943  3.5245  i
-283.937  3.41623  i
-283.93  3.3102  i
-283.924  3.2064  i
-283.917  3.10484  i
-283.911  3.00551  i
-283.904  2.90841  i
-283.898  2.81351  i
-283.891  2.72082  i
-283.885  2.63032  i
-283.878  2.54199  i
-283.872  2.45583  i
-283.865  2.3718  i
-283.859  2.2899  i
-283.852  2.2101  i
-283.846  2.13238  i
-283.839  2.05671  i
-283.833  1.98308  i
-283.826  1.91146  i
-283.82  1.84182  i
-283.813  1.77414  i
-283.807  1.70838  i
-283.8  1.64451  i
-283.794  1.58252  i
-283.787  1.52236  i
-283.781  1.46401  i
-283.774  1.40743  i
-283.768  1.35259  i
-283.761  1.29946  i
-283.755  1.24801  i
-283.748  1.1982  i
-283.742  1.15001  i
-283.735  1.10338  i
-283.729  1.0583  i
-283.722  1.01473  i
-283.716  0.972635  i
-283.709  0.931978  i
-283.703  0.892727  i
-283.696  0.854847  i
-283.69  0.818306  i
-283.683  0.78307  i
-283.677  0.749104  i
-283.67  0.716376  i
-283.664  0.684853  i
-283.657  0.654502  i
-283.651  0.62529  i
-283.644  0.597185  i
-283.638  0.570156  i
-283.631  0.544172  i
-283.625  0.519201  i
-283.618  0.495212  i
-283.612  0.472177  i
-283.605  0.450066  i
-283.599  0.428848  i
-283.592  0.408497  i
-283.586  0.388983  i
-283.579  0.37028  i
-283.573  0.35236  i
-283.566  0.335197  i
-283.56  0.318765  i
-283.553  0.303039  i
-283.547  0.287994  i
-283.54  0.273605  i
-283.534  0.259851  i
-283.527  0.246706  i
-283.521  0.234149  i
-283.514  0.222158  i
-283.508  0.210712  i
-283.501  0.19979  i
-283.494  0.189372  i
-283.488  0.179438  i
-283.481  0.169969  i
-283.475  0.160946  i
-283.468  0.152353  i
-283.462  0.144171  i
-283.455  0.136383  i
-283.449  0.128974  i
-283.442  0.121926  i
-283.436  0.115226  i
-283.429  0.108859  i
-283.423  0.102809  i
-283.416  0.0970637  i
-283.41  0.0916091  i
-283.403  0.0864326  i
-283.397  0.0815218  i
-283.39  0.0768646  i
-283.384  0.0724497  i
-283.377  0.0682658  i
-283.371  0.0643023  i
-283.364  0.060549  i
-283.358  0.056996  i
-283.351  0.0536338  i
-283.345  0.0504533  i
-283.338  0.0474458  i
-283.332  0.0446029  i
-283.325  0.0419164  i
-283.319  0.0393788  i
-283.312  0.0369827  i
-283.306  0.0347208  i
-283.299  0.0325866  i
-283.293  0.0305735  i
-283.286  0.0286753  i
-283.28  0.026886  i
-283.273  0.0252001  i
-283.267  0.0236122  i
-283.26  0.022117  i
-283.254  0.0207096  i
-283.247  0.0193854  i
-283.241  0.0181399  i
-283.234  0.0169688  i
-283.228  0.0158681  i
-283.221  0.0148339  i
-283.215  0.0138625  i
-283.208  0.0129505  i
-283.202  0.0120944  i
-283.195  0.0112913  i
-283.189  0.0105379  i
-283.182  0.00983164  i
-283.176  0.00916965  i
-283.169  0.00854941  i
-283.163  0.00796849  i
-283.156  0.0074246  i
-283.15  0.00691554  i
-283.143  0.00643926  i
-283.137  0.00599381  i
-283.13  0.00557732  i
-283.124  0.00518807  i
-283.117  0.00482438  i
-283.111  0.00448471  i
-283.104  0.00416758  i
-283.098  0.0038716  i
-283.091  0.00359545  i
-283.085  0.00333789  i
-283.078  0.00309776  i
-283.072  0.00287395  i
-283.065  0.00266543  i
-283.059  0.00247123  i
-283.052  0.00229042  i
-283.046  0.00212213  i
-283.039  0.00196556  i
-283.033  0.00181994  i
-283.026  0.00168456  i
-283.02  0.00155872  i
-283.013  0.00144181  i
-283.007  0.00133323  i
-283  0.00123242  i


# Curve 1 of 2, 8 points
# x y delta_x delta_y type
-286.694 -0  0  5.19  i
-284.627 -0  0  5.53  i
-284.573 -0  0  2.87  i
-284.546 -0  0  2.11  i
-284.491 -0  0  2.85  i
-284.464 -0  0  2.16  i
 21.4  0  0  0  o
 21.4  0  0  0  o
