# Supplementary material for: Femtosecond concerted rotation of molecules on a 2D material interface
Source: Nat Commun. 2026 Feb 27;17:2110. doi: 10.1038/s41467-026-69801-6 (PMC12954116; doi:10.1038/s41467-026-69801-6)
Supplement: Supplementary file 6 — Source Data 4 [file 41467_2026_69801_MOESM6_ESM.zip › FigS15/S15b.txt]

# Curve 0 of 4, 8 points
# x y delta_x delta_y type
-288.312 -0  0  5.18  i
-285.32 -0  0  1.3  i
-285.293 -0  0  2.79  i
-285.266 -0  0  4.89  i
-285.13 -0  0  2.86  i
-285.102 -0  0  2.18  i
-284.586 -0  0  0.728  i
-284.504 -0  0  0.781  i


# Curve 1 of 4, 8 points
# x y delta_x delta_y type
-288.312 -0  0  5.19  i
-285.374 -0  0  5.46  i
-285.347 -0  0  1.44  i
-285.32 -0  0  2.05  i
-285.238 -0  0  2.86  i
-285.211 -0  0  2.16  i
-284.64 -0  0  0.738  i
-284.558 -0  0  0.781  i


# Curve 2 of 4, 1000 points
# Curve title: "CuPc$^+$, g.-s. geom."
# x y type
-289.5  0.0183405  i
-289.493  0.0195072  i
-289.487  0.020741  i
-289.48  0.0220454  i
-289.474  0.0234239  i
-289.467  0.0248801  i
-289.461  0.026418  i
-289.454  0.0280414  i
-289.448  0.0297544  i
-289.441  0.0315615  i
-289.435  0.0334669  i
-289.428  0.0354754  i
-289.422  0.0375917  i
-289.415  0.0398207  i
-289.409  0.0421676  i
-289.402  0.0446377  i
-289.396  0.0472365  i
-289.389  0.0499697  i
-289.383  0.0528432  i
-289.376  0.0558629  i
-289.37  0.0590352  i
-289.363  0.0623666  i
-289.357  0.0658636  i
-289.35  0.0695331  i
-289.344  0.0733823  i
-289.337  0.0774182  i
-289.331  0.0816485  i
-289.324  0.0860808  i
-289.318  0.090723  i
-289.311  0.0955832  i
-289.305  0.10067  i
-289.298  0.105991  i
-289.292  0.111555  i
-289.285  0.117372  i
-289.279  0.123451  i
-289.272  0.1298  i
-289.266  0.13643  i
-289.259  0.14335  i
-289.253  0.15057  i
-289.246  0.1581  i
-289.24  0.16595  i
-289.233  0.174131  i
-289.227  0.182653  i
-289.22  0.191528  i
-289.214  0.200766  i
-289.207  0.210378  i
-289.201  0.220376  i
-289.194  0.23077  i
-289.188  0.241573  i
-289.181  0.252797  i
-289.175  0.264452  i
-289.168  0.27655  i
-289.162  0.289105  i
-289.155  0.302127  i
-289.149  0.315628  i
-289.142  0.329622  i
-289.136  0.344119  i
-289.129  0.359132  i
-289.123  0.374673  i
-289.116  0.390754  i
-289.11  0.407387  i
-289.103  0.424585  i
-289.097  0.442359  i
-289.09  0.460721  i
-289.084  0.479682  i
-289.077  0.499255  i
-289.071  0.519451  i
-289.064  0.54028  i
-289.058  0.561754  i
-289.051  0.583884  i
-289.045  0.606681  i
-289.038  0.630154  i
-289.032  0.654313  i
-289.025  0.679169  i
-289.019  0.70473  i
-289.012  0.731006  i
-289.006  0.758005  i
-288.999  0.785734  i
-288.992  0.814202  i
-288.986  0.843416  i
-288.979  0.873382  i
-288.973  0.904107  i
-288.966  0.935596  i
-288.96  0.967853  i
-288.953  1.00088  i
-288.947  1.03469  i
-288.94  1.06928  i
-288.934  1.10465  i
-288.927  1.1408  i
-288.921  1.17774  i
-288.914  1.21546  i
-288.908  1.25396  i
-288.901  1.29325  i
-288.895  1.33331  i
-288.888  1.37416  i
-288.882  1.41577  i
-288.875  1.45815  i
-288.869  1.50129  i
-288.862  1.54518  i
-288.856  1.58981  i
-288.849  1.63519  i
-288.843  1.68128  i
-288.836  1.72809  i
-288.83  1.77561  i
-288.823  1.82381  i
-288.817  1.87269  i
-288.81  1.92222  i
-288.804  1.9724  i
-288.797  2.0232  i
-288.791  2.07461  i
-288.784  2.1266  i
-288.778  2.17916  i
-288.771  2.23226  i
-288.765  2.28588  i
-288.758  2.33999  i
-288.752  2.39458  i
-288.745  2.44961  i
-288.739  2.50505  i
-288.732  2.56089  i
-288.726  2.61708  i
-288.719  2.67359  i
-288.713  2.73041  i
-288.706  2.78748  i
-288.7  2.84479  i
-288.693  2.90229  i
-288.687  2.95995  i
-288.68  3.01774  i
-288.674  3.07561  i
-288.667  3.13353  i
-288.661  3.19145  i
-288.654  3.24935  i
-288.648  3.30718  i
-288.641  3.3649  i
-288.635  3.42247  i
-288.628  3.47984  i
-288.622  3.53697  i
-288.615  3.59383  i
-288.609  3.65036  i
-288.602  3.70653  i
-288.596  3.76229  i
-288.589  3.81759  i
-288.583  3.8724  i
-288.576  3.92666  i
-288.57  3.98033  i
-288.563  4.03337  i
-288.557  4.08574  i
-288.55  4.13738  i
-288.544  4.18825  i
-288.537  4.23832  i
-288.531  4.28753  i
-288.524  4.33585  i
-288.518  4.38322  i
-288.511  4.42961  i
-288.505  4.47498  i
-288.498  4.51928  i
-288.491  4.56247  i
-288.485  4.60452  i
-288.478  4.64538  i
-288.472  4.68502  i
-288.465  4.72339  i
-288.459  4.76047  i
-288.452  4.79621  i
-288.446  4.83059  i
-288.439  4.86356  i
-288.433  4.8951  i
-288.426  4.92518  i
-288.42  4.95376  i
-288.413  4.98082  i
-288.407  5.00634  i
-288.4  5.03028  i
-288.394  5.05262  i
-288.387  5.07335  i
-288.381  5.09243  i
-288.374  5.10986  i
-288.368  5.12561  i
-288.361  5.13966  i
-288.355  5.15201  i
-288.348  5.16264  i
-288.342  5.17155  i
-288.335  5.17871  i
-288.329  5.18412  i
-288.322  5.18779  i
-288.316  5.1897  i
-288.309  5.18985  i
-288.303  5.18824  i
-288.296  5.18488  i
-288.29  5.17977  i
-288.283  5.17291  i
-288.277  5.16431  i
-288.27  5.15397  i
-288.264  5.14192  i
-288.257  5.12816  i
-288.251  5.1127  i
-288.244  5.09556  i
-288.238  5.07676  i
-288.231  5.05632  i
-288.225  5.03426  i
-288.218  5.01059  i
-288.212  4.98535  i
-288.205  4.95855  i
-288.199  4.93023  i
-288.192  4.90041  i
-288.186  4.86912  i
-288.179  4.83639  i
-288.173  4.80225  i
-288.166  4.76674  i
-288.16  4.7299  i
-288.153  4.69174  i
-288.147  4.65232  i
-288.14  4.61167  i
-288.134  4.56983  i
-288.127  4.52683  i
-288.121  4.48272  i
-288.114  4.43753  i
-288.108  4.39131  i
-288.101  4.34411  i
-288.095  4.29595  i
-288.088  4.24689  i
-288.082  4.19697  i
-288.075  4.14623  i
-288.069  4.09472  i
-288.062  4.04248  i
-288.056  3.98955  i
-288.049  3.93598  i
-288.043  3.88182  i
-288.036  3.82711  i
-288.03  3.77189  i
-288.023  3.7162  i
-288.017  3.6601  i
-288.01  3.60363  i
-288.004  3.54683  i
-287.997  3.48974  i
-287.99  3.4324  i
-287.984  3.37487  i
-287.977  3.31717  i
-287.971  3.25936  i
-287.964  3.20147  i
-287.958  3.14354  i
-287.951  3.08562  i
-287.945  3.02774  i
-287.938  2.96994  i
-287.932  2.91225  i
-287.925  2.85472  i
-287.919  2.79738  i
-287.912  2.74026  i
-287.906  2.6834  i
-287.899  2.62683  i
-287.893  2.57058  i
-287.886  2.51468  i
-287.88  2.45917  i
-287.873  2.40406  i
-287.867  2.3494  i
-287.86  2.2952  i
-287.854  2.24149  i
-287.847  2.1883  i
-287.841  2.13565  i
-287.834  2.08356  i
-287.828  2.03205  i
-287.821  1.98114  i
-287.815  1.93085  i
-287.808  1.8812  i
-287.802  1.83221  i
-287.795  1.78389  i
-287.789  1.73626  i
-287.782  1.68933  i
-287.776  1.64311  i
-287.769  1.59761  i
-287.763  1.55284  i
-287.756  1.50882  i
-287.75  1.46555  i
-287.743  1.42304  i
-287.737  1.3813  i
-287.73  1.34032  i
-287.724  1.30012  i
-287.717  1.2607  i
-287.711  1.22206  i
-287.704  1.1842  i
-287.698  1.14713  i
-287.691  1.11084  i
-287.685  1.07534  i
-287.678  1.04062  i
-287.672  1.00667  i
-287.665  0.97351  i
-287.659  0.941119  i
-287.652  0.909498  i
-287.646  0.878641  i
-287.639  0.848544  i
-287.633  0.819201  i
-287.626  0.790604  i
-287.62  0.762747  i
-287.613  0.735623  i
-287.607  0.709223  i
-287.6  0.683539  i
-287.594  0.658562  i
-287.587  0.634282  i
-287.581  0.610691  i
-287.574  0.587779  i
-287.568  0.565534  i
-287.561  0.543947  i
-287.555  0.523007  i
-287.548  0.502703  i
-287.542  0.483023  i
-287.535  0.463957  i
-287.529  0.445492  i
-287.522  0.427617  i
-287.516  0.410321  i
-287.509  0.393591  i
-287.503  0.377415  i
-287.496  0.361781  i
-287.489  0.346678  i
-287.483  0.332092  i
-287.476  0.318013  i
-287.47  0.304427  i
-287.463  0.291323  i
-287.457  0.278689  i
-287.45  0.266512  i
-287.444  0.254781  i
-287.437  0.243484  i
-287.431  0.232609  i
-287.424  0.222145  i
-287.418  0.212079  i
-287.411  0.202401  i
-287.405  0.1931  i
-287.398  0.184163  i
-287.392  0.17558  i
-287.385  0.167341  i
-287.379  0.159435  i
-287.372  0.15185  i
-287.366  0.144578  i
-287.359  0.137607  i
-287.353  0.130928  i
-287.346  0.124531  i
-287.34  0.118406  i
-287.333  0.112545  i
-287.327  0.106937  i
-287.32  0.101575  i
-287.314  0.0964486  i
-287.307  0.0915501  i
-287.301  0.0868711  i
-287.294  0.0824034  i
-287.288  0.078139  i
-287.281  0.0740704  i
-287.275  0.0701898  i
-287.268  0.0664902  i
-287.262  0.0629643  i
-287.255  0.0596053  i
-287.249  0.0564066  i
-287.242  0.0533615  i
-287.236  0.0504639  i
-287.229  0.0477077  i
-287.223  0.0450869  i
-287.216  0.0425958  i
-287.21  0.040229  i
-287.203  0.0379811  i
-287.197  0.0358469  i
-287.19  0.0338215  i
-287.184  0.0319001  i
-287.177  0.030078  i
-287.171  0.0283507  i
-287.164  0.0267141  i
-287.158  0.0251638  i
-287.151  0.0236961  i
-287.145  0.022307  i
-287.138  0.0209928  i
-287.132  0.0197501  i
-287.125  0.0185754  i
-287.119  0.0174655  i
-287.112  0.0164173  i
-287.106  0.0154278  i
-287.099  0.0144941  i
-287.093  0.0136135  i
-287.086  0.0127835  i
-287.08  0.0120014  i
-287.073  0.0112649  i
-287.067  0.0105718  i
-287.06  0.00991987  i
-287.054  0.00930705  i
-287.047  0.00873139  i
-287.041  0.00819101  i
-287.034  0.00768414  i
-287.028  0.00720912  i
-287.021  0.00676435  i
-287.015  0.00634831  i
-287.008  0.00595959  i
-287.002  0.00559685  i
-286.995  0.00525882  i
-286.988  0.00494432  i
-286.982  0.00465223  i
-286.975  0.0043815  i
-286.969  0.00413116  i
-286.962  0.00390031  i
-286.956  0.00368811  i
-286.949  0.00349379  i
-286.943  0.00331662  i
-286.936  0.00315596  i
-286.93  0.00301122  i
-286.923  0.00288186  i
-286.917  0.00276743  i
-286.91  0.00266748  i
-286.904  0.00258168  i
-286.897  0.00250972  i
-286.891  0.00245134  i
-286.884  0.00240636  i
-286.878  0.00237464  i
-286.871  0.0023561  i
-286.865  0.0023507  i
-286.858  0.00235849  i
-286.852  0.00237954  i
-286.845  0.002414  i
-286.839  0.00246206  i
-286.832  0.00252397  i
-286.826  0.00260006  i
-286.819  0.0026907  i
-286.813  0.00279632  i
-286.806  0.00291742  i
-286.8  0.00305456  i
-286.793  0.00320838  i
-286.787  0.00337958  i
-286.78  0.00356891  i
-286.774  0.00377722  i
-286.767  0.00400542  i
-286.761  0.00425451  i
-286.754  0.00452557  i
-286.748  0.00481974  i
-286.741  0.00513827  i
-286.735  0.0054825  i
-286.728  0.00585385  i
-286.722  0.00625385  i
-286.715  0.00668412  i
-286.709  0.00714639  i
-286.702  0.00764251  i
-286.696  0.00817443  i
-286.689  0.00874423  i
-286.683  0.00935409  i
-286.676  0.0100064  i
-286.67  0.0107035  i
-286.663  0.0114481  i
-286.657  0.0122429  i
-286.65  0.0130908  i
-286.644  0.0139949  i
-286.637  0.0149584  i
-286.631  0.0159846  i
-286.624  0.0170772  i
-286.618  0.0182399  i
-286.611  0.0194766  i
-286.605  0.0207915  i
-286.598  0.022189  i
-286.592  0.0236736  i
-286.585  0.02525  i
-286.579  0.0269233  i
-286.572  0.0286988  i
-286.566  0.030582  i
-286.559  0.0325785  i
-286.553  0.0346945  i
-286.546  0.0369361  i
-286.54  0.0393101  i
-286.533  0.0418232  i
-286.527  0.0444826  i
-286.52  0.0472958  i
-286.514  0.0502706  i
-286.507  0.053415  i
-286.501  0.0567376  i
-286.494  0.0602471  i
-286.487  0.0639527  i
-286.481  0.0678639  i
-286.474  0.0719906  i
-286.468  0.0763431  i
-286.461  0.080932  i
-286.455  0.0857684  i
-286.448  0.0908639  i
-286.442  0.0962303  i
-286.435  0.10188  i
-286.429  0.107826  i
-286.422  0.11408  i
-286.416  0.120658  i
-286.409  0.127573  i
-286.403  0.13484  i
-286.396  0.142473  i
-286.39  0.150488  i
-286.383  0.158902  i
-286.377  0.167731  i
-286.37  0.176991  i
-286.364  0.186701  i
-286.357  0.196878  i
-286.351  0.207542  i
-286.344  0.218711  i
-286.338  0.230404  i
-286.331  0.242642  i
-286.325  0.255446  i
-286.318  0.268836  i
-286.312  0.282834  i
-286.305  0.297463  i
-286.299  0.312745  i
-286.292  0.328704  i
-286.286  0.345362  i
-286.279  0.362745  i
-286.273  0.380876  i
-286.266  0.399781  i
-286.26  0.419486  i
-286.253  0.440016  i
-286.247  0.461399  i
-286.24  0.483661  i
-286.234  0.506829  i
-286.227  0.530932  i
-286.221  0.555996  i
-286.214  0.582052  i
-286.208  0.609127  i
-286.201  0.637251  i
-286.195  0.666453  i
-286.188  0.696763  i
-286.182  0.728211  i
-286.175  0.760827  i
-286.169  0.794641  i
-286.162  0.829684  i
-286.156  0.865987  i
-286.149  0.903579  i
-286.143  0.942491  i
-286.136  0.982755  i
-286.13  1.0244  i
-286.123  1.06746  i
-286.117  1.11196  i
-286.11  1.15793  i
-286.104  1.20541  i
-286.097  1.25442  i
-286.091  1.30499  i
-286.084  1.35715  i
-286.078  1.41094  i
-286.071  1.46637  i
-286.065  1.52347  i
-286.058  1.58228  i
-286.052  1.64281  i
-286.045  1.7051  i
-286.039  1.76917  i
-286.032  1.83504  i
-286.026  1.90273  i
-286.019  1.97227  i
-286.013  2.04368  i
-286.006  2.11698  i
-285.999  2.19219  i
-285.993  2.26932  i
-285.986  2.34839  i
-285.98  2.42942  i
-285.973  2.51241  i
-285.967  2.59738  i
-285.96  2.68435  i
-285.954  2.77331  i
-285.947  2.86428  i
-285.941  2.95726  i
-285.934  3.05226  i
-285.928  3.14927  i
-285.921  3.2483  i
-285.915  3.34934  i
-285.908  3.45238  i
-285.902  3.55743  i
-285.895  3.66447  i
-285.889  3.7735  i
-285.882  3.88449  i
-285.876  3.99743  i
-285.869  4.1123  i
-285.863  4.22909  i
-285.856  4.34776  i
-285.85  4.46831  i
-285.843  4.59068  i
-285.837  4.71486  i
-285.83  4.84082  i
-285.824  4.9685  i
-285.817  5.09789  i
-285.811  5.22893  i
-285.804  5.36158  i
-285.798  5.49579  i
-285.791  5.63153  i
-285.785  5.76872  i
-285.778  5.90732  i
-285.772  6.04727  i
-285.765  6.18852  i
-285.759  6.33099  i
-285.752  6.47462  i
-285.746  6.61935  i
-285.739  6.7651  i
-285.733  6.9118  i
-285.726  7.05937  i
-285.72  7.20775  i
-285.713  7.35683  i
-285.707  7.50656  i
-285.7  7.65683  i
-285.694  7.80756  i
-285.687  7.95866  i
-285.681  8.11005  i
-285.674  8.26162  i
-285.668  8.41328  i
-285.661  8.56494  i
-285.655  8.7165  i
-285.648  8.86785  i
-285.642  9.0189  i
-285.635  9.16953  i
-285.629  9.31966  i
-285.622  9.46917  i
-285.616  9.61795  i
-285.609  9.7659  i
-285.603  9.91291  i
-285.596  10.0589  i
-285.59  10.2037  i
-285.583  10.3472  i
-285.577  10.4894  i
-285.57  10.6301  i
-285.564  10.7692  i
-285.557  10.9065  i
-285.551  11.0421  i
-285.544  11.1757  i
-285.538  11.3074  i
-285.531  11.4368  i
-285.525  11.5641  i
-285.518  11.689  i
-285.512  11.8114  i
-285.505  11.9313  i
-285.498  12.0485  i
-285.492  12.163  i
-285.485  12.2747  i
-285.479  12.3834  i
-285.472  12.4891  i
-285.466  12.5916  i
-285.459  12.6909  i
-285.453  12.787  i
-285.446  12.8796  i
-285.44  12.9688  i
-285.433  13.0545  i
-285.427  13.1366  i
-285.42  13.215  i
-285.414  13.2896  i
-285.407  13.3604  i
-285.401  13.4274  i
-285.394  13.4905  i
-285.388  13.5496  i
-285.381  13.6046  i
-285.375  13.6556  i
-285.368  13.7025  i
-285.362  13.7452  i
-285.355  13.7838  i
-285.349  13.8181  i
-285.342  13.8483  i
-285.336  13.8741  i
-285.329  13.8957  i
-285.323  13.9131  i
-285.316  13.9261  i
-285.31  13.9349  i
-285.303  13.9394  i
-285.297  13.9396  i
-285.29  13.9355  i
-285.284  13.9272  i
-285.277  13.9146  i
-285.271  13.8978  i
-285.264  13.8769  i
-285.258  13.8518  i
-285.251  13.8225  i
-285.245  13.7892  i
-285.238  13.7518  i
-285.232  13.7105  i
-285.225  13.6652  i
-285.219  13.616  i
-285.212  13.563  i
-285.206  13.5062  i
-285.199  13.4457  i
-285.193  13.3816  i
-285.186  13.3139  i
-285.18  13.2427  i
-285.173  13.1681  i
-285.167  13.0902  i
-285.16  13.009  i
-285.154  12.9246  i
-285.147  12.8372  i
-285.141  12.7467  i
-285.134  12.6534  i
-285.128  12.5573  i
-285.121  12.4584  i
-285.115  12.3569  i
-285.108  12.2529  i
-285.102  12.1465  i
-285.095  12.0378  i
-285.089  11.9269  i
-285.082  11.8138  i
-285.076  11.6987  i
-285.069  11.5818  i
-285.063  11.463  i
-285.056  11.3425  i
-285.05  11.2205  i
-285.043  11.0969  i
-285.037  10.972  i
-285.03  10.8458  i
-285.024  10.7184  i
-285.017  10.5899  i
-285.011  10.4605  i
-285.004  10.3302  i
-284.997  10.1992  i
-284.991  10.0674  i
-284.984  9.93512  i
-284.978  9.80234  i
-284.971  9.66919  i
-284.965  9.53574  i
-284.958  9.4021  i
-284.952  9.26836  i
-284.945  9.13461  i
-284.939  9.00092  i
-284.932  8.86739  i
-284.926  8.7341  i
-284.919  8.60112  i
-284.913  8.46854  i
-284.906  8.33643  i
-284.9  8.20486  i
-284.893  8.0739  i
-284.887  7.94362  i
-284.88  7.81409  i
-284.874  7.68537  i
-284.867  7.55752  i
-284.861  7.4306  i
-284.854  7.30466  i
-284.848  7.17976  i
-284.841  7.05594  i
-284.835  6.93325  i
-284.828  6.81174  i
-284.822  6.69144  i
-284.815  6.57241  i
-284.809  6.45467  i
-284.802  6.33826  i
-284.796  6.22321  i
-284.789  6.10954  i
-284.783  5.9973  i
-284.776  5.88649  i
-284.77  5.77714  i
-284.763  5.66928  i
-284.757  5.56291  i
-284.75  5.45805  i
-284.744  5.35472  i
-284.737  5.25292  i
-284.731  5.15267  i
-284.724  5.05397  i
-284.718  4.95682  i
-284.711  4.86122  i
-284.705  4.76718  i
-284.698  4.67469  i
-284.692  4.58376  i
-284.685  4.49437  i
-284.679  4.40652  i
-284.672  4.32021  i
-284.666  4.23542  i
-284.659  4.15214  i
-284.653  4.07035  i
-284.646  3.99006  i
-284.64  3.91124  i
-284.633  3.83388  i
-284.627  3.75795  i
-284.62  3.68346  i
-284.614  3.61036  i
-284.607  3.53866  i
-284.601  3.46832  i
-284.594  3.39932  i
-284.588  3.33166  i
-284.581  3.26529  i
-284.575  3.20022  i
-284.568  3.1364  i
-284.562  3.07381  i
-284.555  3.01245  i
-284.549  2.95227  i
-284.542  2.89327  i
-284.536  2.83541  i
-284.529  2.77867  i
-284.523  2.72303  i
-284.516  2.66847  i
-284.51  2.61496  i
-284.503  2.56248  i
-284.496  2.511  i
-284.49  2.46051  i
-284.483  2.41098  i
-284.477  2.36239  i
-284.47  2.31471  i
-284.464  2.26793  i
-284.457  2.22202  i
-284.451  2.17697  i
-284.444  2.13275  i
-284.438  2.08934  i
-284.431  2.04672  i
-284.425  2.00488  i
-284.418  1.96379  i
-284.412  1.92344  i
-284.405  1.88381  i
-284.399  1.84487  i
-284.392  1.80663  i
-284.386  1.76905  i
-284.379  1.73212  i
-284.373  1.69584  i
-284.366  1.66017  i
-284.36  1.62512  i
-284.353  1.59066  i
-284.347  1.55678  i
-284.34  1.52347  i
-284.334  1.49072  i
-284.327  1.45852  i
-284.321  1.42685  i
-284.314  1.3957  i
-284.308  1.36507  i
-284.301  1.33494  i
-284.295  1.3053  i
-284.288  1.27615  i
-284.282  1.24748  i
-284.275  1.21928  i
-284.269  1.19153  i
-284.262  1.16424  i
-284.256  1.1374  i
-284.249  1.111  i
-284.243  1.08503  i
-284.236  1.05949  i
-284.23  1.03438  i
-284.223  1.00967  i
-284.217  0.985383  i
-284.21  0.961499  i
-284.204  0.938016  i
-284.197  0.914931  i
-284.191  0.892238  i
-284.184  0.869934  i
-284.178  0.848014  i
-284.171  0.826476  i
-284.165  0.805314  i
-284.158  0.784526  i
-284.152  0.764109  i
-284.145  0.744058  i
-284.139  0.724372  i
-284.132  0.705046  i
-284.126  0.686077  i
-284.119  0.667463  i
-284.113  0.649201  i
-284.106  0.631287  i
-284.1  0.613719  i
-284.093  0.596494  i
-284.087  0.579609  i
-284.08  0.563061  i
-284.074  0.546847  i
-284.067  0.530965  i
-284.061  0.515412  i
-284.054  0.500184  i
-284.048  0.485279  i
-284.041  0.470693  i
-284.035  0.456425  i
-284.028  0.442469  i
-284.022  0.428825  i
-284.015  0.415488  i
-284.009  0.402455  i
-284.002  0.389724  i
-283.995  0.37729  i
-283.989  0.36515  i
-283.982  0.353302  i
-283.976  0.341741  i
-283.969  0.330464  i
-283.963  0.319468  i
-283.956  0.308748  i
-283.95  0.298302  i
-283.943  0.288125  i
-283.937  0.278214  i
-283.93  0.268565  i
-283.924  0.259174  i
-283.917  0.250038  i
-283.911  0.241151  i
-283.904  0.232511  i
-283.898  0.224113  i
-283.891  0.215954  i
-283.885  0.208028  i
-283.878  0.200333  i
-283.872  0.192863  i
-283.865  0.185616  i
-283.859  0.178586  i
-283.852  0.171769  i
-283.846  0.165162  i
-283.839  0.158759  i
-283.833  0.152558  i
-283.826  0.146553  i
-283.82  0.140741  i
-283.813  0.135117  i
-283.807  0.129677  i
-283.8  0.124417  i
-283.794  0.119333  i
-283.787  0.114421  i
-283.781  0.109676  i
-283.774  0.105095  i
-283.768  0.100673  i
-283.761  0.0964061  i
-283.755  0.092291  i
-283.748  0.0883235  i
-283.742  0.0844994  i
-283.735  0.0808151  i
-283.729  0.0772667  i
-283.722  0.0738504  i
-283.716  0.0705624  i
-283.709  0.0673991  i
-283.703  0.0643569  i
-283.696  0.0614322  i
-283.69  0.0586215  i
-283.683  0.0559213  i
-283.677  0.0533281  i
-283.67  0.0508388  i
-283.664  0.0484499  i
-283.657  0.0461582  i
-283.651  0.0439607  i
-283.644  0.0418541  i
-283.638  0.0398355  i
-283.631  0.0379019  i
-283.625  0.0360504  i
-283.618  0.0342781  i
-283.612  0.0325823  i
-283.605  0.0309602  i
-283.599  0.0294093  i
-283.592  0.0279269  i
-283.586  0.0265105  i
-283.579  0.0251577  i
-283.573  0.0238661  i
-283.566  0.0226333  i
-283.56  0.0214572  i
-283.553  0.0203355  i
-283.547  0.0192661  i
-283.54  0.0182469  i
-283.534  0.0172759  i
-283.527  0.0163512  i
-283.521  0.0154709  i
-283.514  0.0146332  i
-283.508  0.0138362  i
-283.501  0.0130783  i
-283.494  0.0123579  i
-283.488  0.0116732  i
-283.481  0.0110229  i
-283.475  0.0104053  i
-283.468  0.0098191  i
-283.462  0.00926284  i
-283.455  0.0087352  i
-283.449  0.00823488  i
-283.442  0.00776064  i
-283.436  0.00731129  i
-283.429  0.00688567  i
-283.423  0.00648267  i
-283.416  0.00610123  i
-283.41  0.00574033  i
-283.403  0.00539898  i
-283.397  0.00507625  i
-283.39  0.00477121  i
-283.384  0.00448302  i
-283.377  0.00421083  i
-283.371  0.00395385  i
-283.364  0.00371132  i
-283.358  0.00348251  i
-283.351  0.00326671  i
-283.345  0.00306327  i
-283.338  0.00287154  i
-283.332  0.00269091  i
-283.325  0.00252081  i
-283.319  0.00236067  i
-283.312  0.00220996  i
-283.306  0.00206819  i
-283.299  0.00193487  i
-283.293  0.00180954  i
-283.286  0.00169176  i
-283.28  0.00158112  i
-283.273  0.00147722  i
-283.267  0.00137969  i
-283.26  0.00128817  i
-283.254  0.00120232  i
-283.247  0.00112181  i
-283.241  0.00104635  i
-283.234  0.000975635  i
-283.228  0.000909397  i
-283.221  0.000847372  i
-283.215  0.000789314  i
-283.208  0.000734988  i
-283.202  0.000684173  i
-283.195  0.000636658  i
-283.189  0.000592245  i
-283.182  0.000550746  i
-283.176  0.000511983  i
-283.169  0.00047579  i
-283.163  0.000442007  i
-283.156  0.000410486  i
-283.15  0.000381085  i
-283.143  0.000353672  i
-283.137  0.000328121  i
-283.13  0.000304314  i
-283.124  0.00028214  i
-283.117  0.000261494  i
-283.111  0.000242277  i
-283.104  0.000224398  i
-283.098  0.000207769  i
-283.091  0.000192308  i
-283.085  0.000177937  i
-283.078  0.000164586  i
-283.072  0.000152185  i
-283.065  0.000140671  i
-283.059  0.000129985  i
-283.052  0.000120071  i
-283.046  0.000110876  i
-283.039  0.00010235  i
-283.033  9.44486e-05  i
-283.026  8.71278e-05  i
-283.02  8.03476e-05  i
-283.013  7.40702e-05  i
-283.007  6.82604e-05  i
-283  6.28852e-05  i


# Curve 3 of 4, 1000 points
# Curve title: "CuPc$^+$, opt. geom."
# x y type
-289.5  0.0183052  i
-289.493  0.0194696  i
-289.487  0.020701  i
-289.48  0.0220029  i
-289.474  0.0233787  i
-289.467  0.0248322  i
-289.461  0.0263671  i
-289.454  0.0279873  i
-289.448  0.0296971  i
-289.441  0.0315007  i
-289.435  0.0334024  i
-289.428  0.035407  i
-289.422  0.0375192  i
-289.415  0.039744  i
-289.409  0.0420864  i
-289.402  0.0445517  i
-289.396  0.0471455  i
-289.389  0.0498734  i
-289.383  0.0527413  i
-289.376  0.0557553  i
-289.37  0.0589215  i
-289.363  0.0622464  i
-289.357  0.0657367  i
-289.35  0.0693991  i
-289.344  0.0732409  i
-289.337  0.0772691  i
-289.331  0.0814912  i
-289.324  0.085915  i
-289.318  0.0905482  i
-289.311  0.095399  i
-289.305  0.100476  i
-289.298  0.105787  i
-289.292  0.11134  i
-289.285  0.117146  i
-289.279  0.123213  i
-289.272  0.12955  i
-289.266  0.136167  i
-289.259  0.143074  i
-289.253  0.15028  i
-289.246  0.157795  i
-289.24  0.16563  i
-289.233  0.173795  i
-289.227  0.182301  i
-289.22  0.191159  i
-289.214  0.200379  i
-289.207  0.209972  i
-289.201  0.219951  i
-289.194  0.230326  i
-289.188  0.241108  i
-289.181  0.25231  i
-289.175  0.263942  i
-289.168  0.276018  i
-289.162  0.288548  i
-289.155  0.301545  i
-289.149  0.31502  i
-289.142  0.328986  i
-289.136  0.343456  i
-289.129  0.35844  i
-289.123  0.373951  i
-289.116  0.390001  i
-289.11  0.406602  i
-289.103  0.423767  i
-289.097  0.441507  i
-289.09  0.459833  i
-289.084  0.478758  i
-289.077  0.498293  i
-289.071  0.51845  i
-289.064  0.539239  i
-289.058  0.560672  i
-289.051  0.582759  i
-289.045  0.605512  i
-289.038  0.62894  i
-289.032  0.653053  i
-289.025  0.677861  i
-289.019  0.703373  i
-289.012  0.729598  i
-289.006  0.756544  i
-288.999  0.78422  i
-288.992  0.812633  i
-288.986  0.841791  i
-288.979  0.8717  i
-288.973  0.902365  i
-288.966  0.933793  i
-288.96  0.965988  i
-288.953  0.998955  i
-288.947  1.0327  i
-288.94  1.06722  i
-288.934  1.10252  i
-288.927  1.1386  i
-288.921  1.17547  i
-288.914  1.21312  i
-288.908  1.25155  i
-288.901  1.29076  i
-288.895  1.33075  i
-288.888  1.37151  i
-288.882  1.41304  i
-288.875  1.45534  i
-288.869  1.49839  i
-288.862  1.5422  i
-288.856  1.58675  i
-288.849  1.63204  i
-288.843  1.67804  i
-288.836  1.72476  i
-288.83  1.77219  i
-288.823  1.8203  i
-288.817  1.86908  i
-288.81  1.91852  i
-288.804  1.9686  i
-288.797  2.0193  i
-288.791  2.07061  i
-288.784  2.1225  i
-288.778  2.17496  i
-288.771  2.22796  i
-288.765  2.28147  i
-288.758  2.33548  i
-288.752  2.38996  i
-288.745  2.44489  i
-288.739  2.50023  i
-288.732  2.55595  i
-288.726  2.61203  i
-288.719  2.66844  i
-288.713  2.72515  i
-288.706  2.78211  i
-288.7  2.83931  i
-288.693  2.8967  i
-288.687  2.95425  i
-288.68  3.01192  i
-288.674  3.06968  i
-288.667  3.12749  i
-288.661  3.1853  i
-288.654  3.24309  i
-288.648  3.30081  i
-288.641  3.35842  i
-288.635  3.41587  i
-288.628  3.47313  i
-288.622  3.53016  i
-288.615  3.58691  i
-288.609  3.64333  i
-288.602  3.69939  i
-288.596  3.75504  i
-288.589  3.81024  i
-288.583  3.86494  i
-288.576  3.91909  i
-288.57  3.97266  i
-288.563  4.0256  i
-288.557  4.07786  i
-288.55  4.12941  i
-288.544  4.18018  i
-288.537  4.23015  i
-288.531  4.27927  i
-288.524  4.32749  i
-288.518  4.37478  i
-288.511  4.42108  i
-288.505  4.46636  i
-288.498  4.51057  i
-288.491  4.55368  i
-288.485  4.59565  i
-288.478  4.63643  i
-288.472  4.67599  i
-288.465  4.71429  i
-288.459  4.7513  i
-288.452  4.78697  i
-288.446  4.82128  i
-288.439  4.85419  i
-288.433  4.88567  i
-288.426  4.91569  i
-288.42  4.94422  i
-288.413  4.97123  i
-288.407  4.99669  i
-288.4  5.02059  i
-288.394  5.04289  i
-288.387  5.06357  i
-288.381  5.08262  i
-288.374  5.10001  i
-288.368  5.11573  i
-288.361  5.12976  i
-288.355  5.14209  i
-288.348  5.1527  i
-288.342  5.16158  i
-288.335  5.16873  i
-288.329  5.17414  i
-288.322  5.17779  i
-288.316  5.1797  i
-288.309  5.17985  i
-288.303  5.17825  i
-288.296  5.17489  i
-288.29  5.16979  i
-288.283  5.16294  i
-288.277  5.15436  i
-288.27  5.14404  i
-288.264  5.13201  i
-288.257  5.11828  i
-288.251  5.10285  i
-288.244  5.08575  i
-288.238  5.06698  i
-288.231  5.04658  i
-288.225  5.02456  i
-288.218  5.00094  i
-288.212  4.97574  i
-288.205  4.949  i
-288.199  4.92073  i
-288.192  4.89096  i
-288.186  4.85973  i
-288.179  4.82707  i
-288.173  4.793  i
-288.166  4.75756  i
-288.16  4.72078  i
-288.153  4.6827  i
-288.147  4.64336  i
-288.14  4.60279  i
-288.134  4.56102  i
-288.127  4.51811  i
-288.121  4.47408  i
-288.114  4.42898  i
-288.108  4.38285  i
-288.101  4.33574  i
-288.095  4.28767  i
-288.088  4.23871  i
-288.082  4.18888  i
-288.075  4.13824  i
-288.069  4.08683  i
-288.062  4.03469  i
-288.056  3.98186  i
-288.049  3.9284  i
-288.043  3.87434  i
-288.036  3.81973  i
-288.03  3.76462  i
-288.023  3.70904  i
-288.017  3.65305  i
-288.01  3.59669  i
-288.004  3.53999  i
-287.997  3.48301  i
-287.99  3.42579  i
-287.984  3.36836  i
-287.977  3.31078  i
-287.971  3.25308  i
-287.964  3.1953  i
-287.958  3.13749  i
-287.951  3.07967  i
-287.945  3.0219  i
-287.938  2.96421  i
-287.932  2.90664  i
-287.925  2.84922  i
-287.919  2.79199  i
-287.912  2.73498  i
-287.906  2.67823  i
-287.899  2.62177  i
-287.893  2.56562  i
-287.886  2.50984  i
-287.88  2.45443  i
-287.873  2.39943  i
-287.867  2.34487  i
-287.86  2.29078  i
-287.854  2.23717  i
-287.847  2.18408  i
-287.841  2.13153  i
-287.834  2.07954  i
-287.828  2.02813  i
-287.821  1.97732  i
-287.815  1.92713  i
-287.808  1.87758  i
-287.802  1.82868  i
-287.795  1.78046  i
-287.789  1.73292  i
-287.782  1.68607  i
-287.776  1.63994  i
-287.769  1.59453  i
-287.763  1.54985  i
-287.756  1.50591  i
-287.75  1.46273  i
-287.743  1.4203  i
-287.737  1.37863  i
-287.73  1.33774  i
-287.724  1.29762  i
-287.717  1.25827  i
-287.711  1.21971  i
-287.704  1.18192  i
-287.698  1.14492  i
-287.691  1.1087  i
-287.685  1.07327  i
-287.678  1.03861  i
-287.672  1.00473  i
-287.665  0.971634  i
-287.659  0.939305  i
-287.652  0.907745  i
-287.646  0.876948  i
-287.639  0.846909  i
-287.633  0.817622  i
-287.626  0.789081  i
-287.62  0.761278  i
-287.613  0.734205  i
-287.607  0.707856  i
-287.6  0.682222  i
-287.594  0.657293  i
-287.587  0.63306  i
-287.581  0.609515  i
-287.574  0.586646  i
-287.568  0.564444  i
-287.561  0.542899  i
-287.555  0.521999  i
-287.548  0.501734  i
-287.542  0.482092  i
-287.535  0.463063  i
-287.529  0.444633  i
-287.522  0.426793  i
-287.516  0.40953  i
-287.509  0.392832  i
-287.503  0.376687  i
-287.496  0.361084  i
-287.489  0.34601  i
-287.483  0.331452  i
-287.476  0.3174  i
-287.47  0.30384  i
-287.463  0.290762  i
-287.457  0.278152  i
-287.45  0.265998  i
-287.444  0.25429  i
-287.437  0.243015  i
-287.431  0.232161  i
-287.424  0.221716  i
-287.418  0.21167  i
-287.411  0.202011  i
-287.405  0.192727  i
-287.398  0.183808  i
-287.392  0.175242  i
-287.385  0.167018  i
-287.379  0.159127  i
-287.372  0.151557  i
-287.366  0.144298  i
-287.359  0.137341  i
-287.353  0.130675  i
-287.346  0.12429  i
-287.34  0.118177  i
-287.333  0.112327  i
-287.327  0.10673  i
-287.32  0.101378  i
-287.314  0.0962611  i
-287.307  0.091372  i
-287.301  0.0867018  i
-287.294  0.0822425  i
-287.288  0.0779861  i
-287.281  0.073925  i
-287.275  0.0700517  i
-287.268  0.0663589  i
-287.262  0.0628395  i
-287.255  0.0594866  i
-287.249  0.0562936  i
-287.242  0.053254  i
-287.236  0.0503615  i
-287.229  0.04761  i
-287.223  0.0449937  i
-287.216  0.0425068  i
-287.21  0.0401439  i
-287.203  0.0378995  i
-287.197  0.0357686  i
-287.19  0.0337462  i
-287.184  0.0318275  i
-287.177  0.0300078  i
-287.171  0.0282827  i
-287.164  0.0266479  i
-287.158  0.0250992  i
-287.151  0.0236327  i
-287.145  0.0222446  i
-287.138  0.0209311  i
-287.132  0.0196888  i
-287.125  0.0185142  i
-287.119  0.017404  i
-287.112  0.0163552  i
-287.106  0.0153647  i
-287.099  0.0144297  i
-287.093  0.0135475  i
-287.086  0.0127153  i
-287.08  0.0119308  i
-287.073  0.0111914  i
-287.067  0.0104948  i
-287.06  0.009839  i
-287.054  0.00922176  i
-287.047  0.00864113  i
-287.041  0.00809519  i
-287.034  0.00758214  i
-287.028  0.00710026  i
-287.021  0.00664791  i
-287.015  0.00622354  i
-287.008  0.00582567  i
-287.002  0.0054529  i
-286.995  0.00510391  i
-286.988  0.00477743  i
-286.982  0.00447229  i
-286.975  0.00418736  i
-286.969  0.00392158  i
-286.962  0.00367397  i
-286.956  0.00344358  i
-286.949  0.00322954  i
-286.943  0.00303102  i
-286.936  0.00284725  i
-286.93  0.00267753  i
-286.923  0.00252117  i
-286.917  0.00237757  i
-286.91  0.00224615  i
-286.904  0.00212639  i
-286.897  0.00201782  i
-286.891  0.00191999  i
-286.884  0.00183251  i
-286.878  0.00175504  i
-286.871  0.00168727  i
-286.865  0.00162892  i
-286.858  0.00157977  i
-286.852  0.00153964  i
-286.845  0.00150836  i
-286.839  0.00148584  i
-286.832  0.00147201  i
-286.826  0.00146682  i
-286.819  0.00147028  i
-286.813  0.00148245  i
-286.806  0.00150341  i
-286.8  0.00153328  i
-286.793  0.00157223  i
-286.787  0.00162047  i
-286.78  0.00167824  i
-286.774  0.00174585  i
-286.767  0.00182361  i
-286.761  0.00191193  i
-286.754  0.00201122  i
-286.748  0.00212196  i
-286.741  0.00224468  i
-286.735  0.00237995  i
-286.728  0.00252841  i
-286.722  0.00269074  i
-286.715  0.00286768  i
-286.709  0.00306004  i
-286.702  0.00326868  i
-286.696  0.00349452  i
-286.689  0.00373857  i
-286.683  0.00400189  i
-286.676  0.00428562  i
-286.67  0.00459097  i
-286.663  0.00491925  i
-286.657  0.00527183  i
-286.65  0.00565018  i
-286.644  0.00605585  i
-286.637  0.0064905  i
-286.631  0.00695588  i
-286.624  0.00745384  i
-286.618  0.00798636  i
-286.611  0.0085555  i
-286.605  0.00916345  i
-286.598  0.00981255  i
-286.592  0.0105052  i
-286.585  0.0112441  i
-286.579  0.0120318  i
-286.572  0.0128713  i
-286.566  0.0137655  i
-286.559  0.0147177  i
-286.553  0.0157312  i
-286.546  0.0168095  i
-286.54  0.0179562  i
-286.533  0.0191754  i
-286.527  0.0204709  i
-286.52  0.0218471  i
-286.514  0.0233085  i
-286.507  0.0248598  i
-286.501  0.0265058  i
-286.494  0.0282516  i
-286.487  0.0301028  i
-286.481  0.0320649  i
-286.474  0.0341438  i
-286.468  0.0363456  i
-286.461  0.0386767  i
-286.455  0.0411439  i
-286.448  0.0437541  i
-286.442  0.0465147  i
-286.435  0.0494332  i
-286.429  0.0525175  i
-286.422  0.0557759  i
-286.416  0.059217  i
-286.409  0.0628497  i
-286.403  0.0666832  i
-286.396  0.0707273  i
-286.39  0.0749918  i
-286.383  0.0794873  i
-286.377  0.0842244  i
-286.37  0.0892145  i
-286.364  0.094469  i
-286.357  0.0999999  i
-286.351  0.10582  i
-286.344  0.111941  i
-286.338  0.118378  i
-286.331  0.125144  i
-286.325  0.132252  i
-286.318  0.139718  i
-286.312  0.147557  i
-286.305  0.155785  i
-286.299  0.164417  i
-286.292  0.17347  i
-286.286  0.182961  i
-286.279  0.192908  i
-286.273  0.203329  i
-286.266  0.214242  i
-286.26  0.225666  i
-286.253  0.237621  i
-286.247  0.250127  i
-286.24  0.263204  i
-286.234  0.276874  i
-286.227  0.291158  i
-286.221  0.306079  i
-286.214  0.321657  i
-286.208  0.337918  i
-286.201  0.354884  i
-286.195  0.372579  i
-286.188  0.391027  i
-286.182  0.410254  i
-286.175  0.430285  i
-286.169  0.451146  i
-286.162  0.472862  i
-286.156  0.495461  i
-286.149  0.51897  i
-286.143  0.543415  i
-286.136  0.568825  i
-286.13  0.595227  i
-286.123  0.62265  i
-286.117  0.651123  i
-286.11  0.680674  i
-286.104  0.711333  i
-286.097  0.743129  i
-286.091  0.776092  i
-286.084  0.810251  i
-286.078  0.845636  i
-286.071  0.882276  i
-286.065  0.920203  i
-286.058  0.959445  i
-286.052  1.00003  i
-286.045  1.042  i
-286.039  1.08537  i
-286.032  1.13017  i
-286.026  1.17644  i
-286.019  1.2242  i
-286.013  1.27348  i
-286.006  1.32431  i
-285.999  1.37673  i
-285.993  1.43074  i
-285.986  1.48639  i
-285.98  1.54371  i
-285.973  1.6027  i
-285.967  1.66341  i
-285.96  1.72585  i
-285.954  1.79005  i
-285.947  1.85604  i
-285.941  1.92382  i
-285.934  1.99344  i
-285.928  2.06489  i
-285.921  2.13821  i
-285.915  2.21341  i
-285.908  2.29051  i
-285.902  2.36952  i
-285.895  2.45046  i
-285.889  2.53333  i
-285.882  2.61816  i
-285.876  2.70494  i
-285.869  2.79369  i
-285.863  2.88441  i
-285.856  2.97711  i
-285.85  3.07179  i
-285.843  3.16845  i
-285.837  3.26708  i
-285.83  3.36769  i
-285.824  3.47027  i
-285.817  3.57481  i
-285.811  3.68131  i
-285.804  3.78974  i
-285.798  3.9001  i
-285.791  4.01238  i
-285.785  4.12654  i
-285.778  4.24258  i
-285.772  4.36046  i
-285.765  4.48017  i
-285.759  4.60167  i
-285.752  4.72493  i
-285.746  4.84992  i
-285.739  4.97661  i
-285.733  5.10495  i
-285.726  5.2349  i
-285.72  5.36643  i
-285.713  5.49948  i
-285.707  5.63401  i
-285.7  5.76996  i
-285.694  5.90729  i
-285.687  6.04593  i
-285.681  6.18582  i
-285.674  6.32691  i
-285.668  6.46913  i
-285.661  6.61241  i
-285.655  6.75668  i
-285.648  6.90188  i
-285.642  7.04793  i
-285.635  7.19475  i
-285.629  7.34226  i
-285.622  7.49039  i
-285.616  7.63905  i
-285.609  7.78815  i
-285.603  7.93762  i
-285.596  8.08735  i
-285.59  8.23726  i
-285.583  8.38726  i
-285.577  8.53726  i
-285.57  8.68715  i
-285.564  8.83684  i
-285.557  8.98623  i
-285.551  9.13522  i
-285.544  9.28371  i
-285.538  9.43161  i
-285.531  9.57879  i
-285.525  9.72517  i
-285.518  9.87063  i
-285.512  10.0151  i
-285.505  10.1584  i
-285.498  10.3005  i
-285.492  10.4412  i
-285.485  10.5806  i
-285.479  10.7183  i
-285.472  10.8544  i
-285.466  10.9888  i
-285.459  11.1213  i
-285.453  11.2518  i
-285.446  11.3803  i
-285.44  11.5065  i
-285.433  11.6305  i
-285.427  11.7522  i
-285.42  11.8713  i
-285.414  11.9879  i
-285.407  12.1018  i
-285.401  12.213  i
-285.394  12.3213  i
-285.388  12.4267  i
-285.381  12.529  i
-285.375  12.6282  i
-285.368  12.7243  i
-285.362  12.817  i
-285.355  12.9064  i
-285.349  12.9924  i
-285.342  13.0749  i
-285.336  13.1538  i
-285.329  13.2291  i
-285.323  13.3007  i
-285.316  13.3686  i
-285.31  13.4326  i
-285.303  13.4928  i
-285.297  13.5491  i
-285.29  13.6014  i
-285.284  13.6498  i
-285.277  13.6941  i
-285.271  13.7344  i
-285.264  13.7705  i
-285.258  13.8026  i
-285.251  13.8305  i
-285.245  13.8543  i
-285.238  13.874  i
-285.232  13.8894  i
-285.225  13.9007  i
-285.219  13.9078  i
-285.212  13.9107  i
-285.206  13.9095  i
-285.199  13.9041  i
-285.193  13.8946  i
-285.186  13.881  i
-285.18  13.8632  i
-285.173  13.8414  i
-285.167  13.8156  i
-285.16  13.7858  i
-285.154  13.752  i
-285.147  13.7143  i
-285.141  13.6727  i
-285.134  13.6273  i
-285.128  13.5782  i
-285.121  13.5253  i
-285.115  13.4688  i
-285.108  13.4087  i
-285.102  13.3451  i
-285.095  13.278  i
-285.089  13.2075  i
-285.082  13.1337  i
-285.076  13.0567  i
-285.069  12.9766  i
-285.063  12.8933  i
-285.056  12.8071  i
-285.05  12.718  i
-285.043  12.6261  i
-285.037  12.5314  i
-285.03  12.4342  i
-285.024  12.3343  i
-285.017  12.2321  i
-285.011  12.1274  i
-285.004  12.0206  i
-284.997  11.9115  i
-284.991  11.8004  i
-284.984  11.6874  i
-284.978  11.5725  i
-284.971  11.4558  i
-284.965  11.3374  i
-284.958  11.2175  i
-284.952  11.0961  i
-284.945  10.9734  i
-284.939  10.8494  i
-284.932  10.7242  i
-284.926  10.5979  i
-284.919  10.4707  i
-284.913  10.3426  i
-284.906  10.2137  i
-284.9  10.0841  i
-284.893  9.95394  i
-284.887  9.82326  i
-284.88  9.69216  i
-284.874  9.56074  i
-284.867  9.42908  i
-284.861  9.29726  i
-284.854  9.16538  i
-284.848  9.03351  i
-284.841  8.90173  i
-284.835  8.77012  i
-284.828  8.63876  i
-284.822  8.50772  i
-284.815  8.37708  i
-284.809  8.24689  i
-284.802  8.11723  i
-284.796  7.98817  i
-284.789  7.85977  i
-284.783  7.73208  i
-284.776  7.60517  i
-284.77  7.47908  i
-284.763  7.35388  i
-284.757  7.22962  i
-284.75  7.10634  i
-284.744  6.98409  i
-284.737  6.86291  i
-284.731  6.74284  i
-284.724  6.62392  i
-284.718  6.50619  i
-284.711  6.38969  i
-284.705  6.27444  i
-284.698  6.16046  i
-284.692  6.0478  i
-284.685  5.93648  i
-284.679  5.82651  i
-284.672  5.71791  i
-284.666  5.61071  i
-284.659  5.50493  i
-284.653  5.40056  i
-284.646  5.29764  i
-284.64  5.19616  i
-284.633  5.09614  i
-284.627  4.99757  i
-284.62  4.90048  i
-284.614  4.80485  i
-284.607  4.7107  i
-284.601  4.61801  i
-284.594  4.52679  i
-284.588  4.43704  i
-284.581  4.34875  i
-284.575  4.26191  i
-284.568  4.17652  i
-284.562  4.09257  i
-284.555  4.01005  i
-284.549  3.92895  i
-284.542  3.84925  i
-284.536  3.77095  i
-284.529  3.69403  i
-284.523  3.61848  i
-284.516  3.54428  i
-284.51  3.47141  i
-284.503  3.39986  i
-284.496  3.32962  i
-284.49  3.26066  i
-284.483  3.19297  i
-284.477  3.12653  i
-284.47  3.06132  i
-284.464  2.99732  i
-284.457  2.93451  i
-284.451  2.87288  i
-284.444  2.8124  i
-284.438  2.75305  i
-284.431  2.69482  i
-284.425  2.63768  i
-284.418  2.58162  i
-284.412  2.52661  i
-284.405  2.47263  i
-284.399  2.41967  i
-284.392  2.36771  i
-284.386  2.31672  i
-284.379  2.26669  i
-284.373  2.2176  i
-284.366  2.16943  i
-284.36  2.12217  i
-284.353  2.07578  i
-284.347  2.03026  i
-284.34  1.98559  i
-284.334  1.94176  i
-284.327  1.89873  i
-284.321  1.85651  i
-284.314  1.81507  i
-284.308  1.77439  i
-284.301  1.73447  i
-284.295  1.69528  i
-284.288  1.65682  i
-284.282  1.61906  i
-284.275  1.58199  i
-284.269  1.54561  i
-284.262  1.5099  i
-284.256  1.47484  i
-284.249  1.44042  i
-284.243  1.40663  i
-284.236  1.37346  i
-284.23  1.3409  i
-284.223  1.30894  i
-284.217  1.27757  i
-284.21  1.24677  i
-284.204  1.21654  i
-284.197  1.18687  i
-284.191  1.15774  i
-284.184  1.12916  i
-284.178  1.10111  i
-284.171  1.07358  i
-284.165  1.04656  i
-284.158  1.02005  i
-284.152  0.994046  i
-284.145  0.968531  i
-284.139  0.943501  i
-284.132  0.91895  i
-284.126  0.894871  i
-284.119  0.871257  i
-284.113  0.848103  i
-284.106  0.825402  i
-284.1  0.803148  i
-284.093  0.781335  i
-284.087  0.759959  i
-284.08  0.739013  i
-284.074  0.718491  i
-284.067  0.69839  i
-284.061  0.678702  i
-284.054  0.659424  i
-284.048  0.64055  i
-284.041  0.622075  i
-284.035  0.603994  i
-284.028  0.586303  i
-284.022  0.568996  i
-284.015  0.552068  i
-284.009  0.535516  i
-284.002  0.519334  i
-283.995  0.503518  i
-283.989  0.488062  i
-283.982  0.472963  i
-283.976  0.458215  i
-283.969  0.443815  i
-283.963  0.429756  i
-283.956  0.416036  i
-283.95  0.402648  i
-283.943  0.389588  i
-283.937  0.376853  i
-283.93  0.364436  i
-283.924  0.352334  i
-283.917  0.340541  i
-283.911  0.329054  i
-283.904  0.317867  i
-283.898  0.306975  i
-283.891  0.296374  i
-283.885  0.28606  i
-283.878  0.276027  i
-283.872  0.26627  i
-283.865  0.256786  i
-283.859  0.247568  i
-283.852  0.238613  i
-283.846  0.229916  i
-283.839  0.221472  i
-283.833  0.213275  i
-283.826  0.205322  i
-283.82  0.197607  i
-283.813  0.190127  i
-283.807  0.182875  i
-283.8  0.175848  i
-283.794  0.16904  i
-283.787  0.162447  i
-283.781  0.156064  i
-283.774  0.149887  i
-283.768  0.143911  i
-283.761  0.138131  i
-283.755  0.132543  i
-283.748  0.127143  i
-283.742  0.121925  i
-283.735  0.116885  i
-283.729  0.112019  i
-283.722  0.107323  i
-283.716  0.102791  i
-283.709  0.0984205  i
-283.703  0.0942064  i
-283.696  0.0901446  i
-283.69  0.086231  i
-283.683  0.0824615  i
-283.677  0.078832  i
-283.67  0.0753386  i
-283.664  0.0719773  i
-283.657  0.0687443  i
-283.651  0.0656357  i
-283.644  0.0626478  i
-283.638  0.059777  i
-283.631  0.0570196  i
-283.625  0.0543721  i
-283.618  0.0518309  i
-283.612  0.0493928  i
-283.605  0.0470542  i
-283.599  0.0448121  i
-283.592  0.0426631  i
-283.586  0.0406041  i
-283.579  0.038632  i
-283.573  0.0367439  i
-283.566  0.0349368  i
-283.56  0.0332078  i
-283.553  0.0315542  i
-283.547  0.0299733  i
-283.54  0.0284623  i
-283.534  0.0270187  i
-283.527  0.02564  i
-283.521  0.0243238  i
-283.514  0.0230676  i
-283.508  0.0218692  i
-283.501  0.0207263  i
-283.494  0.0196367  i
-283.488  0.0185983  i
-283.481  0.0176091  i
-283.475  0.0166671  i
-283.468  0.0157702  i
-283.462  0.0149168  i
-283.455  0.0141049  i
-283.449  0.0133328  i
-283.442  0.0125989  i
-283.436  0.0119014  i
-283.429  0.0112389  i
-283.423  0.0106098  i
-283.416  0.0100125  i
-283.41  0.00944583  i
-283.403  0.00890826  i
-283.397  0.00839852  i
-283.39  0.00791533  i
-283.384  0.00745749  i
-283.377  0.0070238  i
-283.371  0.00661316  i
-283.364  0.00622447  i
-283.358  0.00585668  i
-283.351  0.00550881  i
-283.345  0.00517989  i
-283.338  0.00486899  i
-283.332  0.00457524  i
-283.325  0.00429779  i
-283.319  0.00403582  i
-283.312  0.00378857  i
-283.306  0.00355529  i
-283.299  0.00333526  i
-283.293  0.00312782  i
-283.286  0.0029323  i
-283.28  0.00274809  i
-283.273  0.0025746  i
-283.267  0.00241126  i
-283.26  0.00225754  i
-283.254  0.00211291  i
-283.247  0.00197689  i
-283.241  0.00184901  i
-283.234  0.00172883  i
-283.228  0.00161592  i
-283.221  0.00150988  i
-283.215  0.00141034  i
-283.208  0.00131691  i
-283.202  0.00122927  i
-283.195  0.00114708  i
-283.189  0.00107002  i
-283.182  0.000997811  i
-283.176  0.000930164  i
-283.169  0.000866814  i
-283.163  0.000807509  i
-283.156  0.000752011  i
-283.15  0.000700094  i
-283.143  0.000651543  i
-283.137  0.000606158  i
-283.13  0.000563745  i
-283.124  0.000524125  i
-283.117  0.000487127  i
-283.111  0.00045259  i
-283.104  0.000420361  i
-283.098  0.000390297  i
-283.091  0.000362261  i
-283.085  0.000336128  i
-283.078  0.000311775  i
-283.072  0.00028909  i
-283.065  0.000267967  i
-283.059  0.000248303  i
-283.052  0.000230006  i
-283.046  0.000212986  i
-283.039  0.000197159  i
-283.033  0.000182448  i
-283.026  0.000168778  i
-283.02  0.000156079  i
-283.013  0.000144288  i
-283.007  0.000133343  i
-283  0.000123187  i
