# Supplementary material for: Femtosecond concerted rotation of molecules on a 2D material interface
Source: Nat Commun. 2026 Feb 27;17:2110. doi: 10.1038/s41467-026-69801-6 (PMC12954116; doi:10.1038/s41467-026-69801-6)
Supplement: Supplementary file 6 — Source Data 4 [file 41467_2026_69801_MOESM6_ESM.zip › FigS15/S15c.txt]

# Curve 0 of 5, 8 points
# x y delta_x delta_y type
-286.434 -0  0  4.671  i
-284.367 -0  0  4.977  i
-284.313 -0  0  2.583  i
-284.286 -0  0  1.899  i
-284.231 -0  0  2.565  i
-284.204 -0  0  1.944  i
 21.66  0  0  0  o
 21.66  0  0  0  o


# Curve 1 of 5, 8 points
# x y delta_x delta_y type
-288.312 -0  0  5.698  i
-285.32 -0  0  1.43  i
-285.293 -0  0  3.069  i
-285.266 -0  0  5.379  i
-285.13 -0  0  3.146  i
-285.102 -0  0  2.398  i
-284.586 -0  0  0.8008  i
-284.504 -0  0  0.8591  i


# Curve 2 of 5, 1000 points
# Curve title: "Total"
# x y type
-289.5  0.0201357  i
-289.493  0.0214165  i
-289.487  0.0227711  i
-289.48  0.0242032  i
-289.474  0.0257166  i
-289.467  0.0273154  i
-289.461  0.0290038  i
-289.454  0.0307861  i
-289.448  0.0326668  i
-289.441  0.0346507  i
-289.435  0.0367427  i
-289.428  0.0389477  i
-289.422  0.0412712  i
-289.415  0.0437184  i
-289.409  0.046295  i
-289.402  0.0490069  i
-289.396  0.0518601  i
-289.389  0.0548608  i
-289.383  0.0580155  i
-289.376  0.0613308  i
-289.37  0.0648136  i
-289.363  0.068471  i
-289.357  0.0723103  i
-289.35  0.0763391  i
-289.344  0.0805649  i
-289.337  0.084996  i
-289.331  0.0896403  i
-289.324  0.0945065  i
-289.318  0.099603  i
-289.311  0.104939  i
-289.305  0.110523  i
-289.298  0.116365  i
-289.292  0.122474  i
-289.285  0.128861  i
-289.279  0.135534  i
-289.272  0.142505  i
-289.266  0.149784  i
-289.259  0.157381  i
-289.253  0.165308  i
-289.246  0.173574  i
-289.24  0.182193  i
-289.233  0.191175  i
-289.227  0.200531  i
-289.22  0.210275  i
-289.214  0.220417  i
-289.207  0.23097  i
-289.201  0.241946  i
-289.194  0.253358  i
-289.188  0.265219  i
-289.181  0.27754  i
-289.175  0.290336  i
-289.168  0.303619  i
-289.162  0.317403  i
-289.155  0.331699  i
-289.149  0.346522  i
-289.142  0.361885  i
-289.136  0.377801  i
-289.129  0.394284  i
-289.123  0.411346  i
-289.116  0.429001  i
-289.11  0.447263  i
-289.103  0.466144  i
-289.097  0.485657  i
-289.09  0.505816  i
-289.084  0.526634  i
-289.077  0.548122  i
-289.071  0.570295  i
-289.064  0.593163  i
-289.058  0.616739  i
-289.051  0.641035  i
-289.045  0.666063  i
-289.038  0.691834  i
-289.032  0.718358  i
-289.025  0.745647  i
-289.019  0.77371  i
-289.012  0.802557  i
-289.006  0.832198  i
-288.999  0.862642  i
-288.992  0.893897  i
-288.986  0.92597  i
-288.979  0.95887  i
-288.973  0.992602  i
-288.966  1.02717  i
-288.96  1.06259  i
-288.953  1.09885  i
-288.947  1.13597  i
-288.94  1.17394  i
-288.934  1.21277  i
-288.927  1.25246  i
-288.921  1.29301  i
-288.914  1.33443  i
-288.908  1.3767  i
-288.901  1.41983  i
-288.895  1.46382  i
-288.888  1.50866  i
-288.882  1.55434  i
-288.875  1.60087  i
-288.869  1.64823  i
-288.862  1.69642  i
-288.856  1.74543  i
-288.849  1.79524  i
-288.843  1.84585  i
-288.836  1.89724  i
-288.83  1.94941  i
-288.823  2.00233  i
-288.817  2.05599  i
-288.81  2.11037  i
-288.804  2.16546  i
-288.797  2.22123  i
-288.791  2.27767  i
-288.784  2.33475  i
-288.778  2.39245  i
-288.771  2.45075  i
-288.765  2.50962  i
-288.758  2.56903  i
-288.752  2.62896  i
-288.745  2.68938  i
-288.739  2.75025  i
-288.732  2.81155  i
-288.726  2.87324  i
-288.719  2.93529  i
-288.713  2.99766  i
-288.706  3.06032  i
-288.7  3.12324  i
-288.693  3.18637  i
-288.687  3.24967  i
-288.68  3.31311  i
-288.674  3.37665  i
-288.667  3.44024  i
-288.661  3.50384  i
-288.654  3.5674  i
-288.648  3.63089  i
-288.641  3.69426  i
-288.635  3.75746  i
-288.628  3.82045  i
-288.622  3.88317  i
-288.615  3.9456  i
-288.609  4.00766  i
-288.602  4.06933  i
-288.596  4.13055  i
-288.589  4.19126  i
-288.583  4.25143  i
-288.576  4.311  i
-288.57  4.36993  i
-288.563  4.42816  i
-288.557  4.48565  i
-288.55  4.54235  i
-288.544  4.5982  i
-288.537  4.65317  i
-288.531  4.7072  i
-288.524  4.76024  i
-288.518  4.81225  i
-288.511  4.86319  i
-288.505  4.91299  i
-288.498  4.96163  i
-288.491  5.00905  i
-288.485  5.05521  i
-288.478  5.10007  i
-288.472  5.14359  i
-288.465  5.18572  i
-288.459  5.22643  i
-288.452  5.26567  i
-288.446  5.30341  i
-288.439  5.33961  i
-288.433  5.37424  i
-288.426  5.40726  i
-288.42  5.43864  i
-288.413  5.46835  i
-288.407  5.49636  i
-288.4  5.52264  i
-288.394  5.54718  i
-288.387  5.56993  i
-288.381  5.59088  i
-288.374  5.61001  i
-288.368  5.6273  i
-288.361  5.64274  i
-288.355  5.6563  i
-288.348  5.66797  i
-288.342  5.67774  i
-288.335  5.6856  i
-288.329  5.69155  i
-288.322  5.69558  i
-288.316  5.69767  i
-288.309  5.69784  i
-288.303  5.69608  i
-288.296  5.69239  i
-288.29  5.68677  i
-288.283  5.67924  i
-288.277  5.6698  i
-288.27  5.65846  i
-288.264  5.64522  i
-288.257  5.63011  i
-288.251  5.61314  i
-288.244  5.59433  i
-288.238  5.57369  i
-288.231  5.55125  i
-288.225  5.52702  i
-288.218  5.50104  i
-288.212  5.47333  i
-288.205  5.44391  i
-288.199  5.41282  i
-288.192  5.38008  i
-288.186  5.34573  i
-288.179  5.3098  i
-288.173  5.27233  i
-288.166  5.23335  i
-288.16  5.19289  i
-288.153  5.15101  i
-288.147  5.10773  i
-288.14  5.06311  i
-288.134  5.01717  i
-288.127  4.96997  i
-288.121  4.92154  i
-288.114  4.87194  i
-288.108  4.8212  i
-288.101  4.76938  i
-288.095  4.71652  i
-288.088  4.66266  i
-288.082  4.60786  i
-288.075  4.55217  i
-288.069  4.49562  i
-288.062  4.43827  i
-288.056  4.38018  i
-288.049  4.32138  i
-288.043  4.26193  i
-288.036  4.20187  i
-288.03  4.14126  i
-288.023  4.08014  i
-288.017  4.01857  i
-288.01  3.95658  i
-288.004  3.89424  i
-287.997  3.83158  i
-287.99  3.76866  i
-287.984  3.70551  i
-287.977  3.6422  i
-287.971  3.57876  i
-287.964  3.51523  i
-287.958  3.45167  i
-287.951  3.38811  i
-287.945  3.3246  i
-287.938  3.26119  i
-287.932  3.1979  i
-287.925  3.13478  i
-287.919  3.07188  i
-287.912  3.00923  i
-287.906  2.94686  i
-287.899  2.88482  i
-287.893  2.82313  i
-287.886  2.76184  i
-287.88  2.70097  i
-287.873  2.64056  i
-287.867  2.58063  i
-287.86  2.52123  i
-287.854  2.46237  i
-287.847  2.40408  i
-287.841  2.3464  i
-287.834  2.28934  i
-287.828  2.23292  i
-287.821  2.17718  i
-287.815  2.12213  i
-287.808  2.06779  i
-287.802  2.01419  i
-287.795  1.96133  i
-287.789  1.90925  i
-287.782  1.85794  i
-287.776  1.80743  i
-287.769  1.75773  i
-287.763  1.70885  i
-287.756  1.66081  i
-287.75  1.61361  i
-287.743  1.56727  i
-287.737  1.52178  i
-287.73  1.47717  i
-287.724  1.43343  i
-287.717  1.39057  i
-287.711  1.34859  i
-287.704  1.3075  i
-287.698  1.2673  i
-287.691  1.228  i
-287.685  1.18958  i
-287.678  1.15207  i
-287.672  1.11544  i
-287.665  1.07971  i
-287.659  1.04487  i
-287.652  1.01092  i
-287.646  0.977849  i
-287.639  0.945663  i
-287.633  0.914355  i
-287.626  0.88392  i
-287.62  0.854353  i
-287.613  0.825649  i
-287.607  0.797802  i
-287.6  0.770806  i
-287.594  0.744655  i
-287.587  0.71934  i
-287.581  0.694857  i
-287.574  0.671197  i
-287.568  0.648352  i
-287.561  0.626316  i
-287.555  0.60508  i
-287.548  0.584637  i
-287.542  0.564979  i
-287.535  0.546097  i
-287.529  0.527984  i
-287.522  0.510631  i
-287.516  0.494032  i
-287.509  0.478177  i
-287.503  0.46306  i
-287.496  0.448672  i
-287.489  0.435006  i
-287.483  0.422054  i
-287.476  0.409809  i
-287.47  0.398264  i
-287.463  0.387413  i
-287.457  0.377248  i
-287.45  0.367764  i
-287.444  0.358954  i
-287.437  0.350812  i
-287.431  0.343332  i
-287.424  0.336511  i
-287.418  0.330342  i
-287.411  0.324821  i
-287.405  0.319943  i
-287.398  0.315706  i
-287.392  0.312104  i
-287.385  0.309136  i
-287.379  0.306798  i
-287.372  0.305087  i
-287.366  0.304001  i
-287.359  0.303539  i
-287.353  0.303699  i
-287.346  0.30448  i
-287.34  0.305882  i
-287.333  0.307903  i
-287.327  0.310545  i
-287.32  0.313807  i
-287.314  0.31769  i
-287.307  0.322195  i
-287.301  0.327323  i
-287.294  0.333077  i
-287.288  0.339458  i
-287.281  0.346468  i
-287.275  0.35411  i
-287.268  0.362387  i
-287.262  0.371302  i
-287.255  0.380858  i
-287.249  0.39106  i
-287.242  0.401909  i
-287.236  0.413412  i
-287.229  0.425571  i
-287.223  0.438391  i
-287.216  0.451877  i
-287.21  0.466033  i
-287.203  0.480863  i
-287.197  0.496373  i
-287.19  0.512567  i
-287.184  0.529449  i
-287.177  0.547026  i
-287.171  0.5653  i
-287.164  0.584278  i
-287.158  0.603963  i
-287.151  0.62436  i
-287.145  0.645474  i
-287.138  0.667308  i
-287.132  0.689866  i
-287.125  0.713153  i
-287.119  0.737172  i
-287.112  0.761926  i
-287.106  0.787417  i
-287.099  0.81365  i
-287.093  0.840625  i
-287.086  0.868344  i
-287.08  0.89681  i
-287.073  0.926022  i
-287.067  0.955982  i
-287.06  0.98669  i
-287.054  1.01814  i
-287.047  1.05034  i
-287.041  1.08329  i
-287.034  1.11698  i
-287.028  1.1514  i
-287.021  1.18656  i
-287.015  1.22245  i
-287.008  1.25907  i
-287.002  1.2964  i
-286.995  1.33445  i
-286.988  1.37321  i
-286.982  1.41266  i
-286.975  1.45281  i
-286.969  1.49363  i
-286.962  1.53512  i
-286.956  1.57727  i
-286.949  1.62006  i
-286.943  1.66349  i
-286.936  1.70753  i
-286.93  1.75217  i
-286.923  1.7974  i
-286.917  1.8432  i
-286.91  1.88955  i
-286.904  1.93643  i
-286.897  1.98382  i
-286.891  2.03171  i
-286.884  2.08006  i
-286.878  2.12887  i
-286.871  2.17809  i
-286.865  2.22772  i
-286.858  2.27772  i
-286.852  2.32806  i
-286.845  2.37873  i
-286.839  2.42969  i
-286.832  2.48091  i
-286.826  2.53237  i
-286.819  2.58402  i
-286.813  2.63585  i
-286.806  2.68782  i
-286.8  2.7399  i
-286.793  2.79205  i
-286.787  2.84424  i
-286.78  2.89643  i
-286.774  2.94859  i
-286.767  3.00068  i
-286.761  3.05267  i
-286.754  3.10452  i
-286.748  3.15619  i
-286.741  3.20765  i
-286.735  3.25885  i
-286.728  3.30975  i
-286.722  3.36033  i
-286.715  3.41054  i
-286.709  3.46033  i
-286.702  3.50968  i
-286.696  3.55855  i
-286.689  3.60688  i
-286.683  3.65465  i
-286.676  3.70182  i
-286.67  3.74834  i
-286.663  3.79419  i
-286.657  3.83931  i
-286.65  3.88368  i
-286.644  3.92725  i
-286.637  3.96999  i
-286.631  4.01187  i
-286.624  4.05284  i
-286.618  4.09287  i
-286.611  4.13194  i
-286.605  4.17  i
-286.598  4.20702  i
-286.592  4.24297  i
-286.585  4.27782  i
-286.579  4.31155  i
-286.572  4.34412  i
-286.566  4.37551  i
-286.559  4.40568  i
-286.553  4.43462  i
-286.546  4.46231  i
-286.54  4.48871  i
-286.533  4.51382  i
-286.527  4.5376  i
-286.52  4.56005  i
-286.514  4.58115  i
-286.507  4.60088  i
-286.501  4.61923  i
-286.494  4.63619  i
-286.487  4.65175  i
-286.481  4.66591  i
-286.474  4.67865  i
-286.468  4.68997  i
-286.461  4.69988  i
-286.455  4.70837  i
-286.448  4.71544  i
-286.442  4.7211  i
-286.435  4.72536  i
-286.429  4.72821  i
-286.422  4.72967  i
-286.416  4.72976  i
-286.409  4.72848  i
-286.403  4.72585  i
-286.396  4.72189  i
-286.39  4.71662  i
-286.383  4.71006  i
-286.377  4.70223  i
-286.37  4.69316  i
-286.364  4.68288  i
-286.357  4.67141  i
-286.351  4.65878  i
-286.344  4.64504  i
-286.338  4.63021  i
-286.331  4.61433  i
-286.325  4.59745  i
-286.318  4.57959  i
-286.312  4.56081  i
-286.305  4.54114  i
-286.299  4.52064  i
-286.292  4.49934  i
-286.286  4.4773  i
-286.279  4.45458  i
-286.273  4.43121  i
-286.266  4.40726  i
-286.26  4.38278  i
-286.253  4.35782  i
-286.247  4.33245  i
-286.24  4.30671  i
-286.234  4.28068  i
-286.227  4.25442  i
-286.221  4.22797  i
-286.214  4.20142  i
-286.208  4.17482  i
-286.201  4.14823  i
-286.195  4.12173  i
-286.188  4.09538  i
-286.182  4.06924  i
-286.175  4.04339  i
-286.169  4.0179  i
-286.162  3.99282  i
-286.156  3.96824  i
-286.149  3.94422  i
-286.143  3.92083  i
-286.136  3.89815  i
-286.13  3.87623  i
-286.123  3.85516  i
-286.117  3.83501  i
-286.11  3.81583  i
-286.104  3.79772  i
-286.097  3.78072  i
-286.091  3.76492  i
-286.084  3.75038  i
-286.078  3.73717  i
-286.071  3.72536  i
-286.065  3.71502  i
-286.058  3.70621  i
-286.052  3.69901  i
-286.045  3.69346  i
-286.039  3.68965  i
-286.032  3.68764  i
-286.026  3.68747  i
-286.019  3.68923  i
-286.013  3.69296  i
-286.006  3.69873  i
-285.999  3.70659  i
-285.993  3.71659  i
-285.986  3.72881  i
-285.98  3.74327  i
-285.973  3.76005  i
-285.967  3.77918  i
-285.96  3.80072  i
-285.954  3.8247  i
-285.947  3.85118  i
-285.941  3.8802  i
-285.934  3.91179  i
-285.928  3.946  i
-285.921  3.98285  i
-285.915  4.02239  i
-285.908  4.06464  i
-285.902  4.10963  i
-285.895  4.15739  i
-285.889  4.20795  i
-285.882  4.26131  i
-285.876  4.31751  i
-285.869  4.37655  i
-285.863  4.43846  i
-285.856  4.50323  i
-285.85  4.57089  i
-285.843  4.64143  i
-285.837  4.71485  i
-285.83  4.79116  i
-285.824  4.87034  i
-285.817  4.95241  i
-285.811  5.03733  i
-285.804  5.12511  i
-285.798  5.21571  i
-285.791  5.30914  i
-285.785  5.40535  i
-285.778  5.50434  i
-285.772  5.60606  i
-285.765  5.71048  i
-285.759  5.81758  i
-285.752  5.92731  i
-285.746  6.03963  i
-285.739  6.1545  i
-285.733  6.27187  i
-285.726  6.39168  i
-285.72  6.51389  i
-285.713  6.63843  i
-285.707  6.76525  i
-285.7  6.89428  i
-285.694  7.02546  i
-285.687  7.15872  i
-285.681  7.29397  i
-285.674  7.43116  i
-285.668  7.5702  i
-285.661  7.711  i
-285.655  7.8535  i
-285.648  7.99759  i
-285.642  8.14319  i
-285.635  8.29021  i
-285.629  8.43856  i
-285.622  8.58813  i
-285.616  8.73884  i
-285.609  8.89057  i
-285.603  9.04323  i
-285.596  9.19672  i
-285.59  9.35092  i
-285.583  9.50573  i
-285.577  9.66103  i
-285.57  9.81673  i
-285.564  9.97269  i
-285.557  10.1288  i
-285.551  10.285  i
-285.544  10.4411  i
-285.538  10.597  i
-285.531  10.7526  i
-285.525  10.9078  i
-285.518  11.0625  i
-285.512  11.2165  i
-285.505  11.3697  i
-285.498  11.522  i
-285.492  11.6733  i
-285.485  11.8235  i
-285.479  11.9724  i
-285.472  12.12  i
-285.466  12.2661  i
-285.459  12.4106  i
-285.453  12.5534  i
-285.446  12.6944  i
-285.44  12.8335  i
-285.433  12.9705  i
-285.427  13.1054  i
-285.42  13.238  i
-285.414  13.3684  i
-285.407  13.4962  i
-285.401  13.6216  i
-285.394  13.7443  i
-285.388  13.8643  i
-285.381  13.9815  i
-285.375  14.0958  i
-285.368  14.2071  i
-285.362  14.3154  i
-285.355  14.4206  i
-285.349  14.5225  i
-285.342  14.6213  i
-285.336  14.7167  i
-285.329  14.8087  i
-285.323  14.8973  i
-285.316  14.9824  i
-285.31  15.064  i
-285.303  15.1421  i
-285.297  15.2165  i
-285.29  15.2874  i
-285.284  15.3546  i
-285.277  15.4181  i
-285.271  15.4779  i
-285.264  15.5341  i
-285.258  15.5865  i
-285.251  15.6352  i
-285.245  15.6803  i
-285.238  15.7216  i
-285.232  15.7593  i
-285.225  15.7933  i
-285.219  15.8237  i
-285.212  15.8505  i
-285.206  15.8738  i
-285.199  15.8935  i
-285.193  15.9097  i
-285.186  15.9225  i
-285.18  15.9319  i
-285.173  15.938  i
-285.167  15.9409  i
-285.16  15.9405  i
-285.154  15.937  i
-285.147  15.9305  i
-285.141  15.9211  i
-285.134  15.9087  i
-285.128  15.8936  i
-285.121  15.8757  i
-285.115  15.8553  i
-285.108  15.8323  i
-285.102  15.807  i
-285.095  15.7793  i
-285.089  15.7495  i
-285.082  15.7176  i
-285.076  15.6837  i
-285.069  15.648  i
-285.063  15.6105  i
-285.056  15.5714  i
-285.05  15.5309  i
-285.043  15.4889  i
-285.037  15.4457  i
-285.03  15.4014  i
-285.024  15.3561  i
-285.017  15.3099  i
-285.011  15.263  i
-285.004  15.2154  i
-284.997  15.1674  i
-284.991  15.119  i
-284.984  15.0704  i
-284.978  15.0217  i
-284.971  14.9729  i
-284.965  14.9243  i
-284.958  14.876  i
-284.952  14.8281  i
-284.945  14.7806  i
-284.939  14.7338  i
-284.932  14.6877  i
-284.926  14.6424  i
-284.919  14.5981  i
-284.913  14.5548  i
-284.906  14.5127  i
-284.9  14.4719  i
-284.893  14.4324  i
-284.887  14.3944  i
-284.88  14.3579  i
-284.874  14.323  i
-284.867  14.2898  i
-284.861  14.2584  i
-284.854  14.2289  i
-284.848  14.2013  i
-284.841  14.1756  i
-284.835  14.152  i
-284.828  14.1306  i
-284.822  14.1112  i
-284.815  14.0941  i
-284.809  14.0791  i
-284.802  14.0665  i
-284.796  14.0561  i
-284.789  14.0481  i
-284.783  14.0423  i
-284.776  14.039  i
-284.77  14.0379  i
-284.763  14.0393  i
-284.757  14.043  i
-284.75  14.049  i
-284.744  14.0573  i
-284.737  14.068  i
-284.731  14.0809  i
-284.724  14.0961  i
-284.718  14.1135  i
-284.711  14.1331  i
-284.705  14.1548  i
-284.698  14.1786  i
-284.692  14.2044  i
-284.685  14.2321  i
-284.679  14.2618  i
-284.672  14.2933  i
-284.666  14.3265  i
-284.659  14.3614  i
-284.653  14.3979  i
-284.646  14.436  i
-284.64  14.4754  i
-284.633  14.5161  i
-284.627  14.5581  i
-284.62  14.6011  i
-284.614  14.6452  i
-284.607  14.6902  i
-284.601  14.736  i
-284.594  14.7825  i
-284.588  14.8296  i
-284.581  14.8771  i
-284.575  14.925  i
-284.568  14.973  i
-284.562  15.0212  i
-284.555  15.0693  i
-284.549  15.1173  i
-284.542  15.165  i
-284.536  15.2122  i
-284.529  15.259  i
-284.523  15.3051  i
-284.516  15.3504  i
-284.51  15.3947  i
-284.503  15.4381  i
-284.496  15.4803  i
-284.49  15.5211  i
-284.483  15.5606  i
-284.477  15.5985  i
-284.47  15.6348  i
-284.464  15.6693  i
-284.457  15.7019  i
-284.451  15.7325  i
-284.444  15.761  i
-284.438  15.7873  i
-284.431  15.8112  i
-284.425  15.8327  i
-284.418  15.8516  i
-284.412  15.8679  i
-284.405  15.8815  i
-284.399  15.8922  i
-284.392  15.9001  i
-284.386  15.9049  i
-284.379  15.9067  i
-284.373  15.9053  i
-284.366  15.9007  i
-284.36  15.8928  i
-284.353  15.8815  i
-284.347  15.8668  i
-284.34  15.8487  i
-284.334  15.8271  i
-284.327  15.8019  i
-284.321  15.7731  i
-284.314  15.7407  i
-284.308  15.7046  i
-284.301  15.6648  i
-284.295  15.6213  i
-284.288  15.5741  i
-284.282  15.5232  i
-284.275  15.4685  i
-284.269  15.4101  i
-284.262  15.3479  i
-284.256  15.2821  i
-284.249  15.2125  i
-284.243  15.1392  i
-284.236  15.0622  i
-284.23  14.9816  i
-284.223  14.8974  i
-284.217  14.8096  i
-284.21  14.7182  i
-284.204  14.6234  i
-284.197  14.5251  i
-284.191  14.4234  i
-284.184  14.3184  i
-284.178  14.2102  i
-284.171  14.0987  i
-284.165  13.9841  i
-284.158  13.8664  i
-284.152  13.7457  i
-284.145  13.6221  i
-284.139  13.4957  i
-284.132  13.3665  i
-284.126  13.2346  i
-284.119  13.1002  i
-284.113  12.9633  i
-284.106  12.824  i
-284.1  12.6824  i
-284.093  12.5386  i
-284.087  12.3927  i
-284.08  12.2448  i
-284.074  12.0951  i
-284.067  11.9435  i
-284.061  11.7902  i
-284.054  11.6354  i
-284.048  11.479  i
-284.041  11.3214  i
-284.035  11.1624  i
-284.028  11.0023  i
-284.022  10.8412  i
-284.015  10.6791  i
-284.009  10.5161  i
-284.002  10.3525  i
-283.995  10.1882  i
-283.989  10.0235  i
-283.982  9.85828  i
-283.976  9.69279  i
-283.969  9.52711  i
-283.963  9.36133  i
-283.956  9.19555  i
-283.95  9.02987  i
-283.943  8.86439  i
-283.937  8.69921  i
-283.93  8.53442  i
-283.924  8.37011  i
-283.917  8.20637  i
-283.911  8.04329  i
-283.904  7.88096  i
-283.898  7.71947  i
-283.891  7.55889  i
-283.885  7.3993  i
-283.878  7.24078  i
-283.872  7.0834  i
-283.865  6.92725  i
-283.859  6.77238  i
-283.852  6.61887  i
-283.846  6.46677  i
-283.839  6.31615  i
-283.833  6.16708  i
-283.826  6.0196  i
-283.82  5.87377  i
-283.813  5.72964  i
-283.807  5.58725  i
-283.8  5.44667  i
-283.794  5.30792  i
-283.787  5.17104  i
-283.781  5.03609  i
-283.774  4.90308  i
-283.768  4.77205  i
-283.761  4.64303  i
-283.755  4.51605  i
-283.748  4.39113  i
-283.742  4.26829  i
-283.735  4.14755  i
-283.729  4.02894  i
-283.722  3.91245  i
-283.716  3.79811  i
-283.709  3.68592  i
-283.703  3.5759  i
-283.696  3.46803  i
-283.69  3.36234  i
-283.683  3.25882  i
-283.677  3.15746  i
-283.67  3.05827  i
-283.664  2.96124  i
-283.657  2.86636  i
-283.651  2.77363  i
-283.644  2.68302  i
-283.638  2.59454  i
-283.631  2.50817  i
-283.625  2.42388  i
-283.618  2.34167  i
-283.612  2.26151  i
-283.605  2.1834  i
-283.599  2.10729  i
-283.592  2.03318  i
-283.586  1.96105  i
-283.579  1.89085  i
-283.573  1.82258  i
-283.566  1.75621  i
-283.56  1.6917  i
-283.553  1.62903  i
-283.547  1.56818  i
-283.54  1.50911  i
-283.534  1.45179  i
-283.527  1.39619  i
-283.521  1.34229  i
-283.514  1.29005  i
-283.508  1.23944  i
-283.501  1.19043  i
-283.494  1.14299  i
-283.488  1.09708  i
-283.481  1.05267  i
-283.475  1.00973  i
-283.468  0.968226  i
-283.462  0.928127  i
-283.455  0.889399  i
-283.449  0.852009  i
-283.442  0.815926  i
-283.436  0.781116  i
-283.429  0.747548  i
-283.423  0.715189  i
-283.416  0.684008  i
-283.41  0.653974  i
-283.403  0.625054  i
-283.397  0.597219  i
-283.39  0.570437  i
-283.384  0.544678  i
-283.377  0.519913  i
-283.371  0.496113  i
-283.364  0.473247  i
-283.358  0.451288  i
-283.351  0.430207  i
-283.345  0.409978  i
-283.338  0.390572  i
-283.332  0.371963  i
-283.325  0.354125  i
-283.319  0.337033  i
-283.312  0.32066  i
-283.306  0.304984  i
-283.299  0.289979  i
-283.293  0.275622  i
-283.286  0.261891  i
-283.28  0.248762  i
-283.273  0.236214  i
-283.267  0.224226  i
-283.26  0.212776  i
-283.254  0.201845  i
-283.247  0.191414  i
-283.241  0.181461  i
-283.234  0.17197  i
-283.228  0.162923  i
-283.221  0.1543  i
-283.215  0.146086  i
-283.208  0.138265  i
-283.202  0.130819  i
-283.195  0.123733  i
-283.189  0.116993  i
-283.182  0.110584  i
-283.176  0.104492  i
-283.169  0.0987032  i
-283.163  0.0932044  i
-283.156  0.0879832  i
-283.15  0.0830272  i
-283.143  0.0783248  i
-283.137  0.0738644  i
-283.13  0.0696352  i
-283.124  0.0656267  i
-283.117  0.0618286  i
-283.111  0.0582313  i
-283.104  0.0548252  i
-283.098  0.0516015  i
-283.091  0.0485513  i
-283.085  0.0456665  i
-283.078  0.042939  i
-283.072  0.0403612  i
-283.065  0.0379257  i
-283.059  0.0356254  i
-283.052  0.0334537  i
-283.046  0.031404  i
-283.039  0.0294703  i
-283.033  0.0276465  i
-283.026  0.0259271  i
-283.02  0.0243067  i
-283.013  0.02278  i
-283.007  0.0213422  i
-283  0.0199886  i


# Curve 3 of 5, 1000 points
# Curve title: "CuPc$^0$"
# x y type
-289.5  2.20587e-16  i
-289.493  2.58706e-16  i
-289.487  3.0331e-16  i
-289.48  3.55484e-16  i
-289.474  4.16491e-16  i
-289.467  4.87803e-16  i
-289.461  5.71132e-16  i
-289.454  6.68468e-16  i
-289.448  7.82129e-16  i
-289.441  9.14806e-16  i
-289.435  1.06963e-15  i
-289.428  1.25023e-15  i
-289.422  1.46082e-15  i
-289.415  1.70632e-15  i
-289.409  1.99239e-15  i
-289.402  2.32564e-15  i
-289.396  2.71371e-15  i
-289.389  3.16547e-15  i
-289.383  3.69117e-15  i
-289.376  4.30273e-15  i
-289.37  5.01391e-15  i
-289.363  5.84066e-15  i
-289.357  6.80143e-15  i
-289.35  7.91757e-15  i
-289.344  9.21374e-15  i
-289.337  1.07185e-14  i
-289.331  1.24647e-14  i
-289.324  1.44906e-14  i
-289.318  1.684e-14  i
-289.311  1.95637e-14  i
-289.305  2.27202e-14  i
-289.298  2.63771e-14  i
-289.292  3.06122e-14  i
-289.285  3.55152e-14  i
-289.279  4.11897e-14  i
-289.272  4.77545e-14  i
-289.266  5.53469e-14  i
-289.259  6.41247e-14  i
-289.253  7.42695e-14  i
-289.246  8.59901e-14  i
-289.24  9.95266e-14  i
-289.233  1.15155e-13  i
-289.227  1.33192e-13  i
-289.22  1.54003e-13  i
-289.214  1.78005e-13  i
-289.207  2.05678e-13  i
-289.201  2.37572e-13  i
-289.194  2.7432e-13  i
-289.188  3.16644e-13  i
-289.181  3.65374e-13  i
-289.175  4.21461e-13  i
-289.168  4.85994e-13  i
-289.162  5.60217e-13  i
-289.155  6.45558e-13  i
-289.149  7.43647e-13  i
-289.142  8.5635e-13  i
-289.136  9.858e-13  i
-289.129  1.13443e-12  i
-289.123  1.30504e-12  i
-289.116  1.50079e-12  i
-289.11  1.72531e-12  i
-289.103  1.98276e-12  i
-289.097  2.27785e-12  i
-289.09  2.61597e-12  i
-289.084  3.00326e-12  i
-289.077  3.44673e-12  i
-289.071  3.95434e-12  i
-289.064  4.53517e-12  i
-289.058  5.19955e-12  i
-289.051  5.95924e-12  i
-289.045  6.82762e-12  i
-289.038  7.81989e-12  i
-289.032  8.95333e-12  i
-289.025  1.02476e-11  i
-289.019  1.1725e-11  i
-289.012  1.34108e-11  i
-289.006  1.53338e-11  i
-288.999  1.75266e-11  i
-288.992  2.00263e-11  i
-288.986  2.28747e-11  i
-288.979  2.61193e-11  i
-288.973  2.98142e-11  i
-288.966  3.40201e-11  i
-288.96  3.88063e-11  i
-288.953  4.42508e-11  i
-288.947  5.04421e-11  i
-288.94  5.74801e-11  i
-288.934  6.5478e-11  i
-288.927  7.45635e-11  i
-288.921  8.48809e-11  i
-288.914  9.65932e-11  i
-288.908  1.09884e-10  i
-288.901  1.24962e-10  i
-288.895  1.42061e-10  i
-288.888  1.61444e-10  i
-288.882  1.8341e-10  i
-288.875  2.08294e-10  i
-288.869  2.36474e-10  i
-288.862  2.68376e-10  i
-288.856  3.04478e-10  i
-288.849  3.4532e-10  i
-288.843  3.91508e-10  i
-288.836  4.43724e-10  i
-288.83  5.02732e-10  i
-288.823  5.69396e-10  i
-288.817  6.4468e-10  i
-288.81  7.29672e-10  i
-288.804  8.25589e-10  i
-288.797  9.33798e-10  i
-288.791  1.05583e-09  i
-288.784  1.19341e-09  i
-288.778  1.34846e-09  i
-288.771  1.52313e-09  i
-288.765  1.71985e-09  i
-288.758  1.94132e-09  i
-288.752  2.19057e-09  i
-288.745  2.47098e-09  i
-288.739  2.78635e-09  i
-288.732  3.14089e-09  i
-288.726  3.53936e-09  i
-288.719  3.98702e-09  i
-288.713  4.48978e-09  i
-288.706  5.05423e-09  i
-288.7  5.68771e-09  i
-288.693  6.39843e-09  i
-288.687  7.19551e-09  i
-288.68  8.08916e-09  i
-288.674  9.09071e-09  i
-288.667  1.02128e-08  i
-288.661  1.14695e-08  i
-288.654  1.28765e-08  i
-288.648  1.44512e-08  i
-288.641  1.6213e-08  i
-288.635  1.81834e-08  i
-288.628  2.03864e-08  i
-288.622  2.28485e-08  i
-288.615  2.55993e-08  i
-288.609  2.86716e-08  i
-288.602  3.21017e-08  i
-288.596  3.593e-08  i
-288.589  4.02013e-08  i
-288.583  4.4965e-08  i
-288.576  5.02763e-08  i
-288.57  5.61958e-08  i
-288.563  6.27911e-08  i
-288.557  7.01366e-08  i
-288.55  7.83149e-08  i
-288.544  8.74173e-08  i
-288.537  9.75445e-08  i
-288.531  1.08808e-07  i
-288.524  1.21331e-07  i
-288.518  1.3525e-07  i
-288.511  1.50714e-07  i
-288.505  1.6789e-07  i
-288.498  1.8696e-07  i
-288.491  2.08125e-07  i
-288.485  2.31607e-07  i
-288.478  2.57652e-07  i
-288.472  2.86529e-07  i
-288.465  3.18535e-07  i
-288.459  3.53995e-07  i
-288.452  3.9327e-07  i
-288.446  4.36754e-07  i
-288.439  4.84882e-07  i
-288.433  5.38132e-07  i
-288.426  5.97027e-07  i
-288.42  6.62143e-07  i
-288.413  7.34113e-07  i
-288.407  8.13629e-07  i
-288.4  9.01454e-07  i
-288.394  9.9842e-07  i
-288.387  1.10544e-06  i
-288.381  1.22352e-06  i
-288.374  1.35375e-06  i
-288.368  1.49734e-06  i
-288.361  1.6556e-06  i
-288.355  1.82996e-06  i
-288.348  2.02201e-06  i
-288.342  2.23345e-06  i
-288.335  2.46616e-06  i
-288.329  2.7222e-06  i
-288.322  3.00381e-06  i
-288.316  3.31342e-06  i
-288.309  3.65371e-06  i
-288.303  4.02759e-06  i
-288.296  4.43822e-06  i
-288.29  4.88905e-06  i
-288.283  5.38386e-06  i
-288.277  5.92674e-06  i
-288.27  6.52216e-06  i
-288.264  7.17496e-06  i
-288.257  7.89042e-06  i
-288.251  8.67429e-06  i
-288.244  9.5328e-06  i
-288.238  1.04727e-05  i
-288.231  1.15015e-05  i
-288.225  1.26269e-05  i
-288.218  1.38579e-05  i
-288.212  1.52037e-05  i
-288.205  1.66745e-05  i
-288.199  1.82814e-05  i
-288.192  2.00364e-05  i
-288.186  2.19524e-05  i
-288.179  2.40435e-05  i
-288.173  2.63249e-05  i
-288.166  2.8813e-05  i
-288.16  3.15256e-05  i
-288.153  3.44819e-05  i
-288.147  3.77026e-05  i
-288.14  4.12102e-05  i
-288.134  4.50289e-05  i
-288.127  4.91847e-05  i
-288.121  5.3706e-05  i
-288.114  5.86229e-05  i
-288.108  6.39684e-05  i
-288.101  6.97776e-05  i
-288.095  7.60887e-05  i
-288.088  8.29424e-05  i
-288.082  9.03829e-05  i
-288.075  9.84575e-05  i
-288.069  0.000107217  i
-288.062  0.000116717  i
-288.056  0.000127015  i
-288.049  0.000138175  i
-288.043  0.000150264  i
-288.036  0.000163356  i
-288.03  0.000177528  i
-288.023  0.000192865  i
-288.017  0.000209456  i
-288.01  0.000227397  i
-288.004  0.000246791  i
-287.997  0.000267748  i
-287.99  0.000290387  i
-287.984  0.000314833  i
-287.977  0.000341221  i
-287.971  0.000369696  i
-287.964  0.000400412  i
-287.958  0.000433533  i
-287.951  0.000469235  i
-287.945  0.000507705  i
-287.938  0.000549142  i
-287.932  0.000593761  i
-287.925  0.000641787  i
-287.919  0.000693463  i
-287.912  0.000749046  i
-287.906  0.000808811  i
-287.899  0.000873048  i
-287.893  0.000942068  i
-287.886  0.0010162  i
-287.88  0.0010958  i
-287.873  0.00118122  i
-287.867  0.00127288  i
-287.86  0.00137119  i
-287.854  0.00147658  i
-287.847  0.00158954  i
-287.841  0.00171057  i
-287.834  0.00184018  i
-287.828  0.00197895  i
-287.821  0.00212745  i
-287.815  0.00228633  i
-287.808  0.00245624  i
-287.802  0.00263789  i
-287.795  0.002832  i
-287.789  0.00303938  i
-287.782  0.00326083  i
-287.776  0.00349723  i
-287.769  0.00374951  i
-287.763  0.00401862  i
-287.756  0.00430558  i
-287.75  0.00461148  i
-287.743  0.00493743  i
-287.737  0.00528464  i
-287.73  0.00565435  i
-287.724  0.00604787  i
-287.717  0.00646659  i
-287.711  0.00691195  i
-287.704  0.00738549  i
-287.698  0.0078888  i
-287.691  0.00842356  i
-287.685  0.00899151  i
-287.678  0.00959452  i
-287.672  0.0102345  i
-287.665  0.0109135  i
-287.659  0.0116335  i
-287.652  0.0123969  i
-287.646  0.0132059  i
-287.639  0.0140629  i
-287.633  0.0149705  i
-287.626  0.0159313  i
-287.62  0.0169479  i
-287.613  0.0180234  i
-287.607  0.0191606  i
-287.6  0.0203626  i
-287.594  0.0216328  i
-287.587  0.0229744  i
-287.581  0.0243909  i
-287.574  0.025886  i
-287.568  0.0274634  i
-287.561  0.0291271  i
-287.555  0.0308811  i
-287.548  0.0327296  i
-287.542  0.0346771  i
-287.535  0.036728  i
-287.529  0.038887  i
-287.522  0.041159  i
-287.516  0.0435489  i
-287.509  0.0460621  i
-287.503  0.0487038  i
-287.496  0.0514795  i
-287.489  0.054395  i
-287.483  0.0574562  i
-287.476  0.0606691  i
-287.47  0.06404  i
-287.463  0.0675753  i
-287.457  0.0712816  i
-287.45  0.0751657  i
-287.444  0.0792346  i
-287.437  0.0834954  i
-287.431  0.0879557  i
-287.424  0.0926228  i
-287.418  0.0975045  i
-287.411  0.102609  i
-287.405  0.107944  i
-287.398  0.113517  i
-287.392  0.119339  i
-287.385  0.125416  i
-287.379  0.131758  i
-287.372  0.138374  i
-287.366  0.145273  i
-287.359  0.152464  i
-287.353  0.159957  i
-287.346  0.167762  i
-287.34  0.175887  i
-287.333  0.184344  i
-287.327  0.193142  i
-287.32  0.202291  i
-287.314  0.211802  i
-287.307  0.221686  i
-287.301  0.231951  i
-287.294  0.24261  i
-287.288  0.253673  i
-287.281  0.26515  i
-287.275  0.277053  i
-287.268  0.289392  i
-287.262  0.302179  i
-287.255  0.315423  i
-287.249  0.329137  i
-287.242  0.34333  i
-287.236  0.358014  i
-287.229  0.3732  i
-287.223  0.388898  i
-287.216  0.405119  i
-287.21  0.421875  i
-287.203  0.439174  i
-287.197  0.457027  i
-287.19  0.475446  i
-287.184  0.494439  i
-287.177  0.514017  i
-287.171  0.534189  i
-287.164  0.554965  i
-287.158  0.576354  i
-287.151  0.598364  i
-287.145  0.621005  i
-287.138  0.644284  i
-287.132  0.668209  i
-287.125  0.692788  i
-287.119  0.718028  i
-287.112  0.743935  i
-287.106  0.770516  i
-287.099  0.797777  i
-287.093  0.825722  i
-287.086  0.854357  i
-287.08  0.883686  i
-287.073  0.913712  i
-287.067  0.944438  i
-287.06  0.975867  i
-287.054  1.008  i
-287.047  1.04084  i
-287.041  1.07438  i
-287.034  1.10863  i
-287.028  1.14359  i
-287.021  1.17925  i
-287.015  1.2156  i
-287.008  1.25266  i
-287.002  1.29041  i
-286.995  1.32884  i
-286.988  1.36796  i
-286.982  1.40774  i
-286.975  1.4482  i
-286.969  1.48932  i
-286.962  1.53108  i
-286.956  1.57348  i
-286.949  1.61651  i
-286.943  1.66015  i
-286.936  1.7044  i
-286.93  1.74923  i
-286.923  1.79463  i
-286.917  1.84058  i
-286.91  1.88708  i
-286.904  1.93409  i
-286.897  1.9816  i
-286.891  2.0296  i
-286.884  2.07805  i
-286.878  2.12694  i
-286.871  2.17624  i
-286.865  2.22593  i
-286.858  2.27598  i
-286.852  2.32637  i
-286.845  2.37707  i
-286.839  2.42805  i
-286.832  2.47929  i
-286.826  2.53075  i
-286.819  2.58241  i
-286.813  2.63422  i
-286.806  2.68617  i
-286.8  2.73821  i
-286.793  2.79032  i
-286.787  2.84245  i
-286.78  2.89458  i
-286.774  2.94667  i
-286.767  2.99868  i
-286.761  3.05057  i
-286.754  3.10231  i
-286.748  3.15386  i
-286.741  3.20518  i
-286.735  3.25623  i
-286.728  3.30697  i
-286.722  3.35737  i
-286.715  3.40738  i
-286.709  3.45697  i
-286.702  3.50609  i
-286.696  3.5547  i
-286.689  3.60277  i
-286.683  3.65025  i
-286.676  3.69711  i
-286.67  3.74329  i
-286.663  3.78878  i
-286.657  3.83351  i
-286.65  3.87746  i
-286.644  3.92059  i
-286.637  3.96285  i
-286.631  4.00421  i
-286.624  4.04464  i
-286.618  4.08409  i
-286.611  4.12253  i
-286.605  4.15992  i
-286.598  4.19622  i
-286.592  4.23141  i
-286.585  4.26546  i
-286.579  4.29832  i
-286.572  4.32996  i
-286.566  4.36036  i
-286.559  4.38949  i
-286.553  4.41732  i
-286.546  4.44382  i
-286.54  4.46896  i
-286.533  4.49272  i
-286.527  4.51508  i
-286.52  4.53602  i
-286.514  4.55551  i
-286.507  4.57353  i
-286.501  4.59007  i
-286.494  4.60511  i
-286.487  4.61864  i
-286.481  4.63064  i
-286.474  4.64109  i
-286.468  4.64999  i
-286.461  4.65734  i
-286.455  4.66311  i
-286.448  4.66731  i
-286.442  4.66994  i
-286.435  4.67098  i
-286.429  4.67044  i
-286.422  4.66832  i
-286.416  4.66462  i
-286.409  4.65935  i
-286.403  4.6525  i
-286.396  4.64409  i
-286.39  4.63413  i
-286.383  4.62262  i
-286.377  4.60958  i
-286.37  4.59502  i
-286.364  4.57896  i
-286.357  4.56141  i
-286.351  4.54238  i
-286.344  4.5219  i
-286.338  4.5  i
-286.331  4.47668  i
-286.325  4.45197  i
-286.318  4.4259  i
-286.312  4.39849  i
-286.305  4.36978  i
-286.299  4.33978  i
-286.292  4.30852  i
-286.286  4.27605  i
-286.279  4.24238  i
-286.273  4.20755  i
-286.266  4.17159  i
-286.26  4.13455  i
-286.253  4.09644  i
-286.247  4.05731  i
-286.24  4.01719  i
-286.234  3.97612  i
-286.227  3.93414  i
-286.221  3.89129  i
-286.214  3.84759  i
-286.208  3.80311  i
-286.201  3.75786  i
-286.195  3.71189  i
-286.188  3.66525  i
-286.182  3.61796  i
-286.175  3.57008  i
-286.169  3.52163  i
-286.162  3.47267  i
-286.156  3.42323  i
-286.149  3.37335  i
-286.143  3.32308  i
-286.136  3.27244  i
-286.13  3.22148  i
-286.123  3.17025  i
-286.117  3.11877  i
-286.11  3.06709  i
-286.104  3.01525  i
-286.097  2.96328  i
-286.091  2.91122  i
-286.084  2.8591  i
-286.078  2.80697  i
-286.071  2.75486  i
-286.065  2.7028  i
-286.058  2.65082  i
-286.052  2.59897  i
-286.045  2.54727  i
-286.039  2.49575  i
-286.032  2.44445  i
-286.026  2.39339  i
-286.019  2.34261  i
-286.013  2.29213  i
-286.006  2.24198  i
-285.999  2.19219  i
-285.993  2.14278  i
-285.986  2.09377  i
-285.98  2.0452  i
-285.973  1.99708  i
-285.967  1.94943  i
-285.96  1.90228  i
-285.954  1.85564  i
-285.947  1.80954  i
-285.941  1.76399  i
-285.934  1.71901  i
-285.928  1.67462  i
-285.921  1.63082  i
-285.915  1.58764  i
-285.908  1.54508  i
-285.902  1.50316  i
-285.895  1.46189  i
-285.889  1.42128  i
-285.882  1.38134  i
-285.876  1.34207  i
-285.869  1.30349  i
-285.863  1.2656  i
-285.856  1.22841  i
-285.85  1.19192  i
-285.843  1.15613  i
-285.837  1.12106  i
-285.83  1.0867  i
-285.824  1.05305  i
-285.817  1.02011  i
-285.811  0.987893  i
-285.804  0.956389  i
-285.798  0.925599  i
-285.791  0.895523  i
-285.785  0.866158  i
-285.778  0.837501  i
-285.772  0.80955  i
-285.765  0.782301  i
-285.759  0.755749  i
-285.752  0.729891  i
-285.746  0.704722  i
-285.739  0.680235  i
-285.733  0.656426  i
-285.726  0.633288  i
-285.72  0.610816  i
-285.713  0.589003  i
-285.707  0.567841  i
-285.7  0.547325  i
-285.694  0.527446  i
-285.687  0.508197  i
-285.681  0.489571  i
-285.674  0.471561  i
-285.668  0.454158  i
-285.661  0.437355  i
-285.655  0.421145  i
-285.648  0.405518  i
-285.642  0.390469  i
-285.635  0.375988  i
-285.629  0.362068  i
-285.622  0.348703  i
-285.616  0.335883  i
-285.609  0.323603  i
-285.603  0.311855  i
-285.596  0.300633  i
-285.59  0.289929  i
-285.583  0.279736  i
-285.577  0.27005  i
-285.57  0.260864  i
-285.564  0.252172  i
-285.557  0.24397  i
-285.551  0.236251  i
-285.544  0.229012  i
-285.538  0.222248  i
-285.531  0.215956  i
-285.525  0.210131  i
-285.518  0.204772  i
-285.512  0.199875  i
-285.505  0.195438  i
-285.498  0.19146  i
-285.492  0.187939  i
-285.485  0.184875  i
-285.479  0.182268  i
-285.472  0.180118  i
-285.466  0.178425  i
-285.459  0.177193  i
-285.453  0.176421  i
-285.446  0.176114  i
-285.44  0.176274  i
-285.433  0.176906  i
-285.427  0.178012  i
-285.42  0.1796  i
-285.414  0.181674  i
-285.407  0.18424  i
-285.401  0.187306  i
-285.394  0.190878  i
-285.388  0.194967  i
-285.381  0.199579  i
-285.375  0.204726  i
-285.368  0.210416  i
-285.362  0.216661  i
-285.355  0.223474  i
-285.349  0.230865  i
-285.342  0.238848  i
-285.336  0.247436  i
-285.329  0.256645  i
-285.323  0.266488  i
-285.316  0.276982  i
-285.31  0.288143  i
-285.303  0.299988  i
-285.297  0.312535  i
-285.29  0.325803  i
-285.284  0.339809  i
-285.277  0.354575  i
-285.271  0.370119  i
-285.264  0.386464  i
-285.258  0.403631  i
-285.251  0.421642  i
-285.245  0.44052  i
-285.238  0.460288  i
-285.232  0.48097  i
-285.225  0.502591  i
-285.219  0.525175  i
-285.212  0.548748  i
-285.206  0.573337  i
-285.199  0.598967  i
-285.193  0.625665  i
-285.186  0.653459  i
-285.18  0.682376  i
-285.173  0.712444  i
-285.167  0.743693  i
-285.16  0.776149  i
-285.154  0.809842  i
-285.147  0.844801  i
-285.141  0.881056  i
-285.134  0.918635  i
-285.128  0.957569  i
-285.121  0.997886  i
-285.115  1.03962  i
-285.108  1.08279  i
-285.102  1.12743  i
-285.095  1.17358  i
-285.089  1.22126  i
-285.082  1.27049  i
-285.076  1.32131  i
-285.069  1.37375  i
-285.063  1.42783  i
-285.056  1.48359  i
-285.05  1.54104  i
-285.043  1.60021  i
-285.037  1.66113  i
-285.03  1.72383  i
-285.024  1.78832  i
-285.017  1.85464  i
-285.011  1.9228  i
-285.004  1.99282  i
-284.997  2.06473  i
-284.991  2.13855  i
-284.984  2.21428  i
-284.978  2.29196  i
-284.971  2.37158  i
-284.965  2.45318  i
-284.958  2.53676  i
-284.952  2.62233  i
-284.945  2.7099  i
-284.939  2.79948  i
-284.932  2.89107  i
-284.926  2.98469  i
-284.919  3.08033  i
-284.913  3.17798  i
-284.906  3.27766  i
-284.9  3.37936  i
-284.893  3.48307  i
-284.887  3.58878  i
-284.88  3.69649  i
-284.874  3.80617  i
-284.867  3.91782  i
-284.861  4.03143  i
-284.854  4.14696  i
-284.848  4.2644  i
-284.841  4.38372  i
-284.835  4.5049  i
-284.828  4.62791  i
-284.822  4.75271  i
-284.815  4.87927  i
-284.809  5.00756  i
-284.802  5.13752  i
-284.796  5.26912  i
-284.789  5.40232  i
-284.783  5.53705  i
-284.776  5.67328  i
-284.77  5.81095  i
-284.763  5.95  i
-284.757  6.09038  i
-284.75  6.23201  i
-284.744  6.37484  i
-284.737  6.51879  i
-284.731  6.6638  i
-284.724  6.8098  i
-284.718  6.9567  i
-284.711  7.10443  i
-284.705  7.25292  i
-284.698  7.40207  i
-284.692  7.5518  i
-284.685  7.70202  i
-284.679  7.85265  i
-284.672  8.00359  i
-284.666  8.15475  i
-284.659  8.30603  i
-284.653  8.45733  i
-284.646  8.60855  i
-284.64  8.7596  i
-284.633  8.91036  i
-284.627  9.06074  i
-284.62  9.21062  i
-284.614  9.3599  i
-284.607  9.50848  i
-284.601  9.65623  i
-284.594  9.80306  i
-284.588  9.94885  i
-284.581  10.0935  i
-284.575  10.2369  i
-284.568  10.3788  i
-284.562  10.5193  i
-284.555  10.6582  i
-284.549  10.7954  i
-284.542  10.9308  i
-284.536  11.0642  i
-284.529  11.1955  i
-284.523  11.3247  i
-284.516  11.4517  i
-284.51  11.5762  i
-284.503  11.6982  i
-284.496  11.8177  i
-284.49  11.9344  i
-284.483  12.0483  i
-284.477  12.1594  i
-284.47  12.2674  i
-284.464  12.3723  i
-284.457  12.474  i
-284.451  12.5724  i
-284.444  12.6674  i
-284.438  12.7589  i
-284.431  12.8469  i
-284.425  12.9312  i
-284.418  13.0118  i
-284.412  13.0887  i
-284.405  13.1616  i
-284.399  13.2306  i
-284.392  13.2956  i
-284.386  13.3565  i
-284.379  13.4133  i
-284.373  13.4659  i
-284.366  13.5143  i
-284.36  13.5584  i
-284.353  13.5981  i
-284.347  13.6335  i
-284.34  13.6646  i
-284.334  13.6911  i
-284.327  13.7133  i
-284.321  13.7309  i
-284.314  13.7441  i
-284.308  13.7527  i
-284.301  13.7569  i
-284.295  13.7565  i
-284.288  13.7516  i
-284.282  13.7422  i
-284.275  13.7283  i
-284.269  13.7099  i
-284.262  13.687  i
-284.256  13.6597  i
-284.249  13.628  i
-284.243  13.5919  i
-284.236  13.5514  i
-284.23  13.5066  i
-284.223  13.4575  i
-284.217  13.4042  i
-284.21  13.3468  i
-284.204  13.2852  i
-284.197  13.2196  i
-284.191  13.1499  i
-284.184  13.0764  i
-284.178  12.999  i
-284.171  12.9178  i
-284.165  12.8329  i
-284.158  12.7443  i
-284.152  12.6523  i
-284.145  12.5567  i
-284.139  12.4578  i
-284.132  12.3556  i
-284.126  12.2503  i
-284.119  12.1418  i
-284.113  12.0304  i
-284.106  11.9161  i
-284.1  11.7989  i
-284.093  11.6791  i
-284.087  11.5568  i
-284.08  11.4319  i
-284.074  11.3047  i
-284.067  11.1752  i
-284.061  11.0436  i
-284.054  10.91  i
-284.048  10.7744  i
-284.041  10.6371  i
-284.035  10.498  i
-284.028  10.3574  i
-284.022  10.2153  i
-284.015  10.0718  i
-284.009  9.92708  i
-284.002  9.78123  i
-283.995  9.63437  i
-283.989  9.48659  i
-283.982  9.33802  i
-283.976  9.18876  i
-283.969  9.03891  i
-283.963  8.88859  i
-283.956  8.73791  i
-283.95  8.58696  i
-283.943  8.43584  i
-283.937  8.28467  i
-283.93  8.13354  i
-283.924  7.98254  i
-283.917  7.83177  i
-283.911  7.68133  i
-283.904  7.53131  i
-283.898  7.3818  i
-283.891  7.23287  i
-283.885  7.08463  i
-283.878  6.93715  i
-283.872  6.79051  i
-283.865  6.64478  i
-283.859  6.50005  i
-283.852  6.35639  i
-283.846  6.21386  i
-283.839  6.07253  i
-283.833  5.93247  i
-283.826  5.79374  i
-283.82  5.6564  i
-283.813  5.5205  i
-283.807  5.38609  i
-283.8  5.25324  i
-283.794  5.12197  i
-283.787  4.99235  i
-283.781  4.86442  i
-283.774  4.7382  i
-283.768  4.61375  i
-283.761  4.49108  i
-283.755  4.37025  i
-283.748  4.25127  i
-283.742  4.13417  i
-283.735  4.01898  i
-283.729  3.90571  i
-283.722  3.7944  i
-283.716  3.68504  i
-283.709  3.57766  i
-283.703  3.47227  i
-283.696  3.36888  i
-283.69  3.26749  i
-283.683  3.16811  i
-283.677  3.07075  i
-283.67  2.9754  i
-283.664  2.88207  i
-283.657  2.79074  i
-283.651  2.70143  i
-283.644  2.61411  i
-283.638  2.52879  i
-283.631  2.44544  i
-283.625  2.36407  i
-283.618  2.28466  i
-283.612  2.20718  i
-283.605  2.13164  i
-283.599  2.058  i
-283.592  1.98625  i
-283.586  1.91638  i
-283.579  1.84836  i
-283.573  1.78216  i
-283.566  1.71778  i
-283.56  1.65517  i
-283.553  1.59432  i
-283.547  1.53521  i
-283.54  1.4778  i
-283.534  1.42207  i
-283.527  1.36799  i
-283.521  1.31554  i
-283.514  1.26468  i
-283.508  1.21539  i
-283.501  1.16763  i
-283.494  1.12139  i
-283.488  1.07662  i
-283.481  1.0333  i
-283.475  0.991396  i
-283.468  0.950879  i
-283.462  0.911719  i
-283.455  0.873883  i
-283.449  0.837343  i
-283.442  0.802067  i
-283.436  0.768024  i
-283.429  0.735185  i
-283.423  0.703518  i
-283.416  0.672994  i
-283.41  0.643583  i
-283.403  0.615255  i
-283.397  0.58798  i
-283.39  0.56173  i
-283.384  0.536475  i
-283.377  0.512187  i
-283.371  0.488838  i
-283.364  0.4664  i
-283.358  0.444846  i
-283.351  0.424148  i
-283.345  0.40428  i
-283.338  0.385216  i
-283.332  0.36693  i
-283.325  0.349398  i
-283.319  0.332593  i
-283.312  0.316493  i
-283.306  0.301073  i
-283.299  0.28631  i
-283.293  0.272182  i
-283.286  0.258665  i
-283.28  0.245739  i
-283.273  0.233382  i
-283.267  0.221573  i
-283.26  0.210293  i
-283.254  0.199521  i
-283.247  0.189239  i
-283.241  0.179428  i
-283.234  0.170069  i
-283.228  0.161145  i
-283.221  0.152639  i
-283.215  0.144535  i
-283.208  0.136816  i
-283.202  0.129467  i
-283.195  0.122472  i
-283.189  0.115816  i
-283.182  0.109487  i
-283.176  0.103469  i
-283.169  0.0977497  i
-283.163  0.0923162  i
-283.156  0.087156  i
-283.15  0.0822571  i
-283.143  0.0776081  i
-283.137  0.0731976  i
-283.13  0.0690151  i
-283.124  0.0650502  i
-283.117  0.0612928  i
-283.111  0.0577334  i
-283.104  0.0543628  i
-283.098  0.0511721  i
-283.091  0.0481529  i
-283.085  0.0452968  i
-283.078  0.0425961  i
-283.072  0.0400432  i
-283.065  0.0376309  i
-283.059  0.0353523  i
-283.052  0.0332007  i
-283.046  0.0311698  i
-283.039  0.0292534  i
-283.033  0.0274459  i
-283.026  0.0257415  i
-283.02  0.024135  i
-283.013  0.0226213  i
-283.007  0.0211956  i
-283  0.0198531  i


# Curve 4 of 5, 1000 points
# Curve title: "CuPc$^+$, opt. geom."
# x y type
-289.5  0.0201357  i
-289.493  0.0214165  i
-289.487  0.0227711  i
-289.48  0.0242032  i
-289.474  0.0257166  i
-289.467  0.0273154  i
-289.461  0.0290038  i
-289.454  0.0307861  i
-289.448  0.0326668  i
-289.441  0.0346507  i
-289.435  0.0367427  i
-289.428  0.0389477  i
-289.422  0.0412712  i
-289.415  0.0437184  i
-289.409  0.046295  i
-289.402  0.0490069  i
-289.396  0.0518601  i
-289.389  0.0548608  i
-289.383  0.0580155  i
-289.376  0.0613308  i
-289.37  0.0648136  i
-289.363  0.068471  i
-289.357  0.0723103  i
-289.35  0.0763391  i
-289.344  0.0805649  i
-289.337  0.084996  i
-289.331  0.0896403  i
-289.324  0.0945065  i
-289.318  0.099603  i
-289.311  0.104939  i
-289.305  0.110523  i
-289.298  0.116365  i
-289.292  0.122474  i
-289.285  0.128861  i
-289.279  0.135534  i
-289.272  0.142505  i
-289.266  0.149784  i
-289.259  0.157381  i
-289.253  0.165308  i
-289.246  0.173574  i
-289.24  0.182193  i
-289.233  0.191175  i
-289.227  0.200531  i
-289.22  0.210275  i
-289.214  0.220417  i
-289.207  0.23097  i
-289.201  0.241946  i
-289.194  0.253358  i
-289.188  0.265219  i
-289.181  0.27754  i
-289.175  0.290336  i
-289.168  0.303619  i
-289.162  0.317403  i
-289.155  0.331699  i
-289.149  0.346522  i
-289.142  0.361885  i
-289.136  0.377801  i
-289.129  0.394284  i
-289.123  0.411346  i
-289.116  0.429001  i
-289.11  0.447263  i
-289.103  0.466144  i
-289.097  0.485657  i
-289.09  0.505816  i
-289.084  0.526634  i
-289.077  0.548122  i
-289.071  0.570295  i
-289.064  0.593163  i
-289.058  0.616739  i
-289.051  0.641035  i
-289.045  0.666063  i
-289.038  0.691834  i
-289.032  0.718358  i
-289.025  0.745647  i
-289.019  0.77371  i
-289.012  0.802557  i
-289.006  0.832198  i
-288.999  0.862642  i
-288.992  0.893897  i
-288.986  0.92597  i
-288.979  0.95887  i
-288.973  0.992602  i
-288.966  1.02717  i
-288.96  1.06259  i
-288.953  1.09885  i
-288.947  1.13597  i
-288.94  1.17394  i
-288.934  1.21277  i
-288.927  1.25246  i
-288.921  1.29301  i
-288.914  1.33443  i
-288.908  1.3767  i
-288.901  1.41983  i
-288.895  1.46382  i
-288.888  1.50866  i
-288.882  1.55434  i
-288.875  1.60087  i
-288.869  1.64823  i
-288.862  1.69642  i
-288.856  1.74543  i
-288.849  1.79524  i
-288.843  1.84585  i
-288.836  1.89724  i
-288.83  1.94941  i
-288.823  2.00233  i
-288.817  2.05599  i
-288.81  2.11037  i
-288.804  2.16546  i
-288.797  2.22123  i
-288.791  2.27767  i
-288.784  2.33475  i
-288.778  2.39245  i
-288.771  2.45075  i
-288.765  2.50962  i
-288.758  2.56903  i
-288.752  2.62896  i
-288.745  2.68938  i
-288.739  2.75025  i
-288.732  2.81155  i
-288.726  2.87324  i
-288.719  2.93529  i
-288.713  2.99766  i
-288.706  3.06032  i
-288.7  3.12324  i
-288.693  3.18637  i
-288.687  3.24967  i
-288.68  3.31311  i
-288.674  3.37665  i
-288.667  3.44024  i
-288.661  3.50384  i
-288.654  3.5674  i
-288.648  3.63089  i
-288.641  3.69426  i
-288.635  3.75746  i
-288.628  3.82045  i
-288.622  3.88317  i
-288.615  3.9456  i
-288.609  4.00766  i
-288.602  4.06933  i
-288.596  4.13055  i
-288.589  4.19126  i
-288.583  4.25143  i
-288.576  4.311  i
-288.57  4.36993  i
-288.563  4.42816  i
-288.557  4.48565  i
-288.55  4.54235  i
-288.544  4.5982  i
-288.537  4.65317  i
-288.531  4.7072  i
-288.524  4.76024  i
-288.518  4.81225  i
-288.511  4.86319  i
-288.505  4.91299  i
-288.498  4.96163  i
-288.491  5.00905  i
-288.485  5.05521  i
-288.478  5.10007  i
-288.472  5.14359  i
-288.465  5.18572  i
-288.459  5.22643  i
-288.452  5.26567  i
-288.446  5.30341  i
-288.439  5.33961  i
-288.433  5.37423  i
-288.426  5.40726  i
-288.42  5.43864  i
-288.413  5.46835  i
-288.407  5.49636  i
-288.4  5.52264  i
-288.394  5.54718  i
-288.387  5.56993  i
-288.381  5.59088  i
-288.374  5.61001  i
-288.368  5.6273  i
-288.361  5.64274  i
-288.355  5.65629  i
-288.348  5.66797  i
-288.342  5.67774  i
-288.335  5.6856  i
-288.329  5.69155  i
-288.322  5.69557  i
-288.316  5.69767  i
-288.309  5.69783  i
-288.303  5.69607  i
-288.296  5.69238  i
-288.29  5.68677  i
-288.283  5.67924  i
-288.277  5.66979  i
-288.27  5.65845  i
-288.264  5.64522  i
-288.257  5.63011  i
-288.251  5.61313  i
-288.244  5.59432  i
-288.238  5.57368  i
-288.231  5.55124  i
-288.225  5.52701  i
-288.218  5.50103  i
-288.212  5.47331  i
-288.205  5.44389  i
-288.199  5.4128  i
-288.192  5.38006  i
-288.186  5.34571  i
-288.179  5.30978  i
-288.173  5.2723  i
-288.166  5.23332  i
-288.16  5.19286  i
-288.153  5.15097  i
-288.147  5.1077  i
-288.14  5.06306  i
-288.134  5.01712  i
-288.127  4.96992  i
-288.121  4.92149  i
-288.114  4.87188  i
-288.108  4.82114  i
-288.101  4.76931  i
-288.095  4.71644  i
-288.088  4.66258  i
-288.082  4.60777  i
-288.075  4.55207  i
-288.069  4.49551  i
-288.062  4.43816  i
-288.056  4.38005  i
-288.049  4.32124  i
-288.043  4.26178  i
-288.036  4.20171  i
-288.03  4.14108  i
-288.023  4.07995  i
-288.017  4.01836  i
-288.01  3.95636  i
-288.004  3.89399  i
-287.997  3.83131  i
-287.99  3.76837  i
-287.984  3.7052  i
-287.977  3.64186  i
-287.971  3.57839  i
-287.964  3.51483  i
-287.958  3.45124  i
-287.951  3.38764  i
-287.945  3.3241  i
-287.938  3.26064  i
-287.932  3.19731  i
-287.925  3.13414  i
-287.919  3.07119  i
-287.912  3.00848  i
-287.906  2.94605  i
-287.899  2.88394  i
-287.893  2.82219  i
-287.886  2.76082  i
-287.88  2.69987  i
-287.873  2.63937  i
-287.867  2.57936  i
-287.86  2.51986  i
-287.854  2.46089  i
-287.847  2.40249  i
-287.841  2.34469  i
-287.834  2.28749  i
-287.828  2.23094  i
-287.821  2.17505  i
-287.815  2.11984  i
-287.808  2.06534  i
-287.802  2.01155  i
-287.795  1.9585  i
-287.789  1.90621  i
-287.782  1.85468  i
-287.776  1.80393  i
-287.769  1.75398  i
-287.763  1.70484  i
-287.756  1.65651  i
-287.75  1.609  i
-287.743  1.56233  i
-287.737  1.5165  i
-287.73  1.47151  i
-287.724  1.42738  i
-287.717  1.3841  i
-287.711  1.34168  i
-287.704  1.30011  i
-287.698  1.25941  i
-287.691  1.21957  i
-287.685  1.18059  i
-287.678  1.14247  i
-287.672  1.10521  i
-287.665  1.0688  i
-287.659  1.03324  i
-287.652  0.99852  i
-287.646  0.964643  i
-287.639  0.9316  i
-287.633  0.899384  i
-287.626  0.867989  i
-287.62  0.837405  i
-287.613  0.807626  i
-287.607  0.778642  i
-287.6  0.750444  i
-287.594  0.723022  i
-287.587  0.696366  i
-287.581  0.670466  i
-287.574  0.645311  i
-287.568  0.620889  i
-287.561  0.597189  i
-287.555  0.574199  i
-287.548  0.551907  i
-287.542  0.530301  i
-287.535  0.509369  i
-287.529  0.489097  i
-287.522  0.469473  i
-287.516  0.450483  i
-287.509  0.432115  i
-287.503  0.414356  i
-287.496  0.397192  i
-287.489  0.38061  i
-287.483  0.364597  i
-287.476  0.34914  i
-287.47  0.334224  i
-287.463  0.319838  i
-287.457  0.305967  i
-287.45  0.292598  i
-287.444  0.279719  i
-287.437  0.267316  i
-287.431  0.255377  i
-287.424  0.243888  i
-287.418  0.232837  i
-287.411  0.222212  i
-287.405  0.212  i
-287.398  0.202188  i
-287.392  0.192766  i
-287.385  0.18372  i
-287.379  0.17504  i
-287.372  0.166713  i
-287.366  0.158728  i
-287.359  0.151075  i
-287.353  0.143742  i
-287.346  0.136719  i
-287.34  0.129995  i
-287.333  0.123559  i
-287.327  0.117403  i
-287.32  0.111515  i
-287.314  0.105887  i
-287.307  0.100509  i
-287.301  0.095372  i
-287.294  0.0904667  i
-287.288  0.0857847  i
-287.281  0.0813175  i
-287.275  0.0770569  i
-287.268  0.0729947  i
-287.262  0.0691234  i
-287.255  0.0654352  i
-287.249  0.0619229  i
-287.242  0.0585794  i
-287.236  0.0553976  i
-287.229  0.052371  i
-287.223  0.0494931  i
-287.216  0.0467575  i
-287.21  0.0441583  i
-287.203  0.0416895  i
-287.197  0.0393455  i
-287.19  0.0371208  i
-287.184  0.0350102  i
-287.177  0.0330086  i
-287.171  0.0311109  i
-287.164  0.0293127  i
-287.158  0.0276091  i
-287.151  0.025996  i
-287.145  0.0244691  i
-287.138  0.0230242  i
-287.132  0.0216577  i
-287.125  0.0203656  i
-287.119  0.0191444  i
-287.112  0.0179907  i
-287.106  0.0169012  i
-287.099  0.0158727  i
-287.093  0.0149022  i
-287.086  0.0139869  i
-287.08  0.0131238  i
-287.073  0.0123105  i
-287.067  0.0115443  i
-287.06  0.0108229  i
-287.054  0.0101439  i
-287.047  0.00950524  i
-287.041  0.00890471  i
-287.034  0.00834035  i
-287.028  0.00781029  i
-287.021  0.0073127  i
-287.015  0.0068459  i
-287.008  0.00640824  i
-287.002  0.00599819  i
-286.995  0.0056143  i
-286.988  0.00525517  i
-286.982  0.00491952  i
-286.975  0.00460609  i
-286.969  0.00431374  i
-286.962  0.00404137  i
-286.956  0.00378794  i
-286.949  0.00355249  i
-286.943  0.00333412  i
-286.936  0.00313198  i
-286.93  0.00294528  i
-286.923  0.00277329  i
-286.917  0.00261533  i
-286.91  0.00247077  i
-286.904  0.00233903  i
-286.897  0.0022196  i
-286.891  0.00211199  i
-286.884  0.00201576  i
-286.878  0.00193055  i
-286.871  0.00185599  i
-286.865  0.00179181  i
-286.858  0.00173775  i
-286.852  0.0016936  i
-286.845  0.0016592  i
-286.839  0.00163443  i
-286.832  0.00161921  i
-286.826  0.0016135  i
-286.819  0.00161731  i
-286.813  0.0016307  i
-286.806  0.00165375  i
-286.8  0.00168661  i
-286.793  0.00172946  i
-286.787  0.00178252  i
-286.78  0.00184607  i
-286.774  0.00192043  i
-286.767  0.00200598  i
-286.761  0.00210312  i
-286.754  0.00221234  i
-286.748  0.00233416  i
-286.741  0.00246915  i
-286.735  0.00261795  i
-286.728  0.00278125  i
-286.722  0.00295982  i
-286.715  0.00315445  i
-286.709  0.00336604  i
-286.702  0.00359554  i
-286.696  0.00384397  i
-286.689  0.00411243  i
-286.683  0.00440208  i
-286.676  0.00471418  i
-286.67  0.00505007  i
-286.663  0.00541118  i
-286.657  0.00579901  i
-286.65  0.0062152  i
-286.644  0.00666144  i
-286.637  0.00713955  i
-286.631  0.00765147  i
-286.624  0.00819923  i
-286.618  0.00878499  i
-286.611  0.00941105  i
-286.605  0.0100798  i
-286.598  0.0107938  i
-286.592  0.0115558  i
-286.585  0.0123685  i
-286.579  0.013235  i
-286.572  0.0141584  i
-286.566  0.0151421  i
-286.559  0.0161895  i
-286.553  0.0173043  i
-286.546  0.0184904  i
-286.54  0.0197519  i
-286.533  0.0210929  i
-286.527  0.022518  i
-286.52  0.0240318  i
-286.514  0.0256394  i
-286.507  0.0273457  i
-286.501  0.0291563  i
-286.494  0.0310768  i
-286.487  0.0331131  i
-286.481  0.0352714  i
-286.474  0.0375581  i
-286.468  0.0399801  i
-286.461  0.0425444  i
-286.455  0.0452583  i
-286.448  0.0481295  i
-286.442  0.0511662  i
-286.435  0.0543765  i
-286.429  0.0577693  i
-286.422  0.0613535  i
-286.416  0.0651387  i
-286.409  0.0691347  i
-286.403  0.0733516  i
-286.396  0.0778  i
-286.39  0.082491  i
-286.383  0.087436  i
-286.377  0.0926469  i
-286.37  0.0981359  i
-286.364  0.103916  i
-286.357  0.11  i
-286.351  0.116402  i
-286.344  0.123136  i
-286.338  0.130216  i
-286.331  0.137658  i
-286.325  0.145477  i
-286.318  0.15369  i
-286.312  0.162313  i
-286.305  0.171363  i
-286.299  0.180859  i
-286.292  0.190817  i
-286.286  0.201257  i
-286.279  0.212199  i
-286.273  0.223662  i
-286.266  0.235666  i
-286.26  0.248232  i
-286.253  0.261383  i
-286.247  0.275139  i
-286.24  0.289525  i
-286.234  0.304562  i
-286.227  0.320274  i
-286.221  0.336686  i
-286.214  0.353823  i
-286.208  0.37171  i
-286.201  0.390372  i
-286.195  0.409837  i
-286.188  0.43013  i
-286.182  0.45128  i
-286.175  0.473314  i
-286.169  0.496261  i
-286.162  0.520149  i
-286.156  0.545008  i
-286.149  0.570867  i
-286.143  0.597756  i
-286.136  0.625707  i
-286.13  0.65475  i
-286.123  0.684915  i
-286.117  0.716235  i
-286.11  0.748742  i
-286.104  0.782467  i
-286.097  0.817442  i
-286.091  0.853701  i
-286.084  0.891276  i
-286.078  0.930199  i
-286.071  0.970504  i
-286.065  1.01222  i
-286.058  1.05539  i
-286.052  1.10004  i
-286.045  1.1462  i
-286.039  1.1939  i
-286.032  1.24319  i
-286.026  1.29408  i
-286.019  1.34662  i
-286.013  1.40083  i
-286.006  1.45675  i
-285.999  1.5144  i
-285.993  1.57382  i
-285.986  1.63503  i
-285.98  1.69808  i
-285.973  1.76297  i
-285.967  1.82975  i
-285.96  1.89844  i
-285.954  1.96906  i
-285.947  2.04164  i
-285.941  2.11621  i
-285.934  2.19278  i
-285.928  2.27138  i
-285.921  2.35203  i
-285.915  2.43475  i
-285.908  2.51956  i
-285.902  2.60647  i
-285.895  2.6955  i
-285.889  2.78667  i
-285.882  2.87997  i
-285.876  2.97544  i
-285.869  3.07306  i
-285.863  3.17285  i
-285.856  3.27482  i
-285.85  3.37897  i
-285.843  3.48529  i
-285.837  3.59379  i
-285.83  3.70446  i
-285.824  3.8173  i
-285.817  3.93229  i
-285.811  4.04944  i
-285.804  4.16872  i
-285.798  4.29011  i
-285.791  4.41361  i
-285.785  4.5392  i
-285.778  4.66684  i
-285.772  4.79651  i
-285.765  4.92818  i
-285.759  5.06183  i
-285.752  5.19742  i
-285.746  5.33491  i
-285.739  5.47427  i
-285.733  5.61544  i
-285.726  5.75839  i
-285.72  5.90307  i
-285.713  6.04943  i
-285.707  6.19741  i
-285.7  6.34696  i
-285.694  6.49802  i
-285.687  6.65052  i
-285.681  6.8044  i
-285.674  6.9596  i
-285.668  7.11604  i
-285.661  7.27365  i
-285.655  7.43235  i
-285.648  7.59207  i
-285.642  7.75272  i
-285.635  7.91422  i
-285.629  8.07649  i
-285.622  8.23943  i
-285.616  8.40295  i
-285.609  8.56697  i
-285.603  8.73138  i
-285.596  8.89609  i
-285.59  9.06099  i
-285.583  9.22599  i
-285.577  9.39098  i
-285.57  9.55586  i
-285.564  9.72052  i
-285.557  9.88485  i
-285.551  10.0487  i
-285.544  10.2121  i
-285.538  10.3748  i
-285.531  10.5367  i
-285.525  10.6977  i
-285.518  10.8577  i
-285.512  11.0166  i
-285.505  11.1742  i
-285.498  11.3305  i
-285.492  11.4854  i
-285.485  11.6386  i
-285.479  11.7902  i
-285.472  11.9399  i
-285.466  12.0877  i
-285.459  12.2334  i
-285.453  12.377  i
-285.446  12.5183  i
-285.44  12.6572  i
-285.433  12.7936  i
-285.427  12.9274  i
-285.42  13.0584  i
-285.414  13.1867  i
-285.407  13.312  i
-285.401  13.4343  i
-285.394  13.5534  i
-285.388  13.6693  i
-285.381  13.7819  i
-285.375  13.8911  i
-285.368  13.9967  i
-285.362  14.0987  i
-285.355  14.1971  i
-285.349  14.2917  i
-285.342  14.3824  i
-285.336  14.4692  i
-285.329  14.552  i
-285.323  14.6308  i
-285.316  14.7054  i
-285.31  14.7759  i
-285.303  14.8421  i
-285.297  14.904  i
-285.29  14.9616  i
-285.284  15.0148  i
-285.277  15.0635  i
-285.271  15.1078  i
-285.264  15.1476  i
-285.258  15.1829  i
-285.251  15.2136  i
-285.245  15.2398  i
-285.238  15.2613  i
-285.232  15.2783  i
-285.225  15.2908  i
-285.219  15.2986  i
-285.212  15.3018  i
-285.206  15.3004  i
-285.199  15.2945  i
-285.193  15.284  i
-285.186  15.2691  i
-285.18  15.2496  i
-285.173  15.2256  i
-285.167  15.1972  i
-285.16  15.1644  i
-285.154  15.1272  i
-285.147  15.0857  i
-285.141  15.04  i
-285.134  14.9901  i
-285.128  14.936  i
-285.121  14.8778  i
-285.115  14.8157  i
-285.108  14.7496  i
-285.102  14.6796  i
-285.095  14.6058  i
-285.089  14.5283  i
-285.082  14.4471  i
-285.076  14.3624  i
-285.069  14.2742  i
-285.063  14.1827  i
-285.056  14.0878  i
-285.05  13.9898  i
-285.043  13.8887  i
-285.037  13.7846  i
-285.03  13.6776  i
-285.024  13.5678  i
-285.017  13.4553  i
-285.011  13.3402  i
-285.004  13.2226  i
-284.997  13.1027  i
-284.991  12.9805  i
-284.984  12.8561  i
-284.978  12.7297  i
-284.971  12.6013  i
-284.965  12.4712  i
-284.958  12.3393  i
-284.952  12.2057  i
-284.945  12.0707  i
-284.939  11.9343  i
-284.932  11.7966  i
-284.926  11.6577  i
-284.919  11.5178  i
-284.913  11.3768  i
-284.906  11.2351  i
-284.9  11.0925  i
-284.893  10.9493  i
-284.887  10.8056  i
-284.88  10.6614  i
-284.874  10.5168  i
-284.867  10.372  i
-284.861  10.227  i
-284.854  10.0819  i
-284.848  9.93686  i
-284.841  9.7919  i
-284.835  9.64714  i
-284.828  9.50264  i
-284.822  9.3585  i
-284.815  9.21478  i
-284.809  9.07158  i
-284.802  8.92896  i
-284.796  8.78699  i
-284.789  8.64574  i
-284.783  8.50529  i
-284.776  8.36568  i
-284.77  8.22699  i
-284.763  8.08927  i
-284.757  7.95258  i
-284.75  7.81697  i
-284.744  7.6825  i
-284.737  7.5492  i
-284.731  7.41712  i
-284.724  7.28631  i
-284.718  7.15681  i
-284.711  7.02866  i
-284.705  6.90188  i
-284.698  6.77651  i
-284.692  6.65258  i
-284.685  6.53012  i
-284.679  6.40916  i
-284.672  6.2897  i
-284.666  6.17179  i
-284.659  6.05542  i
-284.653  5.94062  i
-284.646  5.8274  i
-284.64  5.71577  i
-284.633  5.60575  i
-284.627  5.49733  i
-284.62  5.39053  i
-284.614  5.28534  i
-284.607  5.18177  i
-284.601  5.07981  i
-284.594  4.97947  i
-284.588  4.88075  i
-284.581  4.78363  i
-284.575  4.6881  i
-284.568  4.59418  i
-284.562  4.50183  i
-284.555  4.41106  i
-284.549  4.32184  i
-284.542  4.23418  i
-284.536  4.14805  i
-284.529  4.06343  i
-284.523  3.98033  i
-284.516  3.8987  i
-284.51  3.81855  i
-284.503  3.73985  i
-284.496  3.66258  i
-284.49  3.58673  i
-284.483  3.51227  i
-284.477  3.43918  i
-284.47  3.36745  i
-284.464  3.29705  i
-284.457  3.22796  i
-284.451  3.16017  i
-284.444  3.09364  i
-284.438  3.02836  i
-284.431  2.9643  i
-284.425  2.90145  i
-284.418  2.83978  i
-284.412  2.77927  i
-284.405  2.71989  i
-284.399  2.66164  i
-284.392  2.60448  i
-284.386  2.54839  i
-284.379  2.49336  i
-284.373  2.43936  i
-284.366  2.38638  i
-284.36  2.33438  i
-284.353  2.28336  i
-284.347  2.23329  i
-284.34  2.18415  i
-284.334  2.13593  i
-284.327  2.08861  i
-284.321  2.04216  i
-284.314  1.99657  i
-284.308  1.95183  i
-284.301  1.90792  i
-284.295  1.86481  i
-284.288  1.8225  i
-284.282  1.78096  i
-284.275  1.74019  i
-284.269  1.70017  i
-284.262  1.66089  i
-284.256  1.62232  i
-284.249  1.58446  i
-284.243  1.54729  i
-284.236  1.51081  i
-284.23  1.47499  i
-284.223  1.43984  i
-284.217  1.40533  i
-284.21  1.37145  i
-284.204  1.33819  i
-284.197  1.30555  i
-284.191  1.27352  i
-284.184  1.24208  i
-284.178  1.21122  i
-284.171  1.18093  i
-284.165  1.15122  i
-284.158  1.12206  i
-284.152  1.09345  i
-284.145  1.06538  i
-284.139  1.03785  i
-284.132  1.01084  i
-284.126  0.984358  i
-284.119  0.958383  i
-284.113  0.932913  i
-284.106  0.907942  i
-284.1  0.883463  i
-284.093  0.859469  i
-284.087  0.835955  i
-284.08  0.812914  i
-284.074  0.790341  i
-284.067  0.768229  i
-284.061  0.746572  i
-284.054  0.725366  i
-284.048  0.704605  i
-284.041  0.684282  i
-284.035  0.664393  i
-284.028  0.644933  i
-284.022  0.625895  i
-284.015  0.607275  i
-284.009  0.589068  i
-284.002  0.571268  i
-283.995  0.55387  i
-283.989  0.536869  i
-283.982  0.520259  i
-283.976  0.504037  i
-283.969  0.488196  i
-283.963  0.472732  i
-283.956  0.457639  i
-283.95  0.442913  i
-283.943  0.428547  i
-283.937  0.414538  i
-283.93  0.40088  i
-283.924  0.387567  i
-283.917  0.374596  i
-283.911  0.361959  i
-283.904  0.349653  i
-283.898  0.337673  i
-283.891  0.326012  i
-283.885  0.314666  i
-283.878  0.30363  i
-283.872  0.292897  i
-283.865  0.282464  i
-283.859  0.272325  i
-283.852  0.262475  i
-283.846  0.252908  i
-283.839  0.243619  i
-283.833  0.234603  i
-283.826  0.225854  i
-283.82  0.217368  i
-283.813  0.209139  i
-283.807  0.201162  i
-283.8  0.193432  i
-283.794  0.185944  i
-283.787  0.178692  i
-283.781  0.171671  i
-283.774  0.164876  i
-283.768  0.158302  i
-283.761  0.151945  i
-283.755  0.145798  i
-283.748  0.139857  i
-283.742  0.134117  i
-283.735  0.128573  i
-283.729  0.123221  i
-283.722  0.118055  i
-283.716  0.11307  i
-283.709  0.108263  i
-283.703  0.103627  i
-283.696  0.0991591  i
-283.69  0.0948541  i
-283.683  0.0907077  i
-283.677  0.0867152  i
-283.67  0.0828725  i
-283.664  0.079175  i
-283.657  0.0756187  i
-283.651  0.0721993  i
-283.644  0.0689126  i
-283.638  0.0657547  i
-283.631  0.0627216  i
-283.625  0.0598093  i
-283.618  0.057014  i
-283.612  0.054332  i
-283.605  0.0517597  i
-283.599  0.0492933  i
-283.592  0.0469294  i
-283.586  0.0446645  i
-283.579  0.0424952  i
-283.573  0.0404183  i
-283.566  0.0384304  i
-283.56  0.0365286  i
-283.553  0.0347096  i
-283.547  0.0329706  i
-283.54  0.0313085  i
-283.534  0.0297206  i
-283.527  0.028204  i
-283.521  0.0267562  i
-283.514  0.0253744  i
-283.508  0.0240561  i
-283.501  0.0227989  i
-283.494  0.0216004  i
-283.488  0.0204582  i
-283.481  0.01937  i
-283.475  0.0183338  i
-283.468  0.0173473  i
-283.462  0.0164085  i
-283.455  0.0155154  i
-283.449  0.0146661  i
-283.442  0.0138588  i
-283.436  0.0130916  i
-283.429  0.0123628  i
-283.423  0.0116707  i
-283.416  0.0110138  i
-283.41  0.0103904  i
-283.403  0.00979908  i
-283.397  0.00923837  i
-283.39  0.00870686  i
-283.384  0.00820323  i
-283.377  0.00772618  i
-283.371  0.00727448  i
-283.364  0.00684691  i
-283.358  0.00644235  i
-283.351  0.00605969  i
-283.345  0.00569787  i
-283.338  0.00535589  i
-283.332  0.00503276  i
-283.325  0.00472757  i
-283.319  0.0044394  i
-283.312  0.00416743  i
-283.306  0.00391082  i
-283.299  0.00366879  i
-283.293  0.0034406  i
-283.286  0.00322553  i
-283.28  0.0030229  i
-283.273  0.00283206  i
-283.267  0.00265239  i
-283.26  0.00248329  i
-283.254  0.0023242  i
-283.247  0.00217458  i
-283.241  0.00203391  i
-283.234  0.00190171  i
-283.228  0.00177751  i
-283.221  0.00166087  i
-283.215  0.00155137  i
-283.208  0.0014486  i
-283.202  0.0013522  i
-283.195  0.00126178  i
-283.189  0.00117702  i
-283.182  0.00109759  i
-283.176  0.00102318  i
-283.169  0.000953496  i
-283.163  0.00088826  i
-283.156  0.000827212  i
-283.15  0.000770103  i
-283.143  0.000716698  i
-283.137  0.000666773  i
-283.13  0.00062012  i
-283.124  0.000576538  i
-283.117  0.00053584  i
-283.111  0.000497849  i
-283.104  0.000462397  i
-283.098  0.000429326  i
-283.091  0.000398488  i
-283.085  0.000369741  i
-283.078  0.000342953  i
-283.072  0.000317999  i
-283.065  0.000294763  i
-283.059  0.000273134  i
-283.052  0.000253007  i
-283.046  0.000234285  i
-283.039  0.000216875  i
-283.033  0.000200693  i
-283.026  0.000185655  i
-283.02  0.000171687  i
-283.013  0.000158717  i
-283.007  0.000146678  i
-283  0.000135506  i
