# Supplementary material for: Femtosecond concerted rotation of molecules on a 2D material interface
Source: Nat Commun. 2026 Feb 27;17:2110. doi: 10.1038/s41467-026-69801-6 (PMC12954116; doi:10.1038/s41467-026-69801-6)
Supplement: Supplementary file 6 — Source Data 4 [file 41467_2026_69801_MOESM6_ESM.zip › FigS15/S15d.txt]

# Curve 0 of 5, 8 points
# x y delta_x delta_y type
-285.678 -0  0  4.671  i
-284.367 -0  0  4.977  i
-284.313 -0  0  2.583  i
-284.286 -0  0  1.899  i
-284.231 -0  0  2.565  i
-284.204 -0  0  1.944  i
 0  0  0  0  o
 0  0  0  0  o


# Curve 1 of 5, 8 points
# x y delta_x delta_y type
-287.496 -0  0  5.698  i
-285.32 -0  0  1.43  i
-285.293 -0  0  3.069  i
-285.266 -0  0  5.379  i
-285.13 -0  0  3.146  i
-285.102 -0  0  2.398  i
-284.586 -0  0  0.8008  i
-284.504 -0  0  0.8591  i


# Curve 2 of 5, 1000 points
# Curve title: "Total"
# x y type
-289.5  6.01434e-07  i
-289.493  6.67447e-07  i
-289.487  7.40455e-07  i
-289.48  8.2117e-07  i
-289.474  9.10375e-07  i
-289.467  1.00893e-06  i
-289.461  1.11777e-06  i
-289.454  1.23794e-06  i
-289.448  1.37056e-06  i
-289.441  1.51688e-06  i
-289.435  1.67825e-06  i
-289.428  1.85616e-06  i
-289.422  2.05223e-06  i
-289.415  2.26824e-06  i
-289.409  2.50614e-06  i
-289.402  2.76806e-06  i
-289.396  3.05631e-06  i
-289.389  3.37344e-06  i
-289.383  3.72221e-06  i
-289.376  4.10565e-06  i
-289.37  4.52706e-06  i
-289.363  4.99003e-06  i
-289.357  5.49849e-06  i
-289.35  6.0567e-06  i
-289.344  6.66932e-06  i
-289.337  7.34143e-06  i
-289.331  8.07852e-06  i
-289.324  8.88662e-06  i
-289.318  9.77223e-06  i
-289.311  1.07425e-05  i
-289.305  1.1805e-05  i
-289.298  1.29683e-05  i
-289.292  1.42414e-05  i
-289.285  1.56342e-05  i
-289.279  1.71573e-05  i
-289.272  1.88225e-05  i
-289.266  2.06423e-05  i
-289.259  2.26304e-05  i
-289.253  2.48015e-05  i
-289.246  2.71718e-05  i
-289.24  2.97584e-05  i
-289.233  3.25803e-05  i
-289.227  3.56577e-05  i
-289.22  3.90126e-05  i
-289.214  4.26686e-05  i
-289.207  4.66515e-05  i
-289.201  5.09889e-05  i
-289.194  5.57107e-05  i
-289.188  6.08491e-05  i
-289.181  6.64389e-05  i
-289.175  7.25177e-05  i
-289.168  7.91259e-05  i
-289.162  8.6307e-05  i
-289.155  9.41079e-05  i
-289.149  0.000102579  i
-289.142  0.000111775  i
-289.136  0.000121754  i
-289.129  0.00013258  i
-289.123  0.000144318  i
-289.116  0.000157043  i
-289.11  0.000170832  i
-289.103  0.000185769  i
-289.097  0.000201943  i
-289.09  0.000219452  i
-289.084  0.000238397  i
-289.077  0.000258891  i
-289.071  0.000281051  i
-289.064  0.000305004  i
-289.058  0.000330887  i
-289.051  0.000358845  i
-289.045  0.000389033  i
-289.038  0.000421618  i
-289.032  0.000456778  i
-289.025  0.000494702  i
-289.019  0.000535593  i
-289.012  0.000579668  i
-289.006  0.000627158  i
-288.999  0.000678308  i
-288.992  0.000733382  i
-288.986  0.000792659  i
-288.979  0.000856437  i
-288.973  0.000925033  i
-288.966  0.000998785  i
-288.96  0.00107805  i
-288.953  0.00116322  i
-288.947  0.00125468  i
-288.94  0.00135288  i
-288.934  0.00145828  i
-288.927  0.00157135  i
-288.921  0.00169261  i
-288.914  0.00182262  i
-288.908  0.00196194  i
-288.901  0.0021112  i
-288.895  0.00227105  i
-288.888  0.00244217  i
-288.882  0.0026253  i
-288.875  0.00282121  i
-288.869  0.0030307  i
-288.862  0.00325465  i
-288.856  0.00349397  i
-288.849  0.00374961  i
-288.843  0.0040226  i
-288.836  0.004314  i
-288.83  0.00462494  i
-288.823  0.00495661  i
-288.817  0.00531027  i
-288.81  0.00568723  i
-288.804  0.0060889  i
-288.797  0.00651672  i
-288.791  0.00697225  i
-288.784  0.00745709  i
-288.778  0.00797294  i
-288.771  0.00852159  i
-288.765  0.00910492  i
-288.758  0.00972487  i
-288.752  0.0103835  i
-288.745  0.011083  i
-288.739  0.0118257  i
-288.732  0.0126138  i
-288.726  0.0134499  i
-288.719  0.0143365  i
-288.713  0.0152764  i
-288.706  0.0162725  i
-288.7  0.0173276  i
-288.693  0.0184448  i
-288.687  0.0196275  i
-288.68  0.0208789  i
-288.674  0.0222026  i
-288.667  0.0236022  i
-288.661  0.0250816  i
-288.654  0.0266446  i
-288.648  0.0282955  i
-288.641  0.0300384  i
-288.635  0.031878  i
-288.628  0.0338187  i
-288.622  0.0358654  i
-288.615  0.0380232  i
-288.609  0.0402971  i
-288.602  0.0426925  i
-288.596  0.045215  i
-288.589  0.0478703  i
-288.583  0.0506644  i
-288.576  0.0536034  i
-288.57  0.0566938  i
-288.563  0.0599419  i
-288.557  0.0633547  i
-288.55  0.0669392  i
-288.544  0.0707025  i
-288.537  0.0746521  i
-288.531  0.0787956  i
-288.524  0.0831409  i
-288.518  0.0876962  i
-288.511  0.0924697  i
-288.505  0.0974701  i
-288.498  0.102706  i
-288.491  0.108187  i
-288.485  0.113921  i
-288.478  0.119919  i
-288.472  0.12619  i
-288.465  0.132743  i
-288.459  0.13959  i
-288.452  0.14674  i
-288.446  0.154205  i
-288.439  0.161994  i
-288.433  0.170119  i
-288.426  0.178591  i
-288.42  0.187421  i
-288.413  0.196622  i
-288.407  0.206204  i
-288.4  0.21618  i
-288.394  0.226562  i
-288.387  0.237362  i
-288.381  0.248592  i
-288.374  0.260266  i
-288.368  0.272396  i
-288.361  0.284994  i
-288.355  0.298075  i
-288.348  0.31165  i
-288.342  0.325733  i
-288.335  0.340337  i
-288.329  0.355475  i
-288.322  0.371161  i
-288.316  0.387408  i
-288.309  0.404229  i
-288.303  0.421638  i
-288.296  0.439648  i
-288.29  0.458271  i
-288.283  0.477522  i
-288.277  0.497413  i
-288.27  0.517957  i
-288.264  0.539167  i
-288.257  0.561056  i
-288.251  0.583635  i
-288.244  0.606917  i
-288.238  0.630915  i
-288.231  0.655639  i
-288.225  0.681102  i
-288.218  0.707313  i
-288.212  0.734285  i
-288.205  0.762027  i
-288.199  0.79055  i
-288.192  0.819862  i
-288.186  0.849973  i
-288.179  0.880892  i
-288.173  0.912627  i
-288.166  0.945184  i
-288.16  0.978572  i
-288.153  1.0128  i
-288.147  1.04786  i
-288.14  1.08377  i
-288.134  1.12054  i
-288.127  1.15816  i
-288.121  1.19663  i
-288.114  1.23597  i
-288.108  1.27617  i
-288.101  1.31722  i
-288.095  1.35914  i
-288.088  1.40192  i
-288.082  1.44555  i
-288.075  1.49004  i
-288.069  1.53538  i
-288.062  1.58156  i
-288.056  1.62858  i
-288.049  1.67642  i
-288.043  1.72509  i
-288.036  1.77457  i
-288.03  1.82485  i
-288.023  1.87593  i
-288.017  1.92777  i
-288.01  1.98038  i
-288.004  2.03374  i
-287.997  2.08783  i
-287.99  2.14263  i
-287.984  2.19812  i
-287.977  2.25429  i
-287.971  2.3111  i
-287.964  2.36855  i
-287.958  2.42661  i
-287.951  2.48524  i
-287.945  2.54444  i
-287.938  2.60415  i
-287.932  2.66437  i
-287.925  2.72506  i
-287.919  2.78619  i
-287.912  2.84772  i
-287.906  2.90962  i
-287.899  2.97187  i
-287.893  3.03442  i
-287.886  3.09723  i
-287.88  3.16028  i
-287.873  3.22352  i
-287.867  3.2869  i
-287.86  3.35041  i
-287.854  3.41398  i
-287.847  3.47758  i
-287.841  3.54116  i
-287.834  3.60469  i
-287.828  3.66811  i
-287.821  3.73138  i
-287.815  3.79447  i
-287.808  3.85731  i
-287.802  3.91986  i
-287.795  3.98208  i
-287.789  4.04392  i
-287.782  4.10533  i
-287.776  4.16625  i
-287.769  4.22665  i
-287.763  4.28648  i
-287.756  4.34568  i
-287.75  4.4042  i
-287.743  4.46201  i
-287.737  4.51904  i
-287.73  4.57524  i
-287.724  4.63058  i
-287.717  4.68501  i
-287.711  4.73846  i
-287.704  4.7909  i
-287.698  4.84229  i
-287.691  4.89257  i
-287.685  4.94169  i
-287.678  4.98962  i
-287.672  5.03631  i
-287.665  5.08171  i
-287.659  5.12579  i
-287.652  5.16849  i
-287.646  5.20979  i
-287.639  5.24964  i
-287.633  5.28801  i
-287.626  5.32485  i
-287.62  5.36013  i
-287.613  5.39382  i
-287.607  5.42588  i
-287.6  5.45628  i
-287.594  5.485  i
-287.587  5.512  i
-287.581  5.53726  i
-287.574  5.56075  i
-287.568  5.58245  i
-287.561  5.60234  i
-287.555  5.62039  i
-287.548  5.63659  i
-287.542  5.65093  i
-287.535  5.66338  i
-287.529  5.67394  i
-287.522  5.68259  i
-287.516  5.68933  i
-287.509  5.69415  i
-287.503  5.69704  i
-287.496  5.698  i
-287.489  5.69704  i
-287.483  5.69414  i
-287.476  5.68932  i
-287.47  5.68258  i
-287.463  5.67393  i
-287.457  5.66337  i
-287.45  5.65091  i
-287.444  5.63658  i
-287.437  5.62038  i
-287.431  5.60232  i
-287.424  5.58243  i
-287.418  5.56073  i
-287.411  5.53724  i
-287.405  5.51198  i
-287.398  5.48498  i
-287.392  5.45626  i
-287.385  5.42586  i
-287.379  5.3938  i
-287.372  5.36011  i
-287.366  5.32483  i
-287.359  5.28799  i
-287.353  5.24962  i
-287.346  5.20977  i
-287.34  5.16848  i
-287.333  5.12577  i
-287.327  5.0817  i
-287.32  5.03629  i
-287.314  4.98961  i
-287.307  4.94168  i
-287.301  4.89256  i
-287.294  4.84229  i
-287.288  4.79091  i
-287.281  4.73847  i
-287.275  4.68502  i
-287.268  4.6306  i
-287.262  4.57527  i
-287.255  4.51907  i
-287.249  4.46205  i
-287.242  4.40426  i
-287.236  4.34574  i
-287.229  4.28655  i
-287.223  4.22674  i
-287.216  4.16635  i
-287.21  4.10544  i
-287.203  4.04405  i
-287.197  3.98223  i
-287.19  3.92003  i
-287.184  3.85749  i
-287.177  3.79468  i
-287.171  3.73162  i
-287.164  3.66837  i
-287.158  3.60497  i
-287.151  3.54148  i
-287.145  3.47793  i
-287.138  3.41436  i
-287.132  3.35083  i
-287.125  3.28737  i
-287.119  3.22403  i
-287.112  3.16084  i
-287.106  3.09785  i
-287.099  3.03509  i
-287.093  2.9726  i
-287.086  2.91042  i
-287.08  2.84858  i
-287.073  2.78712  i
-287.067  2.72608  i
-287.06  2.66548  i
-287.054  2.60535  i
-287.047  2.54573  i
-287.041  2.48665  i
-287.034  2.42813  i
-287.028  2.3702  i
-287.021  2.31288  i
-287.015  2.2562  i
-287.008  2.20019  i
-287.002  2.14486  i
-286.995  2.09023  i
-286.988  2.03633  i
-286.982  1.98317  i
-286.975  1.93077  i
-286.969  1.87915  i
-286.962  1.82832  i
-286.956  1.7783  i
-286.949  1.7291  i
-286.943  1.68072  i
-286.936  1.63319  i
-286.93  1.58651  i
-286.923  1.54068  i
-286.917  1.49573  i
-286.91  1.45165  i
-286.904  1.40845  i
-286.897  1.36613  i
-286.891  1.3247  i
-286.884  1.28417  i
-286.878  1.24453  i
-286.871  1.20578  i
-286.865  1.16793  i
-286.858  1.13098  i
-286.852  1.09492  i
-286.845  1.05976  i
-286.839  1.0255  i
-286.832  0.992119  i
-286.826  0.959631  i
-286.819  0.928026  i
-286.813  0.897302  i
-286.806  0.867454  i
-286.8  0.838477  i
-286.793  0.810366  i
-286.787  0.783115  i
-286.78  0.756719  i
-286.774  0.731171  i
-286.767  0.706465  i
-286.761  0.682594  i
-286.754  0.659552  i
-286.748  0.637332  i
-286.741  0.615927  i
-286.735  0.595329  i
-286.728  0.575532  i
-286.722  0.556529  i
-286.715  0.538313  i
-286.709  0.520876  i
-286.702  0.504212  i
-286.696  0.488313  i
-286.689  0.473174  i
-286.683  0.458788  i
-286.676  0.445148  i
-286.67  0.432248  i
-286.663  0.420083  i
-286.657  0.408647  i
-286.65  0.397934  i
-286.644  0.387941  i
-286.637  0.378661  i
-286.631  0.370092  i
-286.624  0.362228  i
-286.618  0.355067  i
-286.611  0.348606  i
-286.605  0.342841  i
-286.598  0.337771  i
-286.592  0.333394  i
-286.585  0.329709  i
-286.579  0.326715  i
-286.572  0.324412  i
-286.566  0.3228  i
-286.559  0.32188  i
-286.553  0.321654  i
-286.546  0.322123  i
-286.54  0.323289  i
-286.533  0.325157  i
-286.527  0.327729  i
-286.52  0.33101  i
-286.514  0.335004  i
-286.507  0.339717  i
-286.501  0.345155  i
-286.494  0.351325  i
-286.487  0.358233  i
-286.481  0.365887  i
-286.474  0.374296  i
-286.468  0.383469  i
-286.461  0.393414  i
-286.455  0.404143  i
-286.448  0.415666  i
-286.442  0.427994  i
-286.435  0.441139  i
-286.429  0.455114  i
-286.422  0.469931  i
-286.416  0.485603  i
-286.409  0.502146  i
-286.403  0.519574  i
-286.396  0.5379  i
-286.39  0.557143  i
-286.383  0.577316  i
-286.377  0.598438  i
-286.37  0.620524  i
-286.364  0.643593  i
-286.357  0.667662  i
-286.351  0.692751  i
-286.344  0.718876  i
-286.338  0.746059  i
-286.331  0.774317  i
-286.325  0.803672  i
-286.318  0.834143  i
-286.312  0.865751  i
-286.305  0.898516  i
-286.299  0.93246  i
-286.292  0.967603  i
-286.286  1.00397  i
-286.279  1.04158  i
-286.273  1.08045  i
-286.266  1.12061  i
-286.26  1.16208  i
-286.253  1.20488  i
-286.247  1.24903  i
-286.24  1.29456  i
-286.234  1.34149  i
-286.227  1.38983  i
-286.221  1.43962  i
-286.214  1.49087  i
-286.208  1.54361  i
-286.201  1.59786  i
-286.195  1.65364  i
-286.188  1.71097  i
-286.182  1.76987  i
-286.175  1.83036  i
-286.169  1.89247  i
-286.162  1.95621  i
-286.156  2.0216  i
-286.149  2.08867  i
-286.143  2.15743  i
-286.136  2.22789  i
-286.13  2.30009  i
-286.123  2.37403  i
-286.117  2.44974  i
-286.11  2.52722  i
-286.104  2.60649  i
-286.097  2.68757  i
-286.091  2.77048  i
-286.084  2.85522  i
-286.078  2.94181  i
-286.071  3.03025  i
-286.065  3.12057  i
-286.058  3.21276  i
-286.052  3.30684  i
-286.045  3.40282  i
-286.039  3.50069  i
-286.032  3.60048  i
-286.026  3.70217  i
-286.019  3.80578  i
-286.013  3.91131  i
-286.006  4.01875  i
-285.999  4.12812  i
-285.993  4.23939  i
-285.986  4.35258  i
-285.98  4.46768  i
-285.973  4.58468  i
-285.967  4.70357  i
-285.96  4.82435  i
-285.954  4.94701  i
-285.947  5.07153  i
-285.941  5.19791  i
-285.934  5.32612  i
-285.928  5.45615  i
-285.921  5.58798  i
-285.915  5.7216  i
-285.908  5.85698  i
-285.902  5.99409  i
-285.895  6.13293  i
-285.889  6.27345  i
-285.882  6.41563  i
-285.876  6.55944  i
-285.869  6.70485  i
-285.863  6.85183  i
-285.856  7.00034  i
-285.85  7.15034  i
-285.843  7.3018  i
-285.837  7.45467  i
-285.83  7.60892  i
-285.824  7.76449  i
-285.817  7.92135  i
-285.811  8.07944  i
-285.804  8.23872  i
-285.798  8.39913  i
-285.791  8.56063  i
-285.785  8.72315  i
-285.778  8.88664  i
-285.772  9.05104  i
-285.765  9.21629  i
-285.759  9.38234  i
-285.752  9.5491  i
-285.746  9.71653  i
-285.739  9.88455  i
-285.733  10.0531  i
-285.726  10.2221  i
-285.72  10.3915  i
-285.713  10.5612  i
-285.707  10.7311  i
-285.7  10.9012  i
-285.694  11.0714  i
-285.687  11.2415  i
-285.681  11.4116  i
-285.674  11.5816  i
-285.668  11.7513  i
-285.661  11.9207  i
-285.655  12.0896  i
-285.648  12.2581  i
-285.642  12.426  i
-285.635  12.5932  i
-285.629  12.7597  i
-285.622  12.9253  i
-285.616  13.09  i
-285.609  13.2536  i
-285.603  13.4162  i
-285.596  13.5775  i
-285.59  13.7375  i
-285.583  13.8962  i
-285.577  14.0534  i
-285.57  14.209  i
-285.564  14.3629  i
-285.557  14.5151  i
-285.551  14.6655  i
-285.544  14.8139  i
-285.538  14.9603  i
-285.531  15.1046  i
-285.525  15.2467  i
-285.518  15.3865  i
-285.512  15.524  i
-285.505  15.659  i
-285.498  15.7914  i
-285.492  15.9213  i
-285.485  16.0484  i
-285.479  16.1728  i
-285.472  16.2943  i
-285.466  16.4128  i
-285.459  16.5284  i
-285.453  16.6409  i
-285.446  16.7502  i
-285.44  16.8563  i
-285.433  16.9592  i
-285.427  17.0587  i
-285.42  17.1548  i
-285.414  17.2474  i
-285.407  17.3366  i
-285.401  17.4222  i
-285.394  17.5041  i
-285.388  17.5825  i
-285.381  17.6571  i
-285.375  17.728  i
-285.368  17.7951  i
-285.362  17.8584  i
-285.355  17.9179  i
-285.349  17.9736  i
-285.342  18.0253  i
-285.336  18.0732  i
-285.329  18.1172  i
-285.323  18.1573  i
-285.316  18.1935  i
-285.31  18.2258  i
-285.303  18.2541  i
-285.297  18.2786  i
-285.29  18.2992  i
-285.284  18.3159  i
-285.277  18.3287  i
-285.271  18.3377  i
-285.264  18.343  i
-285.258  18.3444  i
-285.251  18.3422  i
-285.245  18.3362  i
-285.238  18.3266  i
-285.232  18.3135  i
-285.225  18.2968  i
-285.219  18.2766  i
-285.212  18.253  i
-285.206  18.2261  i
-285.199  18.1958  i
-285.193  18.1624  i
-285.186  18.1259  i
-285.18  18.0863  i
-285.173  18.0437  i
-285.167  17.9983  i
-285.16  17.9501  i
-285.154  17.8992  i
-285.147  17.8458  i
-285.141  17.7898  i
-285.134  17.7315  i
-285.128  17.6709  i
-285.121  17.6081  i
-285.115  17.5433  i
-285.108  17.4766  i
-285.102  17.408  i
-285.095  17.3378  i
-285.089  17.266  i
-285.082  17.1927  i
-285.076  17.1181  i
-285.069  17.0423  i
-285.063  16.9654  i
-285.056  16.8875  i
-285.05  16.8089  i
-285.043  16.7295  i
-285.037  16.6496  i
-285.03  16.5692  i
-285.024  16.4886  i
-285.017  16.4077  i
-285.011  16.3269  i
-285.004  16.2461  i
-284.997  16.1655  i
-284.991  16.0852  i
-284.984  16.0055  i
-284.978  15.9263  i
-284.971  15.8478  i
-284.965  15.7701  i
-284.958  15.6934  i
-284.952  15.6177  i
-284.945  15.5433  i
-284.939  15.4701  i
-284.932  15.3983  i
-284.926  15.328  i
-284.919  15.2593  i
-284.913  15.1924  i
-284.906  15.1272  i
-284.9  15.0639  i
-284.893  15.0026  i
-284.887  14.9434  i
-284.88  14.8863  i
-284.874  14.8314  i
-284.867  14.7788  i
-284.861  14.7286  i
-284.854  14.6808  i
-284.848  14.6355  i
-284.841  14.5928  i
-284.835  14.5526  i
-284.828  14.515  i
-284.822  14.4801  i
-284.815  14.4479  i
-284.809  14.4185  i
-284.802  14.3918  i
-284.796  14.3678  i
-284.789  14.3467  i
-284.783  14.3283  i
-284.776  14.3127  i
-284.77  14.2999  i
-284.763  14.2899  i
-284.757  14.2826  i
-284.75  14.2781  i
-284.744  14.2763  i
-284.737  14.2772  i
-284.731  14.2807  i
-284.724  14.2868  i
-284.718  14.2955  i
-284.711  14.3067  i
-284.705  14.3204  i
-284.698  14.3365  i
-284.692  14.3549  i
-284.685  14.3755  i
-284.679  14.3984  i
-284.672  14.4233  i
-284.666  14.4503  i
-284.659  14.4792  i
-284.653  14.5099  i
-284.646  14.5424  i
-284.64  14.5766  i
-284.633  14.6123  i
-284.627  14.6494  i
-284.62  14.6879  i
-284.614  14.7276  i
-284.607  14.7684  i
-284.601  14.8101  i
-284.594  14.8528  i
-284.588  14.8962  i
-284.581  14.9402  i
-284.575  14.9847  i
-284.568  15.0296  i
-284.562  15.0748  i
-284.555  15.12  i
-284.549  15.1652  i
-284.542  15.2103  i
-284.536  15.2551  i
-284.529  15.2995  i
-284.523  15.3434  i
-284.516  15.3865  i
-284.51  15.4289  i
-284.503  15.4703  i
-284.496  15.5107  i
-284.49  15.5498  i
-284.483  15.5876  i
-284.477  15.624  i
-284.47  15.6588  i
-284.464  15.6919  i
-284.457  15.7232  i
-284.451  15.7526  i
-284.444  15.7799  i
-284.438  15.805  i
-284.431  15.8279  i
-284.425  15.8483  i
-284.418  15.8663  i
-284.412  15.8817  i
-284.405  15.8945  i
-284.399  15.9044  i
-284.392  15.9115  i
-284.386  15.9156  i
-284.379  15.9167  i
-284.373  15.9147  i
-284.366  15.9095  i
-284.36  15.901  i
-284.353  15.8893  i
-284.347  15.8741  i
-284.34  15.8555  i
-284.334  15.8334  i
-284.327  15.8078  i
-284.321  15.7786  i
-284.314  15.7458  i
-284.308  15.7094  i
-284.301  15.6693  i
-284.295  15.6255  i
-284.288  15.5781  i
-284.282  15.5269  i
-284.275  15.4719  i
-284.269  15.4133  i
-284.262  15.3509  i
-284.256  15.2848  i
-284.249  15.215  i
-284.243  15.1416  i
-284.236  15.0644  i
-284.23  14.9837  i
-284.223  14.8993  i
-284.217  14.8114  i
-284.21  14.7199  i
-284.204  14.6249  i
-284.197  14.5266  i
-284.191  14.4248  i
-284.184  14.3197  i
-284.178  14.2113  i
-284.171  14.0998  i
-284.165  13.9851  i
-284.158  13.8673  i
-284.152  13.7466  i
-284.145  13.6229  i
-284.139  13.4964  i
-284.132  13.3672  i
-284.126  13.2353  i
-284.119  13.1008  i
-284.113  12.9638  i
-284.106  12.8245  i
-284.1  12.6829  i
-284.093  12.539  i
-284.087  12.3931  i
-284.08  12.2452  i
-284.074  12.0954  i
-284.067  11.9438  i
-284.061  11.7905  i
-284.054  11.6356  i
-284.048  11.4793  i
-284.041  11.3216  i
-284.035  11.1626  i
-284.028  11.0025  i
-284.022  10.8413  i
-284.015  10.6792  i
-284.009  10.5163  i
-284.002  10.3526  i
-283.995  10.1884  i
-283.989  10.0236  i
-283.982  9.85838  i
-283.976  9.69289  i
-283.969  9.5272  i
-283.963  9.36141  i
-283.956  9.19562  i
-283.95  9.02994  i
-283.943  8.86445  i
-283.937  8.69926  i
-283.93  8.53447  i
-283.924  8.37015  i
-283.917  8.20641  i
-283.911  8.04333  i
-283.904  7.881  i
-283.898  7.7195  i
-283.891  7.55892  i
-283.885  7.39932  i
-283.878  7.2408  i
-283.872  7.08343  i
-283.865  6.92727  i
-283.859  6.7724  i
-283.852  6.61888  i
-283.846  6.46679  i
-283.839  6.31617  i
-283.833  6.16709  i
-283.826  6.01961  i
-283.82  5.87378  i
-283.813  5.72965  i
-283.807  5.58726  i
-283.8  5.44668  i
-283.794  5.30793  i
-283.787  5.17105  i
-283.781  5.03609  i
-283.774  4.90308  i
-283.768  4.77205  i
-283.761  4.64303  i
-283.755  4.51605  i
-283.748  4.39113  i
-283.742  4.26829  i
-283.735  4.14756  i
-283.729  4.02894  i
-283.722  3.91245  i
-283.716  3.79811  i
-283.709  3.68592  i
-283.703  3.5759  i
-283.696  3.46804  i
-283.69  3.36234  i
-283.683  3.25882  i
-283.677  3.15747  i
-283.67  3.05827  i
-283.664  2.96124  i
-283.657  2.86636  i
-283.651  2.77363  i
-283.644  2.68303  i
-283.638  2.59454  i
-283.631  2.50817  i
-283.625  2.42388  i
-283.618  2.34167  i
-283.612  2.26152  i
-283.605  2.1834  i
-283.599  2.10729  i
-283.592  2.03318  i
-283.586  1.96105  i
-283.579  1.89085  i
-283.573  1.82258  i
-283.566  1.75621  i
-283.56  1.6917  i
-283.553  1.62903  i
-283.547  1.56818  i
-283.54  1.50911  i
-283.534  1.45179  i
-283.527  1.3962  i
-283.521  1.34229  i
-283.514  1.29005  i
-283.508  1.23944  i
-283.501  1.19043  i
-283.494  1.14299  i
-283.488  1.09708  i
-283.481  1.05267  i
-283.475  1.00973  i
-283.468  0.968227  i
-283.462  0.928127  i
-283.455  0.889399  i
-283.449  0.852009  i
-283.442  0.815926  i
-283.436  0.781116  i
-283.429  0.747548  i
-283.423  0.715189  i
-283.416  0.684008  i
-283.41  0.653974  i
-283.403  0.625054  i
-283.397  0.597219  i
-283.39  0.570437  i
-283.384  0.544678  i
-283.377  0.519913  i
-283.371  0.496113  i
-283.364  0.473247  i
-283.358  0.451288  i
-283.351  0.430207  i
-283.345  0.409978  i
-283.338  0.390572  i
-283.332  0.371963  i
-283.325  0.354125  i
-283.319  0.337033  i
-283.312  0.32066  i
-283.306  0.304984  i
-283.299  0.289979  i
-283.293  0.275622  i
-283.286  0.261891  i
-283.28  0.248762  i
-283.273  0.236214  i
-283.267  0.224226  i
-283.26  0.212776  i
-283.254  0.201845  i
-283.247  0.191414  i
-283.241  0.181461  i
-283.234  0.17197  i
-283.228  0.162923  i
-283.221  0.1543  i
-283.215  0.146086  i
-283.208  0.138265  i
-283.202  0.130819  i
-283.195  0.123733  i
-283.189  0.116993  i
-283.182  0.110584  i
-283.176  0.104492  i
-283.169  0.0987032  i
-283.163  0.0932044  i
-283.156  0.0879832  i
-283.15  0.0830272  i
-283.143  0.0783248  i
-283.137  0.0738644  i
-283.13  0.0696352  i
-283.124  0.0656267  i
-283.117  0.0618286  i
-283.111  0.0582313  i
-283.104  0.0548252  i
-283.098  0.0516015  i
-283.091  0.0485513  i
-283.085  0.0456665  i
-283.078  0.042939  i
-283.072  0.0403612  i
-283.065  0.0379257  i
-283.059  0.0356254  i
-283.052  0.0334537  i
-283.046  0.031404  i
-283.039  0.0294703  i
-283.033  0.0276465  i
-283.026  0.0259271  i
-283.02  0.0243067  i
-283.013  0.02278  i
-283.007  0.0213422  i
-283  0.0199886  i


# Curve 3 of 5, 1000 points
# Curve title: "CuPc$^0$"
# x y type
-289.5  3.13087e-26  i
-289.493  3.83124e-26  i
-289.487  4.68668e-26  i
-289.48  5.73119e-26  i
-289.474  7.00611e-26  i
-289.467  8.56175e-26  i
-289.461  1.04592e-25  i
-289.454  1.2773e-25  i
-289.448  1.55932e-25  i
-289.441  1.90297e-25  i
-289.435  2.32157e-25  i
-289.428  2.83129e-25  i
-289.422  3.45176e-25  i
-289.415  4.20677e-25  i
-289.409  5.1252e-25  i
-289.402  6.24202e-25  i
-289.396  7.59963e-25  i
-289.389  9.24938e-25  i
-289.383  1.12535e-24  i
-289.376  1.36871e-24  i
-289.37  1.66414e-24  i
-289.363  2.02266e-24  i
-289.357  2.45758e-24  i
-289.35  2.98501e-24  i
-289.344  3.6244e-24  i
-289.337  4.39926e-24  i
-289.331  5.33797e-24  i
-289.324  6.47478e-24  i
-289.318  7.85105e-24  i
-289.311  9.51662e-24  i
-289.305  1.15316e-23  i
-289.298  1.39686e-23  i
-289.292  1.69148e-23  i
-289.285  2.04754e-23  i
-289.279  2.47772e-23  i
-289.272  2.99726e-23  i
-289.266  3.62452e-23  i
-289.259  4.38156e-23  i
-289.253  5.29493e-23  i
-289.246  6.39654e-23  i
-289.24  7.72471e-23  i
-289.233  9.3255e-23  i
-289.227  1.12542e-22  i
-289.22  1.35772e-22  i
-289.214  1.63742e-22  i
-289.207  1.97407e-22  i
-289.201  2.37912e-22  i
-289.194  2.86632e-22  i
-289.188  3.45211e-22  i
-289.181  4.15622e-22  i
-289.175  5.00225e-22  i
-289.168  6.01845e-22  i
-289.162  7.23863e-22  i
-289.155  8.70326e-22  i
-289.149  1.04607e-21  i
-289.142  1.25687e-21  i
-289.136  1.50964e-21  i
-289.129  1.81264e-21  i
-289.123  2.17571e-21  i
-289.116  2.61062e-21  i
-289.11  3.13141e-21  i
-289.103  3.75481e-21  i
-289.097  4.50079e-21  i
-289.09  5.39316e-21  i
-289.084  6.46027e-21  i
-289.077  7.7359e-21  i
-289.071  9.26027e-21  i
-289.064  1.10813e-20  i
-289.058  1.32559e-20  i
-289.051  1.58519e-20  i
-289.045  1.89498e-20  i
-289.038  2.26455e-20  i
-289.032  2.70529e-20  i
-289.025  3.2307e-20  i
-289.019  3.85685e-20  i
-289.012  4.6028e-20  i
-289.006  5.49116e-20  i
-288.999  6.54877e-20  i
-288.992  7.80742e-20  i
-288.986  9.30483e-20  i
-288.979  1.10857e-19  i
-288.973  1.32029e-19  i
-288.966  1.57191e-19  i
-288.96  1.87086e-19  i
-288.953  2.22591e-19  i
-288.947  2.64743e-19  i
-288.94  3.14772e-19  i
-288.934  3.74128e-19  i
-288.927  4.44527e-19  i
-288.921  5.27993e-19  i
-288.914  6.26918e-19  i
-288.908  7.44126e-19  i
-288.901  8.82949e-19  i
-288.895  1.04731e-18  i
-288.888  1.24186e-18  i
-288.882  1.47204e-18  i
-288.875  1.7443e-18  i
-288.869  2.0662e-18  i
-288.862  2.44669e-18  i
-288.856  2.89627e-18  i
-288.849  3.42729e-18  i
-288.843  4.0543e-18  i
-288.836  4.7944e-18  i
-288.83  5.66767e-18  i
-288.823  6.69774e-18  i
-288.817  7.91235e-18  i
-288.81  9.34404e-18  i
-288.804  1.10311e-17  i
-288.797  1.30183e-17  i
-288.791  1.53582e-17  i
-288.784  1.81127e-17  i
-288.778  2.13539e-17  i
-288.771  2.51666e-17  i
-288.765  2.96499e-17  i
-288.758  3.49202e-17  i
-288.752  4.11133e-17  i
-288.745  4.83884e-17  i
-288.739  5.69315e-17  i
-288.732  6.69603e-17  i
-288.726  7.8729e-17  i
-288.719  9.25349e-17  i
-288.713  1.08725e-16  i
-288.706  1.27704e-16  i
-288.7  1.49946e-16  i
-288.693  1.76001e-16  i
-288.687  2.06515e-16  i
-288.68  2.42236e-16  i
-288.674  2.8404e-16  i
-288.667  3.32946e-16  i
-288.661  3.9014e-16  i
-288.654  4.57004e-16  i
-288.648  5.35146e-16  i
-288.641  6.26437e-16  i
-288.635  7.33054e-16  i
-288.628  8.57526e-16  i
-288.622  1.00279e-15  i
-288.615  1.17227e-15  i
-288.609  1.36993e-15  i
-288.602  1.60037e-15  i
-288.596  1.86895e-15  i
-288.589  2.18185e-15  i
-288.583  2.54629e-15  i
-288.576  2.97058e-15  i
-288.57  3.46441e-15  i
-288.563  4.03896e-15  i
-288.557  4.7072e-15  i
-288.55  5.48415e-15  i
-288.544  6.38717e-15  i
-288.537  7.43636e-15  i
-288.531  8.65496e-15  i
-288.524  1.00698e-14  i
-288.518  1.17121e-14  i
-288.511  1.36175e-14  i
-288.505  1.58276e-14  i
-288.498  1.83901e-14  i
-288.491  2.13602e-14  i
-288.485  2.48017e-14  i
-288.478  2.87879e-14  i
-288.472  3.34034e-14  i
-288.465  3.87458e-14  i
-288.459  4.49274e-14  i
-288.452  5.20777e-14  i
-288.446  6.03454e-14  i
-288.439  6.99021e-14  i
-288.433  8.09448e-14  i
-288.426  9.37002e-14  i
-288.42  1.08429e-13  i
-288.413  1.2543e-13  i
-288.407  1.45048e-13  i
-288.4  1.67678e-13  i
-288.394  1.93772e-13  i
-288.387  2.23852e-13  i
-288.381  2.58513e-13  i
-288.374  2.9844e-13  i
-288.368  3.44418e-13  i
-288.361  3.97344e-13  i
-288.355  4.58247e-13  i
-288.348  5.28307e-13  i
-288.342  6.08872e-13  i
-288.335  7.01485e-13  i
-288.329  8.07911e-13  i
-288.322  9.30169e-13  i
-288.316  1.07056e-12  i
-288.309  1.23173e-12  i
-288.303  1.41669e-12  i
-288.296  1.62886e-12  i
-288.29  1.87217e-12  i
-288.283  2.15111e-12  i
-288.277  2.47076e-12  i
-288.27  2.83695e-12  i
-288.264  3.25632e-12  i
-288.257  3.7364e-12  i
-288.251  4.28582e-12  i
-288.244  4.91436e-12  i
-288.238  5.63318e-12  i
-288.231  6.45494e-12  i
-288.225  7.39408e-12  i
-288.218  8.46699e-12  i
-288.212  9.6923e-12  i
-288.205  1.10912e-11  i
-288.199  1.26876e-11  i
-288.192  1.4509e-11  i
-288.186  1.65862e-11  i
-288.179  1.89544e-11  i
-288.173  2.16533e-11  i
-288.166  2.47282e-11  i
-288.16  2.82302e-11  i
-288.153  3.22172e-11  i
-288.147  3.67548e-11  i
-288.14  4.19174e-11  i
-288.134  4.77889e-11  i
-288.127  5.44644e-11  i
-288.121  6.20513e-11  i
-288.114  7.06712e-11  i
-288.108  8.04613e-11  i
-288.101  9.15766e-11  i
-288.095  1.04192e-10  i
-288.088  1.18505e-10  i
-288.082  1.34739e-10  i
-288.075  1.53145e-10  i
-288.069  1.74006e-10  i
-288.062  1.97642e-10  i
-288.056  2.24412e-10  i
-288.049  2.54723e-10  i
-288.043  2.89029e-10  i
-288.036  3.27844e-10  i
-288.03  3.71746e-10  i
-288.023  4.21385e-10  i
-288.017  4.7749e-10  i
-288.01  5.40882e-10  i
-288.004  6.12482e-10  i
-287.997  6.93326e-10  i
-287.99  7.84574e-10  i
-287.984  8.87531e-10  i
-287.977  1.00366e-09  i
-287.971  1.1346e-09  i
-287.964  1.28218e-09  i
-287.958  1.44848e-09  i
-287.951  1.63578e-09  i
-287.945  1.84669e-09  i
-287.938  2.08408e-09  i
-287.932  2.35118e-09  i
-287.925  2.65163e-09  i
-287.919  2.98945e-09  i
-287.912  3.36917e-09  i
-287.906  3.79584e-09  i
-287.899  4.27509e-09  i
-287.893  4.81323e-09  i
-287.886  5.41726e-09  i
-287.88  6.09503e-09  i
-287.873  6.85528e-09  i
-287.867  7.70775e-09  i
-287.86  8.66329e-09  i
-287.854  9.73398e-09  i
-287.847  1.09333e-08  i
-287.841  1.22762e-08  i
-287.834  1.37795e-08  i
-287.828  1.54615e-08  i
-287.821  1.7343e-08  i
-287.815  1.94469e-08  i
-287.808  2.17986e-08  i
-287.802  2.44264e-08  i
-287.795  2.73618e-08  i
-287.789  3.06395e-08  i
-287.782  3.42982e-08  i
-287.776  3.83808e-08  i
-287.769  4.29349e-08  i
-287.763  4.8013e-08  i
-287.756  5.36736e-08  i
-287.75  5.99812e-08  i
-287.743  6.70074e-08  i
-287.737  7.48313e-08  i
-287.73  8.35405e-08  i
-287.724  9.32316e-08  i
-287.717  1.04012e-07  i
-287.711  1.15999e-07  i
-287.704  1.29324e-07  i
-287.698  1.44131e-07  i
-287.691  1.60579e-07  i
-287.685  1.78843e-07  i
-287.678  1.99117e-07  i
-287.672  2.21615e-07  i
-287.665  2.46571e-07  i
-287.659  2.74244e-07  i
-287.652  3.04919e-07  i
-287.646  3.38912e-07  i
-287.639  3.76566e-07  i
-287.633  4.18261e-07  i
-287.626  4.64417e-07  i
-287.62  5.15491e-07  i
-287.613  5.71988e-07  i
-287.607  6.34462e-07  i
-287.6  7.03521e-07  i
-287.594  7.79833e-07  i
-287.587  8.6413e-07  i
-287.581  9.57215e-07  i
-287.574  1.05997e-06  i
-287.568  1.17335e-06  i
-287.561  1.29843e-06  i
-287.555  1.43635e-06  i
-287.548  1.58838e-06  i
-287.542  1.75592e-06  i
-287.535  1.94046e-06  i
-287.529  2.14367e-06  i
-287.522  2.36736e-06  i
-287.516  2.61351e-06  i
-287.509  2.88428e-06  i
-287.503  3.18202e-06  i
-287.496  3.5093e-06  i
-287.489  3.86894e-06  i
-287.483  4.26399e-06  i
-287.476  4.69778e-06  i
-287.47  5.17396e-06  i
-287.463  5.69647e-06  i
-287.457  6.26963e-06  i
-287.45  6.89812e-06  i
-287.444  7.58704e-06  i
-287.437  8.34193e-06  i
-287.431  9.16884e-06  i
-287.424  1.00743e-05  i
-287.418  1.10654e-05  i
-287.411  1.21499e-05  i
-287.405  1.33362e-05  i
-287.398  1.46334e-05  i
-287.392  1.60513e-05  i
-287.385  1.76006e-05  i
-287.379  1.9293e-05  i
-287.372  2.11409e-05  i
-287.366  2.31579e-05  i
-287.359  2.53588e-05  i
-287.353  2.77595e-05  i
-287.346  3.03771e-05  i
-287.34  3.32303e-05  i
-287.333  3.63392e-05  i
-287.327  3.97256e-05  i
-287.32  4.34127e-05  i
-287.314  4.74261e-05  i
-287.307  5.17929e-05  i
-287.301  5.65426e-05  i
-287.294  6.1707e-05  i
-287.288  6.73203e-05  i
-287.281  7.34193e-05  i
-287.275  8.00438e-05  i
-287.268  8.72365e-05  i
-287.262  9.50433e-05  i
-287.255  0.000103514  i
-287.249  0.000112701  i
-287.242  0.000122662  i
-287.236  0.000133458  i
-287.229  0.000145155  i
-287.223  0.000157824  i
-287.216  0.00017154  i
-287.21  0.000186386  i
-287.203  0.000202447  i
-287.197  0.000219818  i
-287.19  0.000238599  i
-287.184  0.000258897  i
-287.177  0.000280827  i
-287.171  0.000304511  i
-287.164  0.00033008  i
-287.158  0.000357676  i
-287.151  0.000387447  i
-287.145  0.000419554  i
-287.138  0.000454168  i
-287.132  0.000491471  i
-287.125  0.000531658  i
-287.119  0.000574937  i
-287.112  0.000621528  i
-287.106  0.000671666  i
-287.099  0.000725604  i
-287.093  0.000783608  i
-287.086  0.000845962  i
-287.08  0.000912968  i
-287.073  0.000984948  i
-287.067  0.00106224  i
-287.06  0.00114522  i
-287.054  0.00123425  i
-287.047  0.00132976  i
-287.041  0.00143217  i
-287.034  0.00154195  i
-287.028  0.00165958  i
-287.021  0.00178558  i
-287.015  0.0019205  i
-287.008  0.00206491  i
-287.002  0.00221943  i
-286.995  0.0023847  i
-286.988  0.00256141  i
-286.982  0.00275029  i
-286.975  0.00295209  i
-286.969  0.00316763  i
-286.962  0.00339775  i
-286.956  0.00364335  i
-286.949  0.00390539  i
-286.943  0.00418486  i
-286.936  0.0044828  i
-286.93  0.00480033  i
-286.923  0.00513862  i
-286.917  0.00549888  i
-286.91  0.0058824  i
-286.904  0.00629054  i
-286.897  0.00672473  i
-286.891  0.00718644  i
-286.884  0.00767726  i
-286.878  0.00819882  i
-286.871  0.00875285  i
-286.865  0.00934115  i
-286.858  0.00996562  i
-286.852  0.0106282  i
-286.845  0.0113311  i
-286.839  0.0120763  i
-286.832  0.0128662  i
-286.826  0.0137031  i
-286.819  0.0145895  i
-286.813  0.0155279  i
-286.806  0.0165212  i
-286.8  0.017572  i
-286.793  0.0186833  i
-286.787  0.0198582  i
-286.78  0.0210998  i
-286.774  0.0224115  i
-286.767  0.0237966  i
-286.761  0.0252588  i
-286.754  0.0268018  i
-286.748  0.0284294  i
-286.741  0.0301456  i
-286.735  0.0319546  i
-286.728  0.0338607  i
-286.722  0.0358683  i
-286.715  0.0379821  i
-286.709  0.0402068  i
-286.702  0.0425474  i
-286.696  0.0450091  i
-286.689  0.047597  i
-286.683  0.0503167  i
-286.676  0.0531739  i
-286.67  0.0561742  i
-286.663  0.0593237  i
-286.657  0.0626285  i
-286.65  0.0660951  i
-286.644  0.06973  i
-286.637  0.0735398  i
-286.631  0.0775316  i
-286.624  0.0817123  i
-286.618  0.0860893  i
-286.611  0.0906701  i
-286.605  0.0954622  i
-286.598  0.100474  i
-286.592  0.105712  i
-286.585  0.111186  i
-286.579  0.116904  i
-286.572  0.122875  i
-286.566  0.129107  i
-286.559  0.135608  i
-286.553  0.142389  i
-286.546  0.149459  i
-286.54  0.156826  i
-286.533  0.164501  i
-286.527  0.172492  i
-286.52  0.180811  i
-286.514  0.189467  i
-286.507  0.19847  i
-286.501  0.207831  i
-286.494  0.217559  i
-286.487  0.227665  i
-286.481  0.238161  i
-286.474  0.249055  i
-286.468  0.26036  i
-286.461  0.272086  i
-286.455  0.284244  i
-286.448  0.296844  i
-286.442  0.309898  i
-286.435  0.323417  i
-286.429  0.337411  i
-286.422  0.351891  i
-286.416  0.366868  i
-286.409  0.382354  i
-286.403  0.398358  i
-286.396  0.414891  i
-286.39  0.431964  i
-286.383  0.449588  i
-286.377  0.467772  i
-286.37  0.486527  i
-286.364  0.505862  i
-286.357  0.525788  i
-286.351  0.546314  i
-286.344  0.567448  i
-286.338  0.589201  i
-286.331  0.61158  i
-286.325  0.634595  i
-286.318  0.658252  i
-286.312  0.682561  i
-286.305  0.707527  i
-286.299  0.733158  i
-286.292  0.759461  i
-286.286  0.78644  i
-286.279  0.814103  i
-286.273  0.842453  i
-286.266  0.871495  i
-286.26  0.901233  i
-286.253  0.93167  i
-286.247  0.962809  i
-286.24  0.994652  i
-286.234  1.0272  i
-286.227  1.06045  i
-286.221  1.09441  i
-286.214  1.12908  i
-286.208  1.16445  i
-286.201  1.20052  i
-286.195  1.23729  i
-286.188  1.27475  i
-286.182  1.3129  i
-286.175  1.35174  i
-286.169  1.39125  i
-286.162  1.43143  i
-286.156  1.47228  i
-286.149  1.51378  i
-286.143  1.55592  i
-286.136  1.59869  i
-286.13  1.64209  i
-286.123  1.68609  i
-286.117  1.73068  i
-286.11  1.77585  i
-286.104  1.82158  i
-286.097  1.86786  i
-286.091  1.91467  i
-286.084  1.96198  i
-286.078  2.00978  i
-286.071  2.05805  i
-286.065  2.10677  i
-286.058  2.15591  i
-286.052  2.20545  i
-286.045  2.25536  i
-286.039  2.30563  i
-286.032  2.35621  i
-286.026  2.40709  i
-286.019  2.45824  i
-286.013  2.50963  i
-286.006  2.56122  i
-285.999  2.61298  i
-285.993  2.6649  i
-285.986  2.71692  i
-285.98  2.76902  i
-285.973  2.82117  i
-285.967  2.87333  i
-285.96  2.92546  i
-285.954  2.97753  i
-285.947  3.0295  i
-285.941  3.08134  i
-285.934  3.13301  i
-285.928  3.18446  i
-285.921  3.23567  i
-285.915  3.28658  i
-285.908  3.33718  i
-285.902  3.3874  i
-285.895  3.43722  i
-285.889  3.48659  i
-285.882  3.53548  i
-285.876  3.58385  i
-285.869  3.63165  i
-285.863  3.67884  i
-285.856  3.72539  i
-285.85  3.77126  i
-285.843  3.8164  i
-285.837  3.86079  i
-285.83  3.90437  i
-285.824  3.94711  i
-285.817  3.98898  i
-285.811  4.02994  i
-285.804  4.06994  i
-285.798  4.10896  i
-285.791  4.14696  i
-285.785  4.18391  i
-285.778  4.21976  i
-285.772  4.25449  i
-285.765  4.28808  i
-285.759  4.32047  i
-285.752  4.35165  i
-285.746  4.38159  i
-285.739  4.41026  i
-285.733  4.43764  i
-285.726  4.46369  i
-285.72  4.4884  i
-285.713  4.51173  i
-285.707  4.53369  i
-285.7  4.55423  i
-285.694  4.57334  i
-285.687  4.59102  i
-285.681  4.60723  i
-285.674  4.62197  i
-285.668  4.63523  i
-285.661  4.647  i
-285.655  4.65726  i
-285.648  4.66601  i
-285.642  4.67325  i
-285.635  4.67897  i
-285.629  4.68316  i
-285.622  4.68584  i
-285.616  4.687  i
-285.609  4.68665  i
-285.603  4.68478  i
-285.596  4.68141  i
-285.59  4.67655  i
-285.583  4.67021  i
-285.577  4.6624  i
-285.57  4.65313  i
-285.564  4.64241  i
-285.557  4.63028  i
-285.551  4.61675  i
-285.544  4.60183  i
-285.538  4.58556  i
-285.531  4.56795  i
-285.525  4.54903  i
-285.518  4.52884  i
-285.512  4.5074  i
-285.505  4.48474  i
-285.498  4.46089  i
-285.492  4.4359  i
-285.485  4.40979  i
-285.479  4.3826  i
-285.472  4.35438  i
-285.466  4.32516  i
-285.459  4.29498  i
-285.453  4.26389  i
-285.446  4.23193  i
-285.44  4.19915  i
-285.433  4.16559  i
-285.427  4.13131  i
-285.42  4.09635  i
-285.414  4.06075  i
-285.407  4.02458  i
-285.401  3.98789  i
-285.394  3.95072  i
-285.388  3.91313  i
-285.381  3.87517  i
-285.375  3.83691  i
-285.368  3.79839  i
-285.362  3.75968  i
-285.355  3.72083  i
-285.349  3.68189  i
-285.342  3.64293  i
-285.336  3.60401  i
-285.329  3.56519  i
-285.323  3.52651  i
-285.316  3.48806  i
-285.31  3.44987  i
-285.303  3.41203  i
-285.297  3.37457  i
-285.29  3.33758  i
-285.284  3.3011  i
-285.277  3.2652  i
-285.271  3.22993  i
-285.264  3.19537  i
-285.258  3.16156  i
-285.251  3.12857  i
-285.245  3.09647  i
-285.238  3.0653  i
-285.232  3.03513  i
-285.225  3.00602  i
-285.219  2.97802  i
-285.212  2.9512  i
-285.206  2.92561  i
-285.199  2.90131  i
-285.193  2.87836  i
-285.186  2.85681  i
-285.18  2.83672  i
-285.173  2.81814  i
-285.167  2.80113  i
-285.16  2.78574  i
-285.154  2.77202  i
-285.147  2.76003  i
-285.141  2.74981  i
-285.134  2.74141  i
-285.128  2.73489  i
-285.121  2.73029  i
-285.115  2.72766  i
-285.108  2.72704  i
-285.102  2.72848  i
-285.095  2.73203  i
-285.089  2.73771  i
-285.082  2.74558  i
-285.076  2.75568  i
-285.069  2.76804  i
-285.063  2.78269  i
-285.056  2.79969  i
-285.05  2.81905  i
-285.043  2.84081  i
-285.037  2.86501  i
-285.03  2.89167  i
-285.024  2.92082  i
-285.017  2.95249  i
-285.011  2.98669  i
-285.004  3.02346  i
-284.997  3.06282  i
-284.991  3.10477  i
-284.984  3.14935  i
-284.978  3.19656  i
-284.971  3.24642  i
-284.965  3.29894  i
-284.958  3.35413  i
-284.952  3.412  i
-284.945  3.47255  i
-284.939  3.53578  i
-284.932  3.60169  i
-284.926  3.67028  i
-284.919  3.74156  i
-284.913  3.8155  i
-284.906  3.89211  i
-284.9  3.97137  i
-284.893  4.05326  i
-284.887  4.13778  i
-284.88  4.2249  i
-284.874  4.31459  i
-284.867  4.40685  i
-284.861  4.50163  i
-284.854  4.59892  i
-284.848  4.69867  i
-284.841  4.80086  i
-284.835  4.90544  i
-284.828  5.01238  i
-284.822  5.12164  i
-284.815  5.23316  i
-284.809  5.3469  i
-284.802  5.46281  i
-284.796  5.58084  i
-284.789  5.70092  i
-284.783  5.823  i
-284.776  5.94702  i
-284.77  6.07291  i
-284.763  6.2006  i
-284.757  6.33002  i
-284.75  6.46111  i
-284.744  6.59378  i
-284.737  6.72795  i
-284.731  6.86356  i
-284.724  7.0005  i
-284.718  7.1387  i
-284.711  7.27807  i
-284.705  7.41852  i
-284.698  7.55995  i
-284.692  7.70228  i
-284.685  7.84539  i
-284.679  7.9892  i
-284.672  8.1336  i
-284.666  8.27849  i
-284.659  8.42376  i
-284.653  8.56931  i
-284.646  8.71502  i
-284.64  8.8608  i
-284.633  9.00652  i
-284.627  9.15207  i
-284.62  9.29735  i
-284.614  9.44223  i
-284.607  9.58659  i
-284.601  9.73033  i
-284.594  9.87332  i
-284.588  10.0155  i
-284.581  10.1566  i
-284.575  10.2966  i
-284.568  10.4355  i
-284.562  10.5729  i
-284.555  10.709  i
-284.549  10.8434  i
-284.542  10.9761  i
-284.536  11.1071  i
-284.529  11.2361  i
-284.523  11.363  i
-284.516  11.4878  i
-284.51  11.6103  i
-284.503  11.7304  i
-284.496  11.8481  i
-284.49  11.9631  i
-284.483  12.0754  i
-284.477  12.1848  i
-284.47  12.2914  i
-284.464  12.3949  i
-284.457  12.4952  i
-284.451  12.5924  i
-284.444  12.6862  i
-284.438  12.7766  i
-284.431  12.8636  i
-284.425  12.9469  i
-284.418  13.0266  i
-284.412  13.1025  i
-284.405  13.1746  i
-284.399  13.2428  i
-284.392  13.307  i
-284.386  13.3672  i
-284.379  13.4234  i
-284.373  13.4753  i
-284.366  13.5231  i
-284.36  13.5666  i
-284.353  13.6059  i
-284.347  13.6408  i
-284.34  13.6713  i
-284.334  13.6975  i
-284.327  13.7192  i
-284.321  13.7365  i
-284.314  13.7493  i
-284.308  13.7576  i
-284.301  13.7614  i
-284.295  13.7607  i
-284.288  13.7556  i
-284.282  13.7459  i
-284.275  13.7317  i
-284.269  13.7131  i
-284.262  13.69  i
-284.256  13.6625  i
-284.249  13.6306  i
-284.243  13.5943  i
-284.236  13.5536  i
-284.23  13.5087  i
-284.223  13.4595  i
-284.217  13.406  i
-284.21  13.3485  i
-284.204  13.2868  i
-284.197  13.221  i
-284.191  13.1513  i
-284.184  13.0776  i
-284.178  13.0001  i
-284.171  12.9188  i
-284.165  12.8339  i
-284.158  12.7453  i
-284.152  12.6531  i
-284.145  12.5575  i
-284.139  12.4586  i
-284.132  12.3563  i
-284.126  12.2509  i
-284.119  12.1424  i
-284.113  12.0309  i
-284.106  11.9166  i
-284.1  11.7994  i
-284.093  11.6796  i
-284.087  11.5572  i
-284.08  11.4323  i
-284.074  11.305  i
-284.067  11.1756  i
-284.061  11.0439  i
-284.054  10.9103  i
-284.048  10.7747  i
-284.041  10.6373  i
-284.035  10.4982  i
-284.028  10.3576  i
-284.022  10.2154  i
-284.015  10.0719  i
-284.009  9.92722  i
-284.002  9.78137  i
-283.995  9.63449  i
-283.989  9.48671  i
-283.982  9.33812  i
-283.976  9.18885  i
-283.969  9.039  i
-283.963  8.88867  i
-283.956  8.73798  i
-283.95  8.58702  i
-283.943  8.43591  i
-283.937  8.28473  i
-283.93  8.13359  i
-283.924  7.98259  i
-283.917  7.83182  i
-283.911  7.68137  i
-283.904  7.53135  i
-283.898  7.38183  i
-283.891  7.2329  i
-283.885  7.08466  i
-283.878  6.93717  i
-283.872  6.79053  i
-283.865  6.64481  i
-283.859  6.50007  i
-283.852  6.35641  i
-283.846  6.21388  i
-283.839  6.07255  i
-283.833  5.93249  i
-283.826  5.79376  i
-283.82  5.65641  i
-283.813  5.52051  i
-283.807  5.3861  i
-283.8  5.25324  i
-283.794  5.12198  i
-283.787  4.99236  i
-283.781  4.86442  i
-283.774  4.73821  i
-283.768  4.61375  i
-283.761  4.49109  i
-283.755  4.37025  i
-283.748  4.25127  i
-283.742  4.13418  i
-283.735  4.01898  i
-283.729  3.90572  i
-283.722  3.7944  i
-283.716  3.68504  i
-283.709  3.57766  i
-283.703  3.47227  i
-283.696  3.36888  i
-283.69  3.26749  i
-283.683  3.16811  i
-283.677  3.07075  i
-283.67  2.9754  i
-283.664  2.88207  i
-283.657  2.79075  i
-283.651  2.70143  i
-283.644  2.61411  i
-283.638  2.52879  i
-283.631  2.44544  i
-283.625  2.36407  i
-283.618  2.28466  i
-283.612  2.20718  i
-283.605  2.13164  i
-283.599  2.058  i
-283.592  1.98625  i
-283.586  1.91638  i
-283.579  1.84836  i
-283.573  1.78216  i
-283.566  1.71778  i
-283.56  1.65517  i
-283.553  1.59432  i
-283.547  1.53521  i
-283.54  1.4778  i
-283.534  1.42207  i
-283.527  1.36799  i
-283.521  1.31554  i
-283.514  1.26468  i
-283.508  1.21539  i
-283.501  1.16763  i
-283.494  1.12139  i
-283.488  1.07662  i
-283.481  1.0333  i
-283.475  0.991396  i
-283.468  0.950879  i
-283.462  0.911719  i
-283.455  0.873883  i
-283.449  0.837343  i
-283.442  0.802067  i
-283.436  0.768024  i
-283.429  0.735185  i
-283.423  0.703518  i
-283.416  0.672994  i
-283.41  0.643583  i
-283.403  0.615255  i
-283.397  0.58798  i
-283.39  0.56173  i
-283.384  0.536475  i
-283.377  0.512187  i
-283.371  0.488838  i
-283.364  0.4664  i
-283.358  0.444846  i
-283.351  0.424148  i
-283.345  0.40428  i
-283.338  0.385216  i
-283.332  0.36693  i
-283.325  0.349398  i
-283.319  0.332593  i
-283.312  0.316493  i
-283.306  0.301073  i
-283.299  0.28631  i
-283.293  0.272182  i
-283.286  0.258665  i
-283.28  0.245739  i
-283.273  0.233382  i
-283.267  0.221573  i
-283.26  0.210293  i
-283.254  0.199521  i
-283.247  0.189239  i
-283.241  0.179428  i
-283.234  0.170069  i
-283.228  0.161145  i
-283.221  0.152639  i
-283.215  0.144535  i
-283.208  0.136816  i
-283.202  0.129467  i
-283.195  0.122472  i
-283.189  0.115816  i
-283.182  0.109487  i
-283.176  0.103469  i
-283.169  0.0977497  i
-283.163  0.0923162  i
-283.156  0.087156  i
-283.15  0.0822571  i
-283.143  0.0776081  i
-283.137  0.0731976  i
-283.13  0.0690151  i
-283.124  0.0650502  i
-283.117  0.0612928  i
-283.111  0.0577334  i
-283.104  0.0543628  i
-283.098  0.0511721  i
-283.091  0.0481529  i
-283.085  0.0452968  i
-283.078  0.0425961  i
-283.072  0.0400432  i
-283.065  0.0376309  i
-283.059  0.0353523  i
-283.052  0.0332007  i
-283.046  0.0311698  i
-283.039  0.0292534  i
-283.033  0.0274459  i
-283.026  0.0257415  i
-283.02  0.024135  i
-283.013  0.0226213  i
-283.007  0.0211956  i
-283  0.0198531  i


# Curve 4 of 5, 1000 points
# Curve title: "CuPc$^+$, opt. geom."
# x y type
-289.5  6.01434e-07  i
-289.493  6.67447e-07  i
-289.487  7.40455e-07  i
-289.48  8.2117e-07  i
-289.474  9.10375e-07  i
-289.467  1.00893e-06  i
-289.461  1.11777e-06  i
-289.454  1.23794e-06  i
-289.448  1.37056e-06  i
-289.441  1.51688e-06  i
-289.435  1.67825e-06  i
-289.428  1.85616e-06  i
-289.422  2.05223e-06  i
-289.415  2.26824e-06  i
-289.409  2.50614e-06  i
-289.402  2.76806e-06  i
-289.396  3.05631e-06  i
-289.389  3.37344e-06  i
-289.383  3.72221e-06  i
-289.376  4.10565e-06  i
-289.37  4.52706e-06  i
-289.363  4.99003e-06  i
-289.357  5.49849e-06  i
-289.35  6.0567e-06  i
-289.344  6.66932e-06  i
-289.337  7.34143e-06  i
-289.331  8.07852e-06  i
-289.324  8.88662e-06  i
-289.318  9.77223e-06  i
-289.311  1.07425e-05  i
-289.305  1.1805e-05  i
-289.298  1.29683e-05  i
-289.292  1.42414e-05  i
-289.285  1.56342e-05  i
-289.279  1.71573e-05  i
-289.272  1.88225e-05  i
-289.266  2.06423e-05  i
-289.259  2.26304e-05  i
-289.253  2.48015e-05  i
-289.246  2.71718e-05  i
-289.24  2.97584e-05  i
-289.233  3.25803e-05  i
-289.227  3.56577e-05  i
-289.22  3.90126e-05  i
-289.214  4.26686e-05  i
-289.207  4.66515e-05  i
-289.201  5.09889e-05  i
-289.194  5.57107e-05  i
-289.188  6.08491e-05  i
-289.181  6.64389e-05  i
-289.175  7.25177e-05  i
-289.168  7.91259e-05  i
-289.162  8.6307e-05  i
-289.155  9.41079e-05  i
-289.149  0.000102579  i
-289.142  0.000111775  i
-289.136  0.000121754  i
-289.129  0.00013258  i
-289.123  0.000144318  i
-289.116  0.000157043  i
-289.11  0.000170832  i
-289.103  0.000185769  i
-289.097  0.000201943  i
-289.09  0.000219452  i
-289.084  0.000238397  i
-289.077  0.000258891  i
-289.071  0.000281051  i
-289.064  0.000305004  i
-289.058  0.000330887  i
-289.051  0.000358845  i
-289.045  0.000389033  i
-289.038  0.000421618  i
-289.032  0.000456778  i
-289.025  0.000494702  i
-289.019  0.000535593  i
-289.012  0.000579668  i
-289.006  0.000627158  i
-288.999  0.000678308  i
-288.992  0.000733382  i
-288.986  0.000792659  i
-288.979  0.000856437  i
-288.973  0.000925033  i
-288.966  0.000998785  i
-288.96  0.00107805  i
-288.953  0.00116322  i
-288.947  0.00125468  i
-288.94  0.00135288  i
-288.934  0.00145828  i
-288.927  0.00157135  i
-288.921  0.00169261  i
-288.914  0.00182262  i
-288.908  0.00196194  i
-288.901  0.0021112  i
-288.895  0.00227105  i
-288.888  0.00244217  i
-288.882  0.0026253  i
-288.875  0.00282121  i
-288.869  0.0030307  i
-288.862  0.00325465  i
-288.856  0.00349397  i
-288.849  0.00374961  i
-288.843  0.0040226  i
-288.836  0.004314  i
-288.83  0.00462494  i
-288.823  0.00495661  i
-288.817  0.00531027  i
-288.81  0.00568723  i
-288.804  0.0060889  i
-288.797  0.00651672  i
-288.791  0.00697225  i
-288.784  0.00745709  i
-288.778  0.00797294  i
-288.771  0.00852159  i
-288.765  0.00910492  i
-288.758  0.00972487  i
-288.752  0.0103835  i
-288.745  0.011083  i
-288.739  0.0118257  i
-288.732  0.0126138  i
-288.726  0.0134499  i
-288.719  0.0143365  i
-288.713  0.0152764  i
-288.706  0.0162725  i
-288.7  0.0173276  i
-288.693  0.0184448  i
-288.687  0.0196275  i
-288.68  0.0208789  i
-288.674  0.0222026  i
-288.667  0.0236022  i
-288.661  0.0250816  i
-288.654  0.0266446  i
-288.648  0.0282955  i
-288.641  0.0300384  i
-288.635  0.031878  i
-288.628  0.0338187  i
-288.622  0.0358654  i
-288.615  0.0380232  i
-288.609  0.0402971  i
-288.602  0.0426925  i
-288.596  0.045215  i
-288.589  0.0478703  i
-288.583  0.0506644  i
-288.576  0.0536034  i
-288.57  0.0566938  i
-288.563  0.0599419  i
-288.557  0.0633547  i
-288.55  0.0669392  i
-288.544  0.0707025  i
-288.537  0.0746521  i
-288.531  0.0787956  i
-288.524  0.0831409  i
-288.518  0.0876962  i
-288.511  0.0924697  i
-288.505  0.0974701  i
-288.498  0.102706  i
-288.491  0.108187  i
-288.485  0.113921  i
-288.478  0.119919  i
-288.472  0.12619  i
-288.465  0.132743  i
-288.459  0.13959  i
-288.452  0.14674  i
-288.446  0.154205  i
-288.439  0.161994  i
-288.433  0.170119  i
-288.426  0.178591  i
-288.42  0.187421  i
-288.413  0.196622  i
-288.407  0.206204  i
-288.4  0.21618  i
-288.394  0.226562  i
-288.387  0.237362  i
-288.381  0.248592  i
-288.374  0.260266  i
-288.368  0.272396  i
-288.361  0.284994  i
-288.355  0.298075  i
-288.348  0.31165  i
-288.342  0.325733  i
-288.335  0.340337  i
-288.329  0.355475  i
-288.322  0.371161  i
-288.316  0.387408  i
-288.309  0.404229  i
-288.303  0.421638  i
-288.296  0.439648  i
-288.29  0.458271  i
-288.283  0.477522  i
-288.277  0.497413  i
-288.27  0.517957  i
-288.264  0.539167  i
-288.257  0.561056  i
-288.251  0.583635  i
-288.244  0.606917  i
-288.238  0.630915  i
-288.231  0.655639  i
-288.225  0.681102  i
-288.218  0.707313  i
-288.212  0.734285  i
-288.205  0.762027  i
-288.199  0.79055  i
-288.192  0.819862  i
-288.186  0.849973  i
-288.179  0.880892  i
-288.173  0.912627  i
-288.166  0.945184  i
-288.16  0.978572  i
-288.153  1.0128  i
-288.147  1.04786  i
-288.14  1.08377  i
-288.134  1.12054  i
-288.127  1.15816  i
-288.121  1.19663  i
-288.114  1.23597  i
-288.108  1.27617  i
-288.101  1.31722  i
-288.095  1.35914  i
-288.088  1.40192  i
-288.082  1.44555  i
-288.075  1.49004  i
-288.069  1.53538  i
-288.062  1.58156  i
-288.056  1.62858  i
-288.049  1.67642  i
-288.043  1.72509  i
-288.036  1.77457  i
-288.03  1.82485  i
-288.023  1.87593  i
-288.017  1.92777  i
-288.01  1.98038  i
-288.004  2.03374  i
-287.997  2.08783  i
-287.99  2.14263  i
-287.984  2.19812  i
-287.977  2.25429  i
-287.971  2.3111  i
-287.964  2.36855  i
-287.958  2.42661  i
-287.951  2.48524  i
-287.945  2.54444  i
-287.938  2.60415  i
-287.932  2.66437  i
-287.925  2.72506  i
-287.919  2.78619  i
-287.912  2.84772  i
-287.906  2.90962  i
-287.899  2.97187  i
-287.893  3.03442  i
-287.886  3.09723  i
-287.88  3.16028  i
-287.873  3.22352  i
-287.867  3.2869  i
-287.86  3.35041  i
-287.854  3.41398  i
-287.847  3.47758  i
-287.841  3.54116  i
-287.834  3.60469  i
-287.828  3.66811  i
-287.821  3.73138  i
-287.815  3.79447  i
-287.808  3.85731  i
-287.802  3.91986  i
-287.795  3.98208  i
-287.789  4.04392  i
-287.782  4.10533  i
-287.776  4.16625  i
-287.769  4.22665  i
-287.763  4.28648  i
-287.756  4.34568  i
-287.75  4.4042  i
-287.743  4.46201  i
-287.737  4.51904  i
-287.73  4.57524  i
-287.724  4.63058  i
-287.717  4.68501  i
-287.711  4.73846  i
-287.704  4.7909  i
-287.698  4.84229  i
-287.691  4.89257  i
-287.685  4.94169  i
-287.678  4.98962  i
-287.672  5.03631  i
-287.665  5.08171  i
-287.659  5.12579  i
-287.652  5.16849  i
-287.646  5.20979  i
-287.639  5.24964  i
-287.633  5.28801  i
-287.626  5.32485  i
-287.62  5.36013  i
-287.613  5.39382  i
-287.607  5.42588  i
-287.6  5.45628  i
-287.594  5.485  i
-287.587  5.512  i
-287.581  5.53726  i
-287.574  5.56075  i
-287.568  5.58245  i
-287.561  5.60233  i
-287.555  5.62039  i
-287.548  5.63659  i
-287.542  5.65092  i
-287.535  5.66338  i
-287.529  5.67393  i
-287.522  5.68259  i
-287.516  5.68933  i
-287.509  5.69414  i
-287.503  5.69704  i
-287.496  5.698  i
-287.489  5.69703  i
-287.483  5.69414  i
-287.476  5.68932  i
-287.47  5.68258  i
-287.463  5.67392  i
-287.457  5.66336  i
-287.45  5.65091  i
-287.444  5.63657  i
-287.437  5.62037  i
-287.431  5.60231  i
-287.424  5.58242  i
-287.418  5.56072  i
-287.411  5.53723  i
-287.405  5.51197  i
-287.398  5.48497  i
-287.392  5.45625  i
-287.385  5.42584  i
-287.379  5.39378  i
-287.372  5.36009  i
-287.366  5.3248  i
-287.359  5.28796  i
-287.353  5.24959  i
-287.346  5.20974  i
-287.34  5.16844  i
-287.333  5.12573  i
-287.327  5.08166  i
-287.32  5.03625  i
-287.314  4.98956  i
-287.307  4.94163  i
-287.301  4.89251  i
-287.294  4.84223  i
-287.288  4.79084  i
-287.281  4.7384  i
-287.275  4.68494  i
-287.268  4.63052  i
-287.262  4.57518  i
-287.255  4.51897  i
-287.249  4.46194  i
-287.242  4.40413  i
-287.236  4.34561  i
-287.229  4.28641  i
-287.223  4.22658  i
-287.216  4.16618  i
-287.21  4.10525  i
-287.203  4.04385  i
-287.197  3.98201  i
-287.19  3.91979  i
-287.184  3.85724  i
-287.177  3.79439  i
-287.171  3.73131  i
-287.164  3.66804  i
-287.158  3.60462  i
-287.151  3.54109  i
-287.145  3.47751  i
-287.138  3.41391  i
-287.132  3.35034  i
-287.125  3.28684  i
-287.119  3.22345  i
-287.112  3.16022  i
-287.106  3.09717  i
-287.099  3.03436  i
-287.093  2.97181  i
-287.086  2.90957  i
-287.08  2.84767  i
-287.073  2.78614  i
-287.067  2.72502  i
-287.06  2.66433  i
-287.054  2.60412  i
-287.047  2.5444  i
-287.041  2.48522  i
-287.034  2.42659  i
-287.028  2.36854  i
-287.021  2.31109  i
-287.015  2.25428  i
-287.008  2.19812  i
-287.002  2.14264  i
-286.995  2.08784  i
-286.988  2.03377  i
-286.982  1.98042  i
-286.975  1.92782  i
-286.969  1.87598  i
-286.962  1.82493  i
-286.956  1.77466  i
-286.949  1.72519  i
-286.943  1.67654  i
-286.936  1.62871  i
-286.93  1.58171  i
-286.923  1.53555  i
-286.917  1.49023  i
-286.91  1.44577  i
-286.904  1.40216  i
-286.897  1.35941  i
-286.891  1.31752  i
-286.884  1.27649  i
-286.878  1.23633  i
-286.871  1.19703  i
-286.865  1.15859  i
-286.858  1.12101  i
-286.852  1.0843  i
-286.845  1.04843  i
-286.839  1.01342  i
-286.832  0.979253  i
-286.826  0.945928  i
-286.819  0.913437  i
-286.813  0.881774  i
-286.806  0.850933  i
-286.8  0.820905  i
-286.793  0.791683  i
-286.787  0.763257  i
-286.78  0.735619  i
-286.774  0.708759  i
-286.767  0.682668  i
-286.761  0.657335  i
-286.754  0.63275  i
-286.748  0.608903  i
-286.741  0.585781  i
-286.735  0.563375  i
-286.728  0.541672  i
-286.722  0.520661  i
-286.715  0.500331  i
-286.709  0.480669  i
-286.702  0.461664  i
-286.696  0.443304  i
-286.689  0.425577  i
-286.683  0.408471  i
-286.676  0.391974  i
-286.67  0.376074  i
-286.663  0.360759  i
-286.657  0.346018  i
-286.65  0.331839  i
-286.644  0.318211  i
-286.637  0.305121  i
-286.631  0.29256  i
-286.624  0.280516  i
-286.618  0.268978  i
-286.611  0.257935  i
-286.605  0.247379  i
-286.598  0.237297  i
-286.592  0.227682  i
-286.585  0.218523  i
-286.579  0.209811  i
-286.572  0.201537  i
-286.566  0.193694  i
-286.559  0.186272  i
-286.553  0.179265  i
-286.546  0.172664  i
-286.54  0.166463  i
-286.533  0.160656  i
-286.527  0.155237  i
-286.52  0.150198  i
-286.514  0.145537  i
-286.507  0.141247  i
-286.501  0.137325  i
-286.494  0.133766  i
-286.487  0.130567  i
-286.481  0.127727  i
-286.474  0.125241  i
-286.468  0.123109  i
-286.461  0.121328  i
-286.455  0.1199  i
-286.448  0.118822  i
-286.442  0.118096  i
-286.435  0.117723  i
-286.429  0.117703  i
-286.422  0.11804  i
-286.416  0.118735  i
-286.409  0.119793  i
-286.403  0.121216  i
-286.396  0.123009  i
-286.39  0.125178  i
-286.383  0.127728  i
-286.377  0.130666  i
-286.37  0.133997  i
-286.364  0.137731  i
-286.357  0.141874  i
-286.351  0.146437  i
-286.344  0.151428  i
-286.338  0.156858  i
-286.331  0.162737  i
-286.325  0.169077  i
-286.318  0.175891  i
-286.312  0.18319  i
-286.305  0.190989  i
-286.299  0.199302  i
-286.292  0.208143  i
-286.286  0.217528  i
-286.279  0.227474  i
-286.273  0.237997  i
-286.266  0.249114  i
-286.26  0.260845  i
-286.253  0.273207  i
-286.247  0.286221  i
-286.24  0.299907  i
-286.234  0.314286  i
-286.227  0.329378  i
-286.221  0.345207  i
-286.214  0.361795  i
-286.208  0.379166  i
-286.201  0.397344  i
-286.195  0.416353  i
-286.188  0.436218  i
-286.182  0.456967  i
-286.175  0.478624  i
-286.169  0.501217  i
-286.162  0.524773  i
-286.156  0.549321  i
-286.149  0.574889  i
-286.143  0.601506  i
-286.136  0.629201  i
-286.13  0.658004  i
-286.123  0.687946  i
-286.117  0.719056  i
-286.11  0.751367  i
-286.104  0.784909  i
-286.097  0.819713  i
-286.091  0.855812  i
-286.084  0.893238  i
-286.078  0.932022  i
-286.071  0.972196  i
-286.065  1.01379  i
-286.058  1.05685  i
-286.052  1.10139  i
-286.045  1.14745  i
-286.039  1.19507  i
-286.032  1.24426  i
-286.026  1.29508  i
-286.019  1.34754  i
-286.013  1.40168  i
-286.006  1.45754  i
-285.999  1.51513  i
-285.993  1.5745  i
-285.986  1.63566  i
-285.98  1.69866  i
-285.973  1.76351  i
-285.967  1.83024  i
-285.96  1.89889  i
-285.954  1.96948  i
-285.947  2.04203  i
-285.941  2.11656  i
-285.934  2.19311  i
-285.928  2.27169  i
-285.921  2.35231  i
-285.915  2.43501  i
-285.908  2.5198  i
-285.902  2.60669  i
-285.895  2.69571  i
-285.889  2.78685  i
-285.882  2.88015  i
-285.876  2.97559  i
-285.869  3.07321  i
-285.863  3.17299  i
-285.856  3.27495  i
-285.85  3.37908  i
-285.843  3.48539  i
-285.837  3.59388  i
-285.83  3.70455  i
-285.824  3.81738  i
-285.817  3.93237  i
-285.811  4.0495  i
-285.804  4.16878  i
-285.798  4.29017  i
-285.791  4.41367  i
-285.785  4.53924  i
-285.778  4.66688  i
-285.772  4.79655  i
-285.765  4.92822  i
-285.759  5.06186  i
-285.752  5.19745  i
-285.746  5.33494  i
-285.739  5.47429  i
-285.733  5.61546  i
-285.726  5.75841  i
-285.72  5.90309  i
-285.713  6.04945  i
-285.707  6.19743  i
-285.7  6.34697  i
-285.694  6.49803  i
-285.687  6.65053  i
-285.681  6.80441  i
-285.674  6.95961  i
-285.668  7.11605  i
-285.661  7.27366  i
-285.655  7.43236  i
-285.648  7.59208  i
-285.642  7.75273  i
-285.635  7.91423  i
-285.629  8.07649  i
-285.622  8.23943  i
-285.616  8.40296  i
-285.609  8.56697  i
-285.603  8.73138  i
-285.596  8.89609  i
-285.59  9.06099  i
-285.583  9.22599  i
-285.577  9.39099  i
-285.57  9.55586  i
-285.564  9.72052  i
-285.557  9.88485  i
-285.551  10.0487  i
-285.544  10.2121  i
-285.538  10.3748  i
-285.531  10.5367  i
-285.525  10.6977  i
-285.518  10.8577  i
-285.512  11.0166  i
-285.505  11.1742  i
-285.498  11.3305  i
-285.492  11.4854  i
-285.485  11.6386  i
-285.479  11.7902  i
-285.472  11.9399  i
-285.466  12.0877  i
-285.459  12.2334  i
-285.453  12.377  i
-285.446  12.5183  i
-285.44  12.6572  i
-285.433  12.7936  i
-285.427  12.9274  i
-285.42  13.0584  i
-285.414  13.1867  i
-285.407  13.312  i
-285.401  13.4343  i
-285.394  13.5534  i
-285.388  13.6693  i
-285.381  13.7819  i
-285.375  13.8911  i
-285.368  13.9967  i
-285.362  14.0987  i
-285.355  14.1971  i
-285.349  14.2917  i
-285.342  14.3824  i
-285.336  14.4692  i
-285.329  14.552  i
-285.323  14.6308  i
-285.316  14.7054  i
-285.31  14.7759  i
-285.303  14.8421  i
-285.297  14.904  i
-285.29  14.9616  i
-285.284  15.0148  i
-285.277  15.0635  i
-285.271  15.1078  i
-285.264  15.1476  i
-285.258  15.1829  i
-285.251  15.2136  i
-285.245  15.2398  i
-285.238  15.2613  i
-285.232  15.2783  i
-285.225  15.2908  i
-285.219  15.2986  i
-285.212  15.3018  i
-285.206  15.3004  i
-285.199  15.2945  i
-285.193  15.284  i
-285.186  15.2691  i
-285.18  15.2496  i
-285.173  15.2256  i
-285.167  15.1972  i
-285.16  15.1644  i
-285.154  15.1272  i
-285.147  15.0857  i
-285.141  15.04  i
-285.134  14.9901  i
-285.128  14.936  i
-285.121  14.8778  i
-285.115  14.8157  i
-285.108  14.7496  i
-285.102  14.6796  i
-285.095  14.6058  i
-285.089  14.5283  i
-285.082  14.4471  i
-285.076  14.3624  i
-285.069  14.2742  i
-285.063  14.1827  i
-285.056  14.0878  i
-285.05  13.9898  i
-285.043  13.8887  i
-285.037  13.7846  i
-285.03  13.6776  i
-285.024  13.5678  i
-285.017  13.4553  i
-285.011  13.3402  i
-285.004  13.2226  i
-284.997  13.1027  i
-284.991  12.9805  i
-284.984  12.8561  i
-284.978  12.7297  i
-284.971  12.6013  i
-284.965  12.4712  i
-284.958  12.3393  i
-284.952  12.2057  i
-284.945  12.0707  i
-284.939  11.9343  i
-284.932  11.7966  i
-284.926  11.6577  i
-284.919  11.5178  i
-284.913  11.3768  i
-284.906  11.2351  i
-284.9  11.0925  i
-284.893  10.9493  i
-284.887  10.8056  i
-284.88  10.6614  i
-284.874  10.5168  i
-284.867  10.372  i
-284.861  10.227  i
-284.854  10.0819  i
-284.848  9.93686  i
-284.841  9.7919  i
-284.835  9.64714  i
-284.828  9.50264  i
-284.822  9.3585  i
-284.815  9.21478  i
-284.809  9.07158  i
-284.802  8.92896  i
-284.796  8.78699  i
-284.789  8.64574  i
-284.783  8.50529  i
-284.776  8.36568  i
-284.77  8.22699  i
-284.763  8.08927  i
-284.757  7.95258  i
-284.75  7.81697  i
-284.744  7.6825  i
-284.737  7.5492  i
-284.731  7.41712  i
-284.724  7.28631  i
-284.718  7.15681  i
-284.711  7.02866  i
-284.705  6.90188  i
-284.698  6.77651  i
-284.692  6.65258  i
-284.685  6.53012  i
-284.679  6.40916  i
-284.672  6.2897  i
-284.666  6.17179  i
-284.659  6.05542  i
-284.653  5.94062  i
-284.646  5.8274  i
-284.64  5.71577  i
-284.633  5.60575  i
-284.627  5.49733  i
-284.62  5.39053  i
-284.614  5.28534  i
-284.607  5.18177  i
-284.601  5.07981  i
-284.594  4.97947  i
-284.588  4.88075  i
-284.581  4.78363  i
-284.575  4.6881  i
-284.568  4.59418  i
-284.562  4.50183  i
-284.555  4.41106  i
-284.549  4.32184  i
-284.542  4.23418  i
-284.536  4.14805  i
-284.529  4.06343  i
-284.523  3.98033  i
-284.516  3.8987  i
-284.51  3.81855  i
-284.503  3.73985  i
-284.496  3.66258  i
-284.49  3.58673  i
-284.483  3.51227  i
-284.477  3.43918  i
-284.47  3.36745  i
-284.464  3.29705  i
-284.457  3.22796  i
-284.451  3.16017  i
-284.444  3.09364  i
-284.438  3.02836  i
-284.431  2.9643  i
-284.425  2.90145  i
-284.418  2.83978  i
-284.412  2.77927  i
-284.405  2.71989  i
-284.399  2.66164  i
-284.392  2.60448  i
-284.386  2.54839  i
-284.379  2.49336  i
-284.373  2.43936  i
-284.366  2.38638  i
-284.36  2.33438  i
-284.353  2.28336  i
-284.347  2.23329  i
-284.34  2.18415  i
-284.334  2.13593  i
-284.327  2.08861  i
-284.321  2.04216  i
-284.314  1.99657  i
-284.308  1.95183  i
-284.301  1.90792  i
-284.295  1.86481  i
-284.288  1.8225  i
-284.282  1.78096  i
-284.275  1.74019  i
-284.269  1.70017  i
-284.262  1.66089  i
-284.256  1.62232  i
-284.249  1.58446  i
-284.243  1.54729  i
-284.236  1.51081  i
-284.23  1.47499  i
-284.223  1.43984  i
-284.217  1.40533  i
-284.21  1.37145  i
-284.204  1.33819  i
-284.197  1.30555  i
-284.191  1.27352  i
-284.184  1.24208  i
-284.178  1.21122  i
-284.171  1.18093  i
-284.165  1.15122  i
-284.158  1.12206  i
-284.152  1.09345  i
-284.145  1.06538  i
-284.139  1.03785  i
-284.132  1.01084  i
-284.126  0.984358  i
-284.119  0.958383  i
-284.113  0.932913  i
-284.106  0.907942  i
-284.1  0.883463  i
-284.093  0.859469  i
-284.087  0.835955  i
-284.08  0.812914  i
-284.074  0.790341  i
-284.067  0.768229  i
-284.061  0.746572  i
-284.054  0.725366  i
-284.048  0.704605  i
-284.041  0.684282  i
-284.035  0.664393  i
-284.028  0.644933  i
-284.022  0.625895  i
-284.015  0.607275  i
-284.009  0.589068  i
-284.002  0.571268  i
-283.995  0.55387  i
-283.989  0.536869  i
-283.982  0.520259  i
-283.976  0.504037  i
-283.969  0.488196  i
-283.963  0.472732  i
-283.956  0.457639  i
-283.95  0.442913  i
-283.943  0.428547  i
-283.937  0.414538  i
-283.93  0.40088  i
-283.924  0.387567  i
-283.917  0.374596  i
-283.911  0.361959  i
-283.904  0.349653  i
-283.898  0.337673  i
-283.891  0.326012  i
-283.885  0.314666  i
-283.878  0.30363  i
-283.872  0.292897  i
-283.865  0.282464  i
-283.859  0.272325  i
-283.852  0.262475  i
-283.846  0.252908  i
-283.839  0.243619  i
-283.833  0.234603  i
-283.826  0.225854  i
-283.82  0.217368  i
-283.813  0.209139  i
-283.807  0.201162  i
-283.8  0.193432  i
-283.794  0.185944  i
-283.787  0.178692  i
-283.781  0.171671  i
-283.774  0.164876  i
-283.768  0.158302  i
-283.761  0.151945  i
-283.755  0.145798  i
-283.748  0.139857  i
-283.742  0.134117  i
-283.735  0.128573  i
-283.729  0.123221  i
-283.722  0.118055  i
-283.716  0.11307  i
-283.709  0.108263  i
-283.703  0.103627  i
-283.696  0.0991591  i
-283.69  0.0948541  i
-283.683  0.0907077  i
-283.677  0.0867152  i
-283.67  0.0828725  i
-283.664  0.079175  i
-283.657  0.0756187  i
-283.651  0.0721993  i
-283.644  0.0689126  i
-283.638  0.0657547  i
-283.631  0.0627216  i
-283.625  0.0598093  i
-283.618  0.057014  i
-283.612  0.054332  i
-283.605  0.0517597  i
-283.599  0.0492933  i
-283.592  0.0469294  i
-283.586  0.0446645  i
-283.579  0.0424952  i
-283.573  0.0404183  i
-283.566  0.0384304  i
-283.56  0.0365286  i
-283.553  0.0347096  i
-283.547  0.0329706  i
-283.54  0.0313085  i
-283.534  0.0297206  i
-283.527  0.028204  i
-283.521  0.0267562  i
-283.514  0.0253744  i
-283.508  0.0240561  i
-283.501  0.0227989  i
-283.494  0.0216004  i
-283.488  0.0204582  i
-283.481  0.01937  i
-283.475  0.0183338  i
-283.468  0.0173473  i
-283.462  0.0164085  i
-283.455  0.0155154  i
-283.449  0.0146661  i
-283.442  0.0138588  i
-283.436  0.0130916  i
-283.429  0.0123628  i
-283.423  0.0116707  i
-283.416  0.0110138  i
-283.41  0.0103904  i
-283.403  0.00979908  i
-283.397  0.00923837  i
-283.39  0.00870686  i
-283.384  0.00820323  i
-283.377  0.00772618  i
-283.371  0.00727448  i
-283.364  0.00684691  i
-283.358  0.00644235  i
-283.351  0.00605969  i
-283.345  0.00569787  i
-283.338  0.00535589  i
-283.332  0.00503276  i
-283.325  0.00472757  i
-283.319  0.0044394  i
-283.312  0.00416743  i
-283.306  0.00391082  i
-283.299  0.00366879  i
-283.293  0.0034406  i
-283.286  0.00322553  i
-283.28  0.0030229  i
-283.273  0.00283206  i
-283.267  0.00265239  i
-283.26  0.00248329  i
-283.254  0.0023242  i
-283.247  0.00217458  i
-283.241  0.00203391  i
-283.234  0.00190171  i
-283.228  0.00177751  i
-283.221  0.00166087  i
-283.215  0.00155137  i
-283.208  0.0014486  i
-283.202  0.0013522  i
-283.195  0.00126178  i
-283.189  0.00117702  i
-283.182  0.00109759  i
-283.176  0.00102318  i
-283.169  0.000953496  i
-283.163  0.00088826  i
-283.156  0.000827212  i
-283.15  0.000770103  i
-283.143  0.000716698  i
-283.137  0.000666773  i
-283.13  0.00062012  i
-283.124  0.000576538  i
-283.117  0.00053584  i
-283.111  0.000497849  i
-283.104  0.000462397  i
-283.098  0.000429326  i
-283.091  0.000398488  i
-283.085  0.000369741  i
-283.078  0.000342953  i
-283.072  0.000317999  i
-283.065  0.000294763  i
-283.059  0.000273134  i
-283.052  0.000253007  i
-283.046  0.000234285  i
-283.039  0.000216875  i
-283.033  0.000200693  i
-283.026  0.000185655  i
-283.02  0.000171687  i
-283.013  0.000158717  i
-283.007  0.000146678  i
-283  0.000135506  i
