# Supplementary material for: Femtosecond concerted rotation of molecules on a 2D material interface
Source: Nat Commun. 2026 Feb 27;17:2110. doi: 10.1038/s41467-026-69801-6 (PMC12954116; doi:10.1038/s41467-026-69801-6)
Supplement: Supplementary file 6 — Source Data 4 [file 41467_2026_69801_MOESM6_ESM.zip › FigS17/a.data]

# Pulse duration   photon energy   intensity   polarization        angle
#  80.00 fs         31.19 eV         1.00 a.u.       0.37  0.00  0.93   -0.00°
Number of Values:            2601
#  Energy, eV      qx          qz         signal, a.u.
    31.19000    -1.51439    -1.51439   0.00000E+00
    31.19000    -1.45382    -1.51439   0.00000E+00
    31.19000    -1.39324    -1.51439   0.00000E+00
    31.19000    -1.33266    -1.51439   0.00000E+00
    31.19000    -1.27209    -1.51439   0.00000E+00
    31.19000    -1.21151    -1.51439   0.00000E+00
    31.19000    -1.15094    -1.51439   0.00000E+00
    31.19000    -1.09036    -1.51439   0.00000E+00
    31.19000    -1.02979    -1.51439   0.00000E+00
    31.19000    -0.96921    -1.51439   0.00000E+00
    31.19000    -0.90864    -1.51439   0.00000E+00
    31.19000    -0.84806    -1.51439   0.00000E+00
    31.19000    -0.78748    -1.51439   0.00000E+00
    31.19000    -0.72691    -1.51439   0.00000E+00
    31.19000    -0.66633    -1.51439   0.00000E+00
    31.19000    -0.60576    -1.51439   0.00000E+00
    31.19000    -0.54518    -1.51439   0.00000E+00
    31.19000    -0.48461    -1.51439   0.00000E+00
    31.19000    -0.42403    -1.51439   0.00000E+00
    31.19000    -0.36345    -1.51439   0.00000E+00
    31.19000    -0.30288    -1.51439   0.00000E+00
    31.19000    -0.24230    -1.51439   0.00000E+00
    31.19000    -0.18173    -1.51439   0.00000E+00
    31.19000    -0.12115    -1.51439   0.00000E+00
    31.19000    -0.06058    -1.51439   0.00000E+00
    31.19000     0.00000    -1.51439   0.00000E+00
    31.19000     0.06058    -1.51439   0.00000E+00
    31.19000     0.12115    -1.51439   0.00000E+00
    31.19000     0.18173    -1.51439   0.00000E+00
    31.19000     0.24230    -1.51439   0.00000E+00
    31.19000     0.30288    -1.51439   0.00000E+00
    31.19000     0.36345    -1.51439   0.00000E+00
    31.19000     0.42403    -1.51439   0.00000E+00
    31.19000     0.48461    -1.51439   0.00000E+00
    31.19000     0.54518    -1.51439   0.00000E+00
    31.19000     0.60576    -1.51439   0.00000E+00
    31.19000     0.66633    -1.51439   0.00000E+00
    31.19000     0.72691    -1.51439   0.00000E+00
    31.19000     0.78748    -1.51439   0.00000E+00
    31.19000     0.84806    -1.51439   0.00000E+00
    31.19000     0.90864    -1.51439   0.00000E+00
    31.19000     0.96921    -1.51439   0.00000E+00
    31.19000     1.02979    -1.51439   0.00000E+00
    31.19000     1.09036    -1.51439   0.00000E+00
    31.19000     1.15094    -1.51439   0.00000E+00
    31.19000     1.21151    -1.51439   0.00000E+00
    31.19000     1.27209    -1.51439   0.00000E+00
    31.19000     1.33266    -1.51439   0.00000E+00
    31.19000     1.39324    -1.51439   0.00000E+00
    31.19000     1.45382    -1.51439   0.00000E+00
    31.19000     1.51439    -1.51439   0.00000E+00
    31.19000    -1.51439    -1.45382   0.00000E+00
    31.19000    -1.45382    -1.45382   0.00000E+00
    31.19000    -1.39324    -1.45382   0.00000E+00
    31.19000    -1.33266    -1.45382   0.00000E+00
    31.19000    -1.27209    -1.45382   0.00000E+00
    31.19000    -1.21151    -1.45382   0.00000E+00
    31.19000    -1.15094    -1.45382   0.00000E+00
    31.19000    -1.09036    -1.45382   0.00000E+00
    31.19000    -1.02979    -1.45382   0.00000E+00
    31.19000    -0.96921    -1.45382   0.00000E+00
    31.19000    -0.90864    -1.45382   0.00000E+00
    31.19000    -0.84806    -1.45382   0.00000E+00
    31.19000    -0.78748    -1.45382   0.00000E+00
    31.19000    -0.72691    -1.45382   0.00000E+00
    31.19000    -0.66633    -1.45382   0.00000E+00
    31.19000    -0.60576    -1.45382   0.00000E+00
    31.19000    -0.54518    -1.45382   0.00000E+00
    31.19000    -0.48461    -1.45382   0.00000E+00
    31.19000    -0.42403    -1.45382   0.00000E+00
    31.19000    -0.36345    -1.45382   0.64904E+03
    31.19000    -0.30288    -1.45382   0.13031E+04
    31.19000    -0.24230    -1.45382   0.18468E+04
    31.19000    -0.18173    -1.45382   0.22174E+04
    31.19000    -0.12115    -1.45382   0.24735E+04
    31.19000    -0.06058    -1.45382   0.28097E+04
    31.19000     0.00000    -1.45382   0.32798E+04
    31.19000     0.06058    -1.45382   0.35111E+04
    31.19000     0.12115    -1.45382   0.30313E+04
    31.19000     0.18173    -1.45382   0.19341E+04
    31.19000     0.24230    -1.45382   0.85472E+03
    31.19000     0.30288    -1.45382   0.24681E+03
    31.19000     0.36345    -1.45382   0.44772E+02
    31.19000     0.42403    -1.45382   0.00000E+00
    31.19000     0.48461    -1.45382   0.00000E+00
    31.19000     0.54518    -1.45382   0.00000E+00
    31.19000     0.60576    -1.45382   0.00000E+00
    31.19000     0.66633    -1.45382   0.00000E+00
    31.19000     0.72691    -1.45382   0.00000E+00
    31.19000     0.78748    -1.45382   0.00000E+00
    31.19000     0.84806    -1.45382   0.00000E+00
    31.19000     0.90864    -1.45382   0.00000E+00
    31.19000     0.96921    -1.45382   0.00000E+00
    31.19000     1.02979    -1.45382   0.00000E+00
    31.19000     1.09036    -1.45382   0.00000E+00
    31.19000     1.15094    -1.45382   0.00000E+00
    31.19000     1.21151    -1.45382   0.00000E+00
    31.19000     1.27209    -1.45382   0.00000E+00
    31.19000     1.33266    -1.45382   0.00000E+00
    31.19000     1.39324    -1.45382   0.00000E+00
    31.19000     1.45382    -1.45382   0.00000E+00
    31.19000     1.51439    -1.45382   0.00000E+00
    31.19000    -1.51439    -1.39324   0.00000E+00
    31.19000    -1.45382    -1.39324   0.00000E+00
    31.19000    -1.39324    -1.39324   0.00000E+00
    31.19000    -1.33266    -1.39324   0.00000E+00
    31.19000    -1.27209    -1.39324   0.00000E+00
    31.19000    -1.21151    -1.39324   0.00000E+00
    31.19000    -1.15094    -1.39324   0.00000E+00
    31.19000    -1.09036    -1.39324   0.00000E+00
    31.19000    -1.02979    -1.39324   0.00000E+00
    31.19000    -0.96921    -1.39324   0.00000E+00
    31.19000    -0.90864    -1.39324   0.00000E+00
    31.19000    -0.84806    -1.39324   0.00000E+00
    31.19000    -0.78748    -1.39324   0.00000E+00
    31.19000    -0.72691    -1.39324   0.00000E+00
    31.19000    -0.66633    -1.39324   0.00000E+00
    31.19000    -0.60576    -1.39324   0.00000E+00
    31.19000    -0.54518    -1.39324   0.73315E+03
    31.19000    -0.48461    -1.39324   0.18151E+04
    31.19000    -0.42403    -1.39324   0.29495E+04
    31.19000    -0.36345    -1.39324   0.39917E+04
    31.19000    -0.30288    -1.39324   0.47966E+04
    31.19000    -0.24230    -1.39324   0.52472E+04
    31.19000    -0.18173    -1.39324   0.53141E+04
    31.19000    -0.12115    -1.39324   0.53059E+04
    31.19000    -0.06058    -1.39324   0.59931E+04
    31.19000     0.00000    -1.39324   0.78750E+04
    31.19000     0.06058    -1.39324   0.10067E+05
    31.19000     0.12115    -1.39324   0.10644E+05
    31.19000     0.18173    -1.39324   0.86720E+04
    31.19000     0.24230    -1.39324   0.53405E+04
    31.19000     0.30288    -1.39324   0.25908E+04
    31.19000     0.36345    -1.39324   0.12110E+04
    31.19000     0.42403    -1.39324   0.75009E+03
    31.19000     0.48461    -1.39324   0.56152E+03
    31.19000     0.54518    -1.39324   0.30207E+03
    31.19000     0.60576    -1.39324   0.00000E+00
    31.19000     0.66633    -1.39324   0.00000E+00
    31.19000     0.72691    -1.39324   0.00000E+00
    31.19000     0.78748    -1.39324   0.00000E+00
    31.19000     0.84806    -1.39324   0.00000E+00
    31.19000     0.90864    -1.39324   0.00000E+00
    31.19000     0.96921    -1.39324   0.00000E+00
    31.19000     1.02979    -1.39324   0.00000E+00
    31.19000     1.09036    -1.39324   0.00000E+00
    31.19000     1.15094    -1.39324   0.00000E+00
    31.19000     1.21151    -1.39324   0.00000E+00
    31.19000     1.27209    -1.39324   0.00000E+00
    31.19000     1.33266    -1.39324   0.00000E+00
    31.19000     1.39324    -1.39324   0.00000E+00
    31.19000     1.45382    -1.39324   0.00000E+00
    31.19000     1.51439    -1.39324   0.00000E+00
    31.19000    -1.51439    -1.33266   0.00000E+00
    31.19000    -1.45382    -1.33266   0.00000E+00
    31.19000    -1.39324    -1.33266   0.00000E+00
    31.19000    -1.33266    -1.33266   0.00000E+00
    31.19000    -1.27209    -1.33266   0.00000E+00
    31.19000    -1.21151    -1.33266   0.00000E+00
    31.19000    -1.15094    -1.33266   0.00000E+00
    31.19000    -1.09036    -1.33266   0.00000E+00
    31.19000    -1.02979    -1.33266   0.00000E+00
    31.19000    -0.96921    -1.33266   0.00000E+00
    31.19000    -0.90864    -1.33266   0.00000E+00
    31.19000    -0.84806    -1.33266   0.00000E+00
    31.19000    -0.78748    -1.33266   0.00000E+00
    31.19000    -0.72691    -1.33266   0.00000E+00
    31.19000    -0.66633    -1.33266   0.96930E+03
    31.19000    -0.60576    -1.33266   0.22306E+04
    31.19000    -0.54518    -1.33266   0.35675E+04
    31.19000    -0.48461    -1.33266   0.50410E+04
    31.19000    -0.42403    -1.33266   0.65535E+04
    31.19000    -0.36345    -1.33266   0.78989E+04
    31.19000    -0.30288    -1.33266   0.88824E+04
    31.19000    -0.24230    -1.33266   0.92672E+04
    31.19000    -0.18173    -1.33266   0.88060E+04
    31.19000    -0.12115    -1.33266   0.78569E+04
    31.19000    -0.06058    -1.33266   0.80647E+04
    31.19000     0.00000    -1.33266   0.11338E+05
    31.19000     0.06058    -1.33266   0.17138E+05
    31.19000     0.12115    -1.33266   0.21647E+05
    31.19000     0.18173    -1.33266   0.21178E+05
    31.19000     0.24230    -1.33266   0.16132E+05
    31.19000     0.30288    -1.33266   0.10313E+05
    31.19000     0.36345    -1.33266   0.67229E+04
    31.19000     0.42403    -1.33266   0.53674E+04
    31.19000     0.48461    -1.33266   0.47422E+04
    31.19000     0.54518    -1.33266   0.38191E+04
    31.19000     0.60576    -1.33266   0.24452E+04
    31.19000     0.66633    -1.33266   0.97920E+03
    31.19000     0.72691    -1.33266   0.00000E+00
    31.19000     0.78748    -1.33266   0.00000E+00
    31.19000     0.84806    -1.33266   0.00000E+00
    31.19000     0.90864    -1.33266   0.00000E+00
    31.19000     0.96921    -1.33266   0.00000E+00
    31.19000     1.02979    -1.33266   0.00000E+00
    31.19000     1.09036    -1.33266   0.00000E+00
    31.19000     1.15094    -1.33266   0.00000E+00
    31.19000     1.21151    -1.33266   0.00000E+00
    31.19000     1.27209    -1.33266   0.00000E+00
    31.19000     1.33266    -1.33266   0.00000E+00
    31.19000     1.39324    -1.33266   0.00000E+00
    31.19000     1.45382    -1.33266   0.00000E+00
    31.19000     1.51439    -1.33266   0.00000E+00
    31.19000    -1.51439    -1.27209   0.00000E+00
    31.19000    -1.45382    -1.27209   0.00000E+00
    31.19000    -1.39324    -1.27209   0.00000E+00
    31.19000    -1.33266    -1.27209   0.00000E+00
    31.19000    -1.27209    -1.27209   0.00000E+00
    31.19000    -1.21151    -1.27209   0.00000E+00
    31.19000    -1.15094    -1.27209   0.00000E+00
    31.19000    -1.09036    -1.27209   0.00000E+00
    31.19000    -1.02979    -1.27209   0.00000E+00
    31.19000    -0.96921    -1.27209   0.00000E+00
    31.19000    -0.90864    -1.27209   0.00000E+00
    31.19000    -0.84806    -1.27209   0.00000E+00
    31.19000    -0.78748    -1.27209   0.71412E+03
    31.19000    -0.72691    -1.27209   0.24683E+04
    31.19000    -0.66633    -1.27209   0.38867E+04
    31.19000    -0.60576    -1.27209   0.48633E+04
    31.19000    -0.54518    -1.27209   0.62189E+04
    31.19000    -0.48461    -1.27209   0.83412E+04
    31.19000    -0.42403    -1.27209   0.10837E+05
    31.19000    -0.36345    -1.27209   0.13191E+05
    31.19000    -0.30288    -1.27209   0.15073E+05
    31.19000    -0.24230    -1.27209   0.15958E+05
    31.19000    -0.18173    -1.27209   0.14955E+05
    31.19000    -0.12115    -1.27209   0.11948E+05
    31.19000    -0.06058    -1.27209   0.94368E+04
    31.19000     0.00000    -1.27209   0.11864E+05
    31.19000     0.06058    -1.27209   0.20929E+05
    31.19000     0.12115    -1.27209   0.31920E+05
    31.19000     0.18173    -1.27209   0.37225E+05
    31.19000     0.24230    -1.27209   0.34062E+05
    31.19000     0.30288    -1.27209   0.26736E+05
    31.19000     0.36345    -1.27209   0.20921E+05
    31.19000     0.42403    -1.27209   0.18026E+05
    31.19000     0.48461    -1.27209   0.15932E+05
    31.19000     0.54518    -1.27209   0.12882E+05
    31.19000     0.60576    -1.27209   0.90107E+04
    31.19000     0.66633    -1.27209   0.53166E+04
    31.19000     0.72691    -1.27209   0.25244E+04
    31.19000     0.78748    -1.27209   0.70381E+03
    31.19000     0.84806    -1.27209   0.00000E+00
    31.19000     0.90864    -1.27209   0.00000E+00
    31.19000     0.96921    -1.27209   0.00000E+00
    31.19000     1.02979    -1.27209   0.00000E+00
    31.19000     1.09036    -1.27209   0.00000E+00
    31.19000     1.15094    -1.27209   0.00000E+00
    31.19000     1.21151    -1.27209   0.00000E+00
    31.19000     1.27209    -1.27209   0.00000E+00
    31.19000     1.33266    -1.27209   0.00000E+00
    31.19000     1.39324    -1.27209   0.00000E+00
    31.19000     1.45382    -1.27209   0.00000E+00
    31.19000     1.51439    -1.27209   0.00000E+00
    31.19000    -1.51439    -1.21151   0.00000E+00
    31.19000    -1.45382    -1.21151   0.00000E+00
    31.19000    -1.39324    -1.21151   0.00000E+00
    31.19000    -1.33266    -1.21151   0.00000E+00
    31.19000    -1.27209    -1.21151   0.00000E+00
    31.19000    -1.21151    -1.21151   0.00000E+00
    31.19000    -1.15094    -1.21151   0.00000E+00
    31.19000    -1.09036    -1.21151   0.00000E+00
    31.19000    -1.02979    -1.21151   0.00000E+00
    31.19000    -0.96921    -1.21151   0.00000E+00
    31.19000    -0.90864    -1.21151   0.00000E+00
    31.19000    -0.84806    -1.21151   0.14866E+04
    31.19000    -0.78748    -1.21151   0.44986E+04
    31.19000    -0.72691    -1.21151   0.70143E+04
    31.19000    -0.66633    -1.21151   0.74399E+04
    31.19000    -0.60576    -1.21151   0.71322E+04
    31.19000    -0.54518    -1.21151   0.86289E+04
    31.19000    -0.48461    -1.21151   0.12589E+05
    31.19000    -0.42403    -1.21151   0.17731E+05
    31.19000    -0.36345    -1.21151   0.22740E+05
    31.19000    -0.30288    -1.21151   0.26956E+05
    31.19000    -0.24230    -1.21151   0.29418E+05
    31.19000    -0.18173    -1.21151   0.28189E+05
    31.19000    -0.12115    -1.21151   0.21940E+05
    31.19000    -0.06058    -1.21151   0.13419E+05
    31.19000     0.00000    -1.21151   0.10253E+05
    31.19000     0.06058    -1.21151   0.18916E+05
    31.19000     0.12115    -1.21151   0.36705E+05
    31.19000     0.18173    -1.21151   0.52527E+05
    31.19000     0.24230    -1.21151   0.57495E+05
    31.19000     0.30288    -1.21151   0.52668E+05
    31.19000     0.36345    -1.21151   0.44938E+05
    31.19000     0.42403    -1.21151   0.38295E+05
    31.19000     0.48461    -1.21151   0.31859E+05
    31.19000     0.54518    -1.21151   0.24261E+05
    31.19000     0.60576    -1.21151   0.16394E+05
    31.19000     0.66633    -1.21151   0.10009E+05
    31.19000     0.72691    -1.21151   0.58104E+04
    31.19000     0.78748    -1.21151   0.32833E+04
    31.19000     0.84806    -1.21151   0.14909E+04
    31.19000     0.90864    -1.21151   0.00000E+00
    31.19000     0.96921    -1.21151   0.00000E+00
    31.19000     1.02979    -1.21151   0.00000E+00
    31.19000     1.09036    -1.21151   0.00000E+00
    31.19000     1.15094    -1.21151   0.00000E+00
    31.19000     1.21151    -1.21151   0.00000E+00
    31.19000     1.27209    -1.21151   0.00000E+00
    31.19000     1.33266    -1.21151   0.00000E+00
    31.19000     1.39324    -1.21151   0.00000E+00
    31.19000     1.45382    -1.21151   0.00000E+00
    31.19000     1.51439    -1.21151   0.00000E+00
    31.19000    -1.51439    -1.15094   0.00000E+00
    31.19000    -1.45382    -1.15094   0.00000E+00
    31.19000    -1.39324    -1.15094   0.00000E+00
    31.19000    -1.33266    -1.15094   0.00000E+00
    31.19000    -1.27209    -1.15094   0.00000E+00
    31.19000    -1.21151    -1.15094   0.00000E+00
    31.19000    -1.15094    -1.15094   0.00000E+00
    31.19000    -1.09036    -1.15094   0.00000E+00
    31.19000    -1.02979    -1.15094   0.00000E+00
    31.19000    -0.96921    -1.15094   0.85188E+02
    31.19000    -0.90864    -1.15094   0.15082E+04
    31.19000    -0.84806    -1.15094   0.56807E+04
    31.19000    -0.78748    -1.15094   0.11168E+05
    31.19000    -0.72691    -1.15094   0.13677E+05
    31.19000    -0.66633    -1.15094   0.11567E+05
    31.19000    -0.60576    -1.15094   0.89475E+04
    31.19000    -0.54518    -1.15094   0.11195E+05
    31.19000    -0.48461    -1.15094   0.19293E+05
    31.19000    -0.42403    -1.15094   0.30205E+05
    31.19000    -0.36345    -1.15094   0.40889E+05
    31.19000    -0.30288    -1.15094   0.49889E+05
    31.19000    -0.24230    -1.15094   0.55687E+05
    31.19000    -0.18173    -1.15094   0.55123E+05
    31.19000    -0.12115    -1.15094   0.45006E+05
    31.19000    -0.06058    -1.15094   0.27306E+05
    31.19000     0.00000    -1.15094   0.12668E+05
    31.19000     0.06058    -1.15094   0.14546E+05
    31.19000     0.12115    -1.15094   0.36108E+05
    31.19000     0.18173    -1.15094   0.64731E+05
    31.19000     0.24230    -1.15094   0.82897E+05
    31.19000     0.30288    -1.15094   0.83482E+05
    31.19000     0.36345    -1.15094   0.72072E+05
    31.19000     0.42403    -1.15094   0.57094E+05
    31.19000     0.48461    -1.15094   0.42500E+05
    31.19000     0.54518    -1.15094   0.29215E+05
    31.19000     0.60576    -1.15094   0.18433E+05
    31.19000     0.66633    -1.15094   0.11302E+05
    31.19000     0.72691    -1.15094   0.74747E+04
    31.19000     0.78748    -1.15094   0.54889E+04
    31.19000     0.84806    -1.15094   0.39626E+04
    31.19000     0.90864    -1.15094   0.22013E+04
    31.19000     0.96921    -1.15094   0.37056E+03
    31.19000     1.02979    -1.15094   0.00000E+00
    31.19000     1.09036    -1.15094   0.00000E+00
    31.19000     1.15094    -1.15094   0.00000E+00
    31.19000     1.21151    -1.15094   0.00000E+00
    31.19000     1.27209    -1.15094   0.00000E+00
    31.19000     1.33266    -1.15094   0.00000E+00
    31.19000     1.39324    -1.15094   0.00000E+00
    31.19000     1.45382    -1.15094   0.00000E+00
    31.19000     1.51439    -1.15094   0.00000E+00
    31.19000    -1.51439    -1.09036   0.00000E+00
    31.19000    -1.45382    -1.09036   0.00000E+00
    31.19000    -1.39324    -1.09036   0.00000E+00
    31.19000    -1.33266    -1.09036   0.00000E+00
    31.19000    -1.27209    -1.09036   0.00000E+00
    31.19000    -1.21151    -1.09036   0.00000E+00
    31.19000    -1.15094    -1.09036   0.00000E+00
    31.19000    -1.09036    -1.09036   0.00000E+00
    31.19000    -1.02979    -1.09036   0.46640E+02
    31.19000    -0.96921    -1.09036   0.93004E+03
    31.19000    -0.90864    -1.09036   0.47506E+04
    31.19000    -0.84806    -1.09036   0.12720E+05
    31.19000    -0.78748    -1.09036   0.20950E+05
    31.19000    -0.72691    -1.09036   0.22432E+05
    31.19000    -0.66633    -1.09036   0.16000E+05
    31.19000    -0.60576    -1.09036   0.10039E+05
    31.19000    -0.54518    -1.09036   0.14254E+05
    31.19000    -0.48461    -1.09036   0.30138E+05
    31.19000    -0.42403    -1.09036   0.51671E+05
    31.19000    -0.36345    -1.09036   0.72549E+05
    31.19000    -0.30288    -1.09036   0.89696E+05
    31.19000    -0.24230    -1.09036   0.10101E+06
    31.19000    -0.18173    -1.09036   0.10243E+06
    31.19000    -0.12115    -1.09036   0.88973E+05
    31.19000    -0.06058    -1.09036   0.61001E+05
    31.19000     0.00000    -1.09036   0.30948E+05
    31.19000     0.06058    -1.09036   0.19424E+05
    31.19000     0.12115    -1.09036   0.37979E+05
    31.19000     0.18173    -1.09036   0.75221E+05
    31.19000     0.24230    -1.09036   0.10485E+06
    31.19000     0.30288    -1.09036   0.10878E+06
    31.19000     0.36345    -1.09036   0.89644E+05
    31.19000     0.42403    -1.09036   0.62214E+05
    31.19000     0.48461    -1.09036   0.38477E+05
    31.19000     0.54518    -1.09036   0.22463E+05
    31.19000     0.60576    -1.09036   0.13559E+05
    31.19000     0.66633    -1.09036   0.97306E+04
    31.19000     0.72691    -1.09036   0.85001E+04
    31.19000     0.78748    -1.09036   0.77980E+04
    31.19000     0.84806    -1.09036   0.66624E+04
    31.19000     0.90864    -1.09036   0.49370E+04
    31.19000     0.96921    -1.09036   0.27576E+04
    31.19000     1.02979    -1.09036   0.59175E+03
    31.19000     1.09036    -1.09036   0.00000E+00
    31.19000     1.15094    -1.09036   0.00000E+00
    31.19000     1.21151    -1.09036   0.00000E+00
    31.19000     1.27209    -1.09036   0.00000E+00
    31.19000     1.33266    -1.09036   0.00000E+00
    31.19000     1.39324    -1.09036   0.00000E+00
    31.19000     1.45382    -1.09036   0.00000E+00
    31.19000     1.51439    -1.09036   0.00000E+00
    31.19000    -1.51439    -1.02979   0.00000E+00
    31.19000    -1.45382    -1.02979   0.00000E+00
    31.19000    -1.39324    -1.02979   0.00000E+00
    31.19000    -1.33266    -1.02979   0.00000E+00
    31.19000    -1.27209    -1.02979   0.00000E+00
    31.19000    -1.21151    -1.02979   0.00000E+00
    31.19000    -1.15094    -1.02979   0.00000E+00
    31.19000    -1.09036    -1.02979   0.46640E+02
    31.19000    -1.02979    -1.02979   0.61455E+03
    31.19000    -0.96921    -1.02979   0.31562E+04
    31.19000    -0.90864    -1.02979   0.10398E+05
    31.19000    -0.84806    -1.02979   0.22760E+05
    31.19000    -0.78748    -1.02979   0.33459E+05
    31.19000    -0.72691    -1.02979   0.32637E+05
    31.19000    -0.66633    -1.02979   0.20200E+05
    31.19000    -0.60576    -1.02979   0.10286E+05
    31.19000    -0.54518    -1.02979   0.18439E+05
    31.19000    -0.48461    -1.02979   0.46758E+05
    31.19000    -0.42403    -1.02979   0.84600E+05
    31.19000    -0.36345    -1.02979   0.12035E+06
    31.19000    -0.30288    -1.02979   0.14830E+06
    31.19000    -0.24230    -1.02979   0.16617E+06
    31.19000    -0.18173    -1.02979   0.17037E+06
    31.19000    -0.12115    -1.02979   0.15546E+06
    31.19000    -0.06058    -1.02979   0.12002E+06
    31.19000     0.00000    -1.02979   0.75592E+05
    31.19000     0.06058    -1.02979   0.46482E+05
    31.19000     0.12115    -1.02979   0.51985E+05
    31.19000     0.18173    -1.02979   0.85390E+05
    31.19000     0.24230    -1.02979   0.11627E+06
    31.19000     0.30288    -1.02979   0.11785E+06
    31.19000     0.36345    -1.02979   0.89638E+05
    31.19000     0.42403    -1.02979   0.52010E+05
    31.19000     0.48461    -1.02979   0.24313E+05
    31.19000     0.54518    -1.02979   0.12043E+05
    31.19000     0.60576    -1.02979   0.10267E+05
    31.19000     0.66633    -1.02979   0.12144E+05
    31.19000     0.72691    -1.02979   0.13379E+05
    31.19000     0.78748    -1.02979   0.12676E+05
    31.19000     0.84806    -1.02979   0.10623E+05
    31.19000     0.90864    -1.02979   0.81490E+04
    31.19000     0.96921    -1.02979   0.55984E+04
    31.19000     1.02979    -1.02979   0.29719E+04
    31.19000     1.09036    -1.02979   0.59175E+03
    31.19000     1.15094    -1.02979   0.00000E+00
    31.19000     1.21151    -1.02979   0.00000E+00
    31.19000     1.27209    -1.02979   0.00000E+00
    31.19000     1.33266    -1.02979   0.00000E+00
    31.19000     1.39324    -1.02979   0.00000E+00
    31.19000     1.45382    -1.02979   0.00000E+00
    31.19000     1.51439    -1.02979   0.00000E+00
    31.19000    -1.51439    -0.96921   0.00000E+00
    31.19000    -1.45382    -0.96921   0.00000E+00
    31.19000    -1.39324    -0.96921   0.00000E+00
    31.19000    -1.33266    -0.96921   0.00000E+00
    31.19000    -1.27209    -0.96921   0.00000E+00
    31.19000    -1.21151    -0.96921   0.00000E+00
    31.19000    -1.15094    -0.96921   0.85188E+02
    31.19000    -1.09036    -0.96921   0.93004E+03
    31.19000    -1.02979    -0.96921   0.31562E+04
    31.19000    -0.96921    -0.96921   0.85268E+04
    31.19000    -0.90864    -0.96921   0.19809E+05
    31.19000    -0.84806    -0.96921   0.36377E+05
    31.19000    -0.78748    -0.96921   0.48757E+05
    31.19000    -0.72691    -0.96921   0.44603E+05
    31.19000    -0.66633    -0.96921   0.25337E+05
    31.19000    -0.60576    -0.96921   0.11685E+05
    31.19000    -0.54518    -0.96921   0.25883E+05
    31.19000    -0.48461    -0.96921   0.70364E+05
    31.19000    -0.42403    -0.96921   0.12805E+06
    31.19000    -0.36345    -0.96921   0.17998E+06
    31.19000    -0.30288    -0.96921   0.21732E+06
    31.19000    -0.24230    -0.96921   0.23909E+06
    31.19000    -0.18173    -0.96921   0.24483E+06
    31.19000    -0.12115    -0.96921   0.23118E+06
    31.19000    -0.06058    -0.96921   0.19506E+06
    31.19000     0.00000    -0.96921   0.14293E+06
    31.19000     0.06058    -0.96921   0.96059E+05
    31.19000     0.12115    -0.96921   0.78115E+05
    31.19000     0.18173    -0.96921   0.91549E+05
    31.19000     0.24230    -0.96921   0.11133E+06
    31.19000     0.30288    -0.96921   0.10877E+06
    31.19000     0.36345    -0.96921   0.79501E+05
    31.19000     0.42403    -0.96921   0.43601E+05
    31.19000     0.48461    -0.96921   0.21919E+05
    31.19000     0.54518    -0.96921   0.18499E+05
    31.19000     0.60576    -0.96921   0.23972E+05
    31.19000     0.66633    -0.96921   0.28284E+05
    31.19000     0.72691    -0.96921   0.27543E+05
    31.19000     0.78748    -0.96921   0.22966E+05
    31.19000     0.84806    -0.96921   0.17316E+05
    31.19000     0.90864    -0.96921   0.12451E+05
    31.19000     0.96921    -0.96921   0.87045E+04
    31.19000     1.02979    -0.96921   0.55984E+04
    31.19000     1.09036    -0.96921   0.27576E+04
    31.19000     1.15094    -0.96921   0.37056E+03
    31.19000     1.21151    -0.96921   0.00000E+00
    31.19000     1.27209    -0.96921   0.00000E+00
    31.19000     1.33266    -0.96921   0.00000E+00
    31.19000     1.39324    -0.96921   0.00000E+00
    31.19000     1.45382    -0.96921   0.00000E+00
    31.19000     1.51439    -0.96921   0.00000E+00
    31.19000    -1.51439    -0.90864   0.00000E+00
    31.19000    -1.45382    -0.90864   0.00000E+00
    31.19000    -1.39324    -0.90864   0.00000E+00
    31.19000    -1.33266    -0.90864   0.00000E+00
    31.19000    -1.27209    -0.90864   0.00000E+00
    31.19000    -1.21151    -0.90864   0.00000E+00
    31.19000    -1.15094    -0.90864   0.15082E+04
    31.19000    -1.09036    -0.90864   0.47506E+04
    31.19000    -1.02979    -0.90864   0.10398E+05
    31.19000    -0.96921    -0.90864   0.19809E+05
    31.19000    -0.90864    -0.90864   0.35309E+05
    31.19000    -0.84806    -0.90864   0.55485E+05
    31.19000    -0.78748    -0.90864   0.69094E+05
    31.19000    -0.72691    -0.90864   0.61976E+05
    31.19000    -0.66633    -0.90864   0.36876E+05
    31.19000    -0.60576    -0.90864   0.20493E+05
    31.19000    -0.54518    -0.90864   0.41321E+05
    31.19000    -0.48461    -0.90864   0.10149E+06
    31.19000    -0.42403    -0.90864   0.17624E+06
    31.19000    -0.36345    -0.90864   0.23833E+06
    31.19000    -0.30288    -0.90864   0.27667E+06
    31.19000    -0.24230    -0.90864   0.29440E+06
    31.19000    -0.18173    -0.90864   0.29765E+06
    31.19000    -0.12115    -0.90864   0.28750E+06
    31.19000    -0.06058    -0.90864   0.25893E+06
    31.19000     0.00000    -0.90864   0.20887E+06
    31.19000     0.06058    -0.90864   0.14855E+06
    31.19000     0.12115    -0.90864   0.10226E+06
    31.19000     0.18173    -0.90864   0.86163E+05
    31.19000     0.24230    -0.90864   0.90886E+05
    31.19000     0.30288    -0.90864   0.92546E+05
    31.19000     0.36345    -0.90864   0.79792E+05
    31.19000     0.42403    -0.90864   0.62729E+05
    31.19000     0.48461    -0.90864   0.55882E+05
    31.19000     0.54518    -0.90864   0.60573E+05
    31.19000     0.60576    -0.90864   0.66572E+05
    31.19000     0.66633    -0.90864   0.64924E+05
    31.19000     0.72691    -0.90864   0.54871E+05
    31.19000     0.78748    -0.90864   0.41090E+05
    31.19000     0.84806    -0.90864   0.28341E+05
    31.19000     0.90864    -0.90864   0.18830E+05
    31.19000     0.96921    -0.90864   0.12451E+05
    31.19000     1.02979    -0.90864   0.81490E+04
    31.19000     1.09036    -0.90864   0.49370E+04
    31.19000     1.15094    -0.90864   0.22013E+04
    31.19000     1.21151    -0.90864   0.00000E+00
    31.19000     1.27209    -0.90864   0.00000E+00
    31.19000     1.33266    -0.90864   0.00000E+00
    31.19000     1.39324    -0.90864   0.00000E+00
    31.19000     1.45382    -0.90864   0.00000E+00
    31.19000     1.51439    -0.90864   0.00000E+00
    31.19000    -1.51439    -0.84806   0.00000E+00
    31.19000    -1.45382    -0.84806   0.00000E+00
    31.19000    -1.39324    -0.84806   0.00000E+00
    31.19000    -1.33266    -0.84806   0.00000E+00
    31.19000    -1.27209    -0.84806   0.00000E+00
    31.19000    -1.21151    -0.84806   0.14866E+04
    31.19000    -1.15094    -0.84806   0.56807E+04
    31.19000    -1.09036    -0.84806   0.12720E+05
    31.19000    -1.02979    -0.84806   0.22760E+05
    31.19000    -0.96921    -0.84806   0.36377E+05
    31.19000    -0.90864    -0.84806   0.55485E+05
    31.19000    -0.84806    -0.84806   0.78759E+05
    31.19000    -0.78748    -0.84806   0.94567E+05
    31.19000    -0.72691    -0.84806   0.87456E+05
    31.19000    -0.66633    -0.84806   0.60129E+05
    31.19000    -0.60576    -0.84806   0.42755E+05
    31.19000    -0.54518    -0.84806   0.68204E+05
    31.19000    -0.48461    -0.84806   0.13778E+06
    31.19000    -0.42403    -0.84806   0.21935E+06
    31.19000    -0.36345    -0.84806   0.27849E+06
    31.19000    -0.30288    -0.84806   0.30426E+06
    31.19000    -0.24230    -0.84806   0.30718E+06
    31.19000    -0.18173    -0.84806   0.30241E+06
    31.19000    -0.12115    -0.84806   0.29614E+06
    31.19000    -0.06058    -0.84806   0.28053E+06
    31.19000     0.00000    -0.84806   0.24091E+06
    31.19000     0.06058    -0.84806   0.17535E+06
    31.19000     0.12115    -0.84806   0.10652E+06
    31.19000     0.18173    -0.84806   0.65916E+05
    31.19000     0.24230    -0.84806   0.64430E+05
    31.19000     0.30288    -0.84806   0.85275E+05
    31.19000     0.36345    -0.84806   0.10614E+06
    31.19000     0.42403    -0.84806   0.11978E+06
    31.19000     0.48461    -0.84806   0.13020E+06
    31.19000     0.54518    -0.84806   0.13784E+06
    31.19000     0.60576    -0.84806   0.13640E+06
    31.19000     0.66633    -0.84806   0.12148E+06
    31.19000     0.72691    -0.84806   0.96348E+05
    31.19000     0.78748    -0.84806   0.68813E+05
    31.19000     0.84806    -0.84806   0.45320E+05
    31.19000     0.90864    -0.84806   0.28341E+05
    31.19000     0.96921    -0.84806   0.17316E+05
    31.19000     1.02979    -0.84806   0.10623E+05
    31.19000     1.09036    -0.84806   0.66624E+04
    31.19000     1.15094    -0.84806   0.39626E+04
    31.19000     1.21151    -0.84806   0.14909E+04
    31.19000     1.27209    -0.84806   0.00000E+00
    31.19000     1.33266    -0.84806   0.00000E+00
    31.19000     1.39324    -0.84806   0.00000E+00
    31.19000     1.45382    -0.84806   0.00000E+00
    31.19000     1.51439    -0.84806   0.00000E+00
    31.19000    -1.51439    -0.78748   0.00000E+00
    31.19000    -1.45382    -0.78748   0.00000E+00
    31.19000    -1.39324    -0.78748   0.00000E+00
    31.19000    -1.33266    -0.78748   0.00000E+00
    31.19000    -1.27209    -0.78748   0.71412E+03
    31.19000    -1.21151    -0.78748   0.44986E+04
    31.19000    -1.15094    -0.78748   0.11168E+05
    31.19000    -1.09036    -0.78748   0.20950E+05
    31.19000    -1.02979    -0.78748   0.33459E+05
    31.19000    -0.96921    -0.78748   0.48757E+05
    31.19000    -0.90864    -0.78748   0.69094E+05
    31.19000    -0.84806    -0.78748   0.94567E+05
    31.19000    -0.78748    -0.78748   0.11457E+06
    31.19000    -0.72691    -0.78748   0.11244E+06
    31.19000    -0.66633    -0.78748   0.88448E+05
    31.19000    -0.60576    -0.78748   0.72367E+05
    31.19000    -0.54518    -0.78748   0.98811E+05
    31.19000    -0.48461    -0.78748   0.16857E+06
    31.19000    -0.42403    -0.78748   0.24457E+06
    31.19000    -0.36345    -0.78748   0.28805E+06
    31.19000    -0.30288    -0.78748   0.29075E+06
    31.19000    -0.24230    -0.78748   0.27207E+06
    31.19000    -0.18173    -0.78748   0.25575E+06
    31.19000    -0.12115    -0.78748   0.25139E+06
    31.19000    -0.06058    -0.78748   0.24802E+06
    31.19000     0.00000    -0.78748   0.22201E+06
    31.19000     0.06058    -0.78748   0.16099E+06
    31.19000     0.12115    -0.78748   0.85306E+05
    31.19000     0.18173    -0.78748   0.37458E+05
    31.19000     0.24230    -0.78748   0.44115E+05
    31.19000     0.30288    -0.78748   0.93232E+05
    31.19000     0.36345    -0.78748   0.15111E+06
    31.19000     0.42403    -0.78748   0.19403E+06
    31.19000     0.48461    -0.78748   0.21788E+06
    31.19000     0.54518    -0.78748   0.22540E+06
    31.19000     0.60576    -0.78748   0.21596E+06
    31.19000     0.66633    -0.78748   0.18877E+06
    31.19000     0.72691    -0.78748   0.14892E+06
    31.19000     0.78748    -0.78748   0.10608E+06
    31.19000     0.84806    -0.78748   0.68813E+05
    31.19000     0.90864    -0.78748   0.41090E+05
    31.19000     0.96921    -0.78748   0.22966E+05
    31.19000     1.02979    -0.78748   0.12676E+05
    31.19000     1.09036    -0.78748   0.77980E+04
    31.19000     1.15094    -0.78748   0.54889E+04
    31.19000     1.21151    -0.78748   0.32833E+04
    31.19000     1.27209    -0.78748   0.70381E+03
    31.19000     1.33266    -0.78748   0.00000E+00
    31.19000     1.39324    -0.78748   0.00000E+00
    31.19000     1.45382    -0.78748   0.00000E+00
    31.19000     1.51439    -0.78748   0.00000E+00
    31.19000    -1.51439    -0.72691   0.00000E+00
    31.19000    -1.45382    -0.72691   0.00000E+00
    31.19000    -1.39324    -0.72691   0.00000E+00
    31.19000    -1.33266    -0.72691   0.00000E+00
    31.19000    -1.27209    -0.72691   0.24683E+04
    31.19000    -1.21151    -0.72691   0.70143E+04
    31.19000    -1.15094    -0.72691   0.13677E+05
    31.19000    -1.09036    -0.72691   0.22432E+05
    31.19000    -1.02979    -0.72691   0.32637E+05
    31.19000    -0.96921    -0.72691   0.44603E+05
    31.19000    -0.90864    -0.72691   0.61976E+05
    31.19000    -0.84806    -0.72691   0.87456E+05
    31.19000    -0.78748    -0.72691   0.11244E+06
    31.19000    -0.72691    -0.72691   0.11888E+06
    31.19000    -0.66633    -0.72691   0.10234E+06
    31.19000    -0.60576    -0.72691   0.88553E+05
    31.19000    -0.54518    -0.72691   0.11188E+06
    31.19000    -0.48461    -0.72691   0.17431E+06
    31.19000    -0.42403    -0.72691   0.23799E+06
    31.19000    -0.36345    -0.72691   0.26304E+06
    31.19000    -0.30288    -0.72691   0.24425E+06
    31.19000    -0.24230    -0.72691   0.20761E+06
    31.19000    -0.18173    -0.72691   0.18157E+06
    31.19000    -0.12115    -0.72691   0.17614E+06
    31.19000    -0.06058    -0.72691   0.17878E+06
    31.19000     0.00000    -0.72691   0.16375E+06
    31.19000     0.06058    -0.72691   0.11525E+06
    31.19000     0.12115    -0.72691   0.50491E+05
    31.19000     0.18173    -0.72691   0.13256E+05
    31.19000     0.24230    -0.72691   0.35198E+05
    31.19000     0.30288    -0.72691   0.10587E+06
    31.19000     0.36345    -0.72691   0.18599E+06
    31.19000     0.42403    -0.72691   0.24463E+06
    31.19000     0.48461    -0.72691   0.27618E+06
    31.19000     0.54518    -0.72691   0.28714E+06
    31.19000     0.60576    -0.72691   0.27958E+06
    31.19000     0.66633    -0.72691   0.25123E+06
    31.19000     0.72691    -0.72691   0.20444E+06
    31.19000     0.78748    -0.72691   0.14892E+06
    31.19000     0.84806    -0.72691   0.96348E+05
    31.19000     0.90864    -0.72691   0.54871E+05
    31.19000     0.96921    -0.72691   0.27543E+05
    31.19000     1.02979    -0.72691   0.13379E+05
    31.19000     1.09036    -0.72691   0.85001E+04
    31.19000     1.15094    -0.72691   0.74747E+04
    31.19000     1.21151    -0.72691   0.58104E+04
    31.19000     1.27209    -0.72691   0.25244E+04
    31.19000     1.33266    -0.72691   0.00000E+00
    31.19000     1.39324    -0.72691   0.00000E+00
    31.19000     1.45382    -0.72691   0.00000E+00
    31.19000     1.51439    -0.72691   0.00000E+00
    31.19000    -1.51439    -0.66633   0.00000E+00
    31.19000    -1.45382    -0.66633   0.00000E+00
    31.19000    -1.39324    -0.66633   0.00000E+00
    31.19000    -1.33266    -0.66633   0.96930E+03
    31.19000    -1.27209    -0.66633   0.38867E+04
    31.19000    -1.21151    -0.66633   0.74399E+04
    31.19000    -1.15094    -0.66633   0.11567E+05
    31.19000    -1.09036    -0.66633   0.16000E+05
    31.19000    -1.02979    -0.66633   0.20200E+05
    31.19000    -0.96921    -0.66633   0.25337E+05
    31.19000    -0.90864    -0.66633   0.36876E+05
    31.19000    -0.84806    -0.66633   0.60129E+05
    31.19000    -0.78748    -0.66633   0.88448E+05
    31.19000    -0.72691    -0.66633   0.10234E+06
    31.19000    -0.66633    -0.66633   0.91737E+05
    31.19000    -0.60576    -0.66633   0.76679E+05
    31.19000    -0.54518    -0.66633   0.90943E+05
    31.19000    -0.48461    -0.66633   0.14081E+06
    31.19000    -0.42403    -0.66633   0.19249E+06
    31.19000    -0.36345    -0.66633   0.20741E+06
    31.19000    -0.30288    -0.66633   0.18087E+06
    31.19000    -0.24230    -0.66633   0.13958E+06
    31.19000    -0.18173    -0.66633   0.11104E+06
    31.19000    -0.12115    -0.66633   0.10318E+06
    31.19000    -0.06058    -0.66633   0.10486E+06
    31.19000     0.00000    -0.66633   0.95957E+05
    31.19000     0.06058    -0.66633   0.63844E+05
    31.19000     0.12115    -0.66633   0.20859E+05
    31.19000     0.18173    -0.66633   0.17479E+04
    31.19000     0.24230    -0.66633   0.33073E+05
    31.19000     0.30288    -0.66633   0.10569E+06
    31.19000     0.36345    -0.66633   0.18434E+06
    31.19000     0.42403    -0.66633   0.24204E+06
    31.19000     0.48461    -0.66633   0.27718E+06
    31.19000     0.54518    -0.66633   0.29891E+06
    31.19000     0.60576    -0.66633   0.30733E+06
    31.19000     0.66633    -0.66633   0.29315E+06
    31.19000     0.72691    -0.66633   0.25123E+06
    31.19000     0.78748    -0.66633   0.18877E+06
    31.19000     0.84806    -0.66633   0.12148E+06
    31.19000     0.90864    -0.66633   0.64924E+05
    31.19000     0.96921    -0.66633   0.28284E+05
    31.19000     1.02979    -0.66633   0.12144E+05
    31.19000     1.09036    -0.66633   0.97306E+04
    31.19000     1.15094    -0.66633   0.11302E+05
    31.19000     1.21151    -0.66633   0.10009E+05
    31.19000     1.27209    -0.66633   0.53166E+04
    31.19000     1.33266    -0.66633   0.97920E+03
    31.19000     1.39324    -0.66633   0.00000E+00
    31.19000     1.45382    -0.66633   0.00000E+00
    31.19000     1.51439    -0.66633   0.00000E+00
    31.19000    -1.51439    -0.60576   0.00000E+00
    31.19000    -1.45382    -0.60576   0.00000E+00
    31.19000    -1.39324    -0.60576   0.00000E+00
    31.19000    -1.33266    -0.60576   0.22306E+04
    31.19000    -1.27209    -0.60576   0.48633E+04
    31.19000    -1.21151    -0.60576   0.71322E+04
    31.19000    -1.15094    -0.60576   0.89475E+04
    31.19000    -1.09036    -0.60576   0.10039E+05
    31.19000    -1.02979    -0.60576   0.10286E+05
    31.19000    -0.96921    -0.60576   0.11685E+05
    31.19000    -0.90864    -0.60576   0.20493E+05
    31.19000    -0.84806    -0.60576   0.42755E+05
    31.19000    -0.78748    -0.60576   0.72367E+05
    31.19000    -0.72691    -0.60576   0.88553E+05
    31.19000    -0.66633    -0.60576   0.76679E+05
    31.19000    -0.60576    -0.60576   0.51742E+05
    31.19000    -0.54518    -0.60576   0.47924E+05
    31.19000    -0.48461    -0.60576   0.78960E+05
    31.19000    -0.42403    -0.60576   0.11959E+06
    31.19000    -0.36345    -0.60576   0.13420E+06
    31.19000    -0.30288    -0.60576   0.11499E+06
    31.19000    -0.24230    -0.60576   0.83027E+05
    31.19000    -0.18173    -0.60576   0.60173E+05
    31.19000    -0.12115    -0.60576   0.51506E+05
    31.19000    -0.06058    -0.60576   0.49688E+05
    31.19000     0.00000    -0.60576   0.44169E+05
    31.19000     0.06058    -0.60576   0.28123E+05
    31.19000     0.12115    -0.60576   0.73747E+04
    31.19000     0.18173    -0.60576   0.21377E+04
    31.19000     0.24230    -0.60576   0.29967E+05
    31.19000     0.30288    -0.60576   0.85533E+05
    31.19000     0.36345    -0.60576   0.14494E+06
    31.19000     0.42403    -0.60576   0.19115E+06
    31.19000     0.48461    -0.60576   0.22764E+06
    31.19000     0.54518    -0.60576   0.26425E+06
    31.19000     0.60576    -0.60576   0.29700E+06
    31.19000     0.66633    -0.60576   0.30733E+06
    31.19000     0.72691    -0.60576   0.27958E+06
    31.19000     0.78748    -0.60576   0.21596E+06
    31.19000     0.84806    -0.60576   0.13640E+06
    31.19000     0.90864    -0.60576   0.66572E+05
    31.19000     0.96921    -0.60576   0.23972E+05
    31.19000     1.02979    -0.60576   0.10267E+05
    31.19000     1.09036    -0.60576   0.13559E+05
    31.19000     1.15094    -0.60576   0.18433E+05
    31.19000     1.21151    -0.60576   0.16394E+05
    31.19000     1.27209    -0.60576   0.90107E+04
    31.19000     1.33266    -0.60576   0.24452E+04
    31.19000     1.39324    -0.60576   0.00000E+00
    31.19000     1.45382    -0.60576   0.00000E+00
    31.19000     1.51439    -0.60576   0.00000E+00
    31.19000    -1.51439    -0.54518   0.00000E+00
    31.19000    -1.45382    -0.54518   0.00000E+00
    31.19000    -1.39324    -0.54518   0.73315E+03
    31.19000    -1.33266    -0.54518   0.35675E+04
    31.19000    -1.27209    -0.54518   0.62189E+04
    31.19000    -1.21151    -0.54518   0.86289E+04
    31.19000    -1.15094    -0.54518   0.11195E+05
    31.19000    -1.09036    -0.54518   0.14254E+05
    31.19000    -1.02979    -0.54518   0.18439E+05
    31.19000    -0.96921    -0.54518   0.25883E+05
    31.19000    -0.90864    -0.54518   0.41321E+05
    31.19000    -0.84806    -0.54518   0.68204E+05
    31.19000    -0.78748    -0.54518   0.98811E+05
    31.19000    -0.72691    -0.54518   0.11188E+06
    31.19000    -0.66633    -0.54518   0.90943E+05
    31.19000    -0.60576    -0.54518   0.47924E+05
    31.19000    -0.54518    -0.54518   0.17890E+05
    31.19000    -0.48461    -0.54518   0.23093E+05
    31.19000    -0.42403    -0.54518   0.49361E+05
    31.19000    -0.36345    -0.54518   0.65547E+05
    31.19000    -0.30288    -0.54518   0.58916E+05
    31.19000    -0.24230    -0.54518   0.41488E+05
    31.19000    -0.18173    -0.54518   0.28027E+05
    31.19000    -0.12115    -0.54518   0.21438E+05
    31.19000    -0.06058    -0.54518   0.18390E+05
    31.19000     0.00000    -0.54518   0.16420E+05
    31.19000     0.06058    -0.54518   0.13058E+05
    31.19000     0.12115    -0.54518   0.77172E+04
    31.19000     0.18173    -0.54518   0.74787E+04
    31.19000     0.24230    -0.54518   0.22865E+05
    31.19000     0.30288    -0.54518   0.54466E+05
    31.19000     0.36345    -0.54518   0.90866E+05
    31.19000     0.42403    -0.54518   0.12402E+06
    31.19000     0.48461    -0.54518   0.16028E+06
    31.19000     0.54518    -0.54518   0.20931E+06
    31.19000     0.60576    -0.54518   0.26425E+06
    31.19000     0.66633    -0.54518   0.29891E+06
    31.19000     0.72691    -0.54518   0.28714E+06
    31.19000     0.78748    -0.54518   0.22540E+06
    31.19000     0.84806    -0.54518   0.13784E+06
    31.19000     0.90864    -0.54518   0.60573E+05
    31.19000     0.96921    -0.54518   0.18499E+05
    31.19000     1.02979    -0.54518   0.12043E+05
    31.19000     1.09036    -0.54518   0.22463E+05
    31.19000     1.15094    -0.54518   0.29215E+05
    31.19000     1.21151    -0.54518   0.24261E+05
    31.19000     1.27209    -0.54518   0.12882E+05
    31.19000     1.33266    -0.54518   0.38191E+04
    31.19000     1.39324    -0.54518   0.30207E+03
    31.19000     1.45382    -0.54518   0.00000E+00
    31.19000     1.51439    -0.54518   0.00000E+00
    31.19000    -1.51439    -0.48461   0.00000E+00
    31.19000    -1.45382    -0.48461   0.00000E+00
    31.19000    -1.39324    -0.48461   0.18151E+04
    31.19000    -1.33266    -0.48461   0.50410E+04
    31.19000    -1.27209    -0.48461   0.83412E+04
    31.19000    -1.21151    -0.48461   0.12589E+05
    31.19000    -1.15094    -0.48461   0.19293E+05
    31.19000    -1.09036    -0.48461   0.30138E+05
    31.19000    -1.02979    -0.48461   0.46758E+05
    31.19000    -0.96921    -0.48461   0.70364E+05
    31.19000    -0.90864    -0.48461   0.10149E+06
    31.19000    -0.84806    -0.48461   0.13778E+06
    31.19000    -0.78748    -0.48461   0.16857E+06
    31.19000    -0.72691    -0.48461   0.17431E+06
    31.19000    -0.66633    -0.48461   0.14081E+06
    31.19000    -0.60576    -0.48461   0.78960E+05
    31.19000    -0.54518    -0.48461   0.23093E+05
    31.19000    -0.48461    -0.48461   0.12187E+04
    31.19000    -0.42403    -0.48461   0.95288E+04
    31.19000    -0.36345    -0.48461   0.22494E+05
    31.19000    -0.30288    -0.48461   0.23450E+05
    31.19000    -0.24230    -0.48461   0.16081E+05
    31.19000    -0.18173    -0.48461   0.96548E+04
    31.19000    -0.12115    -0.48461   0.62468E+04
    31.19000    -0.06058    -0.48461   0.47854E+04
    31.19000     0.00000    -0.48461   0.63894E+04
    31.19000     0.06058    -0.48461   0.10258E+05
    31.19000     0.12115    -0.48461   0.11918E+05
    31.19000     0.18173    -0.48461   0.10874E+05
    31.19000     0.24230    -0.48461   0.14108E+05
    31.19000     0.30288    -0.48461   0.27109E+05
    31.19000     0.36345    -0.48461   0.47033E+05
    31.19000     0.42403    -0.48461   0.70841E+05
    31.19000     0.48461    -0.48461   0.10546E+06
    31.19000     0.54518    -0.48461   0.16028E+06
    31.19000     0.60576    -0.48461   0.22764E+06
    31.19000     0.66633    -0.48461   0.27718E+06
    31.19000     0.72691    -0.48461   0.27618E+06
    31.19000     0.78748    -0.48461   0.21788E+06
    31.19000     0.84806    -0.48461   0.13020E+06
    31.19000     0.90864    -0.48461   0.55882E+05
    31.19000     0.96921    -0.48461   0.21919E+05
    31.19000     1.02979    -0.48461   0.24313E+05
    31.19000     1.09036    -0.48461   0.38477E+05
    31.19000     1.15094    -0.48461   0.42500E+05
    31.19000     1.21151    -0.48461   0.31859E+05
    31.19000     1.27209    -0.48461   0.15932E+05
    31.19000     1.33266    -0.48461   0.47422E+04
    31.19000     1.39324    -0.48461   0.56152E+03
    31.19000     1.45382    -0.48461   0.00000E+00
    31.19000     1.51439    -0.48461   0.00000E+00
    31.19000    -1.51439    -0.42403   0.00000E+00
    31.19000    -1.45382    -0.42403   0.00000E+00
    31.19000    -1.39324    -0.42403   0.29495E+04
    31.19000    -1.33266    -0.42403   0.65535E+04
    31.19000    -1.27209    -0.42403   0.10837E+05
    31.19000    -1.21151    -0.42403   0.17731E+05
    31.19000    -1.15094    -0.42403   0.30205E+05
    31.19000    -1.09036    -0.42403   0.51671E+05
    31.19000    -1.02979    -0.42403   0.84600E+05
    31.19000    -0.96921    -0.42403   0.12805E+06
    31.19000    -0.90864    -0.42403   0.17624E+06
    31.19000    -0.84806    -0.42403   0.21935E+06
    31.19000    -0.78748    -0.42403   0.24457E+06
    31.19000    -0.72691    -0.42403   0.23799E+06
    31.19000    -0.66633    -0.42403   0.19249E+06
    31.19000    -0.60576    -0.42403   0.11959E+06
    31.19000    -0.54518    -0.42403   0.49361E+05
    31.19000    -0.48461    -0.42403   0.95288E+04
    31.19000    -0.42403    -0.42403   0.27375E+04
    31.19000    -0.36345    -0.42403   0.92287E+04
    31.19000    -0.30288    -0.42403   0.11027E+05
    31.19000    -0.24230    -0.42403   0.65896E+04
    31.19000    -0.18173    -0.42403   0.23964E+04
    31.19000    -0.12115    -0.42403   0.79240E+03
    31.19000    -0.06058    -0.42403   0.96491E+03
    31.19000     0.00000    -0.42403   0.38193E+04
    31.19000     0.06058    -0.42403   0.89868E+04
    31.19000     0.12115    -0.42403   0.11810E+05
    31.19000     0.18173    -0.42403   0.94840E+04
    31.19000     0.24230    -0.42403   0.68111E+04
    31.19000     0.30288    -0.42403   0.10543E+05
    31.19000     0.36345    -0.42403   0.21639E+05
    31.19000     0.42403    -0.42403   0.39515E+05
    31.19000     0.48461    -0.42403   0.70841E+05
    31.19000     0.54518    -0.42403   0.12402E+06
    31.19000     0.60576    -0.42403   0.19115E+06
    31.19000     0.66633    -0.42403   0.24204E+06
    31.19000     0.72691    -0.42403   0.24463E+06
    31.19000     0.78748    -0.42403   0.19403E+06
    31.19000     0.84806    -0.42403   0.11978E+06
    31.19000     0.90864    -0.42403   0.62729E+05
    31.19000     0.96921    -0.42403   0.43601E+05
    31.19000     1.02979    -0.42403   0.52010E+05
    31.19000     1.09036    -0.42403   0.62214E+05
    31.19000     1.15094    -0.42403   0.57094E+05
    31.19000     1.21151    -0.42403   0.38295E+05
    31.19000     1.27209    -0.42403   0.18026E+05
    31.19000     1.33266    -0.42403   0.53674E+04
    31.19000     1.39324    -0.42403   0.75009E+03
    31.19000     1.45382    -0.42403   0.00000E+00
    31.19000     1.51439    -0.42403   0.00000E+00
    31.19000    -1.51439    -0.36345   0.00000E+00
    31.19000    -1.45382    -0.36345   0.64904E+03
    31.19000    -1.39324    -0.36345   0.39917E+04
    31.19000    -1.33266    -0.36345   0.78989E+04
    31.19000    -1.27209    -0.36345   0.13191E+05
    31.19000    -1.21151    -0.36345   0.22740E+05
    31.19000    -1.15094    -0.36345   0.40889E+05
    31.19000    -1.09036    -0.36345   0.72549E+05
    31.19000    -1.02979    -0.36345   0.12035E+06
    31.19000    -0.96921    -0.36345   0.17998E+06
    31.19000    -0.90864    -0.36345   0.23833E+06
    31.19000    -0.84806    -0.36345   0.27849E+06
    31.19000    -0.78748    -0.36345   0.28805E+06
    31.19000    -0.72691    -0.36345   0.26304E+06
    31.19000    -0.66633    -0.36345   0.20741E+06
    31.19000    -0.60576    -0.36345   0.13420E+06
    31.19000    -0.54518    -0.36345   0.65547E+05
    31.19000    -0.48461    -0.36345   0.22494E+05
    31.19000    -0.42403    -0.36345   0.92287E+04
    31.19000    -0.36345    -0.36345   0.11083E+05
    31.19000    -0.30288    -0.36345   0.11397E+05
    31.19000    -0.24230    -0.36345   0.65196E+04
    31.19000    -0.18173    -0.36345   0.19924E+04
    31.19000    -0.12115    -0.36345   0.70592E+03
    31.19000    -0.06058    -0.36345   0.10335E+04
    31.19000     0.00000    -0.36345   0.22988E+04
    31.19000     0.06058    -0.36345   0.48956E+04
    31.19000     0.12115    -0.36345   0.66817E+04
    31.19000     0.18173    -0.36345   0.51534E+04
    31.19000     0.24230    -0.36345   0.23481E+04
    31.19000     0.30288    -0.36345   0.29304E+04
    31.19000     0.36345    -0.36345   0.89284E+04
    31.19000     0.42403    -0.36345   0.21639E+05
    31.19000     0.48461    -0.36345   0.47033E+05
    31.19000     0.54518    -0.36345   0.90866E+05
    31.19000     0.60576    -0.36345   0.14494E+06
    31.19000     0.66633    -0.36345   0.18434E+06
    31.19000     0.72691    -0.36345   0.18599E+06
    31.19000     0.78748    -0.36345   0.15111E+06
    31.19000     0.84806    -0.36345   0.10614E+06
    31.19000     0.90864    -0.36345   0.79792E+05
    31.19000     0.96921    -0.36345   0.79501E+05
    31.19000     1.02979    -0.36345   0.89638E+05
    31.19000     1.09036    -0.36345   0.89644E+05
    31.19000     1.15094    -0.36345   0.72072E+05
    31.19000     1.21151    -0.36345   0.44938E+05
    31.19000     1.27209    -0.36345   0.20921E+05
    31.19000     1.33266    -0.36345   0.67229E+04
    31.19000     1.39324    -0.36345   0.12110E+04
    31.19000     1.45382    -0.36345   0.44772E+02
    31.19000     1.51439    -0.36345   0.00000E+00
    31.19000    -1.51439    -0.30288   0.00000E+00
    31.19000    -1.45382    -0.30288   0.13031E+04
    31.19000    -1.39324    -0.30288   0.47966E+04
    31.19000    -1.33266    -0.30288   0.88824E+04
    31.19000    -1.27209    -0.30288   0.15073E+05
    31.19000    -1.21151    -0.30288   0.26956E+05
    31.19000    -1.15094    -0.30288   0.49889E+05
    31.19000    -1.09036    -0.30288   0.89696E+05
    31.19000    -1.02979    -0.30288   0.14830E+06
    31.19000    -0.96921    -0.30288   0.21732E+06
    31.19000    -0.90864    -0.30288   0.27667E+06
    31.19000    -0.84806    -0.30288   0.30426E+06
    31.19000    -0.78748    -0.30288   0.29075E+06
    31.19000    -0.72691    -0.30288   0.24425E+06
    31.19000    -0.66633    -0.30288   0.18087E+06
    31.19000    -0.60576    -0.30288   0.11499E+06
    31.19000    -0.54518    -0.30288   0.58916E+05
    31.19000    -0.48461    -0.30288   0.23450E+05
    31.19000    -0.42403    -0.30288   0.11027E+05
    31.19000    -0.36345    -0.30288   0.11397E+05
    31.19000    -0.30288    -0.30288   0.11096E+05
    31.19000    -0.24230    -0.30288   0.63502E+04
    31.19000    -0.18173    -0.30288   0.21780E+04
    31.19000    -0.12115    -0.30288   0.15281E+04
    31.19000    -0.06058    -0.30288   0.18251E+04
    31.19000     0.00000    -0.30288   0.10939E+04
    31.19000     0.06058    -0.30288   0.77478E+03
    31.19000     0.12115    -0.30288   0.16190E+04
    31.19000     0.18173    -0.30288   0.18934E+04
    31.19000     0.24230    -0.30288   0.87510E+03
    31.19000     0.30288    -0.30288   0.46654E+03
    31.19000     0.36345    -0.30288   0.29304E+04
    31.19000     0.42403    -0.30288   0.10543E+05
    31.19000     0.48461    -0.30288   0.27109E+05
    31.19000     0.54518    -0.30288   0.54466E+05
    31.19000     0.60576    -0.30288   0.85533E+05
    31.19000     0.66633    -0.30288   0.10569E+06
    31.19000     0.72691    -0.30288   0.10587E+06
    31.19000     0.78748    -0.30288   0.93232E+05
    31.19000     0.84806    -0.30288   0.85275E+05
    31.19000     0.90864    -0.30288   0.92546E+05
    31.19000     0.96921    -0.30288   0.10877E+06
    31.19000     1.02979    -0.30288   0.11785E+06
    31.19000     1.09036    -0.30288   0.10878E+06
    31.19000     1.15094    -0.30288   0.83482E+05
    31.19000     1.21151    -0.30288   0.52668E+05
    31.19000     1.27209    -0.30288   0.26736E+05
    31.19000     1.33266    -0.30288   0.10313E+05
    31.19000     1.39324    -0.30288   0.25908E+04
    31.19000     1.45382    -0.30288   0.24681E+03
    31.19000     1.51439    -0.30288   0.00000E+00
    31.19000    -1.51439    -0.24230   0.00000E+00
    31.19000    -1.45382    -0.24230   0.18468E+04
    31.19000    -1.39324    -0.24230   0.52472E+04
    31.19000    -1.33266    -0.24230   0.92672E+04
    31.19000    -1.27209    -0.24230   0.15958E+05
    31.19000    -1.21151    -0.24230   0.29418E+05
    31.19000    -1.15094    -0.24230   0.55687E+05
    31.19000    -1.09036    -0.24230   0.10101E+06
    31.19000    -1.02979    -0.24230   0.16617E+06
    31.19000    -0.96921    -0.24230   0.23909E+06
    31.19000    -0.90864    -0.24230   0.29440E+06
    31.19000    -0.84806    -0.24230   0.30718E+06
    31.19000    -0.78748    -0.24230   0.27207E+06
    31.19000    -0.72691    -0.24230   0.20761E+06
    31.19000    -0.66633    -0.24230   0.13958E+06
    31.19000    -0.60576    -0.24230   0.83027E+05
    31.19000    -0.54518    -0.24230   0.41488E+05
    31.19000    -0.48461    -0.24230   0.16081E+05
    31.19000    -0.42403    -0.24230   0.65896E+04
    31.19000    -0.36345    -0.24230   0.65196E+04
    31.19000    -0.30288    -0.24230   0.63502E+04
    31.19000    -0.24230    -0.24230   0.30365E+04
    31.19000    -0.18173    -0.24230   0.67413E+03
    31.19000    -0.12115    -0.24230   0.16071E+04
    31.19000    -0.06058    -0.24230   0.27955E+04
    31.19000     0.00000    -0.24230   0.17674E+04
    31.19000     0.06058    -0.24230   0.39389E+03
    31.19000     0.12115    -0.24230   0.75410E+03
    31.19000     0.18173    -0.24230   0.16418E+04
    31.19000     0.24230    -0.24230   0.13630E+04
    31.19000     0.30288    -0.24230   0.87510E+03
    31.19000     0.36345    -0.24230   0.23481E+04
    31.19000     0.42403    -0.24230   0.68111E+04
    31.19000     0.48461    -0.24230   0.14108E+05
    31.19000     0.54518    -0.24230   0.22865E+05
    31.19000     0.60576    -0.24230   0.29967E+05
    31.19000     0.66633    -0.24230   0.33073E+05
    31.19000     0.72691    -0.24230   0.35198E+05
    31.19000     0.78748    -0.24230   0.44115E+05
    31.19000     0.84806    -0.24230   0.64430E+05
    31.19000     0.90864    -0.24230   0.90886E+05
    31.19000     0.96921    -0.24230   0.11133E+06
    31.19000     1.02979    -0.24230   0.11627E+06
    31.19000     1.09036    -0.24230   0.10485E+06
    31.19000     1.15094    -0.24230   0.82897E+05
    31.19000     1.21151    -0.24230   0.57495E+05
    31.19000     1.27209    -0.24230   0.34062E+05
    31.19000     1.33266    -0.24230   0.16132E+05
    31.19000     1.39324    -0.24230   0.53405E+04
    31.19000     1.45382    -0.24230   0.85472E+03
    31.19000     1.51439    -0.24230   0.00000E+00
    31.19000    -1.51439    -0.18173   0.00000E+00
    31.19000    -1.45382    -0.18173   0.22174E+04
    31.19000    -1.39324    -0.18173   0.53141E+04
    31.19000    -1.33266    -0.18173   0.88060E+04
    31.19000    -1.27209    -0.18173   0.14955E+05
    31.19000    -1.21151    -0.18173   0.28189E+05
    31.19000    -1.15094    -0.18173   0.55123E+05
    31.19000    -1.09036    -0.18173   0.10243E+06
    31.19000    -1.02979    -0.18173   0.17037E+06
    31.19000    -0.96921    -0.18173   0.24483E+06
    31.19000    -0.90864    -0.18173   0.29765E+06
    31.19000    -0.84806    -0.18173   0.30241E+06
    31.19000    -0.78748    -0.18173   0.25575E+06
    31.19000    -0.72691    -0.18173   0.18157E+06
    31.19000    -0.66633    -0.18173   0.11104E+06
    31.19000    -0.60576    -0.18173   0.60173E+05
    31.19000    -0.54518    -0.18173   0.28027E+05
    31.19000    -0.48461    -0.18173   0.96548E+04
    31.19000    -0.42403    -0.18173   0.23964E+04
    31.19000    -0.36345    -0.18173   0.19924E+04
    31.19000    -0.30288    -0.18173   0.21780E+04
    31.19000    -0.24230    -0.18173   0.67413E+03
    31.19000    -0.18173    -0.18173   0.20701E+03
    31.19000    -0.12115    -0.18173   0.21628E+04
    31.19000    -0.06058    -0.18173   0.39288E+04
    31.19000     0.00000    -0.18173   0.36222E+04
    31.19000     0.06058    -0.18173   0.28018E+04
    31.19000     0.12115    -0.18173   0.28609E+04
    31.19000     0.18173    -0.18173   0.26695E+04
    31.19000     0.24230    -0.18173   0.16418E+04
    31.19000     0.30288    -0.18173   0.18934E+04
    31.19000     0.36345    -0.18173   0.51534E+04
    31.19000     0.42403    -0.18173   0.94840E+04
    31.19000     0.48461    -0.18173   0.10874E+05
    31.19000     0.54518    -0.18173   0.74787E+04
    31.19000     0.60576    -0.18173   0.21377E+04
    31.19000     0.66633    -0.18173   0.17479E+04
    31.19000     0.72691    -0.18173   0.13256E+05
    31.19000     0.78748    -0.18173   0.37458E+05
    31.19000     0.84806    -0.18173   0.65916E+05
    31.19000     0.90864    -0.18173   0.86163E+05
    31.19000     0.96921    -0.18173   0.91549E+05
    31.19000     1.02979    -0.18173   0.85390E+05
    31.19000     1.09036    -0.18173   0.75221E+05
    31.19000     1.15094    -0.18173   0.64731E+05
    31.19000     1.21151    -0.18173   0.52527E+05
    31.19000     1.27209    -0.18173   0.37225E+05
    31.19000     1.33266    -0.18173   0.21178E+05
    31.19000     1.39324    -0.18173   0.86720E+04
    31.19000     1.45382    -0.18173   0.19341E+04
    31.19000     1.51439    -0.18173   0.00000E+00
    31.19000    -1.51439    -0.12115   0.00000E+00
    31.19000    -1.45382    -0.12115   0.24735E+04
    31.19000    -1.39324    -0.12115   0.53059E+04
    31.19000    -1.33266    -0.12115   0.78569E+04
    31.19000    -1.27209    -0.12115   0.11948E+05
    31.19000    -1.21151    -0.12115   0.21940E+05
    31.19000    -1.15094    -0.12115   0.45006E+05
    31.19000    -1.09036    -0.12115   0.88973E+05
    31.19000    -1.02979    -0.12115   0.15546E+06
    31.19000    -0.96921    -0.12115   0.23118E+06
    31.19000    -0.90864    -0.12115   0.28750E+06
    31.19000    -0.84806    -0.12115   0.29614E+06
    31.19000    -0.78748    -0.12115   0.25139E+06
    31.19000    -0.72691    -0.12115   0.17614E+06
    31.19000    -0.66633    -0.12115   0.10318E+06
    31.19000    -0.60576    -0.12115   0.51506E+05
    31.19000    -0.54518    -0.12115   0.21438E+05
    31.19000    -0.48461    -0.12115   0.62468E+04
    31.19000    -0.42403    -0.12115   0.79240E+03
    31.19000    -0.36345    -0.12115   0.70592E+03
    31.19000    -0.30288    -0.12115   0.15281E+04
    31.19000    -0.24230    -0.12115   0.16071E+04
    31.19000    -0.18173    -0.12115   0.21628E+04
    31.19000    -0.12115    -0.12115   0.34542E+04
    31.19000    -0.06058    -0.12115   0.40223E+04
    31.19000     0.00000    -0.12115   0.37387E+04
    31.19000     0.06058    -0.12115   0.39319E+04
    31.19000     0.12115    -0.12115   0.42233E+04
    31.19000     0.18173    -0.12115   0.28609E+04
    31.19000     0.24230    -0.12115   0.75410E+03
    31.19000     0.30288    -0.12115   0.16190E+04
    31.19000     0.36345    -0.12115   0.66817E+04
    31.19000     0.42403    -0.12115   0.11810E+05
    31.19000     0.48461    -0.12115   0.11918E+05
    31.19000     0.54518    -0.12115   0.77172E+04
    31.19000     0.60576    -0.12115   0.73747E+04
    31.19000     0.66633    -0.12115   0.20859E+05
    31.19000     0.72691    -0.12115   0.50491E+05
    31.19000     0.78748    -0.12115   0.85306E+05
    31.19000     0.84806    -0.12115   0.10652E+06
    31.19000     0.90864    -0.12115   0.10226E+06
    31.19000     0.96921    -0.12115   0.78115E+05
    31.19000     1.02979    -0.12115   0.51985E+05
    31.19000     1.09036    -0.12115   0.37979E+05
    31.19000     1.15094    -0.12115   0.36108E+05
    31.19000     1.21151    -0.12115   0.36705E+05
    31.19000     1.27209    -0.12115   0.31920E+05
    31.19000     1.33266    -0.12115   0.21647E+05
    31.19000     1.39324    -0.12115   0.10644E+05
    31.19000     1.45382    -0.12115   0.30313E+04
    31.19000     1.51439    -0.12115   0.00000E+00
    31.19000    -1.51439    -0.06058   0.00000E+00
    31.19000    -1.45382    -0.06058   0.28097E+04
    31.19000    -1.39324    -0.06058   0.59931E+04
    31.19000    -1.33266    -0.06058   0.80647E+04
    31.19000    -1.27209    -0.06058   0.94368E+04
    31.19000    -1.21151    -0.06058   0.13419E+05
    31.19000    -1.15094    -0.06058   0.27306E+05
    31.19000    -1.09036    -0.06058   0.61001E+05
    31.19000    -1.02979    -0.06058   0.12002E+06
    31.19000    -0.96921    -0.06058   0.19506E+06
    31.19000    -0.90864    -0.06058   0.25893E+06
    31.19000    -0.84806    -0.06058   0.28053E+06
    31.19000    -0.78748    -0.06058   0.24802E+06
    31.19000    -0.72691    -0.06058   0.17878E+06
    31.19000    -0.66633    -0.06058   0.10486E+06
    31.19000    -0.60576    -0.06058   0.49688E+05
    31.19000    -0.54518    -0.06058   0.18390E+05
    31.19000    -0.48461    -0.06058   0.47854E+04
    31.19000    -0.42403    -0.06058   0.96491E+03
    31.19000    -0.36345    -0.06058   0.10335E+04
    31.19000    -0.30288    -0.06058   0.18251E+04
    31.19000    -0.24230    -0.06058   0.27955E+04
    31.19000    -0.18173    -0.06058   0.39288E+04
    31.19000    -0.12115    -0.06058   0.40223E+04
    31.19000    -0.06058    -0.06058   0.25442E+04
    31.19000     0.00000    -0.06058   0.14866E+04
    31.19000     0.06058    -0.06058   0.25663E+04
    31.19000     0.12115    -0.06058   0.39319E+04
    31.19000     0.18173    -0.06058   0.28018E+04
    31.19000     0.24230    -0.06058   0.39389E+03
    31.19000     0.30288    -0.06058   0.77478E+03
    31.19000     0.36345    -0.06058   0.48956E+04
    31.19000     0.42403    -0.06058   0.89868E+04
    31.19000     0.48461    -0.06058   0.10258E+05
    31.19000     0.54518    -0.06058   0.13058E+05
    31.19000     0.60576    -0.06058   0.28123E+05
    31.19000     0.66633    -0.06058   0.63844E+05
    31.19000     0.72691    -0.06058   0.11525E+06
    31.19000     0.78748    -0.06058   0.16099E+06
    31.19000     0.84806    -0.06058   0.17535E+06
    31.19000     0.90864    -0.06058   0.14855E+06
    31.19000     0.96921    -0.06058   0.96059E+05
    31.19000     1.02979    -0.06058   0.46482E+05
    31.19000     1.09036    -0.06058   0.19424E+05
    31.19000     1.15094    -0.06058   0.14546E+05
    31.19000     1.21151    -0.06058   0.18916E+05
    31.19000     1.27209    -0.06058   0.20929E+05
    31.19000     1.33266    -0.06058   0.17138E+05
    31.19000     1.39324    -0.06058   0.10067E+05
    31.19000     1.45382    -0.06058   0.35111E+04
    31.19000     1.51439    -0.06058   0.00000E+00
    31.19000    -1.51439     0.00000   0.00000E+00
    31.19000    -1.45382     0.00000   0.32798E+04
    31.19000    -1.39324     0.00000   0.78750E+04
    31.19000    -1.33266     0.00000   0.11338E+05
    31.19000    -1.27209     0.00000   0.11864E+05
    31.19000    -1.21151     0.00000   0.10253E+05
    31.19000    -1.15094     0.00000   0.12668E+05
    31.19000    -1.09036     0.00000   0.30948E+05
    31.19000    -1.02979     0.00000   0.75592E+05
    31.19000    -0.96921     0.00000   0.14293E+06
    31.19000    -0.90864     0.00000   0.20887E+06
    31.19000    -0.84806     0.00000   0.24091E+06
    31.19000    -0.78748     0.00000   0.22201E+06
    31.19000    -0.72691     0.00000   0.16375E+06
    31.19000    -0.66633     0.00000   0.95957E+05
    31.19000    -0.60576     0.00000   0.44169E+05
    31.19000    -0.54518     0.00000   0.16420E+05
    31.19000    -0.48461     0.00000   0.63894E+04
    31.19000    -0.42403     0.00000   0.38193E+04
    31.19000    -0.36345     0.00000   0.22988E+04
    31.19000    -0.30288     0.00000   0.10939E+04
    31.19000    -0.24230     0.00000   0.17674E+04
    31.19000    -0.18173     0.00000   0.36222E+04
    31.19000    -0.12115     0.00000   0.37387E+04
    31.19000    -0.06058     0.00000   0.14866E+04
    31.19000     0.00000     0.00000   0.35364E-27
    31.19000     0.06058     0.00000   0.14866E+04
    31.19000     0.12115     0.00000   0.37387E+04
    31.19000     0.18173     0.00000   0.36222E+04
    31.19000     0.24230     0.00000   0.17674E+04
    31.19000     0.30288     0.00000   0.10939E+04
    31.19000     0.36345     0.00000   0.22988E+04
    31.19000     0.42403     0.00000   0.38193E+04
    31.19000     0.48461     0.00000   0.63894E+04
    31.19000     0.54518     0.00000   0.16420E+05
    31.19000     0.60576     0.00000   0.44169E+05
    31.19000     0.66633     0.00000   0.95957E+05
    31.19000     0.72691     0.00000   0.16375E+06
    31.19000     0.78748     0.00000   0.22201E+06
    31.19000     0.84806     0.00000   0.24091E+06
    31.19000     0.90864     0.00000   0.20887E+06
    31.19000     0.96921     0.00000   0.14293E+06
    31.19000     1.02979     0.00000   0.75592E+05
    31.19000     1.09036     0.00000   0.30948E+05
    31.19000     1.15094     0.00000   0.12668E+05
    31.19000     1.21151     0.00000   0.10253E+05
    31.19000     1.27209     0.00000   0.11864E+05
    31.19000     1.33266     0.00000   0.11338E+05
    31.19000     1.39324     0.00000   0.78750E+04
    31.19000     1.45382     0.00000   0.32798E+04
    31.19000     1.51439     0.00000   0.00000E+00
    31.19000    -1.51439     0.06058   0.00000E+00
    31.19000    -1.45382     0.06058   0.35111E+04
    31.19000    -1.39324     0.06058   0.10067E+05
    31.19000    -1.33266     0.06058   0.17138E+05
    31.19000    -1.27209     0.06058   0.20929E+05
    31.19000    -1.21151     0.06058   0.18916E+05
    31.19000    -1.15094     0.06058   0.14546E+05
    31.19000    -1.09036     0.06058   0.19424E+05
    31.19000    -1.02979     0.06058   0.46482E+05
    31.19000    -0.96921     0.06058   0.96059E+05
    31.19000    -0.90864     0.06058   0.14855E+06
    31.19000    -0.84806     0.06058   0.17535E+06
    31.19000    -0.78748     0.06058   0.16099E+06
    31.19000    -0.72691     0.06058   0.11525E+06
    31.19000    -0.66633     0.06058   0.63844E+05
    31.19000    -0.60576     0.06058   0.28123E+05
    31.19000    -0.54518     0.06058   0.13058E+05
    31.19000    -0.48461     0.06058   0.10258E+05
    31.19000    -0.42403     0.06058   0.89868E+04
    31.19000    -0.36345     0.06058   0.48956E+04
    31.19000    -0.30288     0.06058   0.77478E+03
    31.19000    -0.24230     0.06058   0.39389E+03
    31.19000    -0.18173     0.06058   0.28018E+04
    31.19000    -0.12115     0.06058   0.39319E+04
    31.19000    -0.06058     0.06058   0.25663E+04
    31.19000     0.00000     0.06058   0.14866E+04
    31.19000     0.06058     0.06058   0.25442E+04
    31.19000     0.12115     0.06058   0.40223E+04
    31.19000     0.18173     0.06058   0.39288E+04
    31.19000     0.24230     0.06058   0.27955E+04
    31.19000     0.30288     0.06058   0.18251E+04
    31.19000     0.36345     0.06058   0.10335E+04
    31.19000     0.42403     0.06058   0.96491E+03
    31.19000     0.48461     0.06058   0.47854E+04
    31.19000     0.54518     0.06058   0.18390E+05
    31.19000     0.60576     0.06058   0.49688E+05
    31.19000     0.66633     0.06058   0.10486E+06
    31.19000     0.72691     0.06058   0.17878E+06
    31.19000     0.78748     0.06058   0.24802E+06
    31.19000     0.84806     0.06058   0.28053E+06
    31.19000     0.90864     0.06058   0.25893E+06
    31.19000     0.96921     0.06058   0.19506E+06
    31.19000     1.02979     0.06058   0.12002E+06
    31.19000     1.09036     0.06058   0.61001E+05
    31.19000     1.15094     0.06058   0.27306E+05
    31.19000     1.21151     0.06058   0.13419E+05
    31.19000     1.27209     0.06058   0.94368E+04
    31.19000     1.33266     0.06058   0.80647E+04
    31.19000     1.39324     0.06058   0.59931E+04
    31.19000     1.45382     0.06058   0.28097E+04
    31.19000     1.51439     0.06058   0.00000E+00
    31.19000    -1.51439     0.12115   0.00000E+00
    31.19000    -1.45382     0.12115   0.30313E+04
    31.19000    -1.39324     0.12115   0.10644E+05
    31.19000    -1.33266     0.12115   0.21647E+05
    31.19000    -1.27209     0.12115   0.31920E+05
    31.19000    -1.21151     0.12115   0.36705E+05
    31.19000    -1.15094     0.12115   0.36108E+05
    31.19000    -1.09036     0.12115   0.37979E+05
    31.19000    -1.02979     0.12115   0.51985E+05
    31.19000    -0.96921     0.12115   0.78115E+05
    31.19000    -0.90864     0.12115   0.10226E+06
    31.19000    -0.84806     0.12115   0.10652E+06
    31.19000    -0.78748     0.12115   0.85306E+05
    31.19000    -0.72691     0.12115   0.50491E+05
    31.19000    -0.66633     0.12115   0.20859E+05
    31.19000    -0.60576     0.12115   0.73747E+04
    31.19000    -0.54518     0.12115   0.77172E+04
    31.19000    -0.48461     0.12115   0.11918E+05
    31.19000    -0.42403     0.12115   0.11810E+05
    31.19000    -0.36345     0.12115   0.66817E+04
    31.19000    -0.30288     0.12115   0.16190E+04
    31.19000    -0.24230     0.12115   0.75410E+03
    31.19000    -0.18173     0.12115   0.28609E+04
    31.19000    -0.12115     0.12115   0.42233E+04
    31.19000    -0.06058     0.12115   0.39319E+04
    31.19000     0.00000     0.12115   0.37387E+04
    31.19000     0.06058     0.12115   0.40223E+04
    31.19000     0.12115     0.12115   0.34542E+04
    31.19000     0.18173     0.12115   0.21628E+04
    31.19000     0.24230     0.12115   0.16071E+04
    31.19000     0.30288     0.12115   0.15281E+04
    31.19000     0.36345     0.12115   0.70592E+03
    31.19000     0.42403     0.12115   0.79240E+03
    31.19000     0.48461     0.12115   0.62468E+04
    31.19000     0.54518     0.12115   0.21438E+05
    31.19000     0.60576     0.12115   0.51506E+05
    31.19000     0.66633     0.12115   0.10318E+06
    31.19000     0.72691     0.12115   0.17614E+06
    31.19000     0.78748     0.12115   0.25139E+06
    31.19000     0.84806     0.12115   0.29614E+06
    31.19000     0.90864     0.12115   0.28750E+06
    31.19000     0.96921     0.12115   0.23118E+06
    31.19000     1.02979     0.12115   0.15546E+06
    31.19000     1.09036     0.12115   0.88973E+05
    31.19000     1.15094     0.12115   0.45006E+05
    31.19000     1.21151     0.12115   0.21940E+05
    31.19000     1.27209     0.12115   0.11948E+05
    31.19000     1.33266     0.12115   0.78569E+04
    31.19000     1.39324     0.12115   0.53059E+04
    31.19000     1.45382     0.12115   0.24735E+04
    31.19000     1.51439     0.12115   0.00000E+00
    31.19000    -1.51439     0.18173   0.00000E+00
    31.19000    -1.45382     0.18173   0.19341E+04
    31.19000    -1.39324     0.18173   0.86720E+04
    31.19000    -1.33266     0.18173   0.21178E+05
    31.19000    -1.27209     0.18173   0.37225E+05
    31.19000    -1.21151     0.18173   0.52527E+05
    31.19000    -1.15094     0.18173   0.64731E+05
    31.19000    -1.09036     0.18173   0.75221E+05
    31.19000    -1.02979     0.18173   0.85390E+05
    31.19000    -0.96921     0.18173   0.91549E+05
    31.19000    -0.90864     0.18173   0.86163E+05
    31.19000    -0.84806     0.18173   0.65916E+05
    31.19000    -0.78748     0.18173   0.37458E+05
    31.19000    -0.72691     0.18173   0.13256E+05
    31.19000    -0.66633     0.18173   0.17479E+04
    31.19000    -0.60576     0.18173   0.21377E+04
    31.19000    -0.54518     0.18173   0.74787E+04
    31.19000    -0.48461     0.18173   0.10874E+05
    31.19000    -0.42403     0.18173   0.94840E+04
    31.19000    -0.36345     0.18173   0.51534E+04
    31.19000    -0.30288     0.18173   0.18934E+04
    31.19000    -0.24230     0.18173   0.16418E+04
    31.19000    -0.18173     0.18173   0.26695E+04
    31.19000    -0.12115     0.18173   0.28609E+04
    31.19000    -0.06058     0.18173   0.28018E+04
    31.19000     0.00000     0.18173   0.36222E+04
    31.19000     0.06058     0.18173   0.39288E+04
    31.19000     0.12115     0.18173   0.21628E+04
    31.19000     0.18173     0.18173   0.20701E+03
    31.19000     0.24230     0.18173   0.67413E+03
    31.19000     0.30288     0.18173   0.21780E+04
    31.19000     0.36345     0.18173   0.19924E+04
    31.19000     0.42403     0.18173   0.23964E+04
    31.19000     0.48461     0.18173   0.96548E+04
    31.19000     0.54518     0.18173   0.28027E+05
    31.19000     0.60576     0.18173   0.60173E+05
    31.19000     0.66633     0.18173   0.11104E+06
    31.19000     0.72691     0.18173   0.18157E+06
    31.19000     0.78748     0.18173   0.25575E+06
    31.19000     0.84806     0.18173   0.30241E+06
    31.19000     0.90864     0.18173   0.29765E+06
    31.19000     0.96921     0.18173   0.24483E+06
    31.19000     1.02979     0.18173   0.17037E+06
    31.19000     1.09036     0.18173   0.10243E+06
    31.19000     1.15094     0.18173   0.55123E+05
    31.19000     1.21151     0.18173   0.28189E+05
    31.19000     1.27209     0.18173   0.14955E+05
    31.19000     1.33266     0.18173   0.88060E+04
    31.19000     1.39324     0.18173   0.53141E+04
    31.19000     1.45382     0.18173   0.22174E+04
    31.19000     1.51439     0.18173   0.00000E+00
    31.19000    -1.51439     0.24230   0.00000E+00
    31.19000    -1.45382     0.24230   0.85472E+03
    31.19000    -1.39324     0.24230   0.53405E+04
    31.19000    -1.33266     0.24230   0.16132E+05
    31.19000    -1.27209     0.24230   0.34062E+05
    31.19000    -1.21151     0.24230   0.57495E+05
    31.19000    -1.15094     0.24230   0.82897E+05
    31.19000    -1.09036     0.24230   0.10485E+06
    31.19000    -1.02979     0.24230   0.11627E+06
    31.19000    -0.96921     0.24230   0.11133E+06
    31.19000    -0.90864     0.24230   0.90886E+05
    31.19000    -0.84806     0.24230   0.64430E+05
    31.19000    -0.78748     0.24230   0.44115E+05
    31.19000    -0.72691     0.24230   0.35198E+05
    31.19000    -0.66633     0.24230   0.33073E+05
    31.19000    -0.60576     0.24230   0.29967E+05
    31.19000    -0.54518     0.24230   0.22865E+05
    31.19000    -0.48461     0.24230   0.14108E+05
    31.19000    -0.42403     0.24230   0.68111E+04
    31.19000    -0.36345     0.24230   0.23481E+04
    31.19000    -0.30288     0.24230   0.87510E+03
    31.19000    -0.24230     0.24230   0.13630E+04
    31.19000    -0.18173     0.24230   0.16418E+04
    31.19000    -0.12115     0.24230   0.75410E+03
    31.19000    -0.06058     0.24230   0.39389E+03
    31.19000     0.00000     0.24230   0.17674E+04
    31.19000     0.06058     0.24230   0.27955E+04
    31.19000     0.12115     0.24230   0.16071E+04
    31.19000     0.18173     0.24230   0.67413E+03
    31.19000     0.24230     0.24230   0.30365E+04
    31.19000     0.30288     0.24230   0.63502E+04
    31.19000     0.36345     0.24230   0.65196E+04
    31.19000     0.42403     0.24230   0.65896E+04
    31.19000     0.48461     0.24230   0.16081E+05
    31.19000     0.54518     0.24230   0.41488E+05
    31.19000     0.60576     0.24230   0.83027E+05
    31.19000     0.66633     0.24230   0.13958E+06
    31.19000     0.72691     0.24230   0.20761E+06
    31.19000     0.78748     0.24230   0.27207E+06
    31.19000     0.84806     0.24230   0.30718E+06
    31.19000     0.90864     0.24230   0.29440E+06
    31.19000     0.96921     0.24230   0.23909E+06
    31.19000     1.02979     0.24230   0.16617E+06
    31.19000     1.09036     0.24230   0.10101E+06
    31.19000     1.15094     0.24230   0.55687E+05
    31.19000     1.21151     0.24230   0.29418E+05
    31.19000     1.27209     0.24230   0.15958E+05
    31.19000     1.33266     0.24230   0.92672E+04
    31.19000     1.39324     0.24230   0.52472E+04
    31.19000     1.45382     0.24230   0.18468E+04
    31.19000     1.51439     0.24230   0.00000E+00
    31.19000    -1.51439     0.30288   0.00000E+00
    31.19000    -1.45382     0.30288   0.24681E+03
    31.19000    -1.39324     0.30288   0.25908E+04
    31.19000    -1.33266     0.30288   0.10313E+05
    31.19000    -1.27209     0.30288   0.26736E+05
    31.19000    -1.21151     0.30288   0.52668E+05
    31.19000    -1.15094     0.30288   0.83482E+05
    31.19000    -1.09036     0.30288   0.10878E+06
    31.19000    -1.02979     0.30288   0.11785E+06
    31.19000    -0.96921     0.30288   0.10877E+06
    31.19000    -0.90864     0.30288   0.92546E+05
    31.19000    -0.84806     0.30288   0.85275E+05
    31.19000    -0.78748     0.30288   0.93232E+05
    31.19000    -0.72691     0.30288   0.10587E+06
    31.19000    -0.66633     0.30288   0.10569E+06
    31.19000    -0.60576     0.30288   0.85533E+05
    31.19000    -0.54518     0.30288   0.54466E+05
    31.19000    -0.48461     0.30288   0.27109E+05
    31.19000    -0.42403     0.30288   0.10543E+05
    31.19000    -0.36345     0.30288   0.29304E+04
    31.19000    -0.30288     0.30288   0.46654E+03
    31.19000    -0.24230     0.30288   0.87510E+03
    31.19000    -0.18173     0.30288   0.18934E+04
    31.19000    -0.12115     0.30288   0.16190E+04
    31.19000    -0.06058     0.30288   0.77478E+03
    31.19000     0.00000     0.30288   0.10939E+04
    31.19000     0.06058     0.30288   0.18251E+04
    31.19000     0.12115     0.30288   0.15281E+04
    31.19000     0.18173     0.30288   0.21780E+04
    31.19000     0.24230     0.30288   0.63502E+04
    31.19000     0.30288     0.30288   0.11096E+05
    31.19000     0.36345     0.30288   0.11397E+05
    31.19000     0.42403     0.30288   0.11027E+05
    31.19000     0.48461     0.30288   0.23450E+05
    31.19000     0.54518     0.30288   0.58916E+05
    31.19000     0.60576     0.30288   0.11499E+06
    31.19000     0.66633     0.30288   0.18087E+06
    31.19000     0.72691     0.30288   0.24425E+06
    31.19000     0.78748     0.30288   0.29075E+06
    31.19000     0.84806     0.30288   0.30426E+06
    31.19000     0.90864     0.30288   0.27667E+06
    31.19000     0.96921     0.30288   0.21732E+06
    31.19000     1.02979     0.30288   0.14830E+06
    31.19000     1.09036     0.30288   0.89696E+05
    31.19000     1.15094     0.30288   0.49889E+05
    31.19000     1.21151     0.30288   0.26956E+05
    31.19000     1.27209     0.30288   0.15073E+05
    31.19000     1.33266     0.30288   0.88824E+04
    31.19000     1.39324     0.30288   0.47966E+04
    31.19000     1.45382     0.30288   0.13031E+04
    31.19000     1.51439     0.30288   0.00000E+00
    31.19000    -1.51439     0.36345   0.00000E+00
    31.19000    -1.45382     0.36345   0.44772E+02
    31.19000    -1.39324     0.36345   0.12110E+04
    31.19000    -1.33266     0.36345   0.67229E+04
    31.19000    -1.27209     0.36345   0.20921E+05
    31.19000    -1.21151     0.36345   0.44938E+05
    31.19000    -1.15094     0.36345   0.72072E+05
    31.19000    -1.09036     0.36345   0.89644E+05
    31.19000    -1.02979     0.36345   0.89638E+05
    31.19000    -0.96921     0.36345   0.79501E+05
    31.19000    -0.90864     0.36345   0.79792E+05
    31.19000    -0.84806     0.36345   0.10614E+06
    31.19000    -0.78748     0.36345   0.15111E+06
    31.19000    -0.72691     0.36345   0.18599E+06
    31.19000    -0.66633     0.36345   0.18434E+06
    31.19000    -0.60576     0.36345   0.14494E+06
    31.19000    -0.54518     0.36345   0.90866E+05
    31.19000    -0.48461     0.36345   0.47033E+05
    31.19000    -0.42403     0.36345   0.21639E+05
    31.19000    -0.36345     0.36345   0.89284E+04
    31.19000    -0.30288     0.36345   0.29304E+04
    31.19000    -0.24230     0.36345   0.23481E+04
    31.19000    -0.18173     0.36345   0.51534E+04
    31.19000    -0.12115     0.36345   0.66817E+04
    31.19000    -0.06058     0.36345   0.48956E+04
    31.19000     0.00000     0.36345   0.22988E+04
    31.19000     0.06058     0.36345   0.10335E+04
    31.19000     0.12115     0.36345   0.70592E+03
    31.19000     0.18173     0.36345   0.19924E+04
    31.19000     0.24230     0.36345   0.65196E+04
    31.19000     0.30288     0.36345   0.11397E+05
    31.19000     0.36345     0.36345   0.11083E+05
    31.19000     0.42403     0.36345   0.92287E+04
    31.19000     0.48461     0.36345   0.22494E+05
    31.19000     0.54518     0.36345   0.65547E+05
    31.19000     0.60576     0.36345   0.13420E+06
    31.19000     0.66633     0.36345   0.20741E+06
    31.19000     0.72691     0.36345   0.26304E+06
    31.19000     0.78748     0.36345   0.28805E+06
    31.19000     0.84806     0.36345   0.27849E+06
    31.19000     0.90864     0.36345   0.23833E+06
    31.19000     0.96921     0.36345   0.17998E+06
    31.19000     1.02979     0.36345   0.12035E+06
    31.19000     1.09036     0.36345   0.72549E+05
    31.19000     1.15094     0.36345   0.40889E+05
    31.19000     1.21151     0.36345   0.22740E+05
    31.19000     1.27209     0.36345   0.13191E+05
    31.19000     1.33266     0.36345   0.78989E+04
    31.19000     1.39324     0.36345   0.39917E+04
    31.19000     1.45382     0.36345   0.64904E+03
    31.19000     1.51439     0.36345   0.00000E+00
    31.19000    -1.51439     0.42403   0.00000E+00
    31.19000    -1.45382     0.42403   0.00000E+00
    31.19000    -1.39324     0.42403   0.75009E+03
    31.19000    -1.33266     0.42403   0.53674E+04
    31.19000    -1.27209     0.42403   0.18026E+05
    31.19000    -1.21151     0.42403   0.38295E+05
    31.19000    -1.15094     0.42403   0.57094E+05
    31.19000    -1.09036     0.42403   0.62214E+05
    31.19000    -1.02979     0.42403   0.52010E+05
    31.19000    -0.96921     0.42403   0.43601E+05
    31.19000    -0.90864     0.42403   0.62729E+05
    31.19000    -0.84806     0.42403   0.11978E+06
    31.19000    -0.78748     0.42403   0.19403E+06
    31.19000    -0.72691     0.42403   0.24463E+06
    31.19000    -0.66633     0.42403   0.24204E+06
    31.19000    -0.60576     0.42403   0.19115E+06
    31.19000    -0.54518     0.42403   0.12402E+06
    31.19000    -0.48461     0.42403   0.70841E+05
    31.19000    -0.42403     0.42403   0.39515E+05
    31.19000    -0.36345     0.42403   0.21639E+05
    31.19000    -0.30288     0.42403   0.10543E+05
    31.19000    -0.24230     0.42403   0.68111E+04
    31.19000    -0.18173     0.42403   0.94840E+04
    31.19000    -0.12115     0.42403   0.11810E+05
    31.19000    -0.06058     0.42403   0.89868E+04
    31.19000     0.00000     0.42403   0.38193E+04
    31.19000     0.06058     0.42403   0.96491E+03
    31.19000     0.12115     0.42403   0.79240E+03
    31.19000     0.18173     0.42403   0.23964E+04
    31.19000     0.24230     0.42403   0.65896E+04
    31.19000     0.30288     0.42403   0.11027E+05
    31.19000     0.36345     0.42403   0.92287E+04
    31.19000     0.42403     0.42403   0.27375E+04
    31.19000     0.48461     0.42403   0.95288E+04
    31.19000     0.54518     0.42403   0.49361E+05
    31.19000     0.60576     0.42403   0.11959E+06
    31.19000     0.66633     0.42403   0.19249E+06
    31.19000     0.72691     0.42403   0.23799E+06
    31.19000     0.78748     0.42403   0.24457E+06
    31.19000     0.84806     0.42403   0.21935E+06
    31.19000     0.90864     0.42403   0.17624E+06
    31.19000     0.96921     0.42403   0.12805E+06
    31.19000     1.02979     0.42403   0.84600E+05
    31.19000     1.09036     0.42403   0.51671E+05
    31.19000     1.15094     0.42403   0.30205E+05
    31.19000     1.21151     0.42403   0.17731E+05
    31.19000     1.27209     0.42403   0.10837E+05
    31.19000     1.33266     0.42403   0.65535E+04
    31.19000     1.39324     0.42403   0.29495E+04
    31.19000     1.45382     0.42403   0.00000E+00
    31.19000     1.51439     0.42403   0.00000E+00
    31.19000    -1.51439     0.48461   0.00000E+00
    31.19000    -1.45382     0.48461   0.00000E+00
    31.19000    -1.39324     0.48461   0.56152E+03
    31.19000    -1.33266     0.48461   0.47422E+04
    31.19000    -1.27209     0.48461   0.15932E+05
    31.19000    -1.21151     0.48461   0.31859E+05
    31.19000    -1.15094     0.48461   0.42500E+05
    31.19000    -1.09036     0.48461   0.38477E+05
    31.19000    -1.02979     0.48461   0.24313E+05
    31.19000    -0.96921     0.48461   0.21919E+05
    31.19000    -0.90864     0.48461   0.55882E+05
    31.19000    -0.84806     0.48461   0.13020E+06
    31.19000    -0.78748     0.48461   0.21788E+06
    31.19000    -0.72691     0.48461   0.27618E+06
    31.19000    -0.66633     0.48461   0.27718E+06
    31.19000    -0.60576     0.48461   0.22764E+06
    31.19000    -0.54518     0.48461   0.16028E+06
    31.19000    -0.48461     0.48461   0.10546E+06
    31.19000    -0.42403     0.48461   0.70841E+05
    31.19000    -0.36345     0.48461   0.47033E+05
    31.19000    -0.30288     0.48461   0.27109E+05
    31.19000    -0.24230     0.48461   0.14108E+05
    31.19000    -0.18173     0.48461   0.10874E+05
    31.19000    -0.12115     0.48461   0.11918E+05
    31.19000    -0.06058     0.48461   0.10258E+05
    31.19000     0.00000     0.48461   0.63894E+04
    31.19000     0.06058     0.48461   0.47854E+04
    31.19000     0.12115     0.48461   0.62468E+04
    31.19000     0.18173     0.48461   0.96548E+04
    31.19000     0.24230     0.48461   0.16081E+05
    31.19000     0.30288     0.48461   0.23450E+05
    31.19000     0.36345     0.48461   0.22494E+05
    31.19000     0.42403     0.48461   0.95288E+04
    31.19000     0.48461     0.48461   0.12187E+04
    31.19000     0.54518     0.48461   0.23093E+05
    31.19000     0.60576     0.48461   0.78960E+05
    31.19000     0.66633     0.48461   0.14081E+06
    31.19000     0.72691     0.48461   0.17431E+06
    31.19000     0.78748     0.48461   0.16857E+06
    31.19000     0.84806     0.48461   0.13778E+06
    31.19000     0.90864     0.48461   0.10149E+06
    31.19000     0.96921     0.48461   0.70364E+05
    31.19000     1.02979     0.48461   0.46758E+05
    31.19000     1.09036     0.48461   0.30138E+05
    31.19000     1.15094     0.48461   0.19293E+05
    31.19000     1.21151     0.48461   0.12589E+05
    31.19000     1.27209     0.48461   0.83412E+04
    31.19000     1.33266     0.48461   0.50410E+04
    31.19000     1.39324     0.48461   0.18151E+04
    31.19000     1.45382     0.48461   0.00000E+00
    31.19000     1.51439     0.48461   0.00000E+00
    31.19000    -1.51439     0.54518   0.00000E+00
    31.19000    -1.45382     0.54518   0.00000E+00
    31.19000    -1.39324     0.54518   0.30207E+03
    31.19000    -1.33266     0.54518   0.38191E+04
    31.19000    -1.27209     0.54518   0.12882E+05
    31.19000    -1.21151     0.54518   0.24261E+05
    31.19000    -1.15094     0.54518   0.29215E+05
    31.19000    -1.09036     0.54518   0.22463E+05
    31.19000    -1.02979     0.54518   0.12043E+05
    31.19000    -0.96921     0.54518   0.18499E+05
    31.19000    -0.90864     0.54518   0.60573E+05
    31.19000    -0.84806     0.54518   0.13784E+06
    31.19000    -0.78748     0.54518   0.22540E+06
    31.19000    -0.72691     0.54518   0.28714E+06
    31.19000    -0.66633     0.54518   0.29891E+06
    31.19000    -0.60576     0.54518   0.26425E+06
    31.19000    -0.54518     0.54518   0.20931E+06
    31.19000    -0.48461     0.54518   0.16028E+06
    31.19000    -0.42403     0.54518   0.12402E+06
    31.19000    -0.36345     0.54518   0.90866E+05
    31.19000    -0.30288     0.54518   0.54466E+05
    31.19000    -0.24230     0.54518   0.22865E+05
    31.19000    -0.18173     0.54518   0.74787E+04
    31.19000    -0.12115     0.54518   0.77172E+04
    31.19000    -0.06058     0.54518   0.13058E+05
    31.19000     0.00000     0.54518   0.16420E+05
    31.19000     0.06058     0.54518   0.18390E+05
    31.19000     0.12115     0.54518   0.21438E+05
    31.19000     0.18173     0.54518   0.28027E+05
    31.19000     0.24230     0.54518   0.41488E+05
    31.19000     0.30288     0.54518   0.58916E+05
    31.19000     0.36345     0.54518   0.65547E+05
    31.19000     0.42403     0.54518   0.49361E+05
    31.19000     0.48461     0.54518   0.23093E+05
    31.19000     0.54518     0.54518   0.17890E+05
    31.19000     0.60576     0.54518   0.47924E+05
    31.19000     0.66633     0.54518   0.90943E+05
    31.19000     0.72691     0.54518   0.11188E+06
    31.19000     0.78748     0.54518   0.98811E+05
    31.19000     0.84806     0.54518   0.68204E+05
    31.19000     0.90864     0.54518   0.41321E+05
    31.19000     0.96921     0.54518   0.25883E+05
    31.19000     1.02979     0.54518   0.18439E+05
    31.19000     1.09036     0.54518   0.14254E+05
    31.19000     1.15094     0.54518   0.11195E+05
    31.19000     1.21151     0.54518   0.86289E+04
    31.19000     1.27209     0.54518   0.62189E+04
    31.19000     1.33266     0.54518   0.35675E+04
    31.19000     1.39324     0.54518   0.73315E+03
    31.19000     1.45382     0.54518   0.00000E+00
    31.19000     1.51439     0.54518   0.00000E+00
    31.19000    -1.51439     0.60576   0.00000E+00
    31.19000    -1.45382     0.60576   0.00000E+00
    31.19000    -1.39324     0.60576   0.00000E+00
    31.19000    -1.33266     0.60576   0.24452E+04
    31.19000    -1.27209     0.60576   0.90107E+04
    31.19000    -1.21151     0.60576   0.16394E+05
    31.19000    -1.15094     0.60576   0.18433E+05
    31.19000    -1.09036     0.60576   0.13559E+05
    31.19000    -1.02979     0.60576   0.10267E+05
    31.19000    -0.96921     0.60576   0.23972E+05
    31.19000    -0.90864     0.60576   0.66572E+05
    31.19000    -0.84806     0.60576   0.13640E+06
    31.19000    -0.78748     0.60576   0.21596E+06
    31.19000    -0.72691     0.60576   0.27958E+06
    31.19000    -0.66633     0.60576   0.30733E+06
    31.19000    -0.60576     0.60576   0.29700E+06
    31.19000    -0.54518     0.60576   0.26425E+06
    31.19000    -0.48461     0.60576   0.22764E+06
    31.19000    -0.42403     0.60576   0.19115E+06
    31.19000    -0.36345     0.60576   0.14494E+06
    31.19000    -0.30288     0.60576   0.85533E+05
    31.19000    -0.24230     0.60576   0.29967E+05
    31.19000    -0.18173     0.60576   0.21377E+04
    31.19000    -0.12115     0.60576   0.73747E+04
    31.19000    -0.06058     0.60576   0.28123E+05
    31.19000     0.00000     0.60576   0.44169E+05
    31.19000     0.06058     0.60576   0.49688E+05
    31.19000     0.12115     0.60576   0.51506E+05
    31.19000     0.18173     0.60576   0.60173E+05
    31.19000     0.24230     0.60576   0.83027E+05
    31.19000     0.30288     0.60576   0.11499E+06
    31.19000     0.36345     0.60576   0.13420E+06
    31.19000     0.42403     0.60576   0.11959E+06
    31.19000     0.48461     0.60576   0.78960E+05
    31.19000     0.54518     0.60576   0.47924E+05
    31.19000     0.60576     0.60576   0.51742E+05
    31.19000     0.66633     0.60576   0.76679E+05
    31.19000     0.72691     0.60576   0.88553E+05
    31.19000     0.78748     0.60576   0.72367E+05
    31.19000     0.84806     0.60576   0.42755E+05
    31.19000     0.90864     0.60576   0.20493E+05
    31.19000     0.96921     0.60576   0.11685E+05
    31.19000     1.02979     0.60576   0.10286E+05
    31.19000     1.09036     0.60576   0.10039E+05
    31.19000     1.15094     0.60576   0.89475E+04
    31.19000     1.21151     0.60576   0.71322E+04
    31.19000     1.27209     0.60576   0.48633E+04
    31.19000     1.33266     0.60576   0.22306E+04
    31.19000     1.39324     0.60576   0.00000E+00
    31.19000     1.45382     0.60576   0.00000E+00
    31.19000     1.51439     0.60576   0.00000E+00
    31.19000    -1.51439     0.66633   0.00000E+00
    31.19000    -1.45382     0.66633   0.00000E+00
    31.19000    -1.39324     0.66633   0.00000E+00
    31.19000    -1.33266     0.66633   0.97920E+03
    31.19000    -1.27209     0.66633   0.53166E+04
    31.19000    -1.21151     0.66633   0.10009E+05
    31.19000    -1.15094     0.66633   0.11302E+05
    31.19000    -1.09036     0.66633   0.97306E+04
    31.19000    -1.02979     0.66633   0.12144E+05
    31.19000    -0.96921     0.66633   0.28284E+05
    31.19000    -0.90864     0.66633   0.64924E+05
    31.19000    -0.84806     0.66633   0.12148E+06
    31.19000    -0.78748     0.66633   0.18877E+06
    31.19000    -0.72691     0.66633   0.25123E+06
    31.19000    -0.66633     0.66633   0.29315E+06
    31.19000    -0.60576     0.66633   0.30733E+06
    31.19000    -0.54518     0.66633   0.29891E+06
    31.19000    -0.48461     0.66633   0.27718E+06
    31.19000    -0.42403     0.66633   0.24204E+06
    31.19000    -0.36345     0.66633   0.18434E+06
    31.19000    -0.30288     0.66633   0.10569E+06
    31.19000    -0.24230     0.66633   0.33073E+05
    31.19000    -0.18173     0.66633   0.17479E+04
    31.19000    -0.12115     0.66633   0.20859E+05
    31.19000    -0.06058     0.66633   0.63844E+05
    31.19000     0.00000     0.66633   0.95957E+05
    31.19000     0.06058     0.66633   0.10486E+06
    31.19000     0.12115     0.66633   0.10318E+06
    31.19000     0.18173     0.66633   0.11104E+06
    31.19000     0.24230     0.66633   0.13958E+06
    31.19000     0.30288     0.66633   0.18087E+06
    31.19000     0.36345     0.66633   0.20741E+06
    31.19000     0.42403     0.66633   0.19249E+06
    31.19000     0.48461     0.66633   0.14081E+06
    31.19000     0.54518     0.66633   0.90943E+05
    31.19000     0.60576     0.66633   0.76679E+05
    31.19000     0.66633     0.66633   0.91737E+05
    31.19000     0.72691     0.66633   0.10234E+06
    31.19000     0.78748     0.66633   0.88448E+05
    31.19000     0.84806     0.66633   0.60129E+05
    31.19000     0.90864     0.66633   0.36876E+05
    31.19000     0.96921     0.66633   0.25337E+05
    31.19000     1.02979     0.66633   0.20200E+05
    31.19000     1.09036     0.66633   0.16000E+05
    31.19000     1.15094     0.66633   0.11567E+05
    31.19000     1.21151     0.66633   0.74399E+04
    31.19000     1.27209     0.66633   0.38867E+04
    31.19000     1.33266     0.66633   0.96930E+03
    31.19000     1.39324     0.66633   0.00000E+00
    31.19000     1.45382     0.66633   0.00000E+00
    31.19000     1.51439     0.66633   0.00000E+00
    31.19000    -1.51439     0.72691   0.00000E+00
    31.19000    -1.45382     0.72691   0.00000E+00
    31.19000    -1.39324     0.72691   0.00000E+00
    31.19000    -1.33266     0.72691   0.00000E+00
    31.19000    -1.27209     0.72691   0.25244E+04
    31.19000    -1.21151     0.72691   0.58104E+04
    31.19000    -1.15094     0.72691   0.74747E+04
    31.19000    -1.09036     0.72691   0.85001E+04
    31.19000    -1.02979     0.72691   0.13379E+05
    31.19000    -0.96921     0.72691   0.27543E+05
    31.19000    -0.90864     0.72691   0.54871E+05
    31.19000    -0.84806     0.72691   0.96348E+05
    31.19000    -0.78748     0.72691   0.14892E+06
    31.19000    -0.72691     0.72691   0.20444E+06
    31.19000    -0.66633     0.72691   0.25123E+06
    31.19000    -0.60576     0.72691   0.27958E+06
    31.19000    -0.54518     0.72691   0.28714E+06
    31.19000    -0.48461     0.72691   0.27618E+06
    31.19000    -0.42403     0.72691   0.24463E+06
    31.19000    -0.36345     0.72691   0.18599E+06
    31.19000    -0.30288     0.72691   0.10587E+06
    31.19000    -0.24230     0.72691   0.35198E+05
    31.19000    -0.18173     0.72691   0.13256E+05
    31.19000    -0.12115     0.72691   0.50491E+05
    31.19000    -0.06058     0.72691   0.11525E+06
    31.19000     0.00000     0.72691   0.16375E+06
    31.19000     0.06058     0.72691   0.17878E+06
    31.19000     0.12115     0.72691   0.17614E+06
    31.19000     0.18173     0.72691   0.18157E+06
    31.19000     0.24230     0.72691   0.20761E+06
    31.19000     0.30288     0.72691   0.24425E+06
    31.19000     0.36345     0.72691   0.26304E+06
    31.19000     0.42403     0.72691   0.23799E+06
    31.19000     0.48461     0.72691   0.17431E+06
    31.19000     0.54518     0.72691   0.11188E+06
    31.19000     0.60576     0.72691   0.88553E+05
    31.19000     0.66633     0.72691   0.10234E+06
    31.19000     0.72691     0.72691   0.11888E+06
    31.19000     0.78748     0.72691   0.11244E+06
    31.19000     0.84806     0.72691   0.87456E+05
    31.19000     0.90864     0.72691   0.61976E+05
    31.19000     0.96921     0.72691   0.44603E+05
    31.19000     1.02979     0.72691   0.32637E+05
    31.19000     1.09036     0.72691   0.22432E+05
    31.19000     1.15094     0.72691   0.13677E+05
    31.19000     1.21151     0.72691   0.70143E+04
    31.19000     1.27209     0.72691   0.24683E+04
    31.19000     1.33266     0.72691   0.00000E+00
    31.19000     1.39324     0.72691   0.00000E+00
    31.19000     1.45382     0.72691   0.00000E+00
    31.19000     1.51439     0.72691   0.00000E+00
    31.19000    -1.51439     0.78748   0.00000E+00
    31.19000    -1.45382     0.78748   0.00000E+00
    31.19000    -1.39324     0.78748   0.00000E+00
    31.19000    -1.33266     0.78748   0.00000E+00
    31.19000    -1.27209     0.78748   0.70381E+03
    31.19000    -1.21151     0.78748   0.32833E+04
    31.19000    -1.15094     0.78748   0.54889E+04
    31.19000    -1.09036     0.78748   0.77980E+04
    31.19000    -1.02979     0.78748   0.12676E+05
    31.19000    -0.96921     0.78748   0.22966E+05
    31.19000    -0.90864     0.78748   0.41090E+05
    31.19000    -0.84806     0.78748   0.68813E+05
    31.19000    -0.78748     0.78748   0.10608E+06
    31.19000    -0.72691     0.78748   0.14892E+06
    31.19000    -0.66633     0.78748   0.18877E+06
    31.19000    -0.60576     0.78748   0.21596E+06
    31.19000    -0.54518     0.78748   0.22540E+06
    31.19000    -0.48461     0.78748   0.21788E+06
    31.19000    -0.42403     0.78748   0.19403E+06
    31.19000    -0.36345     0.78748   0.15111E+06
    31.19000    -0.30288     0.78748   0.93232E+05
    31.19000    -0.24230     0.78748   0.44115E+05
    31.19000    -0.18173     0.78748   0.37458E+05
    31.19000    -0.12115     0.78748   0.85306E+05
    31.19000    -0.06058     0.78748   0.16099E+06
    31.19000     0.00000     0.78748   0.22201E+06
    31.19000     0.06058     0.78748   0.24802E+06
    31.19000     0.12115     0.78748   0.25139E+06
    31.19000     0.18173     0.78748   0.25575E+06
    31.19000     0.24230     0.78748   0.27207E+06
    31.19000     0.30288     0.78748   0.29075E+06
    31.19000     0.36345     0.78748   0.28805E+06
    31.19000     0.42403     0.78748   0.24457E+06
    31.19000     0.48461     0.78748   0.16857E+06
    31.19000     0.54518     0.78748   0.98811E+05
    31.19000     0.60576     0.78748   0.72367E+05
    31.19000     0.66633     0.78748   0.88448E+05
    31.19000     0.72691     0.78748   0.11244E+06
    31.19000     0.78748     0.78748   0.11457E+06
    31.19000     0.84806     0.78748   0.94567E+05
    31.19000     0.90864     0.78748   0.69094E+05
    31.19000     0.96921     0.78748   0.48757E+05
    31.19000     1.02979     0.78748   0.33459E+05
    31.19000     1.09036     0.78748   0.20950E+05
    31.19000     1.15094     0.78748   0.11168E+05
    31.19000     1.21151     0.78748   0.44986E+04
    31.19000     1.27209     0.78748   0.71412E+03
    31.19000     1.33266     0.78748   0.00000E+00
    31.19000     1.39324     0.78748   0.00000E+00
    31.19000     1.45382     0.78748   0.00000E+00
    31.19000     1.51439     0.78748   0.00000E+00
    31.19000    -1.51439     0.84806   0.00000E+00
    31.19000    -1.45382     0.84806   0.00000E+00
    31.19000    -1.39324     0.84806   0.00000E+00
    31.19000    -1.33266     0.84806   0.00000E+00
    31.19000    -1.27209     0.84806   0.00000E+00
    31.19000    -1.21151     0.84806   0.14909E+04
    31.19000    -1.15094     0.84806   0.39626E+04
    31.19000    -1.09036     0.84806   0.66624E+04
    31.19000    -1.02979     0.84806   0.10623E+05
    31.19000    -0.96921     0.84806   0.17316E+05
    31.19000    -0.90864     0.84806   0.28341E+05
    31.19000    -0.84806     0.84806   0.45320E+05
    31.19000    -0.78748     0.84806   0.68813E+05
    31.19000    -0.72691     0.84806   0.96348E+05
    31.19000    -0.66633     0.84806   0.12148E+06
    31.19000    -0.60576     0.84806   0.13640E+06
    31.19000    -0.54518     0.84806   0.13784E+06
    31.19000    -0.48461     0.84806   0.13020E+06
    31.19000    -0.42403     0.84806   0.11978E+06
    31.19000    -0.36345     0.84806   0.10614E+06
    31.19000    -0.30288     0.84806   0.85275E+05
    31.19000    -0.24230     0.84806   0.64430E+05
    31.19000    -0.18173     0.84806   0.65916E+05
    31.19000    -0.12115     0.84806   0.10652E+06
    31.19000    -0.06058     0.84806   0.17535E+06
    31.19000     0.00000     0.84806   0.24091E+06
    31.19000     0.06058     0.84806   0.28053E+06
    31.19000     0.12115     0.84806   0.29614E+06
    31.19000     0.18173     0.84806   0.30241E+06
    31.19000     0.24230     0.84806   0.30718E+06
    31.19000     0.30288     0.84806   0.30426E+06
    31.19000     0.36345     0.84806   0.27849E+06
    31.19000     0.42403     0.84806   0.21935E+06
    31.19000     0.48461     0.84806   0.13778E+06
    31.19000     0.54518     0.84806   0.68204E+05
    31.19000     0.60576     0.84806   0.42755E+05
    31.19000     0.66633     0.84806   0.60129E+05
    31.19000     0.72691     0.84806   0.87456E+05
    31.19000     0.78748     0.84806   0.94567E+05
    31.19000     0.84806     0.84806   0.78759E+05
    31.19000     0.90864     0.84806   0.55485E+05
    31.19000     0.96921     0.84806   0.36377E+05
    31.19000     1.02979     0.84806   0.22760E+05
    31.19000     1.09036     0.84806   0.12720E+05
    31.19000     1.15094     0.84806   0.56807E+04
    31.19000     1.21151     0.84806   0.14866E+04
    31.19000     1.27209     0.84806   0.00000E+00
    31.19000     1.33266     0.84806   0.00000E+00
    31.19000     1.39324     0.84806   0.00000E+00
    31.19000     1.45382     0.84806   0.00000E+00
    31.19000     1.51439     0.84806   0.00000E+00
    31.19000    -1.51439     0.90864   0.00000E+00
    31.19000    -1.45382     0.90864   0.00000E+00
    31.19000    -1.39324     0.90864   0.00000E+00
    31.19000    -1.33266     0.90864   0.00000E+00
    31.19000    -1.27209     0.90864   0.00000E+00
    31.19000    -1.21151     0.90864   0.00000E+00
    31.19000    -1.15094     0.90864   0.22013E+04
    31.19000    -1.09036     0.90864   0.49370E+04
    31.19000    -1.02979     0.90864   0.81490E+04
    31.19000    -0.96921     0.90864   0.12451E+05
    31.19000    -0.90864     0.90864   0.18830E+05
    31.19000    -0.84806     0.90864   0.28341E+05
    31.19000    -0.78748     0.90864   0.41090E+05
    31.19000    -0.72691     0.90864   0.54871E+05
    31.19000    -0.66633     0.90864   0.64924E+05
    31.19000    -0.60576     0.90864   0.66572E+05
    31.19000    -0.54518     0.90864   0.60573E+05
    31.19000    -0.48461     0.90864   0.55882E+05
    31.19000    -0.42403     0.90864   0.62729E+05
    31.19000    -0.36345     0.90864   0.79792E+05
    31.19000    -0.30288     0.90864   0.92546E+05
    31.19000    -0.24230     0.90864   0.90886E+05
    31.19000    -0.18173     0.90864   0.86163E+05
    31.19000    -0.12115     0.90864   0.10226E+06
    31.19000    -0.06058     0.90864   0.14855E+06
    31.19000     0.00000     0.90864   0.20887E+06
    31.19000     0.06058     0.90864   0.25893E+06
    31.19000     0.12115     0.90864   0.28750E+06
    31.19000     0.18173     0.90864   0.29765E+06
    31.19000     0.24230     0.90864   0.29440E+06
    31.19000     0.30288     0.90864   0.27667E+06
    31.19000     0.36345     0.90864   0.23833E+06
    31.19000     0.42403     0.90864   0.17624E+06
    31.19000     0.48461     0.90864   0.10149E+06
    31.19000     0.54518     0.90864   0.41321E+05
    31.19000     0.60576     0.90864   0.20493E+05
    31.19000     0.66633     0.90864   0.36876E+05
    31.19000     0.72691     0.90864   0.61976E+05
    31.19000     0.78748     0.90864   0.69094E+05
    31.19000     0.84806     0.90864   0.55485E+05
    31.19000     0.90864     0.90864   0.35309E+05
    31.19000     0.96921     0.90864   0.19809E+05
    31.19000     1.02979     0.90864   0.10398E+05
    31.19000     1.09036     0.90864   0.47506E+04
    31.19000     1.15094     0.90864   0.15082E+04
    31.19000     1.21151     0.90864   0.00000E+00
    31.19000     1.27209     0.90864   0.00000E+00
    31.19000     1.33266     0.90864   0.00000E+00
    31.19000     1.39324     0.90864   0.00000E+00
    31.19000     1.45382     0.90864   0.00000E+00
    31.19000     1.51439     0.90864   0.00000E+00
    31.19000    -1.51439     0.96921   0.00000E+00
    31.19000    -1.45382     0.96921   0.00000E+00
    31.19000    -1.39324     0.96921   0.00000E+00
    31.19000    -1.33266     0.96921   0.00000E+00
    31.19000    -1.27209     0.96921   0.00000E+00
    31.19000    -1.21151     0.96921   0.00000E+00
    31.19000    -1.15094     0.96921   0.37056E+03
    31.19000    -1.09036     0.96921   0.27576E+04
    31.19000    -1.02979     0.96921   0.55984E+04
    31.19000    -0.96921     0.96921   0.87045E+04
    31.19000    -0.90864     0.96921   0.12451E+05
    31.19000    -0.84806     0.96921   0.17316E+05
    31.19000    -0.78748     0.96921   0.22966E+05
    31.19000    -0.72691     0.96921   0.27543E+05
    31.19000    -0.66633     0.96921   0.28284E+05
    31.19000    -0.60576     0.96921   0.23972E+05
    31.19000    -0.54518     0.96921   0.18499E+05
    31.19000    -0.48461     0.96921   0.21919E+05
    31.19000    -0.42403     0.96921   0.43601E+05
    31.19000    -0.36345     0.96921   0.79501E+05
    31.19000    -0.30288     0.96921   0.10877E+06
    31.19000    -0.24230     0.96921   0.11133E+06
    31.19000    -0.18173     0.96921   0.91549E+05
    31.19000    -0.12115     0.96921   0.78115E+05
    31.19000    -0.06058     0.96921   0.96059E+05
    31.19000     0.00000     0.96921   0.14293E+06
    31.19000     0.06058     0.96921   0.19506E+06
    31.19000     0.12115     0.96921   0.23118E+06
    31.19000     0.18173     0.96921   0.24483E+06
    31.19000     0.24230     0.96921   0.23909E+06
    31.19000     0.30288     0.96921   0.21732E+06
    31.19000     0.36345     0.96921   0.17998E+06
    31.19000     0.42403     0.96921   0.12805E+06
    31.19000     0.48461     0.96921   0.70364E+05
    31.19000     0.54518     0.96921   0.25883E+05
    31.19000     0.60576     0.96921   0.11685E+05
    31.19000     0.66633     0.96921   0.25337E+05
    31.19000     0.72691     0.96921   0.44603E+05
    31.19000     0.78748     0.96921   0.48757E+05
    31.19000     0.84806     0.96921   0.36377E+05
    31.19000     0.90864     0.96921   0.19809E+05
    31.19000     0.96921     0.96921   0.85268E+04
    31.19000     1.02979     0.96921   0.31562E+04
    31.19000     1.09036     0.96921   0.93004E+03
    31.19000     1.15094     0.96921   0.85188E+02
    31.19000     1.21151     0.96921   0.00000E+00
    31.19000     1.27209     0.96921   0.00000E+00
    31.19000     1.33266     0.96921   0.00000E+00
    31.19000     1.39324     0.96921   0.00000E+00
    31.19000     1.45382     0.96921   0.00000E+00
    31.19000     1.51439     0.96921   0.00000E+00
    31.19000    -1.51439     1.02979   0.00000E+00
    31.19000    -1.45382     1.02979   0.00000E+00
    31.19000    -1.39324     1.02979   0.00000E+00
    31.19000    -1.33266     1.02979   0.00000E+00
    31.19000    -1.27209     1.02979   0.00000E+00
    31.19000    -1.21151     1.02979   0.00000E+00
    31.19000    -1.15094     1.02979   0.00000E+00
    31.19000    -1.09036     1.02979   0.59175E+03
    31.19000    -1.02979     1.02979   0.29719E+04
    31.19000    -0.96921     1.02979   0.55984E+04
    31.19000    -0.90864     1.02979   0.81490E+04
    31.19000    -0.84806     1.02979   0.10623E+05
    31.19000    -0.78748     1.02979   0.12676E+05
    31.19000    -0.72691     1.02979   0.13379E+05
    31.19000    -0.66633     1.02979   0.12144E+05
    31.19000    -0.60576     1.02979   0.10267E+05
    31.19000    -0.54518     1.02979   0.12043E+05
    31.19000    -0.48461     1.02979   0.24313E+05
    31.19000    -0.42403     1.02979   0.52010E+05
    31.19000    -0.36345     1.02979   0.89638E+05
    31.19000    -0.30288     1.02979   0.11785E+06
    31.19000    -0.24230     1.02979   0.11627E+06
    31.19000    -0.18173     1.02979   0.85390E+05
    31.19000    -0.12115     1.02979   0.51985E+05
    31.19000    -0.06058     1.02979   0.46482E+05
    31.19000     0.00000     1.02979   0.75592E+05
    31.19000     0.06058     1.02979   0.12002E+06
    31.19000     0.12115     1.02979   0.15546E+06
    31.19000     0.18173     1.02979   0.17037E+06
    31.19000     0.24230     1.02979   0.16617E+06
    31.19000     0.30288     1.02979   0.14830E+06
    31.19000     0.36345     1.02979   0.12035E+06
    31.19000     0.42403     1.02979   0.84600E+05
    31.19000     0.48461     1.02979   0.46758E+05
    31.19000     0.54518     1.02979   0.18439E+05
    31.19000     0.60576     1.02979   0.10286E+05
    31.19000     0.66633     1.02979   0.20200E+05
    31.19000     0.72691     1.02979   0.32637E+05
    31.19000     0.78748     1.02979   0.33459E+05
    31.19000     0.84806     1.02979   0.22760E+05
    31.19000     0.90864     1.02979   0.10398E+05
    31.19000     0.96921     1.02979   0.31562E+04
    31.19000     1.02979     1.02979   0.61455E+03
    31.19000     1.09036     1.02979   0.46640E+02
    31.19000     1.15094     1.02979   0.00000E+00
    31.19000     1.21151     1.02979   0.00000E+00
    31.19000     1.27209     1.02979   0.00000E+00
    31.19000     1.33266     1.02979   0.00000E+00
    31.19000     1.39324     1.02979   0.00000E+00
    31.19000     1.45382     1.02979   0.00000E+00
    31.19000     1.51439     1.02979   0.00000E+00
    31.19000    -1.51439     1.09036   0.00000E+00
    31.19000    -1.45382     1.09036   0.00000E+00
    31.19000    -1.39324     1.09036   0.00000E+00
    31.19000    -1.33266     1.09036   0.00000E+00
    31.19000    -1.27209     1.09036   0.00000E+00
    31.19000    -1.21151     1.09036   0.00000E+00
    31.19000    -1.15094     1.09036   0.00000E+00
    31.19000    -1.09036     1.09036   0.00000E+00
    31.19000    -1.02979     1.09036   0.59175E+03
    31.19000    -0.96921     1.09036   0.27576E+04
    31.19000    -0.90864     1.09036   0.49370E+04
    31.19000    -0.84806     1.09036   0.66624E+04
    31.19000    -0.78748     1.09036   0.77980E+04
    31.19000    -0.72691     1.09036   0.85001E+04
    31.19000    -0.66633     1.09036   0.97306E+04
    31.19000    -0.60576     1.09036   0.13559E+05
    31.19000    -0.54518     1.09036   0.22463E+05
    31.19000    -0.48461     1.09036   0.38477E+05
    31.19000    -0.42403     1.09036   0.62214E+05
    31.19000    -0.36345     1.09036   0.89644E+05
    31.19000    -0.30288     1.09036   0.10878E+06
    31.19000    -0.24230     1.09036   0.10485E+06
    31.19000    -0.18173     1.09036   0.75221E+05
    31.19000    -0.12115     1.09036   0.37979E+05
    31.19000    -0.06058     1.09036   0.19424E+05
    31.19000     0.00000     1.09036   0.30948E+05
    31.19000     0.06058     1.09036   0.61001E+05
    31.19000     0.12115     1.09036   0.88973E+05
    31.19000     0.18173     1.09036   0.10243E+06
    31.19000     0.24230     1.09036   0.10101E+06
    31.19000     0.30288     1.09036   0.89696E+05
    31.19000     0.36345     1.09036   0.72549E+05
    31.19000     0.42403     1.09036   0.51671E+05
    31.19000     0.48461     1.09036   0.30138E+05
    31.19000     0.54518     1.09036   0.14254E+05
    31.19000     0.60576     1.09036   0.10039E+05
    31.19000     0.66633     1.09036   0.16000E+05
    31.19000     0.72691     1.09036   0.22432E+05
    31.19000     0.78748     1.09036   0.20950E+05
    31.19000     0.84806     1.09036   0.12720E+05
    31.19000     0.90864     1.09036   0.47506E+04
    31.19000     0.96921     1.09036   0.93004E+03
    31.19000     1.02979     1.09036   0.46640E+02
    31.19000     1.09036     1.09036   0.00000E+00
    31.19000     1.15094     1.09036   0.00000E+00
    31.19000     1.21151     1.09036   0.00000E+00
    31.19000     1.27209     1.09036   0.00000E+00
    31.19000     1.33266     1.09036   0.00000E+00
    31.19000     1.39324     1.09036   0.00000E+00
    31.19000     1.45382     1.09036   0.00000E+00
    31.19000     1.51439     1.09036   0.00000E+00
    31.19000    -1.51439     1.15094   0.00000E+00
    31.19000    -1.45382     1.15094   0.00000E+00
    31.19000    -1.39324     1.15094   0.00000E+00
    31.19000    -1.33266     1.15094   0.00000E+00
    31.19000    -1.27209     1.15094   0.00000E+00
    31.19000    -1.21151     1.15094   0.00000E+00
    31.19000    -1.15094     1.15094   0.00000E+00
    31.19000    -1.09036     1.15094   0.00000E+00
    31.19000    -1.02979     1.15094   0.00000E+00
    31.19000    -0.96921     1.15094   0.37056E+03
    31.19000    -0.90864     1.15094   0.22013E+04
    31.19000    -0.84806     1.15094   0.39626E+04
    31.19000    -0.78748     1.15094   0.54889E+04
    31.19000    -0.72691     1.15094   0.74747E+04
    31.19000    -0.66633     1.15094   0.11302E+05
    31.19000    -0.60576     1.15094   0.18433E+05
    31.19000    -0.54518     1.15094   0.29215E+05
    31.19000    -0.48461     1.15094   0.42500E+05
    31.19000    -0.42403     1.15094   0.57094E+05
    31.19000    -0.36345     1.15094   0.72072E+05
    31.19000    -0.30288     1.15094   0.83482E+05
    31.19000    -0.24230     1.15094   0.82897E+05
    31.19000    -0.18173     1.15094   0.64731E+05
    31.19000    -0.12115     1.15094   0.36108E+05
    31.19000    -0.06058     1.15094   0.14546E+05
    31.19000     0.00000     1.15094   0.12668E+05
    31.19000     0.06058     1.15094   0.27306E+05
    31.19000     0.12115     1.15094   0.45006E+05
    31.19000     0.18173     1.15094   0.55123E+05
    31.19000     0.24230     1.15094   0.55687E+05
    31.19000     0.30288     1.15094   0.49889E+05
    31.19000     0.36345     1.15094   0.40889E+05
    31.19000     0.42403     1.15094   0.30205E+05
    31.19000     0.48461     1.15094   0.19293E+05
    31.19000     0.54518     1.15094   0.11195E+05
    31.19000     0.60576     1.15094   0.89475E+04
    31.19000     0.66633     1.15094   0.11567E+05
    31.19000     0.72691     1.15094   0.13677E+05
    31.19000     0.78748     1.15094   0.11168E+05
    31.19000     0.84806     1.15094   0.56807E+04
    31.19000     0.90864     1.15094   0.15082E+04
    31.19000     0.96921     1.15094   0.85188E+02
    31.19000     1.02979     1.15094   0.00000E+00
    31.19000     1.09036     1.15094   0.00000E+00
    31.19000     1.15094     1.15094   0.00000E+00
    31.19000     1.21151     1.15094   0.00000E+00
    31.19000     1.27209     1.15094   0.00000E+00
    31.19000     1.33266     1.15094   0.00000E+00
    31.19000     1.39324     1.15094   0.00000E+00
    31.19000     1.45382     1.15094   0.00000E+00
    31.19000     1.51439     1.15094   0.00000E+00
    31.19000    -1.51439     1.21151   0.00000E+00
    31.19000    -1.45382     1.21151   0.00000E+00
    31.19000    -1.39324     1.21151   0.00000E+00
    31.19000    -1.33266     1.21151   0.00000E+00
    31.19000    -1.27209     1.21151   0.00000E+00
    31.19000    -1.21151     1.21151   0.00000E+00
    31.19000    -1.15094     1.21151   0.00000E+00
    31.19000    -1.09036     1.21151   0.00000E+00
    31.19000    -1.02979     1.21151   0.00000E+00
    31.19000    -0.96921     1.21151   0.00000E+00
    31.19000    -0.90864     1.21151   0.00000E+00
    31.19000    -0.84806     1.21151   0.14909E+04
    31.19000    -0.78748     1.21151   0.32833E+04
    31.19000    -0.72691     1.21151   0.58104E+04
    31.19000    -0.66633     1.21151   0.10009E+05
    31.19000    -0.60576     1.21151   0.16394E+05
    31.19000    -0.54518     1.21151   0.24261E+05
    31.19000    -0.48461     1.21151   0.31859E+05
    31.19000    -0.42403     1.21151   0.38295E+05
    31.19000    -0.36345     1.21151   0.44938E+05
    31.19000    -0.30288     1.21151   0.52668E+05
    31.19000    -0.24230     1.21151   0.57495E+05
    31.19000    -0.18173     1.21151   0.52527E+05
    31.19000    -0.12115     1.21151   0.36705E+05
    31.19000    -0.06058     1.21151   0.18916E+05
    31.19000     0.00000     1.21151   0.10253E+05
    31.19000     0.06058     1.21151   0.13419E+05
    31.19000     0.12115     1.21151   0.21940E+05
    31.19000     0.18173     1.21151   0.28189E+05
    31.19000     0.24230     1.21151   0.29418E+05
    31.19000     0.30288     1.21151   0.26956E+05
    31.19000     0.36345     1.21151   0.22740E+05
    31.19000     0.42403     1.21151   0.17731E+05
    31.19000     0.48461     1.21151   0.12589E+05
    31.19000     0.54518     1.21151   0.86289E+04
    31.19000     0.60576     1.21151   0.71322E+04
    31.19000     0.66633     1.21151   0.74399E+04
    31.19000     0.72691     1.21151   0.70143E+04
    31.19000     0.78748     1.21151   0.44986E+04
    31.19000     0.84806     1.21151   0.14866E+04
    31.19000     0.90864     1.21151   0.00000E+00
    31.19000     0.96921     1.21151   0.00000E+00
    31.19000     1.02979     1.21151   0.00000E+00
    31.19000     1.09036     1.21151   0.00000E+00
    31.19000     1.15094     1.21151   0.00000E+00
    31.19000     1.21151     1.21151   0.00000E+00
    31.19000     1.27209     1.21151   0.00000E+00
    31.19000     1.33266     1.21151   0.00000E+00
    31.19000     1.39324     1.21151   0.00000E+00
    31.19000     1.45382     1.21151   0.00000E+00
    31.19000     1.51439     1.21151   0.00000E+00
    31.19000    -1.51439     1.27209   0.00000E+00
    31.19000    -1.45382     1.27209   0.00000E+00
    31.19000    -1.39324     1.27209   0.00000E+00
    31.19000    -1.33266     1.27209   0.00000E+00
    31.19000    -1.27209     1.27209   0.00000E+00
    31.19000    -1.21151     1.27209   0.00000E+00
    31.19000    -1.15094     1.27209   0.00000E+00
    31.19000    -1.09036     1.27209   0.00000E+00
    31.19000    -1.02979     1.27209   0.00000E+00
    31.19000    -0.96921     1.27209   0.00000E+00
    31.19000    -0.90864     1.27209   0.00000E+00
    31.19000    -0.84806     1.27209   0.00000E+00
    31.19000    -0.78748     1.27209   0.70381E+03
    31.19000    -0.72691     1.27209   0.25244E+04
    31.19000    -0.66633     1.27209   0.53166E+04
    31.19000    -0.60576     1.27209   0.90107E+04
    31.19000    -0.54518     1.27209   0.12882E+05
    31.19000    -0.48461     1.27209   0.15932E+05
    31.19000    -0.42403     1.27209   0.18026E+05
    31.19000    -0.36345     1.27209   0.20921E+05
    31.19000    -0.30288     1.27209   0.26736E+05
    31.19000    -0.24230     1.27209   0.34062E+05
    31.19000    -0.18173     1.27209   0.37225E+05
    31.19000    -0.12115     1.27209   0.31920E+05
    31.19000    -0.06058     1.27209   0.20929E+05
    31.19000     0.00000     1.27209   0.11864E+05
    31.19000     0.06058     1.27209   0.94368E+04
    31.19000     0.12115     1.27209   0.11948E+05
    31.19000     0.18173     1.27209   0.14955E+05
    31.19000     0.24230     1.27209   0.15958E+05
    31.19000     0.30288     1.27209   0.15073E+05
    31.19000     0.36345     1.27209   0.13191E+05
    31.19000     0.42403     1.27209   0.10837E+05
    31.19000     0.48461     1.27209   0.83412E+04
    31.19000     0.54518     1.27209   0.62189E+04
    31.19000     0.60576     1.27209   0.48633E+04
    31.19000     0.66633     1.27209   0.38867E+04
    31.19000     0.72691     1.27209   0.24683E+04
    31.19000     0.78748     1.27209   0.71412E+03
    31.19000     0.84806     1.27209   0.00000E+00
    31.19000     0.90864     1.27209   0.00000E+00
    31.19000     0.96921     1.27209   0.00000E+00
    31.19000     1.02979     1.27209   0.00000E+00
    31.19000     1.09036     1.27209   0.00000E+00
    31.19000     1.15094     1.27209   0.00000E+00
    31.19000     1.21151     1.27209   0.00000E+00
    31.19000     1.27209     1.27209   0.00000E+00
    31.19000     1.33266     1.27209   0.00000E+00
    31.19000     1.39324     1.27209   0.00000E+00
    31.19000     1.45382     1.27209   0.00000E+00
    31.19000     1.51439     1.27209   0.00000E+00
    31.19000    -1.51439     1.33266   0.00000E+00
    31.19000    -1.45382     1.33266   0.00000E+00
    31.19000    -1.39324     1.33266   0.00000E+00
    31.19000    -1.33266     1.33266   0.00000E+00
    31.19000    -1.27209     1.33266   0.00000E+00
    31.19000    -1.21151     1.33266   0.00000E+00
    31.19000    -1.15094     1.33266   0.00000E+00
    31.19000    -1.09036     1.33266   0.00000E+00
    31.19000    -1.02979     1.33266   0.00000E+00
    31.19000    -0.96921     1.33266   0.00000E+00
    31.19000    -0.90864     1.33266   0.00000E+00
    31.19000    -0.84806     1.33266   0.00000E+00
    31.19000    -0.78748     1.33266   0.00000E+00
    31.19000    -0.72691     1.33266   0.00000E+00
    31.19000    -0.66633     1.33266   0.97920E+03
    31.19000    -0.60576     1.33266   0.24452E+04
    31.19000    -0.54518     1.33266   0.38191E+04
    31.19000    -0.48461     1.33266   0.47422E+04
    31.19000    -0.42403     1.33266   0.53674E+04
    31.19000    -0.36345     1.33266   0.67229E+04
    31.19000    -0.30288     1.33266   0.10313E+05
    31.19000    -0.24230     1.33266   0.16132E+05
    31.19000    -0.18173     1.33266   0.21178E+05
    31.19000    -0.12115     1.33266   0.21647E+05
    31.19000    -0.06058     1.33266   0.17138E+05
    31.19000     0.00000     1.33266   0.11338E+05
    31.19000     0.06058     1.33266   0.80647E+04
    31.19000     0.12115     1.33266   0.78569E+04
    31.19000     0.18173     1.33266   0.88060E+04
    31.19000     0.24230     1.33266   0.92672E+04
    31.19000     0.30288     1.33266   0.88824E+04
    31.19000     0.36345     1.33266   0.78989E+04
    31.19000     0.42403     1.33266   0.65535E+04
    31.19000     0.48461     1.33266   0.50410E+04
    31.19000     0.54518     1.33266   0.35675E+04
    31.19000     0.60576     1.33266   0.22306E+04
    31.19000     0.66633     1.33266   0.96930E+03
    31.19000     0.72691     1.33266   0.00000E+00
    31.19000     0.78748     1.33266   0.00000E+00
    31.19000     0.84806     1.33266   0.00000E+00
    31.19000     0.90864     1.33266   0.00000E+00
    31.19000     0.96921     1.33266   0.00000E+00
    31.19000     1.02979     1.33266   0.00000E+00
    31.19000     1.09036     1.33266   0.00000E+00
    31.19000     1.15094     1.33266   0.00000E+00
    31.19000     1.21151     1.33266   0.00000E+00
    31.19000     1.27209     1.33266   0.00000E+00
    31.19000     1.33266     1.33266   0.00000E+00
    31.19000     1.39324     1.33266   0.00000E+00
    31.19000     1.45382     1.33266   0.00000E+00
    31.19000     1.51439     1.33266   0.00000E+00
    31.19000    -1.51439     1.39324   0.00000E+00
    31.19000    -1.45382     1.39324   0.00000E+00
    31.19000    -1.39324     1.39324   0.00000E+00
    31.19000    -1.33266     1.39324   0.00000E+00
    31.19000    -1.27209     1.39324   0.00000E+00
    31.19000    -1.21151     1.39324   0.00000E+00
    31.19000    -1.15094     1.39324   0.00000E+00
    31.19000    -1.09036     1.39324   0.00000E+00
    31.19000    -1.02979     1.39324   0.00000E+00
    31.19000    -0.96921     1.39324   0.00000E+00
    31.19000    -0.90864     1.39324   0.00000E+00
    31.19000    -0.84806     1.39324   0.00000E+00
    31.19000    -0.78748     1.39324   0.00000E+00
    31.19000    -0.72691     1.39324   0.00000E+00
    31.19000    -0.66633     1.39324   0.00000E+00
    31.19000    -0.60576     1.39324   0.00000E+00
    31.19000    -0.54518     1.39324   0.30207E+03
    31.19000    -0.48461     1.39324   0.56152E+03
    31.19000    -0.42403     1.39324   0.75009E+03
    31.19000    -0.36345     1.39324   0.12110E+04
    31.19000    -0.30288     1.39324   0.25908E+04
    31.19000    -0.24230     1.39324   0.53405E+04
    31.19000    -0.18173     1.39324   0.86720E+04
    31.19000    -0.12115     1.39324   0.10644E+05
    31.19000    -0.06058     1.39324   0.10067E+05
    31.19000     0.00000     1.39324   0.78750E+04
    31.19000     0.06058     1.39324   0.59931E+04
    31.19000     0.12115     1.39324   0.53059E+04
    31.19000     0.18173     1.39324   0.53141E+04
    31.19000     0.24230     1.39324   0.52472E+04
    31.19000     0.30288     1.39324   0.47966E+04
    31.19000     0.36345     1.39324   0.39917E+04
    31.19000     0.42403     1.39324   0.29495E+04
    31.19000     0.48461     1.39324   0.18151E+04
    31.19000     0.54518     1.39324   0.73315E+03
    31.19000     0.60576     1.39324   0.00000E+00
    31.19000     0.66633     1.39324   0.00000E+00
    31.19000     0.72691     1.39324   0.00000E+00
    31.19000     0.78748     1.39324   0.00000E+00
    31.19000     0.84806     1.39324   0.00000E+00
    31.19000     0.90864     1.39324   0.00000E+00
    31.19000     0.96921     1.39324   0.00000E+00
    31.19000     1.02979     1.39324   0.00000E+00
    31.19000     1.09036     1.39324   0.00000E+00
    31.19000     1.15094     1.39324   0.00000E+00
    31.19000     1.21151     1.39324   0.00000E+00
    31.19000     1.27209     1.39324   0.00000E+00
    31.19000     1.33266     1.39324   0.00000E+00
    31.19000     1.39324     1.39324   0.00000E+00
    31.19000     1.45382     1.39324   0.00000E+00
    31.19000     1.51439     1.39324   0.00000E+00
    31.19000    -1.51439     1.45382   0.00000E+00
    31.19000    -1.45382     1.45382   0.00000E+00
    31.19000    -1.39324     1.45382   0.00000E+00
    31.19000    -1.33266     1.45382   0.00000E+00
    31.19000    -1.27209     1.45382   0.00000E+00
    31.19000    -1.21151     1.45382   0.00000E+00
    31.19000    -1.15094     1.45382   0.00000E+00
    31.19000    -1.09036     1.45382   0.00000E+00
    31.19000    -1.02979     1.45382   0.00000E+00
    31.19000    -0.96921     1.45382   0.00000E+00
    31.19000    -0.90864     1.45382   0.00000E+00
    31.19000    -0.84806     1.45382   0.00000E+00
    31.19000    -0.78748     1.45382   0.00000E+00
    31.19000    -0.72691     1.45382   0.00000E+00
    31.19000    -0.66633     1.45382   0.00000E+00
    31.19000    -0.60576     1.45382   0.00000E+00
    31.19000    -0.54518     1.45382   0.00000E+00
    31.19000    -0.48461     1.45382   0.00000E+00
    31.19000    -0.42403     1.45382   0.00000E+00
    31.19000    -0.36345     1.45382   0.44772E+02
    31.19000    -0.30288     1.45382   0.24681E+03
    31.19000    -0.24230     1.45382   0.85472E+03
    31.19000    -0.18173     1.45382   0.19341E+04
    31.19000    -0.12115     1.45382   0.30313E+04
    31.19000    -0.06058     1.45382   0.35111E+04
    31.19000     0.00000     1.45382   0.32798E+04
    31.19000     0.06058     1.45382   0.28097E+04
    31.19000     0.12115     1.45382   0.24735E+04
    31.19000     0.18173     1.45382   0.22174E+04
    31.19000     0.24230     1.45382   0.18468E+04
    31.19000     0.30288     1.45382   0.13031E+04
    31.19000     0.36345     1.45382   0.64904E+03
    31.19000     0.42403     1.45382   0.00000E+00
    31.19000     0.48461     1.45382   0.00000E+00
    31.19000     0.54518     1.45382   0.00000E+00
    31.19000     0.60576     1.45382   0.00000E+00
    31.19000     0.66633     1.45382   0.00000E+00
    31.19000     0.72691     1.45382   0.00000E+00
    31.19000     0.78748     1.45382   0.00000E+00
    31.19000     0.84806     1.45382   0.00000E+00
    31.19000     0.90864     1.45382   0.00000E+00
    31.19000     0.96921     1.45382   0.00000E+00
    31.19000     1.02979     1.45382   0.00000E+00
    31.19000     1.09036     1.45382   0.00000E+00
    31.19000     1.15094     1.45382   0.00000E+00
    31.19000     1.21151     1.45382   0.00000E+00
    31.19000     1.27209     1.45382   0.00000E+00
    31.19000     1.33266     1.45382   0.00000E+00
    31.19000     1.39324     1.45382   0.00000E+00
    31.19000     1.45382     1.45382   0.00000E+00
    31.19000     1.51439     1.45382   0.00000E+00
    31.19000    -1.51439     1.51439   0.00000E+00
    31.19000    -1.45382     1.51439   0.00000E+00
    31.19000    -1.39324     1.51439   0.00000E+00
    31.19000    -1.33266     1.51439   0.00000E+00
    31.19000    -1.27209     1.51439   0.00000E+00
    31.19000    -1.21151     1.51439   0.00000E+00
    31.19000    -1.15094     1.51439   0.00000E+00
    31.19000    -1.09036     1.51439   0.00000E+00
    31.19000    -1.02979     1.51439   0.00000E+00
    31.19000    -0.96921     1.51439   0.00000E+00
    31.19000    -0.90864     1.51439   0.00000E+00
    31.19000    -0.84806     1.51439   0.00000E+00
    31.19000    -0.78748     1.51439   0.00000E+00
    31.19000    -0.72691     1.51439   0.00000E+00
    31.19000    -0.66633     1.51439   0.00000E+00
    31.19000    -0.60576     1.51439   0.00000E+00
    31.19000    -0.54518     1.51439   0.00000E+00
    31.19000    -0.48461     1.51439   0.00000E+00
    31.19000    -0.42403     1.51439   0.00000E+00
    31.19000    -0.36345     1.51439   0.00000E+00
    31.19000    -0.30288     1.51439   0.00000E+00
    31.19000    -0.24230     1.51439   0.00000E+00
    31.19000    -0.18173     1.51439   0.00000E+00
    31.19000    -0.12115     1.51439   0.00000E+00
    31.19000    -0.06058     1.51439   0.00000E+00
    31.19000     0.00000     1.51439   0.00000E+00
    31.19000     0.06058     1.51439   0.00000E+00
    31.19000     0.12115     1.51439   0.00000E+00
    31.19000     0.18173     1.51439   0.00000E+00
    31.19000     0.24230     1.51439   0.00000E+00
    31.19000     0.30288     1.51439   0.00000E+00
    31.19000     0.36345     1.51439   0.00000E+00
    31.19000     0.42403     1.51439   0.00000E+00
    31.19000     0.48461     1.51439   0.00000E+00
    31.19000     0.54518     1.51439   0.00000E+00
    31.19000     0.60576     1.51439   0.00000E+00
    31.19000     0.66633     1.51439   0.00000E+00
    31.19000     0.72691     1.51439   0.00000E+00
    31.19000     0.78748     1.51439   0.00000E+00
    31.19000     0.84806     1.51439   0.00000E+00
    31.19000     0.90864     1.51439   0.00000E+00
    31.19000     0.96921     1.51439   0.00000E+00
    31.19000     1.02979     1.51439   0.00000E+00
    31.19000     1.09036     1.51439   0.00000E+00
    31.19000     1.15094     1.51439   0.00000E+00
    31.19000     1.21151     1.51439   0.00000E+00
    31.19000     1.27209     1.51439   0.00000E+00
    31.19000     1.33266     1.51439   0.00000E+00
    31.19000     1.39324     1.51439   0.00000E+00
    31.19000     1.45382     1.51439   0.00000E+00
    31.19000     1.51439     1.51439   0.00000E+00
