# Supplementary material for: Femtosecond concerted rotation of molecules on a 2D material interface
Source: Nat Commun. 2026 Feb 27;17:2110. doi: 10.1038/s41467-026-69801-6 (PMC12954116; doi:10.1038/s41467-026-69801-6)
Supplement: Supplementary file 6 — Source Data 4 [file 41467_2026_69801_MOESM6_ESM.zip › FigS17/e.data]

# Pulse duration   photon energy   intensity   polarization        angle
#  80.00 fs         31.19 eV         1.00 a.u.       0.37  0.00  0.93   -0.00°
Number of Values:            2601
#  Energy, eV      qx          qz         signal, a.u.
    31.19000    -1.51439    -1.51439   0.00000E+00
    31.19000    -1.45382    -1.51439   0.00000E+00
    31.19000    -1.39324    -1.51439   0.00000E+00
    31.19000    -1.33266    -1.51439   0.00000E+00
    31.19000    -1.27209    -1.51439   0.00000E+00
    31.19000    -1.21151    -1.51439   0.00000E+00
    31.19000    -1.15094    -1.51439   0.00000E+00
    31.19000    -1.09036    -1.51439   0.00000E+00
    31.19000    -1.02979    -1.51439   0.00000E+00
    31.19000    -0.96921    -1.51439   0.00000E+00
    31.19000    -0.90864    -1.51439   0.00000E+00
    31.19000    -0.84806    -1.51439   0.00000E+00
    31.19000    -0.78748    -1.51439   0.00000E+00
    31.19000    -0.72691    -1.51439   0.00000E+00
    31.19000    -0.66633    -1.51439   0.00000E+00
    31.19000    -0.60576    -1.51439   0.00000E+00
    31.19000    -0.54518    -1.51439   0.00000E+00
    31.19000    -0.48461    -1.51439   0.00000E+00
    31.19000    -0.42403    -1.51439   0.00000E+00
    31.19000    -0.36345    -1.51439   0.00000E+00
    31.19000    -0.30288    -1.51439   0.00000E+00
    31.19000    -0.24230    -1.51439   0.00000E+00
    31.19000    -0.18173    -1.51439   0.00000E+00
    31.19000    -0.12115    -1.51439   0.00000E+00
    31.19000    -0.06058    -1.51439   0.00000E+00
    31.19000     0.00000    -1.51439   0.00000E+00
    31.19000     0.06058    -1.51439   0.00000E+00
    31.19000     0.12115    -1.51439   0.00000E+00
    31.19000     0.18173    -1.51439   0.00000E+00
    31.19000     0.24230    -1.51439   0.00000E+00
    31.19000     0.30288    -1.51439   0.00000E+00
    31.19000     0.36345    -1.51439   0.00000E+00
    31.19000     0.42403    -1.51439   0.00000E+00
    31.19000     0.48461    -1.51439   0.00000E+00
    31.19000     0.54518    -1.51439   0.00000E+00
    31.19000     0.60576    -1.51439   0.00000E+00
    31.19000     0.66633    -1.51439   0.00000E+00
    31.19000     0.72691    -1.51439   0.00000E+00
    31.19000     0.78748    -1.51439   0.00000E+00
    31.19000     0.84806    -1.51439   0.00000E+00
    31.19000     0.90864    -1.51439   0.00000E+00
    31.19000     0.96921    -1.51439   0.00000E+00
    31.19000     1.02979    -1.51439   0.00000E+00
    31.19000     1.09036    -1.51439   0.00000E+00
    31.19000     1.15094    -1.51439   0.00000E+00
    31.19000     1.21151    -1.51439   0.00000E+00
    31.19000     1.27209    -1.51439   0.00000E+00
    31.19000     1.33266    -1.51439   0.00000E+00
    31.19000     1.39324    -1.51439   0.00000E+00
    31.19000     1.45382    -1.51439   0.00000E+00
    31.19000     1.51439    -1.51439   0.00000E+00
    31.19000    -1.51439    -1.45382   0.00000E+00
    31.19000    -1.45382    -1.45382   0.00000E+00
    31.19000    -1.39324    -1.45382   0.00000E+00
    31.19000    -1.33266    -1.45382   0.00000E+00
    31.19000    -1.27209    -1.45382   0.00000E+00
    31.19000    -1.21151    -1.45382   0.00000E+00
    31.19000    -1.15094    -1.45382   0.00000E+00
    31.19000    -1.09036    -1.45382   0.00000E+00
    31.19000    -1.02979    -1.45382   0.00000E+00
    31.19000    -0.96921    -1.45382   0.00000E+00
    31.19000    -0.90864    -1.45382   0.00000E+00
    31.19000    -0.84806    -1.45382   0.00000E+00
    31.19000    -0.78748    -1.45382   0.00000E+00
    31.19000    -0.72691    -1.45382   0.00000E+00
    31.19000    -0.66633    -1.45382   0.00000E+00
    31.19000    -0.60576    -1.45382   0.00000E+00
    31.19000    -0.54518    -1.45382   0.00000E+00
    31.19000    -0.48461    -1.45382   0.00000E+00
    31.19000    -0.42403    -1.45382   0.00000E+00
    31.19000    -0.36345    -1.45382   0.37450E+03
    31.19000    -0.30288    -1.45382   0.64161E+03
    31.19000    -0.24230    -1.45382   0.73740E+03
    31.19000    -0.18173    -1.45382   0.70146E+03
    31.19000    -0.12115    -1.45382   0.61526E+03
    31.19000    -0.06058    -1.45382   0.56146E+03
    31.19000     0.00000    -1.45382   0.59674E+03
    31.19000     0.06058    -1.45382   0.68273E+03
    31.19000     0.12115    -1.45382   0.71154E+03
    31.19000     0.18173    -1.45382   0.65206E+03
    31.19000     0.24230    -1.45382   0.56529E+03
    31.19000     0.30288    -1.45382   0.45842E+03
    31.19000     0.36345    -1.45382   0.26970E+03
    31.19000     0.42403    -1.45382   0.00000E+00
    31.19000     0.48461    -1.45382   0.00000E+00
    31.19000     0.54518    -1.45382   0.00000E+00
    31.19000     0.60576    -1.45382   0.00000E+00
    31.19000     0.66633    -1.45382   0.00000E+00
    31.19000     0.72691    -1.45382   0.00000E+00
    31.19000     0.78748    -1.45382   0.00000E+00
    31.19000     0.84806    -1.45382   0.00000E+00
    31.19000     0.90864    -1.45382   0.00000E+00
    31.19000     0.96921    -1.45382   0.00000E+00
    31.19000     1.02979    -1.45382   0.00000E+00
    31.19000     1.09036    -1.45382   0.00000E+00
    31.19000     1.15094    -1.45382   0.00000E+00
    31.19000     1.21151    -1.45382   0.00000E+00
    31.19000     1.27209    -1.45382   0.00000E+00
    31.19000     1.33266    -1.45382   0.00000E+00
    31.19000     1.39324    -1.45382   0.00000E+00
    31.19000     1.45382    -1.45382   0.00000E+00
    31.19000     1.51439    -1.45382   0.00000E+00
    31.19000    -1.51439    -1.39324   0.00000E+00
    31.19000    -1.45382    -1.39324   0.00000E+00
    31.19000    -1.39324    -1.39324   0.00000E+00
    31.19000    -1.33266    -1.39324   0.00000E+00
    31.19000    -1.27209    -1.39324   0.00000E+00
    31.19000    -1.21151    -1.39324   0.00000E+00
    31.19000    -1.15094    -1.39324   0.00000E+00
    31.19000    -1.09036    -1.39324   0.00000E+00
    31.19000    -1.02979    -1.39324   0.00000E+00
    31.19000    -0.96921    -1.39324   0.00000E+00
    31.19000    -0.90864    -1.39324   0.00000E+00
    31.19000    -0.84806    -1.39324   0.00000E+00
    31.19000    -0.78748    -1.39324   0.00000E+00
    31.19000    -0.72691    -1.39324   0.00000E+00
    31.19000    -0.66633    -1.39324   0.00000E+00
    31.19000    -0.60576    -1.39324   0.00000E+00
    31.19000    -0.54518    -1.39324   0.80698E+03
    31.19000    -0.48461    -1.39324   0.17829E+04
    31.19000    -0.42403    -1.39324   0.24860E+04
    31.19000    -0.36345    -1.39324   0.26981E+04
    31.19000    -0.30288    -1.39324   0.23946E+04
    31.19000    -0.24230    -1.39324   0.18590E+04
    31.19000    -0.18173    -1.39324   0.14117E+04
    31.19000    -0.12115    -1.39324   0.11400E+04
    31.19000    -0.06058    -1.39324   0.10686E+04
    31.19000     0.00000    -1.39324   0.13100E+04
    31.19000     0.06058    -1.39324   0.17739E+04
    31.19000     0.12115    -1.39324   0.20642E+04
    31.19000     0.18173    -1.39324   0.19928E+04
    31.19000     0.24230    -1.39324   0.18746E+04
    31.19000     0.30288    -1.39324   0.20118E+04
    31.19000     0.36345    -1.39324   0.22156E+04
    31.19000     0.42403    -1.39324   0.21042E+04
    31.19000     0.48461    -1.39324   0.15652E+04
    31.19000     0.54518    -1.39324   0.73206E+03
    31.19000     0.60576    -1.39324   0.00000E+00
    31.19000     0.66633    -1.39324   0.00000E+00
    31.19000     0.72691    -1.39324   0.00000E+00
    31.19000     0.78748    -1.39324   0.00000E+00
    31.19000     0.84806    -1.39324   0.00000E+00
    31.19000     0.90864    -1.39324   0.00000E+00
    31.19000     0.96921    -1.39324   0.00000E+00
    31.19000     1.02979    -1.39324   0.00000E+00
    31.19000     1.09036    -1.39324   0.00000E+00
    31.19000     1.15094    -1.39324   0.00000E+00
    31.19000     1.21151    -1.39324   0.00000E+00
    31.19000     1.27209    -1.39324   0.00000E+00
    31.19000     1.33266    -1.39324   0.00000E+00
    31.19000     1.39324    -1.39324   0.00000E+00
    31.19000     1.45382    -1.39324   0.00000E+00
    31.19000     1.51439    -1.39324   0.00000E+00
    31.19000    -1.51439    -1.33266   0.00000E+00
    31.19000    -1.45382    -1.33266   0.00000E+00
    31.19000    -1.39324    -1.33266   0.00000E+00
    31.19000    -1.33266    -1.33266   0.00000E+00
    31.19000    -1.27209    -1.33266   0.00000E+00
    31.19000    -1.21151    -1.33266   0.00000E+00
    31.19000    -1.15094    -1.33266   0.00000E+00
    31.19000    -1.09036    -1.33266   0.00000E+00
    31.19000    -1.02979    -1.33266   0.00000E+00
    31.19000    -0.96921    -1.33266   0.00000E+00
    31.19000    -0.90864    -1.33266   0.00000E+00
    31.19000    -0.84806    -1.33266   0.00000E+00
    31.19000    -0.78748    -1.33266   0.00000E+00
    31.19000    -0.72691    -1.33266   0.00000E+00
    31.19000    -0.66633    -1.33266   0.17224E+04
    31.19000    -0.60576    -1.33266   0.40315E+04
    31.19000    -0.54518    -1.33266   0.62783E+04
    31.19000    -0.48461    -1.33266   0.80117E+04
    31.19000    -0.42403    -1.33266   0.86140E+04
    31.19000    -0.36345    -1.33266   0.77547E+04
    31.19000    -0.30288    -1.33266   0.59170E+04
    31.19000    -0.24230    -1.33266   0.40803E+04
    31.19000    -0.18173    -1.33266   0.27422E+04
    31.19000    -0.12115    -1.33266   0.16983E+04
    31.19000    -0.06058    -1.33266   0.96829E+03
    31.19000     0.00000    -1.33266   0.11851E+04
    31.19000     0.06058    -1.33266   0.25398E+04
    31.19000     0.12115    -1.33266   0.40869E+04
    31.19000     0.18173    -1.33266   0.48850E+04
    31.19000     0.24230    -1.33266   0.52689E+04
    31.19000     0.30288    -1.33266   0.61636E+04
    31.19000     0.36345    -1.33266   0.75492E+04
    31.19000     0.42403    -1.33266   0.84063E+04
    31.19000     0.48461    -1.33266   0.79577E+04
    31.19000     0.54518    -1.33266   0.63200E+04
    31.19000     0.60576    -1.33266   0.40677E+04
    31.19000     0.66633    -1.33266   0.17238E+04
    31.19000     0.72691    -1.33266   0.00000E+00
    31.19000     0.78748    -1.33266   0.00000E+00
    31.19000     0.84806    -1.33266   0.00000E+00
    31.19000     0.90864    -1.33266   0.00000E+00
    31.19000     0.96921    -1.33266   0.00000E+00
    31.19000     1.02979    -1.33266   0.00000E+00
    31.19000     1.09036    -1.33266   0.00000E+00
    31.19000     1.15094    -1.33266   0.00000E+00
    31.19000     1.21151    -1.33266   0.00000E+00
    31.19000     1.27209    -1.33266   0.00000E+00
    31.19000     1.33266    -1.33266   0.00000E+00
    31.19000     1.39324    -1.33266   0.00000E+00
    31.19000     1.45382    -1.33266   0.00000E+00
    31.19000     1.51439    -1.33266   0.00000E+00
    31.19000    -1.51439    -1.27209   0.00000E+00
    31.19000    -1.45382    -1.27209   0.00000E+00
    31.19000    -1.39324    -1.27209   0.00000E+00
    31.19000    -1.33266    -1.27209   0.00000E+00
    31.19000    -1.27209    -1.27209   0.00000E+00
    31.19000    -1.21151    -1.27209   0.00000E+00
    31.19000    -1.15094    -1.27209   0.00000E+00
    31.19000    -1.09036    -1.27209   0.00000E+00
    31.19000    -1.02979    -1.27209   0.00000E+00
    31.19000    -0.96921    -1.27209   0.00000E+00
    31.19000    -0.90864    -1.27209   0.00000E+00
    31.19000    -0.84806    -1.27209   0.00000E+00
    31.19000    -0.78748    -1.27209   0.12857E+04
    31.19000    -0.72691    -1.27209   0.45388E+04
    31.19000    -0.66633    -1.27209   0.82000E+04
    31.19000    -0.60576    -1.27209   0.12127E+05
    31.19000    -0.54518    -1.27209   0.16408E+05
    31.19000    -0.48461    -1.27209   0.20026E+05
    31.19000    -0.42403    -1.27209   0.21170E+05
    31.19000    -0.36345    -1.27209   0.19033E+05
    31.19000    -0.30288    -1.27209   0.14796E+05
    31.19000    -0.24230    -1.27209   0.10424E+05
    31.19000    -0.18173    -1.27209   0.67491E+04
    31.19000    -0.12115    -1.27209   0.34312E+04
    31.19000    -0.06058    -1.27209   0.75461E+03
    31.19000     0.00000    -1.27209   0.24333E+03
    31.19000     0.06058    -1.27209   0.27456E+04
    31.19000     0.12115    -1.27209   0.68914E+04
    31.19000     0.18173    -1.27209   0.10608E+05
    31.19000     0.24230    -1.27209   0.13560E+05
    31.19000     0.30288    -1.27209   0.16815E+05
    31.19000     0.36345    -1.27209   0.20369E+05
    31.19000     0.42403    -1.27209   0.22410E+05
    31.19000     0.48461    -1.27209   0.21335E+05
    31.19000     0.54518    -1.27209   0.17557E+05
    31.19000     0.60576    -1.27209   0.12843E+05
    31.19000     0.66633    -1.27209   0.84465E+04
    31.19000     0.72691    -1.27209   0.45485E+04
    31.19000     0.78748    -1.27209   0.12840E+04
    31.19000     0.84806    -1.27209   0.00000E+00
    31.19000     0.90864    -1.27209   0.00000E+00
    31.19000     0.96921    -1.27209   0.00000E+00
    31.19000     1.02979    -1.27209   0.00000E+00
    31.19000     1.09036    -1.27209   0.00000E+00
    31.19000     1.15094    -1.27209   0.00000E+00
    31.19000     1.21151    -1.27209   0.00000E+00
    31.19000     1.27209    -1.27209   0.00000E+00
    31.19000     1.33266    -1.27209   0.00000E+00
    31.19000     1.39324    -1.27209   0.00000E+00
    31.19000     1.45382    -1.27209   0.00000E+00
    31.19000     1.51439    -1.27209   0.00000E+00
    31.19000    -1.51439    -1.21151   0.00000E+00
    31.19000    -1.45382    -1.21151   0.00000E+00
    31.19000    -1.39324    -1.21151   0.00000E+00
    31.19000    -1.33266    -1.21151   0.00000E+00
    31.19000    -1.27209    -1.21151   0.00000E+00
    31.19000    -1.21151    -1.21151   0.00000E+00
    31.19000    -1.15094    -1.21151   0.00000E+00
    31.19000    -1.09036    -1.21151   0.00000E+00
    31.19000    -1.02979    -1.21151   0.00000E+00
    31.19000    -0.96921    -1.21151   0.00000E+00
    31.19000    -0.90864    -1.21151   0.00000E+00
    31.19000    -0.84806    -1.21151   0.25711E+04
    31.19000    -0.78748    -1.21151   0.71050E+04
    31.19000    -0.72691    -1.21151   0.11795E+05
    31.19000    -0.66633    -1.21151   0.15821E+05
    31.19000    -0.60576    -1.21151   0.20775E+05
    31.19000    -0.54518    -1.21151   0.28072E+05
    31.19000    -0.48461    -1.21151   0.35955E+05
    31.19000    -0.42403    -1.21151   0.40462E+05
    31.19000    -0.36345    -1.21151   0.39159E+05
    31.19000    -0.30288    -1.21151   0.33084E+05
    31.19000    -0.24230    -1.21151   0.25083E+05
    31.19000    -0.18173    -1.21151   0.17137E+05
    31.19000    -0.12115    -1.21151   0.98664E+04
    31.19000    -0.06058    -1.21151   0.41696E+04
    31.19000     0.00000    -1.21151   0.20757E+04
    31.19000     0.06058    -1.21151   0.51228E+04
    31.19000     0.12115    -1.21151   0.12426E+05
    31.19000     0.18173    -1.21151   0.21356E+05
    31.19000     0.24230    -1.21151   0.29948E+05
    31.19000     0.30288    -1.21151   0.37536E+05
    31.19000     0.36345    -1.21151   0.42998E+05
    31.19000     0.42403    -1.21151   0.44014E+05
    31.19000     0.48461    -1.21151   0.39281E+05
    31.19000     0.54518    -1.21151   0.30770E+05
    31.19000     0.60576    -1.21151   0.22374E+05
    31.19000     0.66633    -1.21151   0.16264E+05
    31.19000     0.72691    -1.21151   0.11587E+05
    31.19000     0.78748    -1.21151   0.68957E+04
    31.19000     0.84806    -1.21151   0.25724E+04
    31.19000     0.90864    -1.21151   0.00000E+00
    31.19000     0.96921    -1.21151   0.00000E+00
    31.19000     1.02979    -1.21151   0.00000E+00
    31.19000     1.09036    -1.21151   0.00000E+00
    31.19000     1.15094    -1.21151   0.00000E+00
    31.19000     1.21151    -1.21151   0.00000E+00
    31.19000     1.27209    -1.21151   0.00000E+00
    31.19000     1.33266    -1.21151   0.00000E+00
    31.19000     1.39324    -1.21151   0.00000E+00
    31.19000     1.45382    -1.21151   0.00000E+00
    31.19000     1.51439    -1.21151   0.00000E+00
    31.19000    -1.51439    -1.15094   0.00000E+00
    31.19000    -1.45382    -1.15094   0.00000E+00
    31.19000    -1.39324    -1.15094   0.00000E+00
    31.19000    -1.33266    -1.15094   0.00000E+00
    31.19000    -1.27209    -1.15094   0.00000E+00
    31.19000    -1.21151    -1.15094   0.00000E+00
    31.19000    -1.15094    -1.15094   0.00000E+00
    31.19000    -1.09036    -1.15094   0.00000E+00
    31.19000    -1.02979    -1.15094   0.00000E+00
    31.19000    -0.96921    -1.15094   0.28147E+03
    31.19000    -0.90864    -1.15094   0.29372E+04
    31.19000    -0.84806    -1.15094   0.86249E+04
    31.19000    -0.78748    -1.15094   0.15543E+05
    31.19000    -0.72691    -1.15094   0.20059E+05
    31.19000    -0.66633    -1.15094   0.21748E+05
    31.19000    -0.60576    -1.15094   0.25161E+05
    31.19000    -0.54518    -1.15094   0.34674E+05
    31.19000    -0.48461    -1.15094   0.48851E+05
    31.19000    -0.42403    -1.15094   0.61303E+05
    31.19000    -0.36345    -1.15094   0.66270E+05
    31.19000    -0.30288    -1.15094   0.62427E+05
    31.19000    -0.24230    -1.15094   0.52397E+05
    31.19000    -0.18173    -1.15094   0.40163E+05
    31.19000    -0.12115    -1.15094   0.28894E+05
    31.19000    -0.06058    -1.15094   0.20423E+05
    31.19000     0.00000    -1.15094   0.16239E+05
    31.19000     0.06058    -1.15094   0.18216E+05
    31.19000     0.12115    -1.15094   0.27359E+05
    31.19000     0.18173    -1.15094   0.41834E+05
    31.19000     0.24230    -1.15094   0.57114E+05
    31.19000     0.30288    -1.15094   0.68243E+05
    31.19000     0.36345    -1.15094   0.71662E+05
    31.19000     0.42403    -1.15094   0.65944E+05
    31.19000     0.48461    -1.15094   0.52853E+05
    31.19000     0.54518    -1.15094   0.37782E+05
    31.19000     0.60576    -1.15094   0.26797E+05
    31.19000     0.66633    -1.15094   0.21703E+05
    31.19000     0.72691    -1.15094   0.18988E+05
    31.19000     0.78748    -1.15094   0.14563E+05
    31.19000     0.84806    -1.15094   0.83296E+04
    31.19000     0.90864    -1.15094   0.30582E+04
    31.19000     0.96921    -1.15094   0.33100E+03
    31.19000     1.02979    -1.15094   0.00000E+00
    31.19000     1.09036    -1.15094   0.00000E+00
    31.19000     1.15094    -1.15094   0.00000E+00
    31.19000     1.21151    -1.15094   0.00000E+00
    31.19000     1.27209    -1.15094   0.00000E+00
    31.19000     1.33266    -1.15094   0.00000E+00
    31.19000     1.39324    -1.15094   0.00000E+00
    31.19000     1.45382    -1.15094   0.00000E+00
    31.19000     1.51439    -1.15094   0.00000E+00
    31.19000    -1.51439    -1.09036   0.00000E+00
    31.19000    -1.45382    -1.09036   0.00000E+00
    31.19000    -1.39324    -1.09036   0.00000E+00
    31.19000    -1.33266    -1.09036   0.00000E+00
    31.19000    -1.27209    -1.09036   0.00000E+00
    31.19000    -1.21151    -1.09036   0.00000E+00
    31.19000    -1.15094    -1.09036   0.00000E+00
    31.19000    -1.09036    -1.09036   0.00000E+00
    31.19000    -1.02979    -1.09036   0.31016E+03
    31.19000    -0.96921    -1.09036   0.24065E+04
    31.19000    -0.90864    -1.09036   0.79466E+04
    31.19000    -0.84806    -1.09036   0.17521E+05
    31.19000    -0.78748    -1.09036   0.26902E+05
    31.19000    -0.72691    -1.09036   0.29717E+05
    31.19000    -0.66633    -1.09036   0.25561E+05
    31.19000    -0.60576    -1.09036   0.22799E+05
    31.19000    -0.54518    -1.09036   0.30882E+05
    31.19000    -0.48461    -1.09036   0.51021E+05
    31.19000    -0.42403    -1.09036   0.75405E+05
    31.19000    -0.36345    -1.09036   0.93782E+05
    31.19000    -0.30288    -1.09036   0.99896E+05
    31.19000    -0.24230    -1.09036   0.94119E+05
    31.19000    -0.18173    -1.09036   0.82169E+05
    31.19000    -0.12115    -1.09036   0.70481E+05
    31.19000    -0.06058    -1.09036   0.61775E+05
    31.19000     0.00000    -1.09036   0.55921E+05
    31.19000     0.06058    -1.09036   0.54581E+05
    31.19000     0.12115    -1.09036   0.61661E+05
    31.19000     0.18173    -1.09036   0.77468E+05
    31.19000     0.24230    -1.09036   0.94791E+05
    31.19000     0.30288    -1.09036   0.10320E+06
    31.19000     0.36345    -1.09036   0.96726E+05
    31.19000     0.42403    -1.09036   0.77207E+05
    31.19000     0.48461    -1.09036   0.52441E+05
    31.19000     0.54518    -1.09036   0.32289E+05
    31.19000     0.60576    -1.09036   0.23405E+05
    31.19000     0.66633    -1.09036   0.24481E+05
    31.19000     0.72691    -1.09036   0.27313E+05
    31.19000     0.78748    -1.09036   0.24632E+05
    31.19000     0.84806    -1.09036   0.16477E+05
    31.19000     0.90864    -1.09036   0.79812E+04
    31.19000     0.96921    -1.09036   0.27239E+04
    31.19000     1.02979    -1.09036   0.40472E+03
    31.19000     1.09036    -1.09036   0.00000E+00
    31.19000     1.15094    -1.09036   0.00000E+00
    31.19000     1.21151    -1.09036   0.00000E+00
    31.19000     1.27209    -1.09036   0.00000E+00
    31.19000     1.33266    -1.09036   0.00000E+00
    31.19000     1.39324    -1.09036   0.00000E+00
    31.19000     1.45382    -1.09036   0.00000E+00
    31.19000     1.51439    -1.09036   0.00000E+00
    31.19000    -1.51439    -1.02979   0.00000E+00
    31.19000    -1.45382    -1.02979   0.00000E+00
    31.19000    -1.39324    -1.02979   0.00000E+00
    31.19000    -1.33266    -1.02979   0.00000E+00
    31.19000    -1.27209    -1.02979   0.00000E+00
    31.19000    -1.21151    -1.02979   0.00000E+00
    31.19000    -1.15094    -1.02979   0.00000E+00
    31.19000    -1.09036    -1.02979   0.23377E+03
    31.19000    -1.02979    -1.02979   0.15890E+04
    31.19000    -0.96921    -1.02979   0.54060E+04
    31.19000    -0.90864    -1.02979   0.14512E+05
    31.19000    -0.84806    -1.02979   0.28862E+05
    31.19000    -0.78748    -1.02979   0.41323E+05
    31.19000    -0.72691    -1.02979   0.41957E+05
    31.19000    -0.66633    -1.02979   0.29532E+05
    31.19000    -0.60576    -1.02979   0.16265E+05
    31.19000    -0.54518    -1.02979   0.18174E+05
    31.19000    -0.48461    -1.02979   0.41400E+05
    31.19000    -0.42403    -1.02979   0.78376E+05
    31.19000    -0.36345    -1.02979   0.11457E+06
    31.19000    -0.30288    -1.02979   0.13781E+06
    31.19000    -0.24230    -1.02979   0.14479E+06
    31.19000    -0.18173    -1.02979   0.14155E+06
    31.19000    -0.12115    -1.02979   0.13661E+06
    31.19000    -0.06058    -1.02979   0.13256E+06
    31.19000     0.00000    -1.02979   0.12672E+06
    31.19000     0.06058    -1.02979   0.11983E+06
    31.19000     0.12115    -1.02979   0.11871E+06
    31.19000     0.18173    -1.02979   0.12685E+06
    31.19000     0.24230    -1.02979   0.13615E+06
    31.19000     0.30288    -1.02979   0.13252E+06
    31.19000     0.36345    -1.02979   0.10922E+06
    31.19000     0.42403    -1.02979   0.72701E+05
    31.19000     0.48461    -1.02979   0.37486E+05
    31.19000     0.54518    -1.02979   0.17053E+05
    31.19000     0.60576    -1.02979   0.16264E+05
    31.19000     0.66633    -1.02979   0.28150E+05
    31.19000     0.72691    -1.02979   0.38638E+05
    31.19000     0.78748    -1.02979   0.37736E+05
    31.19000     0.84806    -1.02979   0.26767E+05
    31.19000     0.90864    -1.02979   0.14126E+05
    31.19000     0.96921    -1.02979   0.58306E+04
    31.19000     1.02979    -1.02979   0.19980E+04
    31.19000     1.09036    -1.02979   0.32831E+03
    31.19000     1.15094    -1.02979   0.00000E+00
    31.19000     1.21151    -1.02979   0.00000E+00
    31.19000     1.27209    -1.02979   0.00000E+00
    31.19000     1.33266    -1.02979   0.00000E+00
    31.19000     1.39324    -1.02979   0.00000E+00
    31.19000     1.45382    -1.02979   0.00000E+00
    31.19000     1.51439    -1.02979   0.00000E+00
    31.19000    -1.51439    -0.96921   0.00000E+00
    31.19000    -1.45382    -0.96921   0.00000E+00
    31.19000    -1.39324    -0.96921   0.00000E+00
    31.19000    -1.33266    -0.96921   0.00000E+00
    31.19000    -1.27209    -0.96921   0.00000E+00
    31.19000    -1.21151    -0.96921   0.00000E+00
    31.19000    -1.15094    -0.96921   0.12486E+03
    31.19000    -1.09036    -0.96921   0.96461E+03
    31.19000    -1.02979    -0.96921   0.29259E+04
    31.19000    -0.96921    -0.96921   0.86011E+04
    31.19000    -0.90864    -0.96921   0.21561E+05
    31.19000    -0.84806    -0.96921   0.41224E+05
    31.19000    -0.78748    -0.96921   0.57811E+05
    31.19000    -0.72691    -0.96921   0.57596E+05
    31.19000    -0.66633    -0.96921   0.37630E+05
    31.19000    -0.60576    -0.96921   0.13169E+05
    31.19000    -0.54518    -0.96921   0.67497E+04
    31.19000    -0.48461    -0.96921   0.29921E+05
    31.19000    -0.42403    -0.96921   0.75918E+05
    31.19000    -0.36345    -0.96921   0.12694E+06
    31.19000    -0.30288    -0.96921   0.16671E+06
    31.19000    -0.24230    -0.96921   0.18955E+06
    31.19000    -0.18173    -0.96921   0.20118E+06
    31.19000    -0.12115    -0.96921   0.20979E+06
    31.19000    -0.06058    -0.96921   0.21563E+06
    31.19000     0.00000    -0.96921   0.21227E+06
    31.19000     0.06058    -0.96921   0.19850E+06
    31.19000     0.12115    -0.96921   0.18330E+06
    31.19000     0.18173    -0.96921   0.17465E+06
    31.19000     0.24230    -0.96921   0.16742E+06
    31.19000     0.30288    -0.96921   0.14789E+06
    31.19000     0.36345    -0.96921   0.10951E+06
    31.19000     0.42403    -0.96921   0.61257E+05
    31.19000     0.48461    -0.96921   0.21507E+05
    31.19000     0.54518    -0.96921   0.54662E+04
    31.19000     0.60576    -0.96921   0.15310E+05
    31.19000     0.66633    -0.96921   0.38163E+05
    31.19000     0.72691    -0.96921   0.54664E+05
    31.19000     0.78748    -0.96921   0.53360E+05
    31.19000     0.84806    -0.96921   0.37932E+05
    31.19000     0.90864    -0.96921   0.20290E+05
    31.19000     0.96921    -0.96921   0.86338E+04
    31.19000     1.02979    -0.96921   0.33499E+04
    31.19000     1.09036    -0.96921   0.12816E+04
    31.19000     1.15094    -0.96921   0.17434E+03
    31.19000     1.21151    -0.96921   0.00000E+00
    31.19000     1.27209    -0.96921   0.00000E+00
    31.19000     1.33266    -0.96921   0.00000E+00
    31.19000     1.39324    -0.96921   0.00000E+00
    31.19000     1.45382    -0.96921   0.00000E+00
    31.19000     1.51439    -0.96921   0.00000E+00
    31.19000    -1.51439    -0.90864   0.00000E+00
    31.19000    -1.45382    -0.90864   0.00000E+00
    31.19000    -1.39324    -0.90864   0.00000E+00
    31.19000    -1.33266    -0.90864   0.00000E+00
    31.19000    -1.27209    -0.90864   0.00000E+00
    31.19000    -1.21151    -0.90864   0.00000E+00
    31.19000    -1.15094    -0.90864   0.65251E+03
    31.19000    -1.09036    -0.90864   0.17096E+04
    31.19000    -1.02979    -0.90864   0.44274E+04
    31.19000    -0.96921    -0.90864   0.11979E+05
    31.19000    -0.90864    -0.90864   0.28502E+05
    31.19000    -0.84806    -0.90864   0.53464E+05
    31.19000    -0.78748    -0.90864   0.75518E+05
    31.19000    -0.72691    -0.90864   0.77699E+05
    31.19000    -0.66633    -0.90864   0.54723E+05
    31.19000    -0.60576    -0.90864   0.23536E+05
    31.19000    -0.54518    -0.90864   0.11637E+05
    31.19000    -0.48461    -0.90864   0.34073E+05
    31.19000    -0.42403    -0.90864   0.83064E+05
    31.19000    -0.36345    -0.90864   0.13779E+06
    31.19000    -0.30288    -0.90864   0.18141E+06
    31.19000    -0.24230    -0.90864   0.21073E+06
    31.19000    -0.18173    -0.90864   0.23332E+06
    31.19000    -0.12115    -0.90864   0.25567E+06
    31.19000    -0.06058    -0.90864   0.27322E+06
    31.19000     0.00000    -0.90864   0.27414E+06
    31.19000     0.06058    -0.90864   0.25412E+06
    31.19000     0.12115    -0.90864   0.22361E+06
    31.19000     0.18173    -0.90864   0.19671E+06
    31.19000     0.24230    -0.90864   0.17547E+06
    31.19000     0.30288    -0.90864   0.14949E+06
    31.19000     0.36345    -0.90864   0.11029E+06
    31.19000     0.42403    -0.90864   0.63372E+05
    31.19000     0.48461    -0.90864   0.26159E+05
    31.19000     0.54518    -0.90864   0.14979E+05
    31.19000     0.60576    -0.90864   0.31541E+05
    31.19000     0.66633    -0.90864   0.59611E+05
    31.19000     0.72691    -0.90864   0.76493E+05
    31.19000     0.78748    -0.90864   0.70683E+05
    31.19000     0.84806    -0.90864   0.48770E+05
    31.19000     0.90864    -0.90864   0.25650E+05
    31.19000     0.96921    -0.90864   0.10705E+05
    31.19000     1.02979    -0.90864   0.40386E+04
    31.19000     1.09036    -0.90864   0.17425E+04
    31.19000     1.15094    -0.90864   0.77288E+03
    31.19000     1.21151    -0.90864   0.00000E+00
    31.19000     1.27209    -0.90864   0.00000E+00
    31.19000     1.33266    -0.90864   0.00000E+00
    31.19000     1.39324    -0.90864   0.00000E+00
    31.19000     1.45382    -0.90864   0.00000E+00
    31.19000     1.51439    -0.90864   0.00000E+00
    31.19000    -1.51439    -0.84806   0.00000E+00
    31.19000    -1.45382    -0.84806   0.00000E+00
    31.19000    -1.39324    -0.84806   0.00000E+00
    31.19000    -1.33266    -0.84806   0.00000E+00
    31.19000    -1.27209    -0.84806   0.00000E+00
    31.19000    -1.21151    -0.84806   0.40623E+03
    31.19000    -1.15094    -0.84806   0.13175E+04
    31.19000    -1.09036    -0.84806   0.29129E+04
    31.19000    -1.02979    -0.84806   0.66290E+04
    31.19000    -0.96921    -0.84806   0.15781E+05
    31.19000    -0.90864    -0.84806   0.35081E+05
    31.19000    -0.84806    -0.84806   0.64951E+05
    31.19000    -0.78748    -0.84806   0.93973E+05
    31.19000    -0.72691    -0.84806   0.10290E+06
    31.19000    -0.66633    -0.84806   0.83693E+05
    31.19000    -0.60576    -0.84806   0.53463E+05
    31.19000    -0.54518    -0.84806   0.42569E+05
    31.19000    -0.48461    -0.84806   0.66657E+05
    31.19000    -0.42403    -0.84806   0.11357E+06
    31.19000    -0.36345    -0.84806   0.15803E+06
    31.19000    -0.30288    -0.84806   0.18556E+06
    31.19000    -0.24230    -0.84806   0.20138E+06
    31.19000    -0.18173    -0.84806   0.21969E+06
    31.19000    -0.12115    -0.84806   0.24647E+06
    31.19000    -0.06058    -0.84806   0.27137E+06
    31.19000     0.00000    -0.84806   0.27626E+06
    31.19000     0.06058    -0.84806   0.25317E+06
    31.19000     0.12115    -0.84806   0.21364E+06
    31.19000     0.18173    -0.84806   0.17874E+06
    31.19000     0.24230    -0.84806   0.15932E+06
    31.19000     0.30288    -0.84806   0.14760E+06
    31.19000     0.36345    -0.84806   0.12814E+06
    31.19000     0.42403    -0.84806   0.96299E+05
    31.19000     0.48461    -0.84806   0.65343E+05
    31.19000     0.54518    -0.84806   0.54650E+05
    31.19000     0.60576    -0.84806   0.69715E+05
    31.19000     0.66633    -0.84806   0.94352E+05
    31.19000     0.72691    -0.84806   0.10446E+06
    31.19000     0.78748    -0.84806   0.89522E+05
    31.19000     0.84806    -0.84806   0.59161E+05
    31.19000     0.90864    -0.84806   0.30379E+05
    31.19000     0.96921    -0.84806   0.12479E+05
    31.19000     1.02979    -0.84806   0.45267E+04
    31.19000     1.09036    -0.84806   0.18643E+04
    31.19000     1.15094    -0.84806   0.10204E+04
    31.19000     1.21151    -0.84806   0.40718E+03
    31.19000     1.27209    -0.84806   0.00000E+00
    31.19000     1.33266    -0.84806   0.00000E+00
    31.19000     1.39324    -0.84806   0.00000E+00
    31.19000     1.45382    -0.84806   0.00000E+00
    31.19000     1.51439    -0.84806   0.00000E+00
    31.19000    -1.51439    -0.78748   0.00000E+00
    31.19000    -1.45382    -0.78748   0.00000E+00
    31.19000    -1.39324    -0.78748   0.00000E+00
    31.19000    -1.33266    -0.78748   0.00000E+00
    31.19000    -1.27209    -0.78748   0.13450E+03
    31.19000    -1.21151    -0.78748   0.88955E+03
    31.19000    -1.15094    -0.78748   0.21010E+04
    31.19000    -1.09036    -0.78748   0.41292E+04
    31.19000    -1.02979    -0.78748   0.84187E+04
    31.19000    -0.96921    -0.78748   0.18392E+05
    31.19000    -0.90864    -0.78748   0.39541E+05
    31.19000    -0.84806    -0.78748   0.73909E+05
    31.19000    -0.78748    -0.78748   0.11109E+06
    31.19000    -0.72691    -0.78748   0.13028E+06
    31.19000    -0.66633    -0.78748   0.12028E+06
    31.19000    -0.60576    -0.78748   0.97081E+05
    31.19000    -0.54518    -0.78748   0.92487E+05
    31.19000    -0.48461    -0.78748   0.12117E+06
    31.19000    -0.42403    -0.78748   0.16440E+06
    31.19000    -0.36345    -0.78748   0.19048E+06
    31.19000    -0.30288    -0.78748   0.18750E+06
    31.19000    -0.24230    -0.78748   0.17208E+06
    31.19000    -0.18173    -0.78748   0.16893E+06
    31.19000    -0.12115    -0.78748   0.18622E+06
    31.19000    -0.06058    -0.78748   0.20953E+06
    31.19000     0.00000    -0.78748   0.21588E+06
    31.19000     0.06058    -0.78748   0.19446E+06
    31.19000     0.12115    -0.78748   0.15746E+06
    31.19000     0.18173    -0.78748   0.13112E+06
    31.19000     0.24230    -0.78748   0.13258E+06
    31.19000     0.30288    -0.78748   0.15326E+06
    31.19000     0.36345    -0.78748   0.16673E+06
    31.19000     0.42403    -0.78748   0.15563E+06
    31.19000     0.48461    -0.78748   0.12972E+06
    31.19000     0.54518    -0.78748   0.11444E+06
    31.19000     0.60576    -0.78748   0.12199E+06
    31.19000     0.66633    -0.78748   0.13768E+06
    31.19000     0.72691    -0.78748   0.13661E+06
    31.19000     0.78748    -0.78748   0.10962E+06
    31.19000     0.84806    -0.78748   0.69445E+05
    31.19000     0.90864    -0.78748   0.34687E+05
    31.19000     0.96921    -0.78748   0.13923E+05
    31.19000     1.02979    -0.78748   0.48182E+04
    31.19000     1.09036    -0.78748   0.18512E+04
    31.19000     1.15094    -0.78748   0.11179E+04
    31.19000     1.21151    -0.78748   0.67937E+03
    31.19000     1.27209    -0.78748   0.13276E+03
    31.19000     1.33266    -0.78748   0.00000E+00
    31.19000     1.39324    -0.78748   0.00000E+00
    31.19000     1.45382    -0.78748   0.00000E+00
    31.19000     1.51439    -0.78748   0.00000E+00
    31.19000    -1.51439    -0.72691   0.00000E+00
    31.19000    -1.45382    -0.72691   0.00000E+00
    31.19000    -1.39324    -0.72691   0.00000E+00
    31.19000    -1.33266    -0.72691   0.00000E+00
    31.19000    -1.27209    -0.72691   0.44613E+03
    31.19000    -1.21151    -0.72691   0.12428E+04
    31.19000    -1.15094    -0.72691   0.21725E+04
    31.19000    -1.09036    -0.72691   0.36329E+04
    31.19000    -1.02979    -0.72691   0.74001E+04
    31.19000    -0.96921    -0.72691   0.17515E+05
    31.19000    -0.90864    -0.72691   0.40401E+05
    31.19000    -0.84806    -0.72691   0.79405E+05
    31.19000    -0.78748    -0.72691   0.12482E+06
    31.19000    -0.72691    -0.72691   0.15429E+06
    31.19000    -0.66633    -0.72691   0.15336E+06
    31.19000    -0.60576    -0.72691   0.13647E+06
    31.19000    -0.54518    -0.72691   0.13685E+06
    31.19000    -0.48461    -0.72691   0.16927E+06
    31.19000    -0.42403    -0.72691   0.20974E+06
    31.19000    -0.36345    -0.72691   0.21991E+06
    31.19000    -0.30288    -0.72691   0.18829E+06
    31.19000    -0.24230    -0.72691   0.14031E+06
    31.19000    -0.18173    -0.72691   0.11007E+06
    31.19000    -0.12115    -0.72691   0.10934E+06
    31.19000    -0.06058    -0.72691   0.12314E+06
    31.19000     0.00000    -0.72691   0.12781E+06
    31.19000     0.06058    -0.72691   0.11214E+06
    31.19000     0.12115    -0.72691   0.87578E+05
    31.19000     0.18173    -0.72691   0.80910E+05
    31.19000     0.24230    -0.72691   0.11044E+06
    31.19000     0.30288    -0.72691   0.16431E+06
    31.19000     0.36345    -0.72691   0.20656E+06
    31.19000     0.42403    -0.72691   0.21090E+06
    31.19000     0.48461    -0.72691   0.18694E+06
    31.19000     0.54518    -0.72691   0.16723E+06
    31.19000     0.60576    -0.72691   0.16959E+06
    31.19000     0.66633    -0.72691   0.17917E+06
    31.19000     0.72691    -0.72691   0.16912E+06
    31.19000     0.78748    -0.72691   0.13113E+06
    31.19000     0.84806    -0.72691   0.80936E+05
    31.19000     0.90864    -0.72691   0.39164E+05
    31.19000     0.96921    -0.72691   0.14557E+05
    31.19000     1.02979    -0.72691   0.40632E+04
    31.19000     1.09036    -0.72691   0.12197E+04
    31.19000     1.15094    -0.72691   0.10985E+04
    31.19000     1.21151    -0.72691   0.10344E+04
    31.19000     1.27209    -0.72691   0.45584E+03
    31.19000     1.33266    -0.72691   0.00000E+00
    31.19000     1.39324    -0.72691   0.00000E+00
    31.19000     1.45382    -0.72691   0.00000E+00
    31.19000     1.51439    -0.72691   0.00000E+00
    31.19000    -1.51439    -0.66633   0.00000E+00
    31.19000    -1.45382    -0.66633   0.00000E+00
    31.19000    -1.39324    -0.66633   0.00000E+00
    31.19000    -1.33266    -0.66633   0.22529E+03
    31.19000    -1.27209    -0.66633   0.75978E+03
    31.19000    -1.21151    -0.66633   0.11904E+04
    31.19000    -1.15094    -0.66633   0.11742E+04
    31.19000    -1.09036    -0.66633   0.12607E+04
    31.19000    -1.02979    -0.66633   0.42093E+04
    31.19000    -0.96921    -0.66633   0.15483E+05
    31.19000    -0.90864    -0.66633   0.42230E+05
    31.19000    -0.84806    -0.66633   0.87321E+05
    31.19000    -0.78748    -0.66633   0.13962E+06
    31.19000    -0.72691    -0.66633   0.17450E+06
    31.19000    -0.66633    -0.66633   0.17504E+06
    31.19000    -0.60576    -0.66633   0.15521E+06
    31.19000    -0.54518    -0.66633   0.15086E+06
    31.19000    -0.48461    -0.66633   0.17970E+06
    31.19000    -0.42403    -0.66633   0.21690E+06
    31.19000    -0.36345    -0.66633   0.22033E+06
    31.19000    -0.30288    -0.66633   0.17662E+06
    31.19000    -0.24230    -0.66633   0.11317E+06
    31.19000    -0.18173    -0.66633   0.66851E+05
    31.19000    -0.12115    -0.66633   0.51074E+05
    31.19000    -0.06058    -0.66633   0.53467E+05
    31.19000     0.00000    -0.66633   0.54838E+05
    31.19000     0.06058    -0.66633   0.46361E+05
    31.19000     0.12115    -0.66633   0.36811E+05
    31.19000     0.18173    -0.66633   0.47914E+05
    31.19000     0.24230    -0.66633   0.94712E+05
    31.19000     0.30288    -0.66633   0.16359E+06
    31.19000     0.36345    -0.66633   0.21633E+06
    31.19000     0.42403    -0.66633   0.22549E+06
    31.19000     0.48461    -0.66633   0.20334E+06
    31.19000     0.54518    -0.66633   0.18691E+06
    31.19000     0.60576    -0.66633   0.19518E+06
    31.19000     0.66633    -0.66633   0.20994E+06
    31.19000     0.72691    -0.66633   0.20028E+06
    31.19000     0.78748    -0.66633   0.15698E+06
    31.19000     0.84806    -0.66633   0.97933E+05
    31.19000     0.90864    -0.66633   0.47080E+05
    31.19000     0.96921    -0.66633   0.15990E+05
    31.19000     1.02979    -0.66633   0.28130E+04
    31.19000     1.09036    -0.66633   0.17459E+03
    31.19000     1.15094    -0.66633   0.11282E+04
    31.19000     1.21151    -0.66633   0.16352E+04
    31.19000     1.27209    -0.66633   0.10072E+04
    31.19000     1.33266    -0.66633   0.22689E+03
    31.19000     1.39324    -0.66633   0.00000E+00
    31.19000     1.45382    -0.66633   0.00000E+00
    31.19000     1.51439    -0.66633   0.00000E+00
    31.19000    -1.51439    -0.60576   0.00000E+00
    31.19000    -1.45382    -0.60576   0.00000E+00
    31.19000    -1.39324    -0.60576   0.00000E+00
    31.19000    -1.33266    -0.60576   0.60931E+03
    31.19000    -1.27209    -0.60576   0.10347E+04
    31.19000    -1.21151    -0.60576   0.11577E+04
    31.19000    -1.15094    -0.60576   0.58874E+03
    31.19000    -1.09036    -0.60576   0.19743E+03
    31.19000    -1.02979    -0.60576   0.42925E+04
    31.19000    -0.96921    -0.60576   0.20355E+05
    31.19000    -0.90864    -0.60576   0.55547E+05
    31.19000    -0.84806    -0.60576   0.10949E+06
    31.19000    -0.78748    -0.60576   0.16642E+06
    31.19000    -0.72691    -0.60576   0.19865E+06
    31.19000    -0.66633    -0.60576   0.18893E+06
    31.19000    -0.60576    -0.60576   0.15316E+06
    31.19000    -0.54518    -0.60576   0.13108E+06
    31.19000    -0.48461    -0.60576   0.14529E+06
    31.19000    -0.42403    -0.60576   0.17493E+06
    31.19000    -0.36345    -0.60576   0.17890E+06
    31.19000    -0.30288    -0.60576   0.14155E+06
    31.19000    -0.24230    -0.60576   0.85454E+05
    31.19000    -0.18173    -0.60576   0.41973E+05
    31.19000    -0.12115    -0.60576   0.22048E+05
    31.19000    -0.06058    -0.60576   0.17113E+05
    31.19000     0.00000    -0.60576   0.15774E+05
    31.19000     0.06058    -0.60576   0.13374E+05
    31.19000     0.12115    -0.60576   0.14397E+05
    31.19000     0.18173    -0.60576   0.31913E+05
    31.19000     0.24230    -0.60576   0.76258E+05
    31.19000     0.30288    -0.60576   0.13645E+06
    31.19000     0.36345    -0.60576   0.18076E+06
    31.19000     0.42403    -0.60576   0.18733E+06
    31.19000     0.48461    -0.60576   0.17106E+06
    31.19000     0.54518    -0.60576   0.16857E+06
    31.19000     0.60576    -0.60576   0.19565E+06
    31.19000     0.66633    -0.60576   0.22887E+06
    31.19000     0.72691    -0.60576   0.23171E+06
    31.19000     0.78748    -0.60576   0.19126E+06
    31.19000     0.84806    -0.60576   0.12569E+06
    31.19000     0.90864    -0.60576   0.63520E+05
    31.19000     0.96921    -0.60576   0.22481E+05
    31.19000     1.02979    -0.60576   0.42890E+04
    31.19000     1.09036    -0.60576   0.80743E+03
    31.19000     1.15094    -0.60576   0.22318E+04
    31.19000     1.21151    -0.60576   0.27616E+04
    31.19000     1.27209    -0.60576   0.17525E+04
    31.19000     1.33266    -0.60576   0.64617E+03
    31.19000     1.39324    -0.60576   0.00000E+00
    31.19000     1.45382    -0.60576   0.00000E+00
    31.19000     1.51439    -0.60576   0.00000E+00
    31.19000    -1.51439    -0.54518   0.00000E+00
    31.19000    -1.45382    -0.54518   0.00000E+00
    31.19000    -1.39324    -0.54518   0.30333E+03
    31.19000    -1.33266    -0.54518   0.10680E+04
    31.19000    -1.27209    -0.54518   0.15477E+04
    31.19000    -1.21151    -0.54518   0.21250E+04
    31.19000    -1.15094    -0.54518   0.26326E+04
    31.19000    -1.09036    -0.54518   0.44290E+04
    31.19000    -1.02979    -0.54518   0.13425E+05
    31.19000    -0.96921    -0.54518   0.38909E+05
    31.19000    -0.90864    -0.54518   0.86919E+05
    31.19000    -0.84806    -0.54518   0.15142E+06
    31.19000    -0.78748    -0.54518   0.20983E+06
    31.19000    -0.72691    -0.54518   0.23187E+06
    31.19000    -0.66633    -0.54518   0.20303E+06
    31.19000    -0.60576    -0.54518   0.14368E+06
    31.19000    -0.54518    -0.54518   0.97039E+05
    31.19000    -0.48461    -0.54518   0.89698E+05
    31.19000    -0.42403    -0.54518   0.10677E+06
    31.19000    -0.36345    -0.54518   0.11231E+06
    31.19000    -0.30288    -0.54518   0.89972E+05
    31.19000    -0.24230    -0.54518   0.54324E+05
    31.19000    -0.18173    -0.54518   0.26376E+05
    31.19000    -0.12115    -0.54518   0.11724E+05
    31.19000    -0.06058    -0.54518   0.50161E+04
    31.19000     0.00000    -0.54518   0.26718E+04
    31.19000     0.06058    -0.54518   0.40882E+04
    31.19000     0.12115    -0.54518   0.93395E+04
    31.19000     0.18173    -0.54518   0.22809E+05
    31.19000     0.24230    -0.54518   0.51094E+05
    31.19000     0.30288    -0.54518   0.89201E+05
    31.19000     0.36345    -0.54518   0.11670E+06
    31.19000     0.42403    -0.54518   0.11970E+06
    31.19000     0.48461    -0.54518   0.11347E+06
    31.19000     0.54518    -0.54518   0.13020E+06
    31.19000     0.60576    -0.54518   0.18115E+06
    31.19000     0.66633    -0.54518   0.23904E+06
    31.19000     0.72691    -0.54518   0.26220E+06
    31.19000     0.78748    -0.54518   0.23173E+06
    31.19000     0.84806    -0.54518   0.16346E+06
    31.19000     0.90864    -0.54518   0.90250E+05
    31.19000     0.96921    -0.54518   0.37631E+05
    31.19000     1.02979    -0.54518   0.12318E+05
    31.19000     1.09036    -0.54518   0.58521E+04
    31.19000     1.15094    -0.54518   0.57546E+04
    31.19000     1.21151    -0.54518   0.48327E+04
    31.19000     1.27209    -0.54518   0.27014E+04
    31.19000     1.33266    -0.54518   0.11111E+04
    31.19000     1.39324    -0.54518   0.22856E+03
    31.19000     1.45382    -0.54518   0.00000E+00
    31.19000     1.51439    -0.54518   0.00000E+00
    31.19000    -1.51439    -0.48461   0.00000E+00
    31.19000    -1.45382    -0.48461   0.00000E+00
    31.19000    -1.39324    -0.48461   0.81175E+03
    31.19000    -1.33266    -0.48461   0.18271E+04
    31.19000    -1.27209    -0.48461   0.29426E+04
    31.19000    -1.21151    -0.48461   0.51732E+04
    31.19000    -1.15094    -0.48461   0.89475E+04
    31.19000    -1.09036    -0.48461   0.16178E+05
    31.19000    -1.02979    -0.48461   0.33582E+05
    31.19000    -0.96921    -0.48461   0.70767E+05
    31.19000    -0.90864    -0.48461   0.13121E+06
    31.19000    -0.84806    -0.48461   0.20264E+06
    31.19000    -0.78748    -0.48461   0.25676E+06
    31.19000    -0.72691    -0.48461   0.26362E+06
    31.19000    -0.66633    -0.48461   0.21472E+06
    31.19000    -0.60576    -0.48461   0.13560E+06
    31.19000    -0.54518    -0.48461   0.69940E+05
    31.19000    -0.48461    -0.48461   0.44319E+05
    31.19000    -0.42403    -0.48461   0.48515E+05
    31.19000    -0.36345    -0.48461   0.53451E+05
    31.19000    -0.30288    -0.48461   0.43982E+05
    31.19000    -0.24230    -0.48461   0.27495E+05
    31.19000    -0.18173    -0.48461   0.15190E+05
    31.19000    -0.12115    -0.48461   0.78739E+04
    31.19000    -0.06058    -0.48461   0.23832E+04
    31.19000     0.00000    -0.48461   0.24326E+03
    31.19000     0.06058    -0.48461   0.33290E+04
    31.19000     0.12115    -0.48461   0.88520E+04
    31.19000     0.18173    -0.48461   0.15397E+05
    31.19000     0.24230    -0.48461   0.27151E+05
    31.19000     0.30288    -0.48461   0.44617E+05
    31.19000     0.36345    -0.48461   0.57706E+05
    31.19000     0.42403    -0.48461   0.59142E+05
    31.19000     0.48461    -0.48461   0.62380E+05
    31.19000     0.54518    -0.48461   0.93703E+05
    31.19000     0.60576    -0.48461   0.16134E+06
    31.19000     0.66633    -0.48461   0.23833E+06
    31.19000     0.72691    -0.48461   0.28124E+06
    31.19000     0.78748    -0.48461   0.26529E+06
    31.19000     0.84806    -0.48461   0.20133E+06
    31.19000     0.90864    -0.48461   0.12332E+06
    31.19000     0.96921    -0.48461   0.62384E+05
    31.19000     1.02979    -0.48461   0.29701E+05
    31.19000     1.09036    -0.48461   0.17626E+05
    31.19000     1.15094    -0.48461   0.12969E+05
    31.19000     1.21151    -0.48461   0.85115E+04
    31.19000     1.27209    -0.48461   0.42570E+04
    31.19000     1.33266    -0.48461   0.17747E+04
    31.19000     1.39324    -0.48461   0.59433E+03
    31.19000     1.45382    -0.48461   0.00000E+00
    31.19000     1.51439    -0.48461   0.00000E+00
    31.19000    -1.51439    -0.42403   0.00000E+00
    31.19000    -1.45382    -0.42403   0.00000E+00
    31.19000    -1.39324    -0.42403   0.15958E+04
    31.19000    -1.33266    -0.42403   0.35165E+04
    31.19000    -1.27209    -0.42403   0.64570E+04
    31.19000    -1.21151    -0.42403   0.12022E+05
    31.19000    -1.15094    -0.42403   0.21370E+05
    31.19000    -1.09036    -0.42403   0.36694E+05
    31.19000    -1.02979    -0.42403   0.63920E+05
    31.19000    -0.96921    -0.42403   0.11040E+06
    31.19000    -0.90864    -0.42403   0.17560E+06
    31.19000    -0.84806    -0.42403   0.24284E+06
    31.19000    -0.78748    -0.42403   0.28299E+06
    31.19000    -0.72691    -0.42403   0.27177E+06
    31.19000    -0.66633    -0.42403   0.20910E+06
    31.19000    -0.60576    -0.42403   0.12346E+06
    31.19000    -0.54518    -0.42403   0.53713E+05
    31.19000    -0.48461    -0.42403   0.21245E+05
    31.19000    -0.42403    -0.42403   0.17942E+05
    31.19000    -0.36345    -0.42403   0.21437E+05
    31.19000    -0.30288    -0.42403   0.18957E+05
    31.19000    -0.24230    -0.42403   0.13097E+05
    31.19000    -0.18173    -0.42403   0.90183E+04
    31.19000    -0.12115    -0.42403   0.57607E+04
    31.19000    -0.06058    -0.42403   0.17410E+04
    31.19000     0.00000    -0.42403   0.59651E+02
    31.19000     0.06058    -0.42403   0.31315E+04
    31.19000     0.12115    -0.42403   0.76692E+04
    31.19000     0.18173    -0.42403   0.10245E+05
    31.19000     0.24230    -0.42403   0.13135E+05
    31.19000     0.30288    -0.42403   0.18876E+05
    31.19000     0.36345    -0.42403   0.23593E+05
    31.19000     0.42403    -0.42403   0.24321E+05
    31.19000     0.48461    -0.42403   0.31871E+05
    31.19000     0.54518    -0.42403   0.66647E+05
    31.19000     0.60576    -0.42403   0.13585E+06
    31.19000     0.66633    -0.42403   0.21767E+06
    31.19000     0.72691    -0.42403   0.27292E+06
    31.19000     0.78748    -0.42403   0.27424E+06
    31.19000     0.84806    -0.42403   0.22561E+06
    31.19000     0.90864    -0.42403   0.15596E+06
    31.19000     0.96921    -0.42403   0.95786E+05
    31.19000     1.02979    -0.42403   0.58286E+05
    31.19000     1.09036    -0.42403   0.38526E+05
    31.19000     1.15094    -0.42403   0.26030E+05
    31.19000     1.21151    -0.42403   0.15585E+05
    31.19000     1.27209    -0.42403   0.77015E+04
    31.19000     1.33266    -0.42403   0.33101E+04
    31.19000     1.39324    -0.42403   0.12143E+04
    31.19000     1.45382    -0.42403   0.00000E+00
    31.19000     1.51439    -0.42403   0.00000E+00
    31.19000    -1.51439    -0.36345   0.00000E+00
    31.19000    -1.45382    -0.36345   0.42420E+03
    31.19000    -1.39324    -0.36345   0.29880E+04
    31.19000    -1.33266    -0.36345   0.70756E+04
    31.19000    -1.27209    -0.36345   0.13750E+05
    31.19000    -1.21151    -0.36345   0.24694E+05
    31.19000    -1.15094    -0.36345   0.41324E+05
    31.19000    -1.09036    -0.36345   0.65500E+05
    31.19000    -1.02979    -0.36345   0.10080E+06
    31.19000    -0.96921    -0.36345   0.15001E+06
    31.19000    -0.90864    -0.36345   0.20786E+06
    31.19000    -0.84806    -0.36345   0.25651E+06
    31.19000    -0.78748    -0.36345   0.27246E+06
    31.19000    -0.72691    -0.36345   0.24251E+06
    31.19000    -0.66633    -0.36345   0.17547E+06
    31.19000    -0.60576    -0.36345   0.98418E+05
    31.19000    -0.54518    -0.36345   0.39738E+05
    31.19000    -0.48461    -0.36345   0.11836E+05
    31.19000    -0.42403    -0.36345   0.72833E+04
    31.19000    -0.36345    -0.36345   0.10193E+05
    31.19000    -0.30288    -0.36345   0.10688E+05
    31.19000    -0.24230    -0.36345   0.85794E+04
    31.19000    -0.18173    -0.36345   0.64159E+04
    31.19000    -0.12115    -0.36345   0.41362E+04
    31.19000    -0.06058    -0.36345   0.13562E+04
    31.19000     0.00000    -0.36345   0.12074E+03
    31.19000     0.06058    -0.36345   0.20282E+04
    31.19000     0.12115    -0.36345   0.51742E+04
    31.19000     0.18173    -0.36345   0.69642E+04
    31.19000     0.24230    -0.36345   0.78567E+04
    31.19000     0.30288    -0.36345   0.92237E+04
    31.19000     0.36345    -0.36345   0.98250E+04
    31.19000     0.42403    -0.36345   0.94397E+04
    31.19000     0.48461    -0.36345   0.16091E+05
    31.19000     0.54518    -0.36345   0.44125E+05
    31.19000     0.60576    -0.36345   0.10028E+06
    31.19000     0.66633    -0.36345   0.17147E+06
    31.19000     0.72691    -0.36345   0.22918E+06
    31.19000     0.78748    -0.36345   0.24876E+06
    31.19000     0.84806    -0.36345   0.22668E+06
    31.19000     0.90864    -0.36345   0.18042E+06
    31.19000     0.96921    -0.36345   0.13262E+06
    31.19000     1.02979    -0.36345   0.95493E+05
    31.19000     1.09036    -0.36345   0.68467E+05
    31.19000     1.15094    -0.36345   0.46727E+05
    31.19000     1.21151    -0.36345   0.28538E+05
    31.19000     1.27209    -0.36345   0.15088E+05
    31.19000     1.33266    -0.36345   0.68702E+04
    31.19000     1.39324    -0.36345   0.25054E+04
    31.19000     1.45382    -0.36345   0.31939E+03
    31.19000     1.51439    -0.36345   0.00000E+00
    31.19000    -1.51439    -0.30288   0.00000E+00
    31.19000    -1.45382    -0.30288   0.10918E+04
    31.19000    -1.39324    -0.30288   0.53774E+04
    31.19000    -1.33266    -0.30288   0.13037E+05
    31.19000    -1.27209    -0.30288   0.25006E+05
    31.19000    -1.21151    -0.30288   0.42111E+05
    31.19000    -1.15094    -0.30288   0.65164E+05
    31.19000    -1.09036    -0.30288   0.95331E+05
    31.19000    -1.02979    -0.30288   0.13369E+06
    31.19000    -0.96921    -0.30288   0.17828E+06
    31.19000    -0.90864    -0.30288   0.21979E+06
    31.19000    -0.84806    -0.30288   0.24198E+06
    31.19000    -0.78748    -0.30288   0.23077E+06
    31.19000    -0.72691    -0.30288   0.18585E+06
    31.19000    -0.66633    -0.30288   0.12301E+06
    31.19000    -0.60576    -0.30288   0.64110E+05
    31.19000    -0.54518    -0.30288   0.24203E+05
    31.19000    -0.48461    -0.30288   0.59527E+04
    31.19000    -0.42403    -0.30288   0.27001E+04
    31.19000    -0.36345    -0.30288   0.51080E+04
    31.19000    -0.30288    -0.30288   0.67033E+04
    31.19000    -0.24230    -0.30288   0.58500E+04
    31.19000    -0.18173    -0.30288   0.39267E+04
    31.19000    -0.12115    -0.30288   0.22796E+04
    31.19000    -0.06058    -0.30288   0.11455E+04
    31.19000     0.00000    -0.30288   0.58286E+03
    31.19000     0.06058    -0.30288   0.96640E+03
    31.19000     0.12115    -0.30288   0.22979E+04
    31.19000     0.18173    -0.30288   0.38770E+04
    31.19000     0.24230    -0.30288   0.48993E+04
    31.19000     0.30288    -0.30288   0.48611E+04
    31.19000     0.36345    -0.30288   0.36431E+04
    31.19000     0.42403    -0.30288   0.26193E+04
    31.19000     0.48461    -0.30288   0.65881E+04
    31.19000     0.54518    -0.30288   0.23431E+05
    31.19000     0.60576    -0.30288   0.59007E+05
    31.19000     0.66633    -0.30288   0.10999E+06
    31.19000     0.72691    -0.30288   0.16189E+06
    31.19000     0.78748    -0.30288   0.19657E+06
    31.19000     0.84806    -0.30288   0.20407E+06
    31.19000     0.90864    -0.30288   0.18791E+06
    31.19000     0.96921    -0.30288   0.15948E+06
    31.19000     1.02979    -0.30288   0.12842E+06
    31.19000     1.09036    -0.30288   0.98636E+05
    31.19000     1.15094    -0.30288   0.70979E+05
    31.19000     1.21151    -0.30288   0.46559E+05
    31.19000     1.27209    -0.30288   0.27022E+05
    31.19000     1.33266    -0.30288   0.13282E+05
    31.19000     1.39324    -0.30288   0.49938E+04
    31.19000     1.45382    -0.30288   0.90852E+03
    31.19000     1.51439    -0.30288   0.00000E+00
    31.19000    -1.51439    -0.24230   0.00000E+00
    31.19000    -1.45382    -0.24230   0.21370E+04
    31.19000    -1.39324    -0.24230   0.87166E+04
    31.19000    -1.33266    -0.24230   0.20139E+05
    31.19000    -1.27209    -0.24230   0.36478E+05
    31.19000    -1.21151    -0.24230   0.56995E+05
    31.19000    -1.15094    -0.24230   0.81516E+05
    31.19000    -1.09036    -0.24230   0.11114E+06
    31.19000    -1.02979    -0.24230   0.14637E+06
    31.19000    -0.96921    -0.24230   0.18309E+06
    31.19000    -0.90864    -0.24230   0.20991E+06
    31.19000    -0.84806    -0.24230   0.21237E+06
    31.19000    -0.78748    -0.24230   0.18366E+06
    31.19000    -0.72691    -0.24230   0.13241E+06
    31.19000    -0.66633    -0.24230   0.77971E+05
    31.19000    -0.60576    -0.24230   0.36756E+05
    31.19000    -0.54518    -0.24230   0.13273E+05
    31.19000    -0.48461    -0.24230   0.30462E+04
    31.19000    -0.42403    -0.24230   0.26929E+03
    31.19000    -0.36345    -0.24230   0.10126E+04
    31.19000    -0.30288    -0.24230   0.23264E+04
    31.19000    -0.24230    -0.24230   0.23465E+04
    31.19000    -0.18173    -0.24230   0.14605E+04
    31.19000    -0.12115    -0.24230   0.12216E+04
    31.19000    -0.06058    -0.24230   0.18267E+04
    31.19000     0.00000    -0.24230   0.20279E+04
    31.19000     0.06058    -0.24230   0.14123E+04
    31.19000     0.12115    -0.24230   0.10746E+04
    31.19000     0.18173    -0.24230   0.16262E+04
    31.19000     0.24230    -0.24230   0.20530E+04
    31.19000     0.30288    -0.24230   0.13755E+04
    31.19000     0.36345    -0.24230   0.28969E+03
    31.19000     0.42403    -0.24230   0.30758E+03
    31.19000     0.48461    -0.24230   0.27021E+04
    31.19000     0.54518    -0.24230   0.10043E+05
    31.19000     0.60576    -0.24230   0.27561E+05
    31.19000     0.66633    -0.24230   0.59522E+05
    31.19000     0.72691    -0.24230   0.10254E+06
    31.19000     0.78748    -0.24230   0.14418E+06
    31.19000     0.84806    -0.24230   0.17032E+06
    31.19000     0.90864    -0.24230   0.17465E+06
    31.19000     0.96921    -0.24230   0.16095E+06
    31.19000     1.02979    -0.24230   0.13771E+06
    31.19000     1.09036    -0.24230   0.11179E+06
    31.19000     1.15094    -0.24230   0.86216E+05
    31.19000     1.21151    -0.24230   0.61846E+05
    31.19000     1.27209    -0.24230   0.39605E+05
    31.19000     1.33266    -0.24230   0.21323E+05
    31.19000     1.39324    -0.24230   0.87303E+04
    31.19000     1.45382    -0.24230   0.19646E+04
    31.19000     1.51439    -0.24230   0.00000E+00
    31.19000    -1.51439    -0.18173   0.00000E+00
    31.19000    -1.45382    -0.18173   0.35010E+04
    31.19000    -1.39324    -0.18173   0.11999E+05
    31.19000    -1.33266    -0.18173   0.25112E+05
    31.19000    -1.27209    -0.18173   0.41595E+05
    31.19000    -1.21151    -0.18173   0.59393E+05
    31.19000    -1.15094    -0.18173   0.78068E+05
    31.19000    -1.09036    -0.18173   0.10025E+06
    31.19000    -1.02979    -0.18173   0.12900E+06
    31.19000    -0.96921    -0.18173   0.16183E+06
    31.19000    -0.90864    -0.18173   0.18721E+06
    31.19000    -0.84806    -0.18173   0.18967E+06
    31.19000    -0.78748    -0.18173   0.16216E+06
    31.19000    -0.72691    -0.18173   0.11396E+06
    31.19000    -0.66633    -0.18173   0.64895E+05
    31.19000    -0.60576    -0.18173   0.30411E+05
    31.19000    -0.54518    -0.18173   0.12706E+05
    31.19000    -0.48461    -0.18173   0.51387E+04
    31.19000    -0.42403    -0.18173   0.16382E+04
    31.19000    -0.36345    -0.18173   0.18191E+03
    31.19000    -0.30288    -0.18173   0.19396E+03
    31.19000    -0.24230    -0.18173   0.69097E+03
    31.19000    -0.18173    -0.18173   0.12280E+04
    31.19000    -0.12115    -0.18173   0.21876E+04
    31.19000    -0.06058    -0.18173   0.33863E+04
    31.19000     0.00000    -0.18173   0.38229E+04
    31.19000     0.06058    -0.18173   0.31916E+04
    31.19000     0.12115    -0.18173   0.23082E+04
    31.19000     0.18173    -0.18173   0.16528E+04
    31.19000     0.24230    -0.18173   0.85663E+03
    31.19000     0.30288    -0.18173   0.14428E+03
    31.19000     0.36345    -0.18173   0.73037E+03
    31.19000     0.42403    -0.18173   0.28654E+04
    31.19000     0.48461    -0.18173   0.53455E+04
    31.19000     0.54518    -0.18173   0.91396E+04
    31.19000     0.60576    -0.18173   0.20351E+05
    31.19000     0.66633    -0.18173   0.45959E+05
    31.19000     0.72691    -0.18173   0.84796E+05
    31.19000     0.78748    -0.18173   0.12433E+06
    31.19000     0.84806    -0.18173   0.14869E+06
    31.19000     0.90864    -0.18173   0.15055E+06
    31.19000     0.96921    -0.18173   0.13525E+06
    31.19000     1.02979    -0.18173   0.11425E+06
    31.19000     1.09036    -0.18173   0.95509E+05
    31.19000     1.15094    -0.18173   0.79708E+05
    31.19000     1.21151    -0.18173   0.63589E+05
    31.19000     1.27209    -0.18173   0.45439E+05
    31.19000     1.33266    -0.18173   0.27247E+05
    31.19000     1.39324    -0.18173   0.12577E+05
    31.19000     1.45382    -0.18173   0.34509E+04
    31.19000     1.51439    -0.18173   0.00000E+00
    31.19000    -1.51439    -0.12115   0.00000E+00
    31.19000    -1.45382    -0.12115   0.47955E+04
    31.19000    -1.39324    -0.12115   0.13893E+05
    31.19000    -1.33266    -0.12115   0.25431E+05
    31.19000    -1.27209    -0.12115   0.36997E+05
    31.19000    -1.21151    -0.12115   0.46247E+05
    31.19000    -1.15094    -0.12115   0.53791E+05
    31.19000    -1.09036    -0.12115   0.65338E+05
    31.19000    -1.02979    -0.12115   0.88802E+05
    31.19000    -0.96921    -0.12115   0.12608E+06
    31.19000    -0.90864    -0.12115   0.16624E+06
    31.19000    -0.84806    -0.12115   0.18911E+06
    31.19000    -0.78748    -0.12115   0.17930E+06
    31.19000    -0.72691    -0.12115   0.13910E+06
    31.19000    -0.66633    -0.12115   0.87257E+05
    31.19000    -0.60576    -0.12115   0.44497E+05
    31.19000    -0.54518    -0.12115   0.19825E+05
    31.19000    -0.48461    -0.12115   0.93189E+04
    31.19000    -0.42403    -0.12115   0.49355E+04
    31.19000    -0.36345    -0.12115   0.22136E+04
    31.19000    -0.30288    -0.12115   0.84942E+03
    31.19000    -0.24230    -0.12115   0.12898E+04
    31.19000    -0.18173    -0.12115   0.27227E+04
    31.19000    -0.12115    -0.12115   0.37767E+04
    31.19000    -0.06058    -0.12115   0.39327E+04
    31.19000     0.00000    -0.12115   0.37775E+04
    31.19000     0.06058    -0.12115   0.39170E+04
    31.19000     0.12115    -0.12115   0.39097E+04
    31.19000     0.18173    -0.12115   0.28433E+04
    31.19000     0.24230    -0.12115   0.11428E+04
    31.19000     0.30288    -0.12115   0.86777E+03
    31.19000     0.36345    -0.12115   0.32517E+04
    31.19000     0.42403    -0.12115   0.68442E+04
    31.19000     0.48461    -0.12115   0.10297E+05
    31.19000     0.54518    -0.12115   0.17440E+05
    31.19000     0.60576    -0.12115   0.36846E+05
    31.19000     0.66633    -0.12115   0.72991E+05
    31.19000     0.72691    -0.12115   0.11733E+06
    31.19000     0.78748    -0.12115   0.15052E+06
    31.19000     0.84806    -0.12115   0.15624E+06
    31.19000     0.90864    -0.12115   0.13412E+06
    31.19000     0.96921    -0.12115   0.99526E+05
    31.19000     1.02979    -0.12115   0.70844E+05
    31.19000     1.09036    -0.12115   0.56473E+05
    31.19000     1.15094    -0.12115   0.52223E+05
    31.19000     1.21151    -0.12115   0.48783E+05
    31.19000     1.27209    -0.12115   0.40442E+05
    31.19000     1.33266    -0.12115   0.27811E+05
    31.19000     1.39324    -0.12115   0.14814E+05
    31.19000     1.45382    -0.12115   0.48910E+04
    31.19000     1.51439    -0.12115   0.00000E+00
    31.19000    -1.51439    -0.06058   0.00000E+00
    31.19000    -1.45382    -0.06058   0.56406E+04
    31.19000    -1.39324    -0.06058   0.14293E+05
    31.19000    -1.33266    -0.06058   0.22674E+05
    31.19000    -1.27209    -0.06058   0.27634E+05
    31.19000    -1.21151    -0.06058   0.27227E+05
    31.19000    -1.15094    -0.06058   0.23652E+05
    31.19000    -1.09036    -0.06058   0.25862E+05
    31.19000    -1.02979    -0.06058   0.46700E+05
    31.19000    -0.96921    -0.06058   0.92663E+05
    31.19000    -0.90864    -0.06058   0.15341E+06
    31.19000    -0.84806    -0.06058   0.20278E+06
    31.19000    -0.78748    -0.06058   0.21461E+06
    31.19000    -0.72691    -0.06058   0.18194E+06
    31.19000    -0.66633    -0.06058   0.12237E+06
    31.19000    -0.60576    -0.06058   0.64453E+05
    31.19000    -0.54518    -0.06058   0.27368E+05
    31.19000    -0.48461    -0.06058   0.11719E+05
    31.19000    -0.42403    -0.06058   0.68221E+04
    31.19000    -0.36345    -0.06058   0.39010E+04
    31.19000    -0.30288    -0.06058   0.16345E+04
    31.19000    -0.24230    -0.06058   0.17819E+04
    31.19000    -0.18173    -0.06058   0.35476E+04
    31.19000    -0.12115    -0.06058   0.40453E+04
    31.19000    -0.06058    -0.06058   0.25557E+04
    31.19000     0.00000    -0.06058   0.14887E+04
    31.19000     0.06058    -0.06058   0.25595E+04
    31.19000     0.12115    -0.06058   0.40296E+04
    31.19000     0.18173    -0.06058   0.33528E+04
    31.19000     0.24230    -0.06058   0.13675E+04
    31.19000     0.30288    -0.06058   0.14554E+04
    31.19000     0.36345    -0.06058   0.45728E+04
    31.19000     0.42403    -0.06058   0.82123E+04
    31.19000     0.48461    -0.06058   0.12664E+05
    31.19000     0.54518    -0.06058   0.26440E+05
    31.19000     0.60576    -0.06058   0.60713E+05
    31.19000     0.66633    -0.06058   0.11526E+06
    31.19000     0.72691    -0.06058   0.17093E+06
    31.19000     0.78748    -0.06058   0.19953E+06
    31.19000     0.84806    -0.06058   0.18455E+06
    31.19000     0.90864    -0.06058   0.13427E+06
    31.19000     0.96921    -0.06058   0.75491E+05
    31.19000     1.02979    -0.06058   0.33939E+05
    31.19000     1.09036    -0.06058   0.18640E+05
    31.19000     1.15094    -0.06058   0.21424E+05
    31.19000     1.21151    -0.06058   0.28165E+05
    31.19000     1.27209    -0.06058   0.29615E+05
    31.19000     1.33266    -0.06058   0.24240E+05
    31.19000     1.39324    -0.06058   0.14996E+05
    31.19000     1.45382    -0.06058   0.57614E+04
    31.19000     1.51439    -0.06058   0.00000E+00
    31.19000    -1.51439     0.00000   0.00000E+00
    31.19000    -1.45382     0.00000   0.59655E+04
    31.19000    -1.39324     0.00000   0.14446E+05
    31.19000    -1.33266     0.00000   0.21499E+05
    31.19000    -1.27209     0.00000   0.23491E+05
    31.19000    -1.21151     0.00000   0.18435E+05
    31.19000    -1.15094     0.00000   0.90949E+04
    31.19000    -1.09036     0.00000   0.59699E+04
    31.19000    -1.02979     0.00000   0.24466E+05
    31.19000    -0.96921     0.00000   0.73604E+05
    31.19000    -0.90864     0.00000   0.14362E+06
    31.19000    -0.84806     0.00000   0.20561E+06
    31.19000    -0.78748     0.00000   0.22819E+06
    31.19000    -0.72691     0.00000   0.19973E+06
    31.19000    -0.66633     0.00000   0.13711E+06
    31.19000    -0.60576     0.00000   0.72580E+05
    31.19000    -0.54518     0.00000   0.30176E+05
    31.19000    -0.48461     0.00000   0.12539E+05
    31.19000    -0.42403     0.00000   0.75797E+04
    31.19000    -0.36345     0.00000   0.44765E+04
    31.19000    -0.30288     0.00000   0.16060E+04
    31.19000    -0.24230     0.00000   0.15124E+04
    31.19000    -0.18173     0.00000   0.34301E+04
    31.19000    -0.12115     0.00000   0.37073E+04
    31.19000    -0.06058     0.00000   0.14871E+04
    31.19000     0.00000     0.00000   0.74953E-27
    31.19000     0.06058     0.00000   0.14871E+04
    31.19000     0.12115     0.00000   0.37073E+04
    31.19000     0.18173     0.00000   0.34301E+04
    31.19000     0.24230     0.00000   0.15124E+04
    31.19000     0.30288     0.00000   0.16060E+04
    31.19000     0.36345     0.00000   0.44765E+04
    31.19000     0.42403     0.00000   0.75797E+04
    31.19000     0.48461     0.00000   0.12539E+05
    31.19000     0.54518     0.00000   0.30176E+05
    31.19000     0.60576     0.00000   0.72580E+05
    31.19000     0.66633     0.00000   0.13711E+06
    31.19000     0.72691     0.00000   0.19973E+06
    31.19000     0.78748     0.00000   0.22819E+06
    31.19000     0.84806     0.00000   0.20561E+06
    31.19000     0.90864     0.00000   0.14362E+06
    31.19000     0.96921     0.00000   0.73604E+05
    31.19000     1.02979     0.00000   0.24466E+05
    31.19000     1.09036     0.00000   0.59699E+04
    31.19000     1.15094     0.00000   0.90949E+04
    31.19000     1.21151     0.00000   0.18435E+05
    31.19000     1.27209     0.00000   0.23491E+05
    31.19000     1.33266     0.00000   0.21499E+05
    31.19000     1.39324     0.00000   0.14446E+05
    31.19000     1.45382     0.00000   0.59655E+04
    31.19000     1.51439     0.00000   0.00000E+00
    31.19000    -1.51439     0.06058   0.00000E+00
    31.19000    -1.45382     0.06058   0.57614E+04
    31.19000    -1.39324     0.06058   0.14996E+05
    31.19000    -1.33266     0.06058   0.24240E+05
    31.19000    -1.27209     0.06058   0.29615E+05
    31.19000    -1.21151     0.06058   0.28165E+05
    31.19000    -1.15094     0.06058   0.21424E+05
    31.19000    -1.09036     0.06058   0.18640E+05
    31.19000    -1.02979     0.06058   0.33939E+05
    31.19000    -0.96921     0.06058   0.75491E+05
    31.19000    -0.90864     0.06058   0.13427E+06
    31.19000    -0.84806     0.06058   0.18455E+06
    31.19000    -0.78748     0.06058   0.19953E+06
    31.19000    -0.72691     0.06058   0.17093E+06
    31.19000    -0.66633     0.06058   0.11526E+06
    31.19000    -0.60576     0.06058   0.60713E+05
    31.19000    -0.54518     0.06058   0.26440E+05
    31.19000    -0.48461     0.06058   0.12664E+05
    31.19000    -0.42403     0.06058   0.82123E+04
    31.19000    -0.36345     0.06058   0.45728E+04
    31.19000    -0.30288     0.06058   0.14554E+04
    31.19000    -0.24230     0.06058   0.13675E+04
    31.19000    -0.18173     0.06058   0.33528E+04
    31.19000    -0.12115     0.06058   0.40296E+04
    31.19000    -0.06058     0.06058   0.25595E+04
    31.19000     0.00000     0.06058   0.14887E+04
    31.19000     0.06058     0.06058   0.25557E+04
    31.19000     0.12115     0.06058   0.40453E+04
    31.19000     0.18173     0.06058   0.35476E+04
    31.19000     0.24230     0.06058   0.17819E+04
    31.19000     0.30288     0.06058   0.16345E+04
    31.19000     0.36345     0.06058   0.39010E+04
    31.19000     0.42403     0.06058   0.68221E+04
    31.19000     0.48461     0.06058   0.11719E+05
    31.19000     0.54518     0.06058   0.27368E+05
    31.19000     0.60576     0.06058   0.64453E+05
    31.19000     0.66633     0.06058   0.12237E+06
    31.19000     0.72691     0.06058   0.18194E+06
    31.19000     0.78748     0.06058   0.21461E+06
    31.19000     0.84806     0.06058   0.20278E+06
    31.19000     0.90864     0.06058   0.15341E+06
    31.19000     0.96921     0.06058   0.92663E+05
    31.19000     1.02979     0.06058   0.46700E+05
    31.19000     1.09036     0.06058   0.25862E+05
    31.19000     1.15094     0.06058   0.23652E+05
    31.19000     1.21151     0.06058   0.27227E+05
    31.19000     1.27209     0.06058   0.27634E+05
    31.19000     1.33266     0.06058   0.22674E+05
    31.19000     1.39324     0.06058   0.14293E+05
    31.19000     1.45382     0.06058   0.56406E+04
    31.19000     1.51439     0.06058   0.00000E+00
    31.19000    -1.51439     0.12115   0.00000E+00
    31.19000    -1.45382     0.12115   0.48910E+04
    31.19000    -1.39324     0.12115   0.14814E+05
    31.19000    -1.33266     0.12115   0.27811E+05
    31.19000    -1.27209     0.12115   0.40442E+05
    31.19000    -1.21151     0.12115   0.48783E+05
    31.19000    -1.15094     0.12115   0.52223E+05
    31.19000    -1.09036     0.12115   0.56473E+05
    31.19000    -1.02979     0.12115   0.70844E+05
    31.19000    -0.96921     0.12115   0.99526E+05
    31.19000    -0.90864     0.12115   0.13412E+06
    31.19000    -0.84806     0.12115   0.15624E+06
    31.19000    -0.78748     0.12115   0.15052E+06
    31.19000    -0.72691     0.12115   0.11733E+06
    31.19000    -0.66633     0.12115   0.72991E+05
    31.19000    -0.60576     0.12115   0.36846E+05
    31.19000    -0.54518     0.12115   0.17440E+05
    31.19000    -0.48461     0.12115   0.10297E+05
    31.19000    -0.42403     0.12115   0.68442E+04
    31.19000    -0.36345     0.12115   0.32517E+04
    31.19000    -0.30288     0.12115   0.86777E+03
    31.19000    -0.24230     0.12115   0.11428E+04
    31.19000    -0.18173     0.12115   0.28433E+04
    31.19000    -0.12115     0.12115   0.39097E+04
    31.19000    -0.06058     0.12115   0.39170E+04
    31.19000     0.00000     0.12115   0.37775E+04
    31.19000     0.06058     0.12115   0.39327E+04
    31.19000     0.12115     0.12115   0.37767E+04
    31.19000     0.18173     0.12115   0.27227E+04
    31.19000     0.24230     0.12115   0.12898E+04
    31.19000     0.30288     0.12115   0.84942E+03
    31.19000     0.36345     0.12115   0.22136E+04
    31.19000     0.42403     0.12115   0.49355E+04
    31.19000     0.48461     0.12115   0.93189E+04
    31.19000     0.54518     0.12115   0.19825E+05
    31.19000     0.60576     0.12115   0.44497E+05
    31.19000     0.66633     0.12115   0.87257E+05
    31.19000     0.72691     0.12115   0.13910E+06
    31.19000     0.78748     0.12115   0.17930E+06
    31.19000     0.84806     0.12115   0.18911E+06
    31.19000     0.90864     0.12115   0.16624E+06
    31.19000     0.96921     0.12115   0.12608E+06
    31.19000     1.02979     0.12115   0.88802E+05
    31.19000     1.09036     0.12115   0.65338E+05
    31.19000     1.15094     0.12115   0.53791E+05
    31.19000     1.21151     0.12115   0.46247E+05
    31.19000     1.27209     0.12115   0.36997E+05
    31.19000     1.33266     0.12115   0.25431E+05
    31.19000     1.39324     0.12115   0.13893E+05
    31.19000     1.45382     0.12115   0.47955E+04
    31.19000     1.51439     0.12115   0.00000E+00
    31.19000    -1.51439     0.18173   0.00000E+00
    31.19000    -1.45382     0.18173   0.34509E+04
    31.19000    -1.39324     0.18173   0.12577E+05
    31.19000    -1.33266     0.18173   0.27247E+05
    31.19000    -1.27209     0.18173   0.45439E+05
    31.19000    -1.21151     0.18173   0.63589E+05
    31.19000    -1.15094     0.18173   0.79708E+05
    31.19000    -1.09036     0.18173   0.95509E+05
    31.19000    -1.02979     0.18173   0.11425E+06
    31.19000    -0.96921     0.18173   0.13525E+06
    31.19000    -0.90864     0.18173   0.15055E+06
    31.19000    -0.84806     0.18173   0.14869E+06
    31.19000    -0.78748     0.18173   0.12433E+06
    31.19000    -0.72691     0.18173   0.84796E+05
    31.19000    -0.66633     0.18173   0.45959E+05
    31.19000    -0.60576     0.18173   0.20351E+05
    31.19000    -0.54518     0.18173   0.91396E+04
    31.19000    -0.48461     0.18173   0.53455E+04
    31.19000    -0.42403     0.18173   0.28654E+04
    31.19000    -0.36345     0.18173   0.73037E+03
    31.19000    -0.30288     0.18173   0.14428E+03
    31.19000    -0.24230     0.18173   0.85663E+03
    31.19000    -0.18173     0.18173   0.16528E+04
    31.19000    -0.12115     0.18173   0.23082E+04
    31.19000    -0.06058     0.18173   0.31916E+04
    31.19000     0.00000     0.18173   0.38229E+04
    31.19000     0.06058     0.18173   0.33863E+04
    31.19000     0.12115     0.18173   0.21876E+04
    31.19000     0.18173     0.18173   0.12280E+04
    31.19000     0.24230     0.18173   0.69097E+03
    31.19000     0.30288     0.18173   0.19396E+03
    31.19000     0.36345     0.18173   0.18191E+03
    31.19000     0.42403     0.18173   0.16382E+04
    31.19000     0.48461     0.18173   0.51387E+04
    31.19000     0.54518     0.18173   0.12706E+05
    31.19000     0.60576     0.18173   0.30411E+05
    31.19000     0.66633     0.18173   0.64895E+05
    31.19000     0.72691     0.18173   0.11396E+06
    31.19000     0.78748     0.18173   0.16216E+06
    31.19000     0.84806     0.18173   0.18967E+06
    31.19000     0.90864     0.18173   0.18721E+06
    31.19000     0.96921     0.18173   0.16183E+06
    31.19000     1.02979     0.18173   0.12900E+06
    31.19000     1.09036     0.18173   0.10025E+06
    31.19000     1.15094     0.18173   0.78068E+05
    31.19000     1.21151     0.18173   0.59393E+05
    31.19000     1.27209     0.18173   0.41595E+05
    31.19000     1.33266     0.18173   0.25112E+05
    31.19000     1.39324     0.18173   0.11999E+05
    31.19000     1.45382     0.18173   0.35010E+04
    31.19000     1.51439     0.18173   0.00000E+00
    31.19000    -1.51439     0.24230   0.00000E+00
    31.19000    -1.45382     0.24230   0.19646E+04
    31.19000    -1.39324     0.24230   0.87303E+04
    31.19000    -1.33266     0.24230   0.21323E+05
    31.19000    -1.27209     0.24230   0.39605E+05
    31.19000    -1.21151     0.24230   0.61846E+05
    31.19000    -1.15094     0.24230   0.86216E+05
    31.19000    -1.09036     0.24230   0.11179E+06
    31.19000    -1.02979     0.24230   0.13771E+06
    31.19000    -0.96921     0.24230   0.16095E+06
    31.19000    -0.90864     0.24230   0.17465E+06
    31.19000    -0.84806     0.24230   0.17032E+06
    31.19000    -0.78748     0.24230   0.14418E+06
    31.19000    -0.72691     0.24230   0.10254E+06
    31.19000    -0.66633     0.24230   0.59522E+05
    31.19000    -0.60576     0.24230   0.27561E+05
    31.19000    -0.54518     0.24230   0.10043E+05
    31.19000    -0.48461     0.24230   0.27021E+04
    31.19000    -0.42403     0.24230   0.30758E+03
    31.19000    -0.36345     0.24230   0.28969E+03
    31.19000    -0.30288     0.24230   0.13755E+04
    31.19000    -0.24230     0.24230   0.20530E+04
    31.19000    -0.18173     0.24230   0.16262E+04
    31.19000    -0.12115     0.24230   0.10746E+04
    31.19000    -0.06058     0.24230   0.14123E+04
    31.19000     0.00000     0.24230   0.20279E+04
    31.19000     0.06058     0.24230   0.18267E+04
    31.19000     0.12115     0.24230   0.12216E+04
    31.19000     0.18173     0.24230   0.14605E+04
    31.19000     0.24230     0.24230   0.23465E+04
    31.19000     0.30288     0.24230   0.23264E+04
    31.19000     0.36345     0.24230   0.10126E+04
    31.19000     0.42403     0.24230   0.26929E+03
    31.19000     0.48461     0.24230   0.30462E+04
    31.19000     0.54518     0.24230   0.13273E+05
    31.19000     0.60576     0.24230   0.36756E+05
    31.19000     0.66633     0.24230   0.77971E+05
    31.19000     0.72691     0.24230   0.13241E+06
    31.19000     0.78748     0.24230   0.18366E+06
    31.19000     0.84806     0.24230   0.21237E+06
    31.19000     0.90864     0.24230   0.20991E+06
    31.19000     0.96921     0.24230   0.18309E+06
    31.19000     1.02979     0.24230   0.14637E+06
    31.19000     1.09036     0.24230   0.11114E+06
    31.19000     1.15094     0.24230   0.81516E+05
    31.19000     1.21151     0.24230   0.56995E+05
    31.19000     1.27209     0.24230   0.36478E+05
    31.19000     1.33266     0.24230   0.20139E+05
    31.19000     1.39324     0.24230   0.87166E+04
    31.19000     1.45382     0.24230   0.21370E+04
    31.19000     1.51439     0.24230   0.00000E+00
    31.19000    -1.51439     0.30288   0.00000E+00
    31.19000    -1.45382     0.30288   0.90852E+03
    31.19000    -1.39324     0.30288   0.49938E+04
    31.19000    -1.33266     0.30288   0.13282E+05
    31.19000    -1.27209     0.30288   0.27022E+05
    31.19000    -1.21151     0.30288   0.46559E+05
    31.19000    -1.15094     0.30288   0.70979E+05
    31.19000    -1.09036     0.30288   0.98636E+05
    31.19000    -1.02979     0.30288   0.12842E+06
    31.19000    -0.96921     0.30288   0.15948E+06
    31.19000    -0.90864     0.30288   0.18791E+06
    31.19000    -0.84806     0.30288   0.20407E+06
    31.19000    -0.78748     0.30288   0.19657E+06
    31.19000    -0.72691     0.30288   0.16189E+06
    31.19000    -0.66633     0.30288   0.10999E+06
    31.19000    -0.60576     0.30288   0.59007E+05
    31.19000    -0.54518     0.30288   0.23431E+05
    31.19000    -0.48461     0.30288   0.65881E+04
    31.19000    -0.42403     0.30288   0.26193E+04
    31.19000    -0.36345     0.30288   0.36431E+04
    31.19000    -0.30288     0.30288   0.48611E+04
    31.19000    -0.24230     0.30288   0.48993E+04
    31.19000    -0.18173     0.30288   0.38770E+04
    31.19000    -0.12115     0.30288   0.22979E+04
    31.19000    -0.06058     0.30288   0.96640E+03
    31.19000     0.00000     0.30288   0.58286E+03
    31.19000     0.06058     0.30288   0.11455E+04
    31.19000     0.12115     0.30288   0.22796E+04
    31.19000     0.18173     0.30288   0.39267E+04
    31.19000     0.24230     0.30288   0.58500E+04
    31.19000     0.30288     0.30288   0.67033E+04
    31.19000     0.36345     0.30288   0.51080E+04
    31.19000     0.42403     0.30288   0.27001E+04
    31.19000     0.48461     0.30288   0.59527E+04
    31.19000     0.54518     0.30288   0.24203E+05
    31.19000     0.60576     0.30288   0.64110E+05
    31.19000     0.66633     0.30288   0.12301E+06
    31.19000     0.72691     0.30288   0.18585E+06
    31.19000     0.78748     0.30288   0.23077E+06
    31.19000     0.84806     0.30288   0.24198E+06
    31.19000     0.90864     0.30288   0.21979E+06
    31.19000     0.96921     0.30288   0.17828E+06
    31.19000     1.02979     0.30288   0.13369E+06
    31.19000     1.09036     0.30288   0.95331E+05
    31.19000     1.15094     0.30288   0.65164E+05
    31.19000     1.21151     0.30288   0.42111E+05
    31.19000     1.27209     0.30288   0.25006E+05
    31.19000     1.33266     0.30288   0.13037E+05
    31.19000     1.39324     0.30288   0.53774E+04
    31.19000     1.45382     0.30288   0.10918E+04
    31.19000     1.51439     0.30288   0.00000E+00
    31.19000    -1.51439     0.36345   0.00000E+00
    31.19000    -1.45382     0.36345   0.31939E+03
    31.19000    -1.39324     0.36345   0.25054E+04
    31.19000    -1.33266     0.36345   0.68702E+04
    31.19000    -1.27209     0.36345   0.15088E+05
    31.19000    -1.21151     0.36345   0.28538E+05
    31.19000    -1.15094     0.36345   0.46727E+05
    31.19000    -1.09036     0.36345   0.68467E+05
    31.19000    -1.02979     0.36345   0.95493E+05
    31.19000    -0.96921     0.36345   0.13262E+06
    31.19000    -0.90864     0.36345   0.18042E+06
    31.19000    -0.84806     0.36345   0.22668E+06
    31.19000    -0.78748     0.36345   0.24876E+06
    31.19000    -0.72691     0.36345   0.22918E+06
    31.19000    -0.66633     0.36345   0.17147E+06
    31.19000    -0.60576     0.36345   0.10028E+06
    31.19000    -0.54518     0.36345   0.44125E+05
    31.19000    -0.48461     0.36345   0.16091E+05
    31.19000    -0.42403     0.36345   0.94397E+04
    31.19000    -0.36345     0.36345   0.98250E+04
    31.19000    -0.30288     0.36345   0.92237E+04
    31.19000    -0.24230     0.36345   0.78567E+04
    31.19000    -0.18173     0.36345   0.69642E+04
    31.19000    -0.12115     0.36345   0.51742E+04
    31.19000    -0.06058     0.36345   0.20282E+04
    31.19000     0.00000     0.36345   0.12074E+03
    31.19000     0.06058     0.36345   0.13562E+04
    31.19000     0.12115     0.36345   0.41362E+04
    31.19000     0.18173     0.36345   0.64159E+04
    31.19000     0.24230     0.36345   0.85794E+04
    31.19000     0.30288     0.36345   0.10688E+05
    31.19000     0.36345     0.36345   0.10193E+05
    31.19000     0.42403     0.36345   0.72833E+04
    31.19000     0.48461     0.36345   0.11836E+05
    31.19000     0.54518     0.36345   0.39738E+05
    31.19000     0.60576     0.36345   0.98418E+05
    31.19000     0.66633     0.36345   0.17547E+06
    31.19000     0.72691     0.36345   0.24251E+06
    31.19000     0.78748     0.36345   0.27246E+06
    31.19000     0.84806     0.36345   0.25651E+06
    31.19000     0.90864     0.36345   0.20786E+06
    31.19000     0.96921     0.36345   0.15001E+06
    31.19000     1.02979     0.36345   0.10080E+06
    31.19000     1.09036     0.36345   0.65500E+05
    31.19000     1.15094     0.36345   0.41324E+05
    31.19000     1.21151     0.36345   0.24694E+05
    31.19000     1.27209     0.36345   0.13750E+05
    31.19000     1.33266     0.36345   0.70756E+04
    31.19000     1.39324     0.36345   0.29880E+04
    31.19000     1.45382     0.36345   0.42420E+03
    31.19000     1.51439     0.36345   0.00000E+00
    31.19000    -1.51439     0.42403   0.00000E+00
    31.19000    -1.45382     0.42403   0.00000E+00
    31.19000    -1.39324     0.42403   0.12143E+04
    31.19000    -1.33266     0.42403   0.33101E+04
    31.19000    -1.27209     0.42403   0.77015E+04
    31.19000    -1.21151     0.42403   0.15585E+05
    31.19000    -1.15094     0.42403   0.26030E+05
    31.19000    -1.09036     0.42403   0.38526E+05
    31.19000    -1.02979     0.42403   0.58286E+05
    31.19000    -0.96921     0.42403   0.95786E+05
    31.19000    -0.90864     0.42403   0.15596E+06
    31.19000    -0.84806     0.42403   0.22561E+06
    31.19000    -0.78748     0.42403   0.27424E+06
    31.19000    -0.72691     0.42403   0.27292E+06
    31.19000    -0.66633     0.42403   0.21767E+06
    31.19000    -0.60576     0.42403   0.13585E+06
    31.19000    -0.54518     0.42403   0.66647E+05
    31.19000    -0.48461     0.42403   0.31871E+05
    31.19000    -0.42403     0.42403   0.24321E+05
    31.19000    -0.36345     0.42403   0.23593E+05
    31.19000    -0.30288     0.42403   0.18876E+05
    31.19000    -0.24230     0.42403   0.13135E+05
    31.19000    -0.18173     0.42403   0.10245E+05
    31.19000    -0.12115     0.42403   0.76692E+04
    31.19000    -0.06058     0.42403   0.31315E+04
    31.19000     0.00000     0.42403   0.59651E+02
    31.19000     0.06058     0.42403   0.17410E+04
    31.19000     0.12115     0.42403   0.57607E+04
    31.19000     0.18173     0.42403   0.90183E+04
    31.19000     0.24230     0.42403   0.13097E+05
    31.19000     0.30288     0.42403   0.18957E+05
    31.19000     0.36345     0.42403   0.21437E+05
    31.19000     0.42403     0.42403   0.17942E+05
    31.19000     0.48461     0.42403   0.21245E+05
    31.19000     0.54518     0.42403   0.53713E+05
    31.19000     0.60576     0.42403   0.12346E+06
    31.19000     0.66633     0.42403   0.20910E+06
    31.19000     0.72691     0.42403   0.27177E+06
    31.19000     0.78748     0.42403   0.28299E+06
    31.19000     0.84806     0.42403   0.24284E+06
    31.19000     0.90864     0.42403   0.17560E+06
    31.19000     0.96921     0.42403   0.11040E+06
    31.19000     1.02979     0.42403   0.63920E+05
    31.19000     1.09036     0.42403   0.36694E+05
    31.19000     1.15094     0.42403   0.21370E+05
    31.19000     1.21151     0.42403   0.12022E+05
    31.19000     1.27209     0.42403   0.64570E+04
    31.19000     1.33266     0.42403   0.35165E+04
    31.19000     1.39324     0.42403   0.15958E+04
    31.19000     1.45382     0.42403   0.00000E+00
    31.19000     1.51439     0.42403   0.00000E+00
    31.19000    -1.51439     0.48461   0.00000E+00
    31.19000    -1.45382     0.48461   0.00000E+00
    31.19000    -1.39324     0.48461   0.59433E+03
    31.19000    -1.33266     0.48461   0.17747E+04
    31.19000    -1.27209     0.48461   0.42570E+04
    31.19000    -1.21151     0.48461   0.85115E+04
    31.19000    -1.15094     0.48461   0.12969E+05
    31.19000    -1.09036     0.48461   0.17626E+05
    31.19000    -1.02979     0.48461   0.29701E+05
    31.19000    -0.96921     0.48461   0.62384E+05
    31.19000    -0.90864     0.48461   0.12332E+06
    31.19000    -0.84806     0.48461   0.20133E+06
    31.19000    -0.78748     0.48461   0.26529E+06
    31.19000    -0.72691     0.48461   0.28124E+06
    31.19000    -0.66633     0.48461   0.23833E+06
    31.19000    -0.60576     0.48461   0.16134E+06
    31.19000    -0.54518     0.48461   0.93703E+05
    31.19000    -0.48461     0.48461   0.62380E+05
    31.19000    -0.42403     0.48461   0.59142E+05
    31.19000    -0.36345     0.48461   0.57706E+05
    31.19000    -0.30288     0.48461   0.44617E+05
    31.19000    -0.24230     0.48461   0.27151E+05
    31.19000    -0.18173     0.48461   0.15397E+05
    31.19000    -0.12115     0.48461   0.88520E+04
    31.19000    -0.06058     0.48461   0.33290E+04
    31.19000     0.00000     0.48461   0.24326E+03
    31.19000     0.06058     0.48461   0.23832E+04
    31.19000     0.12115     0.48461   0.78739E+04
    31.19000     0.18173     0.48461   0.15190E+05
    31.19000     0.24230     0.48461   0.27495E+05
    31.19000     0.30288     0.48461   0.43982E+05
    31.19000     0.36345     0.48461   0.53451E+05
    31.19000     0.42403     0.48461   0.48515E+05
    31.19000     0.48461     0.48461   0.44319E+05
    31.19000     0.54518     0.48461   0.69940E+05
    31.19000     0.60576     0.48461   0.13560E+06
    31.19000     0.66633     0.48461   0.21472E+06
    31.19000     0.72691     0.48461   0.26362E+06
    31.19000     0.78748     0.48461   0.25676E+06
    31.19000     0.84806     0.48461   0.20264E+06
    31.19000     0.90864     0.48461   0.13121E+06
    31.19000     0.96921     0.48461   0.70767E+05
    31.19000     1.02979     0.48461   0.33582E+05
    31.19000     1.09036     0.48461   0.16178E+05
    31.19000     1.15094     0.48461   0.89475E+04
    31.19000     1.21151     0.48461   0.51732E+04
    31.19000     1.27209     0.48461   0.29426E+04
    31.19000     1.33266     0.48461   0.18271E+04
    31.19000     1.39324     0.48461   0.81175E+03
    31.19000     1.45382     0.48461   0.00000E+00
    31.19000     1.51439     0.48461   0.00000E+00
    31.19000    -1.51439     0.54518   0.00000E+00
    31.19000    -1.45382     0.54518   0.00000E+00
    31.19000    -1.39324     0.54518   0.22856E+03
    31.19000    -1.33266     0.54518   0.11111E+04
    31.19000    -1.27209     0.54518   0.27014E+04
    31.19000    -1.21151     0.54518   0.48327E+04
    31.19000    -1.15094     0.54518   0.57546E+04
    31.19000    -1.09036     0.54518   0.58521E+04
    31.19000    -1.02979     0.54518   0.12318E+05
    31.19000    -0.96921     0.54518   0.37631E+05
    31.19000    -0.90864     0.54518   0.90250E+05
    31.19000    -0.84806     0.54518   0.16346E+06
    31.19000    -0.78748     0.54518   0.23173E+06
    31.19000    -0.72691     0.54518   0.26220E+06
    31.19000    -0.66633     0.54518   0.23904E+06
    31.19000    -0.60576     0.54518   0.18115E+06
    31.19000    -0.54518     0.54518   0.13020E+06
    31.19000    -0.48461     0.54518   0.11347E+06
    31.19000    -0.42403     0.54518   0.11970E+06
    31.19000    -0.36345     0.54518   0.11670E+06
    31.19000    -0.30288     0.54518   0.89201E+05
    31.19000    -0.24230     0.54518   0.51094E+05
    31.19000    -0.18173     0.54518   0.22809E+05
    31.19000    -0.12115     0.54518   0.93395E+04
    31.19000    -0.06058     0.54518   0.40882E+04
    31.19000     0.00000     0.54518   0.26718E+04
    31.19000     0.06058     0.54518   0.50161E+04
    31.19000     0.12115     0.54518   0.11724E+05
    31.19000     0.18173     0.54518   0.26376E+05
    31.19000     0.24230     0.54518   0.54324E+05
    31.19000     0.30288     0.54518   0.89972E+05
    31.19000     0.36345     0.54518   0.11231E+06
    31.19000     0.42403     0.54518   0.10677E+06
    31.19000     0.48461     0.54518   0.89698E+05
    31.19000     0.54518     0.54518   0.97039E+05
    31.19000     0.60576     0.54518   0.14368E+06
    31.19000     0.66633     0.54518   0.20303E+06
    31.19000     0.72691     0.54518   0.23187E+06
    31.19000     0.78748     0.54518   0.20983E+06
    31.19000     0.84806     0.54518   0.15142E+06
    31.19000     0.90864     0.54518   0.86919E+05
    31.19000     0.96921     0.54518   0.38909E+05
    31.19000     1.02979     0.54518   0.13425E+05
    31.19000     1.09036     0.54518   0.44290E+04
    31.19000     1.15094     0.54518   0.26326E+04
    31.19000     1.21151     0.54518   0.21250E+04
    31.19000     1.27209     0.54518   0.15477E+04
    31.19000     1.33266     0.54518   0.10680E+04
    31.19000     1.39324     0.54518   0.30333E+03
    31.19000     1.45382     0.54518   0.00000E+00
    31.19000     1.51439     0.54518   0.00000E+00
    31.19000    -1.51439     0.60576   0.00000E+00
    31.19000    -1.45382     0.60576   0.00000E+00
    31.19000    -1.39324     0.60576   0.00000E+00
    31.19000    -1.33266     0.60576   0.64617E+03
    31.19000    -1.27209     0.60576   0.17525E+04
    31.19000    -1.21151     0.60576   0.27616E+04
    31.19000    -1.15094     0.60576   0.22318E+04
    31.19000    -1.09036     0.60576   0.80743E+03
    31.19000    -1.02979     0.60576   0.42890E+04
    31.19000    -0.96921     0.60576   0.22481E+05
    31.19000    -0.90864     0.60576   0.63520E+05
    31.19000    -0.84806     0.60576   0.12569E+06
    31.19000    -0.78748     0.60576   0.19126E+06
    31.19000    -0.72691     0.60576   0.23171E+06
    31.19000    -0.66633     0.60576   0.22887E+06
    31.19000    -0.60576     0.60576   0.19565E+06
    31.19000    -0.54518     0.60576   0.16857E+06
    31.19000    -0.48461     0.60576   0.17106E+06
    31.19000    -0.42403     0.60576   0.18733E+06
    31.19000    -0.36345     0.60576   0.18076E+06
    31.19000    -0.30288     0.60576   0.13645E+06
    31.19000    -0.24230     0.60576   0.76258E+05
    31.19000    -0.18173     0.60576   0.31913E+05
    31.19000    -0.12115     0.60576   0.14397E+05
    31.19000    -0.06058     0.60576   0.13374E+05
    31.19000     0.00000     0.60576   0.15774E+05
    31.19000     0.06058     0.60576   0.17113E+05
    31.19000     0.12115     0.60576   0.22048E+05
    31.19000     0.18173     0.60576   0.41973E+05
    31.19000     0.24230     0.60576   0.85454E+05
    31.19000     0.30288     0.60576   0.14155E+06
    31.19000     0.36345     0.60576   0.17890E+06
    31.19000     0.42403     0.60576   0.17493E+06
    31.19000     0.48461     0.60576   0.14529E+06
    31.19000     0.54518     0.60576   0.13108E+06
    31.19000     0.60576     0.60576   0.15316E+06
    31.19000     0.66633     0.60576   0.18893E+06
    31.19000     0.72691     0.60576   0.19865E+06
    31.19000     0.78748     0.60576   0.16642E+06
    31.19000     0.84806     0.60576   0.10949E+06
    31.19000     0.90864     0.60576   0.55547E+05
    31.19000     0.96921     0.60576   0.20355E+05
    31.19000     1.02979     0.60576   0.42925E+04
    31.19000     1.09036     0.60576   0.19743E+03
    31.19000     1.15094     0.60576   0.58874E+03
    31.19000     1.21151     0.60576   0.11577E+04
    31.19000     1.27209     0.60576   0.10347E+04
    31.19000     1.33266     0.60576   0.60931E+03
    31.19000     1.39324     0.60576   0.00000E+00
    31.19000     1.45382     0.60576   0.00000E+00
    31.19000     1.51439     0.60576   0.00000E+00
    31.19000    -1.51439     0.66633   0.00000E+00
    31.19000    -1.45382     0.66633   0.00000E+00
    31.19000    -1.39324     0.66633   0.00000E+00
    31.19000    -1.33266     0.66633   0.22689E+03
    31.19000    -1.27209     0.66633   0.10072E+04
    31.19000    -1.21151     0.66633   0.16352E+04
    31.19000    -1.15094     0.66633   0.11282E+04
    31.19000    -1.09036     0.66633   0.17459E+03
    31.19000    -1.02979     0.66633   0.28130E+04
    31.19000    -0.96921     0.66633   0.15990E+05
    31.19000    -0.90864     0.66633   0.47080E+05
    31.19000    -0.84806     0.66633   0.97933E+05
    31.19000    -0.78748     0.66633   0.15698E+06
    31.19000    -0.72691     0.66633   0.20028E+06
    31.19000    -0.66633     0.66633   0.20994E+06
    31.19000    -0.60576     0.66633   0.19518E+06
    31.19000    -0.54518     0.66633   0.18691E+06
    31.19000    -0.48461     0.66633   0.20334E+06
    31.19000    -0.42403     0.66633   0.22549E+06
    31.19000    -0.36345     0.66633   0.21633E+06
    31.19000    -0.30288     0.66633   0.16359E+06
    31.19000    -0.24230     0.66633   0.94712E+05
    31.19000    -0.18173     0.66633   0.47914E+05
    31.19000    -0.12115     0.66633   0.36811E+05
    31.19000    -0.06058     0.66633   0.46361E+05
    31.19000     0.00000     0.66633   0.54838E+05
    31.19000     0.06058     0.66633   0.53467E+05
    31.19000     0.12115     0.66633   0.51074E+05
    31.19000     0.18173     0.66633   0.66851E+05
    31.19000     0.24230     0.66633   0.11317E+06
    31.19000     0.30288     0.66633   0.17662E+06
    31.19000     0.36345     0.66633   0.22033E+06
    31.19000     0.42403     0.66633   0.21690E+06
    31.19000     0.48461     0.66633   0.17970E+06
    31.19000     0.54518     0.66633   0.15086E+06
    31.19000     0.60576     0.66633   0.15521E+06
    31.19000     0.66633     0.66633   0.17504E+06
    31.19000     0.72691     0.66633   0.17450E+06
    31.19000     0.78748     0.66633   0.13962E+06
    31.19000     0.84806     0.66633   0.87321E+05
    31.19000     0.90864     0.66633   0.42230E+05
    31.19000     0.96921     0.66633   0.15483E+05
    31.19000     1.02979     0.66633   0.42093E+04
    31.19000     1.09036     0.66633   0.12607E+04
    31.19000     1.15094     0.66633   0.11742E+04
    31.19000     1.21151     0.66633   0.11904E+04
    31.19000     1.27209     0.66633   0.75978E+03
    31.19000     1.33266     0.66633   0.22529E+03
    31.19000     1.39324     0.66633   0.00000E+00
    31.19000     1.45382     0.66633   0.00000E+00
    31.19000     1.51439     0.66633   0.00000E+00
    31.19000    -1.51439     0.72691   0.00000E+00
    31.19000    -1.45382     0.72691   0.00000E+00
    31.19000    -1.39324     0.72691   0.00000E+00
    31.19000    -1.33266     0.72691   0.00000E+00
    31.19000    -1.27209     0.72691   0.45584E+03
    31.19000    -1.21151     0.72691   0.10344E+04
    31.19000    -1.15094     0.72691   0.10985E+04
    31.19000    -1.09036     0.72691   0.12197E+04
    31.19000    -1.02979     0.72691   0.40632E+04
    31.19000    -0.96921     0.72691   0.14557E+05
    31.19000    -0.90864     0.72691   0.39164E+05
    31.19000    -0.84806     0.72691   0.80936E+05
    31.19000    -0.78748     0.72691   0.13113E+06
    31.19000    -0.72691     0.72691   0.16912E+06
    31.19000    -0.66633     0.72691   0.17917E+06
    31.19000    -0.60576     0.72691   0.16959E+06
    31.19000    -0.54518     0.72691   0.16723E+06
    31.19000    -0.48461     0.72691   0.18694E+06
    31.19000    -0.42403     0.72691   0.21090E+06
    31.19000    -0.36345     0.72691   0.20656E+06
    31.19000    -0.30288     0.72691   0.16431E+06
    31.19000    -0.24230     0.72691   0.11044E+06
    31.19000    -0.18173     0.72691   0.80910E+05
    31.19000    -0.12115     0.72691   0.87578E+05
    31.19000    -0.06058     0.72691   0.11214E+06
    31.19000     0.00000     0.72691   0.12781E+06
    31.19000     0.06058     0.72691   0.12314E+06
    31.19000     0.12115     0.72691   0.10934E+06
    31.19000     0.18173     0.72691   0.11007E+06
    31.19000     0.24230     0.72691   0.14031E+06
    31.19000     0.30288     0.72691   0.18829E+06
    31.19000     0.36345     0.72691   0.21991E+06
    31.19000     0.42403     0.72691   0.20974E+06
    31.19000     0.48461     0.72691   0.16927E+06
    31.19000     0.54518     0.72691   0.13685E+06
    31.19000     0.60576     0.72691   0.13647E+06
    31.19000     0.66633     0.72691   0.15336E+06
    31.19000     0.72691     0.72691   0.15429E+06
    31.19000     0.78748     0.72691   0.12482E+06
    31.19000     0.84806     0.72691   0.79405E+05
    31.19000     0.90864     0.72691   0.40401E+05
    31.19000     0.96921     0.72691   0.17515E+05
    31.19000     1.02979     0.72691   0.74001E+04
    31.19000     1.09036     0.72691   0.36329E+04
    31.19000     1.15094     0.72691   0.21725E+04
    31.19000     1.21151     0.72691   0.12428E+04
    31.19000     1.27209     0.72691   0.44613E+03
    31.19000     1.33266     0.72691   0.00000E+00
    31.19000     1.39324     0.72691   0.00000E+00
    31.19000     1.45382     0.72691   0.00000E+00
    31.19000     1.51439     0.72691   0.00000E+00
    31.19000    -1.51439     0.78748   0.00000E+00
    31.19000    -1.45382     0.78748   0.00000E+00
    31.19000    -1.39324     0.78748   0.00000E+00
    31.19000    -1.33266     0.78748   0.00000E+00
    31.19000    -1.27209     0.78748   0.13276E+03
    31.19000    -1.21151     0.78748   0.67937E+03
    31.19000    -1.15094     0.78748   0.11179E+04
    31.19000    -1.09036     0.78748   0.18512E+04
    31.19000    -1.02979     0.78748   0.48182E+04
    31.19000    -0.96921     0.78748   0.13923E+05
    31.19000    -0.90864     0.78748   0.34687E+05
    31.19000    -0.84806     0.78748   0.69445E+05
    31.19000    -0.78748     0.78748   0.10962E+06
    31.19000    -0.72691     0.78748   0.13661E+06
    31.19000    -0.66633     0.78748   0.13768E+06
    31.19000    -0.60576     0.78748   0.12199E+06
    31.19000    -0.54518     0.78748   0.11444E+06
    31.19000    -0.48461     0.78748   0.12972E+06
    31.19000    -0.42403     0.78748   0.15563E+06
    31.19000    -0.36345     0.78748   0.16673E+06
    31.19000    -0.30288     0.78748   0.15326E+06
    31.19000    -0.24230     0.78748   0.13258E+06
    31.19000    -0.18173     0.78748   0.13112E+06
    31.19000    -0.12115     0.78748   0.15746E+06
    31.19000    -0.06058     0.78748   0.19446E+06
    31.19000     0.00000     0.78748   0.21588E+06
    31.19000     0.06058     0.78748   0.20953E+06
    31.19000     0.12115     0.78748   0.18622E+06
    31.19000     0.18173     0.78748   0.16893E+06
    31.19000     0.24230     0.78748   0.17208E+06
    31.19000     0.30288     0.78748   0.18750E+06
    31.19000     0.36345     0.78748   0.19048E+06
    31.19000     0.42403     0.78748   0.16440E+06
    31.19000     0.48461     0.78748   0.12117E+06
    31.19000     0.54518     0.78748   0.92487E+05
    31.19000     0.60576     0.78748   0.97081E+05
    31.19000     0.66633     0.78748   0.12028E+06
    31.19000     0.72691     0.78748   0.13028E+06
    31.19000     0.78748     0.78748   0.11109E+06
    31.19000     0.84806     0.78748   0.73909E+05
    31.19000     0.90864     0.78748   0.39541E+05
    31.19000     0.96921     0.78748   0.18392E+05
    31.19000     1.02979     0.78748   0.84187E+04
    31.19000     1.09036     0.78748   0.41292E+04
    31.19000     1.15094     0.78748   0.21010E+04
    31.19000     1.21151     0.78748   0.88955E+03
    31.19000     1.27209     0.78748   0.13450E+03
    31.19000     1.33266     0.78748   0.00000E+00
    31.19000     1.39324     0.78748   0.00000E+00
    31.19000     1.45382     0.78748   0.00000E+00
    31.19000     1.51439     0.78748   0.00000E+00
    31.19000    -1.51439     0.84806   0.00000E+00
    31.19000    -1.45382     0.84806   0.00000E+00
    31.19000    -1.39324     0.84806   0.00000E+00
    31.19000    -1.33266     0.84806   0.00000E+00
    31.19000    -1.27209     0.84806   0.00000E+00
    31.19000    -1.21151     0.84806   0.40718E+03
    31.19000    -1.15094     0.84806   0.10204E+04
    31.19000    -1.09036     0.84806   0.18643E+04
    31.19000    -1.02979     0.84806   0.45267E+04
    31.19000    -0.96921     0.84806   0.12479E+05
    31.19000    -0.90864     0.84806   0.30379E+05
    31.19000    -0.84806     0.84806   0.59161E+05
    31.19000    -0.78748     0.84806   0.89522E+05
    31.19000    -0.72691     0.84806   0.10446E+06
    31.19000    -0.66633     0.84806   0.94352E+05
    31.19000    -0.60576     0.84806   0.69715E+05
    31.19000    -0.54518     0.84806   0.54650E+05
    31.19000    -0.48461     0.84806   0.65343E+05
    31.19000    -0.42403     0.84806   0.96299E+05
    31.19000    -0.36345     0.84806   0.12814E+06
    31.19000    -0.30288     0.84806   0.14760E+06
    31.19000    -0.24230     0.84806   0.15932E+06
    31.19000    -0.18173     0.84806   0.17874E+06
    31.19000    -0.12115     0.84806   0.21364E+06
    31.19000    -0.06058     0.84806   0.25317E+06
    31.19000     0.00000     0.84806   0.27626E+06
    31.19000     0.06058     0.84806   0.27137E+06
    31.19000     0.12115     0.84806   0.24647E+06
    31.19000     0.18173     0.84806   0.21969E+06
    31.19000     0.24230     0.84806   0.20138E+06
    31.19000     0.30288     0.84806   0.18556E+06
    31.19000     0.36345     0.84806   0.15803E+06
    31.19000     0.42403     0.84806   0.11357E+06
    31.19000     0.48461     0.84806   0.66657E+05
    31.19000     0.54518     0.84806   0.42569E+05
    31.19000     0.60576     0.84806   0.53463E+05
    31.19000     0.66633     0.84806   0.83693E+05
    31.19000     0.72691     0.84806   0.10290E+06
    31.19000     0.78748     0.84806   0.93973E+05
    31.19000     0.84806     0.84806   0.64951E+05
    31.19000     0.90864     0.84806   0.35081E+05
    31.19000     0.96921     0.84806   0.15781E+05
    31.19000     1.02979     0.84806   0.66290E+04
    31.19000     1.09036     0.84806   0.29129E+04
    31.19000     1.15094     0.84806   0.13175E+04
    31.19000     1.21151     0.84806   0.40623E+03
    31.19000     1.27209     0.84806   0.00000E+00
    31.19000     1.33266     0.84806   0.00000E+00
    31.19000     1.39324     0.84806   0.00000E+00
    31.19000     1.45382     0.84806   0.00000E+00
    31.19000     1.51439     0.84806   0.00000E+00
    31.19000    -1.51439     0.90864   0.00000E+00
    31.19000    -1.45382     0.90864   0.00000E+00
    31.19000    -1.39324     0.90864   0.00000E+00
    31.19000    -1.33266     0.90864   0.00000E+00
    31.19000    -1.27209     0.90864   0.00000E+00
    31.19000    -1.21151     0.90864   0.00000E+00
    31.19000    -1.15094     0.90864   0.77288E+03
    31.19000    -1.09036     0.90864   0.17425E+04
    31.19000    -1.02979     0.90864   0.40386E+04
    31.19000    -0.96921     0.90864   0.10705E+05
    31.19000    -0.90864     0.90864   0.25650E+05
    31.19000    -0.84806     0.90864   0.48770E+05
    31.19000    -0.78748     0.90864   0.70683E+05
    31.19000    -0.72691     0.90864   0.76493E+05
    31.19000    -0.66633     0.90864   0.59611E+05
    31.19000    -0.60576     0.90864   0.31541E+05
    31.19000    -0.54518     0.90864   0.14979E+05
    31.19000    -0.48461     0.90864   0.26159E+05
    31.19000    -0.42403     0.90864   0.63372E+05
    31.19000    -0.36345     0.90864   0.11029E+06
    31.19000    -0.30288     0.90864   0.14949E+06
    31.19000    -0.24230     0.90864   0.17547E+06
    31.19000    -0.18173     0.90864   0.19671E+06
    31.19000    -0.12115     0.90864   0.22361E+06
    31.19000    -0.06058     0.90864   0.25412E+06
    31.19000     0.00000     0.90864   0.27414E+06
    31.19000     0.06058     0.90864   0.27322E+06
    31.19000     0.12115     0.90864   0.25567E+06
    31.19000     0.18173     0.90864   0.23332E+06
    31.19000     0.24230     0.90864   0.21073E+06
    31.19000     0.30288     0.90864   0.18141E+06
    31.19000     0.36345     0.90864   0.13779E+06
    31.19000     0.42403     0.90864   0.83064E+05
    31.19000     0.48461     0.90864   0.34073E+05
    31.19000     0.54518     0.90864   0.11637E+05
    31.19000     0.60576     0.90864   0.23536E+05
    31.19000     0.66633     0.90864   0.54723E+05
    31.19000     0.72691     0.90864   0.77699E+05
    31.19000     0.78748     0.90864   0.75518E+05
    31.19000     0.84806     0.90864   0.53464E+05
    31.19000     0.90864     0.90864   0.28502E+05
    31.19000     0.96921     0.90864   0.11979E+05
    31.19000     1.02979     0.90864   0.44274E+04
    31.19000     1.09036     0.90864   0.17096E+04
    31.19000     1.15094     0.90864   0.65251E+03
    31.19000     1.21151     0.90864   0.00000E+00
    31.19000     1.27209     0.90864   0.00000E+00
    31.19000     1.33266     0.90864   0.00000E+00
    31.19000     1.39324     0.90864   0.00000E+00
    31.19000     1.45382     0.90864   0.00000E+00
    31.19000     1.51439     0.90864   0.00000E+00
    31.19000    -1.51439     0.96921   0.00000E+00
    31.19000    -1.45382     0.96921   0.00000E+00
    31.19000    -1.39324     0.96921   0.00000E+00
    31.19000    -1.33266     0.96921   0.00000E+00
    31.19000    -1.27209     0.96921   0.00000E+00
    31.19000    -1.21151     0.96921   0.00000E+00
    31.19000    -1.15094     0.96921   0.17434E+03
    31.19000    -1.09036     0.96921   0.12816E+04
    31.19000    -1.02979     0.96921   0.33499E+04
    31.19000    -0.96921     0.96921   0.86338E+04
    31.19000    -0.90864     0.96921   0.20290E+05
    31.19000    -0.84806     0.96921   0.37932E+05
    31.19000    -0.78748     0.96921   0.53360E+05
    31.19000    -0.72691     0.96921   0.54664E+05
    31.19000    -0.66633     0.96921   0.38163E+05
    31.19000    -0.60576     0.96921   0.15310E+05
    31.19000    -0.54518     0.96921   0.54662E+04
    31.19000    -0.48461     0.96921   0.21507E+05
    31.19000    -0.42403     0.96921   0.61257E+05
    31.19000    -0.36345     0.96921   0.10951E+06
    31.19000    -0.30288     0.96921   0.14789E+06
    31.19000    -0.24230     0.96921   0.16742E+06
    31.19000    -0.18173     0.96921   0.17465E+06
    31.19000    -0.12115     0.96921   0.18330E+06
    31.19000    -0.06058     0.96921   0.19850E+06
    31.19000     0.00000     0.96921   0.21227E+06
    31.19000     0.06058     0.96921   0.21563E+06
    31.19000     0.12115     0.96921   0.20979E+06
    31.19000     0.18173     0.96921   0.20118E+06
    31.19000     0.24230     0.96921   0.18955E+06
    31.19000     0.30288     0.96921   0.16671E+06
    31.19000     0.36345     0.96921   0.12694E+06
    31.19000     0.42403     0.96921   0.75918E+05
    31.19000     0.48461     0.96921   0.29921E+05
    31.19000     0.54518     0.96921   0.67497E+04
    31.19000     0.60576     0.96921   0.13169E+05
    31.19000     0.66633     0.96921   0.37630E+05
    31.19000     0.72691     0.96921   0.57596E+05
    31.19000     0.78748     0.96921   0.57811E+05
    31.19000     0.84806     0.96921   0.41224E+05
    31.19000     0.90864     0.96921   0.21561E+05
    31.19000     0.96921     0.96921   0.86011E+04
    31.19000     1.02979     0.96921   0.29259E+04
    31.19000     1.09036     0.96921   0.96461E+03
    31.19000     1.15094     0.96921   0.12486E+03
    31.19000     1.21151     0.96921   0.00000E+00
    31.19000     1.27209     0.96921   0.00000E+00
    31.19000     1.33266     0.96921   0.00000E+00
    31.19000     1.39324     0.96921   0.00000E+00
    31.19000     1.45382     0.96921   0.00000E+00
    31.19000     1.51439     0.96921   0.00000E+00
    31.19000    -1.51439     1.02979   0.00000E+00
    31.19000    -1.45382     1.02979   0.00000E+00
    31.19000    -1.39324     1.02979   0.00000E+00
    31.19000    -1.33266     1.02979   0.00000E+00
    31.19000    -1.27209     1.02979   0.00000E+00
    31.19000    -1.21151     1.02979   0.00000E+00
    31.19000    -1.15094     1.02979   0.00000E+00
    31.19000    -1.09036     1.02979   0.32831E+03
    31.19000    -1.02979     1.02979   0.19980E+04
    31.19000    -0.96921     1.02979   0.58306E+04
    31.19000    -0.90864     1.02979   0.14126E+05
    31.19000    -0.84806     1.02979   0.26767E+05
    31.19000    -0.78748     1.02979   0.37736E+05
    31.19000    -0.72691     1.02979   0.38638E+05
    31.19000    -0.66633     1.02979   0.28150E+05
    31.19000    -0.60576     1.02979   0.16264E+05
    31.19000    -0.54518     1.02979   0.17053E+05
    31.19000    -0.48461     1.02979   0.37486E+05
    31.19000    -0.42403     1.02979   0.72701E+05
    31.19000    -0.36345     1.02979   0.10922E+06
    31.19000    -0.30288     1.02979   0.13252E+06
    31.19000    -0.24230     1.02979   0.13615E+06
    31.19000    -0.18173     1.02979   0.12685E+06
    31.19000    -0.12115     1.02979   0.11871E+06
    31.19000    -0.06058     1.02979   0.11983E+06
    31.19000     0.00000     1.02979   0.12672E+06
    31.19000     0.06058     1.02979   0.13256E+06
    31.19000     0.12115     1.02979   0.13661E+06
    31.19000     0.18173     1.02979   0.14155E+06
    31.19000     0.24230     1.02979   0.14479E+06
    31.19000     0.30288     1.02979   0.13781E+06
    31.19000     0.36345     1.02979   0.11457E+06
    31.19000     0.42403     1.02979   0.78376E+05
    31.19000     0.48461     1.02979   0.41400E+05
    31.19000     0.54518     1.02979   0.18174E+05
    31.19000     0.60576     1.02979   0.16265E+05
    31.19000     0.66633     1.02979   0.29532E+05
    31.19000     0.72691     1.02979   0.41957E+05
    31.19000     0.78748     1.02979   0.41323E+05
    31.19000     0.84806     1.02979   0.28862E+05
    31.19000     0.90864     1.02979   0.14512E+05
    31.19000     0.96921     1.02979   0.54060E+04
    31.19000     1.02979     1.02979   0.15890E+04
    31.19000     1.09036     1.02979   0.23377E+03
    31.19000     1.15094     1.02979   0.00000E+00
    31.19000     1.21151     1.02979   0.00000E+00
    31.19000     1.27209     1.02979   0.00000E+00
    31.19000     1.33266     1.02979   0.00000E+00
    31.19000     1.39324     1.02979   0.00000E+00
    31.19000     1.45382     1.02979   0.00000E+00
    31.19000     1.51439     1.02979   0.00000E+00
    31.19000    -1.51439     1.09036   0.00000E+00
    31.19000    -1.45382     1.09036   0.00000E+00
    31.19000    -1.39324     1.09036   0.00000E+00
    31.19000    -1.33266     1.09036   0.00000E+00
    31.19000    -1.27209     1.09036   0.00000E+00
    31.19000    -1.21151     1.09036   0.00000E+00
    31.19000    -1.15094     1.09036   0.00000E+00
    31.19000    -1.09036     1.09036   0.00000E+00
    31.19000    -1.02979     1.09036   0.40472E+03
    31.19000    -0.96921     1.09036   0.27239E+04
    31.19000    -0.90864     1.09036   0.79812E+04
    31.19000    -0.84806     1.09036   0.16477E+05
    31.19000    -0.78748     1.09036   0.24632E+05
    31.19000    -0.72691     1.09036   0.27313E+05
    31.19000    -0.66633     1.09036   0.24481E+05
    31.19000    -0.60576     1.09036   0.23405E+05
    31.19000    -0.54518     1.09036   0.32289E+05
    31.19000    -0.48461     1.09036   0.52441E+05
    31.19000    -0.42403     1.09036   0.77207E+05
    31.19000    -0.36345     1.09036   0.96726E+05
    31.19000    -0.30288     1.09036   0.10320E+06
    31.19000    -0.24230     1.09036   0.94791E+05
    31.19000    -0.18173     1.09036   0.77468E+05
    31.19000    -0.12115     1.09036   0.61661E+05
    31.19000    -0.06058     1.09036   0.54581E+05
    31.19000     0.00000     1.09036   0.55921E+05
    31.19000     0.06058     1.09036   0.61775E+05
    31.19000     0.12115     1.09036   0.70481E+05
    31.19000     0.18173     1.09036   0.82169E+05
    31.19000     0.24230     1.09036   0.94119E+05
    31.19000     0.30288     1.09036   0.99896E+05
    31.19000     0.36345     1.09036   0.93782E+05
    31.19000     0.42403     1.09036   0.75405E+05
    31.19000     0.48461     1.09036   0.51021E+05
    31.19000     0.54518     1.09036   0.30882E+05
    31.19000     0.60576     1.09036   0.22799E+05
    31.19000     0.66633     1.09036   0.25561E+05
    31.19000     0.72691     1.09036   0.29717E+05
    31.19000     0.78748     1.09036   0.26902E+05
    31.19000     0.84806     1.09036   0.17521E+05
    31.19000     0.90864     1.09036   0.79466E+04
    31.19000     0.96921     1.09036   0.24065E+04
    31.19000     1.02979     1.09036   0.31016E+03
    31.19000     1.09036     1.09036   0.00000E+00
    31.19000     1.15094     1.09036   0.00000E+00
    31.19000     1.21151     1.09036   0.00000E+00
    31.19000     1.27209     1.09036   0.00000E+00
    31.19000     1.33266     1.09036   0.00000E+00
    31.19000     1.39324     1.09036   0.00000E+00
    31.19000     1.45382     1.09036   0.00000E+00
    31.19000     1.51439     1.09036   0.00000E+00
    31.19000    -1.51439     1.15094   0.00000E+00
    31.19000    -1.45382     1.15094   0.00000E+00
    31.19000    -1.39324     1.15094   0.00000E+00
    31.19000    -1.33266     1.15094   0.00000E+00
    31.19000    -1.27209     1.15094   0.00000E+00
    31.19000    -1.21151     1.15094   0.00000E+00
    31.19000    -1.15094     1.15094   0.00000E+00
    31.19000    -1.09036     1.15094   0.00000E+00
    31.19000    -1.02979     1.15094   0.00000E+00
    31.19000    -0.96921     1.15094   0.33100E+03
    31.19000    -0.90864     1.15094   0.30582E+04
    31.19000    -0.84806     1.15094   0.83296E+04
    31.19000    -0.78748     1.15094   0.14563E+05
    31.19000    -0.72691     1.15094   0.18988E+05
    31.19000    -0.66633     1.15094   0.21703E+05
    31.19000    -0.60576     1.15094   0.26797E+05
    31.19000    -0.54518     1.15094   0.37782E+05
    31.19000    -0.48461     1.15094   0.52853E+05
    31.19000    -0.42403     1.15094   0.65944E+05
    31.19000    -0.36345     1.15094   0.71662E+05
    31.19000    -0.30288     1.15094   0.68243E+05
    31.19000    -0.24230     1.15094   0.57114E+05
    31.19000    -0.18173     1.15094   0.41834E+05
    31.19000    -0.12115     1.15094   0.27359E+05
    31.19000    -0.06058     1.15094   0.18216E+05
    31.19000     0.00000     1.15094   0.16239E+05
    31.19000     0.06058     1.15094   0.20423E+05
    31.19000     0.12115     1.15094   0.28894E+05
    31.19000     0.18173     1.15094   0.40163E+05
    31.19000     0.24230     1.15094   0.52397E+05
    31.19000     0.30288     1.15094   0.62427E+05
    31.19000     0.36345     1.15094   0.66270E+05
    31.19000     0.42403     1.15094   0.61303E+05
    31.19000     0.48461     1.15094   0.48851E+05
    31.19000     0.54518     1.15094   0.34674E+05
    31.19000     0.60576     1.15094   0.25161E+05
    31.19000     0.66633     1.15094   0.21748E+05
    31.19000     0.72691     1.15094   0.20059E+05
    31.19000     0.78748     1.15094   0.15543E+05
    31.19000     0.84806     1.15094   0.86249E+04
    31.19000     0.90864     1.15094   0.29372E+04
    31.19000     0.96921     1.15094   0.28147E+03
    31.19000     1.02979     1.15094   0.00000E+00
    31.19000     1.09036     1.15094   0.00000E+00
    31.19000     1.15094     1.15094   0.00000E+00
    31.19000     1.21151     1.15094   0.00000E+00
    31.19000     1.27209     1.15094   0.00000E+00
    31.19000     1.33266     1.15094   0.00000E+00
    31.19000     1.39324     1.15094   0.00000E+00
    31.19000     1.45382     1.15094   0.00000E+00
    31.19000     1.51439     1.15094   0.00000E+00
    31.19000    -1.51439     1.21151   0.00000E+00
    31.19000    -1.45382     1.21151   0.00000E+00
    31.19000    -1.39324     1.21151   0.00000E+00
    31.19000    -1.33266     1.21151   0.00000E+00
    31.19000    -1.27209     1.21151   0.00000E+00
    31.19000    -1.21151     1.21151   0.00000E+00
    31.19000    -1.15094     1.21151   0.00000E+00
    31.19000    -1.09036     1.21151   0.00000E+00
    31.19000    -1.02979     1.21151   0.00000E+00
    31.19000    -0.96921     1.21151   0.00000E+00
    31.19000    -0.90864     1.21151   0.00000E+00
    31.19000    -0.84806     1.21151   0.25724E+04
    31.19000    -0.78748     1.21151   0.68957E+04
    31.19000    -0.72691     1.21151   0.11587E+05
    31.19000    -0.66633     1.21151   0.16264E+05
    31.19000    -0.60576     1.21151   0.22374E+05
    31.19000    -0.54518     1.21151   0.30770E+05
    31.19000    -0.48461     1.21151   0.39281E+05
    31.19000    -0.42403     1.21151   0.44014E+05
    31.19000    -0.36345     1.21151   0.42998E+05
    31.19000    -0.30288     1.21151   0.37536E+05
    31.19000    -0.24230     1.21151   0.29948E+05
    31.19000    -0.18173     1.21151   0.21356E+05
    31.19000    -0.12115     1.21151   0.12426E+05
    31.19000    -0.06058     1.21151   0.51228E+04
    31.19000     0.00000     1.21151   0.20757E+04
    31.19000     0.06058     1.21151   0.41696E+04
    31.19000     0.12115     1.21151   0.98664E+04
    31.19000     0.18173     1.21151   0.17137E+05
    31.19000     0.24230     1.21151   0.25083E+05
    31.19000     0.30288     1.21151   0.33084E+05
    31.19000     0.36345     1.21151   0.39159E+05
    31.19000     0.42403     1.21151   0.40462E+05
    31.19000     0.48461     1.21151   0.35955E+05
    31.19000     0.54518     1.21151   0.28072E+05
    31.19000     0.60576     1.21151   0.20775E+05
    31.19000     0.66633     1.21151   0.15821E+05
    31.19000     0.72691     1.21151   0.11795E+05
    31.19000     0.78748     1.21151   0.71050E+04
    31.19000     0.84806     1.21151   0.25711E+04
    31.19000     0.90864     1.21151   0.00000E+00
    31.19000     0.96921     1.21151   0.00000E+00
    31.19000     1.02979     1.21151   0.00000E+00
    31.19000     1.09036     1.21151   0.00000E+00
    31.19000     1.15094     1.21151   0.00000E+00
    31.19000     1.21151     1.21151   0.00000E+00
    31.19000     1.27209     1.21151   0.00000E+00
    31.19000     1.33266     1.21151   0.00000E+00
    31.19000     1.39324     1.21151   0.00000E+00
    31.19000     1.45382     1.21151   0.00000E+00
    31.19000     1.51439     1.21151   0.00000E+00
    31.19000    -1.51439     1.27209   0.00000E+00
    31.19000    -1.45382     1.27209   0.00000E+00
    31.19000    -1.39324     1.27209   0.00000E+00
    31.19000    -1.33266     1.27209   0.00000E+00
    31.19000    -1.27209     1.27209   0.00000E+00
    31.19000    -1.21151     1.27209   0.00000E+00
    31.19000    -1.15094     1.27209   0.00000E+00
    31.19000    -1.09036     1.27209   0.00000E+00
    31.19000    -1.02979     1.27209   0.00000E+00
    31.19000    -0.96921     1.27209   0.00000E+00
    31.19000    -0.90864     1.27209   0.00000E+00
    31.19000    -0.84806     1.27209   0.00000E+00
    31.19000    -0.78748     1.27209   0.12840E+04
    31.19000    -0.72691     1.27209   0.45485E+04
    31.19000    -0.66633     1.27209   0.84465E+04
    31.19000    -0.60576     1.27209   0.12843E+05
    31.19000    -0.54518     1.27209   0.17557E+05
    31.19000    -0.48461     1.27209   0.21335E+05
    31.19000    -0.42403     1.27209   0.22410E+05
    31.19000    -0.36345     1.27209   0.20369E+05
    31.19000    -0.30288     1.27209   0.16815E+05
    31.19000    -0.24230     1.27209   0.13560E+05
    31.19000    -0.18173     1.27209   0.10608E+05
    31.19000    -0.12115     1.27209   0.68914E+04
    31.19000    -0.06058     1.27209   0.27456E+04
    31.19000     0.00000     1.27209   0.24333E+03
    31.19000     0.06058     1.27209   0.75461E+03
    31.19000     0.12115     1.27209   0.34312E+04
    31.19000     0.18173     1.27209   0.67491E+04
    31.19000     0.24230     1.27209   0.10424E+05
    31.19000     0.30288     1.27209   0.14796E+05
    31.19000     0.36345     1.27209   0.19033E+05
    31.19000     0.42403     1.27209   0.21170E+05
    31.19000     0.48461     1.27209   0.20026E+05
    31.19000     0.54518     1.27209   0.16408E+05
    31.19000     0.60576     1.27209   0.12127E+05
    31.19000     0.66633     1.27209   0.82000E+04
    31.19000     0.72691     1.27209   0.45388E+04
    31.19000     0.78748     1.27209   0.12857E+04
    31.19000     0.84806     1.27209   0.00000E+00
    31.19000     0.90864     1.27209   0.00000E+00
    31.19000     0.96921     1.27209   0.00000E+00
    31.19000     1.02979     1.27209   0.00000E+00
    31.19000     1.09036     1.27209   0.00000E+00
    31.19000     1.15094     1.27209   0.00000E+00
    31.19000     1.21151     1.27209   0.00000E+00
    31.19000     1.27209     1.27209   0.00000E+00
    31.19000     1.33266     1.27209   0.00000E+00
    31.19000     1.39324     1.27209   0.00000E+00
    31.19000     1.45382     1.27209   0.00000E+00
    31.19000     1.51439     1.27209   0.00000E+00
    31.19000    -1.51439     1.33266   0.00000E+00
    31.19000    -1.45382     1.33266   0.00000E+00
    31.19000    -1.39324     1.33266   0.00000E+00
    31.19000    -1.33266     1.33266   0.00000E+00
    31.19000    -1.27209     1.33266   0.00000E+00
    31.19000    -1.21151     1.33266   0.00000E+00
    31.19000    -1.15094     1.33266   0.00000E+00
    31.19000    -1.09036     1.33266   0.00000E+00
    31.19000    -1.02979     1.33266   0.00000E+00
    31.19000    -0.96921     1.33266   0.00000E+00
    31.19000    -0.90864     1.33266   0.00000E+00
    31.19000    -0.84806     1.33266   0.00000E+00
    31.19000    -0.78748     1.33266   0.00000E+00
    31.19000    -0.72691     1.33266   0.00000E+00
    31.19000    -0.66633     1.33266   0.17238E+04
    31.19000    -0.60576     1.33266   0.40677E+04
    31.19000    -0.54518     1.33266   0.63200E+04
    31.19000    -0.48461     1.33266   0.79577E+04
    31.19000    -0.42403     1.33266   0.84063E+04
    31.19000    -0.36345     1.33266   0.75492E+04
    31.19000    -0.30288     1.33266   0.61636E+04
    31.19000    -0.24230     1.33266   0.52689E+04
    31.19000    -0.18173     1.33266   0.48850E+04
    31.19000    -0.12115     1.33266   0.40869E+04
    31.19000    -0.06058     1.33266   0.25398E+04
    31.19000     0.00000     1.33266   0.11851E+04
    31.19000     0.06058     1.33266   0.96829E+03
    31.19000     0.12115     1.33266   0.16983E+04
    31.19000     0.18173     1.33266   0.27422E+04
    31.19000     0.24230     1.33266   0.40803E+04
    31.19000     0.30288     1.33266   0.59170E+04
    31.19000     0.36345     1.33266   0.77547E+04
    31.19000     0.42403     1.33266   0.86140E+04
    31.19000     0.48461     1.33266   0.80117E+04
    31.19000     0.54518     1.33266   0.62783E+04
    31.19000     0.60576     1.33266   0.40315E+04
    31.19000     0.66633     1.33266   0.17224E+04
    31.19000     0.72691     1.33266   0.00000E+00
    31.19000     0.78748     1.33266   0.00000E+00
    31.19000     0.84806     1.33266   0.00000E+00
    31.19000     0.90864     1.33266   0.00000E+00
    31.19000     0.96921     1.33266   0.00000E+00
    31.19000     1.02979     1.33266   0.00000E+00
    31.19000     1.09036     1.33266   0.00000E+00
    31.19000     1.15094     1.33266   0.00000E+00
    31.19000     1.21151     1.33266   0.00000E+00
    31.19000     1.27209     1.33266   0.00000E+00
    31.19000     1.33266     1.33266   0.00000E+00
    31.19000     1.39324     1.33266   0.00000E+00
    31.19000     1.45382     1.33266   0.00000E+00
    31.19000     1.51439     1.33266   0.00000E+00
    31.19000    -1.51439     1.39324   0.00000E+00
    31.19000    -1.45382     1.39324   0.00000E+00
    31.19000    -1.39324     1.39324   0.00000E+00
    31.19000    -1.33266     1.39324   0.00000E+00
    31.19000    -1.27209     1.39324   0.00000E+00
    31.19000    -1.21151     1.39324   0.00000E+00
    31.19000    -1.15094     1.39324   0.00000E+00
    31.19000    -1.09036     1.39324   0.00000E+00
    31.19000    -1.02979     1.39324   0.00000E+00
    31.19000    -0.96921     1.39324   0.00000E+00
    31.19000    -0.90864     1.39324   0.00000E+00
    31.19000    -0.84806     1.39324   0.00000E+00
    31.19000    -0.78748     1.39324   0.00000E+00
    31.19000    -0.72691     1.39324   0.00000E+00
    31.19000    -0.66633     1.39324   0.00000E+00
    31.19000    -0.60576     1.39324   0.00000E+00
    31.19000    -0.54518     1.39324   0.73206E+03
    31.19000    -0.48461     1.39324   0.15652E+04
    31.19000    -0.42403     1.39324   0.21042E+04
    31.19000    -0.36345     1.39324   0.22156E+04
    31.19000    -0.30288     1.39324   0.20118E+04
    31.19000    -0.24230     1.39324   0.18746E+04
    31.19000    -0.18173     1.39324   0.19928E+04
    31.19000    -0.12115     1.39324   0.20642E+04
    31.19000    -0.06058     1.39324   0.17739E+04
    31.19000     0.00000     1.39324   0.13100E+04
    31.19000     0.06058     1.39324   0.10686E+04
    31.19000     0.12115     1.39324   0.11400E+04
    31.19000     0.18173     1.39324   0.14117E+04
    31.19000     0.24230     1.39324   0.18590E+04
    31.19000     0.30288     1.39324   0.23946E+04
    31.19000     0.36345     1.39324   0.26981E+04
    31.19000     0.42403     1.39324   0.24860E+04
    31.19000     0.48461     1.39324   0.17829E+04
    31.19000     0.54518     1.39324   0.80698E+03
    31.19000     0.60576     1.39324   0.00000E+00
    31.19000     0.66633     1.39324   0.00000E+00
    31.19000     0.72691     1.39324   0.00000E+00
    31.19000     0.78748     1.39324   0.00000E+00
    31.19000     0.84806     1.39324   0.00000E+00
    31.19000     0.90864     1.39324   0.00000E+00
    31.19000     0.96921     1.39324   0.00000E+00
    31.19000     1.02979     1.39324   0.00000E+00
    31.19000     1.09036     1.39324   0.00000E+00
    31.19000     1.15094     1.39324   0.00000E+00
    31.19000     1.21151     1.39324   0.00000E+00
    31.19000     1.27209     1.39324   0.00000E+00
    31.19000     1.33266     1.39324   0.00000E+00
    31.19000     1.39324     1.39324   0.00000E+00
    31.19000     1.45382     1.39324   0.00000E+00
    31.19000     1.51439     1.39324   0.00000E+00
    31.19000    -1.51439     1.45382   0.00000E+00
    31.19000    -1.45382     1.45382   0.00000E+00
    31.19000    -1.39324     1.45382   0.00000E+00
    31.19000    -1.33266     1.45382   0.00000E+00
    31.19000    -1.27209     1.45382   0.00000E+00
    31.19000    -1.21151     1.45382   0.00000E+00
    31.19000    -1.15094     1.45382   0.00000E+00
    31.19000    -1.09036     1.45382   0.00000E+00
    31.19000    -1.02979     1.45382   0.00000E+00
    31.19000    -0.96921     1.45382   0.00000E+00
    31.19000    -0.90864     1.45382   0.00000E+00
    31.19000    -0.84806     1.45382   0.00000E+00
    31.19000    -0.78748     1.45382   0.00000E+00
    31.19000    -0.72691     1.45382   0.00000E+00
    31.19000    -0.66633     1.45382   0.00000E+00
    31.19000    -0.60576     1.45382   0.00000E+00
    31.19000    -0.54518     1.45382   0.00000E+00
    31.19000    -0.48461     1.45382   0.00000E+00
    31.19000    -0.42403     1.45382   0.00000E+00
    31.19000    -0.36345     1.45382   0.26970E+03
    31.19000    -0.30288     1.45382   0.45842E+03
    31.19000    -0.24230     1.45382   0.56529E+03
    31.19000    -0.18173     1.45382   0.65206E+03
    31.19000    -0.12115     1.45382   0.71154E+03
    31.19000    -0.06058     1.45382   0.68273E+03
    31.19000     0.00000     1.45382   0.59674E+03
    31.19000     0.06058     1.45382   0.56146E+03
    31.19000     0.12115     1.45382   0.61526E+03
    31.19000     0.18173     1.45382   0.70146E+03
    31.19000     0.24230     1.45382   0.73740E+03
    31.19000     0.30288     1.45382   0.64161E+03
    31.19000     0.36345     1.45382   0.37450E+03
    31.19000     0.42403     1.45382   0.00000E+00
    31.19000     0.48461     1.45382   0.00000E+00
    31.19000     0.54518     1.45382   0.00000E+00
    31.19000     0.60576     1.45382   0.00000E+00
    31.19000     0.66633     1.45382   0.00000E+00
    31.19000     0.72691     1.45382   0.00000E+00
    31.19000     0.78748     1.45382   0.00000E+00
    31.19000     0.84806     1.45382   0.00000E+00
    31.19000     0.90864     1.45382   0.00000E+00
    31.19000     0.96921     1.45382   0.00000E+00
    31.19000     1.02979     1.45382   0.00000E+00
    31.19000     1.09036     1.45382   0.00000E+00
    31.19000     1.15094     1.45382   0.00000E+00
    31.19000     1.21151     1.45382   0.00000E+00
    31.19000     1.27209     1.45382   0.00000E+00
    31.19000     1.33266     1.45382   0.00000E+00
    31.19000     1.39324     1.45382   0.00000E+00
    31.19000     1.45382     1.45382   0.00000E+00
    31.19000     1.51439     1.45382   0.00000E+00
    31.19000    -1.51439     1.51439   0.00000E+00
    31.19000    -1.45382     1.51439   0.00000E+00
    31.19000    -1.39324     1.51439   0.00000E+00
    31.19000    -1.33266     1.51439   0.00000E+00
    31.19000    -1.27209     1.51439   0.00000E+00
    31.19000    -1.21151     1.51439   0.00000E+00
    31.19000    -1.15094     1.51439   0.00000E+00
    31.19000    -1.09036     1.51439   0.00000E+00
    31.19000    -1.02979     1.51439   0.00000E+00
    31.19000    -0.96921     1.51439   0.00000E+00
    31.19000    -0.90864     1.51439   0.00000E+00
    31.19000    -0.84806     1.51439   0.00000E+00
    31.19000    -0.78748     1.51439   0.00000E+00
    31.19000    -0.72691     1.51439   0.00000E+00
    31.19000    -0.66633     1.51439   0.00000E+00
    31.19000    -0.60576     1.51439   0.00000E+00
    31.19000    -0.54518     1.51439   0.00000E+00
    31.19000    -0.48461     1.51439   0.00000E+00
    31.19000    -0.42403     1.51439   0.00000E+00
    31.19000    -0.36345     1.51439   0.00000E+00
    31.19000    -0.30288     1.51439   0.00000E+00
    31.19000    -0.24230     1.51439   0.00000E+00
    31.19000    -0.18173     1.51439   0.00000E+00
    31.19000    -0.12115     1.51439   0.00000E+00
    31.19000    -0.06058     1.51439   0.00000E+00
    31.19000     0.00000     1.51439   0.00000E+00
    31.19000     0.06058     1.51439   0.00000E+00
    31.19000     0.12115     1.51439   0.00000E+00
    31.19000     0.18173     1.51439   0.00000E+00
    31.19000     0.24230     1.51439   0.00000E+00
    31.19000     0.30288     1.51439   0.00000E+00
    31.19000     0.36345     1.51439   0.00000E+00
    31.19000     0.42403     1.51439   0.00000E+00
    31.19000     0.48461     1.51439   0.00000E+00
    31.19000     0.54518     1.51439   0.00000E+00
    31.19000     0.60576     1.51439   0.00000E+00
    31.19000     0.66633     1.51439   0.00000E+00
    31.19000     0.72691     1.51439   0.00000E+00
    31.19000     0.78748     1.51439   0.00000E+00
    31.19000     0.84806     1.51439   0.00000E+00
    31.19000     0.90864     1.51439   0.00000E+00
    31.19000     0.96921     1.51439   0.00000E+00
    31.19000     1.02979     1.51439   0.00000E+00
    31.19000     1.09036     1.51439   0.00000E+00
    31.19000     1.15094     1.51439   0.00000E+00
    31.19000     1.21151     1.51439   0.00000E+00
    31.19000     1.27209     1.51439   0.00000E+00
    31.19000     1.33266     1.51439   0.00000E+00
    31.19000     1.39324     1.51439   0.00000E+00
    31.19000     1.45382     1.51439   0.00000E+00
    31.19000     1.51439     1.51439   0.00000E+00
