# Supplementary material for: Femtosecond concerted rotation of molecules on a 2D material interface
Source: Nat Commun. 2026 Feb 27;17:2110. doi: 10.1038/s41467-026-69801-6 (PMC12954116; doi:10.1038/s41467-026-69801-6)
Supplement: Supplementary file 6 — Source Data 4 [file 41467_2026_69801_MOESM6_ESM.zip › FigS17/f.data]

# Pulse duration   photon energy   intensity   polarization        angle
#  80.00 fs         31.19 eV         1.00 a.u.       0.37  0.00  0.93   -0.00°
Number of Values:            2601
#  Energy, eV      qx          qz         signal, a.u.
    31.19000    -1.51439    -1.51439   0.00000E+00
    31.19000    -1.45382    -1.51439   0.00000E+00
    31.19000    -1.39324    -1.51439   0.00000E+00
    31.19000    -1.33266    -1.51439   0.00000E+00
    31.19000    -1.27209    -1.51439   0.00000E+00
    31.19000    -1.21151    -1.51439   0.00000E+00
    31.19000    -1.15094    -1.51439   0.00000E+00
    31.19000    -1.09036    -1.51439   0.00000E+00
    31.19000    -1.02979    -1.51439   0.00000E+00
    31.19000    -0.96921    -1.51439   0.00000E+00
    31.19000    -0.90864    -1.51439   0.00000E+00
    31.19000    -0.84806    -1.51439   0.00000E+00
    31.19000    -0.78748    -1.51439   0.00000E+00
    31.19000    -0.72691    -1.51439   0.00000E+00
    31.19000    -0.66633    -1.51439   0.00000E+00
    31.19000    -0.60576    -1.51439   0.00000E+00
    31.19000    -0.54518    -1.51439   0.00000E+00
    31.19000    -0.48461    -1.51439   0.00000E+00
    31.19000    -0.42403    -1.51439   0.00000E+00
    31.19000    -0.36345    -1.51439   0.00000E+00
    31.19000    -0.30288    -1.51439   0.00000E+00
    31.19000    -0.24230    -1.51439   0.00000E+00
    31.19000    -0.18173    -1.51439   0.00000E+00
    31.19000    -0.12115    -1.51439   0.00000E+00
    31.19000    -0.06058    -1.51439   0.00000E+00
    31.19000     0.00000    -1.51439   0.00000E+00
    31.19000     0.06058    -1.51439   0.00000E+00
    31.19000     0.12115    -1.51439   0.00000E+00
    31.19000     0.18173    -1.51439   0.00000E+00
    31.19000     0.24230    -1.51439   0.00000E+00
    31.19000     0.30288    -1.51439   0.00000E+00
    31.19000     0.36345    -1.51439   0.00000E+00
    31.19000     0.42403    -1.51439   0.00000E+00
    31.19000     0.48461    -1.51439   0.00000E+00
    31.19000     0.54518    -1.51439   0.00000E+00
    31.19000     0.60576    -1.51439   0.00000E+00
    31.19000     0.66633    -1.51439   0.00000E+00
    31.19000     0.72691    -1.51439   0.00000E+00
    31.19000     0.78748    -1.51439   0.00000E+00
    31.19000     0.84806    -1.51439   0.00000E+00
    31.19000     0.90864    -1.51439   0.00000E+00
    31.19000     0.96921    -1.51439   0.00000E+00
    31.19000     1.02979    -1.51439   0.00000E+00
    31.19000     1.09036    -1.51439   0.00000E+00
    31.19000     1.15094    -1.51439   0.00000E+00
    31.19000     1.21151    -1.51439   0.00000E+00
    31.19000     1.27209    -1.51439   0.00000E+00
    31.19000     1.33266    -1.51439   0.00000E+00
    31.19000     1.39324    -1.51439   0.00000E+00
    31.19000     1.45382    -1.51439   0.00000E+00
    31.19000     1.51439    -1.51439   0.00000E+00
    31.19000    -1.51439    -1.45382   0.00000E+00
    31.19000    -1.45382    -1.45382   0.00000E+00
    31.19000    -1.39324    -1.45382   0.00000E+00
    31.19000    -1.33266    -1.45382   0.00000E+00
    31.19000    -1.27209    -1.45382   0.00000E+00
    31.19000    -1.21151    -1.45382   0.00000E+00
    31.19000    -1.15094    -1.45382   0.00000E+00
    31.19000    -1.09036    -1.45382   0.00000E+00
    31.19000    -1.02979    -1.45382   0.00000E+00
    31.19000    -0.96921    -1.45382   0.00000E+00
    31.19000    -0.90864    -1.45382   0.00000E+00
    31.19000    -0.84806    -1.45382   0.00000E+00
    31.19000    -0.78748    -1.45382   0.00000E+00
    31.19000    -0.72691    -1.45382   0.00000E+00
    31.19000    -0.66633    -1.45382   0.00000E+00
    31.19000    -0.60576    -1.45382   0.00000E+00
    31.19000    -0.54518    -1.45382   0.00000E+00
    31.19000    -0.48461    -1.45382   0.00000E+00
    31.19000    -0.42403    -1.45382   0.00000E+00
    31.19000    -0.36345    -1.45382   0.26978E+03
    31.19000    -0.30288    -1.45382   0.45857E+03
    31.19000    -0.24230    -1.45382   0.56556E+03
    31.19000    -0.18173    -1.45382   0.65256E+03
    31.19000    -0.12115    -1.45382   0.71224E+03
    31.19000    -0.06058    -1.45382   0.68337E+03
    31.19000     0.00000    -1.45382   0.59698E+03
    31.19000     0.06058    -1.45382   0.56127E+03
    31.19000     0.12115    -1.45382   0.61487E+03
    31.19000     0.18173    -1.45382   0.70111E+03
    31.19000     0.24230    -1.45382   0.73716E+03
    31.19000     0.30288    -1.45382   0.64143E+03
    31.19000     0.36345    -1.45382   0.37440E+03
    31.19000     0.42403    -1.45382   0.00000E+00
    31.19000     0.48461    -1.45382   0.00000E+00
    31.19000     0.54518    -1.45382   0.00000E+00
    31.19000     0.60576    -1.45382   0.00000E+00
    31.19000     0.66633    -1.45382   0.00000E+00
    31.19000     0.72691    -1.45382   0.00000E+00
    31.19000     0.78748    -1.45382   0.00000E+00
    31.19000     0.84806    -1.45382   0.00000E+00
    31.19000     0.90864    -1.45382   0.00000E+00
    31.19000     0.96921    -1.45382   0.00000E+00
    31.19000     1.02979    -1.45382   0.00000E+00
    31.19000     1.09036    -1.45382   0.00000E+00
    31.19000     1.15094    -1.45382   0.00000E+00
    31.19000     1.21151    -1.45382   0.00000E+00
    31.19000     1.27209    -1.45382   0.00000E+00
    31.19000     1.33266    -1.45382   0.00000E+00
    31.19000     1.39324    -1.45382   0.00000E+00
    31.19000     1.45382    -1.45382   0.00000E+00
    31.19000     1.51439    -1.45382   0.00000E+00
    31.19000    -1.51439    -1.39324   0.00000E+00
    31.19000    -1.45382    -1.39324   0.00000E+00
    31.19000    -1.39324    -1.39324   0.00000E+00
    31.19000    -1.33266    -1.39324   0.00000E+00
    31.19000    -1.27209    -1.39324   0.00000E+00
    31.19000    -1.21151    -1.39324   0.00000E+00
    31.19000    -1.15094    -1.39324   0.00000E+00
    31.19000    -1.09036    -1.39324   0.00000E+00
    31.19000    -1.02979    -1.39324   0.00000E+00
    31.19000    -0.96921    -1.39324   0.00000E+00
    31.19000    -0.90864    -1.39324   0.00000E+00
    31.19000    -0.84806    -1.39324   0.00000E+00
    31.19000    -0.78748    -1.39324   0.00000E+00
    31.19000    -0.72691    -1.39324   0.00000E+00
    31.19000    -0.66633    -1.39324   0.00000E+00
    31.19000    -0.60576    -1.39324   0.00000E+00
    31.19000    -0.54518    -1.39324   0.73230E+03
    31.19000    -0.48461    -1.39324   0.15657E+04
    31.19000    -0.42403    -1.39324   0.21048E+04
    31.19000    -0.36345    -1.39324   0.22163E+04
    31.19000    -0.30288    -1.39324   0.20125E+04
    31.19000    -0.24230    -1.39324   0.18756E+04
    31.19000    -0.18173    -1.39324   0.19944E+04
    31.19000    -0.12115    -1.39324   0.20662E+04
    31.19000    -0.06058    -1.39324   0.17756E+04
    31.19000     0.00000    -1.39324   0.13105E+04
    31.19000     0.06058    -1.39324   0.10680E+04
    31.19000     0.12115    -1.39324   0.11388E+04
    31.19000     0.18173    -1.39324   0.14106E+04
    31.19000     0.24230    -1.39324   0.18582E+04
    31.19000     0.30288    -1.39324   0.23938E+04
    31.19000     0.36345    -1.39324   0.26973E+04
    31.19000     0.42403    -1.39324   0.24853E+04
    31.19000     0.48461    -1.39324   0.17824E+04
    31.19000     0.54518    -1.39324   0.80675E+03
    31.19000     0.60576    -1.39324   0.00000E+00
    31.19000     0.66633    -1.39324   0.00000E+00
    31.19000     0.72691    -1.39324   0.00000E+00
    31.19000     0.78748    -1.39324   0.00000E+00
    31.19000     0.84806    -1.39324   0.00000E+00
    31.19000     0.90864    -1.39324   0.00000E+00
    31.19000     0.96921    -1.39324   0.00000E+00
    31.19000     1.02979    -1.39324   0.00000E+00
    31.19000     1.09036    -1.39324   0.00000E+00
    31.19000     1.15094    -1.39324   0.00000E+00
    31.19000     1.21151    -1.39324   0.00000E+00
    31.19000     1.27209    -1.39324   0.00000E+00
    31.19000     1.33266    -1.39324   0.00000E+00
    31.19000     1.39324    -1.39324   0.00000E+00
    31.19000     1.45382    -1.39324   0.00000E+00
    31.19000     1.51439    -1.39324   0.00000E+00
    31.19000    -1.51439    -1.33266   0.00000E+00
    31.19000    -1.45382    -1.33266   0.00000E+00
    31.19000    -1.39324    -1.33266   0.00000E+00
    31.19000    -1.33266    -1.33266   0.00000E+00
    31.19000    -1.27209    -1.33266   0.00000E+00
    31.19000    -1.21151    -1.33266   0.00000E+00
    31.19000    -1.15094    -1.33266   0.00000E+00
    31.19000    -1.09036    -1.33266   0.00000E+00
    31.19000    -1.02979    -1.33266   0.00000E+00
    31.19000    -0.96921    -1.33266   0.00000E+00
    31.19000    -0.90864    -1.33266   0.00000E+00
    31.19000    -0.84806    -1.33266   0.00000E+00
    31.19000    -0.78748    -1.33266   0.00000E+00
    31.19000    -0.72691    -1.33266   0.00000E+00
    31.19000    -0.66633    -1.33266   0.17242E+04
    31.19000    -0.60576    -1.33266   0.40690E+04
    31.19000    -0.54518    -1.33266   0.63222E+04
    31.19000    -0.48461    -1.33266   0.79603E+04
    31.19000    -0.42403    -1.33266   0.84088E+04
    31.19000    -0.36345    -1.33266   0.75513E+04
    31.19000    -0.30288    -1.33266   0.61654E+04
    31.19000    -0.24230    -1.33266   0.52711E+04
    31.19000    -0.18173    -1.33266   0.48880E+04
    31.19000    -0.12115    -1.33266   0.40901E+04
    31.19000    -0.06058    -1.33266   0.25423E+04
    31.19000     0.00000    -1.33266   0.11858E+04
    31.19000     0.06058    -1.33266   0.96726E+03
    31.19000     0.12115    -1.33266   0.16964E+04
    31.19000     0.18173    -1.33266   0.27403E+04
    31.19000     0.24230    -1.33266   0.40787E+04
    31.19000     0.30288    -1.33266   0.59153E+04
    31.19000     0.36345    -1.33266   0.77527E+04
    31.19000     0.42403    -1.33266   0.86115E+04
    31.19000     0.48461    -1.33266   0.80092E+04
    31.19000     0.54518    -1.33266   0.62763E+04
    31.19000     0.60576    -1.33266   0.40305E+04
    31.19000     0.66633    -1.33266   0.17221E+04
    31.19000     0.72691    -1.33266   0.00000E+00
    31.19000     0.78748    -1.33266   0.00000E+00
    31.19000     0.84806    -1.33266   0.00000E+00
    31.19000     0.90864    -1.33266   0.00000E+00
    31.19000     0.96921    -1.33266   0.00000E+00
    31.19000     1.02979    -1.33266   0.00000E+00
    31.19000     1.09036    -1.33266   0.00000E+00
    31.19000     1.15094    -1.33266   0.00000E+00
    31.19000     1.21151    -1.33266   0.00000E+00
    31.19000     1.27209    -1.33266   0.00000E+00
    31.19000     1.33266    -1.33266   0.00000E+00
    31.19000     1.39324    -1.33266   0.00000E+00
    31.19000     1.45382    -1.33266   0.00000E+00
    31.19000     1.51439    -1.33266   0.00000E+00
    31.19000    -1.51439    -1.27209   0.00000E+00
    31.19000    -1.45382    -1.27209   0.00000E+00
    31.19000    -1.39324    -1.27209   0.00000E+00
    31.19000    -1.33266    -1.27209   0.00000E+00
    31.19000    -1.27209    -1.27209   0.00000E+00
    31.19000    -1.21151    -1.27209   0.00000E+00
    31.19000    -1.15094    -1.27209   0.00000E+00
    31.19000    -1.09036    -1.27209   0.00000E+00
    31.19000    -1.02979    -1.27209   0.00000E+00
    31.19000    -0.96921    -1.27209   0.00000E+00
    31.19000    -0.90864    -1.27209   0.00000E+00
    31.19000    -0.84806    -1.27209   0.00000E+00
    31.19000    -0.78748    -1.27209   0.12839E+04
    31.19000    -0.72691    -1.27209   0.45487E+04
    31.19000    -0.66633    -1.27209   0.84483E+04
    31.19000    -0.60576    -1.27209   0.12847E+05
    31.19000    -0.54518    -1.27209   0.17564E+05
    31.19000    -0.48461    -1.27209   0.21342E+05
    31.19000    -0.42403    -1.27209   0.22417E+05
    31.19000    -0.36345    -1.27209   0.20374E+05
    31.19000    -0.30288    -1.27209   0.16818E+05
    31.19000    -0.24230    -1.27209   0.13563E+05
    31.19000    -0.18173    -1.27209   0.10611E+05
    31.19000    -0.12115    -1.27209   0.68952E+04
    31.19000    -0.06058    -1.27209   0.27481E+04
    31.19000     0.00000    -1.27209   0.24384E+03
    31.19000     0.06058    -1.27209   0.75333E+03
    31.19000     0.12115    -1.27209   0.34291E+04
    31.19000     0.18173    -1.27209   0.67470E+04
    31.19000     0.24230    -1.27209   0.10422E+05
    31.19000     0.30288    -1.27209   0.14793E+05
    31.19000     0.36345    -1.27209   0.19029E+05
    31.19000     0.42403    -1.27209   0.21164E+05
    31.19000     0.48461    -1.27209   0.20019E+05
    31.19000     0.54518    -1.27209   0.16402E+05
    31.19000     0.60576    -1.27209   0.12124E+05
    31.19000     0.66633    -1.27209   0.81988E+04
    31.19000     0.72691    -1.27209   0.45389E+04
    31.19000     0.78748    -1.27209   0.12859E+04
    31.19000     0.84806    -1.27209   0.00000E+00
    31.19000     0.90864    -1.27209   0.00000E+00
    31.19000     0.96921    -1.27209   0.00000E+00
    31.19000     1.02979    -1.27209   0.00000E+00
    31.19000     1.09036    -1.27209   0.00000E+00
    31.19000     1.15094    -1.27209   0.00000E+00
    31.19000     1.21151    -1.27209   0.00000E+00
    31.19000     1.27209    -1.27209   0.00000E+00
    31.19000     1.33266    -1.27209   0.00000E+00
    31.19000     1.39324    -1.27209   0.00000E+00
    31.19000     1.45382    -1.27209   0.00000E+00
    31.19000     1.51439    -1.27209   0.00000E+00
    31.19000    -1.51439    -1.21151   0.00000E+00
    31.19000    -1.45382    -1.21151   0.00000E+00
    31.19000    -1.39324    -1.21151   0.00000E+00
    31.19000    -1.33266    -1.21151   0.00000E+00
    31.19000    -1.27209    -1.21151   0.00000E+00
    31.19000    -1.21151    -1.21151   0.00000E+00
    31.19000    -1.15094    -1.21151   0.00000E+00
    31.19000    -1.09036    -1.21151   0.00000E+00
    31.19000    -1.02979    -1.21151   0.00000E+00
    31.19000    -0.96921    -1.21151   0.00000E+00
    31.19000    -0.90864    -1.21151   0.00000E+00
    31.19000    -0.84806    -1.21151   0.25718E+04
    31.19000    -0.78748    -1.21151   0.68945E+04
    31.19000    -0.72691    -1.21151   0.11586E+05
    31.19000    -0.66633    -1.21151   0.16267E+05
    31.19000    -0.60576    -1.21151   0.22382E+05
    31.19000    -0.54518    -1.21151   0.30783E+05
    31.19000    -0.48461    -1.21151   0.39297E+05
    31.19000    -0.42403    -1.21151   0.44028E+05
    31.19000    -0.36345    -1.21151   0.43008E+05
    31.19000    -0.30288    -1.21151   0.37542E+05
    31.19000    -0.24230    -1.21151   0.29952E+05
    31.19000    -0.18173    -1.21151   0.21359E+05
    31.19000    -0.12115    -1.21151   0.12428E+05
    31.19000    -0.06058    -1.21151   0.51239E+04
    31.19000     0.00000    -1.21151   0.20756E+04
    31.19000     0.06058    -1.21151   0.41689E+04
    31.19000     0.12115    -1.21151   0.98658E+04
    31.19000     0.18173    -1.21151   0.17137E+05
    31.19000     0.24230    -1.21151   0.25081E+05
    31.19000     0.30288    -1.21151   0.33080E+05
    31.19000     0.36345    -1.21151   0.39151E+05
    31.19000     0.42403    -1.21151   0.40449E+05
    31.19000     0.48461    -1.21151   0.35941E+05
    31.19000     0.54518    -1.21151   0.28060E+05
    31.19000     0.60576    -1.21151   0.20768E+05
    31.19000     0.66633    -1.21151   0.15819E+05
    31.19000     0.72691    -1.21151   0.11796E+05
    31.19000     0.78748    -1.21151   0.71067E+04
    31.19000     0.84806    -1.21151   0.25718E+04
    31.19000     0.90864    -1.21151   0.00000E+00
    31.19000     0.96921    -1.21151   0.00000E+00
    31.19000     1.02979    -1.21151   0.00000E+00
    31.19000     1.09036    -1.21151   0.00000E+00
    31.19000     1.15094    -1.21151   0.00000E+00
    31.19000     1.21151    -1.21151   0.00000E+00
    31.19000     1.27209    -1.21151   0.00000E+00
    31.19000     1.33266    -1.21151   0.00000E+00
    31.19000     1.39324    -1.21151   0.00000E+00
    31.19000     1.45382    -1.21151   0.00000E+00
    31.19000     1.51439    -1.21151   0.00000E+00
    31.19000    -1.51439    -1.15094   0.00000E+00
    31.19000    -1.45382    -1.15094   0.00000E+00
    31.19000    -1.39324    -1.15094   0.00000E+00
    31.19000    -1.33266    -1.15094   0.00000E+00
    31.19000    -1.27209    -1.15094   0.00000E+00
    31.19000    -1.21151    -1.15094   0.00000E+00
    31.19000    -1.15094    -1.15094   0.00000E+00
    31.19000    -1.09036    -1.15094   0.00000E+00
    31.19000    -1.02979    -1.15094   0.00000E+00
    31.19000    -0.96921    -1.15094   0.33091E+03
    31.19000    -0.90864    -1.15094   0.30573E+04
    31.19000    -0.84806    -1.15094   0.83271E+04
    31.19000    -0.78748    -1.15094   0.14558E+05
    31.19000    -0.72691    -1.15094   0.18984E+05
    31.19000    -0.66633    -1.15094   0.21703E+05
    31.19000    -0.60576    -1.15094   0.26806E+05
    31.19000    -0.54518    -1.15094   0.37800E+05
    31.19000    -0.48461    -1.15094   0.52877E+05
    31.19000    -0.42403    -1.15094   0.65966E+05
    31.19000    -0.36345    -1.15094   0.71678E+05
    31.19000    -0.30288    -1.15094   0.68252E+05
    31.19000    -0.24230    -1.15094   0.57116E+05
    31.19000    -0.18173    -1.15094   0.41832E+05
    31.19000    -0.12115    -1.15094   0.27355E+05
    31.19000    -0.06058    -1.15094   0.18212E+05
    31.19000     0.00000    -1.15094   0.16238E+05
    31.19000     0.06058    -1.15094   0.20425E+05
    31.19000     0.12115    -1.15094   0.28899E+05
    31.19000     0.18173    -1.15094   0.40168E+05
    31.19000     0.24230    -1.15094   0.52399E+05
    31.19000     0.30288    -1.15094   0.62422E+05
    31.19000     0.36345    -1.15094   0.66257E+05
    31.19000     0.42403    -1.15094   0.61283E+05
    31.19000     0.48461    -1.15094   0.48830E+05
    31.19000     0.54518    -1.15094   0.34658E+05
    31.19000     0.60576    -1.15094   0.25153E+05
    31.19000     0.66633    -1.15094   0.21749E+05
    31.19000     0.72691    -1.15094   0.20064E+05
    31.19000     0.78748    -1.15094   0.15548E+05
    31.19000     0.84806    -1.15094   0.86279E+04
    31.19000     0.90864    -1.15094   0.29382E+04
    31.19000     0.96921    -1.15094   0.28156E+03
    31.19000     1.02979    -1.15094   0.00000E+00
    31.19000     1.09036    -1.15094   0.00000E+00
    31.19000     1.15094    -1.15094   0.00000E+00
    31.19000     1.21151    -1.15094   0.00000E+00
    31.19000     1.27209    -1.15094   0.00000E+00
    31.19000     1.33266    -1.15094   0.00000E+00
    31.19000     1.39324    -1.15094   0.00000E+00
    31.19000     1.45382    -1.15094   0.00000E+00
    31.19000     1.51439    -1.15094   0.00000E+00
    31.19000    -1.51439    -1.09036   0.00000E+00
    31.19000    -1.45382    -1.09036   0.00000E+00
    31.19000    -1.39324    -1.09036   0.00000E+00
    31.19000    -1.33266    -1.09036   0.00000E+00
    31.19000    -1.27209    -1.09036   0.00000E+00
    31.19000    -1.21151    -1.09036   0.00000E+00
    31.19000    -1.15094    -1.09036   0.00000E+00
    31.19000    -1.09036    -1.09036   0.00000E+00
    31.19000    -1.02979    -1.09036   0.40460E+03
    31.19000    -0.96921    -1.09036   0.27231E+04
    31.19000    -0.90864    -1.09036   0.79787E+04
    31.19000    -0.84806    -1.09036   0.16471E+05
    31.19000    -0.78748    -1.09036   0.24622E+05
    31.19000    -0.72691    -1.09036   0.27302E+05
    31.19000    -0.66633    -1.09036   0.24475E+05
    31.19000    -0.60576    -1.09036   0.23410E+05
    31.19000    -0.54518    -1.09036   0.32307E+05
    31.19000    -0.48461    -1.09036   0.52469E+05
    31.19000    -0.42403    -1.09036   0.77236E+05
    31.19000    -0.36345    -1.09036   0.96748E+05
    31.19000    -0.30288    -1.09036   0.10321E+06
    31.19000    -0.24230    -1.09036   0.94790E+05
    31.19000    -0.18173    -1.09036   0.77456E+05
    31.19000    -0.12115    -1.09036   0.61644E+05
    31.19000    -0.06058    -1.09036   0.54568E+05
    31.19000     0.00000    -1.09036   0.55918E+05
    31.19000     0.06058    -1.09036   0.61783E+05
    31.19000     0.12115    -1.09036   0.70497E+05
    31.19000     0.18173    -1.09036   0.82185E+05
    31.19000     0.24230    -1.09036   0.94126E+05
    31.19000     0.30288    -1.09036   0.99891E+05
    31.19000     0.36345    -1.09036   0.93764E+05
    31.19000     0.42403    -1.09036   0.75379E+05
    31.19000     0.48461    -1.09036   0.50995E+05
    31.19000     0.54518    -1.09036   0.30865E+05
    31.19000     0.60576    -1.09036   0.22794E+05
    31.19000     0.66633    -1.09036   0.25568E+05
    31.19000     0.72691    -1.09036   0.29730E+05
    31.19000     0.78748    -1.09036   0.26913E+05
    31.19000     0.84806    -1.09036   0.17528E+05
    31.19000     0.90864    -1.09036   0.79493E+04
    31.19000     0.96921    -1.09036   0.24072E+04
    31.19000     1.02979    -1.09036   0.31025E+03
    31.19000     1.09036    -1.09036   0.00000E+00
    31.19000     1.15094    -1.09036   0.00000E+00
    31.19000     1.21151    -1.09036   0.00000E+00
    31.19000     1.27209    -1.09036   0.00000E+00
    31.19000     1.33266    -1.09036   0.00000E+00
    31.19000     1.39324    -1.09036   0.00000E+00
    31.19000     1.45382    -1.09036   0.00000E+00
    31.19000     1.51439    -1.09036   0.00000E+00
    31.19000    -1.51439    -1.02979   0.00000E+00
    31.19000    -1.45382    -1.02979   0.00000E+00
    31.19000    -1.39324    -1.02979   0.00000E+00
    31.19000    -1.33266    -1.02979   0.00000E+00
    31.19000    -1.27209    -1.02979   0.00000E+00
    31.19000    -1.21151    -1.02979   0.00000E+00
    31.19000    -1.15094    -1.02979   0.00000E+00
    31.19000    -1.09036    -1.02979   0.32822E+03
    31.19000    -1.02979    -1.02979   0.19974E+04
    31.19000    -0.96921    -1.02979   0.58290E+04
    31.19000    -0.90864    -1.02979   0.14121E+05
    31.19000    -0.84806    -1.02979   0.26758E+05
    31.19000    -0.78748    -1.02979   0.37720E+05
    31.19000    -0.72691    -1.02979   0.38619E+05
    31.19000    -0.66633    -1.02979   0.28134E+05
    31.19000    -0.60576    -1.02979   0.16261E+05
    31.19000    -0.54518    -1.02979   0.17066E+05
    31.19000    -0.48461    -1.02979   0.37511E+05
    31.19000    -0.42403    -1.02979   0.72730E+05
    31.19000    -0.36345    -1.02979   0.10925E+06
    31.19000    -0.30288    -1.02979   0.13253E+06
    31.19000    -0.24230    -1.02979   0.13614E+06
    31.19000    -0.18173    -1.02979   0.12682E+06
    31.19000    -0.12115    -1.02979   0.11867E+06
    31.19000    -0.06058    -1.02979   0.11981E+06
    31.19000     0.00000    -1.02979   0.12671E+06
    31.19000     0.06058    -1.02979   0.13257E+06
    31.19000     0.12115    -1.02979   0.13664E+06
    31.19000     0.18173    -1.02979   0.14158E+06
    31.19000     0.24230    -1.02979   0.14480E+06
    31.19000     0.30288    -1.02979   0.13780E+06
    31.19000     0.36345    -1.02979   0.11454E+06
    31.19000     0.42403    -1.02979   0.78348E+05
    31.19000     0.48461    -1.02979   0.41374E+05
    31.19000     0.54518    -1.02979   0.18160E+05
    31.19000     0.60576    -1.02979   0.16267E+05
    31.19000     0.66633    -1.02979   0.29548E+05
    31.19000     0.72691    -1.02979   0.41978E+05
    31.19000     0.78748    -1.02979   0.41340E+05
    31.19000     0.84806    -1.02979   0.28872E+05
    31.19000     0.90864    -1.02979   0.14516E+05
    31.19000     0.96921    -1.02979   0.54076E+04
    31.19000     1.02979    -1.02979   0.15895E+04
    31.19000     1.09036    -1.02979   0.23384E+03
    31.19000     1.15094    -1.02979   0.00000E+00
    31.19000     1.21151    -1.02979   0.00000E+00
    31.19000     1.27209    -1.02979   0.00000E+00
    31.19000     1.33266    -1.02979   0.00000E+00
    31.19000     1.39324    -1.02979   0.00000E+00
    31.19000     1.45382    -1.02979   0.00000E+00
    31.19000     1.51439    -1.02979   0.00000E+00
    31.19000    -1.51439    -0.96921   0.00000E+00
    31.19000    -1.45382    -0.96921   0.00000E+00
    31.19000    -1.39324    -0.96921   0.00000E+00
    31.19000    -1.33266    -0.96921   0.00000E+00
    31.19000    -1.27209    -0.96921   0.00000E+00
    31.19000    -1.21151    -0.96921   0.00000E+00
    31.19000    -1.15094    -0.96921   0.17430E+03
    31.19000    -1.09036    -0.96921   0.12812E+04
    31.19000    -1.02979    -0.96921   0.33489E+04
    31.19000    -0.96921    -0.96921   0.86316E+04
    31.19000    -0.90864    -0.96921   0.20285E+05
    31.19000    -0.84806    -0.96921   0.37920E+05
    31.19000    -0.78748    -0.96921   0.53341E+05
    31.19000    -0.72691    -0.96921   0.54638E+05
    31.19000    -0.66633    -0.96921   0.38139E+05
    31.19000    -0.60576    -0.96921   0.15296E+05
    31.19000    -0.54518    -0.96921   0.54676E+04
    31.19000    -0.48461    -0.96921   0.21523E+05
    31.19000    -0.42403    -0.96921   0.61281E+05
    31.19000    -0.36345    -0.96921   0.10953E+06
    31.19000    -0.30288    -0.96921   0.14790E+06
    31.19000    -0.24230    -0.96921   0.16741E+06
    31.19000    -0.18173    -0.96921   0.17462E+06
    31.19000    -0.12115    -0.96921   0.18325E+06
    31.19000    -0.06058    -0.96921   0.19846E+06
    31.19000     0.00000    -0.96921   0.21226E+06
    31.19000     0.06058    -0.96921   0.21565E+06
    31.19000     0.12115    -0.96921   0.20983E+06
    31.19000     0.18173    -0.96921   0.20122E+06
    31.19000     0.24230    -0.96921   0.18957E+06
    31.19000     0.30288    -0.96921   0.16670E+06
    31.19000     0.36345    -0.96921   0.12692E+06
    31.19000     0.42403    -0.96921   0.75891E+05
    31.19000     0.48461    -0.96921   0.29899E+05
    31.19000     0.54518    -0.96921   0.67431E+04
    31.19000     0.60576    -0.96921   0.13180E+05
    31.19000     0.66633    -0.96921   0.37654E+05
    31.19000     0.72691    -0.96921   0.57624E+05
    31.19000     0.78748    -0.96921   0.57833E+05
    31.19000     0.84806    -0.96921   0.41237E+05
    31.19000     0.90864    -0.96921   0.21566E+05
    31.19000     0.96921    -0.96921   0.86034E+04
    31.19000     1.02979    -0.96921   0.29268E+04
    31.19000     1.09036    -0.96921   0.96497E+03
    31.19000     1.15094    -0.96921   0.12490E+03
    31.19000     1.21151    -0.96921   0.00000E+00
    31.19000     1.27209    -0.96921   0.00000E+00
    31.19000     1.33266    -0.96921   0.00000E+00
    31.19000     1.39324    -0.96921   0.00000E+00
    31.19000     1.45382    -0.96921   0.00000E+00
    31.19000     1.51439    -0.96921   0.00000E+00
    31.19000    -1.51439    -0.90864   0.00000E+00
    31.19000    -1.45382    -0.90864   0.00000E+00
    31.19000    -1.39324    -0.90864   0.00000E+00
    31.19000    -1.33266    -0.90864   0.00000E+00
    31.19000    -1.27209    -0.90864   0.00000E+00
    31.19000    -1.21151    -0.90864   0.00000E+00
    31.19000    -1.15094    -0.90864   0.77256E+03
    31.19000    -1.09036    -0.90864   0.17417E+04
    31.19000    -1.02979    -0.90864   0.40372E+04
    31.19000    -0.96921    -0.90864   0.10703E+05
    31.19000    -0.90864    -0.90864   0.25645E+05
    31.19000    -0.84806    -0.90864   0.48760E+05
    31.19000    -0.78748    -0.90864   0.70665E+05
    31.19000    -0.72691    -0.90864   0.76467E+05
    31.19000    -0.66633    -0.90864   0.59583E+05
    31.19000    -0.60576    -0.90864   0.31519E+05
    31.19000    -0.54518    -0.90864   0.14968E+05
    31.19000    -0.48461    -0.90864   0.26163E+05
    31.19000    -0.42403    -0.90864   0.63386E+05
    31.19000    -0.36345    -0.90864   0.11031E+06
    31.19000    -0.30288    -0.90864   0.14950E+06
    31.19000    -0.24230    -0.90864   0.17546E+06
    31.19000    -0.18173    -0.90864   0.19667E+06
    31.19000    -0.12115    -0.90864   0.22356E+06
    31.19000    -0.06058    -0.90864   0.25408E+06
    31.19000     0.00000    -0.90864   0.27413E+06
    31.19000     0.06058    -0.90864   0.27324E+06
    31.19000     0.12115    -0.90864   0.25571E+06
    31.19000     0.18173    -0.90864   0.23336E+06
    31.19000     0.24230    -0.90864   0.21075E+06
    31.19000     0.30288    -0.90864   0.18141E+06
    31.19000     0.36345    -0.90864   0.13777E+06
    31.19000     0.42403    -0.90864   0.83041E+05
    31.19000     0.48461    -0.90864   0.34058E+05
    31.19000     0.54518    -0.90864   0.11637E+05
    31.19000     0.60576    -0.90864   0.23554E+05
    31.19000     0.66633    -0.90864   0.54752E+05
    31.19000     0.72691    -0.90864   0.77728E+05
    31.19000     0.78748    -0.90864   0.75540E+05
    31.19000     0.84806    -0.90864   0.53476E+05
    31.19000     0.90864    -0.90864   0.28507E+05
    31.19000     0.96921    -0.90864   0.11982E+05
    31.19000     1.02979    -0.90864   0.44291E+04
    31.19000     1.09036    -0.90864   0.17106E+04
    31.19000     1.15094    -0.90864   0.65291E+03
    31.19000     1.21151    -0.90864   0.00000E+00
    31.19000     1.27209    -0.90864   0.00000E+00
    31.19000     1.33266    -0.90864   0.00000E+00
    31.19000     1.39324    -0.90864   0.00000E+00
    31.19000     1.45382    -0.90864   0.00000E+00
    31.19000     1.51439    -0.90864   0.00000E+00
    31.19000    -1.51439    -0.84806   0.00000E+00
    31.19000    -1.45382    -0.84806   0.00000E+00
    31.19000    -1.39324    -0.84806   0.00000E+00
    31.19000    -1.33266    -0.84806   0.00000E+00
    31.19000    -1.27209    -0.84806   0.00000E+00
    31.19000    -1.21151    -0.84806   0.40698E+03
    31.19000    -1.15094    -0.84806   0.10196E+04
    31.19000    -1.09036    -0.84806   0.18628E+04
    31.19000    -1.02979    -0.84806   0.45248E+04
    31.19000    -0.96921    -0.84806   0.12477E+05
    31.19000    -0.90864    -0.84806   0.30377E+05
    31.19000    -0.84806    -0.84806   0.59156E+05
    31.19000    -0.78748    -0.84806   0.89510E+05
    31.19000    -0.72691    -0.84806   0.10444E+06
    31.19000    -0.66633    -0.84806   0.94325E+05
    31.19000    -0.60576    -0.84806   0.69689E+05
    31.19000    -0.54518    -0.84806   0.54631E+05
    31.19000    -0.48461    -0.84806   0.65334E+05
    31.19000    -0.42403    -0.84806   0.96301E+05
    31.19000    -0.36345    -0.84806   0.12815E+06
    31.19000    -0.30288    -0.84806   0.14761E+06
    31.19000    -0.24230    -0.84806   0.15931E+06
    31.19000    -0.18173    -0.84806   0.17870E+06
    31.19000    -0.12115    -0.84806   0.21360E+06
    31.19000    -0.06058    -0.84806   0.25313E+06
    31.19000     0.00000    -0.84806   0.27625E+06
    31.19000     0.06058    -0.84806   0.27139E+06
    31.19000     0.12115    -0.84806   0.24651E+06
    31.19000     0.18173    -0.84806   0.21973E+06
    31.19000     0.24230    -0.84806   0.20139E+06
    31.19000     0.30288    -0.84806   0.18556E+06
    31.19000     0.36345    -0.84806   0.15801E+06
    31.19000     0.42403    -0.84806   0.11355E+06
    31.19000     0.48461    -0.84806   0.66647E+05
    31.19000     0.54518    -0.84806   0.42574E+05
    31.19000     0.60576    -0.84806   0.53483E+05
    31.19000     0.66633    -0.84806   0.83721E+05
    31.19000     0.72691    -0.84806   0.10293E+06
    31.19000     0.78748    -0.84806   0.93990E+05
    31.19000     0.84806    -0.84806   0.64960E+05
    31.19000     0.90864    -0.84806   0.35086E+05
    31.19000     0.96921    -0.84806   0.15784E+05
    31.19000     1.02979    -0.84806   0.66318E+04
    31.19000     1.09036    -0.84806   0.29150E+04
    31.19000     1.15094    -0.84806   0.13187E+04
    31.19000     1.21151    -0.84806   0.40660E+03
    31.19000     1.27209    -0.84806   0.00000E+00
    31.19000     1.33266    -0.84806   0.00000E+00
    31.19000     1.39324    -0.84806   0.00000E+00
    31.19000     1.45382    -0.84806   0.00000E+00
    31.19000     1.51439    -0.84806   0.00000E+00
    31.19000    -1.51439    -0.78748   0.00000E+00
    31.19000    -1.45382    -0.78748   0.00000E+00
    31.19000    -1.39324    -0.78748   0.00000E+00
    31.19000    -1.33266    -0.78748   0.00000E+00
    31.19000    -1.27209    -0.78748   0.13275E+03
    31.19000    -1.21151    -0.78748   0.67901E+03
    31.19000    -1.15094    -0.78748   0.11167E+04
    31.19000    -1.09036    -0.78748   0.18493E+04
    31.19000    -1.02979    -0.78748   0.48160E+04
    31.19000    -0.96921    -0.78748   0.13922E+05
    31.19000    -0.90864    -0.78748   0.34687E+05
    31.19000    -0.84806    -0.78748   0.69446E+05
    31.19000    -0.78748    -0.78748   0.10962E+06
    31.19000    -0.72691    -0.78748   0.13660E+06
    31.19000    -0.66633    -0.78748   0.13767E+06
    31.19000    -0.60576    -0.78748   0.12197E+06
    31.19000    -0.54518    -0.78748   0.11442E+06
    31.19000    -0.48461    -0.78748   0.12970E+06
    31.19000    -0.42403    -0.78748   0.15562E+06
    31.19000    -0.36345    -0.78748   0.16673E+06
    31.19000    -0.30288    -0.78748   0.15326E+06
    31.19000    -0.24230    -0.78748   0.13257E+06
    31.19000    -0.18173    -0.78748   0.13109E+06
    31.19000    -0.12115    -0.78748   0.15743E+06
    31.19000    -0.06058    -0.78748   0.19443E+06
    31.19000     0.00000    -0.78748   0.21587E+06
    31.19000     0.06058    -0.78748   0.20954E+06
    31.19000     0.12115    -0.78748   0.18625E+06
    31.19000     0.18173    -0.78748   0.16895E+06
    31.19000     0.24230    -0.78748   0.17209E+06
    31.19000     0.30288    -0.78748   0.18749E+06
    31.19000     0.36345    -0.78748   0.19046E+06
    31.19000     0.42403    -0.78748   0.16438E+06
    31.19000     0.48461    -0.78748   0.12116E+06
    31.19000     0.54518    -0.78748   0.92495E+05
    31.19000     0.60576    -0.78748   0.97100E+05
    31.19000     0.66633    -0.78748   0.12030E+06
    31.19000     0.72691    -0.78748   0.13029E+06
    31.19000     0.78748    -0.78748   0.11110E+06
    31.19000     0.84806    -0.78748   0.73912E+05
    31.19000     0.90864    -0.78748   0.39543E+05
    31.19000     0.96921    -0.78748   0.18396E+05
    31.19000     1.02979    -0.78748   0.84226E+04
    31.19000     1.09036    -0.78748   0.41324E+04
    31.19000     1.15094    -0.78748   0.21031E+04
    31.19000     1.21151    -0.78748   0.89043E+03
    31.19000     1.27209    -0.78748   0.13462E+03
    31.19000     1.33266    -0.78748   0.00000E+00
    31.19000     1.39324    -0.78748   0.00000E+00
    31.19000     1.45382    -0.78748   0.00000E+00
    31.19000     1.51439    -0.78748   0.00000E+00
    31.19000    -1.51439    -0.72691   0.00000E+00
    31.19000    -1.45382    -0.72691   0.00000E+00
    31.19000    -1.39324    -0.72691   0.00000E+00
    31.19000    -1.33266    -0.72691   0.00000E+00
    31.19000    -1.27209    -0.72691   0.45607E+03
    31.19000    -1.21151    -0.72691   0.10345E+04
    31.19000    -1.15094    -0.72691   0.10977E+04
    31.19000    -1.09036    -0.72691   0.12180E+04
    31.19000    -1.02979    -0.72691   0.40613E+04
    31.19000    -0.96921    -0.72691   0.14557E+05
    31.19000    -0.90864    -0.72691   0.39169E+05
    31.19000    -0.84806    -0.72691   0.80947E+05
    31.19000    -0.78748    -0.72691   0.13115E+06
    31.19000    -0.72691    -0.72691   0.16913E+06
    31.19000    -0.66633    -0.72691   0.17917E+06
    31.19000    -0.60576    -0.72691   0.16958E+06
    31.19000    -0.54518    -0.72691   0.16722E+06
    31.19000    -0.48461    -0.72691   0.18692E+06
    31.19000    -0.42403    -0.72691   0.21088E+06
    31.19000    -0.36345    -0.72691   0.20655E+06
    31.19000    -0.30288    -0.72691   0.16430E+06
    31.19000    -0.24230    -0.72691   0.11043E+06
    31.19000    -0.18173    -0.72691   0.80896E+05
    31.19000    -0.12115    -0.72691   0.87561E+05
    31.19000    -0.06058    -0.72691   0.11212E+06
    31.19000     0.00000    -0.72691   0.12781E+06
    31.19000     0.06058    -0.72691   0.12314E+06
    31.19000     0.12115    -0.72691   0.10936E+06
    31.19000     0.18173    -0.72691   0.11008E+06
    31.19000     0.24230    -0.72691   0.14032E+06
    31.19000     0.30288    -0.72691   0.18829E+06
    31.19000     0.36345    -0.72691   0.21990E+06
    31.19000     0.42403    -0.72691   0.20973E+06
    31.19000     0.48461    -0.72691   0.16927E+06
    31.19000     0.54518    -0.72691   0.13685E+06
    31.19000     0.60576    -0.72691   0.13648E+06
    31.19000     0.66633    -0.72691   0.15337E+06
    31.19000     0.72691    -0.72691   0.15429E+06
    31.19000     0.78748    -0.72691   0.12481E+06
    31.19000     0.84806    -0.72691   0.79398E+05
    31.19000     0.90864    -0.72691   0.40399E+05
    31.19000     0.96921    -0.72691   0.17517E+05
    31.19000     1.02979    -0.72691   0.74037E+04
    31.19000     1.09036    -0.72691   0.36361E+04
    31.19000     1.15094    -0.72691   0.21745E+04
    31.19000     1.21151    -0.72691   0.12437E+04
    31.19000     1.27209    -0.72691   0.44628E+03
    31.19000     1.33266    -0.72691   0.00000E+00
    31.19000     1.39324    -0.72691   0.00000E+00
    31.19000     1.45382    -0.72691   0.00000E+00
    31.19000     1.51439    -0.72691   0.00000E+00
    31.19000    -1.51439    -0.66633   0.00000E+00
    31.19000    -1.45382    -0.66633   0.00000E+00
    31.19000    -1.39324    -0.66633   0.00000E+00
    31.19000    -1.33266    -0.66633   0.22711E+03
    31.19000    -1.27209    -0.66633   0.10081E+04
    31.19000    -1.21151    -0.66633   0.16365E+04
    31.19000    -1.15094    -0.66633   0.11288E+04
    31.19000    -1.09036    -0.66633   0.17408E+03
    31.19000    -1.02979    -0.66633   0.28120E+04
    31.19000    -0.96921    -0.66633   0.15992E+05
    31.19000    -0.90864    -0.66633   0.47090E+05
    31.19000    -0.84806    -0.66633   0.97954E+05
    31.19000    -0.78748    -0.66633   0.15701E+06
    31.19000    -0.72691    -0.66633   0.20031E+06
    31.19000    -0.66633    -0.66633   0.20995E+06
    31.19000    -0.60576    -0.66633   0.19518E+06
    31.19000    -0.54518    -0.66633   0.18691E+06
    31.19000    -0.48461    -0.66633   0.20333E+06
    31.19000    -0.42403    -0.66633   0.22548E+06
    31.19000    -0.36345    -0.66633   0.21632E+06
    31.19000    -0.30288    -0.66633   0.16359E+06
    31.19000    -0.24230    -0.66633   0.94706E+05
    31.19000    -0.18173    -0.66633   0.47909E+05
    31.19000    -0.12115    -0.66633   0.36805E+05
    31.19000    -0.06058    -0.66633   0.46357E+05
    31.19000     0.00000    -0.66633   0.54836E+05
    31.19000     0.06058    -0.66633   0.53468E+05
    31.19000     0.12115    -0.66633   0.51078E+05
    31.19000     0.18173    -0.66633   0.66856E+05
    31.19000     0.24230    -0.66633   0.11317E+06
    31.19000     0.30288    -0.66633   0.17662E+06
    31.19000     0.36345    -0.66633   0.22032E+06
    31.19000     0.42403    -0.66633   0.21690E+06
    31.19000     0.48461    -0.66633   0.17970E+06
    31.19000     0.54518    -0.66633   0.15086E+06
    31.19000     0.60576    -0.66633   0.15521E+06
    31.19000     0.66633    -0.66633   0.17503E+06
    31.19000     0.72691    -0.66633   0.17448E+06
    31.19000     0.78748    -0.66633   0.13960E+06
    31.19000     0.84806    -0.66633   0.87301E+05
    31.19000     0.90864    -0.66633   0.42221E+05
    31.19000     0.96921    -0.66633   0.15482E+05
    31.19000     1.02979    -0.66633   0.42110E+04
    31.19000     1.09036    -0.66633   0.12624E+04
    31.19000     1.15094    -0.66633   0.11749E+04
    31.19000     1.21151    -0.66633   0.11903E+04
    31.19000     1.27209    -0.66633   0.75948E+03
    31.19000     1.33266    -0.66633   0.22520E+03
    31.19000     1.39324    -0.66633   0.00000E+00
    31.19000     1.45382    -0.66633   0.00000E+00
    31.19000     1.51439    -0.66633   0.00000E+00
    31.19000    -1.51439    -0.60576   0.00000E+00
    31.19000    -1.45382    -0.60576   0.00000E+00
    31.19000    -1.39324    -0.60576   0.00000E+00
    31.19000    -1.33266    -0.60576   0.64676E+03
    31.19000    -1.27209    -0.60576   0.17543E+04
    31.19000    -1.21151    -0.60576   0.27642E+04
    31.19000    -1.15094    -0.60576   0.22341E+04
    31.19000    -1.09036    -0.60576   0.80839E+03
    31.19000    -1.02979    -0.60576   0.42886E+04
    31.19000    -0.96921    -0.60576   0.22483E+05
    31.19000    -0.90864    -0.60576   0.63529E+05
    31.19000    -0.84806    -0.60576   0.12571E+06
    31.19000    -0.78748    -0.60576   0.19130E+06
    31.19000    -0.72691    -0.60576   0.23176E+06
    31.19000    -0.66633    -0.60576   0.22890E+06
    31.19000    -0.60576    -0.60576   0.19567E+06
    31.19000    -0.54518    -0.60576   0.16857E+06
    31.19000    -0.48461    -0.60576   0.17106E+06
    31.19000    -0.42403    -0.60576   0.18733E+06
    31.19000    -0.36345    -0.60576   0.18076E+06
    31.19000    -0.30288    -0.60576   0.13645E+06
    31.19000    -0.24230    -0.60576   0.76258E+05
    31.19000    -0.18173    -0.60576   0.31916E+05
    31.19000    -0.12115    -0.60576   0.14401E+05
    31.19000    -0.06058    -0.60576   0.13376E+05
    31.19000     0.00000    -0.60576   0.15774E+05
    31.19000     0.06058    -0.60576   0.17110E+05
    31.19000     0.12115    -0.60576   0.22045E+05
    31.19000     0.18173    -0.60576   0.41971E+05
    31.19000     0.24230    -0.60576   0.85453E+05
    31.19000     0.30288    -0.60576   0.14155E+06
    31.19000     0.36345    -0.60576   0.17890E+06
    31.19000     0.42403    -0.60576   0.17492E+06
    31.19000     0.48461    -0.60576   0.14529E+06
    31.19000     0.54518    -0.60576   0.13107E+06
    31.19000     0.60576    -0.60576   0.15315E+06
    31.19000     0.66633    -0.60576   0.18889E+06
    31.19000     0.72691    -0.60576   0.19860E+06
    31.19000     0.78748    -0.60576   0.16637E+06
    31.19000     0.84806    -0.60576   0.10946E+06
    31.19000     0.90864    -0.60576   0.55532E+05
    31.19000     0.96921    -0.60576   0.20351E+05
    31.19000     1.02979    -0.60576   0.42921E+04
    31.19000     1.09036    -0.60576   0.19714E+03
    31.19000     1.15094    -0.60576   0.58777E+03
    31.19000     1.21151    -0.60576   0.11564E+04
    31.19000     1.27209    -0.60576   0.10337E+04
    31.19000     1.33266    -0.60576   0.60896E+03
    31.19000     1.39324    -0.60576   0.00000E+00
    31.19000     1.45382    -0.60576   0.00000E+00
    31.19000     1.51439    -0.60576   0.00000E+00
    31.19000    -1.51439    -0.54518   0.00000E+00
    31.19000    -1.45382    -0.54518   0.00000E+00
    31.19000    -1.39324    -0.54518   0.22866E+03
    31.19000    -1.33266    -0.54518   0.11119E+04
    31.19000    -1.27209    -0.54518   0.27036E+04
    31.19000    -1.21151    -0.54518   0.48362E+04
    31.19000    -1.15094    -0.54518   0.57582E+04
    31.19000    -1.09036    -0.54518   0.58538E+04
    31.19000    -1.02979    -0.54518   0.12316E+05
    31.19000    -0.96921    -0.54518   0.37627E+05
    31.19000    -0.90864    -0.54518   0.90250E+05
    31.19000    -0.84806    -0.54518   0.16348E+06
    31.19000    -0.78748    -0.54518   0.23176E+06
    31.19000    -0.72691    -0.54518   0.26224E+06
    31.19000    -0.66633    -0.54518   0.23907E+06
    31.19000    -0.60576    -0.54518   0.18117E+06
    31.19000    -0.54518    -0.54518   0.13021E+06
    31.19000    -0.48461    -0.54518   0.11347E+06
    31.19000    -0.42403    -0.54518   0.11970E+06
    31.19000    -0.36345    -0.54518   0.11670E+06
    31.19000    -0.30288    -0.54518   0.89201E+05
    31.19000    -0.24230    -0.54518   0.51097E+05
    31.19000    -0.18173    -0.54518   0.22817E+05
    31.19000    -0.12115    -0.54518   0.93475E+04
    31.19000    -0.06058    -0.54518   0.40933E+04
    31.19000     0.00000    -0.54518   0.26721E+04
    31.19000     0.06058    -0.54518   0.50118E+04
    31.19000     0.12115    -0.54518   0.11717E+05
    31.19000     0.18173    -0.54518   0.26370E+05
    31.19000     0.24230    -0.54518   0.54321E+05
    31.19000     0.30288    -0.54518   0.89972E+05
    31.19000     0.36345    -0.54518   0.11231E+06
    31.19000     0.42403    -0.54518   0.10676E+06
    31.19000     0.48461    -0.54518   0.89690E+05
    31.19000     0.54518    -0.54518   0.97024E+05
    31.19000     0.60576    -0.54518   0.14365E+06
    31.19000     0.66633    -0.54518   0.20299E+06
    31.19000     0.72691    -0.54518   0.23181E+06
    31.19000     0.78748    -0.54518   0.20978E+06
    31.19000     0.84806    -0.54518   0.15139E+06
    31.19000     0.90864    -0.54518   0.86909E+05
    31.19000     0.96921    -0.54518   0.38908E+05
    31.19000     1.02979    -0.54518   0.13425E+05
    31.19000     1.09036    -0.54518   0.44281E+04
    31.19000     1.15094    -0.54518   0.26307E+04
    31.19000     1.21151    -0.54518   0.21229E+04
    31.19000     1.27209    -0.54518   0.15462E+04
    31.19000     1.33266    -0.54518   0.10673E+04
    31.19000     1.39324    -0.54518   0.30325E+03
    31.19000     1.45382    -0.54518   0.00000E+00
    31.19000     1.51439    -0.54518   0.00000E+00
    31.19000    -1.51439    -0.48461   0.00000E+00
    31.19000    -1.45382    -0.48461   0.00000E+00
    31.19000    -1.39324    -0.48461   0.59455E+03
    31.19000    -1.33266    -0.48461   0.17757E+04
    31.19000    -1.27209    -0.48461   0.42593E+04
    31.19000    -1.21151    -0.48461   0.85152E+04
    31.19000    -1.15094    -0.48461   0.12973E+05
    31.19000    -1.09036    -0.48461   0.17626E+05
    31.19000    -1.02979    -0.48461   0.29694E+05
    31.19000    -0.96921    -0.48461   0.62369E+05
    31.19000    -0.90864    -0.48461   0.12330E+06
    31.19000    -0.84806    -0.48461   0.20132E+06
    31.19000    -0.78748    -0.48461   0.26530E+06
    31.19000    -0.72691    -0.48461   0.28126E+06
    31.19000    -0.66633    -0.48461   0.23835E+06
    31.19000    -0.60576    -0.48461   0.16136E+06
    31.19000    -0.54518    -0.48461   0.93716E+05
    31.19000    -0.48461    -0.48461   0.62385E+05
    31.19000    -0.42403    -0.48461   0.59141E+05
    31.19000    -0.36345    -0.48461   0.57703E+05
    31.19000    -0.30288    -0.48461   0.44616E+05
    31.19000    -0.24230    -0.48461   0.27154E+05
    31.19000    -0.18173    -0.48461   0.15403E+05
    31.19000    -0.12115    -0.48461   0.88582E+04
    31.19000    -0.06058    -0.48461   0.33324E+04
    31.19000     0.00000    -0.48461   0.24346E+03
    31.19000     0.06058    -0.48461   0.23803E+04
    31.19000     0.12115    -0.48461   0.78685E+04
    31.19000     0.18173    -0.48461   0.15185E+05
    31.19000     0.24230    -0.48461   0.27493E+05
    31.19000     0.30288    -0.48461   0.43984E+05
    31.19000     0.36345    -0.48461   0.53454E+05
    31.19000     0.42403    -0.48461   0.48516E+05
    31.19000     0.48461    -0.48461   0.44314E+05
    31.19000     0.54518    -0.48461   0.69925E+05
    31.19000     0.60576    -0.48461   0.13557E+06
    31.19000     0.66633    -0.48461   0.21469E+06
    31.19000     0.72691    -0.48461   0.26358E+06
    31.19000     0.78748    -0.48461   0.25674E+06
    31.19000     0.84806    -0.48461   0.20264E+06
    31.19000     0.90864    -0.48461   0.13121E+06
    31.19000     0.96921    -0.48461   0.70776E+05
    31.19000     1.02979    -0.48461   0.33588E+05
    31.19000     1.09036    -0.48461   0.16179E+05
    31.19000     1.15094    -0.48461   0.89459E+04
    31.19000     1.21151    -0.48461   0.51710E+04
    31.19000     1.27209    -0.48461   0.29410E+04
    31.19000     1.33266    -0.48461   0.18263E+04
    31.19000     1.39324    -0.48461   0.81151E+03
    31.19000     1.45382    -0.48461   0.00000E+00
    31.19000     1.51439    -0.48461   0.00000E+00
    31.19000    -1.51439    -0.42403   0.00000E+00
    31.19000    -1.45382    -0.42403   0.00000E+00
    31.19000    -1.39324    -0.42403   0.12147E+04
    31.19000    -1.33266    -0.42403   0.33113E+04
    31.19000    -1.27209    -0.42403   0.77038E+04
    31.19000    -1.21151    -0.42403   0.15588E+05
    31.19000    -1.15094    -0.42403   0.26033E+05
    31.19000    -1.09036    -0.42403   0.38524E+05
    31.19000    -1.02979    -0.42403   0.58274E+05
    31.19000    -0.96921    -0.42403   0.95760E+05
    31.19000    -0.90864    -0.42403   0.15592E+06
    31.19000    -0.84806    -0.42403   0.22558E+06
    31.19000    -0.78748    -0.42403   0.27422E+06
    31.19000    -0.72691    -0.42403   0.27291E+06
    31.19000    -0.66633    -0.42403   0.21768E+06
    31.19000    -0.60576    -0.42403   0.13586E+06
    31.19000    -0.54518    -0.42403   0.66652E+05
    31.19000    -0.48461    -0.42403   0.31870E+05
    31.19000    -0.42403    -0.42403   0.24315E+05
    31.19000    -0.36345    -0.42403   0.23587E+05
    31.19000    -0.30288    -0.42403   0.18873E+05
    31.19000    -0.24230    -0.42403   0.13135E+05
    31.19000    -0.18173    -0.42403   0.10247E+05
    31.19000    -0.12115    -0.42403   0.76702E+04
    31.19000    -0.06058    -0.42403   0.31311E+04
    31.19000     0.00000    -0.42403   0.59501E+02
    31.19000     0.06058    -0.42403   0.17412E+04
    31.19000     0.12115    -0.42403   0.57598E+04
    31.19000     0.18173    -0.42403   0.90164E+04
    31.19000     0.24230    -0.42403   0.13097E+05
    31.19000     0.30288    -0.42403   0.18961E+05
    31.19000     0.36345    -0.42403   0.21444E+05
    31.19000     0.42403    -0.42403   0.17948E+05
    31.19000     0.48461    -0.42403   0.21245E+05
    31.19000     0.54518    -0.42403   0.53705E+05
    31.19000     0.60576    -0.42403   0.12344E+06
    31.19000     0.66633    -0.42403   0.20908E+06
    31.19000     0.72691    -0.42403   0.27176E+06
    31.19000     0.78748    -0.42403   0.28299E+06
    31.19000     0.84806    -0.42403   0.24286E+06
    31.19000     0.90864    -0.42403   0.17563E+06
    31.19000     0.96921    -0.42403   0.11042E+06
    31.19000     1.02979    -0.42403   0.63934E+05
    31.19000     1.09036    -0.42403   0.36698E+05
    31.19000     1.15094    -0.42403   0.21369E+05
    31.19000     1.21151    -0.42403   0.12020E+05
    31.19000     1.27209    -0.42403   0.64551E+04
    31.19000     1.33266    -0.42403   0.35154E+04
    31.19000     1.39324    -0.42403   0.15954E+04
    31.19000     1.45382    -0.42403   0.00000E+00
    31.19000     1.51439    -0.42403   0.00000E+00
    31.19000    -1.51439    -0.36345   0.00000E+00
    31.19000    -1.45382    -0.36345   0.31948E+03
    31.19000    -1.39324    -0.36345   0.25061E+04
    31.19000    -1.33266    -0.36345   0.68721E+04
    31.19000    -1.27209    -0.36345   0.15091E+05
    31.19000    -1.21151    -0.36345   0.28543E+05
    31.19000    -1.15094    -0.36345   0.46731E+05
    31.19000    -1.09036    -0.36345   0.68467E+05
    31.19000    -1.02979    -0.36345   0.95481E+05
    31.19000    -0.96921    -0.36345   0.13259E+06
    31.19000    -0.90864    -0.36345   0.18038E+06
    31.19000    -0.84806    -0.36345   0.22663E+06
    31.19000    -0.78748    -0.36345   0.24872E+06
    31.19000    -0.72691    -0.36345   0.22915E+06
    31.19000    -0.66633    -0.36345   0.17146E+06
    31.19000    -0.60576    -0.36345   0.10028E+06
    31.19000    -0.54518    -0.36345   0.44125E+05
    31.19000    -0.48461    -0.36345   0.16088E+05
    31.19000    -0.42403    -0.36345   0.94334E+04
    31.19000    -0.36345    -0.36345   0.98187E+04
    31.19000    -0.30288    -0.36345   0.92205E+04
    31.19000    -0.24230    -0.36345   0.78563E+04
    31.19000    -0.18173    -0.36345   0.69634E+04
    31.19000    -0.12115    -0.36345   0.51711E+04
    31.19000    -0.06058    -0.36345   0.20247E+04
    31.19000     0.00000    -0.36345   0.12045E+03
    31.19000     0.06058    -0.36345   0.13591E+04
    31.19000     0.12115    -0.36345   0.41388E+04
    31.19000     0.18173    -0.36345   0.64162E+04
    31.19000     0.24230    -0.36345   0.85797E+04
    31.19000     0.30288    -0.36345   0.10692E+05
    31.19000     0.36345    -0.36345   0.10200E+05
    31.19000     0.42403    -0.36345   0.72906E+04
    31.19000     0.48461    -0.36345   0.11839E+05
    31.19000     0.54518    -0.36345   0.39736E+05
    31.19000     0.60576    -0.36345   0.98413E+05
    31.19000     0.66633    -0.36345   0.17546E+06
    31.19000     0.72691    -0.36345   0.24253E+06
    31.19000     0.78748    -0.36345   0.27249E+06
    31.19000     0.84806    -0.36345   0.25655E+06
    31.19000     0.90864    -0.36345   0.20790E+06
    31.19000     0.96921    -0.36345   0.15004E+06
    31.19000     1.02979    -0.36345   0.10082E+06
    31.19000     1.09036    -0.36345   0.65505E+05
    31.19000     1.15094    -0.36345   0.41323E+05
    31.19000     1.21151    -0.36345   0.24691E+05
    31.19000     1.27209    -0.36345   0.13747E+05
    31.19000     1.33266    -0.36345   0.70737E+04
    31.19000     1.39324    -0.36345   0.29871E+04
    31.19000     1.45382    -0.36345   0.42408E+03
    31.19000     1.51439    -0.36345   0.00000E+00
    31.19000    -1.51439    -0.30288   0.00000E+00
    31.19000    -1.45382    -0.30288   0.90880E+03
    31.19000    -1.39324    -0.30288   0.49953E+04
    31.19000    -1.33266    -0.30288   0.13285E+05
    31.19000    -1.27209    -0.30288   0.27029E+05
    31.19000    -1.21151    -0.30288   0.46569E+05
    31.19000    -1.15094    -0.30288   0.70989E+05
    31.19000    -1.09036    -0.30288   0.98642E+05
    31.19000    -1.02979    -0.30288   0.12841E+06
    31.19000    -0.96921    -0.30288   0.15946E+06
    31.19000    -0.90864    -0.30288   0.18788E+06
    31.19000    -0.84806    -0.30288   0.20403E+06
    31.19000    -0.78748    -0.30288   0.19653E+06
    31.19000    -0.72691    -0.30288   0.16186E+06
    31.19000    -0.66633    -0.30288   0.10997E+06
    31.19000    -0.60576    -0.30288   0.59002E+05
    31.19000    -0.54518    -0.30288   0.23431E+05
    31.19000    -0.48461    -0.30288   0.65868E+04
    31.19000    -0.42403    -0.30288   0.26160E+04
    31.19000    -0.36345    -0.30288   0.36403E+04
    31.19000    -0.30288    -0.30288   0.48612E+04
    31.19000    -0.24230    -0.30288   0.49013E+04
    31.19000    -0.18173    -0.30288   0.38772E+04
    31.19000    -0.12115    -0.30288   0.22947E+04
    31.19000    -0.06058    -0.30288   0.96292E+03
    31.19000     0.00000    -0.30288   0.58300E+03
    31.19000     0.06058    -0.30288   0.11491E+04
    31.19000     0.12115    -0.30288   0.22826E+04
    31.19000     0.18173    -0.30288   0.39260E+04
    31.19000     0.24230    -0.30288   0.58475E+04
    31.19000     0.30288    -0.30288   0.67031E+04
    31.19000     0.36345    -0.30288   0.51112E+04
    31.19000     0.42403    -0.30288   0.27041E+04
    31.19000     0.48461    -0.30288   0.59544E+04
    31.19000     0.54518    -0.30288   0.24202E+05
    31.19000     0.60576    -0.30288   0.64111E+05
    31.19000     0.66633    -0.30288   0.12302E+06
    31.19000     0.72691    -0.30288   0.18587E+06
    31.19000     0.78748    -0.30288   0.23080E+06
    31.19000     0.84806    -0.30288   0.24202E+06
    31.19000     0.90864    -0.30288   0.21983E+06
    31.19000     0.96921    -0.30288   0.17830E+06
    31.19000     1.02979    -0.30288   0.13370E+06
    31.19000     1.09036    -0.30288   0.95330E+05
    31.19000     1.15094    -0.30288   0.65158E+05
    31.19000     1.21151    -0.30288   0.42103E+05
    31.19000     1.27209    -0.30288   0.25000E+05
    31.19000     1.33266    -0.30288   0.13033E+05
    31.19000     1.39324    -0.30288   0.53758E+04
    31.19000     1.45382    -0.30288   0.10915E+04
    31.19000     1.51439    -0.30288   0.00000E+00
    31.19000    -1.51439    -0.24230   0.00000E+00
    31.19000    -1.45382    -0.24230   0.19652E+04
    31.19000    -1.39324    -0.24230   0.87332E+04
    31.19000    -1.33266    -0.24230   0.21330E+05
    31.19000    -1.27209    -0.24230   0.39617E+05
    31.19000    -1.21151    -0.24230   0.61864E+05
    31.19000    -1.15094    -0.24230   0.86235E+05
    31.19000    -1.09036    -0.24230   0.11181E+06
    31.19000    -1.02979    -0.24230   0.13773E+06
    31.19000    -0.96921    -0.24230   0.16095E+06
    31.19000    -0.90864    -0.24230   0.17464E+06
    31.19000    -0.84806    -0.24230   0.17030E+06
    31.19000    -0.78748    -0.24230   0.14415E+06
    31.19000    -0.72691    -0.24230   0.10252E+06
    31.19000    -0.66633    -0.24230   0.59510E+05
    31.19000    -0.60576    -0.24230   0.27560E+05
    31.19000    -0.54518    -0.24230   0.10047E+05
    31.19000    -0.48461    -0.24230   0.27051E+04
    31.19000    -0.42403    -0.24230   0.30791E+03
    31.19000    -0.36345    -0.24230   0.28959E+03
    31.19000    -0.30288    -0.24230   0.13776E+04
    31.19000    -0.24230    -0.24230   0.20570E+04
    31.19000    -0.18173    -0.24230   0.16288E+04
    31.19000    -0.12115    -0.24230   0.10742E+04
    31.19000    -0.06058    -0.24230   0.14110E+04
    31.19000     0.00000    -0.24230   0.20289E+04
    31.19000     0.06058    -0.24230   0.18298E+04
    31.19000     0.12115    -0.24230   0.12232E+04
    31.19000     0.18173    -0.24230   0.14582E+04
    31.19000     0.24230    -0.24230   0.23422E+04
    31.19000     0.30288    -0.24230   0.23237E+04
    31.19000     0.36345    -0.24230   0.10126E+04
    31.19000     0.42403    -0.24230   0.26939E+03
    31.19000     0.48461    -0.24230   0.30440E+04
    31.19000     0.54518    -0.24230   0.13270E+05
    31.19000     0.60576    -0.24230   0.36757E+05
    31.19000     0.66633    -0.24230   0.77981E+05
    31.19000     0.72691    -0.24230   0.13243E+06
    31.19000     0.78748    -0.24230   0.18369E+06
    31.19000     0.84806    -0.24230   0.21239E+06
    31.19000     0.90864    -0.24230   0.20992E+06
    31.19000     0.96921    -0.24230   0.18309E+06
    31.19000     1.02979    -0.24230   0.14637E+06
    31.19000     1.09036    -0.24230   0.11112E+06
    31.19000     1.15094    -0.24230   0.81500E+05
    31.19000     1.21151    -0.24230   0.56980E+05
    31.19000     1.27209    -0.24230   0.36467E+05
    31.19000     1.33266    -0.24230   0.20133E+05
    31.19000     1.39324    -0.24230   0.87139E+04
    31.19000     1.45382    -0.24230   0.21364E+04
    31.19000     1.51439    -0.24230   0.00000E+00
    31.19000    -1.51439    -0.18173   0.00000E+00
    31.19000    -1.45382    -0.18173   0.34521E+04
    31.19000    -1.39324    -0.18173   0.12582E+05
    31.19000    -1.33266    -0.18173   0.27258E+05
    31.19000    -1.27209    -0.18173   0.45457E+05
    31.19000    -1.21151    -0.18173   0.63614E+05
    31.19000    -1.15094    -0.18173   0.79737E+05
    31.19000    -1.09036    -0.18173   0.95537E+05
    31.19000    -1.02979    -0.18173   0.11427E+06
    31.19000    -0.96921    -0.18173   0.13527E+06
    31.19000    -0.90864    -0.18173   0.15055E+06
    31.19000    -0.84806    -0.18173   0.14869E+06
    31.19000    -0.78748    -0.18173   0.12432E+06
    31.19000    -0.72691    -0.18173   0.84785E+05
    31.19000    -0.66633    -0.18173   0.45953E+05
    31.19000    -0.60576    -0.18173   0.20354E+05
    31.19000    -0.54518    -0.18173   0.91469E+04
    31.19000    -0.48461    -0.18173   0.53516E+04
    31.19000    -0.42403    -0.18173   0.28670E+04
    31.19000    -0.36345    -0.18173   0.72938E+03
    31.19000    -0.30288    -0.18173   0.14444E+03
    31.19000    -0.24230    -0.18173   0.85924E+03
    31.19000    -0.18173    -0.18173   0.16560E+04
    31.19000    -0.12115    -0.18173   0.23099E+04
    31.19000    -0.06058    -0.18173   0.31924E+04
    31.19000     0.00000    -0.18173   0.38245E+04
    31.19000     0.06058    -0.18173   0.33885E+04
    31.19000     0.12115    -0.18173   0.21884E+04
    31.19000     0.18173    -0.18173   0.12264E+04
    31.19000     0.24230    -0.18173   0.68865E+03
    31.19000     0.30288    -0.18173   0.19328E+03
    31.19000     0.36345    -0.18173   0.18244E+03
    31.19000     0.42403    -0.18173   0.16368E+04
    31.19000     0.48461    -0.18173   0.51336E+04
    31.19000     0.54518    -0.18173   0.12700E+05
    31.19000     0.60576    -0.18173   0.30409E+05
    31.19000     0.66633    -0.18173   0.64900E+05
    31.19000     0.72691    -0.18173   0.11397E+06
    31.19000     0.78748    -0.18173   0.16217E+06
    31.19000     0.84806    -0.18173   0.18968E+06
    31.19000     0.90864    -0.18173   0.18720E+06
    31.19000     0.96921    -0.18173   0.16182E+06
    31.19000     1.02979    -0.18173   0.12898E+06
    31.19000     1.09036    -0.18173   0.10023E+06
    31.19000     1.15094    -0.18173   0.78043E+05
    31.19000     1.21151    -0.18173   0.59370E+05
    31.19000     1.27209    -0.18173   0.41579E+05
    31.19000     1.33266    -0.18173   0.25102E+05
    31.19000     1.39324    -0.18173   0.11995E+05
    31.19000     1.45382    -0.18173   0.35000E+04
    31.19000     1.51439    -0.18173   0.00000E+00
    31.19000    -1.51439    -0.12115   0.00000E+00
    31.19000    -1.45382    -0.12115   0.48925E+04
    31.19000    -1.39324    -0.12115   0.14819E+05
    31.19000    -1.33266    -0.12115   0.27823E+05
    31.19000    -1.27209    -0.12115   0.40461E+05
    31.19000    -1.21151    -0.12115   0.48809E+05
    31.19000    -1.15094    -0.12115   0.52252E+05
    31.19000    -1.09036    -0.12115   0.56501E+05
    31.19000    -1.02979    -0.12115   0.70867E+05
    31.19000    -0.96921    -0.12115   0.99542E+05
    31.19000    -0.90864    -0.12115   0.13413E+06
    31.19000    -0.84806    -0.12115   0.15624E+06
    31.19000    -0.78748    -0.12115   0.15051E+06
    31.19000    -0.72691    -0.12115   0.11732E+06
    31.19000    -0.66633    -0.12115   0.72988E+05
    31.19000    -0.60576    -0.12115   0.36850E+05
    31.19000    -0.54518    -0.12115   0.17448E+05
    31.19000    -0.48461    -0.12115   0.10303E+05
    31.19000    -0.42403    -0.12115   0.68450E+04
    31.19000    -0.36345    -0.12115   0.32485E+04
    31.19000    -0.30288    -0.12115   0.86456E+03
    31.19000    -0.24230    -0.12115   0.11424E+04
    31.19000    -0.18173    -0.12115   0.28451E+04
    31.19000    -0.12115    -0.12115   0.39116E+04
    31.19000    -0.06058    -0.12115   0.39184E+04
    31.19000     0.00000    -0.12115   0.37788E+04
    31.19000     0.06058    -0.12115   0.39341E+04
    31.19000     0.12115    -0.12115   0.37779E+04
    31.19000     0.18173    -0.12115   0.27235E+04
    31.19000     0.24230    -0.12115   0.12914E+04
    31.19000     0.30288    -0.12115   0.85246E+03
    31.19000     0.36345    -0.12115   0.22163E+04
    31.19000     0.42403    -0.12115   0.49347E+04
    31.19000     0.48461    -0.12115   0.93134E+04
    31.19000     0.54518    -0.12115   0.19818E+05
    31.19000     0.60576    -0.12115   0.44494E+05
    31.19000     0.66633    -0.12115   0.87258E+05
    31.19000     0.72691    -0.12115   0.13910E+06
    31.19000     0.78748    -0.12115   0.17930E+06
    31.19000     0.84806    -0.12115   0.18910E+06
    31.19000     0.90864    -0.12115   0.16622E+06
    31.19000     0.96921    -0.12115   0.12605E+06
    31.19000     1.02979    -0.12115   0.88776E+05
    31.19000     1.09036    -0.12115   0.65310E+05
    31.19000     1.15094    -0.12115   0.53764E+05
    31.19000     1.21151    -0.12115   0.46223E+05
    31.19000     1.27209    -0.12115   0.36980E+05
    31.19000     1.33266    -0.12115   0.25421E+05
    31.19000     1.39324    -0.12115   0.13889E+05
    31.19000     1.45382    -0.12115   0.47944E+04
    31.19000     1.51439    -0.12115   0.00000E+00
    31.19000    -1.51439    -0.06058   0.00000E+00
    31.19000    -1.45382    -0.06058   0.57625E+04
    31.19000    -1.39324    -0.06058   0.15000E+05
    31.19000    -1.33266    -0.06058   0.24248E+05
    31.19000    -1.27209    -0.06058   0.29628E+05
    31.19000    -1.21151    -0.06058   0.28181E+05
    31.19000    -1.15094    -0.06058   0.21441E+05
    31.19000    -1.09036    -0.06058   0.18655E+05
    31.19000    -1.02979    -0.06058   0.33950E+05
    31.19000    -0.96921    -0.06058   0.75496E+05
    31.19000    -0.90864    -0.06058   0.13427E+06
    31.19000    -0.84806    -0.06058   0.18454E+06
    31.19000    -0.78748    -0.06058   0.19952E+06
    31.19000    -0.72691    -0.06058   0.17093E+06
    31.19000    -0.66633    -0.06058   0.11526E+06
    31.19000    -0.60576    -0.06058   0.60716E+05
    31.19000    -0.54518    -0.06058   0.26445E+05
    31.19000    -0.48461    -0.06058   0.12668E+05
    31.19000    -0.42403    -0.06058   0.82122E+04
    31.19000    -0.36345    -0.06058   0.45695E+04
    31.19000    -0.30288    -0.06058   0.14519E+04
    31.19000    -0.24230    -0.06058   0.13662E+04
    31.19000    -0.18173    -0.06058   0.33536E+04
    31.19000    -0.12115    -0.06058   0.40310E+04
    31.19000    -0.06058    -0.06058   0.25603E+04
    31.19000     0.00000    -0.06058   0.14891E+04
    31.19000     0.06058    -0.06058   0.25565E+04
    31.19000     0.12115    -0.06058   0.40467E+04
    31.19000     0.18173    -0.06058   0.35497E+04
    31.19000     0.24230    -0.06058   0.17850E+04
    31.19000     0.30288    -0.06058   0.16381E+04
    31.19000     0.36345    -0.06058   0.39037E+04
    31.19000     0.42403    -0.06058   0.68219E+04
    31.19000     0.48461    -0.06058   0.11715E+05
    31.19000     0.54518    -0.06058   0.27364E+05
    31.19000     0.60576    -0.06058   0.64450E+05
    31.19000     0.66633    -0.06058   0.12237E+06
    31.19000     0.72691    -0.06058   0.18194E+06
    31.19000     0.78748    -0.06058   0.21461E+06
    31.19000     0.84806    -0.06058   0.20277E+06
    31.19000     0.90864    -0.06058   0.15340E+06
    31.19000     0.96921    -0.06058   0.92642E+05
    31.19000     1.02979    -0.06058   0.46680E+05
    31.19000     1.09036    -0.06058   0.25842E+05
    31.19000     1.15094    -0.06058   0.23633E+05
    31.19000     1.21151    -0.06058   0.27211E+05
    31.19000     1.27209    -0.06058   0.27623E+05
    31.19000     1.33266    -0.06058   0.22668E+05
    31.19000     1.39324    -0.06058   0.14290E+05
    31.19000     1.45382    -0.06058   0.56399E+04
    31.19000     1.51439    -0.06058   0.00000E+00
    31.19000    -1.51439     0.00000   0.00000E+00
    31.19000    -1.45382     0.00000   0.59657E+04
    31.19000    -1.39324     0.00000   0.14446E+05
    31.19000    -1.33266     0.00000   0.21500E+05
    31.19000    -1.27209     0.00000   0.23492E+05
    31.19000    -1.21151     0.00000   0.18435E+05
    31.19000    -1.15094     0.00000   0.90935E+04
    31.19000    -1.09036     0.00000   0.59664E+04
    31.19000    -1.02979     0.00000   0.24459E+05
    31.19000    -0.96921     0.00000   0.73594E+05
    31.19000    -0.90864     0.00000   0.14361E+06
    31.19000    -0.84806     0.00000   0.20560E+06
    31.19000    -0.78748     0.00000   0.22818E+06
    31.19000    -0.72691     0.00000   0.19972E+06
    31.19000    -0.66633     0.00000   0.13711E+06
    31.19000    -0.60576     0.00000   0.72580E+05
    31.19000    -0.54518     0.00000   0.30177E+05
    31.19000    -0.48461     0.00000   0.12539E+05
    31.19000    -0.42403     0.00000   0.75796E+04
    31.19000    -0.36345     0.00000   0.44762E+04
    31.19000    -0.30288     0.00000   0.16061E+04
    31.19000    -0.24230     0.00000   0.15133E+04
    31.19000    -0.18173     0.00000   0.34316E+04
    31.19000    -0.12115     0.00000   0.37085E+04
    31.19000    -0.06058     0.00000   0.14875E+04
    31.19000     0.00000     0.00000   0.75878E-27
    31.19000     0.06058     0.00000   0.14875E+04
    31.19000     0.12115     0.00000   0.37085E+04
    31.19000     0.18173     0.00000   0.34316E+04
    31.19000     0.24230     0.00000   0.15133E+04
    31.19000     0.30288     0.00000   0.16061E+04
    31.19000     0.36345     0.00000   0.44762E+04
    31.19000     0.42403     0.00000   0.75796E+04
    31.19000     0.48461     0.00000   0.12539E+05
    31.19000     0.54518     0.00000   0.30177E+05
    31.19000     0.60576     0.00000   0.72580E+05
    31.19000     0.66633     0.00000   0.13711E+06
    31.19000     0.72691     0.00000   0.19972E+06
    31.19000     0.78748     0.00000   0.22818E+06
    31.19000     0.84806     0.00000   0.20560E+06
    31.19000     0.90864     0.00000   0.14361E+06
    31.19000     0.96921     0.00000   0.73594E+05
    31.19000     1.02979     0.00000   0.24459E+05
    31.19000     1.09036     0.00000   0.59664E+04
    31.19000     1.15094     0.00000   0.90935E+04
    31.19000     1.21151     0.00000   0.18435E+05
    31.19000     1.27209     0.00000   0.23492E+05
    31.19000     1.33266     0.00000   0.21500E+05
    31.19000     1.39324     0.00000   0.14446E+05
    31.19000     1.45382     0.00000   0.59657E+04
    31.19000     1.51439     0.00000   0.00000E+00
    31.19000    -1.51439     0.06058   0.00000E+00
    31.19000    -1.45382     0.06058   0.56399E+04
    31.19000    -1.39324     0.06058   0.14290E+05
    31.19000    -1.33266     0.06058   0.22668E+05
    31.19000    -1.27209     0.06058   0.27623E+05
    31.19000    -1.21151     0.06058   0.27211E+05
    31.19000    -1.15094     0.06058   0.23633E+05
    31.19000    -1.09036     0.06058   0.25842E+05
    31.19000    -1.02979     0.06058   0.46680E+05
    31.19000    -0.96921     0.06058   0.92642E+05
    31.19000    -0.90864     0.06058   0.15340E+06
    31.19000    -0.84806     0.06058   0.20277E+06
    31.19000    -0.78748     0.06058   0.21461E+06
    31.19000    -0.72691     0.06058   0.18194E+06
    31.19000    -0.66633     0.06058   0.12237E+06
    31.19000    -0.60576     0.06058   0.64450E+05
    31.19000    -0.54518     0.06058   0.27364E+05
    31.19000    -0.48461     0.06058   0.11715E+05
    31.19000    -0.42403     0.06058   0.68219E+04
    31.19000    -0.36345     0.06058   0.39037E+04
    31.19000    -0.30288     0.06058   0.16381E+04
    31.19000    -0.24230     0.06058   0.17850E+04
    31.19000    -0.18173     0.06058   0.35497E+04
    31.19000    -0.12115     0.06058   0.40467E+04
    31.19000    -0.06058     0.06058   0.25565E+04
    31.19000     0.00000     0.06058   0.14891E+04
    31.19000     0.06058     0.06058   0.25603E+04
    31.19000     0.12115     0.06058   0.40310E+04
    31.19000     0.18173     0.06058   0.33536E+04
    31.19000     0.24230     0.06058   0.13662E+04
    31.19000     0.30288     0.06058   0.14519E+04
    31.19000     0.36345     0.06058   0.45695E+04
    31.19000     0.42403     0.06058   0.82122E+04
    31.19000     0.48461     0.06058   0.12668E+05
    31.19000     0.54518     0.06058   0.26445E+05
    31.19000     0.60576     0.06058   0.60716E+05
    31.19000     0.66633     0.06058   0.11526E+06
    31.19000     0.72691     0.06058   0.17093E+06
    31.19000     0.78748     0.06058   0.19952E+06
    31.19000     0.84806     0.06058   0.18454E+06
    31.19000     0.90864     0.06058   0.13427E+06
    31.19000     0.96921     0.06058   0.75496E+05
    31.19000     1.02979     0.06058   0.33950E+05
    31.19000     1.09036     0.06058   0.18655E+05
    31.19000     1.15094     0.06058   0.21441E+05
    31.19000     1.21151     0.06058   0.28181E+05
    31.19000     1.27209     0.06058   0.29628E+05
    31.19000     1.33266     0.06058   0.24248E+05
    31.19000     1.39324     0.06058   0.15000E+05
    31.19000     1.45382     0.06058   0.57625E+04
    31.19000     1.51439     0.06058   0.00000E+00
    31.19000    -1.51439     0.12115   0.00000E+00
    31.19000    -1.45382     0.12115   0.47944E+04
    31.19000    -1.39324     0.12115   0.13889E+05
    31.19000    -1.33266     0.12115   0.25421E+05
    31.19000    -1.27209     0.12115   0.36980E+05
    31.19000    -1.21151     0.12115   0.46223E+05
    31.19000    -1.15094     0.12115   0.53764E+05
    31.19000    -1.09036     0.12115   0.65310E+05
    31.19000    -1.02979     0.12115   0.88776E+05
    31.19000    -0.96921     0.12115   0.12605E+06
    31.19000    -0.90864     0.12115   0.16622E+06
    31.19000    -0.84806     0.12115   0.18910E+06
    31.19000    -0.78748     0.12115   0.17930E+06
    31.19000    -0.72691     0.12115   0.13910E+06
    31.19000    -0.66633     0.12115   0.87258E+05
    31.19000    -0.60576     0.12115   0.44494E+05
    31.19000    -0.54518     0.12115   0.19818E+05
    31.19000    -0.48461     0.12115   0.93134E+04
    31.19000    -0.42403     0.12115   0.49347E+04
    31.19000    -0.36345     0.12115   0.22163E+04
    31.19000    -0.30288     0.12115   0.85246E+03
    31.19000    -0.24230     0.12115   0.12914E+04
    31.19000    -0.18173     0.12115   0.27235E+04
    31.19000    -0.12115     0.12115   0.37779E+04
    31.19000    -0.06058     0.12115   0.39341E+04
    31.19000     0.00000     0.12115   0.37788E+04
    31.19000     0.06058     0.12115   0.39184E+04
    31.19000     0.12115     0.12115   0.39116E+04
    31.19000     0.18173     0.12115   0.28451E+04
    31.19000     0.24230     0.12115   0.11424E+04
    31.19000     0.30288     0.12115   0.86456E+03
    31.19000     0.36345     0.12115   0.32485E+04
    31.19000     0.42403     0.12115   0.68450E+04
    31.19000     0.48461     0.12115   0.10303E+05
    31.19000     0.54518     0.12115   0.17448E+05
    31.19000     0.60576     0.12115   0.36850E+05
    31.19000     0.66633     0.12115   0.72988E+05
    31.19000     0.72691     0.12115   0.11732E+06
    31.19000     0.78748     0.12115   0.15051E+06
    31.19000     0.84806     0.12115   0.15624E+06
    31.19000     0.90864     0.12115   0.13413E+06
    31.19000     0.96921     0.12115   0.99542E+05
    31.19000     1.02979     0.12115   0.70867E+05
    31.19000     1.09036     0.12115   0.56501E+05
    31.19000     1.15094     0.12115   0.52252E+05
    31.19000     1.21151     0.12115   0.48809E+05
    31.19000     1.27209     0.12115   0.40461E+05
    31.19000     1.33266     0.12115   0.27823E+05
    31.19000     1.39324     0.12115   0.14819E+05
    31.19000     1.45382     0.12115   0.48925E+04
    31.19000     1.51439     0.12115   0.00000E+00
    31.19000    -1.51439     0.18173   0.00000E+00
    31.19000    -1.45382     0.18173   0.35000E+04
    31.19000    -1.39324     0.18173   0.11995E+05
    31.19000    -1.33266     0.18173   0.25102E+05
    31.19000    -1.27209     0.18173   0.41579E+05
    31.19000    -1.21151     0.18173   0.59370E+05
    31.19000    -1.15094     0.18173   0.78043E+05
    31.19000    -1.09036     0.18173   0.10023E+06
    31.19000    -1.02979     0.18173   0.12898E+06
    31.19000    -0.96921     0.18173   0.16182E+06
    31.19000    -0.90864     0.18173   0.18720E+06
    31.19000    -0.84806     0.18173   0.18968E+06
    31.19000    -0.78748     0.18173   0.16217E+06
    31.19000    -0.72691     0.18173   0.11397E+06
    31.19000    -0.66633     0.18173   0.64900E+05
    31.19000    -0.60576     0.18173   0.30409E+05
    31.19000    -0.54518     0.18173   0.12700E+05
    31.19000    -0.48461     0.18173   0.51336E+04
    31.19000    -0.42403     0.18173   0.16368E+04
    31.19000    -0.36345     0.18173   0.18244E+03
    31.19000    -0.30288     0.18173   0.19328E+03
    31.19000    -0.24230     0.18173   0.68865E+03
    31.19000    -0.18173     0.18173   0.12264E+04
    31.19000    -0.12115     0.18173   0.21884E+04
    31.19000    -0.06058     0.18173   0.33885E+04
    31.19000     0.00000     0.18173   0.38245E+04
    31.19000     0.06058     0.18173   0.31924E+04
    31.19000     0.12115     0.18173   0.23099E+04
    31.19000     0.18173     0.18173   0.16560E+04
    31.19000     0.24230     0.18173   0.85924E+03
    31.19000     0.30288     0.18173   0.14444E+03
    31.19000     0.36345     0.18173   0.72938E+03
    31.19000     0.42403     0.18173   0.28670E+04
    31.19000     0.48461     0.18173   0.53516E+04
    31.19000     0.54518     0.18173   0.91469E+04
    31.19000     0.60576     0.18173   0.20354E+05
    31.19000     0.66633     0.18173   0.45953E+05
    31.19000     0.72691     0.18173   0.84785E+05
    31.19000     0.78748     0.18173   0.12432E+06
    31.19000     0.84806     0.18173   0.14869E+06
    31.19000     0.90864     0.18173   0.15055E+06
    31.19000     0.96921     0.18173   0.13527E+06
    31.19000     1.02979     0.18173   0.11427E+06
    31.19000     1.09036     0.18173   0.95537E+05
    31.19000     1.15094     0.18173   0.79737E+05
    31.19000     1.21151     0.18173   0.63614E+05
    31.19000     1.27209     0.18173   0.45457E+05
    31.19000     1.33266     0.18173   0.27258E+05
    31.19000     1.39324     0.18173   0.12582E+05
    31.19000     1.45382     0.18173   0.34521E+04
    31.19000     1.51439     0.18173   0.00000E+00
    31.19000    -1.51439     0.24230   0.00000E+00
    31.19000    -1.45382     0.24230   0.21364E+04
    31.19000    -1.39324     0.24230   0.87139E+04
    31.19000    -1.33266     0.24230   0.20133E+05
    31.19000    -1.27209     0.24230   0.36467E+05
    31.19000    -1.21151     0.24230   0.56980E+05
    31.19000    -1.15094     0.24230   0.81500E+05
    31.19000    -1.09036     0.24230   0.11112E+06
    31.19000    -1.02979     0.24230   0.14637E+06
    31.19000    -0.96921     0.24230   0.18309E+06
    31.19000    -0.90864     0.24230   0.20992E+06
    31.19000    -0.84806     0.24230   0.21239E+06
    31.19000    -0.78748     0.24230   0.18369E+06
    31.19000    -0.72691     0.24230   0.13243E+06
    31.19000    -0.66633     0.24230   0.77981E+05
    31.19000    -0.60576     0.24230   0.36757E+05
    31.19000    -0.54518     0.24230   0.13270E+05
    31.19000    -0.48461     0.24230   0.30440E+04
    31.19000    -0.42403     0.24230   0.26939E+03
    31.19000    -0.36345     0.24230   0.10126E+04
    31.19000    -0.30288     0.24230   0.23237E+04
    31.19000    -0.24230     0.24230   0.23422E+04
    31.19000    -0.18173     0.24230   0.14582E+04
    31.19000    -0.12115     0.24230   0.12232E+04
    31.19000    -0.06058     0.24230   0.18298E+04
    31.19000     0.00000     0.24230   0.20289E+04
    31.19000     0.06058     0.24230   0.14110E+04
    31.19000     0.12115     0.24230   0.10742E+04
    31.19000     0.18173     0.24230   0.16288E+04
    31.19000     0.24230     0.24230   0.20570E+04
    31.19000     0.30288     0.24230   0.13776E+04
    31.19000     0.36345     0.24230   0.28959E+03
    31.19000     0.42403     0.24230   0.30791E+03
    31.19000     0.48461     0.24230   0.27051E+04
    31.19000     0.54518     0.24230   0.10047E+05
    31.19000     0.60576     0.24230   0.27560E+05
    31.19000     0.66633     0.24230   0.59510E+05
    31.19000     0.72691     0.24230   0.10252E+06
    31.19000     0.78748     0.24230   0.14415E+06
    31.19000     0.84806     0.24230   0.17030E+06
    31.19000     0.90864     0.24230   0.17464E+06
    31.19000     0.96921     0.24230   0.16095E+06
    31.19000     1.02979     0.24230   0.13773E+06
    31.19000     1.09036     0.24230   0.11181E+06
    31.19000     1.15094     0.24230   0.86235E+05
    31.19000     1.21151     0.24230   0.61864E+05
    31.19000     1.27209     0.24230   0.39617E+05
    31.19000     1.33266     0.24230   0.21330E+05
    31.19000     1.39324     0.24230   0.87332E+04
    31.19000     1.45382     0.24230   0.19652E+04
    31.19000     1.51439     0.24230   0.00000E+00
    31.19000    -1.51439     0.30288   0.00000E+00
    31.19000    -1.45382     0.30288   0.10915E+04
    31.19000    -1.39324     0.30288   0.53758E+04
    31.19000    -1.33266     0.30288   0.13033E+05
    31.19000    -1.27209     0.30288   0.25000E+05
    31.19000    -1.21151     0.30288   0.42103E+05
    31.19000    -1.15094     0.30288   0.65158E+05
    31.19000    -1.09036     0.30288   0.95330E+05
    31.19000    -1.02979     0.30288   0.13370E+06
    31.19000    -0.96921     0.30288   0.17830E+06
    31.19000    -0.90864     0.30288   0.21983E+06
    31.19000    -0.84806     0.30288   0.24202E+06
    31.19000    -0.78748     0.30288   0.23080E+06
    31.19000    -0.72691     0.30288   0.18587E+06
    31.19000    -0.66633     0.30288   0.12302E+06
    31.19000    -0.60576     0.30288   0.64111E+05
    31.19000    -0.54518     0.30288   0.24202E+05
    31.19000    -0.48461     0.30288   0.59544E+04
    31.19000    -0.42403     0.30288   0.27041E+04
    31.19000    -0.36345     0.30288   0.51112E+04
    31.19000    -0.30288     0.30288   0.67031E+04
    31.19000    -0.24230     0.30288   0.58475E+04
    31.19000    -0.18173     0.30288   0.39260E+04
    31.19000    -0.12115     0.30288   0.22826E+04
    31.19000    -0.06058     0.30288   0.11491E+04
    31.19000     0.00000     0.30288   0.58300E+03
    31.19000     0.06058     0.30288   0.96292E+03
    31.19000     0.12115     0.30288   0.22947E+04
    31.19000     0.18173     0.30288   0.38772E+04
    31.19000     0.24230     0.30288   0.49013E+04
    31.19000     0.30288     0.30288   0.48612E+04
    31.19000     0.36345     0.30288   0.36403E+04
    31.19000     0.42403     0.30288   0.26160E+04
    31.19000     0.48461     0.30288   0.65868E+04
    31.19000     0.54518     0.30288   0.23431E+05
    31.19000     0.60576     0.30288   0.59002E+05
    31.19000     0.66633     0.30288   0.10997E+06
    31.19000     0.72691     0.30288   0.16186E+06
    31.19000     0.78748     0.30288   0.19653E+06
    31.19000     0.84806     0.30288   0.20403E+06
    31.19000     0.90864     0.30288   0.18788E+06
    31.19000     0.96921     0.30288   0.15946E+06
    31.19000     1.02979     0.30288   0.12841E+06
    31.19000     1.09036     0.30288   0.98642E+05
    31.19000     1.15094     0.30288   0.70989E+05
    31.19000     1.21151     0.30288   0.46569E+05
    31.19000     1.27209     0.30288   0.27029E+05
    31.19000     1.33266     0.30288   0.13285E+05
    31.19000     1.39324     0.30288   0.49953E+04
    31.19000     1.45382     0.30288   0.90880E+03
    31.19000     1.51439     0.30288   0.00000E+00
    31.19000    -1.51439     0.36345   0.00000E+00
    31.19000    -1.45382     0.36345   0.42408E+03
    31.19000    -1.39324     0.36345   0.29871E+04
    31.19000    -1.33266     0.36345   0.70737E+04
    31.19000    -1.27209     0.36345   0.13747E+05
    31.19000    -1.21151     0.36345   0.24691E+05
    31.19000    -1.15094     0.36345   0.41323E+05
    31.19000    -1.09036     0.36345   0.65505E+05
    31.19000    -1.02979     0.36345   0.10082E+06
    31.19000    -0.96921     0.36345   0.15004E+06
    31.19000    -0.90864     0.36345   0.20790E+06
    31.19000    -0.84806     0.36345   0.25655E+06
    31.19000    -0.78748     0.36345   0.27249E+06
    31.19000    -0.72691     0.36345   0.24253E+06
    31.19000    -0.66633     0.36345   0.17546E+06
    31.19000    -0.60576     0.36345   0.98413E+05
    31.19000    -0.54518     0.36345   0.39736E+05
    31.19000    -0.48461     0.36345   0.11839E+05
    31.19000    -0.42403     0.36345   0.72906E+04
    31.19000    -0.36345     0.36345   0.10200E+05
    31.19000    -0.30288     0.36345   0.10692E+05
    31.19000    -0.24230     0.36345   0.85797E+04
    31.19000    -0.18173     0.36345   0.64162E+04
    31.19000    -0.12115     0.36345   0.41388E+04
    31.19000    -0.06058     0.36345   0.13591E+04
    31.19000     0.00000     0.36345   0.12045E+03
    31.19000     0.06058     0.36345   0.20247E+04
    31.19000     0.12115     0.36345   0.51711E+04
    31.19000     0.18173     0.36345   0.69634E+04
    31.19000     0.24230     0.36345   0.78563E+04
    31.19000     0.30288     0.36345   0.92205E+04
    31.19000     0.36345     0.36345   0.98187E+04
    31.19000     0.42403     0.36345   0.94334E+04
    31.19000     0.48461     0.36345   0.16088E+05
    31.19000     0.54518     0.36345   0.44125E+05
    31.19000     0.60576     0.36345   0.10028E+06
    31.19000     0.66633     0.36345   0.17146E+06
    31.19000     0.72691     0.36345   0.22915E+06
    31.19000     0.78748     0.36345   0.24872E+06
    31.19000     0.84806     0.36345   0.22663E+06
    31.19000     0.90864     0.36345   0.18038E+06
    31.19000     0.96921     0.36345   0.13259E+06
    31.19000     1.02979     0.36345   0.95481E+05
    31.19000     1.09036     0.36345   0.68467E+05
    31.19000     1.15094     0.36345   0.46731E+05
    31.19000     1.21151     0.36345   0.28543E+05
    31.19000     1.27209     0.36345   0.15091E+05
    31.19000     1.33266     0.36345   0.68721E+04
    31.19000     1.39324     0.36345   0.25061E+04
    31.19000     1.45382     0.36345   0.31948E+03
    31.19000     1.51439     0.36345   0.00000E+00
    31.19000    -1.51439     0.42403   0.00000E+00
    31.19000    -1.45382     0.42403   0.00000E+00
    31.19000    -1.39324     0.42403   0.15954E+04
    31.19000    -1.33266     0.42403   0.35154E+04
    31.19000    -1.27209     0.42403   0.64551E+04
    31.19000    -1.21151     0.42403   0.12020E+05
    31.19000    -1.15094     0.42403   0.21369E+05
    31.19000    -1.09036     0.42403   0.36698E+05
    31.19000    -1.02979     0.42403   0.63934E+05
    31.19000    -0.96921     0.42403   0.11042E+06
    31.19000    -0.90864     0.42403   0.17563E+06
    31.19000    -0.84806     0.42403   0.24286E+06
    31.19000    -0.78748     0.42403   0.28299E+06
    31.19000    -0.72691     0.42403   0.27176E+06
    31.19000    -0.66633     0.42403   0.20908E+06
    31.19000    -0.60576     0.42403   0.12344E+06
    31.19000    -0.54518     0.42403   0.53705E+05
    31.19000    -0.48461     0.42403   0.21245E+05
    31.19000    -0.42403     0.42403   0.17948E+05
    31.19000    -0.36345     0.42403   0.21444E+05
    31.19000    -0.30288     0.42403   0.18961E+05
    31.19000    -0.24230     0.42403   0.13097E+05
    31.19000    -0.18173     0.42403   0.90164E+04
    31.19000    -0.12115     0.42403   0.57598E+04
    31.19000    -0.06058     0.42403   0.17412E+04
    31.19000     0.00000     0.42403   0.59501E+02
    31.19000     0.06058     0.42403   0.31311E+04
    31.19000     0.12115     0.42403   0.76702E+04
    31.19000     0.18173     0.42403   0.10247E+05
    31.19000     0.24230     0.42403   0.13135E+05
    31.19000     0.30288     0.42403   0.18873E+05
    31.19000     0.36345     0.42403   0.23587E+05
    31.19000     0.42403     0.42403   0.24315E+05
    31.19000     0.48461     0.42403   0.31870E+05
    31.19000     0.54518     0.42403   0.66652E+05
    31.19000     0.60576     0.42403   0.13586E+06
    31.19000     0.66633     0.42403   0.21768E+06
    31.19000     0.72691     0.42403   0.27291E+06
    31.19000     0.78748     0.42403   0.27422E+06
    31.19000     0.84806     0.42403   0.22558E+06
    31.19000     0.90864     0.42403   0.15592E+06
    31.19000     0.96921     0.42403   0.95760E+05
    31.19000     1.02979     0.42403   0.58274E+05
    31.19000     1.09036     0.42403   0.38524E+05
    31.19000     1.15094     0.42403   0.26033E+05
    31.19000     1.21151     0.42403   0.15588E+05
    31.19000     1.27209     0.42403   0.77038E+04
    31.19000     1.33266     0.42403   0.33113E+04
    31.19000     1.39324     0.42403   0.12147E+04
    31.19000     1.45382     0.42403   0.00000E+00
    31.19000     1.51439     0.42403   0.00000E+00
    31.19000    -1.51439     0.48461   0.00000E+00
    31.19000    -1.45382     0.48461   0.00000E+00
    31.19000    -1.39324     0.48461   0.81151E+03
    31.19000    -1.33266     0.48461   0.18263E+04
    31.19000    -1.27209     0.48461   0.29410E+04
    31.19000    -1.21151     0.48461   0.51710E+04
    31.19000    -1.15094     0.48461   0.89459E+04
    31.19000    -1.09036     0.48461   0.16179E+05
    31.19000    -1.02979     0.48461   0.33588E+05
    31.19000    -0.96921     0.48461   0.70776E+05
    31.19000    -0.90864     0.48461   0.13121E+06
    31.19000    -0.84806     0.48461   0.20264E+06
    31.19000    -0.78748     0.48461   0.25674E+06
    31.19000    -0.72691     0.48461   0.26358E+06
    31.19000    -0.66633     0.48461   0.21469E+06
    31.19000    -0.60576     0.48461   0.13557E+06
    31.19000    -0.54518     0.48461   0.69925E+05
    31.19000    -0.48461     0.48461   0.44314E+05
    31.19000    -0.42403     0.48461   0.48516E+05
    31.19000    -0.36345     0.48461   0.53454E+05
    31.19000    -0.30288     0.48461   0.43984E+05
    31.19000    -0.24230     0.48461   0.27493E+05
    31.19000    -0.18173     0.48461   0.15185E+05
    31.19000    -0.12115     0.48461   0.78685E+04
    31.19000    -0.06058     0.48461   0.23803E+04
    31.19000     0.00000     0.48461   0.24346E+03
    31.19000     0.06058     0.48461   0.33324E+04
    31.19000     0.12115     0.48461   0.88582E+04
    31.19000     0.18173     0.48461   0.15403E+05
    31.19000     0.24230     0.48461   0.27154E+05
    31.19000     0.30288     0.48461   0.44616E+05
    31.19000     0.36345     0.48461   0.57703E+05
    31.19000     0.42403     0.48461   0.59141E+05
    31.19000     0.48461     0.48461   0.62385E+05
    31.19000     0.54518     0.48461   0.93716E+05
    31.19000     0.60576     0.48461   0.16136E+06
    31.19000     0.66633     0.48461   0.23835E+06
    31.19000     0.72691     0.48461   0.28126E+06
    31.19000     0.78748     0.48461   0.26530E+06
    31.19000     0.84806     0.48461   0.20132E+06
    31.19000     0.90864     0.48461   0.12330E+06
    31.19000     0.96921     0.48461   0.62369E+05
    31.19000     1.02979     0.48461   0.29694E+05
    31.19000     1.09036     0.48461   0.17626E+05
    31.19000     1.15094     0.48461   0.12973E+05
    31.19000     1.21151     0.48461   0.85152E+04
    31.19000     1.27209     0.48461   0.42593E+04
    31.19000     1.33266     0.48461   0.17757E+04
    31.19000     1.39324     0.48461   0.59455E+03
    31.19000     1.45382     0.48461   0.00000E+00
    31.19000     1.51439     0.48461   0.00000E+00
    31.19000    -1.51439     0.54518   0.00000E+00
    31.19000    -1.45382     0.54518   0.00000E+00
    31.19000    -1.39324     0.54518   0.30325E+03
    31.19000    -1.33266     0.54518   0.10673E+04
    31.19000    -1.27209     0.54518   0.15462E+04
    31.19000    -1.21151     0.54518   0.21229E+04
    31.19000    -1.15094     0.54518   0.26307E+04
    31.19000    -1.09036     0.54518   0.44281E+04
    31.19000    -1.02979     0.54518   0.13425E+05
    31.19000    -0.96921     0.54518   0.38908E+05
    31.19000    -0.90864     0.54518   0.86909E+05
    31.19000    -0.84806     0.54518   0.15139E+06
    31.19000    -0.78748     0.54518   0.20978E+06
    31.19000    -0.72691     0.54518   0.23181E+06
    31.19000    -0.66633     0.54518   0.20299E+06
    31.19000    -0.60576     0.54518   0.14365E+06
    31.19000    -0.54518     0.54518   0.97024E+05
    31.19000    -0.48461     0.54518   0.89690E+05
    31.19000    -0.42403     0.54518   0.10676E+06
    31.19000    -0.36345     0.54518   0.11231E+06
    31.19000    -0.30288     0.54518   0.89972E+05
    31.19000    -0.24230     0.54518   0.54321E+05
    31.19000    -0.18173     0.54518   0.26370E+05
    31.19000    -0.12115     0.54518   0.11717E+05
    31.19000    -0.06058     0.54518   0.50118E+04
    31.19000     0.00000     0.54518   0.26721E+04
    31.19000     0.06058     0.54518   0.40933E+04
    31.19000     0.12115     0.54518   0.93475E+04
    31.19000     0.18173     0.54518   0.22817E+05
    31.19000     0.24230     0.54518   0.51097E+05
    31.19000     0.30288     0.54518   0.89201E+05
    31.19000     0.36345     0.54518   0.11670E+06
    31.19000     0.42403     0.54518   0.11970E+06
    31.19000     0.48461     0.54518   0.11347E+06
    31.19000     0.54518     0.54518   0.13021E+06
    31.19000     0.60576     0.54518   0.18117E+06
    31.19000     0.66633     0.54518   0.23907E+06
    31.19000     0.72691     0.54518   0.26224E+06
    31.19000     0.78748     0.54518   0.23176E+06
    31.19000     0.84806     0.54518   0.16348E+06
    31.19000     0.90864     0.54518   0.90250E+05
    31.19000     0.96921     0.54518   0.37627E+05
    31.19000     1.02979     0.54518   0.12316E+05
    31.19000     1.09036     0.54518   0.58538E+04
    31.19000     1.15094     0.54518   0.57582E+04
    31.19000     1.21151     0.54518   0.48362E+04
    31.19000     1.27209     0.54518   0.27036E+04
    31.19000     1.33266     0.54518   0.11119E+04
    31.19000     1.39324     0.54518   0.22866E+03
    31.19000     1.45382     0.54518   0.00000E+00
    31.19000     1.51439     0.54518   0.00000E+00
    31.19000    -1.51439     0.60576   0.00000E+00
    31.19000    -1.45382     0.60576   0.00000E+00
    31.19000    -1.39324     0.60576   0.00000E+00
    31.19000    -1.33266     0.60576   0.60896E+03
    31.19000    -1.27209     0.60576   0.10337E+04
    31.19000    -1.21151     0.60576   0.11564E+04
    31.19000    -1.15094     0.60576   0.58777E+03
    31.19000    -1.09036     0.60576   0.19714E+03
    31.19000    -1.02979     0.60576   0.42921E+04
    31.19000    -0.96921     0.60576   0.20351E+05
    31.19000    -0.90864     0.60576   0.55532E+05
    31.19000    -0.84806     0.60576   0.10946E+06
    31.19000    -0.78748     0.60576   0.16637E+06
    31.19000    -0.72691     0.60576   0.19860E+06
    31.19000    -0.66633     0.60576   0.18889E+06
    31.19000    -0.60576     0.60576   0.15315E+06
    31.19000    -0.54518     0.60576   0.13107E+06
    31.19000    -0.48461     0.60576   0.14529E+06
    31.19000    -0.42403     0.60576   0.17492E+06
    31.19000    -0.36345     0.60576   0.17890E+06
    31.19000    -0.30288     0.60576   0.14155E+06
    31.19000    -0.24230     0.60576   0.85453E+05
    31.19000    -0.18173     0.60576   0.41971E+05
    31.19000    -0.12115     0.60576   0.22045E+05
    31.19000    -0.06058     0.60576   0.17110E+05
    31.19000     0.00000     0.60576   0.15774E+05
    31.19000     0.06058     0.60576   0.13376E+05
    31.19000     0.12115     0.60576   0.14401E+05
    31.19000     0.18173     0.60576   0.31916E+05
    31.19000     0.24230     0.60576   0.76258E+05
    31.19000     0.30288     0.60576   0.13645E+06
    31.19000     0.36345     0.60576   0.18076E+06
    31.19000     0.42403     0.60576   0.18733E+06
    31.19000     0.48461     0.60576   0.17106E+06
    31.19000     0.54518     0.60576   0.16857E+06
    31.19000     0.60576     0.60576   0.19567E+06
    31.19000     0.66633     0.60576   0.22890E+06
    31.19000     0.72691     0.60576   0.23176E+06
    31.19000     0.78748     0.60576   0.19130E+06
    31.19000     0.84806     0.60576   0.12571E+06
    31.19000     0.90864     0.60576   0.63529E+05
    31.19000     0.96921     0.60576   0.22483E+05
    31.19000     1.02979     0.60576   0.42886E+04
    31.19000     1.09036     0.60576   0.80839E+03
    31.19000     1.15094     0.60576   0.22341E+04
    31.19000     1.21151     0.60576   0.27642E+04
    31.19000     1.27209     0.60576   0.17543E+04
    31.19000     1.33266     0.60576   0.64676E+03
    31.19000     1.39324     0.60576   0.00000E+00
    31.19000     1.45382     0.60576   0.00000E+00
    31.19000     1.51439     0.60576   0.00000E+00
    31.19000    -1.51439     0.66633   0.00000E+00
    31.19000    -1.45382     0.66633   0.00000E+00
    31.19000    -1.39324     0.66633   0.00000E+00
    31.19000    -1.33266     0.66633   0.22520E+03
    31.19000    -1.27209     0.66633   0.75948E+03
    31.19000    -1.21151     0.66633   0.11903E+04
    31.19000    -1.15094     0.66633   0.11749E+04
    31.19000    -1.09036     0.66633   0.12624E+04
    31.19000    -1.02979     0.66633   0.42110E+04
    31.19000    -0.96921     0.66633   0.15482E+05
    31.19000    -0.90864     0.66633   0.42221E+05
    31.19000    -0.84806     0.66633   0.87301E+05
    31.19000    -0.78748     0.66633   0.13960E+06
    31.19000    -0.72691     0.66633   0.17448E+06
    31.19000    -0.66633     0.66633   0.17503E+06
    31.19000    -0.60576     0.66633   0.15521E+06
    31.19000    -0.54518     0.66633   0.15086E+06
    31.19000    -0.48461     0.66633   0.17970E+06
    31.19000    -0.42403     0.66633   0.21690E+06
    31.19000    -0.36345     0.66633   0.22032E+06
    31.19000    -0.30288     0.66633   0.17662E+06
    31.19000    -0.24230     0.66633   0.11317E+06
    31.19000    -0.18173     0.66633   0.66856E+05
    31.19000    -0.12115     0.66633   0.51078E+05
    31.19000    -0.06058     0.66633   0.53468E+05
    31.19000     0.00000     0.66633   0.54836E+05
    31.19000     0.06058     0.66633   0.46357E+05
    31.19000     0.12115     0.66633   0.36805E+05
    31.19000     0.18173     0.66633   0.47909E+05
    31.19000     0.24230     0.66633   0.94706E+05
    31.19000     0.30288     0.66633   0.16359E+06
    31.19000     0.36345     0.66633   0.21632E+06
    31.19000     0.42403     0.66633   0.22548E+06
    31.19000     0.48461     0.66633   0.20333E+06
    31.19000     0.54518     0.66633   0.18691E+06
    31.19000     0.60576     0.66633   0.19518E+06
    31.19000     0.66633     0.66633   0.20995E+06
    31.19000     0.72691     0.66633   0.20031E+06
    31.19000     0.78748     0.66633   0.15701E+06
    31.19000     0.84806     0.66633   0.97954E+05
    31.19000     0.90864     0.66633   0.47090E+05
    31.19000     0.96921     0.66633   0.15992E+05
    31.19000     1.02979     0.66633   0.28120E+04
    31.19000     1.09036     0.66633   0.17408E+03
    31.19000     1.15094     0.66633   0.11288E+04
    31.19000     1.21151     0.66633   0.16365E+04
    31.19000     1.27209     0.66633   0.10081E+04
    31.19000     1.33266     0.66633   0.22711E+03
    31.19000     1.39324     0.66633   0.00000E+00
    31.19000     1.45382     0.66633   0.00000E+00
    31.19000     1.51439     0.66633   0.00000E+00
    31.19000    -1.51439     0.72691   0.00000E+00
    31.19000    -1.45382     0.72691   0.00000E+00
    31.19000    -1.39324     0.72691   0.00000E+00
    31.19000    -1.33266     0.72691   0.00000E+00
    31.19000    -1.27209     0.72691   0.44628E+03
    31.19000    -1.21151     0.72691   0.12437E+04
    31.19000    -1.15094     0.72691   0.21745E+04
    31.19000    -1.09036     0.72691   0.36361E+04
    31.19000    -1.02979     0.72691   0.74037E+04
    31.19000    -0.96921     0.72691   0.17517E+05
    31.19000    -0.90864     0.72691   0.40399E+05
    31.19000    -0.84806     0.72691   0.79398E+05
    31.19000    -0.78748     0.72691   0.12481E+06
    31.19000    -0.72691     0.72691   0.15429E+06
    31.19000    -0.66633     0.72691   0.15337E+06
    31.19000    -0.60576     0.72691   0.13648E+06
    31.19000    -0.54518     0.72691   0.13685E+06
    31.19000    -0.48461     0.72691   0.16927E+06
    31.19000    -0.42403     0.72691   0.20973E+06
    31.19000    -0.36345     0.72691   0.21990E+06
    31.19000    -0.30288     0.72691   0.18829E+06
    31.19000    -0.24230     0.72691   0.14032E+06
    31.19000    -0.18173     0.72691   0.11008E+06
    31.19000    -0.12115     0.72691   0.10936E+06
    31.19000    -0.06058     0.72691   0.12314E+06
    31.19000     0.00000     0.72691   0.12781E+06
    31.19000     0.06058     0.72691   0.11212E+06
    31.19000     0.12115     0.72691   0.87561E+05
    31.19000     0.18173     0.72691   0.80896E+05
    31.19000     0.24230     0.72691   0.11043E+06
    31.19000     0.30288     0.72691   0.16430E+06
    31.19000     0.36345     0.72691   0.20655E+06
    31.19000     0.42403     0.72691   0.21088E+06
    31.19000     0.48461     0.72691   0.18692E+06
    31.19000     0.54518     0.72691   0.16722E+06
    31.19000     0.60576     0.72691   0.16958E+06
    31.19000     0.66633     0.72691   0.17917E+06
    31.19000     0.72691     0.72691   0.16913E+06
    31.19000     0.78748     0.72691   0.13115E+06
    31.19000     0.84806     0.72691   0.80947E+05
    31.19000     0.90864     0.72691   0.39169E+05
    31.19000     0.96921     0.72691   0.14557E+05
    31.19000     1.02979     0.72691   0.40613E+04
    31.19000     1.09036     0.72691   0.12180E+04
    31.19000     1.15094     0.72691   0.10977E+04
    31.19000     1.21151     0.72691   0.10345E+04
    31.19000     1.27209     0.72691   0.45607E+03
    31.19000     1.33266     0.72691   0.00000E+00
    31.19000     1.39324     0.72691   0.00000E+00
    31.19000     1.45382     0.72691   0.00000E+00
    31.19000     1.51439     0.72691   0.00000E+00
    31.19000    -1.51439     0.78748   0.00000E+00
    31.19000    -1.45382     0.78748   0.00000E+00
    31.19000    -1.39324     0.78748   0.00000E+00
    31.19000    -1.33266     0.78748   0.00000E+00
    31.19000    -1.27209     0.78748   0.13462E+03
    31.19000    -1.21151     0.78748   0.89043E+03
    31.19000    -1.15094     0.78748   0.21031E+04
    31.19000    -1.09036     0.78748   0.41324E+04
    31.19000    -1.02979     0.78748   0.84226E+04
    31.19000    -0.96921     0.78748   0.18396E+05
    31.19000    -0.90864     0.78748   0.39543E+05
    31.19000    -0.84806     0.78748   0.73912E+05
    31.19000    -0.78748     0.78748   0.11110E+06
    31.19000    -0.72691     0.78748   0.13029E+06
    31.19000    -0.66633     0.78748   0.12030E+06
    31.19000    -0.60576     0.78748   0.97100E+05
    31.19000    -0.54518     0.78748   0.92495E+05
    31.19000    -0.48461     0.78748   0.12116E+06
    31.19000    -0.42403     0.78748   0.16438E+06
    31.19000    -0.36345     0.78748   0.19046E+06
    31.19000    -0.30288     0.78748   0.18749E+06
    31.19000    -0.24230     0.78748   0.17209E+06
    31.19000    -0.18173     0.78748   0.16895E+06
    31.19000    -0.12115     0.78748   0.18625E+06
    31.19000    -0.06058     0.78748   0.20954E+06
    31.19000     0.00000     0.78748   0.21587E+06
    31.19000     0.06058     0.78748   0.19443E+06
    31.19000     0.12115     0.78748   0.15743E+06
    31.19000     0.18173     0.78748   0.13109E+06
    31.19000     0.24230     0.78748   0.13257E+06
    31.19000     0.30288     0.78748   0.15326E+06
    31.19000     0.36345     0.78748   0.16673E+06
    31.19000     0.42403     0.78748   0.15562E+06
    31.19000     0.48461     0.78748   0.12970E+06
    31.19000     0.54518     0.78748   0.11442E+06
    31.19000     0.60576     0.78748   0.12197E+06
    31.19000     0.66633     0.78748   0.13767E+06
    31.19000     0.72691     0.78748   0.13660E+06
    31.19000     0.78748     0.78748   0.10962E+06
    31.19000     0.84806     0.78748   0.69446E+05
    31.19000     0.90864     0.78748   0.34687E+05
    31.19000     0.96921     0.78748   0.13922E+05
    31.19000     1.02979     0.78748   0.48160E+04
    31.19000     1.09036     0.78748   0.18493E+04
    31.19000     1.15094     0.78748   0.11167E+04
    31.19000     1.21151     0.78748   0.67901E+03
    31.19000     1.27209     0.78748   0.13275E+03
    31.19000     1.33266     0.78748   0.00000E+00
    31.19000     1.39324     0.78748   0.00000E+00
    31.19000     1.45382     0.78748   0.00000E+00
    31.19000     1.51439     0.78748   0.00000E+00
    31.19000    -1.51439     0.84806   0.00000E+00
    31.19000    -1.45382     0.84806   0.00000E+00
    31.19000    -1.39324     0.84806   0.00000E+00
    31.19000    -1.33266     0.84806   0.00000E+00
    31.19000    -1.27209     0.84806   0.00000E+00
    31.19000    -1.21151     0.84806   0.40660E+03
    31.19000    -1.15094     0.84806   0.13187E+04
    31.19000    -1.09036     0.84806   0.29150E+04
    31.19000    -1.02979     0.84806   0.66318E+04
    31.19000    -0.96921     0.84806   0.15784E+05
    31.19000    -0.90864     0.84806   0.35086E+05
    31.19000    -0.84806     0.84806   0.64960E+05
    31.19000    -0.78748     0.84806   0.93990E+05
    31.19000    -0.72691     0.84806   0.10293E+06
    31.19000    -0.66633     0.84806   0.83721E+05
    31.19000    -0.60576     0.84806   0.53483E+05
    31.19000    -0.54518     0.84806   0.42574E+05
    31.19000    -0.48461     0.84806   0.66647E+05
    31.19000    -0.42403     0.84806   0.11355E+06
    31.19000    -0.36345     0.84806   0.15801E+06
    31.19000    -0.30288     0.84806   0.18556E+06
    31.19000    -0.24230     0.84806   0.20139E+06
    31.19000    -0.18173     0.84806   0.21973E+06
    31.19000    -0.12115     0.84806   0.24651E+06
    31.19000    -0.06058     0.84806   0.27139E+06
    31.19000     0.00000     0.84806   0.27625E+06
    31.19000     0.06058     0.84806   0.25313E+06
    31.19000     0.12115     0.84806   0.21360E+06
    31.19000     0.18173     0.84806   0.17870E+06
    31.19000     0.24230     0.84806   0.15931E+06
    31.19000     0.30288     0.84806   0.14761E+06
    31.19000     0.36345     0.84806   0.12815E+06
    31.19000     0.42403     0.84806   0.96301E+05
    31.19000     0.48461     0.84806   0.65334E+05
    31.19000     0.54518     0.84806   0.54631E+05
    31.19000     0.60576     0.84806   0.69689E+05
    31.19000     0.66633     0.84806   0.94325E+05
    31.19000     0.72691     0.84806   0.10444E+06
    31.19000     0.78748     0.84806   0.89510E+05
    31.19000     0.84806     0.84806   0.59156E+05
    31.19000     0.90864     0.84806   0.30377E+05
    31.19000     0.96921     0.84806   0.12477E+05
    31.19000     1.02979     0.84806   0.45248E+04
    31.19000     1.09036     0.84806   0.18628E+04
    31.19000     1.15094     0.84806   0.10196E+04
    31.19000     1.21151     0.84806   0.40698E+03
    31.19000     1.27209     0.84806   0.00000E+00
    31.19000     1.33266     0.84806   0.00000E+00
    31.19000     1.39324     0.84806   0.00000E+00
    31.19000     1.45382     0.84806   0.00000E+00
    31.19000     1.51439     0.84806   0.00000E+00
    31.19000    -1.51439     0.90864   0.00000E+00
    31.19000    -1.45382     0.90864   0.00000E+00
    31.19000    -1.39324     0.90864   0.00000E+00
    31.19000    -1.33266     0.90864   0.00000E+00
    31.19000    -1.27209     0.90864   0.00000E+00
    31.19000    -1.21151     0.90864   0.00000E+00
    31.19000    -1.15094     0.90864   0.65291E+03
    31.19000    -1.09036     0.90864   0.17106E+04
    31.19000    -1.02979     0.90864   0.44291E+04
    31.19000    -0.96921     0.90864   0.11982E+05
    31.19000    -0.90864     0.90864   0.28507E+05
    31.19000    -0.84806     0.90864   0.53476E+05
    31.19000    -0.78748     0.90864   0.75540E+05
    31.19000    -0.72691     0.90864   0.77728E+05
    31.19000    -0.66633     0.90864   0.54752E+05
    31.19000    -0.60576     0.90864   0.23554E+05
    31.19000    -0.54518     0.90864   0.11637E+05
    31.19000    -0.48461     0.90864   0.34058E+05
    31.19000    -0.42403     0.90864   0.83041E+05
    31.19000    -0.36345     0.90864   0.13777E+06
    31.19000    -0.30288     0.90864   0.18141E+06
    31.19000    -0.24230     0.90864   0.21075E+06
    31.19000    -0.18173     0.90864   0.23336E+06
    31.19000    -0.12115     0.90864   0.25571E+06
    31.19000    -0.06058     0.90864   0.27324E+06
    31.19000     0.00000     0.90864   0.27413E+06
    31.19000     0.06058     0.90864   0.25408E+06
    31.19000     0.12115     0.90864   0.22356E+06
    31.19000     0.18173     0.90864   0.19667E+06
    31.19000     0.24230     0.90864   0.17546E+06
    31.19000     0.30288     0.90864   0.14950E+06
    31.19000     0.36345     0.90864   0.11031E+06
    31.19000     0.42403     0.90864   0.63386E+05
    31.19000     0.48461     0.90864   0.26163E+05
    31.19000     0.54518     0.90864   0.14968E+05
    31.19000     0.60576     0.90864   0.31519E+05
    31.19000     0.66633     0.90864   0.59583E+05
    31.19000     0.72691     0.90864   0.76467E+05
    31.19000     0.78748     0.90864   0.70665E+05
    31.19000     0.84806     0.90864   0.48760E+05
    31.19000     0.90864     0.90864   0.25645E+05
    31.19000     0.96921     0.90864   0.10703E+05
    31.19000     1.02979     0.90864   0.40372E+04
    31.19000     1.09036     0.90864   0.17417E+04
    31.19000     1.15094     0.90864   0.77256E+03
    31.19000     1.21151     0.90864   0.00000E+00
    31.19000     1.27209     0.90864   0.00000E+00
    31.19000     1.33266     0.90864   0.00000E+00
    31.19000     1.39324     0.90864   0.00000E+00
    31.19000     1.45382     0.90864   0.00000E+00
    31.19000     1.51439     0.90864   0.00000E+00
    31.19000    -1.51439     0.96921   0.00000E+00
    31.19000    -1.45382     0.96921   0.00000E+00
    31.19000    -1.39324     0.96921   0.00000E+00
    31.19000    -1.33266     0.96921   0.00000E+00
    31.19000    -1.27209     0.96921   0.00000E+00
    31.19000    -1.21151     0.96921   0.00000E+00
    31.19000    -1.15094     0.96921   0.12490E+03
    31.19000    -1.09036     0.96921   0.96497E+03
    31.19000    -1.02979     0.96921   0.29268E+04
    31.19000    -0.96921     0.96921   0.86034E+04
    31.19000    -0.90864     0.96921   0.21566E+05
    31.19000    -0.84806     0.96921   0.41237E+05
    31.19000    -0.78748     0.96921   0.57833E+05
    31.19000    -0.72691     0.96921   0.57624E+05
    31.19000    -0.66633     0.96921   0.37654E+05
    31.19000    -0.60576     0.96921   0.13180E+05
    31.19000    -0.54518     0.96921   0.67431E+04
    31.19000    -0.48461     0.96921   0.29899E+05
    31.19000    -0.42403     0.96921   0.75891E+05
    31.19000    -0.36345     0.96921   0.12692E+06
    31.19000    -0.30288     0.96921   0.16670E+06
    31.19000    -0.24230     0.96921   0.18957E+06
    31.19000    -0.18173     0.96921   0.20122E+06
    31.19000    -0.12115     0.96921   0.20983E+06
    31.19000    -0.06058     0.96921   0.21565E+06
    31.19000     0.00000     0.96921   0.21226E+06
    31.19000     0.06058     0.96921   0.19846E+06
    31.19000     0.12115     0.96921   0.18325E+06
    31.19000     0.18173     0.96921   0.17462E+06
    31.19000     0.24230     0.96921   0.16741E+06
    31.19000     0.30288     0.96921   0.14790E+06
    31.19000     0.36345     0.96921   0.10953E+06
    31.19000     0.42403     0.96921   0.61281E+05
    31.19000     0.48461     0.96921   0.21523E+05
    31.19000     0.54518     0.96921   0.54676E+04
    31.19000     0.60576     0.96921   0.15296E+05
    31.19000     0.66633     0.96921   0.38139E+05
    31.19000     0.72691     0.96921   0.54638E+05
    31.19000     0.78748     0.96921   0.53341E+05
    31.19000     0.84806     0.96921   0.37920E+05
    31.19000     0.90864     0.96921   0.20285E+05
    31.19000     0.96921     0.96921   0.86316E+04
    31.19000     1.02979     0.96921   0.33489E+04
    31.19000     1.09036     0.96921   0.12812E+04
    31.19000     1.15094     0.96921   0.17430E+03
    31.19000     1.21151     0.96921   0.00000E+00
    31.19000     1.27209     0.96921   0.00000E+00
    31.19000     1.33266     0.96921   0.00000E+00
    31.19000     1.39324     0.96921   0.00000E+00
    31.19000     1.45382     0.96921   0.00000E+00
    31.19000     1.51439     0.96921   0.00000E+00
    31.19000    -1.51439     1.02979   0.00000E+00
    31.19000    -1.45382     1.02979   0.00000E+00
    31.19000    -1.39324     1.02979   0.00000E+00
    31.19000    -1.33266     1.02979   0.00000E+00
    31.19000    -1.27209     1.02979   0.00000E+00
    31.19000    -1.21151     1.02979   0.00000E+00
    31.19000    -1.15094     1.02979   0.00000E+00
    31.19000    -1.09036     1.02979   0.23384E+03
    31.19000    -1.02979     1.02979   0.15895E+04
    31.19000    -0.96921     1.02979   0.54076E+04
    31.19000    -0.90864     1.02979   0.14516E+05
    31.19000    -0.84806     1.02979   0.28872E+05
    31.19000    -0.78748     1.02979   0.41340E+05
    31.19000    -0.72691     1.02979   0.41978E+05
    31.19000    -0.66633     1.02979   0.29548E+05
    31.19000    -0.60576     1.02979   0.16267E+05
    31.19000    -0.54518     1.02979   0.18160E+05
    31.19000    -0.48461     1.02979   0.41374E+05
    31.19000    -0.42403     1.02979   0.78348E+05
    31.19000    -0.36345     1.02979   0.11454E+06
    31.19000    -0.30288     1.02979   0.13780E+06
    31.19000    -0.24230     1.02979   0.14480E+06
    31.19000    -0.18173     1.02979   0.14158E+06
    31.19000    -0.12115     1.02979   0.13664E+06
    31.19000    -0.06058     1.02979   0.13257E+06
    31.19000     0.00000     1.02979   0.12671E+06
    31.19000     0.06058     1.02979   0.11981E+06
    31.19000     0.12115     1.02979   0.11867E+06
    31.19000     0.18173     1.02979   0.12682E+06
    31.19000     0.24230     1.02979   0.13614E+06
    31.19000     0.30288     1.02979   0.13253E+06
    31.19000     0.36345     1.02979   0.10925E+06
    31.19000     0.42403     1.02979   0.72730E+05
    31.19000     0.48461     1.02979   0.37511E+05
    31.19000     0.54518     1.02979   0.17066E+05
    31.19000     0.60576     1.02979   0.16261E+05
    31.19000     0.66633     1.02979   0.28134E+05
    31.19000     0.72691     1.02979   0.38619E+05
    31.19000     0.78748     1.02979   0.37720E+05
    31.19000     0.84806     1.02979   0.26758E+05
    31.19000     0.90864     1.02979   0.14121E+05
    31.19000     0.96921     1.02979   0.58290E+04
    31.19000     1.02979     1.02979   0.19974E+04
    31.19000     1.09036     1.02979   0.32822E+03
    31.19000     1.15094     1.02979   0.00000E+00
    31.19000     1.21151     1.02979   0.00000E+00
    31.19000     1.27209     1.02979   0.00000E+00
    31.19000     1.33266     1.02979   0.00000E+00
    31.19000     1.39324     1.02979   0.00000E+00
    31.19000     1.45382     1.02979   0.00000E+00
    31.19000     1.51439     1.02979   0.00000E+00
    31.19000    -1.51439     1.09036   0.00000E+00
    31.19000    -1.45382     1.09036   0.00000E+00
    31.19000    -1.39324     1.09036   0.00000E+00
    31.19000    -1.33266     1.09036   0.00000E+00
    31.19000    -1.27209     1.09036   0.00000E+00
    31.19000    -1.21151     1.09036   0.00000E+00
    31.19000    -1.15094     1.09036   0.00000E+00
    31.19000    -1.09036     1.09036   0.00000E+00
    31.19000    -1.02979     1.09036   0.31025E+03
    31.19000    -0.96921     1.09036   0.24072E+04
    31.19000    -0.90864     1.09036   0.79493E+04
    31.19000    -0.84806     1.09036   0.17528E+05
    31.19000    -0.78748     1.09036   0.26913E+05
    31.19000    -0.72691     1.09036   0.29730E+05
    31.19000    -0.66633     1.09036   0.25568E+05
    31.19000    -0.60576     1.09036   0.22794E+05
    31.19000    -0.54518     1.09036   0.30865E+05
    31.19000    -0.48461     1.09036   0.50995E+05
    31.19000    -0.42403     1.09036   0.75379E+05
    31.19000    -0.36345     1.09036   0.93764E+05
    31.19000    -0.30288     1.09036   0.99891E+05
    31.19000    -0.24230     1.09036   0.94126E+05
    31.19000    -0.18173     1.09036   0.82185E+05
    31.19000    -0.12115     1.09036   0.70497E+05
    31.19000    -0.06058     1.09036   0.61783E+05
    31.19000     0.00000     1.09036   0.55918E+05
    31.19000     0.06058     1.09036   0.54568E+05
    31.19000     0.12115     1.09036   0.61644E+05
    31.19000     0.18173     1.09036   0.77456E+05
    31.19000     0.24230     1.09036   0.94790E+05
    31.19000     0.30288     1.09036   0.10321E+06
    31.19000     0.36345     1.09036   0.96748E+05
    31.19000     0.42403     1.09036   0.77236E+05
    31.19000     0.48461     1.09036   0.52469E+05
    31.19000     0.54518     1.09036   0.32307E+05
    31.19000     0.60576     1.09036   0.23410E+05
    31.19000     0.66633     1.09036   0.24475E+05
    31.19000     0.72691     1.09036   0.27302E+05
    31.19000     0.78748     1.09036   0.24622E+05
    31.19000     0.84806     1.09036   0.16471E+05
    31.19000     0.90864     1.09036   0.79787E+04
    31.19000     0.96921     1.09036   0.27231E+04
    31.19000     1.02979     1.09036   0.40460E+03
    31.19000     1.09036     1.09036   0.00000E+00
    31.19000     1.15094     1.09036   0.00000E+00
    31.19000     1.21151     1.09036   0.00000E+00
    31.19000     1.27209     1.09036   0.00000E+00
    31.19000     1.33266     1.09036   0.00000E+00
    31.19000     1.39324     1.09036   0.00000E+00
    31.19000     1.45382     1.09036   0.00000E+00
    31.19000     1.51439     1.09036   0.00000E+00
    31.19000    -1.51439     1.15094   0.00000E+00
    31.19000    -1.45382     1.15094   0.00000E+00
    31.19000    -1.39324     1.15094   0.00000E+00
    31.19000    -1.33266     1.15094   0.00000E+00
    31.19000    -1.27209     1.15094   0.00000E+00
    31.19000    -1.21151     1.15094   0.00000E+00
    31.19000    -1.15094     1.15094   0.00000E+00
    31.19000    -1.09036     1.15094   0.00000E+00
    31.19000    -1.02979     1.15094   0.00000E+00
    31.19000    -0.96921     1.15094   0.28156E+03
    31.19000    -0.90864     1.15094   0.29382E+04
    31.19000    -0.84806     1.15094   0.86279E+04
    31.19000    -0.78748     1.15094   0.15548E+05
    31.19000    -0.72691     1.15094   0.20064E+05
    31.19000    -0.66633     1.15094   0.21749E+05
    31.19000    -0.60576     1.15094   0.25153E+05
    31.19000    -0.54518     1.15094   0.34658E+05
    31.19000    -0.48461     1.15094   0.48830E+05
    31.19000    -0.42403     1.15094   0.61283E+05
    31.19000    -0.36345     1.15094   0.66257E+05
    31.19000    -0.30288     1.15094   0.62422E+05
    31.19000    -0.24230     1.15094   0.52399E+05
    31.19000    -0.18173     1.15094   0.40168E+05
    31.19000    -0.12115     1.15094   0.28899E+05
    31.19000    -0.06058     1.15094   0.20425E+05
    31.19000     0.00000     1.15094   0.16238E+05
    31.19000     0.06058     1.15094   0.18212E+05
    31.19000     0.12115     1.15094   0.27355E+05
    31.19000     0.18173     1.15094   0.41832E+05
    31.19000     0.24230     1.15094   0.57116E+05
    31.19000     0.30288     1.15094   0.68252E+05
    31.19000     0.36345     1.15094   0.71678E+05
    31.19000     0.42403     1.15094   0.65966E+05
    31.19000     0.48461     1.15094   0.52877E+05
    31.19000     0.54518     1.15094   0.37800E+05
    31.19000     0.60576     1.15094   0.26806E+05
    31.19000     0.66633     1.15094   0.21703E+05
    31.19000     0.72691     1.15094   0.18984E+05
    31.19000     0.78748     1.15094   0.14558E+05
    31.19000     0.84806     1.15094   0.83271E+04
    31.19000     0.90864     1.15094   0.30573E+04
    31.19000     0.96921     1.15094   0.33091E+03
    31.19000     1.02979     1.15094   0.00000E+00
    31.19000     1.09036     1.15094   0.00000E+00
    31.19000     1.15094     1.15094   0.00000E+00
    31.19000     1.21151     1.15094   0.00000E+00
    31.19000     1.27209     1.15094   0.00000E+00
    31.19000     1.33266     1.15094   0.00000E+00
    31.19000     1.39324     1.15094   0.00000E+00
    31.19000     1.45382     1.15094   0.00000E+00
    31.19000     1.51439     1.15094   0.00000E+00
    31.19000    -1.51439     1.21151   0.00000E+00
    31.19000    -1.45382     1.21151   0.00000E+00
    31.19000    -1.39324     1.21151   0.00000E+00
    31.19000    -1.33266     1.21151   0.00000E+00
    31.19000    -1.27209     1.21151   0.00000E+00
    31.19000    -1.21151     1.21151   0.00000E+00
    31.19000    -1.15094     1.21151   0.00000E+00
    31.19000    -1.09036     1.21151   0.00000E+00
    31.19000    -1.02979     1.21151   0.00000E+00
    31.19000    -0.96921     1.21151   0.00000E+00
    31.19000    -0.90864     1.21151   0.00000E+00
    31.19000    -0.84806     1.21151   0.25718E+04
    31.19000    -0.78748     1.21151   0.71067E+04
    31.19000    -0.72691     1.21151   0.11796E+05
    31.19000    -0.66633     1.21151   0.15819E+05
    31.19000    -0.60576     1.21151   0.20768E+05
    31.19000    -0.54518     1.21151   0.28060E+05
    31.19000    -0.48461     1.21151   0.35941E+05
    31.19000    -0.42403     1.21151   0.40449E+05
    31.19000    -0.36345     1.21151   0.39151E+05
    31.19000    -0.30288     1.21151   0.33080E+05
    31.19000    -0.24230     1.21151   0.25081E+05
    31.19000    -0.18173     1.21151   0.17137E+05
    31.19000    -0.12115     1.21151   0.98658E+04
    31.19000    -0.06058     1.21151   0.41689E+04
    31.19000     0.00000     1.21151   0.20756E+04
    31.19000     0.06058     1.21151   0.51239E+04
    31.19000     0.12115     1.21151   0.12428E+05
    31.19000     0.18173     1.21151   0.21359E+05
    31.19000     0.24230     1.21151   0.29952E+05
    31.19000     0.30288     1.21151   0.37542E+05
    31.19000     0.36345     1.21151   0.43008E+05
    31.19000     0.42403     1.21151   0.44028E+05
    31.19000     0.48461     1.21151   0.39297E+05
    31.19000     0.54518     1.21151   0.30783E+05
    31.19000     0.60576     1.21151   0.22382E+05
    31.19000     0.66633     1.21151   0.16267E+05
    31.19000     0.72691     1.21151   0.11586E+05
    31.19000     0.78748     1.21151   0.68945E+04
    31.19000     0.84806     1.21151   0.25718E+04
    31.19000     0.90864     1.21151   0.00000E+00
    31.19000     0.96921     1.21151   0.00000E+00
    31.19000     1.02979     1.21151   0.00000E+00
    31.19000     1.09036     1.21151   0.00000E+00
    31.19000     1.15094     1.21151   0.00000E+00
    31.19000     1.21151     1.21151   0.00000E+00
    31.19000     1.27209     1.21151   0.00000E+00
    31.19000     1.33266     1.21151   0.00000E+00
    31.19000     1.39324     1.21151   0.00000E+00
    31.19000     1.45382     1.21151   0.00000E+00
    31.19000     1.51439     1.21151   0.00000E+00
    31.19000    -1.51439     1.27209   0.00000E+00
    31.19000    -1.45382     1.27209   0.00000E+00
    31.19000    -1.39324     1.27209   0.00000E+00
    31.19000    -1.33266     1.27209   0.00000E+00
    31.19000    -1.27209     1.27209   0.00000E+00
    31.19000    -1.21151     1.27209   0.00000E+00
    31.19000    -1.15094     1.27209   0.00000E+00
    31.19000    -1.09036     1.27209   0.00000E+00
    31.19000    -1.02979     1.27209   0.00000E+00
    31.19000    -0.96921     1.27209   0.00000E+00
    31.19000    -0.90864     1.27209   0.00000E+00
    31.19000    -0.84806     1.27209   0.00000E+00
    31.19000    -0.78748     1.27209   0.12859E+04
    31.19000    -0.72691     1.27209   0.45389E+04
    31.19000    -0.66633     1.27209   0.81988E+04
    31.19000    -0.60576     1.27209   0.12124E+05
    31.19000    -0.54518     1.27209   0.16402E+05
    31.19000    -0.48461     1.27209   0.20019E+05
    31.19000    -0.42403     1.27209   0.21164E+05
    31.19000    -0.36345     1.27209   0.19029E+05
    31.19000    -0.30288     1.27209   0.14793E+05
    31.19000    -0.24230     1.27209   0.10422E+05
    31.19000    -0.18173     1.27209   0.67470E+04
    31.19000    -0.12115     1.27209   0.34291E+04
    31.19000    -0.06058     1.27209   0.75333E+03
    31.19000     0.00000     1.27209   0.24384E+03
    31.19000     0.06058     1.27209   0.27481E+04
    31.19000     0.12115     1.27209   0.68952E+04
    31.19000     0.18173     1.27209   0.10611E+05
    31.19000     0.24230     1.27209   0.13563E+05
    31.19000     0.30288     1.27209   0.16818E+05
    31.19000     0.36345     1.27209   0.20374E+05
    31.19000     0.42403     1.27209   0.22417E+05
    31.19000     0.48461     1.27209   0.21342E+05
    31.19000     0.54518     1.27209   0.17564E+05
    31.19000     0.60576     1.27209   0.12847E+05
    31.19000     0.66633     1.27209   0.84483E+04
    31.19000     0.72691     1.27209   0.45487E+04
    31.19000     0.78748     1.27209   0.12839E+04
    31.19000     0.84806     1.27209   0.00000E+00
    31.19000     0.90864     1.27209   0.00000E+00
    31.19000     0.96921     1.27209   0.00000E+00
    31.19000     1.02979     1.27209   0.00000E+00
    31.19000     1.09036     1.27209   0.00000E+00
    31.19000     1.15094     1.27209   0.00000E+00
    31.19000     1.21151     1.27209   0.00000E+00
    31.19000     1.27209     1.27209   0.00000E+00
    31.19000     1.33266     1.27209   0.00000E+00
    31.19000     1.39324     1.27209   0.00000E+00
    31.19000     1.45382     1.27209   0.00000E+00
    31.19000     1.51439     1.27209   0.00000E+00
    31.19000    -1.51439     1.33266   0.00000E+00
    31.19000    -1.45382     1.33266   0.00000E+00
    31.19000    -1.39324     1.33266   0.00000E+00
    31.19000    -1.33266     1.33266   0.00000E+00
    31.19000    -1.27209     1.33266   0.00000E+00
    31.19000    -1.21151     1.33266   0.00000E+00
    31.19000    -1.15094     1.33266   0.00000E+00
    31.19000    -1.09036     1.33266   0.00000E+00
    31.19000    -1.02979     1.33266   0.00000E+00
    31.19000    -0.96921     1.33266   0.00000E+00
    31.19000    -0.90864     1.33266   0.00000E+00
    31.19000    -0.84806     1.33266   0.00000E+00
    31.19000    -0.78748     1.33266   0.00000E+00
    31.19000    -0.72691     1.33266   0.00000E+00
    31.19000    -0.66633     1.33266   0.17221E+04
    31.19000    -0.60576     1.33266   0.40305E+04
    31.19000    -0.54518     1.33266   0.62763E+04
    31.19000    -0.48461     1.33266   0.80092E+04
    31.19000    -0.42403     1.33266   0.86115E+04
    31.19000    -0.36345     1.33266   0.77527E+04
    31.19000    -0.30288     1.33266   0.59153E+04
    31.19000    -0.24230     1.33266   0.40787E+04
    31.19000    -0.18173     1.33266   0.27403E+04
    31.19000    -0.12115     1.33266   0.16964E+04
    31.19000    -0.06058     1.33266   0.96726E+03
    31.19000     0.00000     1.33266   0.11858E+04
    31.19000     0.06058     1.33266   0.25423E+04
    31.19000     0.12115     1.33266   0.40901E+04
    31.19000     0.18173     1.33266   0.48880E+04
    31.19000     0.24230     1.33266   0.52711E+04
    31.19000     0.30288     1.33266   0.61654E+04
    31.19000     0.36345     1.33266   0.75513E+04
    31.19000     0.42403     1.33266   0.84088E+04
    31.19000     0.48461     1.33266   0.79603E+04
    31.19000     0.54518     1.33266   0.63222E+04
    31.19000     0.60576     1.33266   0.40690E+04
    31.19000     0.66633     1.33266   0.17242E+04
    31.19000     0.72691     1.33266   0.00000E+00
    31.19000     0.78748     1.33266   0.00000E+00
    31.19000     0.84806     1.33266   0.00000E+00
    31.19000     0.90864     1.33266   0.00000E+00
    31.19000     0.96921     1.33266   0.00000E+00
    31.19000     1.02979     1.33266   0.00000E+00
    31.19000     1.09036     1.33266   0.00000E+00
    31.19000     1.15094     1.33266   0.00000E+00
    31.19000     1.21151     1.33266   0.00000E+00
    31.19000     1.27209     1.33266   0.00000E+00
    31.19000     1.33266     1.33266   0.00000E+00
    31.19000     1.39324     1.33266   0.00000E+00
    31.19000     1.45382     1.33266   0.00000E+00
    31.19000     1.51439     1.33266   0.00000E+00
    31.19000    -1.51439     1.39324   0.00000E+00
    31.19000    -1.45382     1.39324   0.00000E+00
    31.19000    -1.39324     1.39324   0.00000E+00
    31.19000    -1.33266     1.39324   0.00000E+00
    31.19000    -1.27209     1.39324   0.00000E+00
    31.19000    -1.21151     1.39324   0.00000E+00
    31.19000    -1.15094     1.39324   0.00000E+00
    31.19000    -1.09036     1.39324   0.00000E+00
    31.19000    -1.02979     1.39324   0.00000E+00
    31.19000    -0.96921     1.39324   0.00000E+00
    31.19000    -0.90864     1.39324   0.00000E+00
    31.19000    -0.84806     1.39324   0.00000E+00
    31.19000    -0.78748     1.39324   0.00000E+00
    31.19000    -0.72691     1.39324   0.00000E+00
    31.19000    -0.66633     1.39324   0.00000E+00
    31.19000    -0.60576     1.39324   0.00000E+00
    31.19000    -0.54518     1.39324   0.80675E+03
    31.19000    -0.48461     1.39324   0.17824E+04
    31.19000    -0.42403     1.39324   0.24853E+04
    31.19000    -0.36345     1.39324   0.26973E+04
    31.19000    -0.30288     1.39324   0.23938E+04
    31.19000    -0.24230     1.39324   0.18582E+04
    31.19000    -0.18173     1.39324   0.14106E+04
    31.19000    -0.12115     1.39324   0.11388E+04
    31.19000    -0.06058     1.39324   0.10680E+04
    31.19000     0.00000     1.39324   0.13105E+04
    31.19000     0.06058     1.39324   0.17756E+04
    31.19000     0.12115     1.39324   0.20662E+04
    31.19000     0.18173     1.39324   0.19944E+04
    31.19000     0.24230     1.39324   0.18756E+04
    31.19000     0.30288     1.39324   0.20125E+04
    31.19000     0.36345     1.39324   0.22163E+04
    31.19000     0.42403     1.39324   0.21048E+04
    31.19000     0.48461     1.39324   0.15657E+04
    31.19000     0.54518     1.39324   0.73230E+03
    31.19000     0.60576     1.39324   0.00000E+00
    31.19000     0.66633     1.39324   0.00000E+00
    31.19000     0.72691     1.39324   0.00000E+00
    31.19000     0.78748     1.39324   0.00000E+00
    31.19000     0.84806     1.39324   0.00000E+00
    31.19000     0.90864     1.39324   0.00000E+00
    31.19000     0.96921     1.39324   0.00000E+00
    31.19000     1.02979     1.39324   0.00000E+00
    31.19000     1.09036     1.39324   0.00000E+00
    31.19000     1.15094     1.39324   0.00000E+00
    31.19000     1.21151     1.39324   0.00000E+00
    31.19000     1.27209     1.39324   0.00000E+00
    31.19000     1.33266     1.39324   0.00000E+00
    31.19000     1.39324     1.39324   0.00000E+00
    31.19000     1.45382     1.39324   0.00000E+00
    31.19000     1.51439     1.39324   0.00000E+00
    31.19000    -1.51439     1.45382   0.00000E+00
    31.19000    -1.45382     1.45382   0.00000E+00
    31.19000    -1.39324     1.45382   0.00000E+00
    31.19000    -1.33266     1.45382   0.00000E+00
    31.19000    -1.27209     1.45382   0.00000E+00
    31.19000    -1.21151     1.45382   0.00000E+00
    31.19000    -1.15094     1.45382   0.00000E+00
    31.19000    -1.09036     1.45382   0.00000E+00
    31.19000    -1.02979     1.45382   0.00000E+00
    31.19000    -0.96921     1.45382   0.00000E+00
    31.19000    -0.90864     1.45382   0.00000E+00
    31.19000    -0.84806     1.45382   0.00000E+00
    31.19000    -0.78748     1.45382   0.00000E+00
    31.19000    -0.72691     1.45382   0.00000E+00
    31.19000    -0.66633     1.45382   0.00000E+00
    31.19000    -0.60576     1.45382   0.00000E+00
    31.19000    -0.54518     1.45382   0.00000E+00
    31.19000    -0.48461     1.45382   0.00000E+00
    31.19000    -0.42403     1.45382   0.00000E+00
    31.19000    -0.36345     1.45382   0.37440E+03
    31.19000    -0.30288     1.45382   0.64143E+03
    31.19000    -0.24230     1.45382   0.73716E+03
    31.19000    -0.18173     1.45382   0.70111E+03
    31.19000    -0.12115     1.45382   0.61487E+03
    31.19000    -0.06058     1.45382   0.56127E+03
    31.19000     0.00000     1.45382   0.59698E+03
    31.19000     0.06058     1.45382   0.68337E+03
    31.19000     0.12115     1.45382   0.71224E+03
    31.19000     0.18173     1.45382   0.65256E+03
    31.19000     0.24230     1.45382   0.56556E+03
    31.19000     0.30288     1.45382   0.45857E+03
    31.19000     0.36345     1.45382   0.26978E+03
    31.19000     0.42403     1.45382   0.00000E+00
    31.19000     0.48461     1.45382   0.00000E+00
    31.19000     0.54518     1.45382   0.00000E+00
    31.19000     0.60576     1.45382   0.00000E+00
    31.19000     0.66633     1.45382   0.00000E+00
    31.19000     0.72691     1.45382   0.00000E+00
    31.19000     0.78748     1.45382   0.00000E+00
    31.19000     0.84806     1.45382   0.00000E+00
    31.19000     0.90864     1.45382   0.00000E+00
    31.19000     0.96921     1.45382   0.00000E+00
    31.19000     1.02979     1.45382   0.00000E+00
    31.19000     1.09036     1.45382   0.00000E+00
    31.19000     1.15094     1.45382   0.00000E+00
    31.19000     1.21151     1.45382   0.00000E+00
    31.19000     1.27209     1.45382   0.00000E+00
    31.19000     1.33266     1.45382   0.00000E+00
    31.19000     1.39324     1.45382   0.00000E+00
    31.19000     1.45382     1.45382   0.00000E+00
    31.19000     1.51439     1.45382   0.00000E+00
    31.19000    -1.51439     1.51439   0.00000E+00
    31.19000    -1.45382     1.51439   0.00000E+00
    31.19000    -1.39324     1.51439   0.00000E+00
    31.19000    -1.33266     1.51439   0.00000E+00
    31.19000    -1.27209     1.51439   0.00000E+00
    31.19000    -1.21151     1.51439   0.00000E+00
    31.19000    -1.15094     1.51439   0.00000E+00
    31.19000    -1.09036     1.51439   0.00000E+00
    31.19000    -1.02979     1.51439   0.00000E+00
    31.19000    -0.96921     1.51439   0.00000E+00
    31.19000    -0.90864     1.51439   0.00000E+00
    31.19000    -0.84806     1.51439   0.00000E+00
    31.19000    -0.78748     1.51439   0.00000E+00
    31.19000    -0.72691     1.51439   0.00000E+00
    31.19000    -0.66633     1.51439   0.00000E+00
    31.19000    -0.60576     1.51439   0.00000E+00
    31.19000    -0.54518     1.51439   0.00000E+00
    31.19000    -0.48461     1.51439   0.00000E+00
    31.19000    -0.42403     1.51439   0.00000E+00
    31.19000    -0.36345     1.51439   0.00000E+00
    31.19000    -0.30288     1.51439   0.00000E+00
    31.19000    -0.24230     1.51439   0.00000E+00
    31.19000    -0.18173     1.51439   0.00000E+00
    31.19000    -0.12115     1.51439   0.00000E+00
    31.19000    -0.06058     1.51439   0.00000E+00
    31.19000     0.00000     1.51439   0.00000E+00
    31.19000     0.06058     1.51439   0.00000E+00
    31.19000     0.12115     1.51439   0.00000E+00
    31.19000     0.18173     1.51439   0.00000E+00
    31.19000     0.24230     1.51439   0.00000E+00
    31.19000     0.30288     1.51439   0.00000E+00
    31.19000     0.36345     1.51439   0.00000E+00
    31.19000     0.42403     1.51439   0.00000E+00
    31.19000     0.48461     1.51439   0.00000E+00
    31.19000     0.54518     1.51439   0.00000E+00
    31.19000     0.60576     1.51439   0.00000E+00
    31.19000     0.66633     1.51439   0.00000E+00
    31.19000     0.72691     1.51439   0.00000E+00
    31.19000     0.78748     1.51439   0.00000E+00
    31.19000     0.84806     1.51439   0.00000E+00
    31.19000     0.90864     1.51439   0.00000E+00
    31.19000     0.96921     1.51439   0.00000E+00
    31.19000     1.02979     1.51439   0.00000E+00
    31.19000     1.09036     1.51439   0.00000E+00
    31.19000     1.15094     1.51439   0.00000E+00
    31.19000     1.21151     1.51439   0.00000E+00
    31.19000     1.27209     1.51439   0.00000E+00
    31.19000     1.33266     1.51439   0.00000E+00
    31.19000     1.39324     1.51439   0.00000E+00
    31.19000     1.45382     1.51439   0.00000E+00
    31.19000     1.51439     1.51439   0.00000E+00
