# Supplementary material for: Femtosecond concerted rotation of molecules on a 2D material interface
Source: Nat Commun. 2026 Feb 27;17:2110. doi: 10.1038/s41467-026-69801-6 (PMC12954116; doi:10.1038/s41467-026-69801-6)
Supplement: Supplementary file 6 — Source Data 4 [file 41467_2026_69801_MOESM6_ESM.zip › FigS17/g.data]

# Pulse duration   photon energy   intensity   polarization        angle
#  80.00 fs         31.19 eV         1.00 a.u.       0.37  0.00  0.93   -0.00°
Number of Values:            2601
#  Energy, eV      qx          qz         signal, a.u.
    31.19000    -1.51439    -1.51439   0.00000E+00
    31.19000    -1.45382    -1.51439   0.00000E+00
    31.19000    -1.39324    -1.51439   0.00000E+00
    31.19000    -1.33266    -1.51439   0.00000E+00
    31.19000    -1.27209    -1.51439   0.00000E+00
    31.19000    -1.21151    -1.51439   0.00000E+00
    31.19000    -1.15094    -1.51439   0.00000E+00
    31.19000    -1.09036    -1.51439   0.00000E+00
    31.19000    -1.02979    -1.51439   0.00000E+00
    31.19000    -0.96921    -1.51439   0.00000E+00
    31.19000    -0.90864    -1.51439   0.00000E+00
    31.19000    -0.84806    -1.51439   0.00000E+00
    31.19000    -0.78748    -1.51439   0.00000E+00
    31.19000    -0.72691    -1.51439   0.00000E+00
    31.19000    -0.66633    -1.51439   0.00000E+00
    31.19000    -0.60576    -1.51439   0.00000E+00
    31.19000    -0.54518    -1.51439   0.00000E+00
    31.19000    -0.48461    -1.51439   0.00000E+00
    31.19000    -0.42403    -1.51439   0.00000E+00
    31.19000    -0.36345    -1.51439   0.00000E+00
    31.19000    -0.30288    -1.51439   0.00000E+00
    31.19000    -0.24230    -1.51439   0.00000E+00
    31.19000    -0.18173    -1.51439   0.00000E+00
    31.19000    -0.12115    -1.51439   0.00000E+00
    31.19000    -0.06058    -1.51439   0.00000E+00
    31.19000     0.00000    -1.51439   0.00000E+00
    31.19000     0.06058    -1.51439   0.00000E+00
    31.19000     0.12115    -1.51439   0.00000E+00
    31.19000     0.18173    -1.51439   0.00000E+00
    31.19000     0.24230    -1.51439   0.00000E+00
    31.19000     0.30288    -1.51439   0.00000E+00
    31.19000     0.36345    -1.51439   0.00000E+00
    31.19000     0.42403    -1.51439   0.00000E+00
    31.19000     0.48461    -1.51439   0.00000E+00
    31.19000     0.54518    -1.51439   0.00000E+00
    31.19000     0.60576    -1.51439   0.00000E+00
    31.19000     0.66633    -1.51439   0.00000E+00
    31.19000     0.72691    -1.51439   0.00000E+00
    31.19000     0.78748    -1.51439   0.00000E+00
    31.19000     0.84806    -1.51439   0.00000E+00
    31.19000     0.90864    -1.51439   0.00000E+00
    31.19000     0.96921    -1.51439   0.00000E+00
    31.19000     1.02979    -1.51439   0.00000E+00
    31.19000     1.09036    -1.51439   0.00000E+00
    31.19000     1.15094    -1.51439   0.00000E+00
    31.19000     1.21151    -1.51439   0.00000E+00
    31.19000     1.27209    -1.51439   0.00000E+00
    31.19000     1.33266    -1.51439   0.00000E+00
    31.19000     1.39324    -1.51439   0.00000E+00
    31.19000     1.45382    -1.51439   0.00000E+00
    31.19000     1.51439    -1.51439   0.00000E+00
    31.19000    -1.51439    -1.45382   0.00000E+00
    31.19000    -1.45382    -1.45382   0.00000E+00
    31.19000    -1.39324    -1.45382   0.00000E+00
    31.19000    -1.33266    -1.45382   0.00000E+00
    31.19000    -1.27209    -1.45382   0.00000E+00
    31.19000    -1.21151    -1.45382   0.00000E+00
    31.19000    -1.15094    -1.45382   0.00000E+00
    31.19000    -1.09036    -1.45382   0.00000E+00
    31.19000    -1.02979    -1.45382   0.00000E+00
    31.19000    -0.96921    -1.45382   0.00000E+00
    31.19000    -0.90864    -1.45382   0.00000E+00
    31.19000    -0.84806    -1.45382   0.00000E+00
    31.19000    -0.78748    -1.45382   0.00000E+00
    31.19000    -0.72691    -1.45382   0.00000E+00
    31.19000    -0.66633    -1.45382   0.00000E+00
    31.19000    -0.60576    -1.45382   0.00000E+00
    31.19000    -0.54518    -1.45382   0.00000E+00
    31.19000    -0.48461    -1.45382   0.00000E+00
    31.19000    -0.42403    -1.45382   0.00000E+00
    31.19000    -0.36345    -1.45382   0.17401E+03
    31.19000    -0.30288    -1.45382   0.31308E+03
    31.19000    -0.24230    -1.45382   0.48787E+03
    31.19000    -0.18173    -1.45382   0.77516E+03
    31.19000    -0.12115    -1.45382   0.10556E+04
    31.19000    -0.06058    -1.45382   0.11044E+04
    31.19000     0.00000    -1.45382   0.92088E+03
    31.19000     0.06058    -1.45382   0.75297E+03
    31.19000     0.12115    -1.45382   0.77568E+03
    31.19000     0.18173    -1.45382   0.91598E+03
    31.19000     0.24230    -1.45382   0.98336E+03
    31.19000     0.30288    -1.45382   0.84092E+03
    31.19000     0.36345    -1.45382   0.47598E+03
    31.19000     0.42403    -1.45382   0.00000E+00
    31.19000     0.48461    -1.45382   0.00000E+00
    31.19000     0.54518    -1.45382   0.00000E+00
    31.19000     0.60576    -1.45382   0.00000E+00
    31.19000     0.66633    -1.45382   0.00000E+00
    31.19000     0.72691    -1.45382   0.00000E+00
    31.19000     0.78748    -1.45382   0.00000E+00
    31.19000     0.84806    -1.45382   0.00000E+00
    31.19000     0.90864    -1.45382   0.00000E+00
    31.19000     0.96921    -1.45382   0.00000E+00
    31.19000     1.02979    -1.45382   0.00000E+00
    31.19000     1.09036    -1.45382   0.00000E+00
    31.19000     1.15094    -1.45382   0.00000E+00
    31.19000     1.21151    -1.45382   0.00000E+00
    31.19000     1.27209    -1.45382   0.00000E+00
    31.19000     1.33266    -1.45382   0.00000E+00
    31.19000     1.39324    -1.45382   0.00000E+00
    31.19000     1.45382    -1.45382   0.00000E+00
    31.19000     1.51439    -1.45382   0.00000E+00
    31.19000    -1.51439    -1.39324   0.00000E+00
    31.19000    -1.45382    -1.39324   0.00000E+00
    31.19000    -1.39324    -1.39324   0.00000E+00
    31.19000    -1.33266    -1.39324   0.00000E+00
    31.19000    -1.27209    -1.39324   0.00000E+00
    31.19000    -1.21151    -1.39324   0.00000E+00
    31.19000    -1.15094    -1.39324   0.00000E+00
    31.19000    -1.09036    -1.39324   0.00000E+00
    31.19000    -1.02979    -1.39324   0.00000E+00
    31.19000    -0.96921    -1.39324   0.00000E+00
    31.19000    -0.90864    -1.39324   0.00000E+00
    31.19000    -0.84806    -1.39324   0.00000E+00
    31.19000    -0.78748    -1.39324   0.00000E+00
    31.19000    -0.72691    -1.39324   0.00000E+00
    31.19000    -0.66633    -1.39324   0.00000E+00
    31.19000    -0.60576    -1.39324   0.00000E+00
    31.19000    -0.54518    -1.39324   0.63136E+03
    31.19000    -0.48461    -1.39324   0.13020E+04
    31.19000    -0.42403    -1.39324   0.16914E+04
    31.19000    -0.36345    -1.39324   0.17791E+04
    31.19000    -0.30288    -1.39324   0.18318E+04
    31.19000    -0.24230    -1.39324   0.23044E+04
    31.19000    -0.18173    -1.39324   0.31817E+04
    31.19000    -0.12115    -1.39324   0.37078E+04
    31.19000    -0.06058    -1.39324   0.32390E+04
    31.19000     0.00000    -1.39324   0.21030E+04
    31.19000     0.06058    -1.39324   0.11999E+04
    31.19000     0.12115    -1.39324   0.10354E+04
    31.19000     0.18173    -1.39324   0.14999E+04
    31.19000     0.24230    -1.39324   0.22557E+04
    31.19000     0.30288    -1.39324   0.29332E+04
    31.19000     0.36345    -1.39324   0.31682E+04
    31.19000     0.42403    -1.39324   0.27901E+04
    31.19000     0.48461    -1.39324   0.19280E+04
    31.19000     0.54518    -1.39324   0.84658E+03
    31.19000     0.60576    -1.39324   0.00000E+00
    31.19000     0.66633    -1.39324   0.00000E+00
    31.19000     0.72691    -1.39324   0.00000E+00
    31.19000     0.78748    -1.39324   0.00000E+00
    31.19000     0.84806    -1.39324   0.00000E+00
    31.19000     0.90864    -1.39324   0.00000E+00
    31.19000     0.96921    -1.39324   0.00000E+00
    31.19000     1.02979    -1.39324   0.00000E+00
    31.19000     1.09036    -1.39324   0.00000E+00
    31.19000     1.15094    -1.39324   0.00000E+00
    31.19000     1.21151    -1.39324   0.00000E+00
    31.19000     1.27209    -1.39324   0.00000E+00
    31.19000     1.33266    -1.39324   0.00000E+00
    31.19000     1.39324    -1.39324   0.00000E+00
    31.19000     1.45382    -1.39324   0.00000E+00
    31.19000     1.51439    -1.39324   0.00000E+00
    31.19000    -1.51439    -1.33266   0.00000E+00
    31.19000    -1.45382    -1.33266   0.00000E+00
    31.19000    -1.39324    -1.33266   0.00000E+00
    31.19000    -1.33266    -1.33266   0.00000E+00
    31.19000    -1.27209    -1.33266   0.00000E+00
    31.19000    -1.21151    -1.33266   0.00000E+00
    31.19000    -1.15094    -1.33266   0.00000E+00
    31.19000    -1.09036    -1.33266   0.00000E+00
    31.19000    -1.02979    -1.33266   0.00000E+00
    31.19000    -0.96921    -1.33266   0.00000E+00
    31.19000    -0.90864    -1.33266   0.00000E+00
    31.19000    -0.84806    -1.33266   0.00000E+00
    31.19000    -0.78748    -1.33266   0.00000E+00
    31.19000    -0.72691    -1.33266   0.00000E+00
    31.19000    -0.66633    -1.33266   0.16352E+04
    31.19000    -0.60576    -1.33266   0.38969E+04
    31.19000    -0.54518    -1.33266   0.60478E+04
    31.19000    -0.48461    -1.33266   0.75368E+04
    31.19000    -0.42403    -1.33266   0.79058E+04
    31.19000    -0.36345    -1.33266   0.73167E+04
    31.19000    -0.30288    -1.33266   0.68275E+04
    31.19000    -0.24230    -1.33266   0.73607E+04
    31.19000    -0.18173    -1.33266   0.82585E+04
    31.19000    -0.12115    -1.33266   0.77749E+04
    31.19000    -0.06058    -1.33266   0.53343E+04
    31.19000     0.00000    -1.33266   0.24114E+04
    31.19000     0.06058    -1.33266   0.79373E+03
    31.19000     0.12115    -1.33266   0.87385E+03
    31.19000     0.18173    -1.33266   0.20669E+04
    31.19000     0.24230    -1.33266   0.39242E+04
    31.19000     0.30288    -1.33266   0.61091E+04
    31.19000     0.36345    -1.33266   0.79016E+04
    31.19000     0.42403    -1.33266   0.84955E+04
    31.19000     0.48461    -1.33266   0.76829E+04
    31.19000     0.54518    -1.33266   0.59193E+04
    31.19000     0.60576    -1.33266   0.37881E+04
    31.19000     0.66633    -1.33266   0.16298E+04
    31.19000     0.72691    -1.33266   0.00000E+00
    31.19000     0.78748    -1.33266   0.00000E+00
    31.19000     0.84806    -1.33266   0.00000E+00
    31.19000     0.90864    -1.33266   0.00000E+00
    31.19000     0.96921    -1.33266   0.00000E+00
    31.19000     1.02979    -1.33266   0.00000E+00
    31.19000     1.09036    -1.33266   0.00000E+00
    31.19000     1.15094    -1.33266   0.00000E+00
    31.19000     1.21151    -1.33266   0.00000E+00
    31.19000     1.27209    -1.33266   0.00000E+00
    31.19000     1.33266    -1.33266   0.00000E+00
    31.19000     1.39324    -1.33266   0.00000E+00
    31.19000     1.45382    -1.33266   0.00000E+00
    31.19000     1.51439    -1.33266   0.00000E+00
    31.19000    -1.51439    -1.27209   0.00000E+00
    31.19000    -1.45382    -1.27209   0.00000E+00
    31.19000    -1.39324    -1.27209   0.00000E+00
    31.19000    -1.33266    -1.27209   0.00000E+00
    31.19000    -1.27209    -1.27209   0.00000E+00
    31.19000    -1.21151    -1.27209   0.00000E+00
    31.19000    -1.15094    -1.27209   0.00000E+00
    31.19000    -1.09036    -1.27209   0.00000E+00
    31.19000    -1.02979    -1.27209   0.00000E+00
    31.19000    -0.96921    -1.27209   0.00000E+00
    31.19000    -0.90864    -1.27209   0.00000E+00
    31.19000    -0.84806    -1.27209   0.00000E+00
    31.19000    -0.78748    -1.27209   0.12125E+04
    31.19000    -0.72691    -1.27209   0.43101E+04
    31.19000    -0.66633    -1.27209   0.82315E+04
    31.19000    -0.60576    -1.27209   0.12853E+05
    31.19000    -0.54518    -1.27209   0.17753E+05
    31.19000    -0.48461    -1.27209   0.21548E+05
    31.19000    -0.42403    -1.27209   0.22699E+05
    31.19000    -0.36345    -1.27209   0.21314E+05
    31.19000    -0.30288    -1.27209   0.19336E+05
    31.19000    -0.24230    -1.27209   0.18090E+05
    31.19000    -0.18173    -1.27209   0.16351E+05
    31.19000    -0.12115    -1.27209   0.12183E+05
    31.19000    -0.06058    -1.27209   0.62476E+04
    31.19000     0.00000    -1.27209   0.16465E+04
    31.19000     0.06058    -1.27209   0.49609E+03
    31.19000     0.12115    -1.27209   0.21886E+04
    31.19000     0.18173    -1.27209   0.52076E+04
    31.19000     0.24230    -1.27209   0.90319E+04
    31.19000     0.30288    -1.27209   0.13499E+05
    31.19000     0.36345    -1.27209   0.17442E+05
    31.19000     0.42403    -1.27209   0.19097E+05
    31.19000     0.48461    -1.27209   0.17743E+05
    31.19000     0.54518    -1.27209   0.14413E+05
    31.19000     0.60576    -1.27209   0.10774E+05
    31.19000     0.66633    -1.27209   0.75146E+04
    31.19000     0.72691    -1.27209   0.42819E+04
    31.19000     0.78748    -1.27209   0.12179E+04
    31.19000     0.84806    -1.27209   0.00000E+00
    31.19000     0.90864    -1.27209   0.00000E+00
    31.19000     0.96921    -1.27209   0.00000E+00
    31.19000     1.02979    -1.27209   0.00000E+00
    31.19000     1.09036    -1.27209   0.00000E+00
    31.19000     1.15094    -1.27209   0.00000E+00
    31.19000     1.21151    -1.27209   0.00000E+00
    31.19000     1.27209    -1.27209   0.00000E+00
    31.19000     1.33266    -1.27209   0.00000E+00
    31.19000     1.39324    -1.27209   0.00000E+00
    31.19000     1.45382    -1.27209   0.00000E+00
    31.19000     1.51439    -1.27209   0.00000E+00
    31.19000    -1.51439    -1.21151   0.00000E+00
    31.19000    -1.45382    -1.21151   0.00000E+00
    31.19000    -1.39324    -1.21151   0.00000E+00
    31.19000    -1.33266    -1.21151   0.00000E+00
    31.19000    -1.27209    -1.21151   0.00000E+00
    31.19000    -1.21151    -1.21151   0.00000E+00
    31.19000    -1.15094    -1.21151   0.00000E+00
    31.19000    -1.09036    -1.21151   0.00000E+00
    31.19000    -1.02979    -1.21151   0.00000E+00
    31.19000    -0.96921    -1.21151   0.00000E+00
    31.19000    -0.90864    -1.21151   0.00000E+00
    31.19000    -0.84806    -1.21151   0.24413E+04
    31.19000    -0.78748    -1.21151   0.63194E+04
    31.19000    -0.72691    -1.21151   0.10751E+05
    31.19000    -0.66633    -1.21151   0.15801E+05
    31.19000    -0.60576    -1.21151   0.22707E+05
    31.19000    -0.54518    -1.21151   0.31766E+05
    31.19000    -0.48461    -1.21151   0.40580E+05
    31.19000    -0.42403    -1.21151   0.45662E+05
    31.19000    -0.36345    -1.21151   0.45753E+05
    31.19000    -0.30288    -1.21151   0.42279E+05
    31.19000    -0.24230    -1.21151   0.36458E+05
    31.19000    -0.18173    -1.21151   0.27881E+05
    31.19000    -0.12115    -1.21151   0.17034E+05
    31.19000    -0.06058    -1.21151   0.74128E+04
    31.19000     0.00000    -1.21151   0.30617E+04
    31.19000     0.06058    -1.21151   0.46587E+04
    31.19000     0.12115    -1.21151   0.96431E+04
    31.19000     0.18173    -1.21151   0.15704E+05
    31.19000     0.24230    -1.21151   0.22412E+05
    31.19000     0.30288    -1.21151   0.29416E+05
    31.19000     0.36345    -1.21151   0.34643E+05
    31.19000     0.42403    -1.21151   0.35365E+05
    31.19000     0.48461    -1.21151   0.30928E+05
    31.19000     0.54518    -1.21151   0.23935E+05
    31.19000     0.60576    -1.21151   0.18067E+05
    31.19000     0.66633    -1.21151   0.14514E+05
    31.19000     0.72691    -1.21151   0.11354E+05
    31.19000     0.78748    -1.21151   0.69290E+04
    31.19000     0.84806    -1.21151   0.24401E+04
    31.19000     0.90864    -1.21151   0.00000E+00
    31.19000     0.96921    -1.21151   0.00000E+00
    31.19000     1.02979    -1.21151   0.00000E+00
    31.19000     1.09036    -1.21151   0.00000E+00
    31.19000     1.15094    -1.21151   0.00000E+00
    31.19000     1.21151    -1.21151   0.00000E+00
    31.19000     1.27209    -1.21151   0.00000E+00
    31.19000     1.33266    -1.21151   0.00000E+00
    31.19000     1.39324    -1.21151   0.00000E+00
    31.19000     1.45382    -1.21151   0.00000E+00
    31.19000     1.51439    -1.21151   0.00000E+00
    31.19000    -1.51439    -1.15094   0.00000E+00
    31.19000    -1.45382    -1.15094   0.00000E+00
    31.19000    -1.39324    -1.15094   0.00000E+00
    31.19000    -1.33266    -1.15094   0.00000E+00
    31.19000    -1.27209    -1.15094   0.00000E+00
    31.19000    -1.21151    -1.15094   0.00000E+00
    31.19000    -1.15094    -1.15094   0.00000E+00
    31.19000    -1.09036    -1.15094   0.00000E+00
    31.19000    -1.02979    -1.15094   0.00000E+00
    31.19000    -0.96921    -1.15094   0.36799E+03
    31.19000    -0.90864    -1.15094   0.30319E+04
    31.19000    -0.84806    -1.15094   0.76035E+04
    31.19000    -0.78748    -1.15094   0.12816E+05
    31.19000    -0.72691    -1.15094   0.16887E+05
    31.19000    -0.66633    -1.15094   0.20414E+05
    31.19000    -0.60576    -1.15094   0.26868E+05
    31.19000    -0.54518    -1.15094   0.38804E+05
    31.19000    -0.48461    -1.15094   0.54250E+05
    31.19000    -0.42403    -1.15094   0.67936E+05
    31.19000    -0.36345    -1.15094   0.75252E+05
    31.19000    -0.30288    -1.15094   0.73890E+05
    31.19000    -0.24230    -1.15094   0.63306E+05
    31.19000    -0.18173    -1.15094   0.45680E+05
    31.19000    -0.12115    -1.15094   0.27399E+05
    31.19000    -0.06058    -1.15094   0.16319E+05
    31.19000     0.00000    -1.15094   0.15802E+05
    31.19000     0.06058    -1.15094   0.22696E+05
    31.19000     0.12115    -1.15094   0.31844E+05
    31.19000     0.18173    -1.15094   0.40872E+05
    31.19000     0.24230    -1.15094   0.49697E+05
    31.19000     0.30288    -1.15094   0.57084E+05
    31.19000     0.36345    -1.15094   0.59643E+05
    31.19000     0.42403    -1.15094   0.54468E+05
    31.19000     0.48461    -1.15094   0.42620E+05
    31.19000     0.54518    -1.15094   0.29773E+05
    31.19000     0.60576    -1.15094   0.22115E+05
    31.19000     0.66633    -1.15094   0.20547E+05
    31.19000     0.72691    -1.15094   0.19994E+05
    31.19000     0.78748    -1.15094   0.15662E+05
    31.19000     0.84806    -1.15094   0.84661E+04
    31.19000     0.90864    -1.15094   0.26866E+04
    31.19000     0.96921    -1.15094   0.22543E+03
    31.19000     1.02979    -1.15094   0.00000E+00
    31.19000     1.09036    -1.15094   0.00000E+00
    31.19000     1.15094    -1.15094   0.00000E+00
    31.19000     1.21151    -1.15094   0.00000E+00
    31.19000     1.27209    -1.15094   0.00000E+00
    31.19000     1.33266    -1.15094   0.00000E+00
    31.19000     1.39324    -1.15094   0.00000E+00
    31.19000     1.45382    -1.15094   0.00000E+00
    31.19000     1.51439    -1.15094   0.00000E+00
    31.19000    -1.51439    -1.09036   0.00000E+00
    31.19000    -1.45382    -1.09036   0.00000E+00
    31.19000    -1.39324    -1.09036   0.00000E+00
    31.19000    -1.33266    -1.09036   0.00000E+00
    31.19000    -1.27209    -1.09036   0.00000E+00
    31.19000    -1.21151    -1.09036   0.00000E+00
    31.19000    -1.15094    -1.09036   0.00000E+00
    31.19000    -1.09036    -1.09036   0.00000E+00
    31.19000    -1.02979    -1.09036   0.48891E+03
    31.19000    -0.96921    -1.09036   0.29339E+04
    31.19000    -0.90864    -1.09036   0.76308E+04
    31.19000    -0.84806    -1.09036   0.14596E+05
    31.19000    -0.78748    -1.09036   0.21094E+05
    31.19000    -0.72691    -1.09036   0.23446E+05
    31.19000    -0.66633    -1.09036   0.21979E+05
    31.19000    -0.60576    -1.09036   0.22617E+05
    31.19000    -0.54518    -1.09036   0.32047E+05
    31.19000    -0.48461    -1.09036   0.51720E+05
    31.19000    -0.42403    -1.09036   0.76607E+05
    31.19000    -0.36345    -1.09036   0.97814E+05
    31.19000    -0.30288    -1.09036   0.10603E+06
    31.19000    -0.24230    -1.09036   0.96424E+05
    31.19000    -0.18173    -1.09036   0.74086E+05
    31.19000    -0.12115    -1.09036   0.52990E+05
    31.19000    -0.06058    -1.09036   0.45595E+05
    31.19000     0.00000    -1.09036   0.52888E+05
    31.19000     0.06058    -1.09036   0.66389E+05
    31.19000     0.12115    -1.09036   0.78495E+05
    31.19000     0.18173    -1.09036   0.87698E+05
    31.19000     0.24230    -1.09036   0.94502E+05
    31.19000     0.30288    -1.09036   0.96475E+05
    31.19000     0.36345    -1.09036   0.89245E+05
    31.19000     0.42403    -1.09036   0.71304E+05
    31.19000     0.48461    -1.09036   0.47518E+05
    31.19000     0.54518    -1.09036   0.27920E+05
    31.19000     0.60576    -1.09036   0.20850E+05
    31.19000     0.66633    -1.09036   0.25121E+05
    31.19000     0.72691    -1.09036   0.30426E+05
    31.19000     0.78748    -1.09036   0.27683E+05
    31.19000     0.84806    -1.09036   0.17632E+05
    31.19000     0.90864    -1.09036   0.75409E+04
    31.19000     0.96921    -1.09036   0.20212E+04
    31.19000     1.02979    -1.09036   0.21653E+03
    31.19000     1.09036    -1.09036   0.00000E+00
    31.19000     1.15094    -1.09036   0.00000E+00
    31.19000     1.21151    -1.09036   0.00000E+00
    31.19000     1.27209    -1.09036   0.00000E+00
    31.19000     1.33266    -1.09036   0.00000E+00
    31.19000     1.39324    -1.09036   0.00000E+00
    31.19000     1.45382    -1.09036   0.00000E+00
    31.19000     1.51439    -1.09036   0.00000E+00
    31.19000    -1.51439    -1.02979   0.00000E+00
    31.19000    -1.45382    -1.02979   0.00000E+00
    31.19000    -1.39324    -1.02979   0.00000E+00
    31.19000    -1.33266    -1.02979   0.00000E+00
    31.19000    -1.27209    -1.02979   0.00000E+00
    31.19000    -1.21151    -1.02979   0.00000E+00
    31.19000    -1.15094    -1.02979   0.00000E+00
    31.19000    -1.09036    -1.02979   0.42176E+03
    31.19000    -1.02979    -1.02979   0.23819E+04
    31.19000    -0.96921    -1.02979   0.60767E+04
    31.19000    -0.90864    -1.02979   0.13142E+05
    31.19000    -0.84806    -1.02979   0.23427E+05
    31.19000    -0.78748    -1.02979   0.32331E+05
    31.19000    -0.72691    -1.02979   0.33378E+05
    31.19000    -0.66633    -1.02979   0.25283E+05
    31.19000    -0.60576    -1.02979   0.15531E+05
    31.19000    -0.54518    -1.02979   0.15730E+05
    31.19000    -0.48461    -1.02979   0.33366E+05
    31.19000    -0.42403    -1.02979   0.66519E+05
    31.19000    -0.36345    -1.02979   0.10338E+06
    31.19000    -0.30288    -1.02979   0.12728E+06
    31.19000    -0.24230    -1.02979   0.12805E+06
    31.19000    -0.18173    -1.02979   0.11216E+06
    31.19000    -0.12115    -1.02979   0.98856E+05
    31.19000    -0.06058    -1.02979   0.10258E+06
    31.19000     0.00000    -1.02979   0.12051E+06
    31.19000     0.06058    -1.02979   0.13937E+06
    31.19000     0.12115    -1.02979   0.15062E+06
    31.19000     0.18173    -1.02979   0.15467E+06
    31.19000     0.24230    -1.02979   0.15301E+06
    31.19000     0.30288    -1.02979   0.14250E+06
    31.19000     0.36345    -1.02979   0.11871E+06
    31.19000     0.42403    -1.02979   0.82782E+05
    31.19000     0.48461    -1.02979   0.44559E+05
    31.19000     0.54518    -1.02979   0.18913E+05
    31.19000     0.60576    -1.02979   0.15544E+05
    31.19000     0.66633    -1.02979   0.29330E+05
    31.19000     0.72691    -1.02979   0.43031E+05
    31.19000     0.78748    -1.02979   0.42742E+05
    31.19000     0.84806    -1.02979   0.29507E+05
    31.19000     0.90864    -1.02979   0.14272E+05
    31.19000     0.96921    -1.02979   0.48579E+04
    31.19000     1.02979    -1.02979   0.12041E+04
    31.19000     1.09036    -1.02979   0.14935E+03
    31.19000     1.15094    -1.02979   0.00000E+00
    31.19000     1.21151    -1.02979   0.00000E+00
    31.19000     1.27209    -1.02979   0.00000E+00
    31.19000     1.33266    -1.02979   0.00000E+00
    31.19000     1.39324    -1.02979   0.00000E+00
    31.19000     1.45382    -1.02979   0.00000E+00
    31.19000     1.51439    -1.02979   0.00000E+00
    31.19000    -1.51439    -0.96921   0.00000E+00
    31.19000    -1.45382    -0.96921   0.00000E+00
    31.19000    -1.39324    -0.96921   0.00000E+00
    31.19000    -1.33266    -0.96921   0.00000E+00
    31.19000    -1.27209    -0.96921   0.00000E+00
    31.19000    -1.21151    -0.96921   0.00000E+00
    31.19000    -1.15094    -0.96921   0.23031E+03
    31.19000    -1.09036    -0.96921   0.16663E+04
    31.19000    -1.02979    -0.96921   0.38963E+04
    31.19000    -0.96921    -0.96921   0.86581E+04
    31.19000    -0.90864    -0.96921   0.18499E+05
    31.19000    -0.84806    -0.96921   0.33262E+05
    31.19000    -0.78748    -0.96921   0.46736E+05
    31.19000    -0.72691    -0.96921   0.49419E+05
    31.19000    -0.66633    -0.96921   0.37273E+05
    31.19000    -0.60576    -0.96921   0.17731E+05
    31.19000    -0.54518    -0.96921   0.61975E+04
    31.19000    -0.48461    -0.96921   0.16066E+05
    31.19000    -0.42403    -0.96921   0.49550E+05
    31.19000    -0.36345    -0.96921   0.94482E+05
    31.19000    -0.30288    -0.96921   0.13083E+06
    31.19000    -0.24230    -0.96921   0.14611E+06
    31.19000    -0.18173    -0.96921   0.14716E+06
    31.19000    -0.12115    -0.96921   0.15315E+06
    31.19000    -0.06058    -0.96921   0.17482E+06
    31.19000     0.00000    -0.96921   0.20383E+06
    31.19000     0.06058    -0.96921   0.22434E+06
    31.19000     0.12115    -0.96921   0.22972E+06
    31.19000     0.18173    -0.96921   0.22383E+06
    31.19000     0.24230    -0.96921   0.21000E+06
    31.19000     0.30288    -0.96921   0.18510E+06
    31.19000     0.36345    -0.96921   0.14470E+06
    31.19000     0.42403    -0.96921   0.91748E+05
    31.19000     0.48461    -0.96921   0.40268E+05
    31.19000     0.54518    -0.96921   0.98850E+04
    31.19000     0.60576    -0.96921   0.11602E+05
    31.19000     0.66633    -0.96921   0.35828E+05
    31.19000     0.72691    -0.96921   0.57980E+05
    31.19000     0.78748    -0.96921   0.59656E+05
    31.19000     0.84806    -0.96921   0.42807E+05
    31.19000     0.90864    -0.96921   0.22186E+05
    31.19000     0.96921    -0.96921   0.85727E+04
    31.19000     1.02979    -0.96921   0.26770E+04
    31.19000     1.09036    -0.96921   0.75327E+03
    31.19000     1.15094    -0.96921   0.87711E+02
    31.19000     1.21151    -0.96921   0.00000E+00
    31.19000     1.27209    -0.96921   0.00000E+00
    31.19000     1.33266    -0.96921   0.00000E+00
    31.19000     1.39324    -0.96921   0.00000E+00
    31.19000     1.45382    -0.96921   0.00000E+00
    31.19000     1.51439    -0.96921   0.00000E+00
    31.19000    -1.51439    -0.90864   0.00000E+00
    31.19000    -1.45382    -0.90864   0.00000E+00
    31.19000    -1.39324    -0.90864   0.00000E+00
    31.19000    -1.33266    -0.90864   0.00000E+00
    31.19000    -1.27209    -0.90864   0.00000E+00
    31.19000    -1.21151    -0.90864   0.00000E+00
    31.19000    -1.15094    -0.90864   0.10233E+04
    31.19000    -1.09036    -0.90864   0.21477E+04
    31.19000    -1.02979    -0.90864   0.42766E+04
    31.19000    -0.96921    -0.90864   0.10076E+05
    31.19000    -0.90864    -0.90864   0.22947E+05
    31.19000    -0.84806    -0.90864   0.43205E+05
    31.19000    -0.78748    -0.90864   0.63902E+05
    31.19000    -0.72691    -0.90864   0.73037E+05
    31.19000    -0.66633    -0.90864   0.63395E+05
    31.19000    -0.60576    -0.90864   0.40966E+05
    31.19000    -0.54518    -0.90864   0.22646E+05
    31.19000    -0.48461    -0.90864   0.24559E+05
    31.19000    -0.42403    -0.90864   0.50404E+05
    31.19000    -0.36345    -0.90864   0.88607E+05
    31.19000    -0.30288    -0.90864   0.12170E+06
    31.19000    -0.24230    -0.90864   0.14213E+06
    31.19000    -0.18173    -0.90864   0.15929E+06
    31.19000    -0.12115    -0.90864   0.18784E+06
    31.19000    -0.06058    -0.90864   0.22875E+06
    31.19000     0.00000    -0.90864   0.26618E+06
    31.19000     0.06058    -0.90864   0.28397E+06
    31.19000     0.12115    -0.90864   0.28051E+06
    31.19000     0.18173    -0.90864   0.26507E+06
    31.19000     0.24230    -0.90864   0.24390E+06
    31.19000     0.30288    -0.90864   0.21376E+06
    31.19000     0.36345    -0.90864   0.16786E+06
    31.19000     0.42403    -0.90864   0.10714E+06
    31.19000     0.48461    -0.90864   0.47354E+05
    31.19000     0.54518    -0.90864   0.13025E+05
    31.19000     0.60576    -0.90864   0.17949E+05
    31.19000     0.66633    -0.90864   0.49403E+05
    31.19000     0.72691    -0.90864   0.76621E+05
    31.19000     0.78748    -0.90864   0.77927E+05
    31.19000     0.84806    -0.90864   0.56790E+05
    31.19000     0.90864    -0.90864   0.31193E+05
    31.19000     0.96921    -0.90864   0.13760E+05
    31.19000     1.02979    -0.90864   0.54044E+04
    31.19000     1.09036    -0.90864   0.20564E+04
    31.19000     1.15094    -0.90864   0.67752E+03
    31.19000     1.21151    -0.90864   0.00000E+00
    31.19000     1.27209    -0.90864   0.00000E+00
    31.19000     1.33266    -0.90864   0.00000E+00
    31.19000     1.39324    -0.90864   0.00000E+00
    31.19000     1.45382    -0.90864   0.00000E+00
    31.19000     1.51439    -0.90864   0.00000E+00
    31.19000    -1.51439    -0.84806   0.00000E+00
    31.19000    -1.45382    -0.84806   0.00000E+00
    31.19000    -1.39324    -0.84806   0.00000E+00
    31.19000    -1.33266    -0.84806   0.00000E+00
    31.19000    -1.27209    -0.84806   0.00000E+00
    31.19000    -1.21151    -0.84806   0.53816E+03
    31.19000    -1.15094    -0.84806   0.11794E+04
    31.19000    -1.09036    -0.84806   0.17537E+04
    31.19000    -1.02979    -0.84806   0.38815E+04
    31.19000    -0.96921    -0.84806   0.10894E+05
    31.19000    -0.90864    -0.84806   0.27044E+05
    31.19000    -0.84806    -0.84806   0.53679E+05
    31.19000    -0.78748    -0.84806   0.84072E+05
    31.19000    -0.72691    -0.84806   0.10445E+06
    31.19000    -0.66633    -0.84806   0.10454E+06
    31.19000    -0.60576    -0.84806   0.88345E+05
    31.19000    -0.54518    -0.84806   0.72551E+05
    31.19000    -0.48461    -0.84806   0.72273E+05
    31.19000    -0.42403    -0.84806   0.87800E+05
    31.19000    -0.36345    -0.84806   0.10590E+06
    31.19000    -0.30288    -0.84806   0.11520E+06
    31.19000    -0.24230    -0.84806   0.12028E+06
    31.19000    -0.18173    -0.84806   0.13822E+06
    31.19000    -0.12115    -0.84806   0.17910E+06
    31.19000    -0.06058    -0.84806   0.23174E+06
    31.19000     0.00000    -0.84806   0.27191E+06
    31.19000     0.06058    -0.84806   0.28435E+06
    31.19000     0.12115    -0.84806   0.27395E+06
    31.19000     0.18173    -0.84806   0.25649E+06
    31.19000     0.24230    -0.84806   0.24166E+06
    31.19000     0.30288    -0.84806   0.22469E+06
    31.19000     0.36345    -0.84806   0.19206E+06
    31.19000     0.42403    -0.84806   0.13758E+06
    31.19000     0.48461    -0.84806   0.76062E+05
    31.19000     0.54518    -0.84806   0.37746E+05
    31.19000     0.60576    -0.84806   0.41547E+05
    31.19000     0.66633    -0.84806   0.73896E+05
    31.19000     0.72691    -0.84806   0.10003E+06
    31.19000     0.78748    -0.84806   0.96965E+05
    31.19000     0.84806    -0.84806   0.70408E+05
    31.19000     0.90864    -0.84806   0.40622E+05
    31.19000     0.96921    -0.84806   0.20431E+05
    31.19000     1.02979    -0.84806   0.99556E+04
    31.19000     1.09036    -0.84806   0.47861E+04
    31.19000     1.15094    -0.84806   0.20404E+04
    31.19000     1.21151    -0.84806   0.53654E+03
    31.19000     1.27209    -0.84806   0.00000E+00
    31.19000     1.33266    -0.84806   0.00000E+00
    31.19000     1.39324    -0.84806   0.00000E+00
    31.19000     1.45382    -0.84806   0.00000E+00
    31.19000     1.51439    -0.84806   0.00000E+00
    31.19000    -1.51439    -0.78748   0.00000E+00
    31.19000    -1.45382    -0.78748   0.00000E+00
    31.19000    -1.39324    -0.78748   0.00000E+00
    31.19000    -1.33266    -0.78748   0.00000E+00
    31.19000    -1.27209    -0.78748   0.20050E+03
    31.19000    -1.21151    -0.78748   0.85529E+03
    31.19000    -1.15094    -0.78748   0.99952E+03
    31.19000    -1.09036    -0.78748   0.10736E+04
    31.19000    -1.02979    -0.78748   0.34037E+04
    31.19000    -0.96921    -0.78748   0.12082E+05
    31.19000    -0.90864    -0.78748   0.32274E+05
    31.19000    -0.84806    -0.78748   0.66433E+05
    31.19000    -0.78748    -0.78748   0.10821E+06
    31.19000    -0.72691    -0.78748   0.14220E+06
    31.19000    -0.66633    -0.78748   0.15519E+06
    31.19000    -0.60576    -0.78748   0.14957E+06
    31.19000    -0.54518    -0.78748   0.14214E+06
    31.19000    -0.48461    -0.78748   0.14589E+06
    31.19000    -0.42403    -0.78748   0.15447E+06
    31.19000    -0.36345    -0.78748   0.14926E+06
    31.19000    -0.30288    -0.78748   0.12356E+06
    31.19000    -0.24230    -0.78748   0.95998E+05
    31.19000    -0.18173    -0.78748   0.94991E+05
    31.19000    -0.12115    -0.78748   0.12984E+06
    31.19000    -0.06058    -0.78748   0.18047E+06
    31.19000     0.00000    -0.78748   0.21655E+06
    31.19000     0.06058    -0.78748   0.22401E+06
    31.19000     0.12115    -0.78748   0.21291E+06
    31.19000     0.18173    -0.78748   0.20416E+06
    31.19000     0.24230    -0.78748   0.20999E+06
    31.19000     0.30288    -0.78748   0.22232E+06
    31.19000     0.36345    -0.78748   0.21772E+06
    31.19000     0.42403    -0.78748   0.17974E+06
    31.19000     0.48461    -0.78748   0.12124E+06
    31.19000     0.54518    -0.78748   0.78859E+05
    31.19000     0.60576    -0.78748   0.77796E+05
    31.19000     0.66633    -0.78748   0.10505E+06
    31.19000     0.72691    -0.78748   0.12397E+06
    31.19000     0.78748    -0.78748   0.11246E+06
    31.19000     0.84806    -0.78748   0.79315E+05
    31.19000     0.90864    -0.78748   0.46282E+05
    31.19000     0.96921    -0.78748   0.24986E+05
    31.19000     1.02979    -0.78748   0.13803E+05
    31.19000     1.09036    -0.78748   0.76555E+04
    31.19000     1.15094    -0.78748   0.38420E+04
    31.19000     1.21151    -0.78748   0.14641E+04
    31.19000     1.27209    -0.78748   0.20577E+03
    31.19000     1.33266    -0.78748   0.00000E+00
    31.19000     1.39324    -0.78748   0.00000E+00
    31.19000     1.45382    -0.78748   0.00000E+00
    31.19000     1.51439    -0.78748   0.00000E+00
    31.19000    -1.51439    -0.72691   0.00000E+00
    31.19000    -1.45382    -0.72691   0.00000E+00
    31.19000    -1.39324    -0.72691   0.00000E+00
    31.19000    -1.33266    -0.72691   0.00000E+00
    31.19000    -1.27209    -0.72691   0.71217E+03
    31.19000    -1.21151    -0.72691   0.14743E+04
    31.19000    -1.15094    -0.72691   0.11633E+04
    31.19000    -1.09036    -0.72691   0.51490E+03
    31.19000    -1.02979    -0.72691   0.29978E+04
    31.19000    -0.96921    -0.72691   0.14183E+05
    31.19000    -0.90864    -0.72691   0.40248E+05
    31.19000    -0.84806    -0.72691   0.83798E+05
    31.19000    -0.78748    -0.72691   0.13740E+06
    31.19000    -0.72691    -0.72691   0.18306E+06
    31.19000    -0.66633    -0.72691   0.20473E+06
    31.19000    -0.60576    -0.72691   0.20449E+06
    31.19000    -0.54518    -0.72691   0.20153E+06
    31.19000    -0.48461    -0.72691   0.20920E+06
    31.19000    -0.42403    -0.72691   0.21565E+06
    31.19000    -0.36345    -0.72691   0.19527E+06
    31.19000    -0.30288    -0.72691   0.14150E+06
    31.19000    -0.24230    -0.72691   0.81758E+05
    31.19000    -0.18173    -0.72691   0.53614E+05
    31.19000    -0.12115    -0.72691   0.68805E+05
    31.19000    -0.06058    -0.72691   0.10526E+06
    31.19000     0.00000    -0.72691   0.13211E+06
    31.19000     0.06058    -0.72691   0.13703E+06
    31.19000     0.12115    -0.72691   0.13165E+06
    31.19000     0.18173    -0.72691   0.13778E+06
    31.19000     0.24230    -0.72691   0.16797E+06
    31.19000     0.30288    -0.72691   0.21070E+06
    31.19000     0.36345    -0.72691   0.23379E+06
    31.19000     0.42403    -0.72691   0.21233E+06
    31.19000     0.48461    -0.72691   0.15827E+06
    31.19000     0.54518    -0.72691   0.11391E+06
    31.19000     0.60576    -0.72691   0.10899E+06
    31.19000     0.66633    -0.72691   0.13029E+06
    31.19000     0.72691    -0.72691   0.14028E+06
    31.19000     0.78748    -0.72691   0.11916E+06
    31.19000     0.84806    -0.72691   0.79348E+05
    31.19000     0.90864    -0.72691   0.43804E+05
    31.19000     0.96921    -0.72691   0.22721E+05
    31.19000     1.02979    -0.72691   0.12636E+05
    31.19000     1.09036    -0.72691   0.74866E+04
    31.19000     1.15094    -0.72691   0.42672E+04
    31.19000     1.21151    -0.72691   0.20770E+04
    31.19000     1.27209    -0.72691   0.68401E+03
    31.19000     1.33266    -0.72691   0.00000E+00
    31.19000     1.39324    -0.72691   0.00000E+00
    31.19000     1.45382    -0.72691   0.00000E+00
    31.19000     1.51439    -0.72691   0.00000E+00
    31.19000    -1.51439    -0.66633   0.00000E+00
    31.19000    -1.45382    -0.66633   0.00000E+00
    31.19000    -1.39324    -0.66633   0.00000E+00
    31.19000    -1.33266    -0.66633   0.31907E+03
    31.19000    -1.27209    -0.66633   0.16906E+04
    31.19000    -1.21151    -0.66633   0.29389E+04
    31.19000    -1.15094    -0.66633   0.23268E+04
    31.19000    -1.09036    -0.66633   0.61559E+03
    31.19000    -1.02979    -0.66633   0.30216E+04
    31.19000    -0.96921    -0.66633   0.17804E+05
    31.19000    -0.90864    -0.66633   0.52412E+05
    31.19000    -0.84806    -0.66633   0.10773E+06
    31.19000    -0.78748    -0.66633   0.17219E+06
    31.19000    -0.72691    -0.66633   0.22331E+06
    31.19000    -0.66633    -0.66633   0.24280E+06
    31.19000    -0.60576    -0.66633   0.23485E+06
    31.19000    -0.54518    -0.66633   0.22398E+06
    31.19000    -0.48461    -0.66633   0.22767E+06
    31.19000    -0.42403    -0.66633   0.23305E+06
    31.19000    -0.36345    -0.66633   0.20979E+06
    31.19000    -0.30288    -0.66633   0.14803E+06
    31.19000    -0.24230    -0.66633   0.75159E+05
    31.19000    -0.18173    -0.66633   0.29925E+05
    31.19000    -0.12115    -0.66633   0.25530E+05
    31.19000    -0.06058    -0.66633   0.43800E+05
    31.19000     0.00000    -0.66633   0.59783E+05
    31.19000     0.06058    -0.66633   0.64310E+05
    31.19000     0.12115    -0.66633   0.66695E+05
    31.19000     0.18173    -0.66633   0.84574E+05
    31.19000     0.24230    -0.66633   0.12842E+06
    31.19000     0.30288    -0.66633   0.18562E+06
    31.19000     0.36345    -0.66633   0.22133E+06
    31.19000     0.42403    -0.66633   0.20827E+06
    31.19000     0.48461    -0.66633   0.15948E+06
    31.19000     0.54518    -0.66633   0.11999E+06
    31.19000     0.60576    -0.66633   0.11952E+06
    31.19000     0.66633    -0.66633   0.14209E+06
    31.19000     0.72691    -0.66633   0.14884E+06
    31.19000     0.78748    -0.66633   0.12201E+06
    31.19000     0.84806    -0.66633   0.77043E+05
    31.19000     0.90864    -0.66633   0.38387E+05
    31.19000     0.96921    -0.66633   0.16336E+05
    31.19000     1.02979    -0.66633   0.70558E+04
    31.19000     1.09036    -0.66633   0.37533E+04
    31.19000     1.15094    -0.66633   0.24596E+04
    31.19000     1.21151    -0.66633   0.16531E+04
    31.19000     1.27209    -0.66633   0.97456E+03
    31.19000     1.33266    -0.66633   0.31384E+03
    31.19000     1.39324    -0.66633   0.00000E+00
    31.19000     1.45382    -0.66633   0.00000E+00
    31.19000     1.51439    -0.66633   0.00000E+00
    31.19000    -1.51439    -0.60576   0.00000E+00
    31.19000    -1.45382    -0.60576   0.00000E+00
    31.19000    -1.39324    -0.60576   0.00000E+00
    31.19000    -1.33266    -0.60576   0.88830E+03
    31.19000    -1.27209    -0.60576   0.31012E+04
    31.19000    -1.21151    -0.60576   0.54610E+04
    31.19000    -1.15094    -0.60576   0.52665E+04
    31.19000    -1.09036    -0.60576   0.27473E+04
    31.19000    -1.02979    -0.60576   0.50059E+04
    31.19000    -0.96921    -0.60576   0.24049E+05
    31.19000    -0.90864    -0.60576   0.69107E+05
    31.19000    -0.84806    -0.60576   0.13760E+06
    31.19000    -0.78748    -0.60576   0.21052E+06
    31.19000    -0.72691    -0.60576   0.25915E+06
    31.19000    -0.66633    -0.60576   0.26449E+06
    31.19000    -0.60576    -0.60576   0.23569E+06
    31.19000    -0.54518    -0.60576   0.20463E+06
    31.19000    -0.48461    -0.60576   0.19472E+06
    31.19000    -0.42403    -0.60576   0.19587E+06
    31.19000    -0.36345    -0.60576   0.17761E+06
    31.19000    -0.30288    -0.60576   0.12693E+06
    31.19000    -0.24230    -0.60576   0.64634E+05
    31.19000    -0.18173    -0.60576   0.21731E+05
    31.19000    -0.12115    -0.60576   0.85431E+04
    31.19000    -0.06058    -0.60576   0.12706E+05
    31.19000     0.00000    -0.60576   0.19196E+05
    31.19000     0.06058    -0.60576   0.23484E+05
    31.19000     0.12115    -0.60576   0.30601E+05
    31.19000     0.18173    -0.60576   0.50743E+05
    31.19000     0.24230    -0.60576   0.91162E+05
    31.19000     0.30288    -0.60576   0.14166E+06
    31.19000     0.36345    -0.60576   0.17224E+06
    31.19000     0.42403    -0.60576   0.16008E+06
    31.19000     0.48461    -0.60576   0.12037E+06
    31.19000     0.54518    -0.60576   0.96458E+05
    31.19000     0.60576    -0.60576   0.11304E+06
    31.19000     0.66633    -0.60576   0.14914E+06
    31.19000     0.72691    -0.60576   0.16360E+06
    31.19000     0.78748    -0.60576   0.13869E+06
    31.19000     0.84806    -0.60576   0.90754E+05
    31.19000     0.90864    -0.60576   0.46062E+05
    31.19000     0.96921    -0.60576   0.17906E+05
    31.19000     1.02979    -0.60576   0.50163E+04
    31.19000     1.09036    -0.60576   0.98483E+03
    31.19000     1.15094    -0.60576   0.51976E+03
    31.19000     1.21151    -0.60576   0.82602E+03
    31.19000     1.27209    -0.60576   0.10248E+04
    31.19000     1.33266    -0.60576   0.78011E+03
    31.19000     1.39324    -0.60576   0.00000E+00
    31.19000     1.45382    -0.60576   0.00000E+00
    31.19000     1.51439    -0.60576   0.00000E+00
    31.19000    -1.51439    -0.54518   0.00000E+00
    31.19000    -1.45382    -0.54518   0.00000E+00
    31.19000    -1.39324    -0.54518   0.18859E+03
    31.19000    -1.33266    -0.54518   0.14673E+04
    31.19000    -1.27209    -0.54518   0.46887E+04
    31.19000    -1.21151    -0.54518   0.89553E+04
    31.19000    -1.15094    -0.54518   0.10635E+05
    31.19000    -1.09036    -0.54518   0.87908E+04
    31.19000    -1.02979    -0.54518   0.11555E+05
    31.19000    -0.96921    -0.54518   0.34469E+05
    31.19000    -0.90864    -0.54518   0.88827E+05
    31.19000    -0.84806    -0.54518   0.16824E+06
    31.19000    -0.78748    -0.54518   0.24530E+06
    31.19000    -0.72691    -0.54518   0.28507E+06
    31.19000    -0.66633    -0.54518   0.26984E+06
    31.19000    -0.60576    -0.54518   0.21571E+06
    31.19000    -0.54518    -0.54518   0.16145E+06
    31.19000    -0.48461    -0.54518   0.13466E+06
    31.19000    -0.42403    -0.54518   0.12867E+06
    31.19000    -0.36345    -0.54518   0.11643E+06
    31.19000    -0.30288    -0.54518   0.84484E+05
    31.19000    -0.24230    -0.54518   0.45567E+05
    31.19000    -0.18173    -0.54518   0.18631E+05
    31.19000    -0.12115    -0.54518   0.75942E+04
    31.19000    -0.06058    -0.54518   0.45707E+04
    31.19000     0.00000    -0.54518   0.43307E+04
    31.19000     0.06058    -0.54518   0.72292E+04
    31.19000     0.12115    -0.54518   0.14443E+05
    31.19000     0.18173    -0.54518   0.28895E+05
    31.19000     0.24230    -0.54518   0.54873E+05
    31.19000     0.30288    -0.54518   0.86709E+05
    31.19000     0.36345    -0.54518   0.10377E+06
    31.19000     0.42403    -0.54518   0.91337E+05
    31.19000     0.48461    -0.54518   0.66065E+05
    31.19000     0.54518    -0.54518   0.65730E+05
    31.19000     0.60576    -0.54518   0.10752E+06
    31.19000     0.66633    -0.54518   0.16582E+06
    31.19000     0.72691    -0.54518   0.19739E+06
    31.19000     0.78748    -0.54518   0.18197E+06
    31.19000     0.84806    -0.54518   0.13341E+06
    31.19000     0.90864    -0.54518   0.79198E+05
    31.19000     0.96921    -0.54518   0.38162E+05
    31.19000     1.02979    -0.54518   0.14750E+05
    31.19000     1.09036    -0.54518   0.46794E+04
    31.19000     1.15094    -0.54518   0.16174E+04
    31.19000     1.21151    -0.54518   0.11328E+04
    31.19000     1.27209    -0.54518   0.13531E+04
    31.19000     1.33266    -0.54518   0.13400E+04
    31.19000     1.39324    -0.54518   0.40394E+03
    31.19000     1.45382    -0.54518   0.00000E+00
    31.19000     1.51439    -0.54518   0.00000E+00
    31.19000    -1.51439    -0.48461   0.00000E+00
    31.19000    -1.45382    -0.48461   0.00000E+00
    31.19000    -1.39324    -0.48461   0.44827E+03
    31.19000    -1.33266    -0.48461   0.20998E+04
    31.19000    -1.27209    -0.48461   0.65296E+04
    31.19000    -1.21151    -0.48461   0.13520E+05
    31.19000    -1.15094    -0.48461   0.19170E+05
    31.19000    -1.09036    -0.48461   0.21089E+05
    31.19000    -1.02979    -0.48461   0.26493E+05
    31.19000    -0.96921    -0.48461   0.51974E+05
    31.19000    -0.90864    -0.48461   0.10995E+06
    31.19000    -0.84806    -0.48461   0.19182E+06
    31.19000    -0.78748    -0.48461   0.26510E+06
    31.19000    -0.72691    -0.48461   0.29213E+06
    31.19000    -0.66633    -0.48461   0.25845E+06
    31.19000    -0.60576    -0.48461   0.18619E+06
    31.19000    -0.54518    -0.48461   0.11729E+06
    31.19000    -0.48461    -0.48461   0.79397E+05
    31.19000    -0.42403    -0.48461   0.67496E+05
    31.19000    -0.36345    -0.48461   0.59187E+05
    31.19000    -0.30288    -0.48461   0.42909E+05
    31.19000    -0.24230    -0.48461   0.25351E+05
    31.19000    -0.18173    -0.48461   0.14994E+05
    31.19000    -0.12115    -0.48461   0.98709E+04
    31.19000    -0.06058    -0.48461   0.47894E+04
    31.19000     0.00000    -0.48461   0.98521E+03
    31.19000     0.06058    -0.48461   0.20486E+04
    31.19000     0.12115    -0.48461   0.70267E+04
    31.19000     0.18173    -0.48461   0.14375E+05
    31.19000     0.24230    -0.48461   0.26334E+05
    31.19000     0.30288    -0.48461   0.41082E+05
    31.19000     0.36345    -0.48461   0.46923E+05
    31.19000     0.42403    -0.48461   0.36844E+05
    31.19000     0.48461    -0.48461   0.27274E+05
    31.19000     0.54518    -0.48461   0.48689E+05
    31.19000     0.60576    -0.48461   0.11183E+06
    31.19000     0.66633    -0.48461   0.19024E+06
    31.19000     0.72691    -0.48461   0.24117E+06
    31.19000     0.78748    -0.48461   0.24043E+06
    31.19000     0.84806    -0.48461   0.19561E+06
    31.19000     0.90864    -0.48461   0.13277E+06
    31.19000     0.96921    -0.48461   0.76203E+05
    31.19000     1.02979    -0.48461   0.37714E+05
    31.19000     1.09036    -0.48461   0.16912E+05
    31.19000     1.15094    -0.48461   0.75574E+04
    31.19000     1.21151    -0.48461   0.38771E+04
    31.19000     1.27209    -0.48461   0.27299E+04
    31.19000     1.33266    -0.48461   0.22473E+04
    31.19000     1.39324    -0.48461   0.10746E+04
    31.19000     1.45382    -0.48461   0.00000E+00
    31.19000     1.51439    -0.48461   0.00000E+00
    31.19000    -1.51439    -0.42403   0.00000E+00
    31.19000    -1.45382    -0.42403   0.00000E+00
    31.19000    -1.39324    -0.42403   0.90890E+03
    31.19000    -1.33266    -0.42403   0.34245E+04
    31.19000    -1.27209    -0.42403   0.97645E+04
    31.19000    -1.21151    -0.42403   0.20661E+05
    31.19000    -1.15094    -0.42403   0.32830E+05
    31.19000    -1.09036    -0.42403   0.42575E+05
    31.19000    -1.02979    -0.42403   0.53810E+05
    31.19000    -0.96921    -0.42403   0.79861E+05
    31.19000    -0.90864    -0.42403   0.13175E+06
    31.19000    -0.84806    -0.42403   0.20145E+06
    31.19000    -0.78748    -0.42403   0.25873E+06
    31.19000    -0.72691    -0.42403   0.27017E+06
    31.19000    -0.66633    -0.42403   0.22618E+06
    31.19000    -0.60576    -0.42403   0.15062E+06
    31.19000    -0.54518    -0.42403   0.82031E+05
    31.19000    -0.48461    -0.42403   0.43522E+05
    31.19000    -0.42403    -0.42403   0.30316E+05
    31.19000    -0.36345    -0.42403   0.24754E+05
    31.19000    -0.30288    -0.42403   0.17808E+05
    31.19000    -0.24230    -0.42403   0.12395E+05
    31.19000    -0.18173    -0.42403   0.10958E+05
    31.19000    -0.12115    -0.42403   0.94183E+04
    31.19000    -0.06058    -0.42403   0.47471E+04
    31.19000     0.00000    -0.42403   0.51292E+03
    31.19000     0.06058    -0.42403   0.73685E+03
    31.19000     0.12115    -0.42403   0.39089E+04
    31.19000     0.18173    -0.42403   0.74112E+04
    31.19000     0.24230    -0.42403   0.12284E+05
    31.19000     0.30288    -0.42403   0.18056E+05
    31.19000     0.36345    -0.42403   0.18560E+05
    31.19000     0.42403    -0.42403   0.11938E+05
    31.19000     0.48461    -0.42403   0.12869E+05
    31.19000     0.54518    -0.42403   0.44694E+05
    31.19000     0.60576    -0.42403   0.11482E+06
    31.19000     0.66633    -0.42403   0.20139E+06
    31.19000     0.72691    -0.42403   0.26685E+06
    31.19000     0.78748    -0.42403   0.28402E+06
    31.19000     0.84806    -0.42403   0.25126E+06
    31.19000     0.90864    -0.42403   0.18854E+06
    31.19000     0.96921    -0.42403   0.12210E+06
    31.19000     1.02979    -0.42403   0.70110E+05
    31.19000     1.09036    -0.42403   0.37299E+05
    31.19000     1.15094    -0.42403   0.19379E+05
    31.19000     1.21151    -0.42403   0.10372E+05
    31.19000     1.27209    -0.42403   0.61660E+04
    31.19000     1.33266    -0.42403   0.40153E+04
    31.19000     1.39324    -0.42403   0.20078E+04
    31.19000     1.45382    -0.42403   0.00000E+00
    31.19000     1.51439    -0.42403   0.00000E+00
    31.19000    -1.51439    -0.36345   0.00000E+00
    31.19000    -1.45382    -0.36345   0.21770E+03
    31.19000    -1.39324    -0.36345   0.20339E+04
    31.19000    -1.33266    -0.36345   0.67196E+04
    31.19000    -1.27209    -0.36345   0.16669E+05
    31.19000    -1.21151    -0.36345   0.33036E+05
    31.19000    -1.15094    -0.36345   0.53320E+05
    31.19000    -1.09036    -0.36345   0.72951E+05
    31.19000    -1.02979    -0.36345   0.91274E+05
    31.19000    -0.96921    -0.36345   0.11476E+06
    31.19000    -0.90864    -0.36345   0.15021E+06
    31.19000    -0.84806    -0.36345   0.19248E+06
    31.19000    -0.78748    -0.36345   0.22133E+06
    31.19000    -0.72691    -0.36345   0.21514E+06
    31.19000    -0.66633    -0.36345   0.17035E+06
    31.19000    -0.60576    -0.36345   0.10686E+06
    31.19000    -0.54518    -0.36345   0.52626E+05
    31.19000    -0.48461    -0.36345   0.22602E+05
    31.19000    -0.42403    -0.36345   0.12311E+05
    31.19000    -0.36345    -0.36345   0.94637E+04
    31.19000    -0.30288    -0.36345   0.74983E+04
    31.19000    -0.24230    -0.36345   0.67165E+04
    31.19000    -0.18173    -0.36345   0.71017E+04
    31.19000    -0.12115    -0.36345   0.60292E+04
    31.19000    -0.06058    -0.36345   0.28078E+04
    31.19000     0.00000    -0.36345   0.38287E+03
    31.19000     0.06058    -0.36345   0.88164E+03
    31.19000     0.12115    -0.36345   0.30460E+04
    31.19000     0.18173    -0.36345   0.55222E+04
    31.19000     0.24230    -0.36345   0.88025E+04
    31.19000     0.30288    -0.36345   0.11736E+05
    31.19000     0.36345    -0.36345   0.10551E+05
    31.19000     0.42403    -0.36345   0.61169E+04
    31.19000     0.48461    -0.36345   0.10338E+05
    31.19000     0.54518    -0.36345   0.39967E+05
    31.19000     0.60576    -0.36345   0.10149E+06
    31.19000     0.66633    -0.36345   0.18189E+06
    31.19000     0.72691    -0.36345   0.25368E+06
    31.19000     0.78748    -0.36345   0.28984E+06
    31.19000     0.84806    -0.36345   0.27869E+06
    31.19000     0.90864    -0.36345   0.22951E+06
    31.19000     0.96921    -0.36345   0.16502E+06
    31.19000     1.02979    -0.36345   0.10664E+06
    31.19000     1.09036    -0.36345   0.64402E+05
    31.19000     1.15094    -0.36345   0.37722E+05
    31.19000     1.21151    -0.36345   0.21931E+05
    31.19000     1.27209    -0.36345   0.12799E+05
    31.19000     1.33266    -0.36345   0.73047E+04
    31.19000     1.39324    -0.36345   0.34229E+04
    31.19000     1.45382    -0.36345   0.51966E+03
    31.19000     1.51439    -0.36345   0.00000E+00
    31.19000    -1.51439    -0.30288   0.00000E+00
    31.19000    -1.45382    -0.30288   0.70889E+03
    31.19000    -1.39324    -0.30288   0.44540E+04
    31.19000    -1.33266    -0.30288   0.13087E+05
    31.19000    -1.27209    -0.30288   0.28312E+05
    31.19000    -1.21151    -0.30288   0.50214E+05
    31.19000    -1.15094    -0.30288   0.76297E+05
    31.19000    -1.09036    -0.30288   0.10201E+06
    31.19000    -1.02979    -0.30288   0.12366E+06
    31.19000    -0.96921    -0.30288   0.14100E+06
    31.19000    -0.90864    -0.30288   0.15544E+06
    31.19000    -0.84806    -0.30288   0.16480E+06
    31.19000    -0.78748    -0.30288   0.16160E+06
    31.19000    -0.72691    -0.30288   0.13935E+06
    31.19000    -0.66633    -0.30288   0.10089E+06
    31.19000    -0.60576    -0.30288   0.58844E+05
    31.19000    -0.54518    -0.30288   0.26665E+05
    31.19000    -0.48461    -0.30288   0.94766E+04
    31.19000    -0.42403    -0.30288   0.35167E+04
    31.19000    -0.36345    -0.30288   0.25927E+04
    31.19000    -0.30288    -0.30288   0.31238E+04
    31.19000    -0.24230    -0.30288   0.37933E+04
    31.19000    -0.18173    -0.30288   0.36044E+04
    31.19000    -0.12115    -0.30288   0.22222E+04
    31.19000    -0.06058    -0.30288   0.82010E+03
    31.19000     0.00000    -0.30288   0.64471E+03
    31.19000     0.06058    -0.30288   0.13506E+04
    31.19000     0.12115    -0.30288   0.21813E+04
    31.19000     0.18173    -0.30288   0.37461E+04
    31.19000     0.24230    -0.30288   0.65273E+04
    31.19000     0.30288    -0.30288   0.84376E+04
    31.19000     0.36345    -0.30288   0.68303E+04
    31.19000     0.42403    -0.30288   0.37639E+04
    31.19000     0.48461    -0.30288   0.76494E+04
    31.19000     0.54518    -0.30288   0.28889E+05
    31.19000     0.60576    -0.30288   0.73577E+05
    31.19000     0.66633    -0.30288   0.13850E+06
    31.19000     0.72691    -0.30288   0.20857E+06
    31.19000     0.78748    -0.30288   0.26040E+06
    31.19000     0.84806    -0.30288   0.27433E+06
    31.19000     0.90864    -0.30288   0.24754E+06
    31.19000     0.96921    -0.30288   0.19529E+06
    31.19000     1.02979    -0.30288   0.13889E+06
    31.19000     1.09036    -0.30288   0.92466E+05
    31.19000     1.15094    -0.30288   0.59490E+05
    31.19000     1.21151    -0.30288   0.37348E+05
    31.19000     1.27209    -0.30288   0.22472E+05
    31.19000     1.33266    -0.30288   0.12367E+05
    31.19000     1.39324    -0.30288   0.55547E+04
    31.19000     1.45382    -0.30288   0.12366E+04
    31.19000     1.51439    -0.30288   0.00000E+00
    31.19000    -1.51439    -0.24230   0.00000E+00
    31.19000    -1.45382    -0.24230   0.17183E+04
    31.19000    -1.39324    -0.24230   0.83330E+04
    31.19000    -1.33266    -0.24230   0.21478E+05
    31.19000    -1.27209    -0.24230   0.40995E+05
    31.19000    -1.21151    -0.24230   0.64512E+05
    31.19000    -1.15094    -0.24230   0.88905E+05
    31.19000    -1.09036    -0.24230   0.11138E+06
    31.19000    -1.02979    -0.24230   0.12945E+06
    31.19000    -0.96921    -0.24230   0.14043E+06
    31.19000    -0.90864    -0.24230   0.14140E+06
    31.19000    -0.84806    -0.24230   0.12994E+06
    31.19000    -0.78748    -0.24230   0.10618E+06
    31.19000    -0.72691    -0.24230   0.74809E+05
    31.19000    -0.66633    -0.24230   0.44218E+05
    31.19000    -0.60576    -0.24230   0.21822E+05
    31.19000    -0.54518    -0.24230   0.94789E+04
    31.19000    -0.48461    -0.24230   0.38575E+04
    31.19000    -0.42403    -0.24230   0.11179E+04
    31.19000    -0.36345    -0.24230   0.64430E+02
    31.19000    -0.30288    -0.24230   0.69559E+03
    31.19000    -0.24230    -0.24230   0.17836E+04
    31.19000    -0.18173    -0.24230   0.17406E+04
    31.19000    -0.12115    -0.24230   0.93907E+03
    31.19000    -0.06058    -0.24230   0.10162E+04
    31.19000     0.00000    -0.24230   0.19983E+04
    31.19000     0.06058    -0.24230   0.22201E+04
    31.19000     0.12115    -0.24230   0.13670E+04
    31.19000     0.18173    -0.24230   0.12531E+04
    31.19000     0.24230    -0.24230   0.26141E+04
    31.19000     0.30288    -0.24230   0.34294E+04
    31.19000     0.36345    -0.24230   0.21501E+04
    31.19000     0.42403    -0.24230   0.10070E+04
    31.19000     0.48461    -0.24230   0.48401E+04
    31.19000     0.54518    -0.24230   0.18784E+05
    31.19000     0.60576    -0.24230   0.48352E+05
    31.19000     0.66633    -0.24230   0.97482E+05
    31.19000     0.72691    -0.24230   0.16103E+06
    31.19000     0.78748    -0.24230   0.22018E+06
    31.19000     0.84806    -0.24230   0.25133E+06
    31.19000     0.90864    -0.24230   0.24317E+06
    31.19000     0.96921    -0.24230   0.20431E+06
    31.19000     1.02979    -0.24230   0.15439E+06
    31.19000     1.09036    -0.24230   0.10944E+06
    31.19000     1.15094    -0.24230   0.75281E+05
    31.19000     1.21151    -0.24230   0.50455E+05
    31.19000     1.27209    -0.24230   0.31929E+05
    31.19000     1.33266    -0.24230   0.18038E+05
    31.19000     1.39324    -0.24230   0.82828E+04
    31.19000     1.45382    -0.24230   0.22135E+04
    31.19000     1.51439    -0.24230   0.00000E+00
    31.19000    -1.51439    -0.18173   0.00000E+00
    31.19000    -1.45382    -0.18173   0.32363E+04
    31.19000    -1.39324    -0.18173   0.12489E+05
    31.19000    -1.33266    -0.18173   0.27924E+05
    31.19000    -1.27209    -0.18173   0.46985E+05
    31.19000    -1.21151    -0.18173   0.65029E+05
    31.19000    -1.15094    -0.18173   0.79004E+05
    31.19000    -1.09036    -0.18173   0.89981E+05
    31.19000    -1.02979    -0.18173   0.10112E+06
    31.19000    -0.96921    -0.18173   0.11257E+06
    31.19000    -0.90864    -0.18173   0.11875E+06
    31.19000    -0.84806    -0.18173   0.11183E+06
    31.19000    -0.78748    -0.18173   0.89039E+05
    31.19000    -0.72691    -0.18173   0.57033E+05
    31.19000    -0.66633    -0.18173   0.28206E+05
    31.19000    -0.60576    -0.18173   0.11567E+05
    31.19000    -0.54518    -0.18173   0.66141E+04
    31.19000    -0.48461    -0.18173   0.61571E+04
    31.19000    -0.42403    -0.18173   0.44695E+04
    31.19000    -0.36345    -0.18173   0.16212E+04
    31.19000    -0.30288    -0.18173   0.32287E+03
    31.19000    -0.24230    -0.18173   0.10641E+04
    31.19000    -0.18173    -0.18173   0.20589E+04
    31.19000    -0.12115    -0.18173   0.24570E+04
    31.19000    -0.06058    -0.18173   0.30185E+04
    31.19000     0.00000    -0.18173   0.38013E+04
    31.19000     0.06058    -0.18173   0.35830E+04
    31.19000     0.12115    -0.18173   0.21072E+04
    31.19000     0.18173    -0.18173   0.82421E+03
    31.19000     0.24230    -0.18173   0.57657E+03
    31.19000     0.30288    -0.18173   0.46456E+03
    31.19000     0.36345    -0.18173   0.41948E+02
    31.19000     0.42403    -0.18173   0.92363E+03
    31.19000     0.48461    -0.18173   0.55388E+04
    31.19000     0.54518    -0.18173   0.16877E+05
    31.19000     0.60576    -0.18173   0.40578E+05
    31.19000     0.66633    -0.18173   0.82855E+05
    31.19000     0.72691    -0.18173   0.14120E+06
    31.19000     0.78748    -0.18173   0.19820E+06
    31.19000     0.84806    -0.18173   0.23008E+06
    31.19000     0.90864    -0.18173   0.22449E+06
    31.19000     0.96921    -0.18173   0.18920E+06
    31.19000     1.02979    -0.18173   0.14359E+06
    31.19000     1.09036    -0.18173   0.10356E+06
    31.19000     1.15094    -0.18173   0.74169E+05
    31.19000     1.21151    -0.18173   0.52832E+05
    31.19000     1.27209    -0.18173   0.35829E+05
    31.19000     1.33266    -0.18173   0.21726E+05
    31.19000     1.39324    -0.18173   0.10805E+05
    31.19000     1.45382    -0.18173   0.33765E+04
    31.19000     1.51439    -0.18173   0.00000E+00
    31.19000    -1.51439    -0.12115   0.00000E+00
    31.19000    -1.45382    -0.12115   0.47306E+04
    31.19000    -1.39324    -0.12115   0.14919E+05
    31.19000    -1.33266    -0.12115   0.28639E+05
    31.19000    -1.27209    -0.12115   0.41691E+05
    31.19000    -1.21151    -0.12115   0.49017E+05
    31.19000    -1.15094    -0.12115   0.49286E+05
    31.19000    -1.09036    -0.12115   0.48468E+05
    31.19000    -1.02979    -0.12115   0.56828E+05
    31.19000    -0.96921    -0.12115   0.79559E+05
    31.19000    -0.90864    -0.12115   0.10922E+06
    31.19000    -0.84806    -0.12115   0.12868E+06
    31.19000    -0.78748    -0.12115   0.12376E+06
    31.19000    -0.72691    -0.12115   0.94967E+05
    31.19000    -0.66633    -0.12115   0.57339E+05
    31.19000    -0.60576    -0.12115   0.28279E+05
    31.19000    -0.54518    -0.12115   0.14716E+05
    31.19000    -0.48461    -0.12115   0.11141E+05
    31.19000    -0.42403    -0.12115   0.86929E+04
    31.19000    -0.36345    -0.12115   0.43390E+04
    31.19000    -0.30288    -0.12115   0.96487E+03
    31.19000    -0.24230    -0.12115   0.99907E+03
    31.19000    -0.18173    -0.12115   0.29274E+04
    31.19000    -0.12115    -0.12115   0.40378E+04
    31.19000    -0.06058    -0.12115   0.39107E+04
    31.19000     0.00000    -0.12115   0.37747E+04
    31.19000     0.06058    -0.12115   0.39560E+04
    31.19000     0.12115    -0.12115   0.36527E+04
    31.19000     0.18173    -0.12115   0.25776E+04
    31.19000     0.24230    -0.12115   0.14270E+04
    31.19000     0.30288    -0.12115   0.92408E+03
    31.19000     0.36345    -0.12115   0.13559E+04
    31.19000     0.42403    -0.12115   0.31835E+04
    31.19000     0.48461    -0.12115   0.82970E+04
    31.19000     0.54518    -0.12115   0.21565E+05
    31.19000     0.60576    -0.12115   0.50337E+05
    31.19000     0.66633    -0.12115   0.98502E+05
    31.19000     0.72691    -0.12115   0.15780E+06
    31.19000     0.78748    -0.12115   0.20680E+06
    31.19000     0.84806    -0.12115   0.22349E+06
    31.19000     0.90864    -0.12115   0.20184E+06
    31.19000     0.96921    -0.12115   0.15608E+06
    31.19000     1.02979    -0.12115   0.10854E+06
    31.19000     1.09036    -0.12115   0.73935E+05
    31.19000     1.15094    -0.12115   0.53703E+05
    31.19000     1.21151    -0.12115   0.41605E+05
    31.19000     1.27209    -0.12115   0.31684E+05
    31.19000     1.33266    -0.12115   0.21730E+05
    31.19000     1.39324    -0.12115   0.12244E+05
    31.19000     1.45382    -0.12115   0.44500E+04
    31.19000     1.51439    -0.12115   0.00000E+00
    31.19000    -1.51439    -0.06058   0.00000E+00
    31.19000    -1.45382    -0.06058   0.55696E+04
    31.19000    -1.39324    -0.06058   0.14865E+05
    31.19000    -1.33266    -0.06058   0.24417E+05
    31.19000    -1.27209    -0.06058   0.29878E+05
    31.19000    -1.21151    -0.06058   0.27683E+05
    31.19000    -1.15094    -0.06058   0.19157E+05
    31.19000    -1.09036    -0.06058   0.14023E+05
    31.19000    -1.02979    -0.06058   0.27102E+05
    31.19000    -0.96921    -0.06058   0.66714E+05
    31.19000    -0.90864    -0.06058   0.12343E+06
    31.19000    -0.84806    -0.06058   0.17144E+06
    31.19000    -0.78748    -0.06058   0.18494E+06
    31.19000    -0.72691    -0.06058   0.15696E+06
    31.19000    -0.66633    -0.06058   0.10438E+06
    31.19000    -0.60576    -0.06058   0.54323E+05
    31.19000    -0.54518    -0.06058   0.24221E+05
    31.19000    -0.48461    -0.06058   0.12997E+05
    31.19000    -0.42403    -0.06058   0.92140E+04
    31.19000    -0.36345    -0.06058   0.50450E+04
    31.19000    -0.30288    -0.06058   0.12500E+04
    31.19000    -0.24230    -0.06058   0.97679E+03
    31.19000    -0.18173    -0.06058   0.31603E+04
    31.19000    -0.12115    -0.06058   0.40097E+04
    31.19000    -0.06058    -0.06058   0.25640E+04
    31.19000     0.00000    -0.06058   0.14891E+04
    31.19000     0.06058    -0.06058   0.25529E+04
    31.19000     0.12115    -0.06058   0.40549E+04
    31.19000     0.18173    -0.06058   0.37247E+04
    31.19000     0.24230    -0.06058   0.21807E+04
    31.19000     0.30288    -0.06058   0.17804E+04
    31.19000     0.36345    -0.06058   0.31186E+04
    31.19000     0.42403    -0.06058   0.52034E+04
    31.19000     0.48461    -0.06058   0.10255E+05
    31.19000     0.54518    -0.06058   0.26879E+05
    31.19000     0.60576    -0.06058   0.65101E+05
    31.19000     0.66633    -0.06058   0.12488E+06
    31.19000     0.72691    -0.06058   0.18872E+06
    31.19000     0.78748    -0.06058   0.22846E+06
    31.19000     0.84806    -0.06058   0.22403E+06
    31.19000     0.90864    -0.06058   0.17861E+06
    31.19000     0.96921    -0.06058   0.11620E+06
    31.19000     1.02979    -0.06058   0.63857E+05
    31.19000     1.09036    -0.06058   0.34792E+05
    31.19000     1.15094    -0.06058   0.25516E+05
    31.19000     1.21151    -0.06058   0.24915E+05
    31.19000     1.27209    -0.06058   0.24118E+05
    31.19000     1.33266    -0.06058   0.19871E+05
    31.19000     1.39324    -0.06058   0.12824E+05
    31.19000     1.45382    -0.06058   0.52177E+04
    31.19000     1.51439    -0.06058   0.00000E+00
    31.19000    -1.51439     0.00000   0.00000E+00
    31.19000    -1.45382     0.00000   0.56406E+04
    31.19000    -1.39324     0.00000   0.13651E+05
    31.19000    -1.33266     0.00000   0.20270E+05
    31.19000    -1.27209     0.00000   0.22084E+05
    31.19000    -1.21151     0.00000   0.17443E+05
    31.19000    -1.15094     0.00000   0.95209E+04
    31.19000    -1.09036     0.00000   0.89745E+04
    31.19000    -1.02979     0.00000   0.30614E+05
    31.19000    -0.96921     0.00000   0.81930E+05
    31.19000    -0.90864     0.00000   0.15143E+06
    31.19000    -0.84806     0.00000   0.20980E+06
    31.19000    -0.78748     0.00000   0.22737E+06
    31.19000    -0.72691     0.00000   0.19533E+06
    31.19000    -0.66633     0.00000   0.13211E+06
    31.19000    -0.60576     0.00000   0.69136E+05
    31.19000    -0.54518     0.00000   0.28510E+05
    31.19000    -0.48461     0.00000   0.11795E+05
    31.19000    -0.42403     0.00000   0.71239E+04
    31.19000    -0.36345     0.00000   0.42121E+04
    31.19000    -0.30288     0.00000   0.15442E+04
    31.19000    -0.24230     0.00000   0.15450E+04
    31.19000    -0.18173     0.00000   0.34559E+04
    31.19000    -0.12115     0.00000   0.37130E+04
    31.19000    -0.06058     0.00000   0.14877E+04
    31.19000     0.00000     0.00000   0.72223E-27
    31.19000     0.06058     0.00000   0.14877E+04
    31.19000     0.12115     0.00000   0.37130E+04
    31.19000     0.18173     0.00000   0.34559E+04
    31.19000     0.24230     0.00000   0.15450E+04
    31.19000     0.30288     0.00000   0.15442E+04
    31.19000     0.36345     0.00000   0.42121E+04
    31.19000     0.42403     0.00000   0.71239E+04
    31.19000     0.48461     0.00000   0.11795E+05
    31.19000     0.54518     0.00000   0.28510E+05
    31.19000     0.60576     0.00000   0.69136E+05
    31.19000     0.66633     0.00000   0.13211E+06
    31.19000     0.72691     0.00000   0.19533E+06
    31.19000     0.78748     0.00000   0.22737E+06
    31.19000     0.84806     0.00000   0.20980E+06
    31.19000     0.90864     0.00000   0.15143E+06
    31.19000     0.96921     0.00000   0.81930E+05
    31.19000     1.02979     0.00000   0.30614E+05
    31.19000     1.09036     0.00000   0.89745E+04
    31.19000     1.15094     0.00000   0.95209E+04
    31.19000     1.21151     0.00000   0.17443E+05
    31.19000     1.27209     0.00000   0.22084E+05
    31.19000     1.33266     0.00000   0.20270E+05
    31.19000     1.39324     0.00000   0.13651E+05
    31.19000     1.45382     0.00000   0.56406E+04
    31.19000     1.51439     0.00000   0.00000E+00
    31.19000    -1.51439     0.06058   0.00000E+00
    31.19000    -1.45382     0.06058   0.52177E+04
    31.19000    -1.39324     0.06058   0.12824E+05
    31.19000    -1.33266     0.06058   0.19871E+05
    31.19000    -1.27209     0.06058   0.24118E+05
    31.19000    -1.21151     0.06058   0.24915E+05
    31.19000    -1.15094     0.06058   0.25516E+05
    31.19000    -1.09036     0.06058   0.34792E+05
    31.19000    -1.02979     0.06058   0.63857E+05
    31.19000    -0.96921     0.06058   0.11620E+06
    31.19000    -0.90864     0.06058   0.17861E+06
    31.19000    -0.84806     0.06058   0.22403E+06
    31.19000    -0.78748     0.06058   0.22846E+06
    31.19000    -0.72691     0.06058   0.18872E+06
    31.19000    -0.66633     0.06058   0.12488E+06
    31.19000    -0.60576     0.06058   0.65101E+05
    31.19000    -0.54518     0.06058   0.26879E+05
    31.19000    -0.48461     0.06058   0.10255E+05
    31.19000    -0.42403     0.06058   0.52034E+04
    31.19000    -0.36345     0.06058   0.31186E+04
    31.19000    -0.30288     0.06058   0.17804E+04
    31.19000    -0.24230     0.06058   0.21807E+04
    31.19000    -0.18173     0.06058   0.37247E+04
    31.19000    -0.12115     0.06058   0.40549E+04
    31.19000    -0.06058     0.06058   0.25529E+04
    31.19000     0.00000     0.06058   0.14891E+04
    31.19000     0.06058     0.06058   0.25640E+04
    31.19000     0.12115     0.06058   0.40097E+04
    31.19000     0.18173     0.06058   0.31603E+04
    31.19000     0.24230     0.06058   0.97679E+03
    31.19000     0.30288     0.06058   0.12500E+04
    31.19000     0.36345     0.06058   0.50450E+04
    31.19000     0.42403     0.06058   0.92140E+04
    31.19000     0.48461     0.06058   0.12997E+05
    31.19000     0.54518     0.06058   0.24221E+05
    31.19000     0.60576     0.06058   0.54323E+05
    31.19000     0.66633     0.06058   0.10438E+06
    31.19000     0.72691     0.06058   0.15696E+06
    31.19000     0.78748     0.06058   0.18494E+06
    31.19000     0.84806     0.06058   0.17144E+06
    31.19000     0.90864     0.06058   0.12343E+06
    31.19000     0.96921     0.06058   0.66714E+05
    31.19000     1.02979     0.06058   0.27102E+05
    31.19000     1.09036     0.06058   0.14023E+05
    31.19000     1.15094     0.06058   0.19157E+05
    31.19000     1.21151     0.06058   0.27683E+05
    31.19000     1.27209     0.06058   0.29878E+05
    31.19000     1.33266     0.06058   0.24417E+05
    31.19000     1.39324     0.06058   0.14865E+05
    31.19000     1.45382     0.06058   0.55696E+04
    31.19000     1.51439     0.06058   0.00000E+00
    31.19000    -1.51439     0.12115   0.00000E+00
    31.19000    -1.45382     0.12115   0.44500E+04
    31.19000    -1.39324     0.12115   0.12244E+05
    31.19000    -1.33266     0.12115   0.21730E+05
    31.19000    -1.27209     0.12115   0.31684E+05
    31.19000    -1.21151     0.12115   0.41605E+05
    31.19000    -1.15094     0.12115   0.53703E+05
    31.19000    -1.09036     0.12115   0.73935E+05
    31.19000    -1.02979     0.12115   0.10854E+06
    31.19000    -0.96921     0.12115   0.15608E+06
    31.19000    -0.90864     0.12115   0.20184E+06
    31.19000    -0.84806     0.12115   0.22349E+06
    31.19000    -0.78748     0.12115   0.20680E+06
    31.19000    -0.72691     0.12115   0.15780E+06
    31.19000    -0.66633     0.12115   0.98502E+05
    31.19000    -0.60576     0.12115   0.50337E+05
    31.19000    -0.54518     0.12115   0.21565E+05
    31.19000    -0.48461     0.12115   0.82970E+04
    31.19000    -0.42403     0.12115   0.31835E+04
    31.19000    -0.36345     0.12115   0.13559E+04
    31.19000    -0.30288     0.12115   0.92408E+03
    31.19000    -0.24230     0.12115   0.14270E+04
    31.19000    -0.18173     0.12115   0.25776E+04
    31.19000    -0.12115     0.12115   0.36527E+04
    31.19000    -0.06058     0.12115   0.39560E+04
    31.19000     0.00000     0.12115   0.37747E+04
    31.19000     0.06058     0.12115   0.39107E+04
    31.19000     0.12115     0.12115   0.40378E+04
    31.19000     0.18173     0.12115   0.29274E+04
    31.19000     0.24230     0.12115   0.99907E+03
    31.19000     0.30288     0.12115   0.96487E+03
    31.19000     0.36345     0.12115   0.43390E+04
    31.19000     0.42403     0.12115   0.86929E+04
    31.19000     0.48461     0.12115   0.11141E+05
    31.19000     0.54518     0.12115   0.14716E+05
    31.19000     0.60576     0.12115   0.28279E+05
    31.19000     0.66633     0.12115   0.57339E+05
    31.19000     0.72691     0.12115   0.94967E+05
    31.19000     0.78748     0.12115   0.12376E+06
    31.19000     0.84806     0.12115   0.12868E+06
    31.19000     0.90864     0.12115   0.10922E+06
    31.19000     0.96921     0.12115   0.79559E+05
    31.19000     1.02979     0.12115   0.56828E+05
    31.19000     1.09036     0.12115   0.48468E+05
    31.19000     1.15094     0.12115   0.49286E+05
    31.19000     1.21151     0.12115   0.49017E+05
    31.19000     1.27209     0.12115   0.41691E+05
    31.19000     1.33266     0.12115   0.28639E+05
    31.19000     1.39324     0.12115   0.14919E+05
    31.19000     1.45382     0.12115   0.47306E+04
    31.19000     1.51439     0.12115   0.00000E+00
    31.19000    -1.51439     0.18173   0.00000E+00
    31.19000    -1.45382     0.18173   0.33765E+04
    31.19000    -1.39324     0.18173   0.10805E+05
    31.19000    -1.33266     0.18173   0.21726E+05
    31.19000    -1.27209     0.18173   0.35829E+05
    31.19000    -1.21151     0.18173   0.52832E+05
    31.19000    -1.15094     0.18173   0.74169E+05
    31.19000    -1.09036     0.18173   0.10356E+06
    31.19000    -1.02979     0.18173   0.14359E+06
    31.19000    -0.96921     0.18173   0.18920E+06
    31.19000    -0.90864     0.18173   0.22449E+06
    31.19000    -0.84806     0.18173   0.23008E+06
    31.19000    -0.78748     0.18173   0.19820E+06
    31.19000    -0.72691     0.18173   0.14120E+06
    31.19000    -0.66633     0.18173   0.82855E+05
    31.19000    -0.60576     0.18173   0.40578E+05
    31.19000    -0.54518     0.18173   0.16877E+05
    31.19000    -0.48461     0.18173   0.55388E+04
    31.19000    -0.42403     0.18173   0.92363E+03
    31.19000    -0.36345     0.18173   0.41948E+02
    31.19000    -0.30288     0.18173   0.46456E+03
    31.19000    -0.24230     0.18173   0.57657E+03
    31.19000    -0.18173     0.18173   0.82421E+03
    31.19000    -0.12115     0.18173   0.21072E+04
    31.19000    -0.06058     0.18173   0.35830E+04
    31.19000     0.00000     0.18173   0.38013E+04
    31.19000     0.06058     0.18173   0.30185E+04
    31.19000     0.12115     0.18173   0.24570E+04
    31.19000     0.18173     0.18173   0.20589E+04
    31.19000     0.24230     0.18173   0.10641E+04
    31.19000     0.30288     0.18173   0.32287E+03
    31.19000     0.36345     0.18173   0.16212E+04
    31.19000     0.42403     0.18173   0.44695E+04
    31.19000     0.48461     0.18173   0.61571E+04
    31.19000     0.54518     0.18173   0.66141E+04
    31.19000     0.60576     0.18173   0.11567E+05
    31.19000     0.66633     0.18173   0.28206E+05
    31.19000     0.72691     0.18173   0.57033E+05
    31.19000     0.78748     0.18173   0.89039E+05
    31.19000     0.84806     0.18173   0.11183E+06
    31.19000     0.90864     0.18173   0.11875E+06
    31.19000     0.96921     0.18173   0.11257E+06
    31.19000     1.02979     0.18173   0.10112E+06
    31.19000     1.09036     0.18173   0.89981E+05
    31.19000     1.15094     0.18173   0.79004E+05
    31.19000     1.21151     0.18173   0.65029E+05
    31.19000     1.27209     0.18173   0.46985E+05
    31.19000     1.33266     0.18173   0.27924E+05
    31.19000     1.39324     0.18173   0.12489E+05
    31.19000     1.45382     0.18173   0.32363E+04
    31.19000     1.51439     0.18173   0.00000E+00
    31.19000    -1.51439     0.24230   0.00000E+00
    31.19000    -1.45382     0.24230   0.22135E+04
    31.19000    -1.39324     0.24230   0.82828E+04
    31.19000    -1.33266     0.24230   0.18038E+05
    31.19000    -1.27209     0.24230   0.31929E+05
    31.19000    -1.21151     0.24230   0.50455E+05
    31.19000    -1.15094     0.24230   0.75281E+05
    31.19000    -1.09036     0.24230   0.10944E+06
    31.19000    -1.02979     0.24230   0.15439E+06
    31.19000    -0.96921     0.24230   0.20431E+06
    31.19000    -0.90864     0.24230   0.24317E+06
    31.19000    -0.84806     0.24230   0.25133E+06
    31.19000    -0.78748     0.24230   0.22018E+06
    31.19000    -0.72691     0.24230   0.16103E+06
    31.19000    -0.66633     0.24230   0.97482E+05
    31.19000    -0.60576     0.24230   0.48352E+05
    31.19000    -0.54518     0.24230   0.18784E+05
    31.19000    -0.48461     0.24230   0.48401E+04
    31.19000    -0.42403     0.24230   0.10070E+04
    31.19000    -0.36345     0.24230   0.21501E+04
    31.19000    -0.30288     0.24230   0.34294E+04
    31.19000    -0.24230     0.24230   0.26141E+04
    31.19000    -0.18173     0.24230   0.12531E+04
    31.19000    -0.12115     0.24230   0.13670E+04
    31.19000    -0.06058     0.24230   0.22201E+04
    31.19000     0.00000     0.24230   0.19983E+04
    31.19000     0.06058     0.24230   0.10162E+04
    31.19000     0.12115     0.24230   0.93907E+03
    31.19000     0.18173     0.24230   0.17406E+04
    31.19000     0.24230     0.24230   0.17836E+04
    31.19000     0.30288     0.24230   0.69559E+03
    31.19000     0.36345     0.24230   0.64430E+02
    31.19000     0.42403     0.24230   0.11179E+04
    31.19000     0.48461     0.24230   0.38575E+04
    31.19000     0.54518     0.24230   0.94789E+04
    31.19000     0.60576     0.24230   0.21822E+05
    31.19000     0.66633     0.24230   0.44218E+05
    31.19000     0.72691     0.24230   0.74809E+05
    31.19000     0.78748     0.24230   0.10618E+06
    31.19000     0.84806     0.24230   0.12994E+06
    31.19000     0.90864     0.24230   0.14140E+06
    31.19000     0.96921     0.24230   0.14043E+06
    31.19000     1.02979     0.24230   0.12945E+06
    31.19000     1.09036     0.24230   0.11138E+06
    31.19000     1.15094     0.24230   0.88905E+05
    31.19000     1.21151     0.24230   0.64512E+05
    31.19000     1.27209     0.24230   0.40995E+05
    31.19000     1.33266     0.24230   0.21478E+05
    31.19000     1.39324     0.24230   0.83330E+04
    31.19000     1.45382     0.24230   0.17183E+04
    31.19000     1.51439     0.24230   0.00000E+00
    31.19000    -1.51439     0.30288   0.00000E+00
    31.19000    -1.45382     0.30288   0.12366E+04
    31.19000    -1.39324     0.30288   0.55547E+04
    31.19000    -1.33266     0.30288   0.12367E+05
    31.19000    -1.27209     0.30288   0.22472E+05
    31.19000    -1.21151     0.30288   0.37348E+05
    31.19000    -1.15094     0.30288   0.59490E+05
    31.19000    -1.09036     0.30288   0.92466E+05
    31.19000    -1.02979     0.30288   0.13889E+06
    31.19000    -0.96921     0.30288   0.19529E+06
    31.19000    -0.90864     0.30288   0.24754E+06
    31.19000    -0.84806     0.30288   0.27433E+06
    31.19000    -0.78748     0.30288   0.26040E+06
    31.19000    -0.72691     0.30288   0.20857E+06
    31.19000    -0.66633     0.30288   0.13850E+06
    31.19000    -0.60576     0.30288   0.73577E+05
    31.19000    -0.54518     0.30288   0.28889E+05
    31.19000    -0.48461     0.30288   0.76494E+04
    31.19000    -0.42403     0.30288   0.37639E+04
    31.19000    -0.36345     0.30288   0.68303E+04
    31.19000    -0.30288     0.30288   0.84376E+04
    31.19000    -0.24230     0.30288   0.65273E+04
    31.19000    -0.18173     0.30288   0.37461E+04
    31.19000    -0.12115     0.30288   0.21813E+04
    31.19000    -0.06058     0.30288   0.13506E+04
    31.19000     0.00000     0.30288   0.64471E+03
    31.19000     0.06058     0.30288   0.82010E+03
    31.19000     0.12115     0.30288   0.22222E+04
    31.19000     0.18173     0.30288   0.36044E+04
    31.19000     0.24230     0.30288   0.37933E+04
    31.19000     0.30288     0.30288   0.31238E+04
    31.19000     0.36345     0.30288   0.25927E+04
    31.19000     0.42403     0.30288   0.35167E+04
    31.19000     0.48461     0.30288   0.94766E+04
    31.19000     0.54518     0.30288   0.26665E+05
    31.19000     0.60576     0.30288   0.58844E+05
    31.19000     0.66633     0.30288   0.10089E+06
    31.19000     0.72691     0.30288   0.13935E+06
    31.19000     0.78748     0.30288   0.16160E+06
    31.19000     0.84806     0.30288   0.16480E+06
    31.19000     0.90864     0.30288   0.15544E+06
    31.19000     0.96921     0.30288   0.14100E+06
    31.19000     1.02979     0.30288   0.12366E+06
    31.19000     1.09036     0.30288   0.10201E+06
    31.19000     1.15094     0.30288   0.76297E+05
    31.19000     1.21151     0.30288   0.50214E+05
    31.19000     1.27209     0.30288   0.28312E+05
    31.19000     1.33266     0.30288   0.13087E+05
    31.19000     1.39324     0.30288   0.44540E+04
    31.19000     1.45382     0.30288   0.70889E+03
    31.19000     1.51439     0.30288   0.00000E+00
    31.19000    -1.51439     0.36345   0.00000E+00
    31.19000    -1.45382     0.36345   0.51966E+03
    31.19000    -1.39324     0.36345   0.34229E+04
    31.19000    -1.33266     0.36345   0.73047E+04
    31.19000    -1.27209     0.36345   0.12799E+05
    31.19000    -1.21151     0.36345   0.21931E+05
    31.19000    -1.15094     0.36345   0.37722E+05
    31.19000    -1.09036     0.36345   0.64402E+05
    31.19000    -1.02979     0.36345   0.10664E+06
    31.19000    -0.96921     0.36345   0.16502E+06
    31.19000    -0.90864     0.36345   0.22951E+06
    31.19000    -0.84806     0.36345   0.27869E+06
    31.19000    -0.78748     0.36345   0.28984E+06
    31.19000    -0.72691     0.36345   0.25368E+06
    31.19000    -0.66633     0.36345   0.18189E+06
    31.19000    -0.60576     0.36345   0.10149E+06
    31.19000    -0.54518     0.36345   0.39967E+05
    31.19000    -0.48461     0.36345   0.10338E+05
    31.19000    -0.42403     0.36345   0.61169E+04
    31.19000    -0.36345     0.36345   0.10551E+05
    31.19000    -0.30288     0.36345   0.11736E+05
    31.19000    -0.24230     0.36345   0.88025E+04
    31.19000    -0.18173     0.36345   0.55222E+04
    31.19000    -0.12115     0.36345   0.30460E+04
    31.19000    -0.06058     0.36345   0.88164E+03
    31.19000     0.00000     0.36345   0.38287E+03
    31.19000     0.06058     0.36345   0.28078E+04
    31.19000     0.12115     0.36345   0.60292E+04
    31.19000     0.18173     0.36345   0.71017E+04
    31.19000     0.24230     0.36345   0.67165E+04
    31.19000     0.30288     0.36345   0.74983E+04
    31.19000     0.36345     0.36345   0.94637E+04
    31.19000     0.42403     0.36345   0.12311E+05
    31.19000     0.48461     0.36345   0.22602E+05
    31.19000     0.54518     0.36345   0.52626E+05
    31.19000     0.60576     0.36345   0.10686E+06
    31.19000     0.66633     0.36345   0.17035E+06
    31.19000     0.72691     0.36345   0.21514E+06
    31.19000     0.78748     0.36345   0.22133E+06
    31.19000     0.84806     0.36345   0.19248E+06
    31.19000     0.90864     0.36345   0.15021E+06
    31.19000     0.96921     0.36345   0.11476E+06
    31.19000     1.02979     0.36345   0.91274E+05
    31.19000     1.09036     0.36345   0.72951E+05
    31.19000     1.15094     0.36345   0.53320E+05
    31.19000     1.21151     0.36345   0.33036E+05
    31.19000     1.27209     0.36345   0.16669E+05
    31.19000     1.33266     0.36345   0.67196E+04
    31.19000     1.39324     0.36345   0.20339E+04
    31.19000     1.45382     0.36345   0.21770E+03
    31.19000     1.51439     0.36345   0.00000E+00
    31.19000    -1.51439     0.42403   0.00000E+00
    31.19000    -1.45382     0.42403   0.00000E+00
    31.19000    -1.39324     0.42403   0.20078E+04
    31.19000    -1.33266     0.42403   0.40153E+04
    31.19000    -1.27209     0.42403   0.61660E+04
    31.19000    -1.21151     0.42403   0.10372E+05
    31.19000    -1.15094     0.42403   0.19379E+05
    31.19000    -1.09036     0.42403   0.37299E+05
    31.19000    -1.02979     0.42403   0.70110E+05
    31.19000    -0.96921     0.42403   0.12210E+06
    31.19000    -0.90864     0.42403   0.18854E+06
    31.19000    -0.84806     0.42403   0.25126E+06
    31.19000    -0.78748     0.42403   0.28402E+06
    31.19000    -0.72691     0.42403   0.26685E+06
    31.19000    -0.66633     0.42403   0.20139E+06
    31.19000    -0.60576     0.42403   0.11482E+06
    31.19000    -0.54518     0.42403   0.44694E+05
    31.19000    -0.48461     0.42403   0.12869E+05
    31.19000    -0.42403     0.42403   0.11938E+05
    31.19000    -0.36345     0.42403   0.18560E+05
    31.19000    -0.30288     0.42403   0.18056E+05
    31.19000    -0.24230     0.42403   0.12284E+05
    31.19000    -0.18173     0.42403   0.74112E+04
    31.19000    -0.12115     0.42403   0.39089E+04
    31.19000    -0.06058     0.42403   0.73685E+03
    31.19000     0.00000     0.42403   0.51292E+03
    31.19000     0.06058     0.42403   0.47471E+04
    31.19000     0.12115     0.42403   0.94183E+04
    31.19000     0.18173     0.42403   0.10958E+05
    31.19000     0.24230     0.42403   0.12395E+05
    31.19000     0.30288     0.42403   0.17808E+05
    31.19000     0.36345     0.42403   0.24754E+05
    31.19000     0.42403     0.42403   0.30316E+05
    31.19000     0.48461     0.42403   0.43522E+05
    31.19000     0.54518     0.42403   0.82031E+05
    31.19000     0.60576     0.42403   0.15062E+06
    31.19000     0.66633     0.42403   0.22618E+06
    31.19000     0.72691     0.42403   0.27017E+06
    31.19000     0.78748     0.42403   0.25873E+06
    31.19000     0.84806     0.42403   0.20145E+06
    31.19000     0.90864     0.42403   0.13175E+06
    31.19000     0.96921     0.42403   0.79861E+05
    31.19000     1.02979     0.42403   0.53810E+05
    31.19000     1.09036     0.42403   0.42575E+05
    31.19000     1.15094     0.42403   0.32830E+05
    31.19000     1.21151     0.42403   0.20661E+05
    31.19000     1.27209     0.42403   0.97645E+04
    31.19000     1.33266     0.42403   0.34245E+04
    31.19000     1.39324     0.42403   0.90890E+03
    31.19000     1.45382     0.42403   0.00000E+00
    31.19000     1.51439     0.42403   0.00000E+00
    31.19000    -1.51439     0.48461   0.00000E+00
    31.19000    -1.45382     0.48461   0.00000E+00
    31.19000    -1.39324     0.48461   0.10746E+04
    31.19000    -1.33266     0.48461   0.22473E+04
    31.19000    -1.27209     0.48461   0.27299E+04
    31.19000    -1.21151     0.48461   0.38771E+04
    31.19000    -1.15094     0.48461   0.75574E+04
    31.19000    -1.09036     0.48461   0.16912E+05
    31.19000    -1.02979     0.48461   0.37714E+05
    31.19000    -0.96921     0.48461   0.76203E+05
    31.19000    -0.90864     0.48461   0.13277E+06
    31.19000    -0.84806     0.48461   0.19561E+06
    31.19000    -0.78748     0.48461   0.24043E+06
    31.19000    -0.72691     0.48461   0.24117E+06
    31.19000    -0.66633     0.48461   0.19024E+06
    31.19000    -0.60576     0.48461   0.11183E+06
    31.19000    -0.54518     0.48461   0.48689E+05
    31.19000    -0.48461     0.48461   0.27274E+05
    31.19000    -0.42403     0.48461   0.36844E+05
    31.19000    -0.36345     0.48461   0.46923E+05
    31.19000    -0.30288     0.48461   0.41082E+05
    31.19000    -0.24230     0.48461   0.26334E+05
    31.19000    -0.18173     0.48461   0.14375E+05
    31.19000    -0.12115     0.48461   0.70267E+04
    31.19000    -0.06058     0.48461   0.20486E+04
    31.19000     0.00000     0.48461   0.98521E+03
    31.19000     0.06058     0.48461   0.47894E+04
    31.19000     0.12115     0.48461   0.98709E+04
    31.19000     0.18173     0.48461   0.14994E+05
    31.19000     0.24230     0.48461   0.25351E+05
    31.19000     0.30288     0.48461   0.42909E+05
    31.19000     0.36345     0.48461   0.59187E+05
    31.19000     0.42403     0.48461   0.67496E+05
    31.19000     0.48461     0.48461   0.79397E+05
    31.19000     0.54518     0.48461   0.11729E+06
    31.19000     0.60576     0.48461   0.18619E+06
    31.19000     0.66633     0.48461   0.25845E+06
    31.19000     0.72691     0.48461   0.29213E+06
    31.19000     0.78748     0.48461   0.26510E+06
    31.19000     0.84806     0.48461   0.19182E+06
    31.19000     0.90864     0.48461   0.10995E+06
    31.19000     0.96921     0.48461   0.51974E+05
    31.19000     1.02979     0.48461   0.26493E+05
    31.19000     1.09036     0.48461   0.21089E+05
    31.19000     1.15094     0.48461   0.19170E+05
    31.19000     1.21151     0.48461   0.13520E+05
    31.19000     1.27209     0.48461   0.65296E+04
    31.19000     1.33266     0.48461   0.20998E+04
    31.19000     1.39324     0.48461   0.44827E+03
    31.19000     1.45382     0.48461   0.00000E+00
    31.19000     1.51439     0.48461   0.00000E+00
    31.19000    -1.51439     0.54518   0.00000E+00
    31.19000    -1.45382     0.54518   0.00000E+00
    31.19000    -1.39324     0.54518   0.40394E+03
    31.19000    -1.33266     0.54518   0.13400E+04
    31.19000    -1.27209     0.54518   0.13531E+04
    31.19000    -1.21151     0.54518   0.11328E+04
    31.19000    -1.15094     0.54518   0.16174E+04
    31.19000    -1.09036     0.54518   0.46794E+04
    31.19000    -1.02979     0.54518   0.14750E+05
    31.19000    -0.96921     0.54518   0.38162E+05
    31.19000    -0.90864     0.54518   0.79198E+05
    31.19000    -0.84806     0.54518   0.13341E+06
    31.19000    -0.78748     0.54518   0.18197E+06
    31.19000    -0.72691     0.54518   0.19739E+06
    31.19000    -0.66633     0.54518   0.16582E+06
    31.19000    -0.60576     0.54518   0.10752E+06
    31.19000    -0.54518     0.54518   0.65730E+05
    31.19000    -0.48461     0.54518   0.66065E+05
    31.19000    -0.42403     0.54518   0.91337E+05
    31.19000    -0.36345     0.54518   0.10377E+06
    31.19000    -0.30288     0.54518   0.86709E+05
    31.19000    -0.24230     0.54518   0.54873E+05
    31.19000    -0.18173     0.54518   0.28895E+05
    31.19000    -0.12115     0.54518   0.14443E+05
    31.19000    -0.06058     0.54518   0.72292E+04
    31.19000     0.00000     0.54518   0.43307E+04
    31.19000     0.06058     0.54518   0.45707E+04
    31.19000     0.12115     0.54518   0.75942E+04
    31.19000     0.18173     0.54518   0.18631E+05
    31.19000     0.24230     0.54518   0.45567E+05
    31.19000     0.30288     0.54518   0.84484E+05
    31.19000     0.36345     0.54518   0.11643E+06
    31.19000     0.42403     0.54518   0.12867E+06
    31.19000     0.48461     0.54518   0.13466E+06
    31.19000     0.54518     0.54518   0.16145E+06
    31.19000     0.60576     0.54518   0.21571E+06
    31.19000     0.66633     0.54518   0.26984E+06
    31.19000     0.72691     0.54518   0.28507E+06
    31.19000     0.78748     0.54518   0.24530E+06
    31.19000     0.84806     0.54518   0.16824E+06
    31.19000     0.90864     0.54518   0.88827E+05
    31.19000     0.96921     0.54518   0.34469E+05
    31.19000     1.02979     0.54518   0.11555E+05
    31.19000     1.09036     0.54518   0.87908E+04
    31.19000     1.15094     0.54518   0.10635E+05
    31.19000     1.21151     0.54518   0.89553E+04
    31.19000     1.27209     0.54518   0.46887E+04
    31.19000     1.33266     0.54518   0.14673E+04
    31.19000     1.39324     0.54518   0.18859E+03
    31.19000     1.45382     0.54518   0.00000E+00
    31.19000     1.51439     0.54518   0.00000E+00
    31.19000    -1.51439     0.60576   0.00000E+00
    31.19000    -1.45382     0.60576   0.00000E+00
    31.19000    -1.39324     0.60576   0.00000E+00
    31.19000    -1.33266     0.60576   0.78011E+03
    31.19000    -1.27209     0.60576   0.10248E+04
    31.19000    -1.21151     0.60576   0.82602E+03
    31.19000    -1.15094     0.60576   0.51976E+03
    31.19000    -1.09036     0.60576   0.98483E+03
    31.19000    -1.02979     0.60576   0.50163E+04
    31.19000    -0.96921     0.60576   0.17906E+05
    31.19000    -0.90864     0.60576   0.46062E+05
    31.19000    -0.84806     0.60576   0.90754E+05
    31.19000    -0.78748     0.60576   0.13869E+06
    31.19000    -0.72691     0.60576   0.16360E+06
    31.19000    -0.66633     0.60576   0.14914E+06
    31.19000    -0.60576     0.60576   0.11304E+06
    31.19000    -0.54518     0.60576   0.96458E+05
    31.19000    -0.48461     0.60576   0.12037E+06
    31.19000    -0.42403     0.60576   0.16008E+06
    31.19000    -0.36345     0.60576   0.17224E+06
    31.19000    -0.30288     0.60576   0.14166E+06
    31.19000    -0.24230     0.60576   0.91162E+05
    31.19000    -0.18173     0.60576   0.50743E+05
    31.19000    -0.12115     0.60576   0.30601E+05
    31.19000    -0.06058     0.60576   0.23484E+05
    31.19000     0.00000     0.60576   0.19196E+05
    31.19000     0.06058     0.60576   0.12706E+05
    31.19000     0.12115     0.60576   0.85431E+04
    31.19000     0.18173     0.60576   0.21731E+05
    31.19000     0.24230     0.60576   0.64634E+05
    31.19000     0.30288     0.60576   0.12693E+06
    31.19000     0.36345     0.60576   0.17761E+06
    31.19000     0.42403     0.60576   0.19587E+06
    31.19000     0.48461     0.60576   0.19472E+06
    31.19000     0.54518     0.60576   0.20463E+06
    31.19000     0.60576     0.60576   0.23569E+06
    31.19000     0.66633     0.60576   0.26449E+06
    31.19000     0.72691     0.60576   0.25915E+06
    31.19000     0.78748     0.60576   0.21052E+06
    31.19000     0.84806     0.60576   0.13760E+06
    31.19000     0.90864     0.60576   0.69107E+05
    31.19000     0.96921     0.60576   0.24049E+05
    31.19000     1.02979     0.60576   0.50059E+04
    31.19000     1.09036     0.60576   0.27473E+04
    31.19000     1.15094     0.60576   0.52665E+04
    31.19000     1.21151     0.60576   0.54610E+04
    31.19000     1.27209     0.60576   0.31012E+04
    31.19000     1.33266     0.60576   0.88830E+03
    31.19000     1.39324     0.60576   0.00000E+00
    31.19000     1.45382     0.60576   0.00000E+00
    31.19000     1.51439     0.60576   0.00000E+00
    31.19000    -1.51439     0.66633   0.00000E+00
    31.19000    -1.45382     0.66633   0.00000E+00
    31.19000    -1.39324     0.66633   0.00000E+00
    31.19000    -1.33266     0.66633   0.31384E+03
    31.19000    -1.27209     0.66633   0.97456E+03
    31.19000    -1.21151     0.66633   0.16531E+04
    31.19000    -1.15094     0.66633   0.24596E+04
    31.19000    -1.09036     0.66633   0.37533E+04
    31.19000    -1.02979     0.66633   0.70558E+04
    31.19000    -0.96921     0.66633   0.16336E+05
    31.19000    -0.90864     0.66633   0.38387E+05
    31.19000    -0.84806     0.66633   0.77043E+05
    31.19000    -0.78748     0.66633   0.12201E+06
    31.19000    -0.72691     0.66633   0.14884E+06
    31.19000    -0.66633     0.66633   0.14209E+06
    31.19000    -0.60576     0.66633   0.11952E+06
    31.19000    -0.54518     0.66633   0.11999E+06
    31.19000    -0.48461     0.66633   0.15948E+06
    31.19000    -0.42403     0.66633   0.20827E+06
    31.19000    -0.36345     0.66633   0.22133E+06
    31.19000    -0.30288     0.66633   0.18562E+06
    31.19000    -0.24230     0.66633   0.12842E+06
    31.19000    -0.18173     0.66633   0.84574E+05
    31.19000    -0.12115     0.66633   0.66695E+05
    31.19000    -0.06058     0.66633   0.64310E+05
    31.19000     0.00000     0.66633   0.59783E+05
    31.19000     0.06058     0.66633   0.43800E+05
    31.19000     0.12115     0.66633   0.25530E+05
    31.19000     0.18173     0.66633   0.29925E+05
    31.19000     0.24230     0.66633   0.75159E+05
    31.19000     0.30288     0.66633   0.14803E+06
    31.19000     0.36345     0.66633   0.20979E+06
    31.19000     0.42403     0.66633   0.23305E+06
    31.19000     0.48461     0.66633   0.22767E+06
    31.19000     0.54518     0.66633   0.22398E+06
    31.19000     0.60576     0.66633   0.23485E+06
    31.19000     0.66633     0.66633   0.24280E+06
    31.19000     0.72691     0.66633   0.22331E+06
    31.19000     0.78748     0.66633   0.17219E+06
    31.19000     0.84806     0.66633   0.10773E+06
    31.19000     0.90864     0.66633   0.52412E+05
    31.19000     0.96921     0.66633   0.17804E+05
    31.19000     1.02979     0.66633   0.30216E+04
    31.19000     1.09036     0.66633   0.61559E+03
    31.19000     1.15094     0.66633   0.23268E+04
    31.19000     1.21151     0.66633   0.29389E+04
    31.19000     1.27209     0.66633   0.16906E+04
    31.19000     1.33266     0.66633   0.31907E+03
    31.19000     1.39324     0.66633   0.00000E+00
    31.19000     1.45382     0.66633   0.00000E+00
    31.19000     1.51439     0.66633   0.00000E+00
    31.19000    -1.51439     0.72691   0.00000E+00
    31.19000    -1.45382     0.72691   0.00000E+00
    31.19000    -1.39324     0.72691   0.00000E+00
    31.19000    -1.33266     0.72691   0.00000E+00
    31.19000    -1.27209     0.72691   0.68401E+03
    31.19000    -1.21151     0.72691   0.20770E+04
    31.19000    -1.15094     0.72691   0.42672E+04
    31.19000    -1.09036     0.72691   0.74866E+04
    31.19000    -1.02979     0.72691   0.12636E+05
    31.19000    -0.96921     0.72691   0.22721E+05
    31.19000    -0.90864     0.72691   0.43804E+05
    31.19000    -0.84806     0.72691   0.79348E+05
    31.19000    -0.78748     0.72691   0.11916E+06
    31.19000    -0.72691     0.72691   0.14028E+06
    31.19000    -0.66633     0.72691   0.13029E+06
    31.19000    -0.60576     0.72691   0.10899E+06
    31.19000    -0.54518     0.72691   0.11391E+06
    31.19000    -0.48461     0.72691   0.15827E+06
    31.19000    -0.42403     0.72691   0.21233E+06
    31.19000    -0.36345     0.72691   0.23379E+06
    31.19000    -0.30288     0.72691   0.21070E+06
    31.19000    -0.24230     0.72691   0.16797E+06
    31.19000    -0.18173     0.72691   0.13778E+06
    31.19000    -0.12115     0.72691   0.13165E+06
    31.19000    -0.06058     0.72691   0.13703E+06
    31.19000     0.00000     0.72691   0.13211E+06
    31.19000     0.06058     0.72691   0.10526E+06
    31.19000     0.12115     0.72691   0.68805E+05
    31.19000     0.18173     0.72691   0.53614E+05
    31.19000     0.24230     0.72691   0.81758E+05
    31.19000     0.30288     0.72691   0.14150E+06
    31.19000     0.36345     0.72691   0.19527E+06
    31.19000     0.42403     0.72691   0.21565E+06
    31.19000     0.48461     0.72691   0.20920E+06
    31.19000     0.54518     0.72691   0.20153E+06
    31.19000     0.60576     0.72691   0.20449E+06
    31.19000     0.66633     0.72691   0.20473E+06
    31.19000     0.72691     0.72691   0.18306E+06
    31.19000     0.78748     0.72691   0.13740E+06
    31.19000     0.84806     0.72691   0.83798E+05
    31.19000     0.90864     0.72691   0.40248E+05
    31.19000     0.96921     0.72691   0.14183E+05
    31.19000     1.02979     0.72691   0.29978E+04
    31.19000     1.09036     0.72691   0.51490E+03
    31.19000     1.15094     0.72691   0.11633E+04
    31.19000     1.21151     0.72691   0.14743E+04
    31.19000     1.27209     0.72691   0.71217E+03
    31.19000     1.33266     0.72691   0.00000E+00
    31.19000     1.39324     0.72691   0.00000E+00
    31.19000     1.45382     0.72691   0.00000E+00
    31.19000     1.51439     0.72691   0.00000E+00
    31.19000    -1.51439     0.78748   0.00000E+00
    31.19000    -1.45382     0.78748   0.00000E+00
    31.19000    -1.39324     0.78748   0.00000E+00
    31.19000    -1.33266     0.78748   0.00000E+00
    31.19000    -1.27209     0.78748   0.20577E+03
    31.19000    -1.21151     0.78748   0.14641E+04
    31.19000    -1.15094     0.78748   0.38420E+04
    31.19000    -1.09036     0.78748   0.76555E+04
    31.19000    -1.02979     0.78748   0.13803E+05
    31.19000    -0.96921     0.78748   0.24986E+05
    31.19000    -0.90864     0.78748   0.46282E+05
    31.19000    -0.84806     0.78748   0.79315E+05
    31.19000    -0.78748     0.78748   0.11246E+06
    31.19000    -0.72691     0.78748   0.12397E+06
    31.19000    -0.66633     0.78748   0.10505E+06
    31.19000    -0.60576     0.78748   0.77796E+05
    31.19000    -0.54518     0.78748   0.78859E+05
    31.19000    -0.48461     0.78748   0.12124E+06
    31.19000    -0.42403     0.78748   0.17974E+06
    31.19000    -0.36345     0.78748   0.21772E+06
    31.19000    -0.30288     0.78748   0.22232E+06
    31.19000    -0.24230     0.78748   0.20999E+06
    31.19000    -0.18173     0.78748   0.20416E+06
    31.19000    -0.12115     0.78748   0.21291E+06
    31.19000    -0.06058     0.78748   0.22401E+06
    31.19000     0.00000     0.78748   0.21655E+06
    31.19000     0.06058     0.78748   0.18047E+06
    31.19000     0.12115     0.78748   0.12984E+06
    31.19000     0.18173     0.78748   0.94991E+05
    31.19000     0.24230     0.78748   0.95998E+05
    31.19000     0.30288     0.78748   0.12356E+06
    31.19000     0.36345     0.78748   0.14926E+06
    31.19000     0.42403     0.78748   0.15447E+06
    31.19000     0.48461     0.78748   0.14589E+06
    31.19000     0.54518     0.78748   0.14214E+06
    31.19000     0.60576     0.78748   0.14957E+06
    31.19000     0.66633     0.78748   0.15519E+06
    31.19000     0.72691     0.78748   0.14220E+06
    31.19000     0.78748     0.78748   0.10821E+06
    31.19000     0.84806     0.78748   0.66433E+05
    31.19000     0.90864     0.78748   0.32274E+05
    31.19000     0.96921     0.78748   0.12082E+05
    31.19000     1.02979     0.78748   0.34037E+04
    31.19000     1.09036     0.78748   0.10736E+04
    31.19000     1.15094     0.78748   0.99952E+03
    31.19000     1.21151     0.78748   0.85529E+03
    31.19000     1.27209     0.78748   0.20050E+03
    31.19000     1.33266     0.78748   0.00000E+00
    31.19000     1.39324     0.78748   0.00000E+00
    31.19000     1.45382     0.78748   0.00000E+00
    31.19000     1.51439     0.78748   0.00000E+00
    31.19000    -1.51439     0.84806   0.00000E+00
    31.19000    -1.45382     0.84806   0.00000E+00
    31.19000    -1.39324     0.84806   0.00000E+00
    31.19000    -1.33266     0.84806   0.00000E+00
    31.19000    -1.27209     0.84806   0.00000E+00
    31.19000    -1.21151     0.84806   0.53654E+03
    31.19000    -1.15094     0.84806   0.20404E+04
    31.19000    -1.09036     0.84806   0.47861E+04
    31.19000    -1.02979     0.84806   0.99556E+04
    31.19000    -0.96921     0.84806   0.20431E+05
    31.19000    -0.90864     0.84806   0.40622E+05
    31.19000    -0.84806     0.84806   0.70408E+05
    31.19000    -0.78748     0.84806   0.96965E+05
    31.19000    -0.72691     0.84806   0.10003E+06
    31.19000    -0.66633     0.84806   0.73896E+05
    31.19000    -0.60576     0.84806   0.41547E+05
    31.19000    -0.54518     0.84806   0.37746E+05
    31.19000    -0.48461     0.84806   0.76062E+05
    31.19000    -0.42403     0.84806   0.13758E+06
    31.19000    -0.36345     0.84806   0.19206E+06
    31.19000    -0.30288     0.84806   0.22469E+06
    31.19000    -0.24230     0.84806   0.24166E+06
    31.19000    -0.18173     0.84806   0.25649E+06
    31.19000    -0.12115     0.84806   0.27395E+06
    31.19000    -0.06058     0.84806   0.28435E+06
    31.19000     0.00000     0.84806   0.27191E+06
    31.19000     0.06058     0.84806   0.23174E+06
    31.19000     0.12115     0.84806   0.17910E+06
    31.19000     0.18173     0.84806   0.13822E+06
    31.19000     0.24230     0.84806   0.12028E+06
    31.19000     0.30288     0.84806   0.11520E+06
    31.19000     0.36345     0.84806   0.10590E+06
    31.19000     0.42403     0.84806   0.87800E+05
    31.19000     0.48461     0.84806   0.72273E+05
    31.19000     0.54518     0.84806   0.72551E+05
    31.19000     0.60576     0.84806   0.88345E+05
    31.19000     0.66633     0.84806   0.10454E+06
    31.19000     0.72691     0.84806   0.10445E+06
    31.19000     0.78748     0.84806   0.84072E+05
    31.19000     0.84806     0.84806   0.53679E+05
    31.19000     0.90864     0.84806   0.27044E+05
    31.19000     0.96921     0.84806   0.10894E+05
    31.19000     1.02979     0.84806   0.38815E+04
    31.19000     1.09036     0.84806   0.17537E+04
    31.19000     1.15094     0.84806   0.11794E+04
    31.19000     1.21151     0.84806   0.53816E+03
    31.19000     1.27209     0.84806   0.00000E+00
    31.19000     1.33266     0.84806   0.00000E+00
    31.19000     1.39324     0.84806   0.00000E+00
    31.19000     1.45382     0.84806   0.00000E+00
    31.19000     1.51439     0.84806   0.00000E+00
    31.19000    -1.51439     0.90864   0.00000E+00
    31.19000    -1.45382     0.90864   0.00000E+00
    31.19000    -1.39324     0.90864   0.00000E+00
    31.19000    -1.33266     0.90864   0.00000E+00
    31.19000    -1.27209     0.90864   0.00000E+00
    31.19000    -1.21151     0.90864   0.00000E+00
    31.19000    -1.15094     0.90864   0.67752E+03
    31.19000    -1.09036     0.90864   0.20564E+04
    31.19000    -1.02979     0.90864   0.54044E+04
    31.19000    -0.96921     0.90864   0.13760E+05
    31.19000    -0.90864     0.90864   0.31193E+05
    31.19000    -0.84806     0.90864   0.56790E+05
    31.19000    -0.78748     0.90864   0.77927E+05
    31.19000    -0.72691     0.90864   0.76621E+05
    31.19000    -0.66633     0.90864   0.49403E+05
    31.19000    -0.60576     0.90864   0.17949E+05
    31.19000    -0.54518     0.90864   0.13025E+05
    31.19000    -0.48461     0.90864   0.47354E+05
    31.19000    -0.42403     0.90864   0.10714E+06
    31.19000    -0.36345     0.90864   0.16786E+06
    31.19000    -0.30288     0.90864   0.21376E+06
    31.19000    -0.24230     0.90864   0.24390E+06
    31.19000    -0.18173     0.90864   0.26507E+06
    31.19000    -0.12115     0.90864   0.28051E+06
    31.19000    -0.06058     0.90864   0.28397E+06
    31.19000     0.00000     0.90864   0.26618E+06
    31.19000     0.06058     0.90864   0.22875E+06
    31.19000     0.12115     0.90864   0.18784E+06
    31.19000     0.18173     0.90864   0.15929E+06
    31.19000     0.24230     0.90864   0.14213E+06
    31.19000     0.30288     0.90864   0.12170E+06
    31.19000     0.36345     0.90864   0.88607E+05
    31.19000     0.42403     0.90864   0.50404E+05
    31.19000     0.48461     0.90864   0.24559E+05
    31.19000     0.54518     0.90864   0.22646E+05
    31.19000     0.60576     0.90864   0.40966E+05
    31.19000     0.66633     0.90864   0.63395E+05
    31.19000     0.72691     0.90864   0.73037E+05
    31.19000     0.78748     0.90864   0.63902E+05
    31.19000     0.84806     0.90864   0.43205E+05
    31.19000     0.90864     0.90864   0.22947E+05
    31.19000     0.96921     0.90864   0.10076E+05
    31.19000     1.02979     0.90864   0.42766E+04
    31.19000     1.09036     0.90864   0.21477E+04
    31.19000     1.15094     0.90864   0.10233E+04
    31.19000     1.21151     0.90864   0.00000E+00
    31.19000     1.27209     0.90864   0.00000E+00
    31.19000     1.33266     0.90864   0.00000E+00
    31.19000     1.39324     0.90864   0.00000E+00
    31.19000     1.45382     0.90864   0.00000E+00
    31.19000     1.51439     0.90864   0.00000E+00
    31.19000    -1.51439     0.96921   0.00000E+00
    31.19000    -1.45382     0.96921   0.00000E+00
    31.19000    -1.39324     0.96921   0.00000E+00
    31.19000    -1.33266     0.96921   0.00000E+00
    31.19000    -1.27209     0.96921   0.00000E+00
    31.19000    -1.21151     0.96921   0.00000E+00
    31.19000    -1.15094     0.96921   0.87711E+02
    31.19000    -1.09036     0.96921   0.75327E+03
    31.19000    -1.02979     0.96921   0.26770E+04
    31.19000    -0.96921     0.96921   0.85727E+04
    31.19000    -0.90864     0.96921   0.22186E+05
    31.19000    -0.84806     0.96921   0.42807E+05
    31.19000    -0.78748     0.96921   0.59656E+05
    31.19000    -0.72691     0.96921   0.57980E+05
    31.19000    -0.66633     0.96921   0.35828E+05
    31.19000    -0.60576     0.96921   0.11602E+05
    31.19000    -0.54518     0.96921   0.98850E+04
    31.19000    -0.48461     0.96921   0.40268E+05
    31.19000    -0.42403     0.96921   0.91748E+05
    31.19000    -0.36345     0.96921   0.14470E+06
    31.19000    -0.30288     0.96921   0.18510E+06
    31.19000    -0.24230     0.96921   0.21000E+06
    31.19000    -0.18173     0.96921   0.22383E+06
    31.19000    -0.12115     0.96921   0.22972E+06
    31.19000    -0.06058     0.96921   0.22434E+06
    31.19000     0.00000     0.96921   0.20383E+06
    31.19000     0.06058     0.96921   0.17482E+06
    31.19000     0.12115     0.96921   0.15315E+06
    31.19000     0.18173     0.96921   0.14716E+06
    31.19000     0.24230     0.96921   0.14611E+06
    31.19000     0.30288     0.96921   0.13083E+06
    31.19000     0.36345     0.96921   0.94482E+05
    31.19000     0.42403     0.96921   0.49550E+05
    31.19000     0.48461     0.96921   0.16066E+05
    31.19000     0.54518     0.96921   0.61975E+04
    31.19000     0.60576     0.96921   0.17731E+05
    31.19000     0.66633     0.96921   0.37273E+05
    31.19000     0.72691     0.96921   0.49419E+05
    31.19000     0.78748     0.96921   0.46736E+05
    31.19000     0.84806     0.96921   0.33262E+05
    31.19000     0.90864     0.96921   0.18499E+05
    31.19000     0.96921     0.96921   0.86581E+04
    31.19000     1.02979     0.96921   0.38963E+04
    31.19000     1.09036     0.96921   0.16663E+04
    31.19000     1.15094     0.96921   0.23031E+03
    31.19000     1.21151     0.96921   0.00000E+00
    31.19000     1.27209     0.96921   0.00000E+00
    31.19000     1.33266     0.96921   0.00000E+00
    31.19000     1.39324     0.96921   0.00000E+00
    31.19000     1.45382     0.96921   0.00000E+00
    31.19000     1.51439     0.96921   0.00000E+00
    31.19000    -1.51439     1.02979   0.00000E+00
    31.19000    -1.45382     1.02979   0.00000E+00
    31.19000    -1.39324     1.02979   0.00000E+00
    31.19000    -1.33266     1.02979   0.00000E+00
    31.19000    -1.27209     1.02979   0.00000E+00
    31.19000    -1.21151     1.02979   0.00000E+00
    31.19000    -1.15094     1.02979   0.00000E+00
    31.19000    -1.09036     1.02979   0.14935E+03
    31.19000    -1.02979     1.02979   0.12041E+04
    31.19000    -0.96921     1.02979   0.48579E+04
    31.19000    -0.90864     1.02979   0.14272E+05
    31.19000    -0.84806     1.02979   0.29507E+05
    31.19000    -0.78748     1.02979   0.42742E+05
    31.19000    -0.72691     1.02979   0.43031E+05
    31.19000    -0.66633     1.02979   0.29330E+05
    31.19000    -0.60576     1.02979   0.15544E+05
    31.19000    -0.54518     1.02979   0.18913E+05
    31.19000    -0.48461     1.02979   0.44559E+05
    31.19000    -0.42403     1.02979   0.82782E+05
    31.19000    -0.36345     1.02979   0.11871E+06
    31.19000    -0.30288     1.02979   0.14250E+06
    31.19000    -0.24230     1.02979   0.15301E+06
    31.19000    -0.18173     1.02979   0.15467E+06
    31.19000    -0.12115     1.02979   0.15062E+06
    31.19000    -0.06058     1.02979   0.13937E+06
    31.19000     0.00000     1.02979   0.12051E+06
    31.19000     0.06058     1.02979   0.10258E+06
    31.19000     0.12115     1.02979   0.98856E+05
    31.19000     0.18173     1.02979   0.11216E+06
    31.19000     0.24230     1.02979   0.12805E+06
    31.19000     0.30288     1.02979   0.12728E+06
    31.19000     0.36345     1.02979   0.10338E+06
    31.19000     0.42403     1.02979   0.66519E+05
    31.19000     0.48461     1.02979   0.33366E+05
    31.19000     0.54518     1.02979   0.15730E+05
    31.19000     0.60576     1.02979   0.15531E+05
    31.19000     0.66633     1.02979   0.25283E+05
    31.19000     0.72691     1.02979   0.33378E+05
    31.19000     0.78748     1.02979   0.32331E+05
    31.19000     0.84806     1.02979   0.23427E+05
    31.19000     0.90864     1.02979   0.13142E+05
    31.19000     0.96921     1.02979   0.60767E+04
    31.19000     1.02979     1.02979   0.23819E+04
    31.19000     1.09036     1.02979   0.42176E+03
    31.19000     1.15094     1.02979   0.00000E+00
    31.19000     1.21151     1.02979   0.00000E+00
    31.19000     1.27209     1.02979   0.00000E+00
    31.19000     1.33266     1.02979   0.00000E+00
    31.19000     1.39324     1.02979   0.00000E+00
    31.19000     1.45382     1.02979   0.00000E+00
    31.19000     1.51439     1.02979   0.00000E+00
    31.19000    -1.51439     1.09036   0.00000E+00
    31.19000    -1.45382     1.09036   0.00000E+00
    31.19000    -1.39324     1.09036   0.00000E+00
    31.19000    -1.33266     1.09036   0.00000E+00
    31.19000    -1.27209     1.09036   0.00000E+00
    31.19000    -1.21151     1.09036   0.00000E+00
    31.19000    -1.15094     1.09036   0.00000E+00
    31.19000    -1.09036     1.09036   0.00000E+00
    31.19000    -1.02979     1.09036   0.21653E+03
    31.19000    -0.96921     1.09036   0.20212E+04
    31.19000    -0.90864     1.09036   0.75409E+04
    31.19000    -0.84806     1.09036   0.17632E+05
    31.19000    -0.78748     1.09036   0.27683E+05
    31.19000    -0.72691     1.09036   0.30426E+05
    31.19000    -0.66633     1.09036   0.25121E+05
    31.19000    -0.60576     1.09036   0.20850E+05
    31.19000    -0.54518     1.09036   0.27920E+05
    31.19000    -0.48461     1.09036   0.47518E+05
    31.19000    -0.42403     1.09036   0.71304E+05
    31.19000    -0.36345     1.09036   0.89245E+05
    31.19000    -0.30288     1.09036   0.96475E+05
    31.19000    -0.24230     1.09036   0.94502E+05
    31.19000    -0.18173     1.09036   0.87698E+05
    31.19000    -0.12115     1.09036   0.78495E+05
    31.19000    -0.06058     1.09036   0.66389E+05
    31.19000     0.00000     1.09036   0.52888E+05
    31.19000     0.06058     1.09036   0.45595E+05
    31.19000     0.12115     1.09036   0.52990E+05
    31.19000     0.18173     1.09036   0.74086E+05
    31.19000     0.24230     1.09036   0.96424E+05
    31.19000     0.30288     1.09036   0.10603E+06
    31.19000     0.36345     1.09036   0.97814E+05
    31.19000     0.42403     1.09036   0.76607E+05
    31.19000     0.48461     1.09036   0.51720E+05
    31.19000     0.54518     1.09036   0.32047E+05
    31.19000     0.60576     1.09036   0.22617E+05
    31.19000     0.66633     1.09036   0.21979E+05
    31.19000     0.72691     1.09036   0.23446E+05
    31.19000     0.78748     1.09036   0.21094E+05
    31.19000     0.84806     1.09036   0.14596E+05
    31.19000     0.90864     1.09036   0.76308E+04
    31.19000     0.96921     1.09036   0.29339E+04
    31.19000     1.02979     1.09036   0.48891E+03
    31.19000     1.09036     1.09036   0.00000E+00
    31.19000     1.15094     1.09036   0.00000E+00
    31.19000     1.21151     1.09036   0.00000E+00
    31.19000     1.27209     1.09036   0.00000E+00
    31.19000     1.33266     1.09036   0.00000E+00
    31.19000     1.39324     1.09036   0.00000E+00
    31.19000     1.45382     1.09036   0.00000E+00
    31.19000     1.51439     1.09036   0.00000E+00
    31.19000    -1.51439     1.15094   0.00000E+00
    31.19000    -1.45382     1.15094   0.00000E+00
    31.19000    -1.39324     1.15094   0.00000E+00
    31.19000    -1.33266     1.15094   0.00000E+00
    31.19000    -1.27209     1.15094   0.00000E+00
    31.19000    -1.21151     1.15094   0.00000E+00
    31.19000    -1.15094     1.15094   0.00000E+00
    31.19000    -1.09036     1.15094   0.00000E+00
    31.19000    -1.02979     1.15094   0.00000E+00
    31.19000    -0.96921     1.15094   0.22543E+03
    31.19000    -0.90864     1.15094   0.26866E+04
    31.19000    -0.84806     1.15094   0.84661E+04
    31.19000    -0.78748     1.15094   0.15662E+05
    31.19000    -0.72691     1.15094   0.19994E+05
    31.19000    -0.66633     1.15094   0.20547E+05
    31.19000    -0.60576     1.15094   0.22115E+05
    31.19000    -0.54518     1.15094   0.29773E+05
    31.19000    -0.48461     1.15094   0.42620E+05
    31.19000    -0.42403     1.15094   0.54468E+05
    31.19000    -0.36345     1.15094   0.59643E+05
    31.19000    -0.30288     1.15094   0.57084E+05
    31.19000    -0.24230     1.15094   0.49697E+05
    31.19000    -0.18173     1.15094   0.40872E+05
    31.19000    -0.12115     1.15094   0.31844E+05
    31.19000    -0.06058     1.15094   0.22696E+05
    31.19000     0.00000     1.15094   0.15802E+05
    31.19000     0.06058     1.15094   0.16319E+05
    31.19000     0.12115     1.15094   0.27399E+05
    31.19000     0.18173     1.15094   0.45680E+05
    31.19000     0.24230     1.15094   0.63306E+05
    31.19000     0.30288     1.15094   0.73890E+05
    31.19000     0.36345     1.15094   0.75252E+05
    31.19000     0.42403     1.15094   0.67936E+05
    31.19000     0.48461     1.15094   0.54250E+05
    31.19000     0.54518     1.15094   0.38804E+05
    31.19000     0.60576     1.15094   0.26868E+05
    31.19000     0.66633     1.15094   0.20414E+05
    31.19000     0.72691     1.15094   0.16887E+05
    31.19000     0.78748     1.15094   0.12816E+05
    31.19000     0.84806     1.15094   0.76035E+04
    31.19000     0.90864     1.15094   0.30319E+04
    31.19000     0.96921     1.15094   0.36799E+03
    31.19000     1.02979     1.15094   0.00000E+00
    31.19000     1.09036     1.15094   0.00000E+00
    31.19000     1.15094     1.15094   0.00000E+00
    31.19000     1.21151     1.15094   0.00000E+00
    31.19000     1.27209     1.15094   0.00000E+00
    31.19000     1.33266     1.15094   0.00000E+00
    31.19000     1.39324     1.15094   0.00000E+00
    31.19000     1.45382     1.15094   0.00000E+00
    31.19000     1.51439     1.15094   0.00000E+00
    31.19000    -1.51439     1.21151   0.00000E+00
    31.19000    -1.45382     1.21151   0.00000E+00
    31.19000    -1.39324     1.21151   0.00000E+00
    31.19000    -1.33266     1.21151   0.00000E+00
    31.19000    -1.27209     1.21151   0.00000E+00
    31.19000    -1.21151     1.21151   0.00000E+00
    31.19000    -1.15094     1.21151   0.00000E+00
    31.19000    -1.09036     1.21151   0.00000E+00
    31.19000    -1.02979     1.21151   0.00000E+00
    31.19000    -0.96921     1.21151   0.00000E+00
    31.19000    -0.90864     1.21151   0.00000E+00
    31.19000    -0.84806     1.21151   0.24401E+04
    31.19000    -0.78748     1.21151   0.69290E+04
    31.19000    -0.72691     1.21151   0.11354E+05
    31.19000    -0.66633     1.21151   0.14514E+05
    31.19000    -0.60576     1.21151   0.18067E+05
    31.19000    -0.54518     1.21151   0.23935E+05
    31.19000    -0.48461     1.21151   0.30928E+05
    31.19000    -0.42403     1.21151   0.35365E+05
    31.19000    -0.36345     1.21151   0.34643E+05
    31.19000    -0.30288     1.21151   0.29416E+05
    31.19000    -0.24230     1.21151   0.22412E+05
    31.19000    -0.18173     1.21151   0.15704E+05
    31.19000    -0.12115     1.21151   0.96431E+04
    31.19000    -0.06058     1.21151   0.46587E+04
    31.19000     0.00000     1.21151   0.30617E+04
    31.19000     0.06058     1.21151   0.74128E+04
    31.19000     0.12115     1.21151   0.17034E+05
    31.19000     0.18173     1.21151   0.27881E+05
    31.19000     0.24230     1.21151   0.36458E+05
    31.19000     0.30288     1.21151   0.42279E+05
    31.19000     0.36345     1.21151   0.45753E+05
    31.19000     0.42403     1.21151   0.45662E+05
    31.19000     0.48461     1.21151   0.40580E+05
    31.19000     0.54518     1.21151   0.31766E+05
    31.19000     0.60576     1.21151   0.22707E+05
    31.19000     0.66633     1.21151   0.15801E+05
    31.19000     0.72691     1.21151   0.10751E+05
    31.19000     0.78748     1.21151   0.63194E+04
    31.19000     0.84806     1.21151   0.24413E+04
    31.19000     0.90864     1.21151   0.00000E+00
    31.19000     0.96921     1.21151   0.00000E+00
    31.19000     1.02979     1.21151   0.00000E+00
    31.19000     1.09036     1.21151   0.00000E+00
    31.19000     1.15094     1.21151   0.00000E+00
    31.19000     1.21151     1.21151   0.00000E+00
    31.19000     1.27209     1.21151   0.00000E+00
    31.19000     1.33266     1.21151   0.00000E+00
    31.19000     1.39324     1.21151   0.00000E+00
    31.19000     1.45382     1.21151   0.00000E+00
    31.19000     1.51439     1.21151   0.00000E+00
    31.19000    -1.51439     1.27209   0.00000E+00
    31.19000    -1.45382     1.27209   0.00000E+00
    31.19000    -1.39324     1.27209   0.00000E+00
    31.19000    -1.33266     1.27209   0.00000E+00
    31.19000    -1.27209     1.27209   0.00000E+00
    31.19000    -1.21151     1.27209   0.00000E+00
    31.19000    -1.15094     1.27209   0.00000E+00
    31.19000    -1.09036     1.27209   0.00000E+00
    31.19000    -1.02979     1.27209   0.00000E+00
    31.19000    -0.96921     1.27209   0.00000E+00
    31.19000    -0.90864     1.27209   0.00000E+00
    31.19000    -0.84806     1.27209   0.00000E+00
    31.19000    -0.78748     1.27209   0.12179E+04
    31.19000    -0.72691     1.27209   0.42819E+04
    31.19000    -0.66633     1.27209   0.75146E+04
    31.19000    -0.60576     1.27209   0.10774E+05
    31.19000    -0.54518     1.27209   0.14413E+05
    31.19000    -0.48461     1.27209   0.17743E+05
    31.19000    -0.42403     1.27209   0.19097E+05
    31.19000    -0.36345     1.27209   0.17442E+05
    31.19000    -0.30288     1.27209   0.13499E+05
    31.19000    -0.24230     1.27209   0.90319E+04
    31.19000    -0.18173     1.27209   0.52076E+04
    31.19000    -0.12115     1.27209   0.21886E+04
    31.19000    -0.06058     1.27209   0.49609E+03
    31.19000     0.00000     1.27209   0.16465E+04
    31.19000     0.06058     1.27209   0.62476E+04
    31.19000     0.12115     1.27209   0.12183E+05
    31.19000     0.18173     1.27209   0.16351E+05
    31.19000     0.24230     1.27209   0.18090E+05
    31.19000     0.30288     1.27209   0.19336E+05
    31.19000     0.36345     1.27209   0.21314E+05
    31.19000     0.42403     1.27209   0.22699E+05
    31.19000     0.48461     1.27209   0.21548E+05
    31.19000     0.54518     1.27209   0.17753E+05
    31.19000     0.60576     1.27209   0.12853E+05
    31.19000     0.66633     1.27209   0.82315E+04
    31.19000     0.72691     1.27209   0.43101E+04
    31.19000     0.78748     1.27209   0.12125E+04
    31.19000     0.84806     1.27209   0.00000E+00
    31.19000     0.90864     1.27209   0.00000E+00
    31.19000     0.96921     1.27209   0.00000E+00
    31.19000     1.02979     1.27209   0.00000E+00
    31.19000     1.09036     1.27209   0.00000E+00
    31.19000     1.15094     1.27209   0.00000E+00
    31.19000     1.21151     1.27209   0.00000E+00
    31.19000     1.27209     1.27209   0.00000E+00
    31.19000     1.33266     1.27209   0.00000E+00
    31.19000     1.39324     1.27209   0.00000E+00
    31.19000     1.45382     1.27209   0.00000E+00
    31.19000     1.51439     1.27209   0.00000E+00
    31.19000    -1.51439     1.33266   0.00000E+00
    31.19000    -1.45382     1.33266   0.00000E+00
    31.19000    -1.39324     1.33266   0.00000E+00
    31.19000    -1.33266     1.33266   0.00000E+00
    31.19000    -1.27209     1.33266   0.00000E+00
    31.19000    -1.21151     1.33266   0.00000E+00
    31.19000    -1.15094     1.33266   0.00000E+00
    31.19000    -1.09036     1.33266   0.00000E+00
    31.19000    -1.02979     1.33266   0.00000E+00
    31.19000    -0.96921     1.33266   0.00000E+00
    31.19000    -0.90864     1.33266   0.00000E+00
    31.19000    -0.84806     1.33266   0.00000E+00
    31.19000    -0.78748     1.33266   0.00000E+00
    31.19000    -0.72691     1.33266   0.00000E+00
    31.19000    -0.66633     1.33266   0.16298E+04
    31.19000    -0.60576     1.33266   0.37881E+04
    31.19000    -0.54518     1.33266   0.59193E+04
    31.19000    -0.48461     1.33266   0.76829E+04
    31.19000    -0.42403     1.33266   0.84955E+04
    31.19000    -0.36345     1.33266   0.79016E+04
    31.19000    -0.30288     1.33266   0.61091E+04
    31.19000    -0.24230     1.33266   0.39242E+04
    31.19000    -0.18173     1.33266   0.20669E+04
    31.19000    -0.12115     1.33266   0.87385E+03
    31.19000    -0.06058     1.33266   0.79373E+03
    31.19000     0.00000     1.33266   0.24114E+04
    31.19000     0.06058     1.33266   0.53343E+04
    31.19000     0.12115     1.33266   0.77749E+04
    31.19000     0.18173     1.33266   0.82585E+04
    31.19000     0.24230     1.33266   0.73607E+04
    31.19000     0.30288     1.33266   0.68275E+04
    31.19000     0.36345     1.33266   0.73167E+04
    31.19000     0.42403     1.33266   0.79058E+04
    31.19000     0.48461     1.33266   0.75368E+04
    31.19000     0.54518     1.33266   0.60478E+04
    31.19000     0.60576     1.33266   0.38969E+04
    31.19000     0.66633     1.33266   0.16352E+04
    31.19000     0.72691     1.33266   0.00000E+00
    31.19000     0.78748     1.33266   0.00000E+00
    31.19000     0.84806     1.33266   0.00000E+00
    31.19000     0.90864     1.33266   0.00000E+00
    31.19000     0.96921     1.33266   0.00000E+00
    31.19000     1.02979     1.33266   0.00000E+00
    31.19000     1.09036     1.33266   0.00000E+00
    31.19000     1.15094     1.33266   0.00000E+00
    31.19000     1.21151     1.33266   0.00000E+00
    31.19000     1.27209     1.33266   0.00000E+00
    31.19000     1.33266     1.33266   0.00000E+00
    31.19000     1.39324     1.33266   0.00000E+00
    31.19000     1.45382     1.33266   0.00000E+00
    31.19000     1.51439     1.33266   0.00000E+00
    31.19000    -1.51439     1.39324   0.00000E+00
    31.19000    -1.45382     1.39324   0.00000E+00
    31.19000    -1.39324     1.39324   0.00000E+00
    31.19000    -1.33266     1.39324   0.00000E+00
    31.19000    -1.27209     1.39324   0.00000E+00
    31.19000    -1.21151     1.39324   0.00000E+00
    31.19000    -1.15094     1.39324   0.00000E+00
    31.19000    -1.09036     1.39324   0.00000E+00
    31.19000    -1.02979     1.39324   0.00000E+00
    31.19000    -0.96921     1.39324   0.00000E+00
    31.19000    -0.90864     1.39324   0.00000E+00
    31.19000    -0.84806     1.39324   0.00000E+00
    31.19000    -0.78748     1.39324   0.00000E+00
    31.19000    -0.72691     1.39324   0.00000E+00
    31.19000    -0.66633     1.39324   0.00000E+00
    31.19000    -0.60576     1.39324   0.00000E+00
    31.19000    -0.54518     1.39324   0.84658E+03
    31.19000    -0.48461     1.39324   0.19280E+04
    31.19000    -0.42403     1.39324   0.27901E+04
    31.19000    -0.36345     1.39324   0.31682E+04
    31.19000    -0.30288     1.39324   0.29332E+04
    31.19000    -0.24230     1.39324   0.22557E+04
    31.19000    -0.18173     1.39324   0.14999E+04
    31.19000    -0.12115     1.39324   0.10354E+04
    31.19000    -0.06058     1.39324   0.11999E+04
    31.19000     0.00000     1.39324   0.21030E+04
    31.19000     0.06058     1.39324   0.32390E+04
    31.19000     0.12115     1.39324   0.37078E+04
    31.19000     0.18173     1.39324   0.31817E+04
    31.19000     0.24230     1.39324   0.23044E+04
    31.19000     0.30288     1.39324   0.18318E+04
    31.19000     0.36345     1.39324   0.17791E+04
    31.19000     0.42403     1.39324   0.16914E+04
    31.19000     0.48461     1.39324   0.13020E+04
    31.19000     0.54518     1.39324   0.63136E+03
    31.19000     0.60576     1.39324   0.00000E+00
    31.19000     0.66633     1.39324   0.00000E+00
    31.19000     0.72691     1.39324   0.00000E+00
    31.19000     0.78748     1.39324   0.00000E+00
    31.19000     0.84806     1.39324   0.00000E+00
    31.19000     0.90864     1.39324   0.00000E+00
    31.19000     0.96921     1.39324   0.00000E+00
    31.19000     1.02979     1.39324   0.00000E+00
    31.19000     1.09036     1.39324   0.00000E+00
    31.19000     1.15094     1.39324   0.00000E+00
    31.19000     1.21151     1.39324   0.00000E+00
    31.19000     1.27209     1.39324   0.00000E+00
    31.19000     1.33266     1.39324   0.00000E+00
    31.19000     1.39324     1.39324   0.00000E+00
    31.19000     1.45382     1.39324   0.00000E+00
    31.19000     1.51439     1.39324   0.00000E+00
    31.19000    -1.51439     1.45382   0.00000E+00
    31.19000    -1.45382     1.45382   0.00000E+00
    31.19000    -1.39324     1.45382   0.00000E+00
    31.19000    -1.33266     1.45382   0.00000E+00
    31.19000    -1.27209     1.45382   0.00000E+00
    31.19000    -1.21151     1.45382   0.00000E+00
    31.19000    -1.15094     1.45382   0.00000E+00
    31.19000    -1.09036     1.45382   0.00000E+00
    31.19000    -1.02979     1.45382   0.00000E+00
    31.19000    -0.96921     1.45382   0.00000E+00
    31.19000    -0.90864     1.45382   0.00000E+00
    31.19000    -0.84806     1.45382   0.00000E+00
    31.19000    -0.78748     1.45382   0.00000E+00
    31.19000    -0.72691     1.45382   0.00000E+00
    31.19000    -0.66633     1.45382   0.00000E+00
    31.19000    -0.60576     1.45382   0.00000E+00
    31.19000    -0.54518     1.45382   0.00000E+00
    31.19000    -0.48461     1.45382   0.00000E+00
    31.19000    -0.42403     1.45382   0.00000E+00
    31.19000    -0.36345     1.45382   0.47598E+03
    31.19000    -0.30288     1.45382   0.84092E+03
    31.19000    -0.24230     1.45382   0.98336E+03
    31.19000    -0.18173     1.45382   0.91598E+03
    31.19000    -0.12115     1.45382   0.77568E+03
    31.19000    -0.06058     1.45382   0.75297E+03
    31.19000     0.00000     1.45382   0.92088E+03
    31.19000     0.06058     1.45382   0.11044E+04
    31.19000     0.12115     1.45382   0.10556E+04
    31.19000     0.18173     1.45382   0.77516E+03
    31.19000     0.24230     1.45382   0.48787E+03
    31.19000     0.30288     1.45382   0.31308E+03
    31.19000     0.36345     1.45382   0.17401E+03
    31.19000     0.42403     1.45382   0.00000E+00
    31.19000     0.48461     1.45382   0.00000E+00
    31.19000     0.54518     1.45382   0.00000E+00
    31.19000     0.60576     1.45382   0.00000E+00
    31.19000     0.66633     1.45382   0.00000E+00
    31.19000     0.72691     1.45382   0.00000E+00
    31.19000     0.78748     1.45382   0.00000E+00
    31.19000     0.84806     1.45382   0.00000E+00
    31.19000     0.90864     1.45382   0.00000E+00
    31.19000     0.96921     1.45382   0.00000E+00
    31.19000     1.02979     1.45382   0.00000E+00
    31.19000     1.09036     1.45382   0.00000E+00
    31.19000     1.15094     1.45382   0.00000E+00
    31.19000     1.21151     1.45382   0.00000E+00
    31.19000     1.27209     1.45382   0.00000E+00
    31.19000     1.33266     1.45382   0.00000E+00
    31.19000     1.39324     1.45382   0.00000E+00
    31.19000     1.45382     1.45382   0.00000E+00
    31.19000     1.51439     1.45382   0.00000E+00
    31.19000    -1.51439     1.51439   0.00000E+00
    31.19000    -1.45382     1.51439   0.00000E+00
    31.19000    -1.39324     1.51439   0.00000E+00
    31.19000    -1.33266     1.51439   0.00000E+00
    31.19000    -1.27209     1.51439   0.00000E+00
    31.19000    -1.21151     1.51439   0.00000E+00
    31.19000    -1.15094     1.51439   0.00000E+00
    31.19000    -1.09036     1.51439   0.00000E+00
    31.19000    -1.02979     1.51439   0.00000E+00
    31.19000    -0.96921     1.51439   0.00000E+00
    31.19000    -0.90864     1.51439   0.00000E+00
    31.19000    -0.84806     1.51439   0.00000E+00
    31.19000    -0.78748     1.51439   0.00000E+00
    31.19000    -0.72691     1.51439   0.00000E+00
    31.19000    -0.66633     1.51439   0.00000E+00
    31.19000    -0.60576     1.51439   0.00000E+00
    31.19000    -0.54518     1.51439   0.00000E+00
    31.19000    -0.48461     1.51439   0.00000E+00
    31.19000    -0.42403     1.51439   0.00000E+00
    31.19000    -0.36345     1.51439   0.00000E+00
    31.19000    -0.30288     1.51439   0.00000E+00
    31.19000    -0.24230     1.51439   0.00000E+00
    31.19000    -0.18173     1.51439   0.00000E+00
    31.19000    -0.12115     1.51439   0.00000E+00
    31.19000    -0.06058     1.51439   0.00000E+00
    31.19000     0.00000     1.51439   0.00000E+00
    31.19000     0.06058     1.51439   0.00000E+00
    31.19000     0.12115     1.51439   0.00000E+00
    31.19000     0.18173     1.51439   0.00000E+00
    31.19000     0.24230     1.51439   0.00000E+00
    31.19000     0.30288     1.51439   0.00000E+00
    31.19000     0.36345     1.51439   0.00000E+00
    31.19000     0.42403     1.51439   0.00000E+00
    31.19000     0.48461     1.51439   0.00000E+00
    31.19000     0.54518     1.51439   0.00000E+00
    31.19000     0.60576     1.51439   0.00000E+00
    31.19000     0.66633     1.51439   0.00000E+00
    31.19000     0.72691     1.51439   0.00000E+00
    31.19000     0.78748     1.51439   0.00000E+00
    31.19000     0.84806     1.51439   0.00000E+00
    31.19000     0.90864     1.51439   0.00000E+00
    31.19000     0.96921     1.51439   0.00000E+00
    31.19000     1.02979     1.51439   0.00000E+00
    31.19000     1.09036     1.51439   0.00000E+00
    31.19000     1.15094     1.51439   0.00000E+00
    31.19000     1.21151     1.51439   0.00000E+00
    31.19000     1.27209     1.51439   0.00000E+00
    31.19000     1.33266     1.51439   0.00000E+00
    31.19000     1.39324     1.51439   0.00000E+00
    31.19000     1.45382     1.51439   0.00000E+00
    31.19000     1.51439     1.51439   0.00000E+00
