# Supplementary material for: Femtosecond concerted rotation of molecules on a 2D material interface
Source: Nat Commun. 2026 Feb 27;17:2110. doi: 10.1038/s41467-026-69801-6 (PMC12954116; doi:10.1038/s41467-026-69801-6)
Supplement: Supplementary file 6 — Source Data 4 [file 41467_2026_69801_MOESM6_ESM.zip › FigS17/j.data]

# Pulse duration   photon energy   intensity   polarization        angle
#  80.00 fs         31.19 eV         1.00 a.u.       0.37  0.00  0.93   -0.00°
Number of Values:            2601
#  Energy, eV      qx          qz         signal, a.u.
    31.19000    -1.51439    -1.51439   0.00000E+00
    31.19000    -1.45382    -1.51439   0.00000E+00
    31.19000    -1.39324    -1.51439   0.00000E+00
    31.19000    -1.33266    -1.51439   0.00000E+00
    31.19000    -1.27209    -1.51439   0.00000E+00
    31.19000    -1.21151    -1.51439   0.00000E+00
    31.19000    -1.15094    -1.51439   0.00000E+00
    31.19000    -1.09036    -1.51439   0.00000E+00
    31.19000    -1.02979    -1.51439   0.00000E+00
    31.19000    -0.96921    -1.51439   0.00000E+00
    31.19000    -0.90864    -1.51439   0.00000E+00
    31.19000    -0.84806    -1.51439   0.00000E+00
    31.19000    -0.78748    -1.51439   0.00000E+00
    31.19000    -0.72691    -1.51439   0.00000E+00
    31.19000    -0.66633    -1.51439   0.00000E+00
    31.19000    -0.60576    -1.51439   0.00000E+00
    31.19000    -0.54518    -1.51439   0.00000E+00
    31.19000    -0.48461    -1.51439   0.00000E+00
    31.19000    -0.42403    -1.51439   0.00000E+00
    31.19000    -0.36345    -1.51439   0.00000E+00
    31.19000    -0.30288    -1.51439   0.00000E+00
    31.19000    -0.24230    -1.51439   0.00000E+00
    31.19000    -0.18173    -1.51439   0.00000E+00
    31.19000    -0.12115    -1.51439   0.00000E+00
    31.19000    -0.06058    -1.51439   0.00000E+00
    31.19000     0.00000    -1.51439   0.00000E+00
    31.19000     0.06058    -1.51439   0.00000E+00
    31.19000     0.12115    -1.51439   0.00000E+00
    31.19000     0.18173    -1.51439   0.00000E+00
    31.19000     0.24230    -1.51439   0.00000E+00
    31.19000     0.30288    -1.51439   0.00000E+00
    31.19000     0.36345    -1.51439   0.00000E+00
    31.19000     0.42403    -1.51439   0.00000E+00
    31.19000     0.48461    -1.51439   0.00000E+00
    31.19000     0.54518    -1.51439   0.00000E+00
    31.19000     0.60576    -1.51439   0.00000E+00
    31.19000     0.66633    -1.51439   0.00000E+00
    31.19000     0.72691    -1.51439   0.00000E+00
    31.19000     0.78748    -1.51439   0.00000E+00
    31.19000     0.84806    -1.51439   0.00000E+00
    31.19000     0.90864    -1.51439   0.00000E+00
    31.19000     0.96921    -1.51439   0.00000E+00
    31.19000     1.02979    -1.51439   0.00000E+00
    31.19000     1.09036    -1.51439   0.00000E+00
    31.19000     1.15094    -1.51439   0.00000E+00
    31.19000     1.21151    -1.51439   0.00000E+00
    31.19000     1.27209    -1.51439   0.00000E+00
    31.19000     1.33266    -1.51439   0.00000E+00
    31.19000     1.39324    -1.51439   0.00000E+00
    31.19000     1.45382    -1.51439   0.00000E+00
    31.19000     1.51439    -1.51439   0.00000E+00
    31.19000    -1.51439    -1.45382   0.00000E+00
    31.19000    -1.45382    -1.45382   0.00000E+00
    31.19000    -1.39324    -1.45382   0.00000E+00
    31.19000    -1.33266    -1.45382   0.00000E+00
    31.19000    -1.27209    -1.45382   0.00000E+00
    31.19000    -1.21151    -1.45382   0.00000E+00
    31.19000    -1.15094    -1.45382   0.00000E+00
    31.19000    -1.09036    -1.45382   0.00000E+00
    31.19000    -1.02979    -1.45382   0.00000E+00
    31.19000    -0.96921    -1.45382   0.00000E+00
    31.19000    -0.90864    -1.45382   0.00000E+00
    31.19000    -0.84806    -1.45382   0.00000E+00
    31.19000    -0.78748    -1.45382   0.00000E+00
    31.19000    -0.72691    -1.45382   0.00000E+00
    31.19000    -0.66633    -1.45382   0.00000E+00
    31.19000    -0.60576    -1.45382   0.00000E+00
    31.19000    -0.54518    -1.45382   0.00000E+00
    31.19000    -0.48461    -1.45382   0.00000E+00
    31.19000    -0.42403    -1.45382   0.00000E+00
    31.19000    -0.36345    -1.45382   0.44802E+02
    31.19000    -0.30288    -1.45382   0.24695E+03
    31.19000    -0.24230    -1.45382   0.85523E+03
    31.19000    -0.18173    -1.45382   0.19353E+04
    31.19000    -0.12115    -1.45382   0.30331E+04
    31.19000    -0.06058    -1.45382   0.35131E+04
    31.19000     0.00000    -1.45382   0.32813E+04
    31.19000     0.06058    -1.45382   0.28103E+04
    31.19000     0.12115    -1.45382   0.24735E+04
    31.19000     0.18173    -1.45382   0.22171E+04
    31.19000     0.24230    -1.45382   0.18464E+04
    31.19000     0.30288    -1.45382   0.13028E+04
    31.19000     0.36345    -1.45382   0.64887E+03
    31.19000     0.42403    -1.45382   0.00000E+00
    31.19000     0.48461    -1.45382   0.00000E+00
    31.19000     0.54518    -1.45382   0.00000E+00
    31.19000     0.60576    -1.45382   0.00000E+00
    31.19000     0.66633    -1.45382   0.00000E+00
    31.19000     0.72691    -1.45382   0.00000E+00
    31.19000     0.78748    -1.45382   0.00000E+00
    31.19000     0.84806    -1.45382   0.00000E+00
    31.19000     0.90864    -1.45382   0.00000E+00
    31.19000     0.96921    -1.45382   0.00000E+00
    31.19000     1.02979    -1.45382   0.00000E+00
    31.19000     1.09036    -1.45382   0.00000E+00
    31.19000     1.15094    -1.45382   0.00000E+00
    31.19000     1.21151    -1.45382   0.00000E+00
    31.19000     1.27209    -1.45382   0.00000E+00
    31.19000     1.33266    -1.45382   0.00000E+00
    31.19000     1.39324    -1.45382   0.00000E+00
    31.19000     1.45382    -1.45382   0.00000E+00
    31.19000     1.51439    -1.45382   0.00000E+00
    31.19000    -1.51439    -1.39324   0.00000E+00
    31.19000    -1.45382    -1.39324   0.00000E+00
    31.19000    -1.39324    -1.39324   0.00000E+00
    31.19000    -1.33266    -1.39324   0.00000E+00
    31.19000    -1.27209    -1.39324   0.00000E+00
    31.19000    -1.21151    -1.39324   0.00000E+00
    31.19000    -1.15094    -1.39324   0.00000E+00
    31.19000    -1.09036    -1.39324   0.00000E+00
    31.19000    -1.02979    -1.39324   0.00000E+00
    31.19000    -0.96921    -1.39324   0.00000E+00
    31.19000    -0.90864    -1.39324   0.00000E+00
    31.19000    -0.84806    -1.39324   0.00000E+00
    31.19000    -0.78748    -1.39324   0.00000E+00
    31.19000    -0.72691    -1.39324   0.00000E+00
    31.19000    -0.66633    -1.39324   0.00000E+00
    31.19000    -0.60576    -1.39324   0.00000E+00
    31.19000    -0.54518    -1.39324   0.30227E+03
    31.19000    -0.48461    -1.39324   0.56185E+03
    31.19000    -0.42403    -1.39324   0.75044E+03
    31.19000    -0.36345    -1.39324   0.12115E+04
    31.19000    -0.30288    -1.39324   0.25918E+04
    31.19000    -0.24230    -1.39324   0.53429E+04
    31.19000    -0.18173    -1.39324   0.86763E+04
    31.19000    -0.12115    -1.39324   0.10650E+05
    31.19000    -0.06058    -1.39324   0.10072E+05
    31.19000     0.00000    -1.39324   0.78782E+04
    31.19000     0.06058    -1.39324   0.59938E+04
    31.19000     0.12115    -1.39324   0.53050E+04
    31.19000     0.18173    -1.39324   0.53127E+04
    31.19000     0.24230    -1.39324   0.52458E+04
    31.19000     0.30288    -1.39324   0.47953E+04
    31.19000     0.36345    -1.39324   0.39906E+04
    31.19000     0.42403    -1.39324   0.29487E+04
    31.19000     0.48461    -1.39324   0.18147E+04
    31.19000     0.54518    -1.39324   0.73303E+03
    31.19000     0.60576    -1.39324   0.00000E+00
    31.19000     0.66633    -1.39324   0.00000E+00
    31.19000     0.72691    -1.39324   0.00000E+00
    31.19000     0.78748    -1.39324   0.00000E+00
    31.19000     0.84806    -1.39324   0.00000E+00
    31.19000     0.90864    -1.39324   0.00000E+00
    31.19000     0.96921    -1.39324   0.00000E+00
    31.19000     1.02979    -1.39324   0.00000E+00
    31.19000     1.09036    -1.39324   0.00000E+00
    31.19000     1.15094    -1.39324   0.00000E+00
    31.19000     1.21151    -1.39324   0.00000E+00
    31.19000     1.27209    -1.39324   0.00000E+00
    31.19000     1.33266    -1.39324   0.00000E+00
    31.19000     1.39324    -1.39324   0.00000E+00
    31.19000     1.45382    -1.39324   0.00000E+00
    31.19000     1.51439    -1.39324   0.00000E+00
    31.19000    -1.51439    -1.33266   0.00000E+00
    31.19000    -1.45382    -1.33266   0.00000E+00
    31.19000    -1.39324    -1.33266   0.00000E+00
    31.19000    -1.33266    -1.33266   0.00000E+00
    31.19000    -1.27209    -1.33266   0.00000E+00
    31.19000    -1.21151    -1.33266   0.00000E+00
    31.19000    -1.15094    -1.33266   0.00000E+00
    31.19000    -1.09036    -1.33266   0.00000E+00
    31.19000    -1.02979    -1.33266   0.00000E+00
    31.19000    -0.96921    -1.33266   0.00000E+00
    31.19000    -0.90864    -1.33266   0.00000E+00
    31.19000    -0.84806    -1.33266   0.00000E+00
    31.19000    -0.78748    -1.33266   0.00000E+00
    31.19000    -0.72691    -1.33266   0.00000E+00
    31.19000    -0.66633    -1.33266   0.97981E+03
    31.19000    -0.60576    -1.33266   0.24467E+04
    31.19000    -0.54518    -1.33266   0.38212E+04
    31.19000    -0.48461    -1.33266   0.47444E+04
    31.19000    -0.42403    -1.33266   0.53693E+04
    31.19000    -0.36345    -1.33266   0.67249E+04
    31.19000    -0.30288    -1.33266   0.10316E+05
    31.19000    -0.24230    -1.33266   0.16138E+05
    31.19000    -0.18173    -1.33266   0.21188E+05
    31.19000    -0.12115    -1.33266   0.21658E+05
    31.19000    -0.06058    -1.33266   0.17147E+05
    31.19000     0.00000    -1.33266   0.11342E+05
    31.19000     0.06058    -1.33266   0.80643E+04
    31.19000     0.12115    -1.33266   0.78541E+04
    31.19000     0.18173    -1.33266   0.88028E+04
    31.19000     0.24230    -1.33266   0.92644E+04
    31.19000     0.30288    -1.33266   0.88801E+04
    31.19000     0.36345    -1.33266   0.78970E+04
    31.19000     0.42403    -1.33266   0.65518E+04
    31.19000     0.48461    -1.33266   0.50397E+04
    31.19000     0.54518    -1.33266   0.35668E+04
    31.19000     0.60576    -1.33266   0.22305E+04
    31.19000     0.66633    -1.33266   0.96943E+03
    31.19000     0.72691    -1.33266   0.00000E+00
    31.19000     0.78748    -1.33266   0.00000E+00
    31.19000     0.84806    -1.33266   0.00000E+00
    31.19000     0.90864    -1.33266   0.00000E+00
    31.19000     0.96921    -1.33266   0.00000E+00
    31.19000     1.02979    -1.33266   0.00000E+00
    31.19000     1.09036    -1.33266   0.00000E+00
    31.19000     1.15094    -1.33266   0.00000E+00
    31.19000     1.21151    -1.33266   0.00000E+00
    31.19000     1.27209    -1.33266   0.00000E+00
    31.19000     1.33266    -1.33266   0.00000E+00
    31.19000     1.39324    -1.33266   0.00000E+00
    31.19000     1.45382    -1.33266   0.00000E+00
    31.19000     1.51439    -1.33266   0.00000E+00
    31.19000    -1.51439    -1.27209   0.00000E+00
    31.19000    -1.45382    -1.27209   0.00000E+00
    31.19000    -1.39324    -1.27209   0.00000E+00
    31.19000    -1.33266    -1.27209   0.00000E+00
    31.19000    -1.27209    -1.27209   0.00000E+00
    31.19000    -1.21151    -1.27209   0.00000E+00
    31.19000    -1.15094    -1.27209   0.00000E+00
    31.19000    -1.09036    -1.27209   0.00000E+00
    31.19000    -1.02979    -1.27209   0.00000E+00
    31.19000    -0.96921    -1.27209   0.00000E+00
    31.19000    -0.90864    -1.27209   0.00000E+00
    31.19000    -0.84806    -1.27209   0.00000E+00
    31.19000    -0.78748    -1.27209   0.70402E+03
    31.19000    -0.72691    -1.27209   0.25256E+04
    31.19000    -0.66633    -1.27209   0.53195E+04
    31.19000    -0.60576    -1.27209   0.90156E+04
    31.19000    -0.54518    -1.27209   0.12889E+05
    31.19000    -0.48461    -1.27209   0.15939E+05
    31.19000    -0.42403    -1.27209   0.18031E+05
    31.19000    -0.36345    -1.27209   0.20926E+05
    31.19000    -0.30288    -1.27209   0.26743E+05
    31.19000    -0.24230    -1.27209   0.34073E+05
    31.19000    -0.18173    -1.27209   0.37241E+05
    31.19000    -0.12115    -1.27209   0.31936E+05
    31.19000    -0.06058    -1.27209   0.20940E+05
    31.19000     0.00000    -1.27209   0.11867E+05
    31.19000     0.06058    -1.27209   0.94335E+04
    31.19000     0.12115    -1.27209   0.11942E+05
    31.19000     0.18173    -1.27209   0.14950E+05
    31.19000     0.24230    -1.27209   0.15954E+05
    31.19000     0.30288    -1.27209   0.15070E+05
    31.19000     0.36345    -1.27209   0.13188E+05
    31.19000     0.42403    -1.27209   0.10834E+05
    31.19000     0.48461    -1.27209   0.83385E+04
    31.19000     0.54518    -1.27209   0.62170E+04
    31.19000     0.60576    -1.27209   0.48629E+04
    31.19000     0.66633    -1.27209   0.38875E+04
    31.19000     0.72691    -1.27209   0.24693E+04
    31.19000     0.78748    -1.27209   0.71452E+03
    31.19000     0.84806    -1.27209   0.00000E+00
    31.19000     0.90864    -1.27209   0.00000E+00
    31.19000     0.96921    -1.27209   0.00000E+00
    31.19000     1.02979    -1.27209   0.00000E+00
    31.19000     1.09036    -1.27209   0.00000E+00
    31.19000     1.15094    -1.27209   0.00000E+00
    31.19000     1.21151    -1.27209   0.00000E+00
    31.19000     1.27209    -1.27209   0.00000E+00
    31.19000     1.33266    -1.27209   0.00000E+00
    31.19000     1.39324    -1.27209   0.00000E+00
    31.19000     1.45382    -1.27209   0.00000E+00
    31.19000     1.51439    -1.27209   0.00000E+00
    31.19000    -1.51439    -1.21151   0.00000E+00
    31.19000    -1.45382    -1.21151   0.00000E+00
    31.19000    -1.39324    -1.21151   0.00000E+00
    31.19000    -1.33266    -1.21151   0.00000E+00
    31.19000    -1.27209    -1.21151   0.00000E+00
    31.19000    -1.21151    -1.21151   0.00000E+00
    31.19000    -1.15094    -1.21151   0.00000E+00
    31.19000    -1.09036    -1.21151   0.00000E+00
    31.19000    -1.02979    -1.21151   0.00000E+00
    31.19000    -0.96921    -1.21151   0.00000E+00
    31.19000    -0.90864    -1.21151   0.00000E+00
    31.19000    -0.84806    -1.21151   0.14909E+04
    31.19000    -0.78748    -1.21151   0.32838E+04
    31.19000    -0.72691    -1.21151   0.58123E+04
    31.19000    -0.66633    -1.21151   0.10014E+05
    31.19000    -0.60576    -1.21151   0.16402E+05
    31.19000    -0.54518    -1.21151   0.24273E+05
    31.19000    -0.48461    -1.21151   0.31872E+05
    31.19000    -0.42403    -1.21151   0.38307E+05
    31.19000    -0.36345    -1.21151   0.44948E+05
    31.19000    -0.30288    -1.21151   0.52680E+05
    31.19000    -0.24230    -1.21151   0.57511E+05
    31.19000    -0.18173    -1.21151   0.52546E+05
    31.19000    -0.12115    -1.21151   0.36723E+05
    31.19000    -0.06058    -1.21151   0.18925E+05
    31.19000     0.00000    -1.21151   0.10253E+05
    31.19000     0.06058    -1.21151   0.13412E+05
    31.19000     0.12115    -1.21151   0.21932E+05
    31.19000     0.18173    -1.21151   0.28183E+05
    31.19000     0.24230    -1.21151   0.29415E+05
    31.19000     0.30288    -1.21151   0.26955E+05
    31.19000     0.36345    -1.21151   0.22738E+05
    31.19000     0.42403    -1.21151   0.17727E+05
    31.19000     0.48461    -1.21151   0.12584E+05
    31.19000     0.54518    -1.21151   0.86254E+04
    31.19000     0.60576    -1.21151   0.71314E+04
    31.19000     0.66633    -1.21151   0.74420E+04
    31.19000     0.72691    -1.21151   0.70176E+04
    31.19000     0.78748    -1.21151   0.45012E+04
    31.19000     0.84806    -1.21151   0.14875E+04
    31.19000     0.90864    -1.21151   0.00000E+00
    31.19000     0.96921    -1.21151   0.00000E+00
    31.19000     1.02979    -1.21151   0.00000E+00
    31.19000     1.09036    -1.21151   0.00000E+00
    31.19000     1.15094    -1.21151   0.00000E+00
    31.19000     1.21151    -1.21151   0.00000E+00
    31.19000     1.27209    -1.21151   0.00000E+00
    31.19000     1.33266    -1.21151   0.00000E+00
    31.19000     1.39324    -1.21151   0.00000E+00
    31.19000     1.45382    -1.21151   0.00000E+00
    31.19000     1.51439    -1.21151   0.00000E+00
    31.19000    -1.51439    -1.15094   0.00000E+00
    31.19000    -1.45382    -1.15094   0.00000E+00
    31.19000    -1.39324    -1.15094   0.00000E+00
    31.19000    -1.33266    -1.15094   0.00000E+00
    31.19000    -1.27209    -1.15094   0.00000E+00
    31.19000    -1.21151    -1.15094   0.00000E+00
    31.19000    -1.15094    -1.15094   0.00000E+00
    31.19000    -1.09036    -1.15094   0.00000E+00
    31.19000    -1.02979    -1.15094   0.00000E+00
    31.19000    -0.96921    -1.15094   0.37049E+03
    31.19000    -0.90864    -1.15094   0.22009E+04
    31.19000    -0.84806    -1.15094   0.39619E+04
    31.19000    -0.78748    -1.15094   0.54883E+04
    31.19000    -0.72691    -1.15094   0.74754E+04
    31.19000    -0.66633    -1.15094   0.11305E+05
    31.19000    -0.60576    -1.15094   0.18442E+05
    31.19000    -0.54518    -1.15094   0.29230E+05
    31.19000    -0.48461    -1.15094   0.42519E+05
    31.19000    -0.42403    -1.15094   0.57113E+05
    31.19000    -0.36345    -1.15094   0.72089E+05
    31.19000    -0.30288    -1.15094   0.83500E+05
    31.19000    -0.24230    -1.15094   0.82917E+05
    31.19000    -0.18173    -1.15094   0.64752E+05
    31.19000    -0.12115    -1.15094   0.36123E+05
    31.19000    -0.06058    -1.15094   0.14550E+05
    31.19000     0.00000    -1.15094   0.12660E+05
    31.19000     0.06058    -1.15094   0.27294E+05
    31.19000     0.12115    -1.15094   0.44997E+05
    31.19000     0.18173    -1.15094   0.55120E+05
    31.19000     0.24230    -1.15094   0.55689E+05
    31.19000     0.30288    -1.15094   0.49891E+05
    31.19000     0.36345    -1.15094   0.40889E+05
    31.19000     0.42403    -1.15094   0.30201E+05
    31.19000     0.48461    -1.15094   0.19286E+05
    31.19000     0.54518    -1.15094   0.11189E+05
    31.19000     0.60576    -1.15094   0.89464E+04
    31.19000     0.66633    -1.15094   0.11571E+05
    31.19000     0.72691    -1.15094   0.13684E+05
    31.19000     0.78748    -1.15094   0.11173E+05
    31.19000     0.84806    -1.15094   0.56838E+04
    31.19000     0.90864    -1.15094   0.15091E+04
    31.19000     0.96921    -1.15094   0.85247E+02
    31.19000     1.02979    -1.15094   0.00000E+00
    31.19000     1.09036    -1.15094   0.00000E+00
    31.19000     1.15094    -1.15094   0.00000E+00
    31.19000     1.21151    -1.15094   0.00000E+00
    31.19000     1.27209    -1.15094   0.00000E+00
    31.19000     1.33266    -1.15094   0.00000E+00
    31.19000     1.39324    -1.15094   0.00000E+00
    31.19000     1.45382    -1.15094   0.00000E+00
    31.19000     1.51439    -1.15094   0.00000E+00
    31.19000    -1.51439    -1.09036   0.00000E+00
    31.19000    -1.45382    -1.09036   0.00000E+00
    31.19000    -1.39324    -1.09036   0.00000E+00
    31.19000    -1.33266    -1.09036   0.00000E+00
    31.19000    -1.27209    -1.09036   0.00000E+00
    31.19000    -1.21151    -1.09036   0.00000E+00
    31.19000    -1.15094    -1.09036   0.00000E+00
    31.19000    -1.09036    -1.09036   0.00000E+00
    31.19000    -1.02979    -1.09036   0.59161E+03
    31.19000    -0.96921    -1.09036   0.27569E+04
    31.19000    -0.90864    -1.09036   0.49357E+04
    31.19000    -0.84806    -1.09036   0.66603E+04
    31.19000    -0.78748    -1.09036   0.77951E+04
    31.19000    -0.72691    -1.09036   0.84974E+04
    31.19000    -0.66633    -1.09036   0.97302E+04
    31.19000    -0.60576    -1.09036   0.13564E+05
    31.19000    -0.54518    -1.09036   0.22475E+05
    31.19000    -0.48461    -1.09036   0.38495E+05
    31.19000    -0.42403    -1.09036   0.62235E+05
    31.19000    -0.36345    -1.09036   0.89666E+05
    31.19000    -0.30288    -1.09036   0.10880E+06
    31.19000    -0.24230    -1.09036   0.10488E+06
    31.19000    -0.18173    -1.09036   0.75238E+05
    31.19000    -0.12115    -1.09036   0.37983E+05
    31.19000    -0.06058    -1.09036   0.19413E+05
    31.19000     0.00000    -1.09036   0.30927E+05
    31.19000     0.06058    -1.09036   0.60983E+05
    31.19000     0.12115    -1.09036   0.88965E+05
    31.19000     0.18173    -1.09036   0.10244E+06
    31.19000     0.24230    -1.09036   0.10102E+06
    31.19000     0.30288    -1.09036   0.89706E+05
    31.19000     0.36345    -1.09036   0.72554E+05
    31.19000     0.42403    -1.09036   0.51667E+05
    31.19000     0.48461    -1.09036   0.30129E+05
    31.19000     0.54518    -1.09036   0.14246E+05
    31.19000     0.60576    -1.09036   0.10038E+05
    31.19000     0.66633    -1.09036   0.16007E+05
    31.19000     0.72691    -1.09036   0.22443E+05
    31.19000     0.78748    -1.09036   0.20961E+05
    31.19000     0.84806    -1.09036   0.12725E+05
    31.19000     0.90864    -1.09036   0.47528E+04
    31.19000     0.96921    -1.09036   0.93051E+03
    31.19000     1.02979    -1.09036   0.46671E+02
    31.19000     1.09036    -1.09036   0.00000E+00
    31.19000     1.15094    -1.09036   0.00000E+00
    31.19000     1.21151    -1.09036   0.00000E+00
    31.19000     1.27209    -1.09036   0.00000E+00
    31.19000     1.33266    -1.09036   0.00000E+00
    31.19000     1.39324    -1.09036   0.00000E+00
    31.19000     1.45382    -1.09036   0.00000E+00
    31.19000     1.51439    -1.09036   0.00000E+00
    31.19000    -1.51439    -1.02979   0.00000E+00
    31.19000    -1.45382    -1.02979   0.00000E+00
    31.19000    -1.39324    -1.02979   0.00000E+00
    31.19000    -1.33266    -1.02979   0.00000E+00
    31.19000    -1.27209    -1.02979   0.00000E+00
    31.19000    -1.21151    -1.02979   0.00000E+00
    31.19000    -1.15094    -1.02979   0.00000E+00
    31.19000    -1.09036    -1.02979   0.59161E+03
    31.19000    -1.02979    -1.02979   0.29712E+04
    31.19000    -0.96921    -1.02979   0.55969E+04
    31.19000    -0.90864    -1.02979   0.81467E+04
    31.19000    -0.84806    -1.02979   0.10619E+05
    31.19000    -0.78748    -1.02979   0.12671E+05
    31.19000    -0.72691    -1.02979   0.13372E+05
    31.19000    -0.66633    -1.02979   0.12137E+05
    31.19000    -0.60576    -1.02979   0.10263E+05
    31.19000    -0.54518    -1.02979   0.12045E+05
    31.19000    -0.48461    -1.02979   0.24321E+05
    31.19000    -0.42403    -1.02979   0.52023E+05
    31.19000    -0.36345    -1.02979   0.89655E+05
    31.19000    -0.30288    -1.02979   0.11787E+06
    31.19000    -0.24230    -1.02979   0.11629E+06
    31.19000    -0.18173    -1.02979   0.85398E+05
    31.19000    -0.12115    -1.02979   0.51972E+05
    31.19000    -0.06058    -1.02979   0.46450E+05
    31.19000     0.00000    -1.02979   0.75554E+05
    31.19000     0.06058    -1.02979   0.12000E+06
    31.19000     0.12115    -1.02979   0.15545E+06
    31.19000     0.18173    -1.02979   0.17038E+06
    31.19000     0.24230    -1.02979   0.16619E+06
    31.19000     0.30288    -1.02979   0.14832E+06
    31.19000     0.36345    -1.02979   0.12036E+06
    31.19000     0.42403    -1.02979   0.84596E+05
    31.19000     0.48461    -1.02979   0.46747E+05
    31.19000     0.54518    -1.02979   0.18429E+05
    31.19000     0.60576    -1.02979   0.10285E+05
    31.19000     0.66633    -1.02979   0.20210E+05
    31.19000     0.72691    -1.02979   0.32653E+05
    31.19000     0.78748    -1.02979   0.33474E+05
    31.19000     0.84806    -1.02979   0.22769E+05
    31.19000     0.90864    -1.02979   0.10402E+05
    31.19000     0.96921    -1.02979   0.31573E+04
    31.19000     1.02979    -1.02979   0.61482E+03
    31.19000     1.09036    -1.02979   0.46671E+02
    31.19000     1.15094    -1.02979   0.00000E+00
    31.19000     1.21151    -1.02979   0.00000E+00
    31.19000     1.27209    -1.02979   0.00000E+00
    31.19000     1.33266    -1.02979   0.00000E+00
    31.19000     1.39324    -1.02979   0.00000E+00
    31.19000     1.45382    -1.02979   0.00000E+00
    31.19000     1.51439    -1.02979   0.00000E+00
    31.19000    -1.51439    -0.96921   0.00000E+00
    31.19000    -1.45382    -0.96921   0.00000E+00
    31.19000    -1.39324    -0.96921   0.00000E+00
    31.19000    -1.33266    -0.96921   0.00000E+00
    31.19000    -1.27209    -0.96921   0.00000E+00
    31.19000    -1.21151    -0.96921   0.00000E+00
    31.19000    -1.15094    -0.96921   0.37049E+03
    31.19000    -1.09036    -0.96921   0.27569E+04
    31.19000    -1.02979    -0.96921   0.55969E+04
    31.19000    -0.96921    -0.96921   0.87024E+04
    31.19000    -0.90864    -0.96921   0.12448E+05
    31.19000    -0.84806    -0.96921   0.17313E+05
    31.19000    -0.78748    -0.96921   0.22961E+05
    31.19000    -0.72691    -0.96921   0.27536E+05
    31.19000    -0.66633    -0.96921   0.28274E+05
    31.19000    -0.60576    -0.96921   0.23960E+05
    31.19000    -0.54518    -0.96921   0.18485E+05
    31.19000    -0.48461    -0.96921   0.21907E+05
    31.19000    -0.42403    -0.96921   0.43593E+05
    31.19000    -0.36345    -0.96921   0.79504E+05
    31.19000    -0.30288    -0.96921   0.10878E+06
    31.19000    -0.24230    -0.96921   0.11134E+06
    31.19000    -0.18173    -0.96921   0.91547E+05
    31.19000    -0.12115    -0.96921   0.78084E+05
    31.19000    -0.06058    -0.96921   0.96005E+05
    31.19000     0.00000    -0.96921   0.14287E+06
    31.19000     0.06058    -0.96921   0.19502E+06
    31.19000     0.12115    -0.96921   0.23117E+06
    31.19000     0.18173    -0.96921   0.24485E+06
    31.19000     0.24230    -0.96921   0.23912E+06
    31.19000     0.30288    -0.96921   0.21735E+06
    31.19000     0.36345    -0.96921   0.17999E+06
    31.19000     0.42403    -0.96921   0.12804E+06
    31.19000     0.48461    -0.96921   0.70345E+05
    31.19000     0.54518    -0.96921   0.25867E+05
    31.19000     0.60576    -0.96921   0.11682E+05
    31.19000     0.66633    -0.96921   0.25350E+05
    31.19000     0.72691    -0.96921   0.44623E+05
    31.19000     0.78748    -0.96921   0.48775E+05
    31.19000     0.84806    -0.96921   0.36388E+05
    31.19000     0.90864    -0.96921   0.19815E+05
    31.19000     0.96921    -0.96921   0.85292E+04
    31.19000     1.02979    -0.96921   0.31573E+04
    31.19000     1.09036    -0.96921   0.93051E+03
    31.19000     1.15094    -0.96921   0.85247E+02
    31.19000     1.21151    -0.96921   0.00000E+00
    31.19000     1.27209    -0.96921   0.00000E+00
    31.19000     1.33266    -0.96921   0.00000E+00
    31.19000     1.39324    -0.96921   0.00000E+00
    31.19000     1.45382    -0.96921   0.00000E+00
    31.19000     1.51439    -0.96921   0.00000E+00
    31.19000    -1.51439    -0.90864   0.00000E+00
    31.19000    -1.45382    -0.90864   0.00000E+00
    31.19000    -1.39324    -0.90864   0.00000E+00
    31.19000    -1.33266    -0.90864   0.00000E+00
    31.19000    -1.27209    -0.90864   0.00000E+00
    31.19000    -1.21151    -0.90864   0.00000E+00
    31.19000    -1.15094    -0.90864   0.22009E+04
    31.19000    -1.09036    -0.90864   0.49357E+04
    31.19000    -1.02979    -0.90864   0.81467E+04
    31.19000    -0.96921    -0.90864   0.12448E+05
    31.19000    -0.90864    -0.90864   0.18828E+05
    31.19000    -0.84806    -0.90864   0.28339E+05
    31.19000    -0.78748    -0.90864   0.41088E+05
    31.19000    -0.72691    -0.90864   0.54868E+05
    31.19000    -0.66633    -0.90864   0.64916E+05
    31.19000    -0.60576    -0.90864   0.66555E+05
    31.19000    -0.54518    -0.90864   0.60545E+05
    31.19000    -0.48461    -0.90864   0.55845E+05
    31.19000    -0.42403    -0.90864   0.62694E+05
    31.19000    -0.36345    -0.90864   0.79770E+05
    31.19000    -0.30288    -0.90864   0.92543E+05
    31.19000    -0.24230    -0.90864   0.90890E+05
    31.19000    -0.18173    -0.90864   0.86151E+05
    31.19000    -0.12115    -0.90864   0.10222E+06
    31.19000    -0.06058    -0.90864   0.14849E+06
    31.19000     0.00000    -0.90864   0.20880E+06
    31.19000     0.06058    -0.90864   0.25888E+06
    31.19000     0.12115    -0.90864   0.28750E+06
    31.19000     0.18173    -0.90864   0.29767E+06
    31.19000     0.24230    -0.90864   0.29443E+06
    31.19000     0.30288    -0.90864   0.27670E+06
    31.19000     0.36345    -0.90864   0.23833E+06
    31.19000     0.42403    -0.90864   0.17622E+06
    31.19000     0.48461    -0.90864   0.10146E+06
    31.19000     0.54518    -0.90864   0.41293E+05
    31.19000     0.60576    -0.90864   0.20484E+05
    31.19000     0.66633    -0.90864   0.36887E+05
    31.19000     0.72691    -0.90864   0.61997E+05
    31.19000     0.78748    -0.90864   0.69114E+05
    31.19000     0.84806    -0.90864   0.55498E+05
    31.19000     0.90864    -0.90864   0.35317E+05
    31.19000     0.96921    -0.90864   0.19815E+05
    31.19000     1.02979    -0.90864   0.10402E+05
    31.19000     1.09036    -0.90864   0.47528E+04
    31.19000     1.15094    -0.90864   0.15091E+04
    31.19000     1.21151    -0.90864   0.00000E+00
    31.19000     1.27209    -0.90864   0.00000E+00
    31.19000     1.33266    -0.90864   0.00000E+00
    31.19000     1.39324    -0.90864   0.00000E+00
    31.19000     1.45382    -0.90864   0.00000E+00
    31.19000     1.51439    -0.90864   0.00000E+00
    31.19000    -1.51439    -0.84806   0.00000E+00
    31.19000    -1.45382    -0.84806   0.00000E+00
    31.19000    -1.39324    -0.84806   0.00000E+00
    31.19000    -1.33266    -0.84806   0.00000E+00
    31.19000    -1.27209    -0.84806   0.00000E+00
    31.19000    -1.21151    -0.84806   0.14909E+04
    31.19000    -1.15094    -0.84806   0.39619E+04
    31.19000    -1.09036    -0.84806   0.66603E+04
    31.19000    -1.02979    -0.84806   0.10619E+05
    31.19000    -0.96921    -0.84806   0.17313E+05
    31.19000    -0.90864    -0.84806   0.28339E+05
    31.19000    -0.84806    -0.84806   0.45322E+05
    31.19000    -0.78748    -0.84806   0.68818E+05
    31.19000    -0.72691    -0.84806   0.96354E+05
    31.19000    -0.66633    -0.84806   0.12148E+06
    31.19000    -0.60576    -0.84806   0.13638E+06
    31.19000    -0.54518    -0.84806   0.13780E+06
    31.19000    -0.48461    -0.84806   0.13014E+06
    31.19000    -0.42403    -0.84806   0.11972E+06
    31.19000    -0.36345    -0.84806   0.10610E+06
    31.19000    -0.30288    -0.84806   0.85251E+05
    31.19000    -0.24230    -0.84806   0.64421E+05
    31.19000    -0.18173    -0.84806   0.65898E+05
    31.19000    -0.12115    -0.84806   0.10648E+06
    31.19000    -0.06058    -0.84806   0.17529E+06
    31.19000     0.00000    -0.84806   0.24085E+06
    31.19000     0.06058    -0.84806   0.28049E+06
    31.19000     0.12115    -0.84806   0.29614E+06
    31.19000     0.18173    -0.84806   0.30242E+06
    31.19000     0.24230    -0.84806   0.30721E+06
    31.19000     0.30288    -0.84806   0.30427E+06
    31.19000     0.36345    -0.84806   0.27847E+06
    31.19000     0.42403    -0.84806   0.21931E+06
    31.19000     0.48461    -0.84806   0.13773E+06
    31.19000     0.54518    -0.84806   0.68161E+05
    31.19000     0.60576    -0.84806   0.42737E+05
    31.19000     0.66633    -0.84806   0.60136E+05
    31.19000     0.72691    -0.84806   0.87476E+05
    31.19000     0.78748    -0.84806   0.94588E+05
    31.19000     0.84806    -0.84806   0.78776E+05
    31.19000     0.90864    -0.84806   0.55498E+05
    31.19000     0.96921    -0.84806   0.36388E+05
    31.19000     1.02979    -0.84806   0.22769E+05
    31.19000     1.09036    -0.84806   0.12725E+05
    31.19000     1.15094    -0.84806   0.56838E+04
    31.19000     1.21151    -0.84806   0.14875E+04
    31.19000     1.27209    -0.84806   0.00000E+00
    31.19000     1.33266    -0.84806   0.00000E+00
    31.19000     1.39324    -0.84806   0.00000E+00
    31.19000     1.45382    -0.84806   0.00000E+00
    31.19000     1.51439    -0.84806   0.00000E+00
    31.19000    -1.51439    -0.78748   0.00000E+00
    31.19000    -1.45382    -0.78748   0.00000E+00
    31.19000    -1.39324    -0.78748   0.00000E+00
    31.19000    -1.33266    -0.78748   0.00000E+00
    31.19000    -1.27209    -0.78748   0.70402E+03
    31.19000    -1.21151    -0.78748   0.32838E+04
    31.19000    -1.15094    -0.78748   0.54883E+04
    31.19000    -1.09036    -0.78748   0.77951E+04
    31.19000    -1.02979    -0.78748   0.12671E+05
    31.19000    -0.96921    -0.78748   0.22961E+05
    31.19000    -0.90864    -0.78748   0.41088E+05
    31.19000    -0.84806    -0.78748   0.68818E+05
    31.19000    -0.78748    -0.78748   0.10609E+06
    31.19000    -0.72691    -0.78748   0.14893E+06
    31.19000    -0.66633    -0.78748   0.18878E+06
    31.19000    -0.60576    -0.78748   0.21596E+06
    31.19000    -0.54518    -0.78748   0.22537E+06
    31.19000    -0.48461    -0.78748   0.21782E+06
    31.19000    -0.42403    -0.78748   0.19395E+06
    31.19000    -0.36345    -0.78748   0.15105E+06
    31.19000    -0.30288    -0.78748   0.93195E+05
    31.19000    -0.24230    -0.78748   0.44096E+05
    31.19000    -0.18173    -0.78748   0.37439E+05
    31.19000    -0.12115    -0.78748   0.85271E+05
    31.19000    -0.06058    -0.78748   0.16094E+06
    31.19000     0.00000    -0.78748   0.22196E+06
    31.19000     0.06058    -0.78748   0.24800E+06
    31.19000     0.12115    -0.78748   0.25139E+06
    31.19000     0.18173    -0.78748   0.25577E+06
    31.19000     0.24230    -0.78748   0.27209E+06
    31.19000     0.30288    -0.78748   0.29075E+06
    31.19000     0.36345    -0.78748   0.28802E+06
    31.19000     0.42403    -0.78748   0.24451E+06
    31.19000     0.48461    -0.78748   0.16850E+06
    31.19000     0.54518    -0.78748   0.98758E+05
    31.19000     0.60576    -0.78748   0.72345E+05
    31.19000     0.66633    -0.78748   0.88454E+05
    31.19000     0.72691    -0.78748   0.11246E+06
    31.19000     0.78748    -0.78748   0.11459E+06
    31.19000     0.84806    -0.78748   0.94588E+05
    31.19000     0.90864    -0.78748   0.69114E+05
    31.19000     0.96921    -0.78748   0.48775E+05
    31.19000     1.02979    -0.78748   0.33474E+05
    31.19000     1.09036    -0.78748   0.20961E+05
    31.19000     1.15094    -0.78748   0.11173E+05
    31.19000     1.21151    -0.78748   0.45012E+04
    31.19000     1.27209    -0.78748   0.71452E+03
    31.19000     1.33266    -0.78748   0.00000E+00
    31.19000     1.39324    -0.78748   0.00000E+00
    31.19000     1.45382    -0.78748   0.00000E+00
    31.19000     1.51439    -0.78748   0.00000E+00
    31.19000    -1.51439    -0.72691   0.00000E+00
    31.19000    -1.45382    -0.72691   0.00000E+00
    31.19000    -1.39324    -0.72691   0.00000E+00
    31.19000    -1.33266    -0.72691   0.00000E+00
    31.19000    -1.27209    -0.72691   0.25256E+04
    31.19000    -1.21151    -0.72691   0.58123E+04
    31.19000    -1.15094    -0.72691   0.74754E+04
    31.19000    -1.09036    -0.72691   0.84974E+04
    31.19000    -1.02979    -0.72691   0.13372E+05
    31.19000    -0.96921    -0.72691   0.27536E+05
    31.19000    -0.90864    -0.72691   0.54868E+05
    31.19000    -0.84806    -0.72691   0.96354E+05
    31.19000    -0.78748    -0.72691   0.14893E+06
    31.19000    -0.72691    -0.72691   0.20447E+06
    31.19000    -0.66633    -0.72691   0.25125E+06
    31.19000    -0.60576    -0.72691   0.27960E+06
    31.19000    -0.54518    -0.72691   0.28713E+06
    31.19000    -0.48461    -0.72691   0.27613E+06
    31.19000    -0.42403    -0.72691   0.24457E+06
    31.19000    -0.36345    -0.72691   0.18593E+06
    31.19000    -0.30288    -0.72691   0.10583E+06
    31.19000    -0.24230    -0.72691   0.35178E+05
    31.19000    -0.18173    -0.72691   0.13241E+05
    31.19000    -0.12115    -0.72691   0.50470E+05
    31.19000    -0.06058    -0.72691   0.11523E+06
    31.19000     0.00000    -0.72691   0.16372E+06
    31.19000     0.06058    -0.72691   0.17876E+06
    31.19000     0.12115    -0.72691   0.17614E+06
    31.19000     0.18173    -0.72691   0.18158E+06
    31.19000     0.24230    -0.72691   0.20761E+06
    31.19000     0.30288    -0.72691   0.24424E+06
    31.19000     0.36345    -0.72691   0.26300E+06
    31.19000     0.42403    -0.72691   0.23792E+06
    31.19000     0.48461    -0.72691   0.17425E+06
    31.19000     0.54518    -0.72691   0.11183E+06
    31.19000     0.60576    -0.72691   0.88535E+05
    31.19000     0.66633    -0.72691   0.10235E+06
    31.19000     0.72691    -0.72691   0.11890E+06
    31.19000     0.78748    -0.72691   0.11246E+06
    31.19000     0.84806    -0.72691   0.87476E+05
    31.19000     0.90864    -0.72691   0.61997E+05
    31.19000     0.96921    -0.72691   0.44623E+05
    31.19000     1.02979    -0.72691   0.32653E+05
    31.19000     1.09036    -0.72691   0.22443E+05
    31.19000     1.15094    -0.72691   0.13684E+05
    31.19000     1.21151    -0.72691   0.70176E+04
    31.19000     1.27209    -0.72691   0.24693E+04
    31.19000     1.33266    -0.72691   0.00000E+00
    31.19000     1.39324    -0.72691   0.00000E+00
    31.19000     1.45382    -0.72691   0.00000E+00
    31.19000     1.51439    -0.72691   0.00000E+00
    31.19000    -1.51439    -0.66633   0.00000E+00
    31.19000    -1.45382    -0.66633   0.00000E+00
    31.19000    -1.39324    -0.66633   0.00000E+00
    31.19000    -1.33266    -0.66633   0.97981E+03
    31.19000    -1.27209    -0.66633   0.53195E+04
    31.19000    -1.21151    -0.66633   0.10014E+05
    31.19000    -1.15094    -0.66633   0.11305E+05
    31.19000    -1.09036    -0.66633   0.97302E+04
    31.19000    -1.02979    -0.66633   0.12137E+05
    31.19000    -0.96921    -0.66633   0.28274E+05
    31.19000    -0.90864    -0.66633   0.64916E+05
    31.19000    -0.84806    -0.66633   0.12148E+06
    31.19000    -0.78748    -0.66633   0.18878E+06
    31.19000    -0.72691    -0.66633   0.25125E+06
    31.19000    -0.66633    -0.66633   0.29318E+06
    31.19000    -0.60576    -0.66633   0.30735E+06
    31.19000    -0.54518    -0.66633   0.29891E+06
    31.19000    -0.48461    -0.66633   0.27716E+06
    31.19000    -0.42403    -0.66633   0.24201E+06
    31.19000    -0.36345    -0.66633   0.18430E+06
    31.19000    -0.30288    -0.66633   0.10566E+06
    31.19000    -0.24230    -0.66633   0.33059E+05
    31.19000    -0.18173    -0.66633   0.17412E+04
    31.19000    -0.12115    -0.66633   0.20853E+05
    31.19000    -0.06058    -0.66633   0.63835E+05
    31.19000     0.00000    -0.66633   0.95948E+05
    31.19000     0.06058    -0.66633   0.10485E+06
    31.19000     0.12115    -0.66633   0.10318E+06
    31.19000     0.18173    -0.66633   0.11104E+06
    31.19000     0.24230    -0.66633   0.13958E+06
    31.19000     0.30288    -0.66633   0.18086E+06
    31.19000     0.36345    -0.66633   0.20738E+06
    31.19000     0.42403    -0.66633   0.19244E+06
    31.19000     0.48461    -0.66633   0.14076E+06
    31.19000     0.54518    -0.66633   0.90908E+05
    31.19000     0.60576    -0.66633   0.76668E+05
    31.19000     0.66633    -0.66633   0.91741E+05
    31.19000     0.72691    -0.66633   0.10235E+06
    31.19000     0.78748    -0.66633   0.88454E+05
    31.19000     0.84806    -0.66633   0.60136E+05
    31.19000     0.90864    -0.66633   0.36887E+05
    31.19000     0.96921    -0.66633   0.25350E+05
    31.19000     1.02979    -0.66633   0.20210E+05
    31.19000     1.09036    -0.66633   0.16007E+05
    31.19000     1.15094    -0.66633   0.11571E+05
    31.19000     1.21151    -0.66633   0.74420E+04
    31.19000     1.27209    -0.66633   0.38875E+04
    31.19000     1.33266    -0.66633   0.96943E+03
    31.19000     1.39324    -0.66633   0.00000E+00
    31.19000     1.45382    -0.66633   0.00000E+00
    31.19000     1.51439    -0.66633   0.00000E+00
    31.19000    -1.51439    -0.60576   0.00000E+00
    31.19000    -1.45382    -0.60576   0.00000E+00
    31.19000    -1.39324    -0.60576   0.00000E+00
    31.19000    -1.33266    -0.60576   0.24467E+04
    31.19000    -1.27209    -0.60576   0.90156E+04
    31.19000    -1.21151    -0.60576   0.16402E+05
    31.19000    -1.15094    -0.60576   0.18442E+05
    31.19000    -1.09036    -0.60576   0.13564E+05
    31.19000    -1.02979    -0.60576   0.10263E+05
    31.19000    -0.96921    -0.60576   0.23960E+05
    31.19000    -0.90864    -0.60576   0.66555E+05
    31.19000    -0.84806    -0.60576   0.13638E+06
    31.19000    -0.78748    -0.60576   0.21596E+06
    31.19000    -0.72691    -0.60576   0.27960E+06
    31.19000    -0.66633    -0.60576   0.30735E+06
    31.19000    -0.60576    -0.60576   0.29702E+06
    31.19000    -0.54518    -0.60576   0.26427E+06
    31.19000    -0.48461    -0.60576   0.22763E+06
    31.19000    -0.42403    -0.60576   0.19114E+06
    31.19000    -0.36345    -0.60576   0.14492E+06
    31.19000    -0.30288    -0.60576   0.85521E+05
    31.19000    -0.24230    -0.60576   0.29963E+05
    31.19000    -0.18173    -0.60576   0.21411E+04
    31.19000    -0.12115    -0.60576   0.73797E+04
    31.19000    -0.06058    -0.60576   0.28125E+05
    31.19000     0.00000    -0.60576   0.44168E+05
    31.19000     0.06058    -0.60576   0.49685E+05
    31.19000     0.12115    -0.60576   0.51504E+05
    31.19000     0.18173    -0.60576   0.60172E+05
    31.19000     0.24230    -0.60576   0.83025E+05
    31.19000     0.30288    -0.60576   0.11498E+06
    31.19000     0.36345    -0.60576   0.13418E+06
    31.19000     0.42403    -0.60576   0.11956E+06
    31.19000     0.48461    -0.60576   0.78929E+05
    31.19000     0.54518    -0.60576   0.47903E+05
    31.19000     0.60576    -0.60576   0.51730E+05
    31.19000     0.66633    -0.60576   0.76668E+05
    31.19000     0.72691    -0.60576   0.88535E+05
    31.19000     0.78748    -0.60576   0.72345E+05
    31.19000     0.84806    -0.60576   0.42737E+05
    31.19000     0.90864    -0.60576   0.20484E+05
    31.19000     0.96921    -0.60576   0.11682E+05
    31.19000     1.02979    -0.60576   0.10285E+05
    31.19000     1.09036    -0.60576   0.10038E+05
    31.19000     1.15094    -0.60576   0.89464E+04
    31.19000     1.21151    -0.60576   0.71314E+04
    31.19000     1.27209    -0.60576   0.48629E+04
    31.19000     1.33266    -0.60576   0.22305E+04
    31.19000     1.39324    -0.60576   0.00000E+00
    31.19000     1.45382    -0.60576   0.00000E+00
    31.19000     1.51439    -0.60576   0.00000E+00
    31.19000    -1.51439    -0.54518   0.00000E+00
    31.19000    -1.45382    -0.54518   0.00000E+00
    31.19000    -1.39324    -0.54518   0.30227E+03
    31.19000    -1.33266    -0.54518   0.38212E+04
    31.19000    -1.27209    -0.54518   0.12889E+05
    31.19000    -1.21151    -0.54518   0.24273E+05
    31.19000    -1.15094    -0.54518   0.29230E+05
    31.19000    -1.09036    -0.54518   0.22475E+05
    31.19000    -1.02979    -0.54518   0.12045E+05
    31.19000    -0.96921    -0.54518   0.18485E+05
    31.19000    -0.90864    -0.54518   0.60545E+05
    31.19000    -0.84806    -0.54518   0.13780E+06
    31.19000    -0.78748    -0.54518   0.22537E+06
    31.19000    -0.72691    -0.54518   0.28713E+06
    31.19000    -0.66633    -0.54518   0.29891E+06
    31.19000    -0.60576    -0.54518   0.26427E+06
    31.19000    -0.54518    -0.54518   0.20932E+06
    31.19000    -0.48461    -0.54518   0.16028E+06
    31.19000    -0.42403    -0.54518   0.12402E+06
    31.19000    -0.36345    -0.54518   0.90861E+05
    31.19000    -0.30288    -0.54518   0.54464E+05
    31.19000    -0.24230    -0.54518   0.22870E+05
    31.19000    -0.18173    -0.54518   0.74882E+04
    31.19000    -0.12115    -0.54518   0.77277E+04
    31.19000    -0.06058    -0.54518   0.13065E+05
    31.19000     0.00000    -0.54518   0.16422E+05
    31.19000     0.06058    -0.54518   0.18387E+05
    31.19000     0.12115    -0.54518   0.21434E+05
    31.19000     0.18173    -0.54518   0.28023E+05
    31.19000     0.24230    -0.54518   0.41485E+05
    31.19000     0.30288    -0.54518   0.58914E+05
    31.19000     0.36345    -0.54518   0.65540E+05
    31.19000     0.42403    -0.54518   0.49349E+05
    31.19000     0.48461    -0.54518   0.23078E+05
    31.19000     0.54518    -0.54518   0.17873E+05
    31.19000     0.60576    -0.54518   0.47903E+05
    31.19000     0.66633    -0.54518   0.90908E+05
    31.19000     0.72691    -0.54518   0.11183E+06
    31.19000     0.78748    -0.54518   0.98758E+05
    31.19000     0.84806    -0.54518   0.68161E+05
    31.19000     0.90864    -0.54518   0.41293E+05
    31.19000     0.96921    -0.54518   0.25867E+05
    31.19000     1.02979    -0.54518   0.18429E+05
    31.19000     1.09036    -0.54518   0.14246E+05
    31.19000     1.15094    -0.54518   0.11189E+05
    31.19000     1.21151    -0.54518   0.86254E+04
    31.19000     1.27209    -0.54518   0.62170E+04
    31.19000     1.33266    -0.54518   0.35668E+04
    31.19000     1.39324    -0.54518   0.73303E+03
    31.19000     1.45382    -0.54518   0.00000E+00
    31.19000     1.51439    -0.54518   0.00000E+00
    31.19000    -1.51439    -0.48461   0.00000E+00
    31.19000    -1.45382    -0.48461   0.00000E+00
    31.19000    -1.39324    -0.48461   0.56185E+03
    31.19000    -1.33266    -0.48461   0.47444E+04
    31.19000    -1.27209    -0.48461   0.15939E+05
    31.19000    -1.21151    -0.48461   0.31872E+05
    31.19000    -1.15094    -0.48461   0.42519E+05
    31.19000    -1.09036    -0.48461   0.38495E+05
    31.19000    -1.02979    -0.48461   0.24321E+05
    31.19000    -0.96921    -0.48461   0.21907E+05
    31.19000    -0.90864    -0.48461   0.55845E+05
    31.19000    -0.84806    -0.48461   0.13014E+06
    31.19000    -0.78748    -0.48461   0.21782E+06
    31.19000    -0.72691    -0.48461   0.27613E+06
    31.19000    -0.66633    -0.48461   0.27716E+06
    31.19000    -0.60576    -0.48461   0.22763E+06
    31.19000    -0.54518    -0.48461   0.16028E+06
    31.19000    -0.48461    -0.48461   0.10546E+06
    31.19000    -0.42403    -0.48461   0.70840E+05
    31.19000    -0.36345    -0.48461   0.47030E+05
    31.19000    -0.30288    -0.48461   0.27109E+05
    31.19000    -0.24230    -0.48461   0.14113E+05
    31.19000    -0.18173    -0.48461   0.10883E+05
    31.19000    -0.12115    -0.48461   0.11927E+05
    31.19000    -0.06058    -0.48461   0.10263E+05
    31.19000     0.00000    -0.48461   0.63905E+04
    31.19000     0.06058    -0.48461   0.47836E+04
    31.19000     0.12115    -0.48461   0.62434E+04
    31.19000     0.18173    -0.48461   0.96515E+04
    31.19000     0.24230    -0.48461   0.16081E+05
    31.19000     0.30288    -0.48461   0.23452E+05
    31.19000     0.36345    -0.48461   0.22498E+05
    31.19000     0.42403    -0.48461   0.95293E+04
    31.19000     0.48461    -0.48461   0.12130E+04
    31.19000     0.54518    -0.48461   0.23078E+05
    31.19000     0.60576    -0.48461   0.78929E+05
    31.19000     0.66633    -0.48461   0.14076E+06
    31.19000     0.72691    -0.48461   0.17425E+06
    31.19000     0.78748    -0.48461   0.16850E+06
    31.19000     0.84806    -0.48461   0.13773E+06
    31.19000     0.90864    -0.48461   0.10146E+06
    31.19000     0.96921    -0.48461   0.70345E+05
    31.19000     1.02979    -0.48461   0.46747E+05
    31.19000     1.09036    -0.48461   0.30129E+05
    31.19000     1.15094    -0.48461   0.19286E+05
    31.19000     1.21151    -0.48461   0.12584E+05
    31.19000     1.27209    -0.48461   0.83385E+04
    31.19000     1.33266    -0.48461   0.50397E+04
    31.19000     1.39324    -0.48461   0.18147E+04
    31.19000     1.45382    -0.48461   0.00000E+00
    31.19000     1.51439    -0.48461   0.00000E+00
    31.19000    -1.51439    -0.42403   0.00000E+00
    31.19000    -1.45382    -0.42403   0.00000E+00
    31.19000    -1.39324    -0.42403   0.75044E+03
    31.19000    -1.33266    -0.42403   0.53693E+04
    31.19000    -1.27209    -0.42403   0.18031E+05
    31.19000    -1.21151    -0.42403   0.38307E+05
    31.19000    -1.15094    -0.42403   0.57113E+05
    31.19000    -1.09036    -0.42403   0.62235E+05
    31.19000    -1.02979    -0.42403   0.52023E+05
    31.19000    -0.96921    -0.42403   0.43593E+05
    31.19000    -0.90864    -0.42403   0.62694E+05
    31.19000    -0.84806    -0.42403   0.11972E+06
    31.19000    -0.78748    -0.42403   0.19395E+06
    31.19000    -0.72691    -0.42403   0.24457E+06
    31.19000    -0.66633    -0.42403   0.24201E+06
    31.19000    -0.60576    -0.42403   0.19114E+06
    31.19000    -0.54518    -0.42403   0.12402E+06
    31.19000    -0.48461    -0.42403   0.70840E+05
    31.19000    -0.42403    -0.42403   0.39511E+05
    31.19000    -0.36345    -0.42403   0.21635E+05
    31.19000    -0.30288    -0.42403   0.10542E+05
    31.19000    -0.24230    -0.42403   0.68124E+04
    31.19000    -0.18173    -0.42403   0.94865E+04
    31.19000    -0.12115    -0.42403   0.11811E+05
    31.19000    -0.06058    -0.42403   0.89862E+04
    31.19000     0.00000    -0.42403   0.38184E+04
    31.19000     0.06058    -0.42403   0.96461E+03
    31.19000     0.12115    -0.42403   0.79179E+03
    31.19000     0.18173    -0.42403   0.23953E+04
    31.19000     0.24230    -0.42403   0.65907E+04
    31.19000     0.30288    -0.42403   0.11033E+05
    31.19000     0.36345    -0.42403   0.92385E+04
    31.19000     0.42403    -0.42403   0.27456E+04
    31.19000     0.48461    -0.42403   0.95293E+04
    31.19000     0.54518    -0.42403   0.49349E+05
    31.19000     0.60576    -0.42403   0.11956E+06
    31.19000     0.66633    -0.42403   0.19244E+06
    31.19000     0.72691    -0.42403   0.23792E+06
    31.19000     0.78748    -0.42403   0.24451E+06
    31.19000     0.84806    -0.42403   0.21931E+06
    31.19000     0.90864    -0.42403   0.17622E+06
    31.19000     0.96921    -0.42403   0.12804E+06
    31.19000     1.02979    -0.42403   0.84596E+05
    31.19000     1.09036    -0.42403   0.51667E+05
    31.19000     1.15094    -0.42403   0.30201E+05
    31.19000     1.21151    -0.42403   0.17727E+05
    31.19000     1.27209    -0.42403   0.10834E+05
    31.19000     1.33266    -0.42403   0.65518E+04
    31.19000     1.39324    -0.42403   0.29487E+04
    31.19000     1.45382    -0.42403   0.00000E+00
    31.19000     1.51439    -0.42403   0.00000E+00
    31.19000    -1.51439    -0.36345   0.00000E+00
    31.19000    -1.45382    -0.36345   0.44802E+02
    31.19000    -1.39324    -0.36345   0.12115E+04
    31.19000    -1.33266    -0.36345   0.67249E+04
    31.19000    -1.27209    -0.36345   0.20926E+05
    31.19000    -1.21151    -0.36345   0.44948E+05
    31.19000    -1.15094    -0.36345   0.72089E+05
    31.19000    -1.09036    -0.36345   0.89666E+05
    31.19000    -1.02979    -0.36345   0.89655E+05
    31.19000    -0.96921    -0.36345   0.79504E+05
    31.19000    -0.90864    -0.36345   0.79770E+05
    31.19000    -0.84806    -0.36345   0.10610E+06
    31.19000    -0.78748    -0.36345   0.15105E+06
    31.19000    -0.72691    -0.36345   0.18593E+06
    31.19000    -0.66633    -0.36345   0.18430E+06
    31.19000    -0.60576    -0.36345   0.14492E+06
    31.19000    -0.54518    -0.36345   0.90861E+05
    31.19000    -0.48461    -0.36345   0.47030E+05
    31.19000    -0.42403    -0.36345   0.21635E+05
    31.19000    -0.36345    -0.36345   0.89245E+04
    31.19000    -0.30288    -0.36345   0.29285E+04
    31.19000    -0.24230    -0.36345   0.23476E+04
    31.19000    -0.18173    -0.36345   0.51514E+04
    31.19000    -0.12115    -0.36345   0.66773E+04
    31.19000    -0.06058    -0.36345   0.48910E+04
    31.19000     0.00000    -0.36345   0.22972E+04
    31.19000     0.06058    -0.36345   0.10350E+04
    31.19000     0.12115    -0.36345   0.70736E+03
    31.19000     0.18173    -0.36345   0.19918E+04
    31.19000     0.24230    -0.36345   0.65194E+04
    31.19000     0.30288    -0.36345   0.11402E+05
    31.19000     0.36345    -0.36345   0.11092E+05
    31.19000     0.42403    -0.36345   0.92385E+04
    31.19000     0.48461    -0.36345   0.22498E+05
    31.19000     0.54518    -0.36345   0.65540E+05
    31.19000     0.60576    -0.36345   0.13418E+06
    31.19000     0.66633    -0.36345   0.20738E+06
    31.19000     0.72691    -0.36345   0.26300E+06
    31.19000     0.78748    -0.36345   0.28802E+06
    31.19000     0.84806    -0.36345   0.27847E+06
    31.19000     0.90864    -0.36345   0.23833E+06
    31.19000     0.96921    -0.36345   0.17999E+06
    31.19000     1.02979    -0.36345   0.12036E+06
    31.19000     1.09036    -0.36345   0.72554E+05
    31.19000     1.15094    -0.36345   0.40889E+05
    31.19000     1.21151    -0.36345   0.22738E+05
    31.19000     1.27209    -0.36345   0.13188E+05
    31.19000     1.33266    -0.36345   0.78970E+04
    31.19000     1.39324    -0.36345   0.39906E+04
    31.19000     1.45382    -0.36345   0.64887E+03
    31.19000     1.51439    -0.36345   0.00000E+00
    31.19000    -1.51439    -0.30288   0.00000E+00
    31.19000    -1.45382    -0.30288   0.24695E+03
    31.19000    -1.39324    -0.30288   0.25918E+04
    31.19000    -1.33266    -0.30288   0.10316E+05
    31.19000    -1.27209    -0.30288   0.26743E+05
    31.19000    -1.21151    -0.30288   0.52680E+05
    31.19000    -1.15094    -0.30288   0.83500E+05
    31.19000    -1.09036    -0.30288   0.10880E+06
    31.19000    -1.02979    -0.30288   0.11787E+06
    31.19000    -0.96921    -0.30288   0.10878E+06
    31.19000    -0.90864    -0.30288   0.92543E+05
    31.19000    -0.84806    -0.30288   0.85251E+05
    31.19000    -0.78748    -0.30288   0.93195E+05
    31.19000    -0.72691    -0.30288   0.10583E+06
    31.19000    -0.66633    -0.30288   0.10566E+06
    31.19000    -0.60576    -0.30288   0.85521E+05
    31.19000    -0.54518    -0.30288   0.54464E+05
    31.19000    -0.48461    -0.30288   0.27109E+05
    31.19000    -0.42403    -0.30288   0.10542E+05
    31.19000    -0.36345    -0.30288   0.29285E+04
    31.19000    -0.30288    -0.30288   0.46651E+03
    31.19000    -0.24230    -0.30288   0.87589E+03
    31.19000    -0.18173    -0.30288   0.18923E+04
    31.19000    -0.12115    -0.30288   0.16154E+04
    31.19000    -0.06058    -0.30288   0.77171E+03
    31.19000     0.00000    -0.30288   0.10947E+04
    31.19000     0.06058    -0.30288   0.18292E+04
    31.19000     0.12115    -0.30288   0.15307E+04
    31.19000     0.18173    -0.30288   0.21761E+04
    31.19000     0.24230    -0.30288   0.63464E+04
    31.19000     0.30288    -0.30288   0.11095E+05
    31.19000     0.36345    -0.30288   0.11402E+05
    31.19000     0.42403    -0.30288   0.11033E+05
    31.19000     0.48461    -0.30288   0.23452E+05
    31.19000     0.54518    -0.30288   0.58914E+05
    31.19000     0.60576    -0.30288   0.11498E+06
    31.19000     0.66633    -0.30288   0.18086E+06
    31.19000     0.72691    -0.30288   0.24424E+06
    31.19000     0.78748    -0.30288   0.29075E+06
    31.19000     0.84806    -0.30288   0.30427E+06
    31.19000     0.90864    -0.30288   0.27670E+06
    31.19000     0.96921    -0.30288   0.21735E+06
    31.19000     1.02979    -0.30288   0.14832E+06
    31.19000     1.09036    -0.30288   0.89706E+05
    31.19000     1.15094    -0.30288   0.49891E+05
    31.19000     1.21151    -0.30288   0.26955E+05
    31.19000     1.27209    -0.30288   0.15070E+05
    31.19000     1.33266    -0.30288   0.88801E+04
    31.19000     1.39324    -0.30288   0.47953E+04
    31.19000     1.45382    -0.30288   0.13028E+04
    31.19000     1.51439    -0.30288   0.00000E+00
    31.19000    -1.51439    -0.24230   0.00000E+00
    31.19000    -1.45382    -0.24230   0.85523E+03
    31.19000    -1.39324    -0.24230   0.53429E+04
    31.19000    -1.33266    -0.24230   0.16138E+05
    31.19000    -1.27209    -0.24230   0.34073E+05
    31.19000    -1.21151    -0.24230   0.57511E+05
    31.19000    -1.15094    -0.24230   0.82917E+05
    31.19000    -1.09036    -0.24230   0.10488E+06
    31.19000    -1.02979    -0.24230   0.11629E+06
    31.19000    -0.96921    -0.24230   0.11134E+06
    31.19000    -0.90864    -0.24230   0.90890E+05
    31.19000    -0.84806    -0.24230   0.64421E+05
    31.19000    -0.78748    -0.24230   0.44096E+05
    31.19000    -0.72691    -0.24230   0.35178E+05
    31.19000    -0.66633    -0.24230   0.33059E+05
    31.19000    -0.60576    -0.24230   0.29963E+05
    31.19000    -0.54518    -0.24230   0.22870E+05
    31.19000    -0.48461    -0.24230   0.14113E+05
    31.19000    -0.42403    -0.24230   0.68124E+04
    31.19000    -0.36345    -0.24230   0.23476E+04
    31.19000    -0.30288    -0.24230   0.87589E+03
    31.19000    -0.24230    -0.24230   0.13660E+04
    31.19000    -0.18173    -0.24230   0.16451E+04
    31.19000    -0.12115    -0.24230   0.75645E+03
    31.19000    -0.06058    -0.24230   0.39684E+03
    31.19000     0.00000    -0.24230   0.17731E+04
    31.19000     0.06058    -0.24230   0.28027E+04
    31.19000     0.12115    -0.24230   0.16114E+04
    31.19000     0.18173    -0.24230   0.67255E+03
    31.19000     0.24230    -0.24230   0.30313E+04
    31.19000     0.30288    -0.24230   0.63464E+04
    31.19000     0.36345    -0.24230   0.65194E+04
    31.19000     0.42403    -0.24230   0.65907E+04
    31.19000     0.48461    -0.24230   0.16081E+05
    31.19000     0.54518    -0.24230   0.41485E+05
    31.19000     0.60576    -0.24230   0.83025E+05
    31.19000     0.66633    -0.24230   0.13958E+06
    31.19000     0.72691    -0.24230   0.20761E+06
    31.19000     0.78748    -0.24230   0.27209E+06
    31.19000     0.84806    -0.24230   0.30721E+06
    31.19000     0.90864    -0.24230   0.29443E+06
    31.19000     0.96921    -0.24230   0.23912E+06
    31.19000     1.02979    -0.24230   0.16619E+06
    31.19000     1.09036    -0.24230   0.10102E+06
    31.19000     1.15094    -0.24230   0.55689E+05
    31.19000     1.21151    -0.24230   0.29415E+05
    31.19000     1.27209    -0.24230   0.15954E+05
    31.19000     1.33266    -0.24230   0.92644E+04
    31.19000     1.39324    -0.24230   0.52458E+04
    31.19000     1.45382    -0.24230   0.18464E+04
    31.19000     1.51439    -0.24230   0.00000E+00
    31.19000    -1.51439    -0.18173   0.00000E+00
    31.19000    -1.45382    -0.18173   0.19353E+04
    31.19000    -1.39324    -0.18173   0.86763E+04
    31.19000    -1.33266    -0.18173   0.21188E+05
    31.19000    -1.27209    -0.18173   0.37241E+05
    31.19000    -1.21151    -0.18173   0.52546E+05
    31.19000    -1.15094    -0.18173   0.64752E+05
    31.19000    -1.09036    -0.18173   0.75238E+05
    31.19000    -1.02979    -0.18173   0.85398E+05
    31.19000    -0.96921    -0.18173   0.91547E+05
    31.19000    -0.90864    -0.18173   0.86151E+05
    31.19000    -0.84806    -0.18173   0.65898E+05
    31.19000    -0.78748    -0.18173   0.37439E+05
    31.19000    -0.72691    -0.18173   0.13241E+05
    31.19000    -0.66633    -0.18173   0.17412E+04
    31.19000    -0.60576    -0.18173   0.21411E+04
    31.19000    -0.54518    -0.18173   0.74882E+04
    31.19000    -0.48461    -0.18173   0.10883E+05
    31.19000    -0.42403    -0.18173   0.94865E+04
    31.19000    -0.36345    -0.18173   0.51514E+04
    31.19000    -0.30288    -0.18173   0.18923E+04
    31.19000    -0.24230    -0.18173   0.16451E+04
    31.19000    -0.18173    -0.18173   0.26764E+04
    31.19000    -0.12115    -0.18173   0.28688E+04
    31.19000    -0.06058    -0.18173   0.28097E+04
    31.19000     0.00000    -0.18173   0.36309E+04
    31.19000     0.06058    -0.18173   0.39381E+04
    31.19000     0.12115    -0.18173   0.21697E+04
    31.19000     0.18173    -0.18173   0.20913E+03
    31.19000     0.24230    -0.18173   0.67255E+03
    31.19000     0.30288    -0.18173   0.21761E+04
    31.19000     0.36345    -0.18173   0.19918E+04
    31.19000     0.42403    -0.18173   0.23953E+04
    31.19000     0.48461    -0.18173   0.96515E+04
    31.19000     0.54518    -0.18173   0.28023E+05
    31.19000     0.60576    -0.18173   0.60172E+05
    31.19000     0.66633    -0.18173   0.11104E+06
    31.19000     0.72691    -0.18173   0.18158E+06
    31.19000     0.78748    -0.18173   0.25577E+06
    31.19000     0.84806    -0.18173   0.30242E+06
    31.19000     0.90864    -0.18173   0.29767E+06
    31.19000     0.96921    -0.18173   0.24485E+06
    31.19000     1.02979    -0.18173   0.17038E+06
    31.19000     1.09036    -0.18173   0.10244E+06
    31.19000     1.15094    -0.18173   0.55120E+05
    31.19000     1.21151    -0.18173   0.28183E+05
    31.19000     1.27209    -0.18173   0.14950E+05
    31.19000     1.33266    -0.18173   0.88028E+04
    31.19000     1.39324    -0.18173   0.53127E+04
    31.19000     1.45382    -0.18173   0.22171E+04
    31.19000     1.51439    -0.18173   0.00000E+00
    31.19000    -1.51439    -0.12115   0.00000E+00
    31.19000    -1.45382    -0.12115   0.30331E+04
    31.19000    -1.39324    -0.12115   0.10650E+05
    31.19000    -1.33266    -0.12115   0.21658E+05
    31.19000    -1.27209    -0.12115   0.31936E+05
    31.19000    -1.21151    -0.12115   0.36723E+05
    31.19000    -1.15094    -0.12115   0.36123E+05
    31.19000    -1.09036    -0.12115   0.37983E+05
    31.19000    -1.02979    -0.12115   0.51972E+05
    31.19000    -0.96921    -0.12115   0.78084E+05
    31.19000    -0.90864    -0.12115   0.10222E+06
    31.19000    -0.84806    -0.12115   0.10648E+06
    31.19000    -0.78748    -0.12115   0.85271E+05
    31.19000    -0.72691    -0.12115   0.50470E+05
    31.19000    -0.66633    -0.12115   0.20853E+05
    31.19000    -0.60576    -0.12115   0.73797E+04
    31.19000    -0.54518    -0.12115   0.77277E+04
    31.19000    -0.48461    -0.12115   0.11927E+05
    31.19000    -0.42403    -0.12115   0.11811E+05
    31.19000    -0.36345    -0.12115   0.66773E+04
    31.19000    -0.30288    -0.12115   0.16154E+04
    31.19000    -0.24230    -0.12115   0.75645E+03
    31.19000    -0.18173    -0.12115   0.28688E+04
    31.19000    -0.12115    -0.12115   0.42326E+04
    31.19000    -0.06058    -0.12115   0.39397E+04
    31.19000     0.00000    -0.12115   0.37458E+04
    31.19000     0.06058    -0.12115   0.40302E+04
    31.19000     0.12115    -0.12115   0.34626E+04
    31.19000     0.18173    -0.12115   0.21697E+04
    31.19000     0.24230    -0.12115   0.16114E+04
    31.19000     0.30288    -0.12115   0.15307E+04
    31.19000     0.36345    -0.12115   0.70736E+03
    31.19000     0.42403    -0.12115   0.79179E+03
    31.19000     0.48461    -0.12115   0.62434E+04
    31.19000     0.54518    -0.12115   0.21434E+05
    31.19000     0.60576    -0.12115   0.51504E+05
    31.19000     0.66633    -0.12115   0.10318E+06
    31.19000     0.72691    -0.12115   0.17614E+06
    31.19000     0.78748    -0.12115   0.25139E+06
    31.19000     0.84806    -0.12115   0.29614E+06
    31.19000     0.90864    -0.12115   0.28750E+06
    31.19000     0.96921    -0.12115   0.23117E+06
    31.19000     1.02979    -0.12115   0.15545E+06
    31.19000     1.09036    -0.12115   0.88965E+05
    31.19000     1.15094    -0.12115   0.44997E+05
    31.19000     1.21151    -0.12115   0.21932E+05
    31.19000     1.27209    -0.12115   0.11942E+05
    31.19000     1.33266    -0.12115   0.78541E+04
    31.19000     1.39324    -0.12115   0.53050E+04
    31.19000     1.45382    -0.12115   0.24735E+04
    31.19000     1.51439    -0.12115   0.00000E+00
    31.19000    -1.51439    -0.06058   0.00000E+00
    31.19000    -1.45382    -0.06058   0.35131E+04
    31.19000    -1.39324    -0.06058   0.10072E+05
    31.19000    -1.33266    -0.06058   0.17147E+05
    31.19000    -1.27209    -0.06058   0.20940E+05
    31.19000    -1.21151    -0.06058   0.18925E+05
    31.19000    -1.15094    -0.06058   0.14550E+05
    31.19000    -1.09036    -0.06058   0.19413E+05
    31.19000    -1.02979    -0.06058   0.46450E+05
    31.19000    -0.96921    -0.06058   0.96005E+05
    31.19000    -0.90864    -0.06058   0.14849E+06
    31.19000    -0.84806    -0.06058   0.17529E+06
    31.19000    -0.78748    -0.06058   0.16094E+06
    31.19000    -0.72691    -0.06058   0.11523E+06
    31.19000    -0.66633    -0.06058   0.63835E+05
    31.19000    -0.60576    -0.06058   0.28125E+05
    31.19000    -0.54518    -0.06058   0.13065E+05
    31.19000    -0.48461    -0.06058   0.10263E+05
    31.19000    -0.42403    -0.06058   0.89862E+04
    31.19000    -0.36345    -0.06058   0.48910E+04
    31.19000    -0.30288    -0.06058   0.77171E+03
    31.19000    -0.24230    -0.06058   0.39684E+03
    31.19000    -0.18173    -0.06058   0.28097E+04
    31.19000    -0.12115    -0.06058   0.39397E+04
    31.19000    -0.06058    -0.06058   0.25707E+04
    31.19000     0.00000    -0.06058   0.14890E+04
    31.19000     0.06058    -0.06058   0.25486E+04
    31.19000     0.12115    -0.06058   0.40302E+04
    31.19000     0.18173    -0.06058   0.39381E+04
    31.19000     0.24230    -0.06058   0.28027E+04
    31.19000     0.30288    -0.06058   0.18292E+04
    31.19000     0.36345    -0.06058   0.10350E+04
    31.19000     0.42403    -0.06058   0.96461E+03
    31.19000     0.48461    -0.06058   0.47836E+04
    31.19000     0.54518    -0.06058   0.18387E+05
    31.19000     0.60576    -0.06058   0.49685E+05
    31.19000     0.66633    -0.06058   0.10485E+06
    31.19000     0.72691    -0.06058   0.17876E+06
    31.19000     0.78748    -0.06058   0.24800E+06
    31.19000     0.84806    -0.06058   0.28049E+06
    31.19000     0.90864    -0.06058   0.25888E+06
    31.19000     0.96921    -0.06058   0.19502E+06
    31.19000     1.02979    -0.06058   0.12000E+06
    31.19000     1.09036    -0.06058   0.60983E+05
    31.19000     1.15094    -0.06058   0.27294E+05
    31.19000     1.21151    -0.06058   0.13412E+05
    31.19000     1.27209    -0.06058   0.94335E+04
    31.19000     1.33266    -0.06058   0.80643E+04
    31.19000     1.39324    -0.06058   0.59938E+04
    31.19000     1.45382    -0.06058   0.28103E+04
    31.19000     1.51439    -0.06058   0.00000E+00
    31.19000    -1.51439     0.00000   0.00000E+00
    31.19000    -1.45382     0.00000   0.32813E+04
    31.19000    -1.39324     0.00000   0.78782E+04
    31.19000    -1.33266     0.00000   0.11342E+05
    31.19000    -1.27209     0.00000   0.11867E+05
    31.19000    -1.21151     0.00000   0.10253E+05
    31.19000    -1.15094     0.00000   0.12660E+05
    31.19000    -1.09036     0.00000   0.30927E+05
    31.19000    -1.02979     0.00000   0.75554E+05
    31.19000    -0.96921     0.00000   0.14287E+06
    31.19000    -0.90864     0.00000   0.20880E+06
    31.19000    -0.84806     0.00000   0.24085E+06
    31.19000    -0.78748     0.00000   0.22196E+06
    31.19000    -0.72691     0.00000   0.16372E+06
    31.19000    -0.66633     0.00000   0.95948E+05
    31.19000    -0.60576     0.00000   0.44168E+05
    31.19000    -0.54518     0.00000   0.16422E+05
    31.19000    -0.48461     0.00000   0.63905E+04
    31.19000    -0.42403     0.00000   0.38184E+04
    31.19000    -0.36345     0.00000   0.22972E+04
    31.19000    -0.30288     0.00000   0.10947E+04
    31.19000    -0.24230     0.00000   0.17731E+04
    31.19000    -0.18173     0.00000   0.36309E+04
    31.19000    -0.12115     0.00000   0.37458E+04
    31.19000    -0.06058     0.00000   0.14890E+04
    31.19000     0.00000     0.00000   0.40704E-27
    31.19000     0.06058     0.00000   0.14890E+04
    31.19000     0.12115     0.00000   0.37458E+04
    31.19000     0.18173     0.00000   0.36309E+04
    31.19000     0.24230     0.00000   0.17731E+04
    31.19000     0.30288     0.00000   0.10947E+04
    31.19000     0.36345     0.00000   0.22972E+04
    31.19000     0.42403     0.00000   0.38184E+04
    31.19000     0.48461     0.00000   0.63905E+04
    31.19000     0.54518     0.00000   0.16422E+05
    31.19000     0.60576     0.00000   0.44168E+05
    31.19000     0.66633     0.00000   0.95948E+05
    31.19000     0.72691     0.00000   0.16372E+06
    31.19000     0.78748     0.00000   0.22196E+06
    31.19000     0.84806     0.00000   0.24085E+06
    31.19000     0.90864     0.00000   0.20880E+06
    31.19000     0.96921     0.00000   0.14287E+06
    31.19000     1.02979     0.00000   0.75554E+05
    31.19000     1.09036     0.00000   0.30927E+05
    31.19000     1.15094     0.00000   0.12660E+05
    31.19000     1.21151     0.00000   0.10253E+05
    31.19000     1.27209     0.00000   0.11867E+05
    31.19000     1.33266     0.00000   0.11342E+05
    31.19000     1.39324     0.00000   0.78782E+04
    31.19000     1.45382     0.00000   0.32813E+04
    31.19000     1.51439     0.00000   0.00000E+00
    31.19000    -1.51439     0.06058   0.00000E+00
    31.19000    -1.45382     0.06058   0.28103E+04
    31.19000    -1.39324     0.06058   0.59938E+04
    31.19000    -1.33266     0.06058   0.80643E+04
    31.19000    -1.27209     0.06058   0.94335E+04
    31.19000    -1.21151     0.06058   0.13412E+05
    31.19000    -1.15094     0.06058   0.27294E+05
    31.19000    -1.09036     0.06058   0.60983E+05
    31.19000    -1.02979     0.06058   0.12000E+06
    31.19000    -0.96921     0.06058   0.19502E+06
    31.19000    -0.90864     0.06058   0.25888E+06
    31.19000    -0.84806     0.06058   0.28049E+06
    31.19000    -0.78748     0.06058   0.24800E+06
    31.19000    -0.72691     0.06058   0.17876E+06
    31.19000    -0.66633     0.06058   0.10485E+06
    31.19000    -0.60576     0.06058   0.49685E+05
    31.19000    -0.54518     0.06058   0.18387E+05
    31.19000    -0.48461     0.06058   0.47836E+04
    31.19000    -0.42403     0.06058   0.96461E+03
    31.19000    -0.36345     0.06058   0.10350E+04
    31.19000    -0.30288     0.06058   0.18292E+04
    31.19000    -0.24230     0.06058   0.28027E+04
    31.19000    -0.18173     0.06058   0.39381E+04
    31.19000    -0.12115     0.06058   0.40302E+04
    31.19000    -0.06058     0.06058   0.25486E+04
    31.19000     0.00000     0.06058   0.14890E+04
    31.19000     0.06058     0.06058   0.25707E+04
    31.19000     0.12115     0.06058   0.39397E+04
    31.19000     0.18173     0.06058   0.28097E+04
    31.19000     0.24230     0.06058   0.39684E+03
    31.19000     0.30288     0.06058   0.77171E+03
    31.19000     0.36345     0.06058   0.48910E+04
    31.19000     0.42403     0.06058   0.89862E+04
    31.19000     0.48461     0.06058   0.10263E+05
    31.19000     0.54518     0.06058   0.13065E+05
    31.19000     0.60576     0.06058   0.28125E+05
    31.19000     0.66633     0.06058   0.63835E+05
    31.19000     0.72691     0.06058   0.11523E+06
    31.19000     0.78748     0.06058   0.16094E+06
    31.19000     0.84806     0.06058   0.17529E+06
    31.19000     0.90864     0.06058   0.14849E+06
    31.19000     0.96921     0.06058   0.96005E+05
    31.19000     1.02979     0.06058   0.46450E+05
    31.19000     1.09036     0.06058   0.19413E+05
    31.19000     1.15094     0.06058   0.14550E+05
    31.19000     1.21151     0.06058   0.18925E+05
    31.19000     1.27209     0.06058   0.20940E+05
    31.19000     1.33266     0.06058   0.17147E+05
    31.19000     1.39324     0.06058   0.10072E+05
    31.19000     1.45382     0.06058   0.35131E+04
    31.19000     1.51439     0.06058   0.00000E+00
    31.19000    -1.51439     0.12115   0.00000E+00
    31.19000    -1.45382     0.12115   0.24735E+04
    31.19000    -1.39324     0.12115   0.53050E+04
    31.19000    -1.33266     0.12115   0.78541E+04
    31.19000    -1.27209     0.12115   0.11942E+05
    31.19000    -1.21151     0.12115   0.21932E+05
    31.19000    -1.15094     0.12115   0.44997E+05
    31.19000    -1.09036     0.12115   0.88965E+05
    31.19000    -1.02979     0.12115   0.15545E+06
    31.19000    -0.96921     0.12115   0.23117E+06
    31.19000    -0.90864     0.12115   0.28750E+06
    31.19000    -0.84806     0.12115   0.29614E+06
    31.19000    -0.78748     0.12115   0.25139E+06
    31.19000    -0.72691     0.12115   0.17614E+06
    31.19000    -0.66633     0.12115   0.10318E+06
    31.19000    -0.60576     0.12115   0.51504E+05
    31.19000    -0.54518     0.12115   0.21434E+05
    31.19000    -0.48461     0.12115   0.62434E+04
    31.19000    -0.42403     0.12115   0.79179E+03
    31.19000    -0.36345     0.12115   0.70736E+03
    31.19000    -0.30288     0.12115   0.15307E+04
    31.19000    -0.24230     0.12115   0.16114E+04
    31.19000    -0.18173     0.12115   0.21697E+04
    31.19000    -0.12115     0.12115   0.34626E+04
    31.19000    -0.06058     0.12115   0.40302E+04
    31.19000     0.00000     0.12115   0.37458E+04
    31.19000     0.06058     0.12115   0.39397E+04
    31.19000     0.12115     0.12115   0.42326E+04
    31.19000     0.18173     0.12115   0.28688E+04
    31.19000     0.24230     0.12115   0.75645E+03
    31.19000     0.30288     0.12115   0.16154E+04
    31.19000     0.36345     0.12115   0.66773E+04
    31.19000     0.42403     0.12115   0.11811E+05
    31.19000     0.48461     0.12115   0.11927E+05
    31.19000     0.54518     0.12115   0.77277E+04
    31.19000     0.60576     0.12115   0.73797E+04
    31.19000     0.66633     0.12115   0.20853E+05
    31.19000     0.72691     0.12115   0.50470E+05
    31.19000     0.78748     0.12115   0.85271E+05
    31.19000     0.84806     0.12115   0.10648E+06
    31.19000     0.90864     0.12115   0.10222E+06
    31.19000     0.96921     0.12115   0.78084E+05
    31.19000     1.02979     0.12115   0.51972E+05
    31.19000     1.09036     0.12115   0.37983E+05
    31.19000     1.15094     0.12115   0.36123E+05
    31.19000     1.21151     0.12115   0.36723E+05
    31.19000     1.27209     0.12115   0.31936E+05
    31.19000     1.33266     0.12115   0.21658E+05
    31.19000     1.39324     0.12115   0.10650E+05
    31.19000     1.45382     0.12115   0.30331E+04
    31.19000     1.51439     0.12115   0.00000E+00
    31.19000    -1.51439     0.18173   0.00000E+00
    31.19000    -1.45382     0.18173   0.22171E+04
    31.19000    -1.39324     0.18173   0.53127E+04
    31.19000    -1.33266     0.18173   0.88028E+04
    31.19000    -1.27209     0.18173   0.14950E+05
    31.19000    -1.21151     0.18173   0.28183E+05
    31.19000    -1.15094     0.18173   0.55120E+05
    31.19000    -1.09036     0.18173   0.10244E+06
    31.19000    -1.02979     0.18173   0.17038E+06
    31.19000    -0.96921     0.18173   0.24485E+06
    31.19000    -0.90864     0.18173   0.29767E+06
    31.19000    -0.84806     0.18173   0.30242E+06
    31.19000    -0.78748     0.18173   0.25577E+06
    31.19000    -0.72691     0.18173   0.18158E+06
    31.19000    -0.66633     0.18173   0.11104E+06
    31.19000    -0.60576     0.18173   0.60172E+05
    31.19000    -0.54518     0.18173   0.28023E+05
    31.19000    -0.48461     0.18173   0.96515E+04
    31.19000    -0.42403     0.18173   0.23953E+04
    31.19000    -0.36345     0.18173   0.19918E+04
    31.19000    -0.30288     0.18173   0.21761E+04
    31.19000    -0.24230     0.18173   0.67255E+03
    31.19000    -0.18173     0.18173   0.20913E+03
    31.19000    -0.12115     0.18173   0.21697E+04
    31.19000    -0.06058     0.18173   0.39381E+04
    31.19000     0.00000     0.18173   0.36309E+04
    31.19000     0.06058     0.18173   0.28097E+04
    31.19000     0.12115     0.18173   0.28688E+04
    31.19000     0.18173     0.18173   0.26764E+04
    31.19000     0.24230     0.18173   0.16451E+04
    31.19000     0.30288     0.18173   0.18923E+04
    31.19000     0.36345     0.18173   0.51514E+04
    31.19000     0.42403     0.18173   0.94865E+04
    31.19000     0.48461     0.18173   0.10883E+05
    31.19000     0.54518     0.18173   0.74882E+04
    31.19000     0.60576     0.18173   0.21411E+04
    31.19000     0.66633     0.18173   0.17412E+04
    31.19000     0.72691     0.18173   0.13241E+05
    31.19000     0.78748     0.18173   0.37439E+05
    31.19000     0.84806     0.18173   0.65898E+05
    31.19000     0.90864     0.18173   0.86151E+05
    31.19000     0.96921     0.18173   0.91547E+05
    31.19000     1.02979     0.18173   0.85398E+05
    31.19000     1.09036     0.18173   0.75238E+05
    31.19000     1.15094     0.18173   0.64752E+05
    31.19000     1.21151     0.18173   0.52546E+05
    31.19000     1.27209     0.18173   0.37241E+05
    31.19000     1.33266     0.18173   0.21188E+05
    31.19000     1.39324     0.18173   0.86763E+04
    31.19000     1.45382     0.18173   0.19353E+04
    31.19000     1.51439     0.18173   0.00000E+00
    31.19000    -1.51439     0.24230   0.00000E+00
    31.19000    -1.45382     0.24230   0.18464E+04
    31.19000    -1.39324     0.24230   0.52458E+04
    31.19000    -1.33266     0.24230   0.92644E+04
    31.19000    -1.27209     0.24230   0.15954E+05
    31.19000    -1.21151     0.24230   0.29415E+05
    31.19000    -1.15094     0.24230   0.55689E+05
    31.19000    -1.09036     0.24230   0.10102E+06
    31.19000    -1.02979     0.24230   0.16619E+06
    31.19000    -0.96921     0.24230   0.23912E+06
    31.19000    -0.90864     0.24230   0.29443E+06
    31.19000    -0.84806     0.24230   0.30721E+06
    31.19000    -0.78748     0.24230   0.27209E+06
    31.19000    -0.72691     0.24230   0.20761E+06
    31.19000    -0.66633     0.24230   0.13958E+06
    31.19000    -0.60576     0.24230   0.83025E+05
    31.19000    -0.54518     0.24230   0.41485E+05
    31.19000    -0.48461     0.24230   0.16081E+05
    31.19000    -0.42403     0.24230   0.65907E+04
    31.19000    -0.36345     0.24230   0.65194E+04
    31.19000    -0.30288     0.24230   0.63464E+04
    31.19000    -0.24230     0.24230   0.30313E+04
    31.19000    -0.18173     0.24230   0.67255E+03
    31.19000    -0.12115     0.24230   0.16114E+04
    31.19000    -0.06058     0.24230   0.28027E+04
    31.19000     0.00000     0.24230   0.17731E+04
    31.19000     0.06058     0.24230   0.39684E+03
    31.19000     0.12115     0.24230   0.75645E+03
    31.19000     0.18173     0.24230   0.16451E+04
    31.19000     0.24230     0.24230   0.13660E+04
    31.19000     0.30288     0.24230   0.87589E+03
    31.19000     0.36345     0.24230   0.23476E+04
    31.19000     0.42403     0.24230   0.68124E+04
    31.19000     0.48461     0.24230   0.14113E+05
    31.19000     0.54518     0.24230   0.22870E+05
    31.19000     0.60576     0.24230   0.29963E+05
    31.19000     0.66633     0.24230   0.33059E+05
    31.19000     0.72691     0.24230   0.35178E+05
    31.19000     0.78748     0.24230   0.44096E+05
    31.19000     0.84806     0.24230   0.64421E+05
    31.19000     0.90864     0.24230   0.90890E+05
    31.19000     0.96921     0.24230   0.11134E+06
    31.19000     1.02979     0.24230   0.11629E+06
    31.19000     1.09036     0.24230   0.10488E+06
    31.19000     1.15094     0.24230   0.82917E+05
    31.19000     1.21151     0.24230   0.57511E+05
    31.19000     1.27209     0.24230   0.34073E+05
    31.19000     1.33266     0.24230   0.16138E+05
    31.19000     1.39324     0.24230   0.53429E+04
    31.19000     1.45382     0.24230   0.85523E+03
    31.19000     1.51439     0.24230   0.00000E+00
    31.19000    -1.51439     0.30288   0.00000E+00
    31.19000    -1.45382     0.30288   0.13028E+04
    31.19000    -1.39324     0.30288   0.47953E+04
    31.19000    -1.33266     0.30288   0.88801E+04
    31.19000    -1.27209     0.30288   0.15070E+05
    31.19000    -1.21151     0.30288   0.26955E+05
    31.19000    -1.15094     0.30288   0.49891E+05
    31.19000    -1.09036     0.30288   0.89706E+05
    31.19000    -1.02979     0.30288   0.14832E+06
    31.19000    -0.96921     0.30288   0.21735E+06
    31.19000    -0.90864     0.30288   0.27670E+06
    31.19000    -0.84806     0.30288   0.30427E+06
    31.19000    -0.78748     0.30288   0.29075E+06
    31.19000    -0.72691     0.30288   0.24424E+06
    31.19000    -0.66633     0.30288   0.18086E+06
    31.19000    -0.60576     0.30288   0.11498E+06
    31.19000    -0.54518     0.30288   0.58914E+05
    31.19000    -0.48461     0.30288   0.23452E+05
    31.19000    -0.42403     0.30288   0.11033E+05
    31.19000    -0.36345     0.30288   0.11402E+05
    31.19000    -0.30288     0.30288   0.11095E+05
    31.19000    -0.24230     0.30288   0.63464E+04
    31.19000    -0.18173     0.30288   0.21761E+04
    31.19000    -0.12115     0.30288   0.15307E+04
    31.19000    -0.06058     0.30288   0.18292E+04
    31.19000     0.00000     0.30288   0.10947E+04
    31.19000     0.06058     0.30288   0.77171E+03
    31.19000     0.12115     0.30288   0.16154E+04
    31.19000     0.18173     0.30288   0.18923E+04
    31.19000     0.24230     0.30288   0.87589E+03
    31.19000     0.30288     0.30288   0.46651E+03
    31.19000     0.36345     0.30288   0.29285E+04
    31.19000     0.42403     0.30288   0.10542E+05
    31.19000     0.48461     0.30288   0.27109E+05
    31.19000     0.54518     0.30288   0.54464E+05
    31.19000     0.60576     0.30288   0.85521E+05
    31.19000     0.66633     0.30288   0.10566E+06
    31.19000     0.72691     0.30288   0.10583E+06
    31.19000     0.78748     0.30288   0.93195E+05
    31.19000     0.84806     0.30288   0.85251E+05
    31.19000     0.90864     0.30288   0.92543E+05
    31.19000     0.96921     0.30288   0.10878E+06
    31.19000     1.02979     0.30288   0.11787E+06
    31.19000     1.09036     0.30288   0.10880E+06
    31.19000     1.15094     0.30288   0.83500E+05
    31.19000     1.21151     0.30288   0.52680E+05
    31.19000     1.27209     0.30288   0.26743E+05
    31.19000     1.33266     0.30288   0.10316E+05
    31.19000     1.39324     0.30288   0.25918E+04
    31.19000     1.45382     0.30288   0.24695E+03
    31.19000     1.51439     0.30288   0.00000E+00
    31.19000    -1.51439     0.36345   0.00000E+00
    31.19000    -1.45382     0.36345   0.64887E+03
    31.19000    -1.39324     0.36345   0.39906E+04
    31.19000    -1.33266     0.36345   0.78970E+04
    31.19000    -1.27209     0.36345   0.13188E+05
    31.19000    -1.21151     0.36345   0.22738E+05
    31.19000    -1.15094     0.36345   0.40889E+05
    31.19000    -1.09036     0.36345   0.72554E+05
    31.19000    -1.02979     0.36345   0.12036E+06
    31.19000    -0.96921     0.36345   0.17999E+06
    31.19000    -0.90864     0.36345   0.23833E+06
    31.19000    -0.84806     0.36345   0.27847E+06
    31.19000    -0.78748     0.36345   0.28802E+06
    31.19000    -0.72691     0.36345   0.26300E+06
    31.19000    -0.66633     0.36345   0.20738E+06
    31.19000    -0.60576     0.36345   0.13418E+06
    31.19000    -0.54518     0.36345   0.65540E+05
    31.19000    -0.48461     0.36345   0.22498E+05
    31.19000    -0.42403     0.36345   0.92385E+04
    31.19000    -0.36345     0.36345   0.11092E+05
    31.19000    -0.30288     0.36345   0.11402E+05
    31.19000    -0.24230     0.36345   0.65194E+04
    31.19000    -0.18173     0.36345   0.19918E+04
    31.19000    -0.12115     0.36345   0.70736E+03
    31.19000    -0.06058     0.36345   0.10350E+04
    31.19000     0.00000     0.36345   0.22972E+04
    31.19000     0.06058     0.36345   0.48910E+04
    31.19000     0.12115     0.36345   0.66773E+04
    31.19000     0.18173     0.36345   0.51514E+04
    31.19000     0.24230     0.36345   0.23476E+04
    31.19000     0.30288     0.36345   0.29285E+04
    31.19000     0.36345     0.36345   0.89245E+04
    31.19000     0.42403     0.36345   0.21635E+05
    31.19000     0.48461     0.36345   0.47030E+05
    31.19000     0.54518     0.36345   0.90861E+05
    31.19000     0.60576     0.36345   0.14492E+06
    31.19000     0.66633     0.36345   0.18430E+06
    31.19000     0.72691     0.36345   0.18593E+06
    31.19000     0.78748     0.36345   0.15105E+06
    31.19000     0.84806     0.36345   0.10610E+06
    31.19000     0.90864     0.36345   0.79770E+05
    31.19000     0.96921     0.36345   0.79504E+05
    31.19000     1.02979     0.36345   0.89655E+05
    31.19000     1.09036     0.36345   0.89666E+05
    31.19000     1.15094     0.36345   0.72089E+05
    31.19000     1.21151     0.36345   0.44948E+05
    31.19000     1.27209     0.36345   0.20926E+05
    31.19000     1.33266     0.36345   0.67249E+04
    31.19000     1.39324     0.36345   0.12115E+04
    31.19000     1.45382     0.36345   0.44802E+02
    31.19000     1.51439     0.36345   0.00000E+00
    31.19000    -1.51439     0.42403   0.00000E+00
    31.19000    -1.45382     0.42403   0.00000E+00
    31.19000    -1.39324     0.42403   0.29487E+04
    31.19000    -1.33266     0.42403   0.65518E+04
    31.19000    -1.27209     0.42403   0.10834E+05
    31.19000    -1.21151     0.42403   0.17727E+05
    31.19000    -1.15094     0.42403   0.30201E+05
    31.19000    -1.09036     0.42403   0.51667E+05
    31.19000    -1.02979     0.42403   0.84596E+05
    31.19000    -0.96921     0.42403   0.12804E+06
    31.19000    -0.90864     0.42403   0.17622E+06
    31.19000    -0.84806     0.42403   0.21931E+06
    31.19000    -0.78748     0.42403   0.24451E+06
    31.19000    -0.72691     0.42403   0.23792E+06
    31.19000    -0.66633     0.42403   0.19244E+06
    31.19000    -0.60576     0.42403   0.11956E+06
    31.19000    -0.54518     0.42403   0.49349E+05
    31.19000    -0.48461     0.42403   0.95293E+04
    31.19000    -0.42403     0.42403   0.27456E+04
    31.19000    -0.36345     0.42403   0.92385E+04
    31.19000    -0.30288     0.42403   0.11033E+05
    31.19000    -0.24230     0.42403   0.65907E+04
    31.19000    -0.18173     0.42403   0.23953E+04
    31.19000    -0.12115     0.42403   0.79179E+03
    31.19000    -0.06058     0.42403   0.96461E+03
    31.19000     0.00000     0.42403   0.38184E+04
    31.19000     0.06058     0.42403   0.89862E+04
    31.19000     0.12115     0.42403   0.11811E+05
    31.19000     0.18173     0.42403   0.94865E+04
    31.19000     0.24230     0.42403   0.68124E+04
    31.19000     0.30288     0.42403   0.10542E+05
    31.19000     0.36345     0.42403   0.21635E+05
    31.19000     0.42403     0.42403   0.39511E+05
    31.19000     0.48461     0.42403   0.70840E+05
    31.19000     0.54518     0.42403   0.12402E+06
    31.19000     0.60576     0.42403   0.19114E+06
    31.19000     0.66633     0.42403   0.24201E+06
    31.19000     0.72691     0.42403   0.24457E+06
    31.19000     0.78748     0.42403   0.19395E+06
    31.19000     0.84806     0.42403   0.11972E+06
    31.19000     0.90864     0.42403   0.62694E+05
    31.19000     0.96921     0.42403   0.43593E+05
    31.19000     1.02979     0.42403   0.52023E+05
    31.19000     1.09036     0.42403   0.62235E+05
    31.19000     1.15094     0.42403   0.57113E+05
    31.19000     1.21151     0.42403   0.38307E+05
    31.19000     1.27209     0.42403   0.18031E+05
    31.19000     1.33266     0.42403   0.53693E+04
    31.19000     1.39324     0.42403   0.75044E+03
    31.19000     1.45382     0.42403   0.00000E+00
    31.19000     1.51439     0.42403   0.00000E+00
    31.19000    -1.51439     0.48461   0.00000E+00
    31.19000    -1.45382     0.48461   0.00000E+00
    31.19000    -1.39324     0.48461   0.18147E+04
    31.19000    -1.33266     0.48461   0.50397E+04
    31.19000    -1.27209     0.48461   0.83385E+04
    31.19000    -1.21151     0.48461   0.12584E+05
    31.19000    -1.15094     0.48461   0.19286E+05
    31.19000    -1.09036     0.48461   0.30129E+05
    31.19000    -1.02979     0.48461   0.46747E+05
    31.19000    -0.96921     0.48461   0.70345E+05
    31.19000    -0.90864     0.48461   0.10146E+06
    31.19000    -0.84806     0.48461   0.13773E+06
    31.19000    -0.78748     0.48461   0.16850E+06
    31.19000    -0.72691     0.48461   0.17425E+06
    31.19000    -0.66633     0.48461   0.14076E+06
    31.19000    -0.60576     0.48461   0.78929E+05
    31.19000    -0.54518     0.48461   0.23078E+05
    31.19000    -0.48461     0.48461   0.12130E+04
    31.19000    -0.42403     0.48461   0.95293E+04
    31.19000    -0.36345     0.48461   0.22498E+05
    31.19000    -0.30288     0.48461   0.23452E+05
    31.19000    -0.24230     0.48461   0.16081E+05
    31.19000    -0.18173     0.48461   0.96515E+04
    31.19000    -0.12115     0.48461   0.62434E+04
    31.19000    -0.06058     0.48461   0.47836E+04
    31.19000     0.00000     0.48461   0.63905E+04
    31.19000     0.06058     0.48461   0.10263E+05
    31.19000     0.12115     0.48461   0.11927E+05
    31.19000     0.18173     0.48461   0.10883E+05
    31.19000     0.24230     0.48461   0.14113E+05
    31.19000     0.30288     0.48461   0.27109E+05
    31.19000     0.36345     0.48461   0.47030E+05
    31.19000     0.42403     0.48461   0.70840E+05
    31.19000     0.48461     0.48461   0.10546E+06
    31.19000     0.54518     0.48461   0.16028E+06
    31.19000     0.60576     0.48461   0.22763E+06
    31.19000     0.66633     0.48461   0.27716E+06
    31.19000     0.72691     0.48461   0.27613E+06
    31.19000     0.78748     0.48461   0.21782E+06
    31.19000     0.84806     0.48461   0.13014E+06
    31.19000     0.90864     0.48461   0.55845E+05
    31.19000     0.96921     0.48461   0.21907E+05
    31.19000     1.02979     0.48461   0.24321E+05
    31.19000     1.09036     0.48461   0.38495E+05
    31.19000     1.15094     0.48461   0.42519E+05
    31.19000     1.21151     0.48461   0.31872E+05
    31.19000     1.27209     0.48461   0.15939E+05
    31.19000     1.33266     0.48461   0.47444E+04
    31.19000     1.39324     0.48461   0.56185E+03
    31.19000     1.45382     0.48461   0.00000E+00
    31.19000     1.51439     0.48461   0.00000E+00
    31.19000    -1.51439     0.54518   0.00000E+00
    31.19000    -1.45382     0.54518   0.00000E+00
    31.19000    -1.39324     0.54518   0.73303E+03
    31.19000    -1.33266     0.54518   0.35668E+04
    31.19000    -1.27209     0.54518   0.62170E+04
    31.19000    -1.21151     0.54518   0.86254E+04
    31.19000    -1.15094     0.54518   0.11189E+05
    31.19000    -1.09036     0.54518   0.14246E+05
    31.19000    -1.02979     0.54518   0.18429E+05
    31.19000    -0.96921     0.54518   0.25867E+05
    31.19000    -0.90864     0.54518   0.41293E+05
    31.19000    -0.84806     0.54518   0.68161E+05
    31.19000    -0.78748     0.54518   0.98758E+05
    31.19000    -0.72691     0.54518   0.11183E+06
    31.19000    -0.66633     0.54518   0.90908E+05
    31.19000    -0.60576     0.54518   0.47903E+05
    31.19000    -0.54518     0.54518   0.17873E+05
    31.19000    -0.48461     0.54518   0.23078E+05
    31.19000    -0.42403     0.54518   0.49349E+05
    31.19000    -0.36345     0.54518   0.65540E+05
    31.19000    -0.30288     0.54518   0.58914E+05
    31.19000    -0.24230     0.54518   0.41485E+05
    31.19000    -0.18173     0.54518   0.28023E+05
    31.19000    -0.12115     0.54518   0.21434E+05
    31.19000    -0.06058     0.54518   0.18387E+05
    31.19000     0.00000     0.54518   0.16422E+05
    31.19000     0.06058     0.54518   0.13065E+05
    31.19000     0.12115     0.54518   0.77277E+04
    31.19000     0.18173     0.54518   0.74882E+04
    31.19000     0.24230     0.54518   0.22870E+05
    31.19000     0.30288     0.54518   0.54464E+05
    31.19000     0.36345     0.54518   0.90861E+05
    31.19000     0.42403     0.54518   0.12402E+06
    31.19000     0.48461     0.54518   0.16028E+06
    31.19000     0.54518     0.54518   0.20932E+06
    31.19000     0.60576     0.54518   0.26427E+06
    31.19000     0.66633     0.54518   0.29891E+06
    31.19000     0.72691     0.54518   0.28713E+06
    31.19000     0.78748     0.54518   0.22537E+06
    31.19000     0.84806     0.54518   0.13780E+06
    31.19000     0.90864     0.54518   0.60545E+05
    31.19000     0.96921     0.54518   0.18485E+05
    31.19000     1.02979     0.54518   0.12045E+05
    31.19000     1.09036     0.54518   0.22475E+05
    31.19000     1.15094     0.54518   0.29230E+05
    31.19000     1.21151     0.54518   0.24273E+05
    31.19000     1.27209     0.54518   0.12889E+05
    31.19000     1.33266     0.54518   0.38212E+04
    31.19000     1.39324     0.54518   0.30227E+03
    31.19000     1.45382     0.54518   0.00000E+00
    31.19000     1.51439     0.54518   0.00000E+00
    31.19000    -1.51439     0.60576   0.00000E+00
    31.19000    -1.45382     0.60576   0.00000E+00
    31.19000    -1.39324     0.60576   0.00000E+00
    31.19000    -1.33266     0.60576   0.22305E+04
    31.19000    -1.27209     0.60576   0.48629E+04
    31.19000    -1.21151     0.60576   0.71314E+04
    31.19000    -1.15094     0.60576   0.89464E+04
    31.19000    -1.09036     0.60576   0.10038E+05
    31.19000    -1.02979     0.60576   0.10285E+05
    31.19000    -0.96921     0.60576   0.11682E+05
    31.19000    -0.90864     0.60576   0.20484E+05
    31.19000    -0.84806     0.60576   0.42737E+05
    31.19000    -0.78748     0.60576   0.72345E+05
    31.19000    -0.72691     0.60576   0.88535E+05
    31.19000    -0.66633     0.60576   0.76668E+05
    31.19000    -0.60576     0.60576   0.51730E+05
    31.19000    -0.54518     0.60576   0.47903E+05
    31.19000    -0.48461     0.60576   0.78929E+05
    31.19000    -0.42403     0.60576   0.11956E+06
    31.19000    -0.36345     0.60576   0.13418E+06
    31.19000    -0.30288     0.60576   0.11498E+06
    31.19000    -0.24230     0.60576   0.83025E+05
    31.19000    -0.18173     0.60576   0.60172E+05
    31.19000    -0.12115     0.60576   0.51504E+05
    31.19000    -0.06058     0.60576   0.49685E+05
    31.19000     0.00000     0.60576   0.44168E+05
    31.19000     0.06058     0.60576   0.28125E+05
    31.19000     0.12115     0.60576   0.73797E+04
    31.19000     0.18173     0.60576   0.21411E+04
    31.19000     0.24230     0.60576   0.29963E+05
    31.19000     0.30288     0.60576   0.85521E+05
    31.19000     0.36345     0.60576   0.14492E+06
    31.19000     0.42403     0.60576   0.19114E+06
    31.19000     0.48461     0.60576   0.22763E+06
    31.19000     0.54518     0.60576   0.26427E+06
    31.19000     0.60576     0.60576   0.29702E+06
    31.19000     0.66633     0.60576   0.30735E+06
    31.19000     0.72691     0.60576   0.27960E+06
    31.19000     0.78748     0.60576   0.21596E+06
    31.19000     0.84806     0.60576   0.13638E+06
    31.19000     0.90864     0.60576   0.66555E+05
    31.19000     0.96921     0.60576   0.23960E+05
    31.19000     1.02979     0.60576   0.10263E+05
    31.19000     1.09036     0.60576   0.13564E+05
    31.19000     1.15094     0.60576   0.18442E+05
    31.19000     1.21151     0.60576   0.16402E+05
    31.19000     1.27209     0.60576   0.90156E+04
    31.19000     1.33266     0.60576   0.24467E+04
    31.19000     1.39324     0.60576   0.00000E+00
    31.19000     1.45382     0.60576   0.00000E+00
    31.19000     1.51439     0.60576   0.00000E+00
    31.19000    -1.51439     0.66633   0.00000E+00
    31.19000    -1.45382     0.66633   0.00000E+00
    31.19000    -1.39324     0.66633   0.00000E+00
    31.19000    -1.33266     0.66633   0.96943E+03
    31.19000    -1.27209     0.66633   0.38875E+04
    31.19000    -1.21151     0.66633   0.74420E+04
    31.19000    -1.15094     0.66633   0.11571E+05
    31.19000    -1.09036     0.66633   0.16007E+05
    31.19000    -1.02979     0.66633   0.20210E+05
    31.19000    -0.96921     0.66633   0.25350E+05
    31.19000    -0.90864     0.66633   0.36887E+05
    31.19000    -0.84806     0.66633   0.60136E+05
    31.19000    -0.78748     0.66633   0.88454E+05
    31.19000    -0.72691     0.66633   0.10235E+06
    31.19000    -0.66633     0.66633   0.91741E+05
    31.19000    -0.60576     0.66633   0.76668E+05
    31.19000    -0.54518     0.66633   0.90908E+05
    31.19000    -0.48461     0.66633   0.14076E+06
    31.19000    -0.42403     0.66633   0.19244E+06
    31.19000    -0.36345     0.66633   0.20738E+06
    31.19000    -0.30288     0.66633   0.18086E+06
    31.19000    -0.24230     0.66633   0.13958E+06
    31.19000    -0.18173     0.66633   0.11104E+06
    31.19000    -0.12115     0.66633   0.10318E+06
    31.19000    -0.06058     0.66633   0.10485E+06
    31.19000     0.00000     0.66633   0.95948E+05
    31.19000     0.06058     0.66633   0.63835E+05
    31.19000     0.12115     0.66633   0.20853E+05
    31.19000     0.18173     0.66633   0.17412E+04
    31.19000     0.24230     0.66633   0.33059E+05
    31.19000     0.30288     0.66633   0.10566E+06
    31.19000     0.36345     0.66633   0.18430E+06
    31.19000     0.42403     0.66633   0.24201E+06
    31.19000     0.48461     0.66633   0.27716E+06
    31.19000     0.54518     0.66633   0.29891E+06
    31.19000     0.60576     0.66633   0.30735E+06
    31.19000     0.66633     0.66633   0.29318E+06
    31.19000     0.72691     0.66633   0.25125E+06
    31.19000     0.78748     0.66633   0.18878E+06
    31.19000     0.84806     0.66633   0.12148E+06
    31.19000     0.90864     0.66633   0.64916E+05
    31.19000     0.96921     0.66633   0.28274E+05
    31.19000     1.02979     0.66633   0.12137E+05
    31.19000     1.09036     0.66633   0.97302E+04
    31.19000     1.15094     0.66633   0.11305E+05
    31.19000     1.21151     0.66633   0.10014E+05
    31.19000     1.27209     0.66633   0.53195E+04
    31.19000     1.33266     0.66633   0.97981E+03
    31.19000     1.39324     0.66633   0.00000E+00
    31.19000     1.45382     0.66633   0.00000E+00
    31.19000     1.51439     0.66633   0.00000E+00
    31.19000    -1.51439     0.72691   0.00000E+00
    31.19000    -1.45382     0.72691   0.00000E+00
    31.19000    -1.39324     0.72691   0.00000E+00
    31.19000    -1.33266     0.72691   0.00000E+00
    31.19000    -1.27209     0.72691   0.24693E+04
    31.19000    -1.21151     0.72691   0.70176E+04
    31.19000    -1.15094     0.72691   0.13684E+05
    31.19000    -1.09036     0.72691   0.22443E+05
    31.19000    -1.02979     0.72691   0.32653E+05
    31.19000    -0.96921     0.72691   0.44623E+05
    31.19000    -0.90864     0.72691   0.61997E+05
    31.19000    -0.84806     0.72691   0.87476E+05
    31.19000    -0.78748     0.72691   0.11246E+06
    31.19000    -0.72691     0.72691   0.11890E+06
    31.19000    -0.66633     0.72691   0.10235E+06
    31.19000    -0.60576     0.72691   0.88535E+05
    31.19000    -0.54518     0.72691   0.11183E+06
    31.19000    -0.48461     0.72691   0.17425E+06
    31.19000    -0.42403     0.72691   0.23792E+06
    31.19000    -0.36345     0.72691   0.26300E+06
    31.19000    -0.30288     0.72691   0.24424E+06
    31.19000    -0.24230     0.72691   0.20761E+06
    31.19000    -0.18173     0.72691   0.18158E+06
    31.19000    -0.12115     0.72691   0.17614E+06
    31.19000    -0.06058     0.72691   0.17876E+06
    31.19000     0.00000     0.72691   0.16372E+06
    31.19000     0.06058     0.72691   0.11523E+06
    31.19000     0.12115     0.72691   0.50470E+05
    31.19000     0.18173     0.72691   0.13241E+05
    31.19000     0.24230     0.72691   0.35178E+05
    31.19000     0.30288     0.72691   0.10583E+06
    31.19000     0.36345     0.72691   0.18593E+06
    31.19000     0.42403     0.72691   0.24457E+06
    31.19000     0.48461     0.72691   0.27613E+06
    31.19000     0.54518     0.72691   0.28713E+06
    31.19000     0.60576     0.72691   0.27960E+06
    31.19000     0.66633     0.72691   0.25125E+06
    31.19000     0.72691     0.72691   0.20447E+06
    31.19000     0.78748     0.72691   0.14893E+06
    31.19000     0.84806     0.72691   0.96354E+05
    31.19000     0.90864     0.72691   0.54868E+05
    31.19000     0.96921     0.72691   0.27536E+05
    31.19000     1.02979     0.72691   0.13372E+05
    31.19000     1.09036     0.72691   0.84974E+04
    31.19000     1.15094     0.72691   0.74754E+04
    31.19000     1.21151     0.72691   0.58123E+04
    31.19000     1.27209     0.72691   0.25256E+04
    31.19000     1.33266     0.72691   0.00000E+00
    31.19000     1.39324     0.72691   0.00000E+00
    31.19000     1.45382     0.72691   0.00000E+00
    31.19000     1.51439     0.72691   0.00000E+00
    31.19000    -1.51439     0.78748   0.00000E+00
    31.19000    -1.45382     0.78748   0.00000E+00
    31.19000    -1.39324     0.78748   0.00000E+00
    31.19000    -1.33266     0.78748   0.00000E+00
    31.19000    -1.27209     0.78748   0.71452E+03
    31.19000    -1.21151     0.78748   0.45012E+04
    31.19000    -1.15094     0.78748   0.11173E+05
    31.19000    -1.09036     0.78748   0.20961E+05
    31.19000    -1.02979     0.78748   0.33474E+05
    31.19000    -0.96921     0.78748   0.48775E+05
    31.19000    -0.90864     0.78748   0.69114E+05
    31.19000    -0.84806     0.78748   0.94588E+05
    31.19000    -0.78748     0.78748   0.11459E+06
    31.19000    -0.72691     0.78748   0.11246E+06
    31.19000    -0.66633     0.78748   0.88454E+05
    31.19000    -0.60576     0.78748   0.72345E+05
    31.19000    -0.54518     0.78748   0.98758E+05
    31.19000    -0.48461     0.78748   0.16850E+06
    31.19000    -0.42403     0.78748   0.24451E+06
    31.19000    -0.36345     0.78748   0.28802E+06
    31.19000    -0.30288     0.78748   0.29075E+06
    31.19000    -0.24230     0.78748   0.27209E+06
    31.19000    -0.18173     0.78748   0.25577E+06
    31.19000    -0.12115     0.78748   0.25139E+06
    31.19000    -0.06058     0.78748   0.24800E+06
    31.19000     0.00000     0.78748   0.22196E+06
    31.19000     0.06058     0.78748   0.16094E+06
    31.19000     0.12115     0.78748   0.85271E+05
    31.19000     0.18173     0.78748   0.37439E+05
    31.19000     0.24230     0.78748   0.44096E+05
    31.19000     0.30288     0.78748   0.93195E+05
    31.19000     0.36345     0.78748   0.15105E+06
    31.19000     0.42403     0.78748   0.19395E+06
    31.19000     0.48461     0.78748   0.21782E+06
    31.19000     0.54518     0.78748   0.22537E+06
    31.19000     0.60576     0.78748   0.21596E+06
    31.19000     0.66633     0.78748   0.18878E+06
    31.19000     0.72691     0.78748   0.14893E+06
    31.19000     0.78748     0.78748   0.10609E+06
    31.19000     0.84806     0.78748   0.68818E+05
    31.19000     0.90864     0.78748   0.41088E+05
    31.19000     0.96921     0.78748   0.22961E+05
    31.19000     1.02979     0.78748   0.12671E+05
    31.19000     1.09036     0.78748   0.77951E+04
    31.19000     1.15094     0.78748   0.54883E+04
    31.19000     1.21151     0.78748   0.32838E+04
    31.19000     1.27209     0.78748   0.70402E+03
    31.19000     1.33266     0.78748   0.00000E+00
    31.19000     1.39324     0.78748   0.00000E+00
    31.19000     1.45382     0.78748   0.00000E+00
    31.19000     1.51439     0.78748   0.00000E+00
    31.19000    -1.51439     0.84806   0.00000E+00
    31.19000    -1.45382     0.84806   0.00000E+00
    31.19000    -1.39324     0.84806   0.00000E+00
    31.19000    -1.33266     0.84806   0.00000E+00
    31.19000    -1.27209     0.84806   0.00000E+00
    31.19000    -1.21151     0.84806   0.14875E+04
    31.19000    -1.15094     0.84806   0.56838E+04
    31.19000    -1.09036     0.84806   0.12725E+05
    31.19000    -1.02979     0.84806   0.22769E+05
    31.19000    -0.96921     0.84806   0.36388E+05
    31.19000    -0.90864     0.84806   0.55498E+05
    31.19000    -0.84806     0.84806   0.78776E+05
    31.19000    -0.78748     0.84806   0.94588E+05
    31.19000    -0.72691     0.84806   0.87476E+05
    31.19000    -0.66633     0.84806   0.60136E+05
    31.19000    -0.60576     0.84806   0.42737E+05
    31.19000    -0.54518     0.84806   0.68161E+05
    31.19000    -0.48461     0.84806   0.13773E+06
    31.19000    -0.42403     0.84806   0.21931E+06
    31.19000    -0.36345     0.84806   0.27847E+06
    31.19000    -0.30288     0.84806   0.30427E+06
    31.19000    -0.24230     0.84806   0.30721E+06
    31.19000    -0.18173     0.84806   0.30242E+06
    31.19000    -0.12115     0.84806   0.29614E+06
    31.19000    -0.06058     0.84806   0.28049E+06
    31.19000     0.00000     0.84806   0.24085E+06
    31.19000     0.06058     0.84806   0.17529E+06
    31.19000     0.12115     0.84806   0.10648E+06
    31.19000     0.18173     0.84806   0.65898E+05
    31.19000     0.24230     0.84806   0.64421E+05
    31.19000     0.30288     0.84806   0.85251E+05
    31.19000     0.36345     0.84806   0.10610E+06
    31.19000     0.42403     0.84806   0.11972E+06
    31.19000     0.48461     0.84806   0.13014E+06
    31.19000     0.54518     0.84806   0.13780E+06
    31.19000     0.60576     0.84806   0.13638E+06
    31.19000     0.66633     0.84806   0.12148E+06
    31.19000     0.72691     0.84806   0.96354E+05
    31.19000     0.78748     0.84806   0.68818E+05
    31.19000     0.84806     0.84806   0.45322E+05
    31.19000     0.90864     0.84806   0.28339E+05
    31.19000     0.96921     0.84806   0.17313E+05
    31.19000     1.02979     0.84806   0.10619E+05
    31.19000     1.09036     0.84806   0.66603E+04
    31.19000     1.15094     0.84806   0.39619E+04
    31.19000     1.21151     0.84806   0.14909E+04
    31.19000     1.27209     0.84806   0.00000E+00
    31.19000     1.33266     0.84806   0.00000E+00
    31.19000     1.39324     0.84806   0.00000E+00
    31.19000     1.45382     0.84806   0.00000E+00
    31.19000     1.51439     0.84806   0.00000E+00
    31.19000    -1.51439     0.90864   0.00000E+00
    31.19000    -1.45382     0.90864   0.00000E+00
    31.19000    -1.39324     0.90864   0.00000E+00
    31.19000    -1.33266     0.90864   0.00000E+00
    31.19000    -1.27209     0.90864   0.00000E+00
    31.19000    -1.21151     0.90864   0.00000E+00
    31.19000    -1.15094     0.90864   0.15091E+04
    31.19000    -1.09036     0.90864   0.47528E+04
    31.19000    -1.02979     0.90864   0.10402E+05
    31.19000    -0.96921     0.90864   0.19815E+05
    31.19000    -0.90864     0.90864   0.35317E+05
    31.19000    -0.84806     0.90864   0.55498E+05
    31.19000    -0.78748     0.90864   0.69114E+05
    31.19000    -0.72691     0.90864   0.61997E+05
    31.19000    -0.66633     0.90864   0.36887E+05
    31.19000    -0.60576     0.90864   0.20484E+05
    31.19000    -0.54518     0.90864   0.41293E+05
    31.19000    -0.48461     0.90864   0.10146E+06
    31.19000    -0.42403     0.90864   0.17622E+06
    31.19000    -0.36345     0.90864   0.23833E+06
    31.19000    -0.30288     0.90864   0.27670E+06
    31.19000    -0.24230     0.90864   0.29443E+06
    31.19000    -0.18173     0.90864   0.29767E+06
    31.19000    -0.12115     0.90864   0.28750E+06
    31.19000    -0.06058     0.90864   0.25888E+06
    31.19000     0.00000     0.90864   0.20880E+06
    31.19000     0.06058     0.90864   0.14849E+06
    31.19000     0.12115     0.90864   0.10222E+06
    31.19000     0.18173     0.90864   0.86151E+05
    31.19000     0.24230     0.90864   0.90890E+05
    31.19000     0.30288     0.90864   0.92543E+05
    31.19000     0.36345     0.90864   0.79770E+05
    31.19000     0.42403     0.90864   0.62694E+05
    31.19000     0.48461     0.90864   0.55845E+05
    31.19000     0.54518     0.90864   0.60545E+05
    31.19000     0.60576     0.90864   0.66555E+05
    31.19000     0.66633     0.90864   0.64916E+05
    31.19000     0.72691     0.90864   0.54868E+05
    31.19000     0.78748     0.90864   0.41088E+05
    31.19000     0.84806     0.90864   0.28339E+05
    31.19000     0.90864     0.90864   0.18828E+05
    31.19000     0.96921     0.90864   0.12448E+05
    31.19000     1.02979     0.90864   0.81467E+04
    31.19000     1.09036     0.90864   0.49357E+04
    31.19000     1.15094     0.90864   0.22009E+04
    31.19000     1.21151     0.90864   0.00000E+00
    31.19000     1.27209     0.90864   0.00000E+00
    31.19000     1.33266     0.90864   0.00000E+00
    31.19000     1.39324     0.90864   0.00000E+00
    31.19000     1.45382     0.90864   0.00000E+00
    31.19000     1.51439     0.90864   0.00000E+00
    31.19000    -1.51439     0.96921   0.00000E+00
    31.19000    -1.45382     0.96921   0.00000E+00
    31.19000    -1.39324     0.96921   0.00000E+00
    31.19000    -1.33266     0.96921   0.00000E+00
    31.19000    -1.27209     0.96921   0.00000E+00
    31.19000    -1.21151     0.96921   0.00000E+00
    31.19000    -1.15094     0.96921   0.85247E+02
    31.19000    -1.09036     0.96921   0.93051E+03
    31.19000    -1.02979     0.96921   0.31573E+04
    31.19000    -0.96921     0.96921   0.85292E+04
    31.19000    -0.90864     0.96921   0.19815E+05
    31.19000    -0.84806     0.96921   0.36388E+05
    31.19000    -0.78748     0.96921   0.48775E+05
    31.19000    -0.72691     0.96921   0.44623E+05
    31.19000    -0.66633     0.96921   0.25350E+05
    31.19000    -0.60576     0.96921   0.11682E+05
    31.19000    -0.54518     0.96921   0.25867E+05
    31.19000    -0.48461     0.96921   0.70345E+05
    31.19000    -0.42403     0.96921   0.12804E+06
    31.19000    -0.36345     0.96921   0.17999E+06
    31.19000    -0.30288     0.96921   0.21735E+06
    31.19000    -0.24230     0.96921   0.23912E+06
    31.19000    -0.18173     0.96921   0.24485E+06
    31.19000    -0.12115     0.96921   0.23117E+06
    31.19000    -0.06058     0.96921   0.19502E+06
    31.19000     0.00000     0.96921   0.14287E+06
    31.19000     0.06058     0.96921   0.96005E+05
    31.19000     0.12115     0.96921   0.78084E+05
    31.19000     0.18173     0.96921   0.91547E+05
    31.19000     0.24230     0.96921   0.11134E+06
    31.19000     0.30288     0.96921   0.10878E+06
    31.19000     0.36345     0.96921   0.79504E+05
    31.19000     0.42403     0.96921   0.43593E+05
    31.19000     0.48461     0.96921   0.21907E+05
    31.19000     0.54518     0.96921   0.18485E+05
    31.19000     0.60576     0.96921   0.23960E+05
    31.19000     0.66633     0.96921   0.28274E+05
    31.19000     0.72691     0.96921   0.27536E+05
    31.19000     0.78748     0.96921   0.22961E+05
    31.19000     0.84806     0.96921   0.17313E+05
    31.19000     0.90864     0.96921   0.12448E+05
    31.19000     0.96921     0.96921   0.87024E+04
    31.19000     1.02979     0.96921   0.55969E+04
    31.19000     1.09036     0.96921   0.27569E+04
    31.19000     1.15094     0.96921   0.37049E+03
    31.19000     1.21151     0.96921   0.00000E+00
    31.19000     1.27209     0.96921   0.00000E+00
    31.19000     1.33266     0.96921   0.00000E+00
    31.19000     1.39324     0.96921   0.00000E+00
    31.19000     1.45382     0.96921   0.00000E+00
    31.19000     1.51439     0.96921   0.00000E+00
    31.19000    -1.51439     1.02979   0.00000E+00
    31.19000    -1.45382     1.02979   0.00000E+00
    31.19000    -1.39324     1.02979   0.00000E+00
    31.19000    -1.33266     1.02979   0.00000E+00
    31.19000    -1.27209     1.02979   0.00000E+00
    31.19000    -1.21151     1.02979   0.00000E+00
    31.19000    -1.15094     1.02979   0.00000E+00
    31.19000    -1.09036     1.02979   0.46671E+02
    31.19000    -1.02979     1.02979   0.61482E+03
    31.19000    -0.96921     1.02979   0.31573E+04
    31.19000    -0.90864     1.02979   0.10402E+05
    31.19000    -0.84806     1.02979   0.22769E+05
    31.19000    -0.78748     1.02979   0.33474E+05
    31.19000    -0.72691     1.02979   0.32653E+05
    31.19000    -0.66633     1.02979   0.20210E+05
    31.19000    -0.60576     1.02979   0.10285E+05
    31.19000    -0.54518     1.02979   0.18429E+05
    31.19000    -0.48461     1.02979   0.46747E+05
    31.19000    -0.42403     1.02979   0.84596E+05
    31.19000    -0.36345     1.02979   0.12036E+06
    31.19000    -0.30288     1.02979   0.14832E+06
    31.19000    -0.24230     1.02979   0.16619E+06
    31.19000    -0.18173     1.02979   0.17038E+06
    31.19000    -0.12115     1.02979   0.15545E+06
    31.19000    -0.06058     1.02979   0.12000E+06
    31.19000     0.00000     1.02979   0.75554E+05
    31.19000     0.06058     1.02979   0.46450E+05
    31.19000     0.12115     1.02979   0.51972E+05
    31.19000     0.18173     1.02979   0.85398E+05
    31.19000     0.24230     1.02979   0.11629E+06
    31.19000     0.30288     1.02979   0.11787E+06
    31.19000     0.36345     1.02979   0.89655E+05
    31.19000     0.42403     1.02979   0.52023E+05
    31.19000     0.48461     1.02979   0.24321E+05
    31.19000     0.54518     1.02979   0.12045E+05
    31.19000     0.60576     1.02979   0.10263E+05
    31.19000     0.66633     1.02979   0.12137E+05
    31.19000     0.72691     1.02979   0.13372E+05
    31.19000     0.78748     1.02979   0.12671E+05
    31.19000     0.84806     1.02979   0.10619E+05
    31.19000     0.90864     1.02979   0.81467E+04
    31.19000     0.96921     1.02979   0.55969E+04
    31.19000     1.02979     1.02979   0.29712E+04
    31.19000     1.09036     1.02979   0.59161E+03
    31.19000     1.15094     1.02979   0.00000E+00
    31.19000     1.21151     1.02979   0.00000E+00
    31.19000     1.27209     1.02979   0.00000E+00
    31.19000     1.33266     1.02979   0.00000E+00
    31.19000     1.39324     1.02979   0.00000E+00
    31.19000     1.45382     1.02979   0.00000E+00
    31.19000     1.51439     1.02979   0.00000E+00
    31.19000    -1.51439     1.09036   0.00000E+00
    31.19000    -1.45382     1.09036   0.00000E+00
    31.19000    -1.39324     1.09036   0.00000E+00
    31.19000    -1.33266     1.09036   0.00000E+00
    31.19000    -1.27209     1.09036   0.00000E+00
    31.19000    -1.21151     1.09036   0.00000E+00
    31.19000    -1.15094     1.09036   0.00000E+00
    31.19000    -1.09036     1.09036   0.00000E+00
    31.19000    -1.02979     1.09036   0.46671E+02
    31.19000    -0.96921     1.09036   0.93051E+03
    31.19000    -0.90864     1.09036   0.47528E+04
    31.19000    -0.84806     1.09036   0.12725E+05
    31.19000    -0.78748     1.09036   0.20961E+05
    31.19000    -0.72691     1.09036   0.22443E+05
    31.19000    -0.66633     1.09036   0.16007E+05
    31.19000    -0.60576     1.09036   0.10038E+05
    31.19000    -0.54518     1.09036   0.14246E+05
    31.19000    -0.48461     1.09036   0.30129E+05
    31.19000    -0.42403     1.09036   0.51667E+05
    31.19000    -0.36345     1.09036   0.72554E+05
    31.19000    -0.30288     1.09036   0.89706E+05
    31.19000    -0.24230     1.09036   0.10102E+06
    31.19000    -0.18173     1.09036   0.10244E+06
    31.19000    -0.12115     1.09036   0.88965E+05
    31.19000    -0.06058     1.09036   0.60983E+05
    31.19000     0.00000     1.09036   0.30927E+05
    31.19000     0.06058     1.09036   0.19413E+05
    31.19000     0.12115     1.09036   0.37983E+05
    31.19000     0.18173     1.09036   0.75238E+05
    31.19000     0.24230     1.09036   0.10488E+06
    31.19000     0.30288     1.09036   0.10880E+06
    31.19000     0.36345     1.09036   0.89666E+05
    31.19000     0.42403     1.09036   0.62235E+05
    31.19000     0.48461     1.09036   0.38495E+05
    31.19000     0.54518     1.09036   0.22475E+05
    31.19000     0.60576     1.09036   0.13564E+05
    31.19000     0.66633     1.09036   0.97302E+04
    31.19000     0.72691     1.09036   0.84974E+04
    31.19000     0.78748     1.09036   0.77951E+04
    31.19000     0.84806     1.09036   0.66603E+04
    31.19000     0.90864     1.09036   0.49357E+04
    31.19000     0.96921     1.09036   0.27569E+04
    31.19000     1.02979     1.09036   0.59161E+03
    31.19000     1.09036     1.09036   0.00000E+00
    31.19000     1.15094     1.09036   0.00000E+00
    31.19000     1.21151     1.09036   0.00000E+00
    31.19000     1.27209     1.09036   0.00000E+00
    31.19000     1.33266     1.09036   0.00000E+00
    31.19000     1.39324     1.09036   0.00000E+00
    31.19000     1.45382     1.09036   0.00000E+00
    31.19000     1.51439     1.09036   0.00000E+00
    31.19000    -1.51439     1.15094   0.00000E+00
    31.19000    -1.45382     1.15094   0.00000E+00
    31.19000    -1.39324     1.15094   0.00000E+00
    31.19000    -1.33266     1.15094   0.00000E+00
    31.19000    -1.27209     1.15094   0.00000E+00
    31.19000    -1.21151     1.15094   0.00000E+00
    31.19000    -1.15094     1.15094   0.00000E+00
    31.19000    -1.09036     1.15094   0.00000E+00
    31.19000    -1.02979     1.15094   0.00000E+00
    31.19000    -0.96921     1.15094   0.85247E+02
    31.19000    -0.90864     1.15094   0.15091E+04
    31.19000    -0.84806     1.15094   0.56838E+04
    31.19000    -0.78748     1.15094   0.11173E+05
    31.19000    -0.72691     1.15094   0.13684E+05
    31.19000    -0.66633     1.15094   0.11571E+05
    31.19000    -0.60576     1.15094   0.89464E+04
    31.19000    -0.54518     1.15094   0.11189E+05
    31.19000    -0.48461     1.15094   0.19286E+05
    31.19000    -0.42403     1.15094   0.30201E+05
    31.19000    -0.36345     1.15094   0.40889E+05
    31.19000    -0.30288     1.15094   0.49891E+05
    31.19000    -0.24230     1.15094   0.55689E+05
    31.19000    -0.18173     1.15094   0.55120E+05
    31.19000    -0.12115     1.15094   0.44997E+05
    31.19000    -0.06058     1.15094   0.27294E+05
    31.19000     0.00000     1.15094   0.12660E+05
    31.19000     0.06058     1.15094   0.14550E+05
    31.19000     0.12115     1.15094   0.36123E+05
    31.19000     0.18173     1.15094   0.64752E+05
    31.19000     0.24230     1.15094   0.82917E+05
    31.19000     0.30288     1.15094   0.83500E+05
    31.19000     0.36345     1.15094   0.72089E+05
    31.19000     0.42403     1.15094   0.57113E+05
    31.19000     0.48461     1.15094   0.42519E+05
    31.19000     0.54518     1.15094   0.29230E+05
    31.19000     0.60576     1.15094   0.18442E+05
    31.19000     0.66633     1.15094   0.11305E+05
    31.19000     0.72691     1.15094   0.74754E+04
    31.19000     0.78748     1.15094   0.54883E+04
    31.19000     0.84806     1.15094   0.39619E+04
    31.19000     0.90864     1.15094   0.22009E+04
    31.19000     0.96921     1.15094   0.37049E+03
    31.19000     1.02979     1.15094   0.00000E+00
    31.19000     1.09036     1.15094   0.00000E+00
    31.19000     1.15094     1.15094   0.00000E+00
    31.19000     1.21151     1.15094   0.00000E+00
    31.19000     1.27209     1.15094   0.00000E+00
    31.19000     1.33266     1.15094   0.00000E+00
    31.19000     1.39324     1.15094   0.00000E+00
    31.19000     1.45382     1.15094   0.00000E+00
    31.19000     1.51439     1.15094   0.00000E+00
    31.19000    -1.51439     1.21151   0.00000E+00
    31.19000    -1.45382     1.21151   0.00000E+00
    31.19000    -1.39324     1.21151   0.00000E+00
    31.19000    -1.33266     1.21151   0.00000E+00
    31.19000    -1.27209     1.21151   0.00000E+00
    31.19000    -1.21151     1.21151   0.00000E+00
    31.19000    -1.15094     1.21151   0.00000E+00
    31.19000    -1.09036     1.21151   0.00000E+00
    31.19000    -1.02979     1.21151   0.00000E+00
    31.19000    -0.96921     1.21151   0.00000E+00
    31.19000    -0.90864     1.21151   0.00000E+00
    31.19000    -0.84806     1.21151   0.14875E+04
    31.19000    -0.78748     1.21151   0.45012E+04
    31.19000    -0.72691     1.21151   0.70176E+04
    31.19000    -0.66633     1.21151   0.74420E+04
    31.19000    -0.60576     1.21151   0.71314E+04
    31.19000    -0.54518     1.21151   0.86254E+04
    31.19000    -0.48461     1.21151   0.12584E+05
    31.19000    -0.42403     1.21151   0.17727E+05
    31.19000    -0.36345     1.21151   0.22738E+05
    31.19000    -0.30288     1.21151   0.26955E+05
    31.19000    -0.24230     1.21151   0.29415E+05
    31.19000    -0.18173     1.21151   0.28183E+05
    31.19000    -0.12115     1.21151   0.21932E+05
    31.19000    -0.06058     1.21151   0.13412E+05
    31.19000     0.00000     1.21151   0.10253E+05
    31.19000     0.06058     1.21151   0.18925E+05
    31.19000     0.12115     1.21151   0.36723E+05
    31.19000     0.18173     1.21151   0.52546E+05
    31.19000     0.24230     1.21151   0.57511E+05
    31.19000     0.30288     1.21151   0.52680E+05
    31.19000     0.36345     1.21151   0.44948E+05
    31.19000     0.42403     1.21151   0.38307E+05
    31.19000     0.48461     1.21151   0.31872E+05
    31.19000     0.54518     1.21151   0.24273E+05
    31.19000     0.60576     1.21151   0.16402E+05
    31.19000     0.66633     1.21151   0.10014E+05
    31.19000     0.72691     1.21151   0.58123E+04
    31.19000     0.78748     1.21151   0.32838E+04
    31.19000     0.84806     1.21151   0.14909E+04
    31.19000     0.90864     1.21151   0.00000E+00
    31.19000     0.96921     1.21151   0.00000E+00
    31.19000     1.02979     1.21151   0.00000E+00
    31.19000     1.09036     1.21151   0.00000E+00
    31.19000     1.15094     1.21151   0.00000E+00
    31.19000     1.21151     1.21151   0.00000E+00
    31.19000     1.27209     1.21151   0.00000E+00
    31.19000     1.33266     1.21151   0.00000E+00
    31.19000     1.39324     1.21151   0.00000E+00
    31.19000     1.45382     1.21151   0.00000E+00
    31.19000     1.51439     1.21151   0.00000E+00
    31.19000    -1.51439     1.27209   0.00000E+00
    31.19000    -1.45382     1.27209   0.00000E+00
    31.19000    -1.39324     1.27209   0.00000E+00
    31.19000    -1.33266     1.27209   0.00000E+00
    31.19000    -1.27209     1.27209   0.00000E+00
    31.19000    -1.21151     1.27209   0.00000E+00
    31.19000    -1.15094     1.27209   0.00000E+00
    31.19000    -1.09036     1.27209   0.00000E+00
    31.19000    -1.02979     1.27209   0.00000E+00
    31.19000    -0.96921     1.27209   0.00000E+00
    31.19000    -0.90864     1.27209   0.00000E+00
    31.19000    -0.84806     1.27209   0.00000E+00
    31.19000    -0.78748     1.27209   0.71452E+03
    31.19000    -0.72691     1.27209   0.24693E+04
    31.19000    -0.66633     1.27209   0.38875E+04
    31.19000    -0.60576     1.27209   0.48629E+04
    31.19000    -0.54518     1.27209   0.62170E+04
    31.19000    -0.48461     1.27209   0.83385E+04
    31.19000    -0.42403     1.27209   0.10834E+05
    31.19000    -0.36345     1.27209   0.13188E+05
    31.19000    -0.30288     1.27209   0.15070E+05
    31.19000    -0.24230     1.27209   0.15954E+05
    31.19000    -0.18173     1.27209   0.14950E+05
    31.19000    -0.12115     1.27209   0.11942E+05
    31.19000    -0.06058     1.27209   0.94335E+04
    31.19000     0.00000     1.27209   0.11867E+05
    31.19000     0.06058     1.27209   0.20940E+05
    31.19000     0.12115     1.27209   0.31936E+05
    31.19000     0.18173     1.27209   0.37241E+05
    31.19000     0.24230     1.27209   0.34073E+05
    31.19000     0.30288     1.27209   0.26743E+05
    31.19000     0.36345     1.27209   0.20926E+05
    31.19000     0.42403     1.27209   0.18031E+05
    31.19000     0.48461     1.27209   0.15939E+05
    31.19000     0.54518     1.27209   0.12889E+05
    31.19000     0.60576     1.27209   0.90156E+04
    31.19000     0.66633     1.27209   0.53195E+04
    31.19000     0.72691     1.27209   0.25256E+04
    31.19000     0.78748     1.27209   0.70402E+03
    31.19000     0.84806     1.27209   0.00000E+00
    31.19000     0.90864     1.27209   0.00000E+00
    31.19000     0.96921     1.27209   0.00000E+00
    31.19000     1.02979     1.27209   0.00000E+00
    31.19000     1.09036     1.27209   0.00000E+00
    31.19000     1.15094     1.27209   0.00000E+00
    31.19000     1.21151     1.27209   0.00000E+00
    31.19000     1.27209     1.27209   0.00000E+00
    31.19000     1.33266     1.27209   0.00000E+00
    31.19000     1.39324     1.27209   0.00000E+00
    31.19000     1.45382     1.27209   0.00000E+00
    31.19000     1.51439     1.27209   0.00000E+00
    31.19000    -1.51439     1.33266   0.00000E+00
    31.19000    -1.45382     1.33266   0.00000E+00
    31.19000    -1.39324     1.33266   0.00000E+00
    31.19000    -1.33266     1.33266   0.00000E+00
    31.19000    -1.27209     1.33266   0.00000E+00
    31.19000    -1.21151     1.33266   0.00000E+00
    31.19000    -1.15094     1.33266   0.00000E+00
    31.19000    -1.09036     1.33266   0.00000E+00
    31.19000    -1.02979     1.33266   0.00000E+00
    31.19000    -0.96921     1.33266   0.00000E+00
    31.19000    -0.90864     1.33266   0.00000E+00
    31.19000    -0.84806     1.33266   0.00000E+00
    31.19000    -0.78748     1.33266   0.00000E+00
    31.19000    -0.72691     1.33266   0.00000E+00
    31.19000    -0.66633     1.33266   0.96943E+03
    31.19000    -0.60576     1.33266   0.22305E+04
    31.19000    -0.54518     1.33266   0.35668E+04
    31.19000    -0.48461     1.33266   0.50397E+04
    31.19000    -0.42403     1.33266   0.65518E+04
    31.19000    -0.36345     1.33266   0.78970E+04
    31.19000    -0.30288     1.33266   0.88801E+04
    31.19000    -0.24230     1.33266   0.92644E+04
    31.19000    -0.18173     1.33266   0.88028E+04
    31.19000    -0.12115     1.33266   0.78541E+04
    31.19000    -0.06058     1.33266   0.80643E+04
    31.19000     0.00000     1.33266   0.11342E+05
    31.19000     0.06058     1.33266   0.17147E+05
    31.19000     0.12115     1.33266   0.21658E+05
    31.19000     0.18173     1.33266   0.21188E+05
    31.19000     0.24230     1.33266   0.16138E+05
    31.19000     0.30288     1.33266   0.10316E+05
    31.19000     0.36345     1.33266   0.67249E+04
    31.19000     0.42403     1.33266   0.53693E+04
    31.19000     0.48461     1.33266   0.47444E+04
    31.19000     0.54518     1.33266   0.38212E+04
    31.19000     0.60576     1.33266   0.24467E+04
    31.19000     0.66633     1.33266   0.97981E+03
    31.19000     0.72691     1.33266   0.00000E+00
    31.19000     0.78748     1.33266   0.00000E+00
    31.19000     0.84806     1.33266   0.00000E+00
    31.19000     0.90864     1.33266   0.00000E+00
    31.19000     0.96921     1.33266   0.00000E+00
    31.19000     1.02979     1.33266   0.00000E+00
    31.19000     1.09036     1.33266   0.00000E+00
    31.19000     1.15094     1.33266   0.00000E+00
    31.19000     1.21151     1.33266   0.00000E+00
    31.19000     1.27209     1.33266   0.00000E+00
    31.19000     1.33266     1.33266   0.00000E+00
    31.19000     1.39324     1.33266   0.00000E+00
    31.19000     1.45382     1.33266   0.00000E+00
    31.19000     1.51439     1.33266   0.00000E+00
    31.19000    -1.51439     1.39324   0.00000E+00
    31.19000    -1.45382     1.39324   0.00000E+00
    31.19000    -1.39324     1.39324   0.00000E+00
    31.19000    -1.33266     1.39324   0.00000E+00
    31.19000    -1.27209     1.39324   0.00000E+00
    31.19000    -1.21151     1.39324   0.00000E+00
    31.19000    -1.15094     1.39324   0.00000E+00
    31.19000    -1.09036     1.39324   0.00000E+00
    31.19000    -1.02979     1.39324   0.00000E+00
    31.19000    -0.96921     1.39324   0.00000E+00
    31.19000    -0.90864     1.39324   0.00000E+00
    31.19000    -0.84806     1.39324   0.00000E+00
    31.19000    -0.78748     1.39324   0.00000E+00
    31.19000    -0.72691     1.39324   0.00000E+00
    31.19000    -0.66633     1.39324   0.00000E+00
    31.19000    -0.60576     1.39324   0.00000E+00
    31.19000    -0.54518     1.39324   0.73303E+03
    31.19000    -0.48461     1.39324   0.18147E+04
    31.19000    -0.42403     1.39324   0.29487E+04
    31.19000    -0.36345     1.39324   0.39906E+04
    31.19000    -0.30288     1.39324   0.47953E+04
    31.19000    -0.24230     1.39324   0.52458E+04
    31.19000    -0.18173     1.39324   0.53127E+04
    31.19000    -0.12115     1.39324   0.53050E+04
    31.19000    -0.06058     1.39324   0.59938E+04
    31.19000     0.00000     1.39324   0.78782E+04
    31.19000     0.06058     1.39324   0.10072E+05
    31.19000     0.12115     1.39324   0.10650E+05
    31.19000     0.18173     1.39324   0.86763E+04
    31.19000     0.24230     1.39324   0.53429E+04
    31.19000     0.30288     1.39324   0.25918E+04
    31.19000     0.36345     1.39324   0.12115E+04
    31.19000     0.42403     1.39324   0.75044E+03
    31.19000     0.48461     1.39324   0.56185E+03
    31.19000     0.54518     1.39324   0.30227E+03
    31.19000     0.60576     1.39324   0.00000E+00
    31.19000     0.66633     1.39324   0.00000E+00
    31.19000     0.72691     1.39324   0.00000E+00
    31.19000     0.78748     1.39324   0.00000E+00
    31.19000     0.84806     1.39324   0.00000E+00
    31.19000     0.90864     1.39324   0.00000E+00
    31.19000     0.96921     1.39324   0.00000E+00
    31.19000     1.02979     1.39324   0.00000E+00
    31.19000     1.09036     1.39324   0.00000E+00
    31.19000     1.15094     1.39324   0.00000E+00
    31.19000     1.21151     1.39324   0.00000E+00
    31.19000     1.27209     1.39324   0.00000E+00
    31.19000     1.33266     1.39324   0.00000E+00
    31.19000     1.39324     1.39324   0.00000E+00
    31.19000     1.45382     1.39324   0.00000E+00
    31.19000     1.51439     1.39324   0.00000E+00
    31.19000    -1.51439     1.45382   0.00000E+00
    31.19000    -1.45382     1.45382   0.00000E+00
    31.19000    -1.39324     1.45382   0.00000E+00
    31.19000    -1.33266     1.45382   0.00000E+00
    31.19000    -1.27209     1.45382   0.00000E+00
    31.19000    -1.21151     1.45382   0.00000E+00
    31.19000    -1.15094     1.45382   0.00000E+00
    31.19000    -1.09036     1.45382   0.00000E+00
    31.19000    -1.02979     1.45382   0.00000E+00
    31.19000    -0.96921     1.45382   0.00000E+00
    31.19000    -0.90864     1.45382   0.00000E+00
    31.19000    -0.84806     1.45382   0.00000E+00
    31.19000    -0.78748     1.45382   0.00000E+00
    31.19000    -0.72691     1.45382   0.00000E+00
    31.19000    -0.66633     1.45382   0.00000E+00
    31.19000    -0.60576     1.45382   0.00000E+00
    31.19000    -0.54518     1.45382   0.00000E+00
    31.19000    -0.48461     1.45382   0.00000E+00
    31.19000    -0.42403     1.45382   0.00000E+00
    31.19000    -0.36345     1.45382   0.64887E+03
    31.19000    -0.30288     1.45382   0.13028E+04
    31.19000    -0.24230     1.45382   0.18464E+04
    31.19000    -0.18173     1.45382   0.22171E+04
    31.19000    -0.12115     1.45382   0.24735E+04
    31.19000    -0.06058     1.45382   0.28103E+04
    31.19000     0.00000     1.45382   0.32813E+04
    31.19000     0.06058     1.45382   0.35131E+04
    31.19000     0.12115     1.45382   0.30331E+04
    31.19000     0.18173     1.45382   0.19353E+04
    31.19000     0.24230     1.45382   0.85523E+03
    31.19000     0.30288     1.45382   0.24695E+03
    31.19000     0.36345     1.45382   0.44802E+02
    31.19000     0.42403     1.45382   0.00000E+00
    31.19000     0.48461     1.45382   0.00000E+00
    31.19000     0.54518     1.45382   0.00000E+00
    31.19000     0.60576     1.45382   0.00000E+00
    31.19000     0.66633     1.45382   0.00000E+00
    31.19000     0.72691     1.45382   0.00000E+00
    31.19000     0.78748     1.45382   0.00000E+00
    31.19000     0.84806     1.45382   0.00000E+00
    31.19000     0.90864     1.45382   0.00000E+00
    31.19000     0.96921     1.45382   0.00000E+00
    31.19000     1.02979     1.45382   0.00000E+00
    31.19000     1.09036     1.45382   0.00000E+00
    31.19000     1.15094     1.45382   0.00000E+00
    31.19000     1.21151     1.45382   0.00000E+00
    31.19000     1.27209     1.45382   0.00000E+00
    31.19000     1.33266     1.45382   0.00000E+00
    31.19000     1.39324     1.45382   0.00000E+00
    31.19000     1.45382     1.45382   0.00000E+00
    31.19000     1.51439     1.45382   0.00000E+00
    31.19000    -1.51439     1.51439   0.00000E+00
    31.19000    -1.45382     1.51439   0.00000E+00
    31.19000    -1.39324     1.51439   0.00000E+00
    31.19000    -1.33266     1.51439   0.00000E+00
    31.19000    -1.27209     1.51439   0.00000E+00
    31.19000    -1.21151     1.51439   0.00000E+00
    31.19000    -1.15094     1.51439   0.00000E+00
    31.19000    -1.09036     1.51439   0.00000E+00
    31.19000    -1.02979     1.51439   0.00000E+00
    31.19000    -0.96921     1.51439   0.00000E+00
    31.19000    -0.90864     1.51439   0.00000E+00
    31.19000    -0.84806     1.51439   0.00000E+00
    31.19000    -0.78748     1.51439   0.00000E+00
    31.19000    -0.72691     1.51439   0.00000E+00
    31.19000    -0.66633     1.51439   0.00000E+00
    31.19000    -0.60576     1.51439   0.00000E+00
    31.19000    -0.54518     1.51439   0.00000E+00
    31.19000    -0.48461     1.51439   0.00000E+00
    31.19000    -0.42403     1.51439   0.00000E+00
    31.19000    -0.36345     1.51439   0.00000E+00
    31.19000    -0.30288     1.51439   0.00000E+00
    31.19000    -0.24230     1.51439   0.00000E+00
    31.19000    -0.18173     1.51439   0.00000E+00
    31.19000    -0.12115     1.51439   0.00000E+00
    31.19000    -0.06058     1.51439   0.00000E+00
    31.19000     0.00000     1.51439   0.00000E+00
    31.19000     0.06058     1.51439   0.00000E+00
    31.19000     0.12115     1.51439   0.00000E+00
    31.19000     0.18173     1.51439   0.00000E+00
    31.19000     0.24230     1.51439   0.00000E+00
    31.19000     0.30288     1.51439   0.00000E+00
    31.19000     0.36345     1.51439   0.00000E+00
    31.19000     0.42403     1.51439   0.00000E+00
    31.19000     0.48461     1.51439   0.00000E+00
    31.19000     0.54518     1.51439   0.00000E+00
    31.19000     0.60576     1.51439   0.00000E+00
    31.19000     0.66633     1.51439   0.00000E+00
    31.19000     0.72691     1.51439   0.00000E+00
    31.19000     0.78748     1.51439   0.00000E+00
    31.19000     0.84806     1.51439   0.00000E+00
    31.19000     0.90864     1.51439   0.00000E+00
    31.19000     0.96921     1.51439   0.00000E+00
    31.19000     1.02979     1.51439   0.00000E+00
    31.19000     1.09036     1.51439   0.00000E+00
    31.19000     1.15094     1.51439   0.00000E+00
    31.19000     1.21151     1.51439   0.00000E+00
    31.19000     1.27209     1.51439   0.00000E+00
    31.19000     1.33266     1.51439   0.00000E+00
    31.19000     1.39324     1.51439   0.00000E+00
    31.19000     1.45382     1.51439   0.00000E+00
    31.19000     1.51439     1.51439   0.00000E+00
