# Supplementary material for: Femtosecond concerted rotation of molecules on a 2D material interface
Source: Nat Commun. 2026 Feb 27;17:2110. doi: 10.1038/s41467-026-69801-6 (PMC12954116; doi:10.1038/s41467-026-69801-6)
Supplement: Supplementary file 6 — Source Data 4 [file 41467_2026_69801_MOESM6_ESM.zip › FigS17/k.data]

# Pulse duration   photon energy   intensity   polarization        angle
#  80.00 fs         31.19 eV         1.00 a.u.       0.37  0.00  0.93   -0.00°
Number of Values:            2601
#  Energy, eV      qx          qz         signal, a.u.
    31.19000    -1.51439    -1.51439   0.00000E+00
    31.19000    -1.45382    -1.51439   0.00000E+00
    31.19000    -1.39324    -1.51439   0.00000E+00
    31.19000    -1.33266    -1.51439   0.00000E+00
    31.19000    -1.27209    -1.51439   0.00000E+00
    31.19000    -1.21151    -1.51439   0.00000E+00
    31.19000    -1.15094    -1.51439   0.00000E+00
    31.19000    -1.09036    -1.51439   0.00000E+00
    31.19000    -1.02979    -1.51439   0.00000E+00
    31.19000    -0.96921    -1.51439   0.00000E+00
    31.19000    -0.90864    -1.51439   0.00000E+00
    31.19000    -0.84806    -1.51439   0.00000E+00
    31.19000    -0.78748    -1.51439   0.00000E+00
    31.19000    -0.72691    -1.51439   0.00000E+00
    31.19000    -0.66633    -1.51439   0.00000E+00
    31.19000    -0.60576    -1.51439   0.00000E+00
    31.19000    -0.54518    -1.51439   0.00000E+00
    31.19000    -0.48461    -1.51439   0.00000E+00
    31.19000    -0.42403    -1.51439   0.00000E+00
    31.19000    -0.36345    -1.51439   0.00000E+00
    31.19000    -0.30288    -1.51439   0.00000E+00
    31.19000    -0.24230    -1.51439   0.00000E+00
    31.19000    -0.18173    -1.51439   0.00000E+00
    31.19000    -0.12115    -1.51439   0.00000E+00
    31.19000    -0.06058    -1.51439   0.00000E+00
    31.19000     0.00000    -1.51439   0.00000E+00
    31.19000     0.06058    -1.51439   0.00000E+00
    31.19000     0.12115    -1.51439   0.00000E+00
    31.19000     0.18173    -1.51439   0.00000E+00
    31.19000     0.24230    -1.51439   0.00000E+00
    31.19000     0.30288    -1.51439   0.00000E+00
    31.19000     0.36345    -1.51439   0.00000E+00
    31.19000     0.42403    -1.51439   0.00000E+00
    31.19000     0.48461    -1.51439   0.00000E+00
    31.19000     0.54518    -1.51439   0.00000E+00
    31.19000     0.60576    -1.51439   0.00000E+00
    31.19000     0.66633    -1.51439   0.00000E+00
    31.19000     0.72691    -1.51439   0.00000E+00
    31.19000     0.78748    -1.51439   0.00000E+00
    31.19000     0.84806    -1.51439   0.00000E+00
    31.19000     0.90864    -1.51439   0.00000E+00
    31.19000     0.96921    -1.51439   0.00000E+00
    31.19000     1.02979    -1.51439   0.00000E+00
    31.19000     1.09036    -1.51439   0.00000E+00
    31.19000     1.15094    -1.51439   0.00000E+00
    31.19000     1.21151    -1.51439   0.00000E+00
    31.19000     1.27209    -1.51439   0.00000E+00
    31.19000     1.33266    -1.51439   0.00000E+00
    31.19000     1.39324    -1.51439   0.00000E+00
    31.19000     1.45382    -1.51439   0.00000E+00
    31.19000     1.51439    -1.51439   0.00000E+00
    31.19000    -1.51439    -1.45382   0.00000E+00
    31.19000    -1.45382    -1.45382   0.00000E+00
    31.19000    -1.39324    -1.45382   0.00000E+00
    31.19000    -1.33266    -1.45382   0.00000E+00
    31.19000    -1.27209    -1.45382   0.00000E+00
    31.19000    -1.21151    -1.45382   0.00000E+00
    31.19000    -1.15094    -1.45382   0.00000E+00
    31.19000    -1.09036    -1.45382   0.00000E+00
    31.19000    -1.02979    -1.45382   0.00000E+00
    31.19000    -0.96921    -1.45382   0.00000E+00
    31.19000    -0.90864    -1.45382   0.00000E+00
    31.19000    -0.84806    -1.45382   0.00000E+00
    31.19000    -0.78748    -1.45382   0.00000E+00
    31.19000    -0.72691    -1.45382   0.00000E+00
    31.19000    -0.66633    -1.45382   0.00000E+00
    31.19000    -0.60576    -1.45382   0.00000E+00
    31.19000    -0.54518    -1.45382   0.00000E+00
    31.19000    -0.48461    -1.45382   0.00000E+00
    31.19000    -0.42403    -1.45382   0.00000E+00
    31.19000    -0.36345    -1.45382   0.71765E+02
    31.19000    -0.30288    -1.45382   0.35739E+03
    31.19000    -0.24230    -1.45382   0.11292E+04
    31.19000    -0.18173    -1.45382   0.24318E+04
    31.19000    -0.12115    -1.45382   0.37450E+04
    31.19000    -0.06058    -1.45382   0.43772E+04
    31.19000     0.00000    -1.45382   0.42169E+04
    31.19000     0.06058    -1.45382   0.37165E+04
    31.19000     0.12115    -1.45382   0.32188E+04
    31.19000     0.18173    -1.45382   0.26966E+04
    31.19000     0.24230    -1.45382   0.20608E+04
    31.19000     0.30288    -1.45382   0.13498E+04
    31.19000     0.36345    -1.45382   0.63955E+03
    31.19000     0.42403    -1.45382   0.00000E+00
    31.19000     0.48461    -1.45382   0.00000E+00
    31.19000     0.54518    -1.45382   0.00000E+00
    31.19000     0.60576    -1.45382   0.00000E+00
    31.19000     0.66633    -1.45382   0.00000E+00
    31.19000     0.72691    -1.45382   0.00000E+00
    31.19000     0.78748    -1.45382   0.00000E+00
    31.19000     0.84806    -1.45382   0.00000E+00
    31.19000     0.90864    -1.45382   0.00000E+00
    31.19000     0.96921    -1.45382   0.00000E+00
    31.19000     1.02979    -1.45382   0.00000E+00
    31.19000     1.09036    -1.45382   0.00000E+00
    31.19000     1.15094    -1.45382   0.00000E+00
    31.19000     1.21151    -1.45382   0.00000E+00
    31.19000     1.27209    -1.45382   0.00000E+00
    31.19000     1.33266    -1.45382   0.00000E+00
    31.19000     1.39324    -1.45382   0.00000E+00
    31.19000     1.45382    -1.45382   0.00000E+00
    31.19000     1.51439    -1.45382   0.00000E+00
    31.19000    -1.51439    -1.39324   0.00000E+00
    31.19000    -1.45382    -1.39324   0.00000E+00
    31.19000    -1.39324    -1.39324   0.00000E+00
    31.19000    -1.33266    -1.39324   0.00000E+00
    31.19000    -1.27209    -1.39324   0.00000E+00
    31.19000    -1.21151    -1.39324   0.00000E+00
    31.19000    -1.15094    -1.39324   0.00000E+00
    31.19000    -1.09036    -1.39324   0.00000E+00
    31.19000    -1.02979    -1.39324   0.00000E+00
    31.19000    -0.96921    -1.39324   0.00000E+00
    31.19000    -0.90864    -1.39324   0.00000E+00
    31.19000    -0.84806    -1.39324   0.00000E+00
    31.19000    -0.78748    -1.39324   0.00000E+00
    31.19000    -0.72691    -1.39324   0.00000E+00
    31.19000    -0.66633    -1.39324   0.00000E+00
    31.19000    -0.60576    -1.39324   0.00000E+00
    31.19000    -0.54518    -1.39324   0.22784E+03
    31.19000    -0.48461    -1.39324   0.43111E+03
    31.19000    -0.42403    -1.39324   0.66253E+03
    31.19000    -0.36345    -1.39324   0.13467E+04
    31.19000    -0.30288    -1.39324   0.31788E+04
    31.19000    -0.24230    -1.39324   0.65358E+04
    31.19000    -0.18173    -1.39324   0.10421E+05
    31.19000    -0.12115    -1.39324   0.12712E+05
    31.19000    -0.06058    -1.39324   0.12255E+05
    31.19000     0.00000    -1.39324   0.10168E+05
    31.19000     0.06058    -1.39324   0.84206E+04
    31.19000     0.12115    -1.39324   0.76877E+04
    31.19000     0.18173    -1.39324   0.72586E+04
    31.19000     0.24230    -1.39324   0.64441E+04
    31.19000     0.30288    -1.39324   0.52498E+04
    31.19000     0.36345    -1.39324   0.39589E+04
    31.19000     0.42403    -1.39324   0.27288E+04
    31.19000     0.48461    -1.39324   0.16087E+04
    31.19000     0.54518    -1.39324   0.63275E+03
    31.19000     0.60576    -1.39324   0.00000E+00
    31.19000     0.66633    -1.39324   0.00000E+00
    31.19000     0.72691    -1.39324   0.00000E+00
    31.19000     0.78748    -1.39324   0.00000E+00
    31.19000     0.84806    -1.39324   0.00000E+00
    31.19000     0.90864    -1.39324   0.00000E+00
    31.19000     0.96921    -1.39324   0.00000E+00
    31.19000     1.02979    -1.39324   0.00000E+00
    31.19000     1.09036    -1.39324   0.00000E+00
    31.19000     1.15094    -1.39324   0.00000E+00
    31.19000     1.21151    -1.39324   0.00000E+00
    31.19000     1.27209    -1.39324   0.00000E+00
    31.19000     1.33266    -1.39324   0.00000E+00
    31.19000     1.39324    -1.39324   0.00000E+00
    31.19000     1.45382    -1.39324   0.00000E+00
    31.19000     1.51439    -1.39324   0.00000E+00
    31.19000    -1.51439    -1.33266   0.00000E+00
    31.19000    -1.45382    -1.33266   0.00000E+00
    31.19000    -1.39324    -1.33266   0.00000E+00
    31.19000    -1.33266    -1.33266   0.00000E+00
    31.19000    -1.27209    -1.33266   0.00000E+00
    31.19000    -1.21151    -1.33266   0.00000E+00
    31.19000    -1.15094    -1.33266   0.00000E+00
    31.19000    -1.09036    -1.33266   0.00000E+00
    31.19000    -1.02979    -1.33266   0.00000E+00
    31.19000    -0.96921    -1.33266   0.00000E+00
    31.19000    -0.90864    -1.33266   0.00000E+00
    31.19000    -0.84806    -1.33266   0.00000E+00
    31.19000    -0.78748    -1.33266   0.00000E+00
    31.19000    -0.72691    -1.33266   0.00000E+00
    31.19000    -0.66633    -1.33266   0.71951E+03
    31.19000    -0.60576    -1.33266   0.18460E+04
    31.19000    -0.54518    -1.33266   0.29089E+04
    31.19000    -0.48461    -1.33266   0.36797E+04
    31.19000    -0.42403    -1.33266   0.45209E+04
    31.19000    -0.36345    -1.33266   0.66457E+04
    31.19000    -0.30288    -1.33266   0.11517E+05
    31.19000    -0.24230    -1.33266   0.18732E+05
    31.19000    -0.18173    -1.33266   0.24715E+05
    31.19000    -0.12115    -1.33266   0.25380E+05
    31.19000    -0.06058    -1.33266   0.20657E+05
    31.19000     0.00000    -1.33266   0.14882E+05
    31.19000     0.06058    -1.33266   0.12119E+05
    31.19000     0.12115    -1.33266   0.12403E+05
    31.19000     0.18173    -1.33266   0.13073E+05
    31.19000     0.24230    -1.33266   0.12270E+05
    31.19000     0.30288    -1.33266   0.10166E+05
    31.19000     0.36345    -1.33266   0.77472E+04
    31.19000     0.42403    -1.33266   0.56325E+04
    31.19000     0.48461    -1.33266   0.39575E+04
    31.19000     0.54518    -1.33266   0.26699E+04
    31.19000     0.60576    -1.33266   0.16428E+04
    31.19000     0.66633    -1.33266   0.70977E+03
    31.19000     0.72691    -1.33266   0.00000E+00
    31.19000     0.78748    -1.33266   0.00000E+00
    31.19000     0.84806    -1.33266   0.00000E+00
    31.19000     0.90864    -1.33266   0.00000E+00
    31.19000     0.96921    -1.33266   0.00000E+00
    31.19000     1.02979    -1.33266   0.00000E+00
    31.19000     1.09036    -1.33266   0.00000E+00
    31.19000     1.15094    -1.33266   0.00000E+00
    31.19000     1.21151    -1.33266   0.00000E+00
    31.19000     1.27209    -1.33266   0.00000E+00
    31.19000     1.33266    -1.33266   0.00000E+00
    31.19000     1.39324    -1.33266   0.00000E+00
    31.19000     1.45382    -1.33266   0.00000E+00
    31.19000     1.51439    -1.33266   0.00000E+00
    31.19000    -1.51439    -1.27209   0.00000E+00
    31.19000    -1.45382    -1.27209   0.00000E+00
    31.19000    -1.39324    -1.27209   0.00000E+00
    31.19000    -1.33266    -1.27209   0.00000E+00
    31.19000    -1.27209    -1.27209   0.00000E+00
    31.19000    -1.21151    -1.27209   0.00000E+00
    31.19000    -1.15094    -1.27209   0.00000E+00
    31.19000    -1.09036    -1.27209   0.00000E+00
    31.19000    -1.02979    -1.27209   0.00000E+00
    31.19000    -0.96921    -1.27209   0.00000E+00
    31.19000    -0.90864    -1.27209   0.00000E+00
    31.19000    -0.84806    -1.27209   0.00000E+00
    31.19000    -0.78748    -1.27209   0.50439E+03
    31.19000    -0.72691    -1.27209   0.18130E+04
    31.19000    -0.66633    -1.27209   0.39843E+04
    31.19000    -0.60576    -1.27209   0.69644E+04
    31.19000    -0.54518    -1.27209   0.10108E+05
    31.19000    -0.48461    -1.27209   0.12745E+05
    31.19000    -0.42403    -1.27209   0.15263E+05
    31.19000    -0.36345    -1.27209   0.19783E+05
    31.19000    -0.30288    -1.27209   0.28180E+05
    31.19000    -0.24230    -1.27209   0.38075E+05
    31.19000    -0.18173    -1.27209   0.42647E+05
    31.19000    -0.12115    -1.27209   0.37186E+05
    31.19000    -0.06058    -1.27209   0.25279E+05
    31.19000     0.00000    -1.27209   0.15917E+05
    31.19000     0.06058    -1.27209   0.14461E+05
    31.19000     0.12115    -1.27209   0.18390E+05
    31.19000     0.18173    -1.27209   0.21692E+05
    31.19000     0.24230    -1.27209   0.21042E+05
    31.19000     0.30288    -1.27209   0.17206E+05
    31.19000     0.36345    -1.27209   0.12510E+05
    31.19000     0.42403    -1.27209   0.84981E+04
    31.19000     0.48461    -1.27209   0.56013E+04
    31.19000     0.54518    -1.27209   0.38373E+04
    31.19000     0.60576    -1.27209   0.30613E+04
    31.19000     0.66633    -1.27209   0.26384E+04
    31.19000     0.72691    -1.27209   0.17601E+04
    31.19000     0.78748    -1.27209   0.51425E+03
    31.19000     0.84806    -1.27209   0.00000E+00
    31.19000     0.90864    -1.27209   0.00000E+00
    31.19000     0.96921    -1.27209   0.00000E+00
    31.19000     1.02979    -1.27209   0.00000E+00
    31.19000     1.09036    -1.27209   0.00000E+00
    31.19000     1.15094    -1.27209   0.00000E+00
    31.19000     1.21151    -1.27209   0.00000E+00
    31.19000     1.27209    -1.27209   0.00000E+00
    31.19000     1.33266    -1.27209   0.00000E+00
    31.19000     1.39324    -1.27209   0.00000E+00
    31.19000     1.45382    -1.27209   0.00000E+00
    31.19000     1.51439    -1.27209   0.00000E+00
    31.19000    -1.51439    -1.21151   0.00000E+00
    31.19000    -1.45382    -1.21151   0.00000E+00
    31.19000    -1.39324    -1.21151   0.00000E+00
    31.19000    -1.33266    -1.21151   0.00000E+00
    31.19000    -1.27209    -1.21151   0.00000E+00
    31.19000    -1.21151    -1.21151   0.00000E+00
    31.19000    -1.15094    -1.21151   0.00000E+00
    31.19000    -1.09036    -1.21151   0.00000E+00
    31.19000    -1.02979    -1.21151   0.00000E+00
    31.19000    -0.96921    -1.21151   0.00000E+00
    31.19000    -0.90864    -1.21151   0.00000E+00
    31.19000    -0.84806    -1.21151   0.11149E+04
    31.19000    -0.78748    -1.21151   0.22408E+04
    31.19000    -0.72691    -1.21151   0.40157E+04
    31.19000    -0.66633    -1.21151   0.73953E+04
    31.19000    -0.60576    -1.21151   0.12717E+05
    31.19000    -0.54518    -1.21151   0.19297E+05
    31.19000    -0.48461    -1.21151   0.25949E+05
    31.19000    -0.42403    -1.21151   0.32756E+05
    31.19000    -0.36345    -1.21151   0.41782E+05
    31.19000    -0.30288    -1.21151   0.53498E+05
    31.19000    -0.24230    -1.21151   0.62241E+05
    31.19000    -0.18173    -1.21151   0.59187E+05
    31.19000    -0.12115    -1.21151   0.42624E+05
    31.19000    -0.06058    -1.21151   0.22780E+05
    31.19000     0.00000    -1.21151   0.13104E+05
    31.19000     0.06058    -1.21151   0.17594E+05
    31.19000     0.12115    -1.21151   0.28716E+05
    31.19000     0.18173    -1.21151   0.36282E+05
    31.19000     0.24230    -1.21151   0.35830E+05
    31.19000     0.30288    -1.21151   0.29317E+05
    31.19000     0.36345    -1.21151   0.20906E+05
    31.19000     0.42403    -1.21151   0.13412E+05
    31.19000     0.48461    -1.21151   0.78205E+04
    31.19000     0.54518    -1.21151   0.45904E+04
    31.19000     0.60576    -1.21151   0.40032E+04
    31.19000     0.66633    -1.21151   0.49782E+04
    31.19000     0.72691    -1.21151   0.51486E+04
    31.19000     0.78748    -1.21151   0.33850E+04
    31.19000     0.84806    -1.21151   0.11116E+04
    31.19000     0.90864    -1.21151   0.00000E+00
    31.19000     0.96921    -1.21151   0.00000E+00
    31.19000     1.02979    -1.21151   0.00000E+00
    31.19000     1.09036    -1.21151   0.00000E+00
    31.19000     1.15094    -1.21151   0.00000E+00
    31.19000     1.21151    -1.21151   0.00000E+00
    31.19000     1.27209    -1.21151   0.00000E+00
    31.19000     1.33266    -1.21151   0.00000E+00
    31.19000     1.39324    -1.21151   0.00000E+00
    31.19000     1.45382    -1.21151   0.00000E+00
    31.19000     1.51439    -1.21151   0.00000E+00
    31.19000    -1.51439    -1.15094   0.00000E+00
    31.19000    -1.45382    -1.15094   0.00000E+00
    31.19000    -1.39324    -1.15094   0.00000E+00
    31.19000    -1.33266    -1.15094   0.00000E+00
    31.19000    -1.27209    -1.15094   0.00000E+00
    31.19000    -1.21151    -1.15094   0.00000E+00
    31.19000    -1.15094    -1.15094   0.00000E+00
    31.19000    -1.09036    -1.15094   0.00000E+00
    31.19000    -1.02979    -1.15094   0.00000E+00
    31.19000    -0.96921    -1.15094   0.33479E+03
    31.19000    -0.90864    -1.15094   0.17835E+04
    31.19000    -0.84806    -1.15094   0.27446E+04
    31.19000    -0.78748    -1.15094   0.33244E+04
    31.19000    -0.72691    -1.15094   0.45549E+04
    31.19000    -0.66633    -1.15094   0.77394E+04
    31.19000    -0.60576    -1.15094   0.13888E+05
    31.19000    -0.54518    -1.15094   0.23123E+05
    31.19000    -0.48461    -1.15094   0.34894E+05
    31.19000    -0.42403    -1.15094   0.49379E+05
    31.19000    -0.36345    -1.15094   0.66840E+05
    31.19000    -0.30288    -1.15094   0.83000E+05
    31.19000    -0.24230    -1.15094   0.87200E+05
    31.19000    -0.18173    -1.15094   0.71088E+05
    31.19000    -0.12115    -1.15094   0.40742E+05
    31.19000    -0.06058    -1.15094   0.15505E+05
    31.19000     0.00000    -1.15094   0.11423E+05
    31.19000     0.06058    -1.15094   0.27480E+05
    31.19000     0.12115    -1.15094   0.49077E+05
    31.19000     0.18173    -1.15094   0.62029E+05
    31.19000     0.24230    -1.15094   0.61604E+05
    31.19000     0.30288    -1.15094   0.51409E+05
    31.19000     0.36345    -1.15094   0.37515E+05
    31.19000     0.42403    -1.15094   0.24086E+05
    31.19000     0.48461    -1.15094   0.13059E+05
    31.19000     0.54518    -1.15094   0.61684E+04
    31.19000     0.60576    -1.15094   0.49641E+04
    31.19000     0.66633    -1.15094   0.79891E+04
    31.19000     0.72691    -1.15094   0.10390E+05
    31.19000     0.78748    -1.15094   0.86677E+04
    31.19000     0.84806    -1.15094   0.43628E+04
    31.19000     0.90864    -1.15094   0.11332E+04
    31.19000     0.96921    -1.15094   0.66671E+02
    31.19000     1.02979    -1.15094   0.00000E+00
    31.19000     1.09036    -1.15094   0.00000E+00
    31.19000     1.15094    -1.15094   0.00000E+00
    31.19000     1.21151    -1.15094   0.00000E+00
    31.19000     1.27209    -1.15094   0.00000E+00
    31.19000     1.33266    -1.15094   0.00000E+00
    31.19000     1.39324    -1.15094   0.00000E+00
    31.19000     1.45382    -1.15094   0.00000E+00
    31.19000     1.51439    -1.15094   0.00000E+00
    31.19000    -1.51439    -1.09036   0.00000E+00
    31.19000    -1.45382    -1.09036   0.00000E+00
    31.19000    -1.39324    -1.09036   0.00000E+00
    31.19000    -1.33266    -1.09036   0.00000E+00
    31.19000    -1.27209    -1.09036   0.00000E+00
    31.19000    -1.21151    -1.09036   0.00000E+00
    31.19000    -1.15094    -1.09036   0.00000E+00
    31.19000    -1.09036    -1.09036   0.00000E+00
    31.19000    -1.02979    -1.09036   0.56211E+03
    31.19000    -0.96921    -1.09036   0.24521E+04
    31.19000    -0.90864    -1.09036   0.38474E+04
    31.19000    -0.84806    -1.09036   0.43055E+04
    31.19000    -0.78748    -1.09036   0.42351E+04
    31.19000    -0.72691    -1.09036   0.43852E+04
    31.19000    -0.66633    -1.09036   0.56969E+04
    31.19000    -0.60576    -1.09036   0.95317E+04
    31.19000    -0.54518    -1.09036   0.17635E+05
    31.19000    -0.48461    -1.09036   0.32199E+05
    31.19000    -0.42403    -1.09036   0.55211E+05
    31.19000    -0.36345    -1.09036   0.84272E+05
    31.19000    -0.30288    -1.09036   0.10748E+06
    31.19000    -0.24230    -1.09036   0.10777E+06
    31.19000    -0.18173    -1.09036   0.79245E+05
    31.19000    -0.12115    -1.09036   0.38651E+05
    31.19000    -0.06058    -1.09036   0.14433E+05
    31.19000     0.00000    -1.09036   0.22253E+05
    31.19000     0.06058    -1.09036   0.53502E+05
    31.19000     0.12115    -1.09036   0.86564E+05
    31.19000     0.18173    -1.09036   0.10480E+06
    31.19000     0.24230    -1.09036   0.10414E+06
    31.19000     0.30288    -1.09036   0.89535E+05
    31.19000     0.36345    -1.09036   0.68191E+05
    31.19000     0.42403    -1.09036   0.45283E+05
    31.19000     0.48461    -1.09036   0.24340E+05
    31.19000     0.54518    -1.09036   0.99026E+04
    31.19000     0.60576    -1.09036   0.62178E+04
    31.19000     0.66633    -1.09036   0.11596E+05
    31.19000     0.72691    -1.09036   0.17492E+05
    31.19000     0.78748    -1.09036   0.16609E+05
    31.19000     0.84806    -1.09036   0.10006E+05
    31.19000     0.90864    -1.09036   0.36753E+04
    31.19000     0.96921    -1.09036   0.73535E+03
    31.19000     1.02979    -1.09036   0.49903E+02
    31.19000     1.09036    -1.09036   0.00000E+00
    31.19000     1.15094    -1.09036   0.00000E+00
    31.19000     1.21151    -1.09036   0.00000E+00
    31.19000     1.27209    -1.09036   0.00000E+00
    31.19000     1.33266    -1.09036   0.00000E+00
    31.19000     1.39324    -1.09036   0.00000E+00
    31.19000     1.45382    -1.09036   0.00000E+00
    31.19000     1.51439    -1.09036   0.00000E+00
    31.19000    -1.51439    -1.02979   0.00000E+00
    31.19000    -1.45382    -1.02979   0.00000E+00
    31.19000    -1.39324    -1.02979   0.00000E+00
    31.19000    -1.33266    -1.02979   0.00000E+00
    31.19000    -1.27209    -1.02979   0.00000E+00
    31.19000    -1.21151    -1.02979   0.00000E+00
    31.19000    -1.15094    -1.02979   0.00000E+00
    31.19000    -1.09036    -1.02979   0.58869E+03
    31.19000    -1.02979    -1.02979   0.29013E+04
    31.19000    -0.96921    -1.02979   0.50943E+04
    31.19000    -0.90864    -1.02979   0.64645E+04
    31.19000    -0.84806    -1.02979   0.71240E+04
    31.19000    -0.78748    -1.02979   0.75814E+04
    31.19000    -0.72691    -1.02979   0.79496E+04
    31.19000    -0.66633    -1.02979   0.79816E+04
    31.19000    -0.60576    -1.02979   0.81860E+04
    31.19000    -0.54518    -1.02979   0.11418E+05
    31.19000    -0.48461    -1.02979   0.23653E+05
    31.19000    -0.42403    -1.02979   0.50520E+05
    31.19000    -0.36345    -1.02979   0.88235E+05
    31.19000    -0.30288    -1.02979   0.11813E+06
    31.19000    -0.24230    -1.02979   0.11813E+06
    31.19000    -0.18173    -1.02979   0.85829E+05
    31.19000    -0.12115    -1.02979   0.46814E+05
    31.19000    -0.06058    -1.02979   0.33763E+05
    31.19000     0.00000    -1.02979   0.57803E+05
    31.19000     0.06058    -1.02979   0.10289E+06
    31.19000     0.12115    -1.02979   0.14407E+06
    31.19000     0.18173    -1.02979   0.16570E+06
    31.19000     0.24230    -1.02979   0.16503E+06
    31.19000     0.30288    -1.02979   0.14675E+06
    31.19000     0.36345    -1.02979   0.11710E+06
    31.19000     0.42403    -1.02979   0.81144E+05
    31.19000     0.48461    -1.02979   0.44736E+05
    31.19000     0.54518    -1.02979   0.17421E+05
    31.19000     0.60576    -1.02979   0.82062E+04
    31.19000     0.66633    -1.02979   0.15568E+05
    31.19000     0.72691    -1.02979   0.26071E+05
    31.19000     0.78748    -1.02979   0.27133E+05
    31.19000     0.84806    -1.02979   0.18543E+05
    31.19000     0.90864    -1.02979   0.85840E+04
    31.19000     0.96921    -1.02979   0.28012E+04
    31.19000     1.02979    -1.02979   0.68649E+03
    31.19000     1.09036    -1.02979   0.76491E+02
    31.19000     1.15094    -1.02979   0.00000E+00
    31.19000     1.21151    -1.02979   0.00000E+00
    31.19000     1.27209    -1.02979   0.00000E+00
    31.19000     1.33266    -1.02979   0.00000E+00
    31.19000     1.39324    -1.02979   0.00000E+00
    31.19000     1.45382    -1.02979   0.00000E+00
    31.19000     1.51439    -1.02979   0.00000E+00
    31.19000    -1.51439    -0.96921   0.00000E+00
    31.19000    -1.45382    -0.96921   0.00000E+00
    31.19000    -1.39324    -0.96921   0.00000E+00
    31.19000    -1.33266    -0.96921   0.00000E+00
    31.19000    -1.27209    -0.96921   0.00000E+00
    31.19000    -1.21151    -0.96921   0.00000E+00
    31.19000    -1.15094    -0.96921   0.38928E+03
    31.19000    -1.09036    -0.96921   0.29539E+04
    31.19000    -1.02979    -0.96921   0.59574E+04
    31.19000    -0.96921    -0.96921   0.87014E+04
    31.19000    -0.90864    -0.96921   0.11010E+05
    31.19000    -0.84806    -0.96921   0.13472E+05
    31.19000    -0.78748    -0.96921   0.16895E+05
    31.19000    -0.72691    -0.96921   0.21093E+05
    31.19000    -0.66633    -0.96921   0.24346E+05
    31.19000    -0.60576    -0.96921   0.24850E+05
    31.19000    -0.54518    -0.96921   0.24313E+05
    31.19000    -0.48461    -0.96921   0.30491E+05
    31.19000    -0.42403    -0.96921   0.52171E+05
    31.19000    -0.36345    -0.96921   0.86599E+05
    31.19000    -0.30288    -0.96921   0.11414E+06
    31.19000    -0.24230    -0.96921   0.11414E+06
    31.19000    -0.18173    -0.96921   0.89387E+05
    31.19000    -0.12115    -0.96921   0.68193E+05
    31.19000    -0.06058    -0.96921   0.77658E+05
    31.19000     0.00000    -0.96921   0.11882E+06
    31.19000     0.06058    -0.96921   0.17072E+06
    31.19000     0.12115    -0.96921   0.21208E+06
    31.19000     0.18173    -0.96921   0.23348E+06
    31.19000     0.24230    -0.96921   0.23424E+06
    31.19000     0.30288    -0.96921   0.21619E+06
    31.19000     0.36345    -0.96921   0.18106E+06
    31.19000     0.42403    -0.96921   0.13156E+06
    31.19000     0.48461    -0.96921   0.76026E+05
    31.19000     0.54518    -0.96921   0.31253E+05
    31.19000     0.60576    -0.96921   0.13308E+05
    31.19000     0.66633    -0.96921   0.21594E+05
    31.19000     0.72691    -0.96921   0.37150E+05
    31.19000     0.78748    -0.96921   0.41157E+05
    31.19000     0.84806    -0.96921   0.31401E+05
    31.19000     0.90864    -0.96921   0.17934E+05
    31.19000     0.96921    -0.96921   0.85388E+04
    31.19000     1.02979    -0.96921   0.36644E+04
    31.19000     1.09036    -0.96921   0.12372E+04
    31.19000     1.15094    -0.96921   0.12118E+03
    31.19000     1.21151    -0.96921   0.00000E+00
    31.19000     1.27209    -0.96921   0.00000E+00
    31.19000     1.33266    -0.96921   0.00000E+00
    31.19000     1.39324    -0.96921   0.00000E+00
    31.19000     1.45382    -0.96921   0.00000E+00
    31.19000     1.51439    -0.96921   0.00000E+00
    31.19000    -1.51439    -0.90864   0.00000E+00
    31.19000    -1.45382    -0.90864   0.00000E+00
    31.19000    -1.39324    -0.90864   0.00000E+00
    31.19000    -1.33266    -0.90864   0.00000E+00
    31.19000    -1.27209    -0.90864   0.00000E+00
    31.19000    -1.21151    -0.90864   0.00000E+00
    31.19000    -1.15094    -0.90864   0.25785E+04
    31.19000    -1.09036    -0.90864   0.60178E+04
    31.19000    -1.02979    -0.90864   0.99735E+04
    31.19000    -0.96921    -0.90864   0.14344E+05
    31.19000    -0.90864    -0.90864   0.19336E+05
    31.19000    -0.84806    -0.90864   0.25977E+05
    31.19000    -0.78748    -0.90864   0.35697E+05
    31.19000    -0.72691    -0.90864   0.48621E+05
    31.19000    -0.66633    -0.90864   0.61926E+05
    31.19000    -0.60576    -0.90864   0.70763E+05
    31.19000    -0.54518    -0.90864   0.73092E+05
    31.19000    -0.48461    -0.90864   0.74155E+05
    31.19000    -0.42403    -0.90864   0.82262E+05
    31.19000    -0.36345    -0.90864   0.96801E+05
    31.19000    -0.30288    -0.90864   0.10484E+06
    31.19000    -0.24230    -0.90864   0.96953E+05
    31.19000    -0.18173    -0.90864   0.84574E+05
    31.19000    -0.12115    -0.90864   0.92319E+05
    31.19000    -0.06058    -0.90864   0.13106E+06
    31.19000     0.00000    -0.90864   0.18620E+06
    31.19000     0.06058    -0.90864   0.23482E+06
    31.19000     0.12115    -0.90864   0.26646E+06
    31.19000     0.18173    -0.90864   0.28338E+06
    31.19000     0.24230    -0.90864   0.28827E+06
    31.19000     0.30288    -0.90864   0.27795E+06
    31.19000     0.36345    -0.90864   0.24585E+06
    31.19000     0.42403    -0.90864   0.18898E+06
    31.19000     0.48461    -0.90864   0.11703E+06
    31.19000     0.54518    -0.90864   0.54994E+05
    31.19000     0.60576    -0.90864   0.27454E+05
    31.19000     0.66633    -0.90864   0.35574E+05
    31.19000     0.72691    -0.90864   0.55317E+05
    31.19000     0.78748    -0.90864   0.62037E+05
    31.19000     0.84806    -0.90864   0.51504E+05
    31.19000     0.90864    -0.90864   0.34835E+05
    31.19000     0.96921    -0.90864   0.21269E+05
    31.19000     1.02979    -0.90864   0.12094E+05
    31.19000     1.09036    -0.90864   0.58462E+04
    31.19000     1.15094    -0.90864   0.19284E+04
    31.19000     1.21151    -0.90864   0.00000E+00
    31.19000     1.27209    -0.90864   0.00000E+00
    31.19000     1.33266    -0.90864   0.00000E+00
    31.19000     1.39324    -0.90864   0.00000E+00
    31.19000     1.45382    -0.90864   0.00000E+00
    31.19000     1.51439    -0.90864   0.00000E+00
    31.19000    -1.51439    -0.84806   0.00000E+00
    31.19000    -1.45382    -0.84806   0.00000E+00
    31.19000    -1.39324    -0.84806   0.00000E+00
    31.19000    -1.33266    -0.84806   0.00000E+00
    31.19000    -1.27209    -0.84806   0.00000E+00
    31.19000    -1.21151    -0.84806   0.18682E+04
    31.19000    -1.15094    -0.84806   0.52873E+04
    31.19000    -1.09036    -0.84806   0.93888E+04
    31.19000    -1.02979    -0.84806   0.14860E+05
    31.19000    -0.96921    -0.84806   0.22325E+05
    31.19000    -0.90864    -0.84806   0.32374E+05
    31.19000    -0.84806    -0.84806   0.46357E+05
    31.19000    -0.78748    -0.84806   0.66141E+05
    31.19000    -0.72691    -0.84806   0.92045E+05
    31.19000    -0.66633    -0.84806   0.12032E+06
    31.19000    -0.60576    -0.84806   0.14336E+06
    31.19000    -0.54518    -0.84806   0.15470E+06
    31.19000    -0.48461    -0.84806   0.15410E+06
    31.19000    -0.42403    -0.84806   0.14529E+06
    31.19000    -0.36345    -0.84806   0.12850E+06
    31.19000    -0.30288    -0.84806   0.10174E+06
    31.19000    -0.24230    -0.84806   0.73715E+05
    31.19000    -0.18173    -0.84806   0.67869E+05
    31.19000    -0.12115    -0.84806   0.10230E+06
    31.19000    -0.06058    -0.84806   0.16663E+06
    31.19000     0.00000    -0.84806   0.22868E+06
    31.19000     0.06058    -0.84806   0.26551E+06
    31.19000     0.12115    -0.84806   0.28056E+06
    31.19000     0.18173    -0.84806   0.29019E+06
    31.19000     0.24230    -0.84806   0.30192E+06
    31.19000     0.30288    -0.84806   0.30762E+06
    31.19000     0.36345    -0.84806   0.29054E+06
    31.19000     0.42403    -0.84806   0.23890E+06
    31.19000     0.48461    -0.84806   0.16123E+06
    31.19000     0.54518    -0.84806   0.89237E+05
    31.19000     0.60576    -0.84806   0.55333E+05
    31.19000     0.66633    -0.84806   0.62647E+05
    31.19000     0.72691    -0.84806   0.83695E+05
    31.19000     0.78748    -0.84806   0.90362E+05
    31.19000     0.84806    -0.84806   0.77802E+05
    31.19000     0.90864    -0.84806   0.57903E+05
    31.19000     0.96921    -0.84806   0.40258E+05
    31.19000     1.02979    -0.84806   0.26282E+05
    31.19000     1.09036    -0.84806   0.15091E+05
    31.19000     1.15094    -0.84806   0.69062E+04
    31.19000     1.21151    -0.84806   0.18651E+04
    31.19000     1.27209    -0.84806   0.00000E+00
    31.19000     1.33266    -0.84806   0.00000E+00
    31.19000     1.39324    -0.84806   0.00000E+00
    31.19000     1.45382    -0.84806   0.00000E+00
    31.19000     1.51439    -0.84806   0.00000E+00
    31.19000    -1.51439    -0.78748   0.00000E+00
    31.19000    -1.45382    -0.78748   0.00000E+00
    31.19000    -1.39324    -0.78748   0.00000E+00
    31.19000    -1.33266    -0.78748   0.00000E+00
    31.19000    -1.27209    -0.78748   0.90497E+03
    31.19000    -1.21151    -0.78748   0.44036E+04
    31.19000    -1.15094    -0.78748   0.80017E+04
    31.19000    -1.09036    -0.78748   0.12160E+05
    31.19000    -1.02979    -0.78748   0.19031E+05
    31.19000    -0.96921    -0.78748   0.30612E+05
    31.19000    -0.90864    -0.78748   0.48217E+05
    31.19000    -0.84806    -0.78748   0.73123E+05
    31.19000    -0.78748    -0.78748   0.10640E+06
    31.19000    -0.72691    -0.78748   0.14695E+06
    31.19000    -0.66633    -0.78748   0.18921E+06
    31.19000    -0.60576    -0.78748   0.22378E+06
    31.19000    -0.54518    -0.78748   0.24207E+06
    31.19000    -0.48461    -0.78748   0.24003E+06
    31.19000    -0.42403    -0.78748   0.21622E+06
    31.19000    -0.36345    -0.78748   0.16954E+06
    31.19000    -0.30288    -0.78748   0.10675E+06
    31.19000    -0.24230    -0.78748   0.53035E+05
    31.19000    -0.18173    -0.78748   0.42889E+05
    31.19000    -0.12115    -0.78748   0.89140E+05
    31.19000    -0.06058    -0.78748   0.16454E+06
    31.19000     0.00000    -0.78748   0.22422E+06
    31.19000     0.06058    -0.78748   0.24637E+06
    31.19000     0.12115    -0.78748   0.24528E+06
    31.19000     0.18173    -0.78748   0.24810E+06
    31.19000     0.24230    -0.78748   0.26734E+06
    31.19000     0.30288    -0.78748   0.29245E+06
    31.19000     0.36345    -0.78748   0.29829E+06
    31.19000     0.42403    -0.78748   0.26374E+06
    31.19000     0.48461    -0.78748   0.19367E+06
    31.19000     0.54518    -0.78748   0.12305E+06
    31.19000     0.60576    -0.78748   0.88782E+05
    31.19000     0.66633    -0.78748   0.94893E+05
    31.19000     0.72691    -0.78748   0.11266E+06
    31.19000     0.78748    -0.78748   0.11439E+06
    31.19000     0.84806    -0.78748   0.97348E+05
    31.19000     0.90864    -0.78748   0.74563E+05
    31.19000     0.96921    -0.78748   0.54880E+05
    31.19000     1.02979    -0.78748   0.38588E+05
    31.19000     1.09036    -0.78748   0.24536E+05
    31.19000     1.15094    -0.78748   0.13346E+05
    31.19000     1.21151    -0.78748   0.55481E+04
    31.19000     1.27209    -0.78748   0.91486E+03
    31.19000     1.33266    -0.78748   0.00000E+00
    31.19000     1.39324    -0.78748   0.00000E+00
    31.19000     1.45382    -0.78748   0.00000E+00
    31.19000     1.51439    -0.78748   0.00000E+00
    31.19000    -1.51439    -0.72691   0.00000E+00
    31.19000    -1.45382    -0.72691   0.00000E+00
    31.19000    -1.39324    -0.72691   0.00000E+00
    31.19000    -1.33266    -0.72691   0.00000E+00
    31.19000    -1.27209    -0.72691   0.32372E+04
    31.19000    -1.21151    -0.72691   0.76874E+04
    31.19000    -1.15094    -0.72691   0.10779E+05
    31.19000    -1.09036    -0.72691   0.13462E+05
    31.19000    -1.02979    -0.72691   0.19975E+05
    31.19000    -0.96921    -0.72691   0.35040E+05
    31.19000    -0.90864    -0.72691   0.61600E+05
    31.19000    -0.84806    -0.72691   0.10022E+06
    31.19000    -0.78748    -0.72691   0.14885E+06
    31.19000    -0.72691    -0.72691   0.20198E+06
    31.19000    -0.66633    -0.72691   0.25055E+06
    31.19000    -0.60576    -0.72691   0.28477E+06
    31.19000    -0.54518    -0.72691   0.29850E+06
    31.19000    -0.48461    -0.72691   0.28960E+06
    31.19000    -0.42403    -0.72691   0.25528E+06
    31.19000    -0.36345    -0.72691   0.19229E+06
    31.19000    -0.30288    -0.72691   0.10965E+06
    31.19000    -0.24230    -0.72691   0.39041E+05
    31.19000    -0.18173    -0.72691   0.19021E+05
    31.19000    -0.12115    -0.72691   0.59478E+05
    31.19000    -0.06058    -0.72691   0.12744E+06
    31.19000     0.00000    -0.72691   0.17632E+06
    31.19000     0.06058    -0.72691   0.18716E+06
    31.19000     0.12115    -0.72691   0.17760E+06
    31.19000     0.18173    -0.72691   0.17725E+06
    31.19000     0.24230    -0.72691   0.20112E+06
    31.19000     0.30288    -0.72691   0.23975E+06
    31.19000     0.36345    -0.72691   0.26474E+06
    31.19000     0.42403    -0.72691   0.24904E+06
    31.19000     0.48461    -0.72691   0.19383E+06
    31.19000     0.54518    -0.72691   0.13371E+06
    31.19000     0.60576    -0.72691   0.10517E+06
    31.19000     0.66633    -0.72691   0.11058E+06
    31.19000     0.72691    -0.72691   0.12155E+06
    31.19000     0.78748    -0.72691   0.11457E+06
    31.19000     0.84806    -0.72691   0.91882E+05
    31.19000     0.90864    -0.72691   0.68307E+05
    31.19000     0.96921    -0.72691   0.51106E+05
    31.19000     1.02979    -0.72691   0.38102E+05
    31.19000     1.09036    -0.72691   0.26572E+05
    31.19000     1.15094    -0.72691   0.16615E+05
    31.19000     1.21151    -0.72691   0.88206E+04
    31.19000     1.27209    -0.72691   0.31843E+04
    31.19000     1.33266    -0.72691   0.00000E+00
    31.19000     1.39324    -0.72691   0.00000E+00
    31.19000     1.45382    -0.72691   0.00000E+00
    31.19000     1.51439    -0.72691   0.00000E+00
    31.19000    -1.51439    -0.66633   0.00000E+00
    31.19000    -1.45382    -0.66633   0.00000E+00
    31.19000    -1.39324    -0.66633   0.00000E+00
    31.19000    -1.33266    -0.66633   0.12405E+04
    31.19000    -1.27209    -0.66633   0.65733E+04
    31.19000    -1.21151    -0.66633   0.12486E+05
    31.19000    -1.15094    -0.66633   0.14899E+05
    31.19000    -1.09036    -0.66633   0.14153E+05
    31.19000    -1.02979    -0.66633   0.16793E+05
    31.19000    -0.96921    -0.66633   0.32052E+05
    31.19000    -0.90864    -0.66633   0.66273E+05
    31.19000    -0.84806    -0.66633   0.11905E+06
    31.19000    -0.78748    -0.66633   0.18247E+06
    31.19000    -0.72691    -0.66633   0.24319E+06
    31.19000    -0.66633    -0.66633   0.28723E+06
    31.19000    -0.60576    -0.66633   0.30639E+06
    31.19000    -0.54518    -0.66633   0.30184E+06
    31.19000    -0.48461    -0.66633   0.27926E+06
    31.19000    -0.42403    -0.66633   0.23927E+06
    31.19000    -0.36345    -0.66633   0.17728E+06
    31.19000    -0.30288    -0.66633   0.98664E+05
    31.19000    -0.24230    -0.66633   0.30177E+05
    31.19000    -0.18173    -0.66633   0.47109E+04
    31.19000    -0.12115    -0.66633   0.29651E+05
    31.19000    -0.06058    -0.66633   0.77097E+05
    31.19000     0.00000    -0.66633   0.11031E+06
    31.19000     0.06058    -0.66633   0.11565E+06
    31.19000     0.12115    -0.66633   0.10704E+06
    31.19000     0.18173    -0.66633   0.10745E+06
    31.19000     0.24230    -0.66633   0.13031E+06
    31.19000     0.30288    -0.66633   0.16935E+06
    31.19000     0.36345    -0.66633   0.19898E+06
    31.19000     0.42403    -0.66633   0.19268E+06
    31.19000     0.48461    -0.66633   0.15105E+06
    31.19000     0.54518    -0.66633   0.10632E+06
    31.19000     0.60576    -0.66633   0.89551E+05
    31.19000     0.66633    -0.66633   0.97885E+05
    31.19000     0.72691    -0.66633   0.10323E+06
    31.19000     0.78748    -0.66633   0.88178E+05
    31.19000     0.84806    -0.66633   0.61401E+05
    31.19000     0.90864    -0.66633   0.39935E+05
    31.19000     0.96921    -0.66633   0.29309E+05
    31.19000     1.02979    -0.66633   0.24384E+05
    31.19000     1.09036    -0.66633   0.20054E+05
    31.19000     1.15094    -0.66633   0.15148E+05
    31.19000     1.21151    -0.66633   0.10069E+05
    31.19000     1.27209    -0.66633   0.52270E+04
    31.19000     1.33266    -0.66633   0.12307E+04
    31.19000     1.39324    -0.66633   0.00000E+00
    31.19000     1.45382    -0.66633   0.00000E+00
    31.19000     1.51439    -0.66633   0.00000E+00
    31.19000    -1.51439    -0.60576   0.00000E+00
    31.19000    -1.45382    -0.60576   0.00000E+00
    31.19000    -1.39324    -0.60576   0.00000E+00
    31.19000    -1.33266    -0.60576   0.30368E+04
    31.19000    -1.27209    -0.60576   0.10824E+05
    31.19000    -1.21151    -0.60576   0.19543E+05
    31.19000    -1.15094    -0.60576   0.22439E+05
    31.19000    -1.09036    -0.60576   0.17396E+05
    31.19000    -1.02979    -0.60576   0.12352E+05
    31.19000    -0.96921    -0.60576   0.22350E+05
    31.19000    -0.90864    -0.60576   0.59624E+05
    31.19000    -0.84806    -0.60576   0.12387E+06
    31.19000    -0.78748    -0.60576   0.19965E+06
    31.19000    -0.72691    -0.60576   0.26313E+06
    31.19000    -0.66633    -0.60576   0.29466E+06
    31.19000    -0.60576    -0.60576   0.28974E+06
    31.19000    -0.54518    -0.60576   0.26004E+06
    31.19000    -0.48461    -0.60576   0.22156E+06
    31.19000    -0.42403    -0.60576   0.18011E+06
    31.19000    -0.36345    -0.60576   0.13066E+06
    31.19000    -0.30288    -0.60576   0.72982E+05
    31.19000    -0.24230    -0.60576   0.23112E+05
    31.19000    -0.18173    -0.60576   0.18875E+04
    31.19000    -0.12115    -0.60576   0.12625E+05
    31.19000    -0.06058    -0.60576   0.37028E+05
    31.19000     0.00000    -0.60576   0.54073E+05
    31.19000     0.06058    -0.60576   0.57294E+05
    31.19000     0.12115    -0.60576   0.54099E+05
    31.19000     0.18173    -0.60576   0.56433E+05
    31.19000     0.24230    -0.60576   0.72988E+05
    31.19000     0.30288    -0.60576   0.10068E+06
    31.19000     0.36345    -0.60576   0.12057E+06
    31.19000     0.42403    -0.60576   0.11283E+06
    31.19000     0.48461    -0.60576   0.81780E+05
    31.19000     0.54518    -0.60576   0.56666E+05
    31.19000     0.60576    -0.60576   0.59181E+05
    31.19000     0.66633    -0.60576   0.77828E+05
    31.19000     0.72691    -0.60576   0.83555E+05
    31.19000     0.78748    -0.60576   0.64677E+05
    31.19000     0.84806    -0.60576   0.35856E+05
    31.19000     0.90864    -0.60576   0.16326E+05
    31.19000     0.96921    -0.60576   0.10812E+05
    31.19000     1.02979    -0.60576   0.12373E+05
    31.19000     1.09036    -0.60576   0.14081E+05
    31.19000     1.15094    -0.60576   0.13512E+05
    31.19000     1.21151    -0.60576   0.10828E+05
    31.19000     1.27209    -0.60576   0.69204E+04
    31.19000     1.33266    -0.60576   0.28334E+04
    31.19000     1.39324    -0.60576   0.00000E+00
    31.19000     1.45382    -0.60576   0.00000E+00
    31.19000     1.51439    -0.60576   0.00000E+00
    31.19000    -1.51439    -0.54518   0.00000E+00
    31.19000    -1.45382    -0.54518   0.00000E+00
    31.19000    -1.39324    -0.54518   0.40309E+03
    31.19000    -1.33266    -0.54518   0.47219E+04
    31.19000    -1.27209    -0.54518   0.15279E+05
    31.19000    -1.21151    -0.54518   0.28326E+05
    31.19000    -1.15094    -0.54518   0.34273E+05
    31.19000    -1.09036    -0.54518   0.26840E+05
    31.19000    -1.02979    -0.54518   0.13070E+05
    31.19000    -0.96921    -0.54518   0.13123E+05
    31.19000    -0.90864    -0.54518   0.46895E+05
    31.19000    -0.84806    -0.54518   0.11683E+06
    31.19000    -0.78748    -0.54518   0.20124E+06
    31.19000    -0.72691    -0.54518   0.26543E+06
    31.19000    -0.66633    -0.54518   0.28369E+06
    31.19000    -0.60576    -0.54518   0.25566E+06
    31.19000    -0.54518    -0.54518   0.20363E+06
    31.19000    -0.48461    -0.54518   0.15277E+06
    31.19000    -0.42403    -0.54518   0.11259E+06
    31.19000    -0.36345    -0.54518   0.77512E+05
    31.19000    -0.30288    -0.54518   0.43183E+05
    31.19000    -0.24230    -0.54518   0.16303E+05
    31.19000    -0.18173    -0.54518   0.57355E+04
    31.19000    -0.12115    -0.54518   0.95562E+04
    31.19000    -0.06058    -0.54518   0.17122E+05
    31.19000     0.00000    -0.54518   0.21215E+05
    31.19000     0.06058    -0.54518   0.22124E+05
    31.19000     0.12115    -0.54518   0.22439E+05
    31.19000     0.18173    -0.54518   0.25037E+05
    31.19000     0.24230    -0.54518   0.33800E+05
    31.19000     0.30288    -0.54518   0.47365E+05
    31.19000     0.36345    -0.54518   0.53712E+05
    31.19000     0.42403    -0.54518   0.42403E+05
    31.19000     0.48461    -0.54518   0.23804E+05
    31.19000     0.54518    -0.54518   0.23678E+05
    31.19000     0.60576    -0.54518   0.52288E+05
    31.19000     0.66633    -0.54518   0.88183E+05
    31.19000     0.72691    -0.54518   0.10067E+06
    31.19000     0.78748    -0.54518   0.82235E+05
    31.19000     0.84806    -0.54518   0.51372E+05
    31.19000     0.90864    -0.54518   0.28801E+05
    31.19000     0.96921    -0.54518   0.20060E+05
    31.19000     1.02979    -0.54518   0.19069E+05
    31.19000     1.09036    -0.54518   0.19102E+05
    31.19000     1.15094    -0.54518   0.17313E+05
    31.19000     1.21151    -0.54518   0.13616E+05
    31.19000     1.27209    -0.54518   0.90066E+04
    31.19000     1.33266    -0.54518   0.44825E+04
    31.19000     1.39324    -0.54518   0.80795E+03
    31.19000     1.45382    -0.54518   0.00000E+00
    31.19000     1.51439    -0.54518   0.00000E+00
    31.19000    -1.51439    -0.48461   0.00000E+00
    31.19000    -1.45382    -0.48461   0.00000E+00
    31.19000    -1.39324    -0.48461   0.76903E+03
    31.19000    -1.33266    -0.48461   0.58318E+04
    31.19000    -1.27209    -0.48461   0.18689E+05
    31.19000    -1.21151    -0.48461   0.36660E+05
    31.19000    -1.15094    -0.48461   0.48779E+05
    31.19000    -1.09036    -0.48461   0.44324E+05
    31.19000    -1.02979    -0.48461   0.26373E+05
    31.19000    -0.96921    -0.48461   0.16278E+05
    31.19000    -0.90864    -0.48461   0.40355E+05
    31.19000    -0.84806    -0.48461   0.10678E+06
    31.19000    -0.78748    -0.48461   0.19284E+06
    31.19000    -0.72691    -0.48461   0.25677E+06
    31.19000    -0.66633    -0.48461   0.26708E+06
    31.19000    -0.60576    -0.48461   0.22493E+06
    31.19000    -0.54518    -0.48461   0.15965E+06
    31.19000    -0.48461    -0.48461   0.10236E+06
    31.19000    -0.42403    -0.48461   0.64275E+05
    31.19000    -0.36345    -0.48461   0.39070E+05
    31.19000    -0.30288    -0.48461   0.20395E+05
    31.19000    -0.24230    -0.48461   0.99257E+04
    31.19000    -0.18173    -0.48461   0.91023E+04
    31.19000    -0.12115    -0.48461   0.12012E+05
    31.19000    -0.06058    -0.48461   0.11726E+05
    31.19000     0.00000    -0.48461   0.85330E+04
    31.19000     0.06058    -0.48461   0.65759E+04
    31.19000     0.12115    -0.48461   0.66697E+04
    31.19000     0.18173    -0.48461   0.79446E+04
    31.19000     0.24230    -0.48461   0.11775E+05
    31.19000     0.30288    -0.48461   0.16958E+05
    31.19000     0.36345    -0.48461   0.16012E+05
    31.19000     0.42403    -0.48461   0.66455E+04
    31.19000     0.48461    -0.48461   0.43697E+04
    31.19000     0.54518    -0.48461   0.30682E+05
    31.19000     0.60576    -0.48461   0.85162E+05
    31.19000     0.66633    -0.48461   0.13887E+06
    31.19000     0.72691    -0.48461   0.16101E+06
    31.19000     0.78748    -0.48461   0.14649E+06
    31.19000     0.84806    -0.48461   0.11391E+06
    31.19000     0.90864    -0.48461   0.83226E+05
    31.19000     0.96921    -0.48461   0.61802E+05
    31.19000     1.02979    -0.48461   0.47445E+05
    31.19000     1.09036    -0.48461   0.36455E+05
    31.19000     1.15094    -0.48461   0.26938E+05
    31.19000     1.21151    -0.48461   0.18528E+05
    31.19000     1.27209    -0.48461   0.11544E+05
    31.19000     1.33266    -0.48461   0.61090E+04
    31.19000     1.39324    -0.48461   0.19466E+04
    31.19000     1.45382    -0.48461   0.00000E+00
    31.19000     1.51439    -0.48461   0.00000E+00
    31.19000    -1.51439    -0.42403   0.00000E+00
    31.19000    -1.45382    -0.42403   0.00000E+00
    31.19000    -1.39324    -0.42403   0.97227E+03
    31.19000    -1.33266    -0.42403   0.62947E+04
    31.19000    -1.27209    -0.42403   0.20383E+05
    31.19000    -1.21151    -0.42403   0.42652E+05
    31.19000    -1.15094    -0.42403   0.63274E+05
    31.19000    -1.09036    -0.42403   0.68682E+05
    31.19000    -1.02979    -0.42403   0.55550E+05
    31.19000    -0.96921    -0.42403   0.40173E+05
    31.19000    -0.90864    -0.42403   0.50063E+05
    31.19000    -0.84806    -0.42403   0.10031E+06
    31.19000    -0.78748    -0.42403   0.17495E+06
    31.19000    -0.72691    -0.42403   0.23370E+06
    31.19000    -0.66633    -0.42403   0.24199E+06
    31.19000    -0.60576    -0.42403   0.19802E+06
    31.19000    -0.54518    -0.42403   0.13105E+06
    31.19000    -0.48461    -0.42403   0.73764E+05
    31.19000    -0.42403    -0.42403   0.38418E+05
    31.19000    -0.36345    -0.42403   0.18808E+05
    31.19000    -0.30288    -0.42403   0.77332E+04
    31.19000    -0.24230    -0.42403   0.45773E+04
    31.19000    -0.18173    -0.42403   0.79925E+04
    31.19000    -0.12115    -0.42403   0.11339E+05
    31.19000    -0.06058    -0.42403   0.96319E+04
    31.19000     0.00000    -0.42403   0.51287E+04
    31.19000     0.06058    -0.42403   0.20919E+04
    31.19000     0.12115    -0.42403   0.98221E+03
    31.19000     0.18173    -0.42403   0.13272E+04
    31.19000     0.24230    -0.42403   0.43688E+04
    31.19000     0.30288    -0.42403   0.81948E+04
    31.19000     0.36345    -0.42403   0.71560E+04
    31.19000     0.42403    -0.42403   0.38602E+04
    31.19000     0.48461    -0.42403   0.16135E+05
    31.19000     0.54518    -0.42403   0.60866E+05
    31.19000     0.60576    -0.42403   0.13074E+06
    31.19000     0.66633    -0.42403   0.19540E+06
    31.19000     0.72691    -0.42403   0.22746E+06
    31.19000     0.78748    -0.42403   0.22247E+06
    31.19000     0.84806    -0.42403   0.19391E+06
    31.19000     0.90864    -0.42403   0.15676E+06
    31.19000     0.96921    -0.42403   0.11954E+06
    31.19000     1.02979    -0.42403   0.86160E+05
    31.19000     1.09036    -0.42403   0.58743E+05
    31.19000     1.15094    -0.42403   0.37975E+05
    31.19000     1.21151    -0.42403   0.23305E+05
    31.19000     1.27209    -0.42403   0.13616E+05
    31.19000     1.33266    -0.42403   0.74059E+04
    31.19000     1.39324    -0.42403   0.30385E+04
    31.19000     1.45382    -0.42403   0.00000E+00
    31.19000     1.51439    -0.42403   0.00000E+00
    31.19000    -1.51439    -0.36345   0.00000E+00
    31.19000    -1.45382    -0.36345   0.54470E+02
    31.19000    -1.39324    -0.36345   0.12459E+04
    31.19000    -1.33266    -0.36345   0.68820E+04
    31.19000    -1.27209    -0.36345   0.21622E+05
    31.19000    -1.21151    -0.36345   0.46815E+05
    31.19000    -1.15094    -0.36345   0.75521E+05
    31.19000    -1.09036    -0.36345   0.94113E+05
    31.19000    -1.02979    -0.36345   0.93024E+05
    31.19000    -0.96921    -0.36345   0.78573E+05
    31.19000    -0.90864    -0.36345   0.72419E+05
    31.19000    -0.84806    -0.36345   0.94234E+05
    31.19000    -0.78748    -0.36345   0.14101E+06
    31.19000    -0.72691    -0.36345   0.18443E+06
    31.19000    -0.66633    -0.36345   0.19290E+06
    31.19000    -0.60576    -0.36345   0.15867E+06
    31.19000    -0.54518    -0.36345   0.10277E+06
    31.19000    -0.48461    -0.36345   0.53551E+05
    31.19000    -0.42403    -0.36345   0.23733E+05
    31.19000    -0.36345    -0.36345   0.89943E+04
    31.19000    -0.30288    -0.36345   0.22155E+04
    31.19000    -0.24230    -0.36345   0.11585E+04
    31.19000    -0.18173    -0.36345   0.39737E+04
    31.19000    -0.12115    -0.36345   0.61653E+04
    31.19000    -0.06058    -0.36345   0.52194E+04
    31.19000     0.00000    -0.36345   0.30562E+04
    31.19000     0.06058    -0.36345   0.15952E+04
    31.19000     0.12115    -0.36345   0.55411E+03
    31.19000     0.18173    -0.36345   0.10039E+04
    31.19000     0.24230    -0.36345   0.50798E+04
    31.19000     0.30288    -0.36345   0.10180E+05
    31.19000     0.36345    -0.36345   0.11033E+05
    31.19000     0.42403    -0.36345   0.12081E+05
    31.19000     0.48461    -0.36345   0.30493E+05
    31.19000     0.54518    -0.36345   0.78967E+05
    31.19000     0.60576    -0.36345   0.14858E+06
    31.19000     0.66633    -0.36345   0.21459E+06
    31.19000     0.72691    -0.36345   0.25686E+06
    31.19000     0.78748    -0.36345   0.26975E+06
    31.19000     0.84806    -0.36345   0.25625E+06
    31.19000     0.90864    -0.36345   0.22145E+06
    31.19000     0.96921    -0.36345   0.17302E+06
    31.19000     1.02979    -0.36345   0.12188E+06
    31.19000     1.09036    -0.36345   0.78024E+05
    31.19000     1.15094    -0.36345   0.46192E+05
    31.19000     1.21151    -0.36345   0.25937E+05
    31.19000     1.27209    -0.36345   0.14348E+05
    31.19000     1.33266    -0.36345   0.79835E+04
    31.19000     1.39324    -0.36345   0.38581E+04
    31.19000     1.45382    -0.36345   0.62226E+03
    31.19000     1.51439    -0.36345   0.00000E+00
    31.19000    -1.51439    -0.30288   0.00000E+00
    31.19000    -1.45382    -0.30288   0.20072E+03
    31.19000    -1.39324    -0.30288   0.21409E+04
    31.19000    -1.33266    -0.30288   0.90391E+04
    31.19000    -1.27209    -0.30288   0.24627E+05
    31.19000    -1.21151    -0.30288   0.50357E+05
    31.19000    -1.15094    -0.30288   0.82048E+05
    31.19000    -1.09036    -0.30288   0.10907E+06
    31.19000    -1.02979    -0.30288   0.11957E+06
    31.19000    -0.96921    -0.30288   0.11011E+06
    31.19000    -0.90864    -0.30288   0.91486E+05
    31.19000    -0.84806    -0.30288   0.82109E+05
    31.19000    -0.78748    -0.30288   0.91695E+05
    31.19000    -0.72691    -0.30288   0.11050E+06
    31.19000    -0.66633    -0.30288   0.11732E+06
    31.19000    -0.60576    -0.30288   0.99931E+05
    31.19000    -0.54518    -0.30288   0.66069E+05
    31.19000    -0.48461    -0.30288   0.33628E+05
    31.19000    -0.42403    -0.30288   0.13390E+05
    31.19000    -0.36345    -0.30288   0.41572E+04
    31.19000    -0.30288    -0.30288   0.78855E+03
    31.19000    -0.24230    -0.30288   0.42901E+03
    31.19000    -0.18173    -0.30288   0.12524E+04
    31.19000    -0.12115    -0.30288   0.13648E+04
    31.19000    -0.06058    -0.30288   0.88907E+03
    31.19000     0.00000    -0.30288   0.12732E+04
    31.19000     0.06058    -0.30288   0.18832E+04
    31.19000     0.12115    -0.30288   0.12853E+04
    31.19000     0.18173    -0.30288   0.15192E+04
    31.19000     0.24230    -0.30288   0.55708E+04
    31.19000     0.30288    -0.30288   0.10779E+05
    31.19000     0.36345    -0.30288   0.12122E+05
    31.19000     0.42403    -0.30288   0.13852E+05
    31.19000     0.48461    -0.30288   0.30191E+05
    31.19000     0.54518    -0.30288   0.70251E+05
    31.19000     0.60576    -0.30288   0.12762E+06
    31.19000     0.66633    -0.30288   0.18800E+06
    31.19000     0.72691    -0.30288   0.24060E+06
    31.19000     0.78748    -0.30288   0.27738E+06
    31.19000     0.84806    -0.30288   0.28797E+06
    31.19000     0.90864    -0.30288   0.26458E+06
    31.19000     0.96921    -0.30288   0.21215E+06
    31.19000     1.02979    -0.30288   0.14818E+06
    31.19000     1.09036    -0.30288   0.91122E+05
    31.19000     1.15094    -0.30288   0.50457E+05
    31.19000     1.21151    -0.30288   0.26177E+05
    31.19000     1.27209    -0.30288   0.13655E+05
    31.19000     1.33266    -0.30288   0.76895E+04
    31.19000     1.39324    -0.30288   0.42122E+04
    31.19000     1.45382    -0.30288   0.11932E+04
    31.19000     1.51439    -0.30288   0.00000E+00
    31.19000    -1.51439    -0.24230   0.00000E+00
    31.19000    -1.45382    -0.24230   0.64216E+03
    31.19000    -1.39324    -0.24230   0.41495E+04
    31.19000    -1.33266    -0.24230   0.13144E+05
    31.19000    -1.27209    -0.24230   0.29009E+05
    31.19000    -1.21151    -0.24230   0.51137E+05
    31.19000    -1.15094    -0.24230   0.77068E+05
    31.19000    -1.09036    -0.24230   0.10185E+06
    31.19000    -1.02979    -0.24230   0.11758E+06
    31.19000    -0.96921    -0.24230   0.11639E+06
    31.19000    -0.90864    -0.24230   0.97240E+05
    31.19000    -0.84806    -0.24230   0.69891E+05
    31.19000    -0.78748    -0.24230   0.49005E+05
    31.19000    -0.72691    -0.24230   0.41791E+05
    31.19000    -0.66633    -0.24230   0.42425E+05
    31.19000    -0.60576    -0.24230   0.40058E+05
    31.19000    -0.54518    -0.24230   0.30587E+05
    31.19000    -0.48461    -0.24230   0.18433E+05
    31.19000    -0.42403    -0.24230   0.90409E+04
    31.19000    -0.36345    -0.24230   0.37916E+04
    31.19000    -0.30288    -0.24230   0.16551E+04
    31.19000    -0.24230    -0.24230   0.14173E+04
    31.19000    -0.18173    -0.24230   0.14827E+04
    31.19000    -0.12115    -0.24230   0.79446E+03
    31.19000    -0.06058    -0.24230   0.46187E+03
    31.19000     0.00000    -0.24230   0.16841E+04
    31.19000     0.06058    -0.24230   0.27234E+04
    31.19000     0.12115    -0.24230   0.15981E+04
    31.19000     0.18173    -0.24230   0.56834E+03
    31.19000     0.24230    -0.24230   0.29823E+04
    31.19000     0.30288    -0.24230   0.67971E+04
    31.19000     0.36345    -0.24230   0.77129E+04
    31.19000     0.42403    -0.24230   0.88325E+04
    31.19000     0.48461    -0.24230   0.20283E+05
    31.19000     0.54518    -0.24230   0.48084E+05
    31.19000     0.60576    -0.24230   0.89933E+05
    31.19000     0.66633    -0.24230   0.14255E+06
    31.19000     0.72691    -0.24230   0.20387E+06
    31.19000     0.78748    -0.24230   0.26330E+06
    31.19000     0.84806    -0.24230   0.29810E+06
    31.19000     0.90864    -0.24230   0.28856E+06
    31.19000     0.96921    -0.24230   0.23649E+06
    31.19000     1.02979    -0.24230   0.16449E+06
    31.19000     1.09036    -0.24230   0.98227E+05
    31.19000     1.15094    -0.24230   0.51478E+05
    31.19000     1.21151    -0.24230   0.24730E+05
    31.19000     1.27209    -0.24230   0.11979E+05
    31.19000     1.33266    -0.24230   0.66838E+04
    31.19000     1.39324    -0.24230   0.40585E+04
    31.19000     1.45382    -0.24230   0.15739E+04
    31.19000     1.51439    -0.24230   0.00000E+00
    31.19000    -1.51439    -0.18173   0.00000E+00
    31.19000    -1.45382    -0.18173   0.14577E+04
    31.19000    -1.39324    -0.18173   0.67368E+04
    31.19000    -1.33266    -0.18173   0.16931E+05
    31.19000    -1.27209    -0.18173   0.30522E+05
    31.19000    -1.21151    -0.18173   0.44483E+05
    31.19000    -1.15094    -0.18173   0.57898E+05
    31.19000    -1.09036    -0.18173   0.72953E+05
    31.19000    -1.02979    -0.18173   0.90197E+05
    31.19000    -0.96921    -0.18173   0.10308E+06
    31.19000    -0.90864    -0.18173   0.10062E+06
    31.19000    -0.84806    -0.18173   0.78315E+05
    31.19000    -0.78748    -0.18173   0.45245E+05
    31.19000    -0.72691    -0.18173   0.17668E+05
    31.19000    -0.66633    -0.18173   0.53914E+04
    31.19000    -0.60576    -0.18173   0.59109E+04
    31.19000    -0.54518    -0.18173   0.10492E+05
    31.19000    -0.48461    -0.18173   0.12600E+05
    31.19000    -0.42403    -0.18173   0.10561E+05
    31.19000    -0.36345    -0.18173   0.61430E+04
    31.19000    -0.30288    -0.18173   0.25513E+04
    31.19000    -0.24230    -0.18173   0.17504E+04
    31.19000    -0.18173    -0.18173   0.26030E+04
    31.19000    -0.12115    -0.18173   0.29420E+04
    31.19000    -0.06058    -0.18173   0.28731E+04
    31.19000     0.00000    -0.18173   0.35642E+04
    31.19000     0.06058    -0.18173   0.39337E+04
    31.19000     0.12115    -0.18173   0.22848E+04
    31.19000     0.18173    -0.18173   0.28373E+03
    31.19000     0.24230    -0.18173   0.83613E+03
    31.19000     0.30288    -0.18173   0.28181E+04
    31.19000     0.36345    -0.18173   0.31731E+04
    31.19000     0.42403    -0.18173   0.38951E+04
    31.19000     0.48461    -0.18173   0.11442E+05
    31.19000     0.54518    -0.18173   0.29794E+05
    31.19000     0.60576    -0.18173   0.60457E+05
    31.19000     0.66633    -0.18173   0.10813E+06
    31.19000     0.72691    -0.18173   0.17590E+06
    31.19000     0.78748    -0.18173   0.25046E+06
    31.19000     0.84806    -0.18173   0.30064E+06
    31.19000     0.90864    -0.18173   0.29944E+06
    31.19000     0.96921    -0.18173   0.24719E+06
    31.19000     1.02979    -0.18173   0.17009E+06
    31.19000     1.09036    -0.18173   0.98524E+05
    31.19000     1.15094    -0.18173   0.48849E+05
    31.19000     1.21151    -0.18173   0.21586E+05
    31.19000     1.27209    -0.18173   0.95716E+04
    31.19000     1.33266    -0.18173   0.52912E+04
    31.19000     1.39324    -0.18173   0.35756E+04
    31.19000     1.45382    -0.18173   0.17227E+04
    31.19000     1.51439    -0.18173   0.00000E+00
    31.19000    -1.51439    -0.12115   0.00000E+00
    31.19000    -1.45382    -0.12115   0.22904E+04
    31.19000    -1.39324    -0.12115   0.82748E+04
    31.19000    -1.33266    -0.12115   0.17122E+05
    31.19000    -1.27209    -0.12115   0.25506E+05
    31.19000    -1.21151    -0.12115   0.29964E+05
    31.19000    -1.15094    -0.12115   0.32078E+05
    31.19000    -1.09036    -0.12115   0.40441E+05
    31.19000    -1.02979    -0.12115   0.63449E+05
    31.19000    -0.96921    -0.12115   0.97322E+05
    31.19000    -0.90864    -0.12115   0.12344E+06
    31.19000    -0.84806    -0.12115   0.12226E+06
    31.19000    -0.78748    -0.12115   0.91548E+05
    31.19000    -0.72691    -0.12115   0.49122E+05
    31.19000    -0.66633    -0.12115   0.17060E+05
    31.19000    -0.60576    -0.12115   0.48135E+04
    31.19000    -0.54518    -0.12115   0.67372E+04
    31.19000    -0.48461    -0.12115   0.11509E+05
    31.19000    -0.42403    -0.12115   0.11627E+05
    31.19000    -0.36345    -0.12115   0.68343E+04
    31.19000    -0.30288    -0.12115   0.18624E+04
    31.19000    -0.24230    -0.12115   0.77071E+03
    31.19000    -0.18173    -0.12115   0.27557E+04
    31.19000    -0.12115    -0.12115   0.42111E+04
    31.19000    -0.06058    -0.12115   0.39638E+04
    31.19000     0.00000    -0.12115   0.37352E+04
    31.19000     0.06058    -0.12115   0.40488E+04
    31.19000     0.12115    -0.12115   0.34874E+04
    31.19000     0.18173    -0.12115   0.20986E+04
    31.19000     0.24230    -0.12115   0.15744E+04
    31.19000     0.30288    -0.12115   0.17829E+04
    31.19000     0.36345    -0.12115   0.12231E+04
    31.19000     0.42403    -0.12115   0.12693E+04
    31.19000     0.48461    -0.12115   0.61669E+04
    31.19000     0.54518    -0.12115   0.19620E+05
    31.19000     0.60576    -0.12115   0.46288E+05
    31.19000     0.66633    -0.12115   0.94449E+05
    31.19000     0.72691    -0.12115   0.16725E+06
    31.19000     0.78748    -0.12115   0.24769E+06
    31.19000     0.84806    -0.12115   0.30053E+06
    31.19000     0.90864    -0.12115   0.29760E+06
    31.19000     0.96921    -0.12115   0.24123E+06
    31.19000     1.02979    -0.12115   0.16073E+06
    31.19000     1.09036    -0.12115   0.88369E+05
    31.19000     1.15094    -0.12115   0.40425E+05
    31.19000     1.21151    -0.12115   0.16064E+05
    31.19000     1.27209    -0.12115   0.67157E+04
    31.19000     1.33266    -0.12115   0.41480E+04
    31.19000     1.39324    -0.12115   0.32511E+04
    31.19000     1.45382    -0.12115   0.17644E+04
    31.19000     1.51439    -0.12115   0.00000E+00
    31.19000    -1.51439    -0.06058   0.00000E+00
    31.19000    -1.45382    -0.06058   0.26098E+04
    31.19000    -1.39324    -0.06058   0.76528E+04
    31.19000    -1.33266    -0.06058   0.13104E+05
    31.19000    -1.27209    -0.06058   0.15925E+05
    31.19000    -1.21151    -0.06058   0.14756E+05
    31.19000    -1.15094    -0.06058   0.14381E+05
    31.19000    -1.09036    -0.06058   0.26930E+05
    31.19000    -1.02979    -0.06058   0.63639E+05
    31.19000    -0.96921    -0.06058   0.12045E+06
    31.19000    -0.90864    -0.06058   0.17275E+06
    31.19000    -0.84806    -0.06058   0.19050E+06
    31.19000    -0.78748    -0.06058   0.16277E+06
    31.19000    -0.72691    -0.06058   0.10698E+06
    31.19000    -0.66633    -0.06058   0.53120E+05
    31.19000    -0.60576    -0.06058   0.20555E+05
    31.19000    -0.54518    -0.06058   0.93440E+04
    31.19000    -0.48461    -0.06058   0.84778E+04
    31.19000    -0.42403    -0.06058   0.78638E+04
    31.19000    -0.36345    -0.06058   0.43339E+04
    31.19000    -0.30288    -0.06058   0.71891E+03
    31.19000    -0.24230    -0.06058   0.47746E+03
    31.19000    -0.18173    -0.06058   0.28170E+04
    31.19000    -0.12115    -0.06058   0.39246E+04
    31.19000    -0.06058    -0.06058   0.25712E+04
    31.19000     0.00000    -0.06058   0.14894E+04
    31.19000     0.06058    -0.06058   0.25504E+04
    31.19000     0.12115    -0.06058   0.40096E+04
    31.19000     0.18173    -0.06058   0.38776E+04
    31.19000     0.24230    -0.06058   0.27390E+04
    31.19000     0.30288    -0.06058   0.17131E+04
    31.19000     0.36345    -0.06058   0.70972E+03
    31.19000     0.42403    -0.06058   0.32400E+03
    31.19000     0.48461    -0.06058   0.33276E+04
    31.19000     0.54518    -0.06058   0.14346E+05
    31.19000     0.60576    -0.06058   0.40821E+05
    31.19000     0.66633    -0.06058   0.91676E+05
    31.19000     0.72691    -0.06058   0.16670E+06
    31.19000     0.78748    -0.06058   0.24461E+06
    31.19000     0.84806    -0.06058   0.28938E+06
    31.19000     0.90864    -0.06058   0.27653E+06
    31.19000     0.96921    -0.06058   0.21353E+06
    31.19000     1.02979    -0.06058   0.13277E+06
    31.19000     1.09036    -0.06058   0.66008E+05
    31.19000     1.15094    -0.06058   0.26364E+05
    31.19000     1.21151    -0.06058   0.95760E+04
    31.19000     1.27209    -0.06058   0.51113E+04
    31.19000     1.33266    -0.06058   0.45675E+04
    31.19000     1.39324    -0.06058   0.38197E+04
    31.19000     1.45382    -0.06058   0.19493E+04
    31.19000     1.51439    -0.06058   0.00000E+00
    31.19000    -1.51439     0.00000   0.00000E+00
    31.19000    -1.45382     0.00000   0.23488E+04
    31.19000    -1.39324     0.00000   0.55966E+04
    31.19000    -1.33266     0.00000   0.78133E+04
    31.19000    -1.27209     0.00000   0.78277E+04
    31.19000    -1.21151     0.00000   0.74116E+04
    31.19000    -1.15094     0.00000   0.13909E+05
    31.19000    -1.09036     0.00000   0.39634E+05
    31.19000    -1.02979     0.00000   0.93384E+05
    31.19000    -0.96921     0.00000   0.16707E+06
    31.19000    -0.90864     0.00000   0.23161E+06
    31.19000    -0.84806     0.00000   0.25327E+06
    31.19000    -0.78748     0.00000   0.21993E+06
    31.19000    -0.72691     0.00000   0.15129E+06
    31.19000    -0.66633     0.00000   0.81682E+05
    31.19000    -0.60576     0.00000   0.34306E+05
    31.19000    -0.54518     0.00000   0.11644E+05
    31.19000    -0.48461     0.00000   0.42544E+04
    31.19000    -0.42403     0.00000   0.25119E+04
    31.19000    -0.36345     0.00000   0.15405E+04
    31.19000    -0.30288     0.00000   0.91721E+03
    31.19000    -0.24230     0.00000   0.18635E+04
    31.19000    -0.18173     0.00000   0.37008E+04
    31.19000    -0.12115     0.00000   0.37597E+04
    31.19000    -0.06058     0.00000   0.14900E+04
    31.19000     0.00000     0.00000   0.27557E-27
    31.19000     0.06058     0.00000   0.14900E+04
    31.19000     0.12115     0.00000   0.37597E+04
    31.19000     0.18173     0.00000   0.37008E+04
    31.19000     0.24230     0.00000   0.18635E+04
    31.19000     0.30288     0.00000   0.91721E+03
    31.19000     0.36345     0.00000   0.15405E+04
    31.19000     0.42403     0.00000   0.25119E+04
    31.19000     0.48461     0.00000   0.42544E+04
    31.19000     0.54518     0.00000   0.11644E+05
    31.19000     0.60576     0.00000   0.34306E+05
    31.19000     0.66633     0.00000   0.81682E+05
    31.19000     0.72691     0.00000   0.15129E+06
    31.19000     0.78748     0.00000   0.21993E+06
    31.19000     0.84806     0.00000   0.25327E+06
    31.19000     0.90864     0.00000   0.23161E+06
    31.19000     0.96921     0.00000   0.16707E+06
    31.19000     1.02979     0.00000   0.93384E+05
    31.19000     1.09036     0.00000   0.39634E+05
    31.19000     1.15094     0.00000   0.13909E+05
    31.19000     1.21151     0.00000   0.74116E+04
    31.19000     1.27209     0.00000   0.78277E+04
    31.19000     1.33266     0.00000   0.78133E+04
    31.19000     1.39324     0.00000   0.55966E+04
    31.19000     1.45382     0.00000   0.23488E+04
    31.19000     1.51439     0.00000   0.00000E+00
    31.19000    -1.51439     0.06058   0.00000E+00
    31.19000    -1.45382     0.06058   0.19493E+04
    31.19000    -1.39324     0.06058   0.38197E+04
    31.19000    -1.33266     0.06058   0.45675E+04
    31.19000    -1.27209     0.06058   0.51113E+04
    31.19000    -1.21151     0.06058   0.95760E+04
    31.19000    -1.15094     0.06058   0.26364E+05
    31.19000    -1.09036     0.06058   0.66008E+05
    31.19000    -1.02979     0.06058   0.13277E+06
    31.19000    -0.96921     0.06058   0.21353E+06
    31.19000    -0.90864     0.06058   0.27653E+06
    31.19000    -0.84806     0.06058   0.28938E+06
    31.19000    -0.78748     0.06058   0.24461E+06
    31.19000    -0.72691     0.06058   0.16670E+06
    31.19000    -0.66633     0.06058   0.91676E+05
    31.19000    -0.60576     0.06058   0.40821E+05
    31.19000    -0.54518     0.06058   0.14346E+05
    31.19000    -0.48461     0.06058   0.33276E+04
    31.19000    -0.42403     0.06058   0.32400E+03
    31.19000    -0.36345     0.06058   0.70972E+03
    31.19000    -0.30288     0.06058   0.17131E+04
    31.19000    -0.24230     0.06058   0.27390E+04
    31.19000    -0.18173     0.06058   0.38776E+04
    31.19000    -0.12115     0.06058   0.40096E+04
    31.19000    -0.06058     0.06058   0.25504E+04
    31.19000     0.00000     0.06058   0.14894E+04
    31.19000     0.06058     0.06058   0.25712E+04
    31.19000     0.12115     0.06058   0.39246E+04
    31.19000     0.18173     0.06058   0.28170E+04
    31.19000     0.24230     0.06058   0.47746E+03
    31.19000     0.30288     0.06058   0.71891E+03
    31.19000     0.36345     0.06058   0.43339E+04
    31.19000     0.42403     0.06058   0.78638E+04
    31.19000     0.48461     0.06058   0.84778E+04
    31.19000     0.54518     0.06058   0.93440E+04
    31.19000     0.60576     0.06058   0.20555E+05
    31.19000     0.66633     0.06058   0.53120E+05
    31.19000     0.72691     0.06058   0.10698E+06
    31.19000     0.78748     0.06058   0.16277E+06
    31.19000     0.84806     0.06058   0.19050E+06
    31.19000     0.90864     0.06058   0.17275E+06
    31.19000     0.96921     0.06058   0.12045E+06
    31.19000     1.02979     0.06058   0.63639E+05
    31.19000     1.09036     0.06058   0.26930E+05
    31.19000     1.15094     0.06058   0.14381E+05
    31.19000     1.21151     0.06058   0.14756E+05
    31.19000     1.27209     0.06058   0.15925E+05
    31.19000     1.33266     0.06058   0.13104E+05
    31.19000     1.39324     0.06058   0.76528E+04
    31.19000     1.45382     0.06058   0.26098E+04
    31.19000     1.51439     0.06058   0.00000E+00
    31.19000    -1.51439     0.12115   0.00000E+00
    31.19000    -1.45382     0.12115   0.17644E+04
    31.19000    -1.39324     0.12115   0.32511E+04
    31.19000    -1.33266     0.12115   0.41480E+04
    31.19000    -1.27209     0.12115   0.67157E+04
    31.19000    -1.21151     0.12115   0.16064E+05
    31.19000    -1.15094     0.12115   0.40425E+05
    31.19000    -1.09036     0.12115   0.88369E+05
    31.19000    -1.02979     0.12115   0.16073E+06
    31.19000    -0.96921     0.12115   0.24123E+06
    31.19000    -0.90864     0.12115   0.29760E+06
    31.19000    -0.84806     0.12115   0.30053E+06
    31.19000    -0.78748     0.12115   0.24769E+06
    31.19000    -0.72691     0.12115   0.16725E+06
    31.19000    -0.66633     0.12115   0.94449E+05
    31.19000    -0.60576     0.12115   0.46288E+05
    31.19000    -0.54518     0.12115   0.19620E+05
    31.19000    -0.48461     0.12115   0.61669E+04
    31.19000    -0.42403     0.12115   0.12693E+04
    31.19000    -0.36345     0.12115   0.12231E+04
    31.19000    -0.30288     0.12115   0.17829E+04
    31.19000    -0.24230     0.12115   0.15744E+04
    31.19000    -0.18173     0.12115   0.20986E+04
    31.19000    -0.12115     0.12115   0.34874E+04
    31.19000    -0.06058     0.12115   0.40488E+04
    31.19000     0.00000     0.12115   0.37352E+04
    31.19000     0.06058     0.12115   0.39638E+04
    31.19000     0.12115     0.12115   0.42111E+04
    31.19000     0.18173     0.12115   0.27557E+04
    31.19000     0.24230     0.12115   0.77071E+03
    31.19000     0.30288     0.12115   0.18624E+04
    31.19000     0.36345     0.12115   0.68343E+04
    31.19000     0.42403     0.12115   0.11627E+05
    31.19000     0.48461     0.12115   0.11509E+05
    31.19000     0.54518     0.12115   0.67372E+04
    31.19000     0.60576     0.12115   0.48135E+04
    31.19000     0.66633     0.12115   0.17060E+05
    31.19000     0.72691     0.12115   0.49122E+05
    31.19000     0.78748     0.12115   0.91548E+05
    31.19000     0.84806     0.12115   0.12226E+06
    31.19000     0.90864     0.12115   0.12344E+06
    31.19000     0.96921     0.12115   0.97322E+05
    31.19000     1.02979     0.12115   0.63449E+05
    31.19000     1.09036     0.12115   0.40441E+05
    31.19000     1.15094     0.12115   0.32078E+05
    31.19000     1.21151     0.12115   0.29964E+05
    31.19000     1.27209     0.12115   0.25506E+05
    31.19000     1.33266     0.12115   0.17122E+05
    31.19000     1.39324     0.12115   0.82748E+04
    31.19000     1.45382     0.12115   0.22904E+04
    31.19000     1.51439     0.12115   0.00000E+00
    31.19000    -1.51439     0.18173   0.00000E+00
    31.19000    -1.45382     0.18173   0.17227E+04
    31.19000    -1.39324     0.18173   0.35756E+04
    31.19000    -1.33266     0.18173   0.52912E+04
    31.19000    -1.27209     0.18173   0.95716E+04
    31.19000    -1.21151     0.18173   0.21586E+05
    31.19000    -1.15094     0.18173   0.48849E+05
    31.19000    -1.09036     0.18173   0.98524E+05
    31.19000    -1.02979     0.18173   0.17009E+06
    31.19000    -0.96921     0.18173   0.24719E+06
    31.19000    -0.90864     0.18173   0.29944E+06
    31.19000    -0.84806     0.18173   0.30064E+06
    31.19000    -0.78748     0.18173   0.25046E+06
    31.19000    -0.72691     0.18173   0.17590E+06
    31.19000    -0.66633     0.18173   0.10813E+06
    31.19000    -0.60576     0.18173   0.60457E+05
    31.19000    -0.54518     0.18173   0.29794E+05
    31.19000    -0.48461     0.18173   0.11442E+05
    31.19000    -0.42403     0.18173   0.38951E+04
    31.19000    -0.36345     0.18173   0.31731E+04
    31.19000    -0.30288     0.18173   0.28181E+04
    31.19000    -0.24230     0.18173   0.83613E+03
    31.19000    -0.18173     0.18173   0.28373E+03
    31.19000    -0.12115     0.18173   0.22848E+04
    31.19000    -0.06058     0.18173   0.39337E+04
    31.19000     0.00000     0.18173   0.35642E+04
    31.19000     0.06058     0.18173   0.28731E+04
    31.19000     0.12115     0.18173   0.29420E+04
    31.19000     0.18173     0.18173   0.26030E+04
    31.19000     0.24230     0.18173   0.17504E+04
    31.19000     0.30288     0.18173   0.25513E+04
    31.19000     0.36345     0.18173   0.61430E+04
    31.19000     0.42403     0.18173   0.10561E+05
    31.19000     0.48461     0.18173   0.12600E+05
    31.19000     0.54518     0.18173   0.10492E+05
    31.19000     0.60576     0.18173   0.59109E+04
    31.19000     0.66633     0.18173   0.53914E+04
    31.19000     0.72691     0.18173   0.17668E+05
    31.19000     0.78748     0.18173   0.45245E+05
    31.19000     0.84806     0.18173   0.78315E+05
    31.19000     0.90864     0.18173   0.10062E+06
    31.19000     0.96921     0.18173   0.10308E+06
    31.19000     1.02979     0.18173   0.90197E+05
    31.19000     1.09036     0.18173   0.72953E+05
    31.19000     1.15094     0.18173   0.57898E+05
    31.19000     1.21151     0.18173   0.44483E+05
    31.19000     1.27209     0.18173   0.30522E+05
    31.19000     1.33266     0.18173   0.16931E+05
    31.19000     1.39324     0.18173   0.67368E+04
    31.19000     1.45382     0.18173   0.14577E+04
    31.19000     1.51439     0.18173   0.00000E+00
    31.19000    -1.51439     0.24230   0.00000E+00
    31.19000    -1.45382     0.24230   0.15739E+04
    31.19000    -1.39324     0.24230   0.40585E+04
    31.19000    -1.33266     0.24230   0.66838E+04
    31.19000    -1.27209     0.24230   0.11979E+05
    31.19000    -1.21151     0.24230   0.24730E+05
    31.19000    -1.15094     0.24230   0.51478E+05
    31.19000    -1.09036     0.24230   0.98227E+05
    31.19000    -1.02979     0.24230   0.16449E+06
    31.19000    -0.96921     0.24230   0.23649E+06
    31.19000    -0.90864     0.24230   0.28856E+06
    31.19000    -0.84806     0.24230   0.29810E+06
    31.19000    -0.78748     0.24230   0.26330E+06
    31.19000    -0.72691     0.24230   0.20387E+06
    31.19000    -0.66633     0.24230   0.14255E+06
    31.19000    -0.60576     0.24230   0.89933E+05
    31.19000    -0.54518     0.24230   0.48084E+05
    31.19000    -0.48461     0.24230   0.20283E+05
    31.19000    -0.42403     0.24230   0.88325E+04
    31.19000    -0.36345     0.24230   0.77129E+04
    31.19000    -0.30288     0.24230   0.67971E+04
    31.19000    -0.24230     0.24230   0.29823E+04
    31.19000    -0.18173     0.24230   0.56834E+03
    31.19000    -0.12115     0.24230   0.15981E+04
    31.19000    -0.06058     0.24230   0.27234E+04
    31.19000     0.00000     0.24230   0.16841E+04
    31.19000     0.06058     0.24230   0.46187E+03
    31.19000     0.12115     0.24230   0.79446E+03
    31.19000     0.18173     0.24230   0.14827E+04
    31.19000     0.24230     0.24230   0.14173E+04
    31.19000     0.30288     0.24230   0.16551E+04
    31.19000     0.36345     0.24230   0.37916E+04
    31.19000     0.42403     0.24230   0.90409E+04
    31.19000     0.48461     0.24230   0.18433E+05
    31.19000     0.54518     0.24230   0.30587E+05
    31.19000     0.60576     0.24230   0.40058E+05
    31.19000     0.66633     0.24230   0.42425E+05
    31.19000     0.72691     0.24230   0.41791E+05
    31.19000     0.78748     0.24230   0.49005E+05
    31.19000     0.84806     0.24230   0.69891E+05
    31.19000     0.90864     0.24230   0.97240E+05
    31.19000     0.96921     0.24230   0.11639E+06
    31.19000     1.02979     0.24230   0.11758E+06
    31.19000     1.09036     0.24230   0.10185E+06
    31.19000     1.15094     0.24230   0.77068E+05
    31.19000     1.21151     0.24230   0.51137E+05
    31.19000     1.27209     0.24230   0.29009E+05
    31.19000     1.33266     0.24230   0.13144E+05
    31.19000     1.39324     0.24230   0.41495E+04
    31.19000     1.45382     0.24230   0.64216E+03
    31.19000     1.51439     0.24230   0.00000E+00
    31.19000    -1.51439     0.30288   0.00000E+00
    31.19000    -1.45382     0.30288   0.11932E+04
    31.19000    -1.39324     0.30288   0.42122E+04
    31.19000    -1.33266     0.30288   0.76895E+04
    31.19000    -1.27209     0.30288   0.13655E+05
    31.19000    -1.21151     0.30288   0.26177E+05
    31.19000    -1.15094     0.30288   0.50457E+05
    31.19000    -1.09036     0.30288   0.91122E+05
    31.19000    -1.02979     0.30288   0.14818E+06
    31.19000    -0.96921     0.30288   0.21215E+06
    31.19000    -0.90864     0.30288   0.26458E+06
    31.19000    -0.84806     0.30288   0.28797E+06
    31.19000    -0.78748     0.30288   0.27738E+06
    31.19000    -0.72691     0.30288   0.24060E+06
    31.19000    -0.66633     0.30288   0.18800E+06
    31.19000    -0.60576     0.30288   0.12762E+06
    31.19000    -0.54518     0.30288   0.70251E+05
    31.19000    -0.48461     0.30288   0.30191E+05
    31.19000    -0.42403     0.30288   0.13852E+05
    31.19000    -0.36345     0.30288   0.12122E+05
    31.19000    -0.30288     0.30288   0.10779E+05
    31.19000    -0.24230     0.30288   0.55708E+04
    31.19000    -0.18173     0.30288   0.15192E+04
    31.19000    -0.12115     0.30288   0.12853E+04
    31.19000    -0.06058     0.30288   0.18832E+04
    31.19000     0.00000     0.30288   0.12732E+04
    31.19000     0.06058     0.30288   0.88907E+03
    31.19000     0.12115     0.30288   0.13648E+04
    31.19000     0.18173     0.30288   0.12524E+04
    31.19000     0.24230     0.30288   0.42901E+03
    31.19000     0.30288     0.30288   0.78855E+03
    31.19000     0.36345     0.30288   0.41572E+04
    31.19000     0.42403     0.30288   0.13390E+05
    31.19000     0.48461     0.30288   0.33628E+05
    31.19000     0.54518     0.30288   0.66069E+05
    31.19000     0.60576     0.30288   0.99931E+05
    31.19000     0.66633     0.30288   0.11732E+06
    31.19000     0.72691     0.30288   0.11050E+06
    31.19000     0.78748     0.30288   0.91695E+05
    31.19000     0.84806     0.30288   0.82109E+05
    31.19000     0.90864     0.30288   0.91486E+05
    31.19000     0.96921     0.30288   0.11011E+06
    31.19000     1.02979     0.30288   0.11957E+06
    31.19000     1.09036     0.30288   0.10907E+06
    31.19000     1.15094     0.30288   0.82048E+05
    31.19000     1.21151     0.30288   0.50357E+05
    31.19000     1.27209     0.30288   0.24627E+05
    31.19000     1.33266     0.30288   0.90391E+04
    31.19000     1.39324     0.30288   0.21409E+04
    31.19000     1.45382     0.30288   0.20072E+03
    31.19000     1.51439     0.30288   0.00000E+00
    31.19000    -1.51439     0.36345   0.00000E+00
    31.19000    -1.45382     0.36345   0.62226E+03
    31.19000    -1.39324     0.36345   0.38581E+04
    31.19000    -1.33266     0.36345   0.79835E+04
    31.19000    -1.27209     0.36345   0.14348E+05
    31.19000    -1.21151     0.36345   0.25937E+05
    31.19000    -1.15094     0.36345   0.46192E+05
    31.19000    -1.09036     0.36345   0.78024E+05
    31.19000    -1.02979     0.36345   0.12188E+06
    31.19000    -0.96921     0.36345   0.17302E+06
    31.19000    -0.90864     0.36345   0.22145E+06
    31.19000    -0.84806     0.36345   0.25625E+06
    31.19000    -0.78748     0.36345   0.26975E+06
    31.19000    -0.72691     0.36345   0.25686E+06
    31.19000    -0.66633     0.36345   0.21459E+06
    31.19000    -0.60576     0.36345   0.14858E+06
    31.19000    -0.54518     0.36345   0.78967E+05
    31.19000    -0.48461     0.36345   0.30493E+05
    31.19000    -0.42403     0.36345   0.12081E+05
    31.19000    -0.36345     0.36345   0.11033E+05
    31.19000    -0.30288     0.36345   0.10180E+05
    31.19000    -0.24230     0.36345   0.50798E+04
    31.19000    -0.18173     0.36345   0.10039E+04
    31.19000    -0.12115     0.36345   0.55411E+03
    31.19000    -0.06058     0.36345   0.15952E+04
    31.19000     0.00000     0.36345   0.30562E+04
    31.19000     0.06058     0.36345   0.52194E+04
    31.19000     0.12115     0.36345   0.61653E+04
    31.19000     0.18173     0.36345   0.39737E+04
    31.19000     0.24230     0.36345   0.11585E+04
    31.19000     0.30288     0.36345   0.22155E+04
    31.19000     0.36345     0.36345   0.89943E+04
    31.19000     0.42403     0.36345   0.23733E+05
    31.19000     0.48461     0.36345   0.53551E+05
    31.19000     0.54518     0.36345   0.10277E+06
    31.19000     0.60576     0.36345   0.15867E+06
    31.19000     0.66633     0.36345   0.19290E+06
    31.19000     0.72691     0.36345   0.18443E+06
    31.19000     0.78748     0.36345   0.14101E+06
    31.19000     0.84806     0.36345   0.94234E+05
    31.19000     0.90864     0.36345   0.72419E+05
    31.19000     0.96921     0.36345   0.78573E+05
    31.19000     1.02979     0.36345   0.93024E+05
    31.19000     1.09036     0.36345   0.94113E+05
    31.19000     1.15094     0.36345   0.75521E+05
    31.19000     1.21151     0.36345   0.46815E+05
    31.19000     1.27209     0.36345   0.21622E+05
    31.19000     1.33266     0.36345   0.68820E+04
    31.19000     1.39324     0.36345   0.12459E+04
    31.19000     1.45382     0.36345   0.54470E+02
    31.19000     1.51439     0.36345   0.00000E+00
    31.19000    -1.51439     0.42403   0.00000E+00
    31.19000    -1.45382     0.42403   0.00000E+00
    31.19000    -1.39324     0.42403   0.30385E+04
    31.19000    -1.33266     0.42403   0.74059E+04
    31.19000    -1.27209     0.42403   0.13616E+05
    31.19000    -1.21151     0.42403   0.23305E+05
    31.19000    -1.15094     0.42403   0.37975E+05
    31.19000    -1.09036     0.42403   0.58743E+05
    31.19000    -1.02979     0.42403   0.86160E+05
    31.19000    -0.96921     0.42403   0.11954E+06
    31.19000    -0.90864     0.42403   0.15676E+06
    31.19000    -0.84806     0.42403   0.19391E+06
    31.19000    -0.78748     0.42403   0.22247E+06
    31.19000    -0.72691     0.42403   0.22746E+06
    31.19000    -0.66633     0.42403   0.19540E+06
    31.19000    -0.60576     0.42403   0.13074E+06
    31.19000    -0.54518     0.42403   0.60866E+05
    31.19000    -0.48461     0.42403   0.16135E+05
    31.19000    -0.42403     0.42403   0.38602E+04
    31.19000    -0.36345     0.42403   0.71560E+04
    31.19000    -0.30288     0.42403   0.81948E+04
    31.19000    -0.24230     0.42403   0.43688E+04
    31.19000    -0.18173     0.42403   0.13272E+04
    31.19000    -0.12115     0.42403   0.98221E+03
    31.19000    -0.06058     0.42403   0.20919E+04
    31.19000     0.00000     0.42403   0.51287E+04
    31.19000     0.06058     0.42403   0.96319E+04
    31.19000     0.12115     0.42403   0.11339E+05
    31.19000     0.18173     0.42403   0.79925E+04
    31.19000     0.24230     0.42403   0.45773E+04
    31.19000     0.30288     0.42403   0.77332E+04
    31.19000     0.36345     0.42403   0.18808E+05
    31.19000     0.42403     0.42403   0.38418E+05
    31.19000     0.48461     0.42403   0.73764E+05
    31.19000     0.54518     0.42403   0.13105E+06
    31.19000     0.60576     0.42403   0.19802E+06
    31.19000     0.66633     0.42403   0.24199E+06
    31.19000     0.72691     0.42403   0.23370E+06
    31.19000     0.78748     0.42403   0.17495E+06
    31.19000     0.84806     0.42403   0.10031E+06
    31.19000     0.90864     0.42403   0.50063E+05
    31.19000     0.96921     0.42403   0.40173E+05
    31.19000     1.02979     0.42403   0.55550E+05
    31.19000     1.09036     0.42403   0.68682E+05
    31.19000     1.15094     0.42403   0.63274E+05
    31.19000     1.21151     0.42403   0.42652E+05
    31.19000     1.27209     0.42403   0.20383E+05
    31.19000     1.33266     0.42403   0.62947E+04
    31.19000     1.39324     0.42403   0.97227E+03
    31.19000     1.45382     0.42403   0.00000E+00
    31.19000     1.51439     0.42403   0.00000E+00
    31.19000    -1.51439     0.48461   0.00000E+00
    31.19000    -1.45382     0.48461   0.00000E+00
    31.19000    -1.39324     0.48461   0.19466E+04
    31.19000    -1.33266     0.48461   0.61090E+04
    31.19000    -1.27209     0.48461   0.11544E+05
    31.19000    -1.21151     0.48461   0.18528E+05
    31.19000    -1.15094     0.48461   0.26938E+05
    31.19000    -1.09036     0.48461   0.36455E+05
    31.19000    -1.02979     0.48461   0.47445E+05
    31.19000    -0.96921     0.48461   0.61802E+05
    31.19000    -0.90864     0.48461   0.83226E+05
    31.19000    -0.84806     0.48461   0.11391E+06
    31.19000    -0.78748     0.48461   0.14649E+06
    31.19000    -0.72691     0.48461   0.16101E+06
    31.19000    -0.66633     0.48461   0.13887E+06
    31.19000    -0.60576     0.48461   0.85162E+05
    31.19000    -0.54518     0.48461   0.30682E+05
    31.19000    -0.48461     0.48461   0.43697E+04
    31.19000    -0.42403     0.48461   0.66455E+04
    31.19000    -0.36345     0.48461   0.16012E+05
    31.19000    -0.30288     0.48461   0.16958E+05
    31.19000    -0.24230     0.48461   0.11775E+05
    31.19000    -0.18173     0.48461   0.79446E+04
    31.19000    -0.12115     0.48461   0.66697E+04
    31.19000    -0.06058     0.48461   0.65759E+04
    31.19000     0.00000     0.48461   0.85330E+04
    31.19000     0.06058     0.48461   0.11726E+05
    31.19000     0.12115     0.48461   0.12012E+05
    31.19000     0.18173     0.48461   0.91023E+04
    31.19000     0.24230     0.48461   0.99257E+04
    31.19000     0.30288     0.48461   0.20395E+05
    31.19000     0.36345     0.48461   0.39070E+05
    31.19000     0.42403     0.48461   0.64275E+05
    31.19000     0.48461     0.48461   0.10236E+06
    31.19000     0.54518     0.48461   0.15965E+06
    31.19000     0.60576     0.48461   0.22493E+06
    31.19000     0.66633     0.48461   0.26708E+06
    31.19000     0.72691     0.48461   0.25677E+06
    31.19000     0.78748     0.48461   0.19284E+06
    31.19000     0.84806     0.48461   0.10678E+06
    31.19000     0.90864     0.48461   0.40355E+05
    31.19000     0.96921     0.48461   0.16278E+05
    31.19000     1.02979     0.48461   0.26373E+05
    31.19000     1.09036     0.48461   0.44324E+05
    31.19000     1.15094     0.48461   0.48779E+05
    31.19000     1.21151     0.48461   0.36660E+05
    31.19000     1.27209     0.48461   0.18689E+05
    31.19000     1.33266     0.48461   0.58318E+04
    31.19000     1.39324     0.48461   0.76903E+03
    31.19000     1.45382     0.48461   0.00000E+00
    31.19000     1.51439     0.48461   0.00000E+00
    31.19000    -1.51439     0.54518   0.00000E+00
    31.19000    -1.45382     0.54518   0.00000E+00
    31.19000    -1.39324     0.54518   0.80795E+03
    31.19000    -1.33266     0.54518   0.44825E+04
    31.19000    -1.27209     0.54518   0.90066E+04
    31.19000    -1.21151     0.54518   0.13616E+05
    31.19000    -1.15094     0.54518   0.17313E+05
    31.19000    -1.09036     0.54518   0.19102E+05
    31.19000    -1.02979     0.54518   0.19069E+05
    31.19000    -0.96921     0.54518   0.20060E+05
    31.19000    -0.90864     0.54518   0.28801E+05
    31.19000    -0.84806     0.54518   0.51372E+05
    31.19000    -0.78748     0.54518   0.82235E+05
    31.19000    -0.72691     0.54518   0.10067E+06
    31.19000    -0.66633     0.54518   0.88183E+05
    31.19000    -0.60576     0.54518   0.52288E+05
    31.19000    -0.54518     0.54518   0.23678E+05
    31.19000    -0.48461     0.54518   0.23804E+05
    31.19000    -0.42403     0.54518   0.42403E+05
    31.19000    -0.36345     0.54518   0.53712E+05
    31.19000    -0.30288     0.54518   0.47365E+05
    31.19000    -0.24230     0.54518   0.33800E+05
    31.19000    -0.18173     0.54518   0.25037E+05
    31.19000    -0.12115     0.54518   0.22439E+05
    31.19000    -0.06058     0.54518   0.22124E+05
    31.19000     0.00000     0.54518   0.21215E+05
    31.19000     0.06058     0.54518   0.17122E+05
    31.19000     0.12115     0.54518   0.95562E+04
    31.19000     0.18173     0.54518   0.57355E+04
    31.19000     0.24230     0.54518   0.16303E+05
    31.19000     0.30288     0.54518   0.43183E+05
    31.19000     0.36345     0.54518   0.77512E+05
    31.19000     0.42403     0.54518   0.11259E+06
    31.19000     0.48461     0.54518   0.15277E+06
    31.19000     0.54518     0.54518   0.20363E+06
    31.19000     0.60576     0.54518   0.25566E+06
    31.19000     0.66633     0.54518   0.28369E+06
    31.19000     0.72691     0.54518   0.26543E+06
    31.19000     0.78748     0.54518   0.20124E+06
    31.19000     0.84806     0.54518   0.11683E+06
    31.19000     0.90864     0.54518   0.46895E+05
    31.19000     0.96921     0.54518   0.13123E+05
    31.19000     1.02979     0.54518   0.13070E+05
    31.19000     1.09036     0.54518   0.26840E+05
    31.19000     1.15094     0.54518   0.34273E+05
    31.19000     1.21151     0.54518   0.28326E+05
    31.19000     1.27209     0.54518   0.15279E+05
    31.19000     1.33266     0.54518   0.47219E+04
    31.19000     1.39324     0.54518   0.40309E+03
    31.19000     1.45382     0.54518   0.00000E+00
    31.19000     1.51439     0.54518   0.00000E+00
    31.19000    -1.51439     0.60576   0.00000E+00
    31.19000    -1.45382     0.60576   0.00000E+00
    31.19000    -1.39324     0.60576   0.00000E+00
    31.19000    -1.33266     0.60576   0.28334E+04
    31.19000    -1.27209     0.60576   0.69204E+04
    31.19000    -1.21151     0.60576   0.10828E+05
    31.19000    -1.15094     0.60576   0.13512E+05
    31.19000    -1.09036     0.60576   0.14081E+05
    31.19000    -1.02979     0.60576   0.12373E+05
    31.19000    -0.96921     0.60576   0.10812E+05
    31.19000    -0.90864     0.60576   0.16326E+05
    31.19000    -0.84806     0.60576   0.35856E+05
    31.19000    -0.78748     0.60576   0.64677E+05
    31.19000    -0.72691     0.60576   0.83555E+05
    31.19000    -0.66633     0.60576   0.77828E+05
    31.19000    -0.60576     0.60576   0.59181E+05
    31.19000    -0.54518     0.60576   0.56666E+05
    31.19000    -0.48461     0.60576   0.81780E+05
    31.19000    -0.42403     0.60576   0.11283E+06
    31.19000    -0.36345     0.60576   0.12057E+06
    31.19000    -0.30288     0.60576   0.10068E+06
    31.19000    -0.24230     0.60576   0.72988E+05
    31.19000    -0.18173     0.60576   0.56433E+05
    31.19000    -0.12115     0.60576   0.54099E+05
    31.19000    -0.06058     0.60576   0.57294E+05
    31.19000     0.00000     0.60576   0.54073E+05
    31.19000     0.06058     0.60576   0.37028E+05
    31.19000     0.12115     0.60576   0.12625E+05
    31.19000     0.18173     0.60576   0.18875E+04
    31.19000     0.24230     0.60576   0.23112E+05
    31.19000     0.30288     0.60576   0.72982E+05
    31.19000     0.36345     0.60576   0.13066E+06
    31.19000     0.42403     0.60576   0.18011E+06
    31.19000     0.48461     0.60576   0.22156E+06
    31.19000     0.54518     0.60576   0.26004E+06
    31.19000     0.60576     0.60576   0.28974E+06
    31.19000     0.66633     0.60576   0.29466E+06
    31.19000     0.72691     0.60576   0.26313E+06
    31.19000     0.78748     0.60576   0.19965E+06
    31.19000     0.84806     0.60576   0.12387E+06
    31.19000     0.90864     0.60576   0.59624E+05
    31.19000     0.96921     0.60576   0.22350E+05
    31.19000     1.02979     0.60576   0.12352E+05
    31.19000     1.09036     0.60576   0.17396E+05
    31.19000     1.15094     0.60576   0.22439E+05
    31.19000     1.21151     0.60576   0.19543E+05
    31.19000     1.27209     0.60576   0.10824E+05
    31.19000     1.33266     0.60576   0.30368E+04
    31.19000     1.39324     0.60576   0.00000E+00
    31.19000     1.45382     0.60576   0.00000E+00
    31.19000     1.51439     0.60576   0.00000E+00
    31.19000    -1.51439     0.66633   0.00000E+00
    31.19000    -1.45382     0.66633   0.00000E+00
    31.19000    -1.39324     0.66633   0.00000E+00
    31.19000    -1.33266     0.66633   0.12307E+04
    31.19000    -1.27209     0.66633   0.52270E+04
    31.19000    -1.21151     0.66633   0.10069E+05
    31.19000    -1.15094     0.66633   0.15148E+05
    31.19000    -1.09036     0.66633   0.20054E+05
    31.19000    -1.02979     0.66633   0.24384E+05
    31.19000    -0.96921     0.66633   0.29309E+05
    31.19000    -0.90864     0.66633   0.39935E+05
    31.19000    -0.84806     0.66633   0.61401E+05
    31.19000    -0.78748     0.66633   0.88178E+05
    31.19000    -0.72691     0.66633   0.10323E+06
    31.19000    -0.66633     0.66633   0.97885E+05
    31.19000    -0.60576     0.66633   0.89551E+05
    31.19000    -0.54518     0.66633   0.10632E+06
    31.19000    -0.48461     0.66633   0.15105E+06
    31.19000    -0.42403     0.66633   0.19268E+06
    31.19000    -0.36345     0.66633   0.19898E+06
    31.19000    -0.30288     0.66633   0.16935E+06
    31.19000    -0.24230     0.66633   0.13031E+06
    31.19000    -0.18173     0.66633   0.10745E+06
    31.19000    -0.12115     0.66633   0.10704E+06
    31.19000    -0.06058     0.66633   0.11565E+06
    31.19000     0.00000     0.66633   0.11031E+06
    31.19000     0.06058     0.66633   0.77097E+05
    31.19000     0.12115     0.66633   0.29651E+05
    31.19000     0.18173     0.66633   0.47109E+04
    31.19000     0.24230     0.66633   0.30177E+05
    31.19000     0.30288     0.66633   0.98664E+05
    31.19000     0.36345     0.66633   0.17728E+06
    31.19000     0.42403     0.66633   0.23927E+06
    31.19000     0.48461     0.66633   0.27926E+06
    31.19000     0.54518     0.66633   0.30184E+06
    31.19000     0.60576     0.66633   0.30639E+06
    31.19000     0.66633     0.66633   0.28723E+06
    31.19000     0.72691     0.66633   0.24319E+06
    31.19000     0.78748     0.66633   0.18247E+06
    31.19000     0.84806     0.66633   0.11905E+06
    31.19000     0.90864     0.66633   0.66273E+05
    31.19000     0.96921     0.66633   0.32052E+05
    31.19000     1.02979     0.66633   0.16793E+05
    31.19000     1.09036     0.66633   0.14153E+05
    31.19000     1.15094     0.66633   0.14899E+05
    31.19000     1.21151     0.66633   0.12486E+05
    31.19000     1.27209     0.66633   0.65733E+04
    31.19000     1.33266     0.66633   0.12405E+04
    31.19000     1.39324     0.66633   0.00000E+00
    31.19000     1.45382     0.66633   0.00000E+00
    31.19000     1.51439     0.66633   0.00000E+00
    31.19000    -1.51439     0.72691   0.00000E+00
    31.19000    -1.45382     0.72691   0.00000E+00
    31.19000    -1.39324     0.72691   0.00000E+00
    31.19000    -1.33266     0.72691   0.00000E+00
    31.19000    -1.27209     0.72691   0.31843E+04
    31.19000    -1.21151     0.72691   0.88206E+04
    31.19000    -1.15094     0.72691   0.16615E+05
    31.19000    -1.09036     0.72691   0.26572E+05
    31.19000    -1.02979     0.72691   0.38102E+05
    31.19000    -0.96921     0.72691   0.51106E+05
    31.19000    -0.90864     0.72691   0.68307E+05
    31.19000    -0.84806     0.72691   0.91882E+05
    31.19000    -0.78748     0.72691   0.11457E+06
    31.19000    -0.72691     0.72691   0.12155E+06
    31.19000    -0.66633     0.72691   0.11058E+06
    31.19000    -0.60576     0.72691   0.10517E+06
    31.19000    -0.54518     0.72691   0.13371E+06
    31.19000    -0.48461     0.72691   0.19383E+06
    31.19000    -0.42403     0.72691   0.24904E+06
    31.19000    -0.36345     0.72691   0.26474E+06
    31.19000    -0.30288     0.72691   0.23975E+06
    31.19000    -0.24230     0.72691   0.20112E+06
    31.19000    -0.18173     0.72691   0.17725E+06
    31.19000    -0.12115     0.72691   0.17760E+06
    31.19000    -0.06058     0.72691   0.18716E+06
    31.19000     0.00000     0.72691   0.17632E+06
    31.19000     0.06058     0.72691   0.12744E+06
    31.19000     0.12115     0.72691   0.59478E+05
    31.19000     0.18173     0.72691   0.19021E+05
    31.19000     0.24230     0.72691   0.39041E+05
    31.19000     0.30288     0.72691   0.10965E+06
    31.19000     0.36345     0.72691   0.19229E+06
    31.19000     0.42403     0.72691   0.25528E+06
    31.19000     0.48461     0.72691   0.28960E+06
    31.19000     0.54518     0.72691   0.29850E+06
    31.19000     0.60576     0.72691   0.28477E+06
    31.19000     0.66633     0.72691   0.25055E+06
    31.19000     0.72691     0.72691   0.20198E+06
    31.19000     0.78748     0.72691   0.14885E+06
    31.19000     0.84806     0.72691   0.10022E+06
    31.19000     0.90864     0.72691   0.61600E+05
    31.19000     0.96921     0.72691   0.35040E+05
    31.19000     1.02979     0.72691   0.19975E+05
    31.19000     1.09036     0.72691   0.13462E+05
    31.19000     1.15094     0.72691   0.10779E+05
    31.19000     1.21151     0.72691   0.76874E+04
    31.19000     1.27209     0.72691   0.32372E+04
    31.19000     1.33266     0.72691   0.00000E+00
    31.19000     1.39324     0.72691   0.00000E+00
    31.19000     1.45382     0.72691   0.00000E+00
    31.19000     1.51439     0.72691   0.00000E+00
    31.19000    -1.51439     0.78748   0.00000E+00
    31.19000    -1.45382     0.78748   0.00000E+00
    31.19000    -1.39324     0.78748   0.00000E+00
    31.19000    -1.33266     0.78748   0.00000E+00
    31.19000    -1.27209     0.78748   0.91486E+03
    31.19000    -1.21151     0.78748   0.55481E+04
    31.19000    -1.15094     0.78748   0.13346E+05
    31.19000    -1.09036     0.78748   0.24536E+05
    31.19000    -1.02979     0.78748   0.38588E+05
    31.19000    -0.96921     0.78748   0.54880E+05
    31.19000    -0.90864     0.78748   0.74563E+05
    31.19000    -0.84806     0.78748   0.97348E+05
    31.19000    -0.78748     0.78748   0.11439E+06
    31.19000    -0.72691     0.78748   0.11266E+06
    31.19000    -0.66633     0.78748   0.94893E+05
    31.19000    -0.60576     0.78748   0.88782E+05
    31.19000    -0.54518     0.78748   0.12305E+06
    31.19000    -0.48461     0.78748   0.19367E+06
    31.19000    -0.42403     0.78748   0.26374E+06
    31.19000    -0.36345     0.78748   0.29829E+06
    31.19000    -0.30288     0.78748   0.29245E+06
    31.19000    -0.24230     0.78748   0.26734E+06
    31.19000    -0.18173     0.78748   0.24810E+06
    31.19000    -0.12115     0.78748   0.24528E+06
    31.19000    -0.06058     0.78748   0.24637E+06
    31.19000     0.00000     0.78748   0.22422E+06
    31.19000     0.06058     0.78748   0.16454E+06
    31.19000     0.12115     0.78748   0.89140E+05
    31.19000     0.18173     0.78748   0.42889E+05
    31.19000     0.24230     0.78748   0.53035E+05
    31.19000     0.30288     0.78748   0.10675E+06
    31.19000     0.36345     0.78748   0.16954E+06
    31.19000     0.42403     0.78748   0.21622E+06
    31.19000     0.48461     0.78748   0.24003E+06
    31.19000     0.54518     0.78748   0.24207E+06
    31.19000     0.60576     0.78748   0.22378E+06
    31.19000     0.66633     0.78748   0.18921E+06
    31.19000     0.72691     0.78748   0.14695E+06
    31.19000     0.78748     0.78748   0.10640E+06
    31.19000     0.84806     0.78748   0.73123E+05
    31.19000     0.90864     0.78748   0.48217E+05
    31.19000     0.96921     0.78748   0.30612E+05
    31.19000     1.02979     0.78748   0.19031E+05
    31.19000     1.09036     0.78748   0.12160E+05
    31.19000     1.15094     0.78748   0.80017E+04
    31.19000     1.21151     0.78748   0.44036E+04
    31.19000     1.27209     0.78748   0.90497E+03
    31.19000     1.33266     0.78748   0.00000E+00
    31.19000     1.39324     0.78748   0.00000E+00
    31.19000     1.45382     0.78748   0.00000E+00
    31.19000     1.51439     0.78748   0.00000E+00
    31.19000    -1.51439     0.84806   0.00000E+00
    31.19000    -1.45382     0.84806   0.00000E+00
    31.19000    -1.39324     0.84806   0.00000E+00
    31.19000    -1.33266     0.84806   0.00000E+00
    31.19000    -1.27209     0.84806   0.00000E+00
    31.19000    -1.21151     0.84806   0.18651E+04
    31.19000    -1.15094     0.84806   0.69062E+04
    31.19000    -1.09036     0.84806   0.15091E+05
    31.19000    -1.02979     0.84806   0.26282E+05
    31.19000    -0.96921     0.84806   0.40258E+05
    31.19000    -0.90864     0.84806   0.57903E+05
    31.19000    -0.84806     0.84806   0.77802E+05
    31.19000    -0.78748     0.84806   0.90362E+05
    31.19000    -0.72691     0.84806   0.83695E+05
    31.19000    -0.66633     0.84806   0.62647E+05
    31.19000    -0.60576     0.84806   0.55333E+05
    31.19000    -0.54518     0.84806   0.89237E+05
    31.19000    -0.48461     0.84806   0.16123E+06
    31.19000    -0.42403     0.84806   0.23890E+06
    31.19000    -0.36345     0.84806   0.29054E+06
    31.19000    -0.30288     0.84806   0.30762E+06
    31.19000    -0.24230     0.84806   0.30192E+06
    31.19000    -0.18173     0.84806   0.29019E+06
    31.19000    -0.12115     0.84806   0.28056E+06
    31.19000    -0.06058     0.84806   0.26551E+06
    31.19000     0.00000     0.84806   0.22868E+06
    31.19000     0.06058     0.84806   0.16663E+06
    31.19000     0.12115     0.84806   0.10230E+06
    31.19000     0.18173     0.84806   0.67869E+05
    31.19000     0.24230     0.84806   0.73715E+05
    31.19000     0.30288     0.84806   0.10174E+06
    31.19000     0.36345     0.84806   0.12850E+06
    31.19000     0.42403     0.84806   0.14529E+06
    31.19000     0.48461     0.84806   0.15410E+06
    31.19000     0.54518     0.84806   0.15470E+06
    31.19000     0.60576     0.84806   0.14336E+06
    31.19000     0.66633     0.84806   0.12032E+06
    31.19000     0.72691     0.84806   0.92045E+05
    31.19000     0.78748     0.84806   0.66141E+05
    31.19000     0.84806     0.84806   0.46357E+05
    31.19000     0.90864     0.84806   0.32374E+05
    31.19000     0.96921     0.84806   0.22325E+05
    31.19000     1.02979     0.84806   0.14860E+05
    31.19000     1.09036     0.84806   0.93888E+04
    31.19000     1.15094     0.84806   0.52873E+04
    31.19000     1.21151     0.84806   0.18682E+04
    31.19000     1.27209     0.84806   0.00000E+00
    31.19000     1.33266     0.84806   0.00000E+00
    31.19000     1.39324     0.84806   0.00000E+00
    31.19000     1.45382     0.84806   0.00000E+00
    31.19000     1.51439     0.84806   0.00000E+00
    31.19000    -1.51439     0.90864   0.00000E+00
    31.19000    -1.45382     0.90864   0.00000E+00
    31.19000    -1.39324     0.90864   0.00000E+00
    31.19000    -1.33266     0.90864   0.00000E+00
    31.19000    -1.27209     0.90864   0.00000E+00
    31.19000    -1.21151     0.90864   0.00000E+00
    31.19000    -1.15094     0.90864   0.19284E+04
    31.19000    -1.09036     0.90864   0.58462E+04
    31.19000    -1.02979     0.90864   0.12094E+05
    31.19000    -0.96921     0.90864   0.21269E+05
    31.19000    -0.90864     0.90864   0.34835E+05
    31.19000    -0.84806     0.90864   0.51504E+05
    31.19000    -0.78748     0.90864   0.62037E+05
    31.19000    -0.72691     0.90864   0.55317E+05
    31.19000    -0.66633     0.90864   0.35574E+05
    31.19000    -0.60576     0.90864   0.27454E+05
    31.19000    -0.54518     0.90864   0.54994E+05
    31.19000    -0.48461     0.90864   0.11703E+06
    31.19000    -0.42403     0.90864   0.18898E+06
    31.19000    -0.36345     0.90864   0.24585E+06
    31.19000    -0.30288     0.90864   0.27795E+06
    31.19000    -0.24230     0.90864   0.28827E+06
    31.19000    -0.18173     0.90864   0.28338E+06
    31.19000    -0.12115     0.90864   0.26646E+06
    31.19000    -0.06058     0.90864   0.23482E+06
    31.19000     0.00000     0.90864   0.18620E+06
    31.19000     0.06058     0.90864   0.13106E+06
    31.19000     0.12115     0.90864   0.92319E+05
    31.19000     0.18173     0.90864   0.84574E+05
    31.19000     0.24230     0.90864   0.96953E+05
    31.19000     0.30288     0.90864   0.10484E+06
    31.19000     0.36345     0.90864   0.96801E+05
    31.19000     0.42403     0.90864   0.82262E+05
    31.19000     0.48461     0.90864   0.74155E+05
    31.19000     0.54518     0.90864   0.73092E+05
    31.19000     0.60576     0.90864   0.70763E+05
    31.19000     0.66633     0.90864   0.61926E+05
    31.19000     0.72691     0.90864   0.48621E+05
    31.19000     0.78748     0.90864   0.35697E+05
    31.19000     0.84806     0.90864   0.25977E+05
    31.19000     0.90864     0.90864   0.19336E+05
    31.19000     0.96921     0.90864   0.14344E+05
    31.19000     1.02979     0.90864   0.99735E+04
    31.19000     1.09036     0.90864   0.60178E+04
    31.19000     1.15094     0.90864   0.25785E+04
    31.19000     1.21151     0.90864   0.00000E+00
    31.19000     1.27209     0.90864   0.00000E+00
    31.19000     1.33266     0.90864   0.00000E+00
    31.19000     1.39324     0.90864   0.00000E+00
    31.19000     1.45382     0.90864   0.00000E+00
    31.19000     1.51439     0.90864   0.00000E+00
    31.19000    -1.51439     0.96921   0.00000E+00
    31.19000    -1.45382     0.96921   0.00000E+00
    31.19000    -1.39324     0.96921   0.00000E+00
    31.19000    -1.33266     0.96921   0.00000E+00
    31.19000    -1.27209     0.96921   0.00000E+00
    31.19000    -1.21151     0.96921   0.00000E+00
    31.19000    -1.15094     0.96921   0.12118E+03
    31.19000    -1.09036     0.96921   0.12372E+04
    31.19000    -1.02979     0.96921   0.36644E+04
    31.19000    -0.96921     0.96921   0.85388E+04
    31.19000    -0.90864     0.96921   0.17934E+05
    31.19000    -0.84806     0.96921   0.31401E+05
    31.19000    -0.78748     0.96921   0.41157E+05
    31.19000    -0.72691     0.96921   0.37150E+05
    31.19000    -0.66633     0.96921   0.21594E+05
    31.19000    -0.60576     0.96921   0.13308E+05
    31.19000    -0.54518     0.96921   0.31253E+05
    31.19000    -0.48461     0.96921   0.76026E+05
    31.19000    -0.42403     0.96921   0.13156E+06
    31.19000    -0.36345     0.96921   0.18106E+06
    31.19000    -0.30288     0.96921   0.21619E+06
    31.19000    -0.24230     0.96921   0.23424E+06
    31.19000    -0.18173     0.96921   0.23348E+06
    31.19000    -0.12115     0.96921   0.21208E+06
    31.19000    -0.06058     0.96921   0.17072E+06
    31.19000     0.00000     0.96921   0.11882E+06
    31.19000     0.06058     0.96921   0.77658E+05
    31.19000     0.12115     0.96921   0.68193E+05
    31.19000     0.18173     0.96921   0.89387E+05
    31.19000     0.24230     0.96921   0.11414E+06
    31.19000     0.30288     0.96921   0.11414E+06
    31.19000     0.36345     0.96921   0.86599E+05
    31.19000     0.42403     0.96921   0.52171E+05
    31.19000     0.48461     0.96921   0.30491E+05
    31.19000     0.54518     0.96921   0.24313E+05
    31.19000     0.60576     0.96921   0.24850E+05
    31.19000     0.66633     0.96921   0.24346E+05
    31.19000     0.72691     0.96921   0.21093E+05
    31.19000     0.78748     0.96921   0.16895E+05
    31.19000     0.84806     0.96921   0.13472E+05
    31.19000     0.90864     0.96921   0.11010E+05
    31.19000     0.96921     0.96921   0.87014E+04
    31.19000     1.02979     0.96921   0.59574E+04
    31.19000     1.09036     0.96921   0.29539E+04
    31.19000     1.15094     0.96921   0.38928E+03
    31.19000     1.21151     0.96921   0.00000E+00
    31.19000     1.27209     0.96921   0.00000E+00
    31.19000     1.33266     0.96921   0.00000E+00
    31.19000     1.39324     0.96921   0.00000E+00
    31.19000     1.45382     0.96921   0.00000E+00
    31.19000     1.51439     0.96921   0.00000E+00
    31.19000    -1.51439     1.02979   0.00000E+00
    31.19000    -1.45382     1.02979   0.00000E+00
    31.19000    -1.39324     1.02979   0.00000E+00
    31.19000    -1.33266     1.02979   0.00000E+00
    31.19000    -1.27209     1.02979   0.00000E+00
    31.19000    -1.21151     1.02979   0.00000E+00
    31.19000    -1.15094     1.02979   0.00000E+00
    31.19000    -1.09036     1.02979   0.76491E+02
    31.19000    -1.02979     1.02979   0.68649E+03
    31.19000    -0.96921     1.02979   0.28012E+04
    31.19000    -0.90864     1.02979   0.85840E+04
    31.19000    -0.84806     1.02979   0.18543E+05
    31.19000    -0.78748     1.02979   0.27133E+05
    31.19000    -0.72691     1.02979   0.26071E+05
    31.19000    -0.66633     1.02979   0.15568E+05
    31.19000    -0.60576     1.02979   0.82062E+04
    31.19000    -0.54518     1.02979   0.17421E+05
    31.19000    -0.48461     1.02979   0.44736E+05
    31.19000    -0.42403     1.02979   0.81144E+05
    31.19000    -0.36345     1.02979   0.11710E+06
    31.19000    -0.30288     1.02979   0.14675E+06
    31.19000    -0.24230     1.02979   0.16503E+06
    31.19000    -0.18173     1.02979   0.16570E+06
    31.19000    -0.12115     1.02979   0.14407E+06
    31.19000    -0.06058     1.02979   0.10289E+06
    31.19000     0.00000     1.02979   0.57803E+05
    31.19000     0.06058     1.02979   0.33763E+05
    31.19000     0.12115     1.02979   0.46814E+05
    31.19000     0.18173     1.02979   0.85829E+05
    31.19000     0.24230     1.02979   0.11813E+06
    31.19000     0.30288     1.02979   0.11813E+06
    31.19000     0.36345     1.02979   0.88235E+05
    31.19000     0.42403     1.02979   0.50520E+05
    31.19000     0.48461     1.02979   0.23653E+05
    31.19000     0.54518     1.02979   0.11418E+05
    31.19000     0.60576     1.02979   0.81860E+04
    31.19000     0.66633     1.02979   0.79816E+04
    31.19000     0.72691     1.02979   0.79496E+04
    31.19000     0.78748     1.02979   0.75814E+04
    31.19000     0.84806     1.02979   0.71240E+04
    31.19000     0.90864     1.02979   0.64645E+04
    31.19000     0.96921     1.02979   0.50943E+04
    31.19000     1.02979     1.02979   0.29013E+04
    31.19000     1.09036     1.02979   0.58869E+03
    31.19000     1.15094     1.02979   0.00000E+00
    31.19000     1.21151     1.02979   0.00000E+00
    31.19000     1.27209     1.02979   0.00000E+00
    31.19000     1.33266     1.02979   0.00000E+00
    31.19000     1.39324     1.02979   0.00000E+00
    31.19000     1.45382     1.02979   0.00000E+00
    31.19000     1.51439     1.02979   0.00000E+00
    31.19000    -1.51439     1.09036   0.00000E+00
    31.19000    -1.45382     1.09036   0.00000E+00
    31.19000    -1.39324     1.09036   0.00000E+00
    31.19000    -1.33266     1.09036   0.00000E+00
    31.19000    -1.27209     1.09036   0.00000E+00
    31.19000    -1.21151     1.09036   0.00000E+00
    31.19000    -1.15094     1.09036   0.00000E+00
    31.19000    -1.09036     1.09036   0.00000E+00
    31.19000    -1.02979     1.09036   0.49903E+02
    31.19000    -0.96921     1.09036   0.73535E+03
    31.19000    -0.90864     1.09036   0.36753E+04
    31.19000    -0.84806     1.09036   0.10006E+05
    31.19000    -0.78748     1.09036   0.16609E+05
    31.19000    -0.72691     1.09036   0.17492E+05
    31.19000    -0.66633     1.09036   0.11596E+05
    31.19000    -0.60576     1.09036   0.62178E+04
    31.19000    -0.54518     1.09036   0.99026E+04
    31.19000    -0.48461     1.09036   0.24340E+05
    31.19000    -0.42403     1.09036   0.45283E+05
    31.19000    -0.36345     1.09036   0.68191E+05
    31.19000    -0.30288     1.09036   0.89535E+05
    31.19000    -0.24230     1.09036   0.10414E+06
    31.19000    -0.18173     1.09036   0.10480E+06
    31.19000    -0.12115     1.09036   0.86564E+05
    31.19000    -0.06058     1.09036   0.53502E+05
    31.19000     0.00000     1.09036   0.22253E+05
    31.19000     0.06058     1.09036   0.14433E+05
    31.19000     0.12115     1.09036   0.38651E+05
    31.19000     0.18173     1.09036   0.79245E+05
    31.19000     0.24230     1.09036   0.10777E+06
    31.19000     0.30288     1.09036   0.10748E+06
    31.19000     0.36345     1.09036   0.84272E+05
    31.19000     0.42403     1.09036   0.55211E+05
    31.19000     0.48461     1.09036   0.32199E+05
    31.19000     0.54518     1.09036   0.17635E+05
    31.19000     0.60576     1.09036   0.95317E+04
    31.19000     0.66633     1.09036   0.56969E+04
    31.19000     0.72691     1.09036   0.43852E+04
    31.19000     0.78748     1.09036   0.42351E+04
    31.19000     0.84806     1.09036   0.43055E+04
    31.19000     0.90864     1.09036   0.38474E+04
    31.19000     0.96921     1.09036   0.24521E+04
    31.19000     1.02979     1.09036   0.56211E+03
    31.19000     1.09036     1.09036   0.00000E+00
    31.19000     1.15094     1.09036   0.00000E+00
    31.19000     1.21151     1.09036   0.00000E+00
    31.19000     1.27209     1.09036   0.00000E+00
    31.19000     1.33266     1.09036   0.00000E+00
    31.19000     1.39324     1.09036   0.00000E+00
    31.19000     1.45382     1.09036   0.00000E+00
    31.19000     1.51439     1.09036   0.00000E+00
    31.19000    -1.51439     1.15094   0.00000E+00
    31.19000    -1.45382     1.15094   0.00000E+00
    31.19000    -1.39324     1.15094   0.00000E+00
    31.19000    -1.33266     1.15094   0.00000E+00
    31.19000    -1.27209     1.15094   0.00000E+00
    31.19000    -1.21151     1.15094   0.00000E+00
    31.19000    -1.15094     1.15094   0.00000E+00
    31.19000    -1.09036     1.15094   0.00000E+00
    31.19000    -1.02979     1.15094   0.00000E+00
    31.19000    -0.96921     1.15094   0.66671E+02
    31.19000    -0.90864     1.15094   0.11332E+04
    31.19000    -0.84806     1.15094   0.43628E+04
    31.19000    -0.78748     1.15094   0.86677E+04
    31.19000    -0.72691     1.15094   0.10390E+05
    31.19000    -0.66633     1.15094   0.79891E+04
    31.19000    -0.60576     1.15094   0.49641E+04
    31.19000    -0.54518     1.15094   0.61684E+04
    31.19000    -0.48461     1.15094   0.13059E+05
    31.19000    -0.42403     1.15094   0.24086E+05
    31.19000    -0.36345     1.15094   0.37515E+05
    31.19000    -0.30288     1.15094   0.51409E+05
    31.19000    -0.24230     1.15094   0.61604E+05
    31.19000    -0.18173     1.15094   0.62029E+05
    31.19000    -0.12115     1.15094   0.49077E+05
    31.19000    -0.06058     1.15094   0.27480E+05
    31.19000     0.00000     1.15094   0.11423E+05
    31.19000     0.06058     1.15094   0.15505E+05
    31.19000     0.12115     1.15094   0.40742E+05
    31.19000     0.18173     1.15094   0.71088E+05
    31.19000     0.24230     1.15094   0.87200E+05
    31.19000     0.30288     1.15094   0.83000E+05
    31.19000     0.36345     1.15094   0.66840E+05
    31.19000     0.42403     1.15094   0.49379E+05
    31.19000     0.48461     1.15094   0.34894E+05
    31.19000     0.54518     1.15094   0.23123E+05
    31.19000     0.60576     1.15094   0.13888E+05
    31.19000     0.66633     1.15094   0.77394E+04
    31.19000     0.72691     1.15094   0.45549E+04
    31.19000     0.78748     1.15094   0.33244E+04
    31.19000     0.84806     1.15094   0.27446E+04
    31.19000     0.90864     1.15094   0.17835E+04
    31.19000     0.96921     1.15094   0.33479E+03
    31.19000     1.02979     1.15094   0.00000E+00
    31.19000     1.09036     1.15094   0.00000E+00
    31.19000     1.15094     1.15094   0.00000E+00
    31.19000     1.21151     1.15094   0.00000E+00
    31.19000     1.27209     1.15094   0.00000E+00
    31.19000     1.33266     1.15094   0.00000E+00
    31.19000     1.39324     1.15094   0.00000E+00
    31.19000     1.45382     1.15094   0.00000E+00
    31.19000     1.51439     1.15094   0.00000E+00
    31.19000    -1.51439     1.21151   0.00000E+00
    31.19000    -1.45382     1.21151   0.00000E+00
    31.19000    -1.39324     1.21151   0.00000E+00
    31.19000    -1.33266     1.21151   0.00000E+00
    31.19000    -1.27209     1.21151   0.00000E+00
    31.19000    -1.21151     1.21151   0.00000E+00
    31.19000    -1.15094     1.21151   0.00000E+00
    31.19000    -1.09036     1.21151   0.00000E+00
    31.19000    -1.02979     1.21151   0.00000E+00
    31.19000    -0.96921     1.21151   0.00000E+00
    31.19000    -0.90864     1.21151   0.00000E+00
    31.19000    -0.84806     1.21151   0.11116E+04
    31.19000    -0.78748     1.21151   0.33850E+04
    31.19000    -0.72691     1.21151   0.51486E+04
    31.19000    -0.66633     1.21151   0.49782E+04
    31.19000    -0.60576     1.21151   0.40032E+04
    31.19000    -0.54518     1.21151   0.45904E+04
    31.19000    -0.48461     1.21151   0.78205E+04
    31.19000    -0.42403     1.21151   0.13412E+05
    31.19000    -0.36345     1.21151   0.20906E+05
    31.19000    -0.30288     1.21151   0.29317E+05
    31.19000    -0.24230     1.21151   0.35830E+05
    31.19000    -0.18173     1.21151   0.36282E+05
    31.19000    -0.12115     1.21151   0.28716E+05
    31.19000    -0.06058     1.21151   0.17594E+05
    31.19000     0.00000     1.21151   0.13104E+05
    31.19000     0.06058     1.21151   0.22780E+05
    31.19000     0.12115     1.21151   0.42624E+05
    31.19000     0.18173     1.21151   0.59187E+05
    31.19000     0.24230     1.21151   0.62241E+05
    31.19000     0.30288     1.21151   0.53498E+05
    31.19000     0.36345     1.21151   0.41782E+05
    31.19000     0.42403     1.21151   0.32756E+05
    31.19000     0.48461     1.21151   0.25949E+05
    31.19000     0.54518     1.21151   0.19297E+05
    31.19000     0.60576     1.21151   0.12717E+05
    31.19000     0.66633     1.21151   0.73953E+04
    31.19000     0.72691     1.21151   0.40157E+04
    31.19000     0.78748     1.21151   0.22408E+04
    31.19000     0.84806     1.21151   0.11149E+04
    31.19000     0.90864     1.21151   0.00000E+00
    31.19000     0.96921     1.21151   0.00000E+00
    31.19000     1.02979     1.21151   0.00000E+00
    31.19000     1.09036     1.21151   0.00000E+00
    31.19000     1.15094     1.21151   0.00000E+00
    31.19000     1.21151     1.21151   0.00000E+00
    31.19000     1.27209     1.21151   0.00000E+00
    31.19000     1.33266     1.21151   0.00000E+00
    31.19000     1.39324     1.21151   0.00000E+00
    31.19000     1.45382     1.21151   0.00000E+00
    31.19000     1.51439     1.21151   0.00000E+00
    31.19000    -1.51439     1.27209   0.00000E+00
    31.19000    -1.45382     1.27209   0.00000E+00
    31.19000    -1.39324     1.27209   0.00000E+00
    31.19000    -1.33266     1.27209   0.00000E+00
    31.19000    -1.27209     1.27209   0.00000E+00
    31.19000    -1.21151     1.27209   0.00000E+00
    31.19000    -1.15094     1.27209   0.00000E+00
    31.19000    -1.09036     1.27209   0.00000E+00
    31.19000    -1.02979     1.27209   0.00000E+00
    31.19000    -0.96921     1.27209   0.00000E+00
    31.19000    -0.90864     1.27209   0.00000E+00
    31.19000    -0.84806     1.27209   0.00000E+00
    31.19000    -0.78748     1.27209   0.51425E+03
    31.19000    -0.72691     1.27209   0.17601E+04
    31.19000    -0.66633     1.27209   0.26384E+04
    31.19000    -0.60576     1.27209   0.30613E+04
    31.19000    -0.54518     1.27209   0.38373E+04
    31.19000    -0.48461     1.27209   0.56013E+04
    31.19000    -0.42403     1.27209   0.84981E+04
    31.19000    -0.36345     1.27209   0.12510E+05
    31.19000    -0.30288     1.27209   0.17206E+05
    31.19000    -0.24230     1.27209   0.21042E+05
    31.19000    -0.18173     1.27209   0.21692E+05
    31.19000    -0.12115     1.27209   0.18390E+05
    31.19000    -0.06058     1.27209   0.14461E+05
    31.19000     0.00000     1.27209   0.15917E+05
    31.19000     0.06058     1.27209   0.25279E+05
    31.19000     0.12115     1.27209   0.37186E+05
    31.19000     0.18173     1.27209   0.42647E+05
    31.19000     0.24230     1.27209   0.38075E+05
    31.19000     0.30288     1.27209   0.28180E+05
    31.19000     0.36345     1.27209   0.19783E+05
    31.19000     0.42403     1.27209   0.15263E+05
    31.19000     0.48461     1.27209   0.12745E+05
    31.19000     0.54518     1.27209   0.10108E+05
    31.19000     0.60576     1.27209   0.69644E+04
    31.19000     0.66633     1.27209   0.39843E+04
    31.19000     0.72691     1.27209   0.18130E+04
    31.19000     0.78748     1.27209   0.50439E+03
    31.19000     0.84806     1.27209   0.00000E+00
    31.19000     0.90864     1.27209   0.00000E+00
    31.19000     0.96921     1.27209   0.00000E+00
    31.19000     1.02979     1.27209   0.00000E+00
    31.19000     1.09036     1.27209   0.00000E+00
    31.19000     1.15094     1.27209   0.00000E+00
    31.19000     1.21151     1.27209   0.00000E+00
    31.19000     1.27209     1.27209   0.00000E+00
    31.19000     1.33266     1.27209   0.00000E+00
    31.19000     1.39324     1.27209   0.00000E+00
    31.19000     1.45382     1.27209   0.00000E+00
    31.19000     1.51439     1.27209   0.00000E+00
    31.19000    -1.51439     1.33266   0.00000E+00
    31.19000    -1.45382     1.33266   0.00000E+00
    31.19000    -1.39324     1.33266   0.00000E+00
    31.19000    -1.33266     1.33266   0.00000E+00
    31.19000    -1.27209     1.33266   0.00000E+00
    31.19000    -1.21151     1.33266   0.00000E+00
    31.19000    -1.15094     1.33266   0.00000E+00
    31.19000    -1.09036     1.33266   0.00000E+00
    31.19000    -1.02979     1.33266   0.00000E+00
    31.19000    -0.96921     1.33266   0.00000E+00
    31.19000    -0.90864     1.33266   0.00000E+00
    31.19000    -0.84806     1.33266   0.00000E+00
    31.19000    -0.78748     1.33266   0.00000E+00
    31.19000    -0.72691     1.33266   0.00000E+00
    31.19000    -0.66633     1.33266   0.70977E+03
    31.19000    -0.60576     1.33266   0.16428E+04
    31.19000    -0.54518     1.33266   0.26699E+04
    31.19000    -0.48461     1.33266   0.39575E+04
    31.19000    -0.42403     1.33266   0.56325E+04
    31.19000    -0.36345     1.33266   0.77472E+04
    31.19000    -0.30288     1.33266   0.10166E+05
    31.19000    -0.24230     1.33266   0.12270E+05
    31.19000    -0.18173     1.33266   0.13073E+05
    31.19000    -0.12115     1.33266   0.12403E+05
    31.19000    -0.06058     1.33266   0.12119E+05
    31.19000     0.00000     1.33266   0.14882E+05
    31.19000     0.06058     1.33266   0.20657E+05
    31.19000     0.12115     1.33266   0.25380E+05
    31.19000     0.18173     1.33266   0.24715E+05
    31.19000     0.24230     1.33266   0.18732E+05
    31.19000     0.30288     1.33266   0.11517E+05
    31.19000     0.36345     1.33266   0.66457E+04
    31.19000     0.42403     1.33266   0.45209E+04
    31.19000     0.48461     1.33266   0.36797E+04
    31.19000     0.54518     1.33266   0.29089E+04
    31.19000     0.60576     1.33266   0.18460E+04
    31.19000     0.66633     1.33266   0.71951E+03
    31.19000     0.72691     1.33266   0.00000E+00
    31.19000     0.78748     1.33266   0.00000E+00
    31.19000     0.84806     1.33266   0.00000E+00
    31.19000     0.90864     1.33266   0.00000E+00
    31.19000     0.96921     1.33266   0.00000E+00
    31.19000     1.02979     1.33266   0.00000E+00
    31.19000     1.09036     1.33266   0.00000E+00
    31.19000     1.15094     1.33266   0.00000E+00
    31.19000     1.21151     1.33266   0.00000E+00
    31.19000     1.27209     1.33266   0.00000E+00
    31.19000     1.33266     1.33266   0.00000E+00
    31.19000     1.39324     1.33266   0.00000E+00
    31.19000     1.45382     1.33266   0.00000E+00
    31.19000     1.51439     1.33266   0.00000E+00
    31.19000    -1.51439     1.39324   0.00000E+00
    31.19000    -1.45382     1.39324   0.00000E+00
    31.19000    -1.39324     1.39324   0.00000E+00
    31.19000    -1.33266     1.39324   0.00000E+00
    31.19000    -1.27209     1.39324   0.00000E+00
    31.19000    -1.21151     1.39324   0.00000E+00
    31.19000    -1.15094     1.39324   0.00000E+00
    31.19000    -1.09036     1.39324   0.00000E+00
    31.19000    -1.02979     1.39324   0.00000E+00
    31.19000    -0.96921     1.39324   0.00000E+00
    31.19000    -0.90864     1.39324   0.00000E+00
    31.19000    -0.84806     1.39324   0.00000E+00
    31.19000    -0.78748     1.39324   0.00000E+00
    31.19000    -0.72691     1.39324   0.00000E+00
    31.19000    -0.66633     1.39324   0.00000E+00
    31.19000    -0.60576     1.39324   0.00000E+00
    31.19000    -0.54518     1.39324   0.63275E+03
    31.19000    -0.48461     1.39324   0.16087E+04
    31.19000    -0.42403     1.39324   0.27288E+04
    31.19000    -0.36345     1.39324   0.39589E+04
    31.19000    -0.30288     1.39324   0.52498E+04
    31.19000    -0.24230     1.39324   0.64441E+04
    31.19000    -0.18173     1.39324   0.72586E+04
    31.19000    -0.12115     1.39324   0.76877E+04
    31.19000    -0.06058     1.39324   0.84206E+04
    31.19000     0.00000     1.39324   0.10168E+05
    31.19000     0.06058     1.39324   0.12255E+05
    31.19000     0.12115     1.39324   0.12712E+05
    31.19000     0.18173     1.39324   0.10421E+05
    31.19000     0.24230     1.39324   0.65358E+04
    31.19000     0.30288     1.39324   0.31788E+04
    31.19000     0.36345     1.39324   0.13467E+04
    31.19000     0.42403     1.39324   0.66253E+03
    31.19000     0.48461     1.39324   0.43111E+03
    31.19000     0.54518     1.39324   0.22784E+03
    31.19000     0.60576     1.39324   0.00000E+00
    31.19000     0.66633     1.39324   0.00000E+00
    31.19000     0.72691     1.39324   0.00000E+00
    31.19000     0.78748     1.39324   0.00000E+00
    31.19000     0.84806     1.39324   0.00000E+00
    31.19000     0.90864     1.39324   0.00000E+00
    31.19000     0.96921     1.39324   0.00000E+00
    31.19000     1.02979     1.39324   0.00000E+00
    31.19000     1.09036     1.39324   0.00000E+00
    31.19000     1.15094     1.39324   0.00000E+00
    31.19000     1.21151     1.39324   0.00000E+00
    31.19000     1.27209     1.39324   0.00000E+00
    31.19000     1.33266     1.39324   0.00000E+00
    31.19000     1.39324     1.39324   0.00000E+00
    31.19000     1.45382     1.39324   0.00000E+00
    31.19000     1.51439     1.39324   0.00000E+00
    31.19000    -1.51439     1.45382   0.00000E+00
    31.19000    -1.45382     1.45382   0.00000E+00
    31.19000    -1.39324     1.45382   0.00000E+00
    31.19000    -1.33266     1.45382   0.00000E+00
    31.19000    -1.27209     1.45382   0.00000E+00
    31.19000    -1.21151     1.45382   0.00000E+00
    31.19000    -1.15094     1.45382   0.00000E+00
    31.19000    -1.09036     1.45382   0.00000E+00
    31.19000    -1.02979     1.45382   0.00000E+00
    31.19000    -0.96921     1.45382   0.00000E+00
    31.19000    -0.90864     1.45382   0.00000E+00
    31.19000    -0.84806     1.45382   0.00000E+00
    31.19000    -0.78748     1.45382   0.00000E+00
    31.19000    -0.72691     1.45382   0.00000E+00
    31.19000    -0.66633     1.45382   0.00000E+00
    31.19000    -0.60576     1.45382   0.00000E+00
    31.19000    -0.54518     1.45382   0.00000E+00
    31.19000    -0.48461     1.45382   0.00000E+00
    31.19000    -0.42403     1.45382   0.00000E+00
    31.19000    -0.36345     1.45382   0.63955E+03
    31.19000    -0.30288     1.45382   0.13498E+04
    31.19000    -0.24230     1.45382   0.20608E+04
    31.19000    -0.18173     1.45382   0.26966E+04
    31.19000    -0.12115     1.45382   0.32188E+04
    31.19000    -0.06058     1.45382   0.37165E+04
    31.19000     0.00000     1.45382   0.42169E+04
    31.19000     0.06058     1.45382   0.43772E+04
    31.19000     0.12115     1.45382   0.37450E+04
    31.19000     0.18173     1.45382   0.24318E+04
    31.19000     0.24230     1.45382   0.11292E+04
    31.19000     0.30288     1.45382   0.35739E+03
    31.19000     0.36345     1.45382   0.71765E+02
    31.19000     0.42403     1.45382   0.00000E+00
    31.19000     0.48461     1.45382   0.00000E+00
    31.19000     0.54518     1.45382   0.00000E+00
    31.19000     0.60576     1.45382   0.00000E+00
    31.19000     0.66633     1.45382   0.00000E+00
    31.19000     0.72691     1.45382   0.00000E+00
    31.19000     0.78748     1.45382   0.00000E+00
    31.19000     0.84806     1.45382   0.00000E+00
    31.19000     0.90864     1.45382   0.00000E+00
    31.19000     0.96921     1.45382   0.00000E+00
    31.19000     1.02979     1.45382   0.00000E+00
    31.19000     1.09036     1.45382   0.00000E+00
    31.19000     1.15094     1.45382   0.00000E+00
    31.19000     1.21151     1.45382   0.00000E+00
    31.19000     1.27209     1.45382   0.00000E+00
    31.19000     1.33266     1.45382   0.00000E+00
    31.19000     1.39324     1.45382   0.00000E+00
    31.19000     1.45382     1.45382   0.00000E+00
    31.19000     1.51439     1.45382   0.00000E+00
    31.19000    -1.51439     1.51439   0.00000E+00
    31.19000    -1.45382     1.51439   0.00000E+00
    31.19000    -1.39324     1.51439   0.00000E+00
    31.19000    -1.33266     1.51439   0.00000E+00
    31.19000    -1.27209     1.51439   0.00000E+00
    31.19000    -1.21151     1.51439   0.00000E+00
    31.19000    -1.15094     1.51439   0.00000E+00
    31.19000    -1.09036     1.51439   0.00000E+00
    31.19000    -1.02979     1.51439   0.00000E+00
    31.19000    -0.96921     1.51439   0.00000E+00
    31.19000    -0.90864     1.51439   0.00000E+00
    31.19000    -0.84806     1.51439   0.00000E+00
    31.19000    -0.78748     1.51439   0.00000E+00
    31.19000    -0.72691     1.51439   0.00000E+00
    31.19000    -0.66633     1.51439   0.00000E+00
    31.19000    -0.60576     1.51439   0.00000E+00
    31.19000    -0.54518     1.51439   0.00000E+00
    31.19000    -0.48461     1.51439   0.00000E+00
    31.19000    -0.42403     1.51439   0.00000E+00
    31.19000    -0.36345     1.51439   0.00000E+00
    31.19000    -0.30288     1.51439   0.00000E+00
    31.19000    -0.24230     1.51439   0.00000E+00
    31.19000    -0.18173     1.51439   0.00000E+00
    31.19000    -0.12115     1.51439   0.00000E+00
    31.19000    -0.06058     1.51439   0.00000E+00
    31.19000     0.00000     1.51439   0.00000E+00
    31.19000     0.06058     1.51439   0.00000E+00
    31.19000     0.12115     1.51439   0.00000E+00
    31.19000     0.18173     1.51439   0.00000E+00
    31.19000     0.24230     1.51439   0.00000E+00
    31.19000     0.30288     1.51439   0.00000E+00
    31.19000     0.36345     1.51439   0.00000E+00
    31.19000     0.42403     1.51439   0.00000E+00
    31.19000     0.48461     1.51439   0.00000E+00
    31.19000     0.54518     1.51439   0.00000E+00
    31.19000     0.60576     1.51439   0.00000E+00
    31.19000     0.66633     1.51439   0.00000E+00
    31.19000     0.72691     1.51439   0.00000E+00
    31.19000     0.78748     1.51439   0.00000E+00
    31.19000     0.84806     1.51439   0.00000E+00
    31.19000     0.90864     1.51439   0.00000E+00
    31.19000     0.96921     1.51439   0.00000E+00
    31.19000     1.02979     1.51439   0.00000E+00
    31.19000     1.09036     1.51439   0.00000E+00
    31.19000     1.15094     1.51439   0.00000E+00
    31.19000     1.21151     1.51439   0.00000E+00
    31.19000     1.27209     1.51439   0.00000E+00
    31.19000     1.33266     1.51439   0.00000E+00
    31.19000     1.39324     1.51439   0.00000E+00
    31.19000     1.45382     1.51439   0.00000E+00
    31.19000     1.51439     1.51439   0.00000E+00
