# Supplementary material for: Femtosecond concerted rotation of molecules on a 2D material interface
Source: Nat Commun. 2026 Feb 27;17:2110. doi: 10.1038/s41467-026-69801-6 (PMC12954116; doi:10.1038/s41467-026-69801-6)
Supplement: Supplementary file 6 — Source Data 4 [file 41467_2026_69801_MOESM6_ESM.zip › FigS17/l.data]

# Pulse duration   photon energy   intensity   polarization        angle
#  80.00 fs         31.19 eV         1.00 a.u.       0.37  0.00  0.93   -0.00°
Number of Values:            2601
#  Energy, eV      qx          qz         signal, a.u.
    31.19000    -1.51439    -1.51439   0.00000E+00
    31.19000    -1.45382    -1.51439   0.00000E+00
    31.19000    -1.39324    -1.51439   0.00000E+00
    31.19000    -1.33266    -1.51439   0.00000E+00
    31.19000    -1.27209    -1.51439   0.00000E+00
    31.19000    -1.21151    -1.51439   0.00000E+00
    31.19000    -1.15094    -1.51439   0.00000E+00
    31.19000    -1.09036    -1.51439   0.00000E+00
    31.19000    -1.02979    -1.51439   0.00000E+00
    31.19000    -0.96921    -1.51439   0.00000E+00
    31.19000    -0.90864    -1.51439   0.00000E+00
    31.19000    -0.84806    -1.51439   0.00000E+00
    31.19000    -0.78748    -1.51439   0.00000E+00
    31.19000    -0.72691    -1.51439   0.00000E+00
    31.19000    -0.66633    -1.51439   0.00000E+00
    31.19000    -0.60576    -1.51439   0.00000E+00
    31.19000    -0.54518    -1.51439   0.00000E+00
    31.19000    -0.48461    -1.51439   0.00000E+00
    31.19000    -0.42403    -1.51439   0.00000E+00
    31.19000    -0.36345    -1.51439   0.00000E+00
    31.19000    -0.30288    -1.51439   0.00000E+00
    31.19000    -0.24230    -1.51439   0.00000E+00
    31.19000    -0.18173    -1.51439   0.00000E+00
    31.19000    -0.12115    -1.51439   0.00000E+00
    31.19000    -0.06058    -1.51439   0.00000E+00
    31.19000     0.00000    -1.51439   0.00000E+00
    31.19000     0.06058    -1.51439   0.00000E+00
    31.19000     0.12115    -1.51439   0.00000E+00
    31.19000     0.18173    -1.51439   0.00000E+00
    31.19000     0.24230    -1.51439   0.00000E+00
    31.19000     0.30288    -1.51439   0.00000E+00
    31.19000     0.36345    -1.51439   0.00000E+00
    31.19000     0.42403    -1.51439   0.00000E+00
    31.19000     0.48461    -1.51439   0.00000E+00
    31.19000     0.54518    -1.51439   0.00000E+00
    31.19000     0.60576    -1.51439   0.00000E+00
    31.19000     0.66633    -1.51439   0.00000E+00
    31.19000     0.72691    -1.51439   0.00000E+00
    31.19000     0.78748    -1.51439   0.00000E+00
    31.19000     0.84806    -1.51439   0.00000E+00
    31.19000     0.90864    -1.51439   0.00000E+00
    31.19000     0.96921    -1.51439   0.00000E+00
    31.19000     1.02979    -1.51439   0.00000E+00
    31.19000     1.09036    -1.51439   0.00000E+00
    31.19000     1.15094    -1.51439   0.00000E+00
    31.19000     1.21151    -1.51439   0.00000E+00
    31.19000     1.27209    -1.51439   0.00000E+00
    31.19000     1.33266    -1.51439   0.00000E+00
    31.19000     1.39324    -1.51439   0.00000E+00
    31.19000     1.45382    -1.51439   0.00000E+00
    31.19000     1.51439    -1.51439   0.00000E+00
    31.19000    -1.51439    -1.45382   0.00000E+00
    31.19000    -1.45382    -1.45382   0.00000E+00
    31.19000    -1.39324    -1.45382   0.00000E+00
    31.19000    -1.33266    -1.45382   0.00000E+00
    31.19000    -1.27209    -1.45382   0.00000E+00
    31.19000    -1.21151    -1.45382   0.00000E+00
    31.19000    -1.15094    -1.45382   0.00000E+00
    31.19000    -1.09036    -1.45382   0.00000E+00
    31.19000    -1.02979    -1.45382   0.00000E+00
    31.19000    -0.96921    -1.45382   0.00000E+00
    31.19000    -0.90864    -1.45382   0.00000E+00
    31.19000    -0.84806    -1.45382   0.00000E+00
    31.19000    -0.78748    -1.45382   0.00000E+00
    31.19000    -0.72691    -1.45382   0.00000E+00
    31.19000    -0.66633    -1.45382   0.00000E+00
    31.19000    -0.60576    -1.45382   0.00000E+00
    31.19000    -0.54518    -1.45382   0.00000E+00
    31.19000    -0.48461    -1.45382   0.00000E+00
    31.19000    -0.42403    -1.45382   0.00000E+00
    31.19000    -0.36345    -1.45382   0.13172E+03
    31.19000    -0.30288    -1.45382   0.51756E+03
    31.19000    -0.24230    -1.45382   0.14285E+04
    31.19000    -0.18173    -1.45382   0.28830E+04
    31.19000    -0.12115    -1.45382   0.43336E+04
    31.19000    -0.06058    -1.45382   0.50904E+04
    31.19000     0.00000    -1.45382   0.50350E+04
    31.19000     0.06058    -1.45382   0.45512E+04
    31.19000     0.12115    -1.45382   0.39041E+04
    31.19000     0.18173    -1.45382   0.30986E+04
    31.19000     0.24230    -1.45382   0.21881E+04
    31.19000     0.30288    -1.45382   0.13269E+04
    31.19000     0.36345    -1.45382   0.59479E+03
    31.19000     0.42403    -1.45382   0.00000E+00
    31.19000     0.48461    -1.45382   0.00000E+00
    31.19000     0.54518    -1.45382   0.00000E+00
    31.19000     0.60576    -1.45382   0.00000E+00
    31.19000     0.66633    -1.45382   0.00000E+00
    31.19000     0.72691    -1.45382   0.00000E+00
    31.19000     0.78748    -1.45382   0.00000E+00
    31.19000     0.84806    -1.45382   0.00000E+00
    31.19000     0.90864    -1.45382   0.00000E+00
    31.19000     0.96921    -1.45382   0.00000E+00
    31.19000     1.02979    -1.45382   0.00000E+00
    31.19000     1.09036    -1.45382   0.00000E+00
    31.19000     1.15094    -1.45382   0.00000E+00
    31.19000     1.21151    -1.45382   0.00000E+00
    31.19000     1.27209    -1.45382   0.00000E+00
    31.19000     1.33266    -1.45382   0.00000E+00
    31.19000     1.39324    -1.45382   0.00000E+00
    31.19000     1.45382    -1.45382   0.00000E+00
    31.19000     1.51439    -1.45382   0.00000E+00
    31.19000    -1.51439    -1.39324   0.00000E+00
    31.19000    -1.45382    -1.39324   0.00000E+00
    31.19000    -1.39324    -1.39324   0.00000E+00
    31.19000    -1.33266    -1.39324   0.00000E+00
    31.19000    -1.27209    -1.39324   0.00000E+00
    31.19000    -1.21151    -1.39324   0.00000E+00
    31.19000    -1.15094    -1.39324   0.00000E+00
    31.19000    -1.09036    -1.39324   0.00000E+00
    31.19000    -1.02979    -1.39324   0.00000E+00
    31.19000    -0.96921    -1.39324   0.00000E+00
    31.19000    -0.90864    -1.39324   0.00000E+00
    31.19000    -0.84806    -1.39324   0.00000E+00
    31.19000    -0.78748    -1.39324   0.00000E+00
    31.19000    -0.72691    -1.39324   0.00000E+00
    31.19000    -0.66633    -1.39324   0.00000E+00
    31.19000    -0.60576    -1.39324   0.00000E+00
    31.19000    -0.54518    -1.39324   0.18847E+03
    31.19000    -0.48461    -1.39324   0.39182E+03
    31.19000    -0.42403    -1.39324   0.71758E+03
    31.19000    -0.36345    -1.39324   0.16320E+04
    31.19000    -0.30288    -1.39324   0.38246E+04
    31.19000    -0.24230    -1.39324   0.75727E+04
    31.19000    -0.18173    -1.39324   0.11743E+05
    31.19000    -0.12115    -1.39324   0.14193E+05
    31.19000    -0.06058    -1.39324   0.13916E+05
    31.19000     0.00000    -1.39324   0.12169E+05
    31.19000     0.06058    -1.39324   0.10789E+05
    31.19000     0.12115    -1.39324   0.10093E+05
    31.19000     0.18173    -1.39324   0.91628E+04
    31.19000     0.24230    -1.39324   0.74972E+04
    31.19000     0.30288    -1.39324   0.55133E+04
    31.19000     0.36345    -1.39324   0.37623E+04
    31.19000     0.42403    -1.39324   0.24028E+04
    31.19000     0.48461    -1.39324   0.13523E+04
    31.19000     0.54518    -1.39324   0.51872E+03
    31.19000     0.60576    -1.39324   0.00000E+00
    31.19000     0.66633    -1.39324   0.00000E+00
    31.19000     0.72691    -1.39324   0.00000E+00
    31.19000     0.78748    -1.39324   0.00000E+00
    31.19000     0.84806    -1.39324   0.00000E+00
    31.19000     0.90864    -1.39324   0.00000E+00
    31.19000     0.96921    -1.39324   0.00000E+00
    31.19000     1.02979    -1.39324   0.00000E+00
    31.19000     1.09036    -1.39324   0.00000E+00
    31.19000     1.15094    -1.39324   0.00000E+00
    31.19000     1.21151    -1.39324   0.00000E+00
    31.19000     1.27209    -1.39324   0.00000E+00
    31.19000     1.33266    -1.39324   0.00000E+00
    31.19000     1.39324    -1.39324   0.00000E+00
    31.19000     1.45382    -1.39324   0.00000E+00
    31.19000     1.51439    -1.39324   0.00000E+00
    31.19000    -1.51439    -1.33266   0.00000E+00
    31.19000    -1.45382    -1.33266   0.00000E+00
    31.19000    -1.39324    -1.33266   0.00000E+00
    31.19000    -1.33266    -1.33266   0.00000E+00
    31.19000    -1.27209    -1.33266   0.00000E+00
    31.19000    -1.21151    -1.33266   0.00000E+00
    31.19000    -1.15094    -1.33266   0.00000E+00
    31.19000    -1.09036    -1.33266   0.00000E+00
    31.19000    -1.02979    -1.33266   0.00000E+00
    31.19000    -0.96921    -1.33266   0.00000E+00
    31.19000    -0.90864    -1.33266   0.00000E+00
    31.19000    -0.84806    -1.33266   0.00000E+00
    31.19000    -0.78748    -1.33266   0.00000E+00
    31.19000    -0.72691    -1.33266   0.00000E+00
    31.19000    -0.66633    -1.33266   0.49055E+03
    31.19000    -0.60576    -1.33266   0.13060E+04
    31.19000    -0.54518    -1.33266   0.20933E+04
    31.19000    -0.48461    -1.33266   0.27634E+04
    31.19000    -0.42403    -1.33266   0.38473E+04
    31.19000    -0.36345    -1.33266   0.66444E+04
    31.19000    -0.30288    -1.33266   0.12478E+05
    31.19000    -0.24230    -1.33266   0.20584E+05
    31.19000    -0.18173    -1.33266   0.27052E+05
    31.19000    -0.12115    -1.33266   0.27801E+05
    31.19000    -0.06058    -1.33266   0.23178E+05
    31.19000     0.00000    -1.33266   0.17977E+05
    31.19000     0.06058    -1.33266   0.16212E+05
    31.19000     0.12115    -1.33266   0.17214E+05
    31.19000     0.18173    -1.33266   0.17553E+05
    31.19000     0.24230    -1.33266   0.15312E+05
    31.19000     0.30288    -1.33266   0.11376E+05
    31.19000     0.36345    -1.33266   0.75425E+04
    31.19000     0.42403    -1.33266   0.47538E+04
    31.19000     0.48461    -1.33266   0.29899E+04
    31.19000     0.54518    -1.33266   0.18983E+04
    31.19000     0.60576    -1.33266   0.11403E+04
    31.19000     0.66633    -1.33266   0.48260E+03
    31.19000     0.72691    -1.33266   0.00000E+00
    31.19000     0.78748    -1.33266   0.00000E+00
    31.19000     0.84806    -1.33266   0.00000E+00
    31.19000     0.90864    -1.33266   0.00000E+00
    31.19000     0.96921    -1.33266   0.00000E+00
    31.19000     1.02979    -1.33266   0.00000E+00
    31.19000     1.09036    -1.33266   0.00000E+00
    31.19000     1.15094    -1.33266   0.00000E+00
    31.19000     1.21151    -1.33266   0.00000E+00
    31.19000     1.27209    -1.33266   0.00000E+00
    31.19000     1.33266    -1.33266   0.00000E+00
    31.19000     1.39324    -1.33266   0.00000E+00
    31.19000     1.45382    -1.33266   0.00000E+00
    31.19000     1.51439    -1.33266   0.00000E+00
    31.19000    -1.51439    -1.27209   0.00000E+00
    31.19000    -1.45382    -1.27209   0.00000E+00
    31.19000    -1.39324    -1.27209   0.00000E+00
    31.19000    -1.33266    -1.27209   0.00000E+00
    31.19000    -1.27209    -1.27209   0.00000E+00
    31.19000    -1.21151    -1.27209   0.00000E+00
    31.19000    -1.15094    -1.27209   0.00000E+00
    31.19000    -1.09036    -1.27209   0.00000E+00
    31.19000    -1.02979    -1.27209   0.00000E+00
    31.19000    -0.96921    -1.27209   0.00000E+00
    31.19000    -0.90864    -1.27209   0.00000E+00
    31.19000    -0.84806    -1.27209   0.00000E+00
    31.19000    -0.78748    -1.27209   0.32991E+03
    31.19000    -0.72691    -1.27209   0.11847E+04
    31.19000    -0.66633    -1.27209   0.27268E+04
    31.19000    -0.60576    -1.27209   0.49149E+04
    31.19000    -0.54518    -1.27209   0.72661E+04
    31.19000    -0.48461    -1.27209   0.94841E+04
    31.19000    -0.42403    -1.27209   0.12398E+05
    31.19000    -0.36345    -1.27209   0.18309E+05
    31.19000    -0.30288    -1.27209   0.28725E+05
    31.19000    -0.24230    -1.27209   0.40476E+05
    31.19000    -0.18173    -1.27209   0.46027E+05
    31.19000    -0.12115    -1.27209   0.40570E+05
    31.19000    -0.06058    -1.27209   0.28378E+05
    31.19000     0.00000    -1.27209   0.19460E+05
    31.19000     0.06058    -1.27209   0.19552E+05
    31.19000     0.12115    -1.27209   0.25235E+05
    31.19000     0.18173    -1.27209   0.28931E+05
    31.19000     0.24230    -1.27209   0.26581E+05
    31.19000     0.30288    -1.27209   0.19774E+05
    31.19000     0.36345    -1.27209   0.12377E+05
    31.19000     0.42403    -1.27209   0.68811E+04
    31.19000     0.48461    -1.27209   0.36581E+04
    31.19000     0.54518    -1.27209   0.21520E+04
    31.19000     0.60576    -1.27209   0.17315E+04
    31.19000     0.66633    -1.27209   0.16290E+04
    31.19000     0.72691    -1.27209   0.11415E+04
    31.19000     0.78748    -1.27209   0.33796E+03
    31.19000     0.84806    -1.27209   0.00000E+00
    31.19000     0.90864    -1.27209   0.00000E+00
    31.19000     0.96921    -1.27209   0.00000E+00
    31.19000     1.02979    -1.27209   0.00000E+00
    31.19000     1.09036    -1.27209   0.00000E+00
    31.19000     1.15094    -1.27209   0.00000E+00
    31.19000     1.21151    -1.27209   0.00000E+00
    31.19000     1.27209    -1.27209   0.00000E+00
    31.19000     1.33266    -1.27209   0.00000E+00
    31.19000     1.39324    -1.27209   0.00000E+00
    31.19000     1.45382    -1.27209   0.00000E+00
    31.19000     1.51439    -1.27209   0.00000E+00
    31.19000    -1.51439    -1.21151   0.00000E+00
    31.19000    -1.45382    -1.21151   0.00000E+00
    31.19000    -1.39324    -1.21151   0.00000E+00
    31.19000    -1.33266    -1.21151   0.00000E+00
    31.19000    -1.27209    -1.21151   0.00000E+00
    31.19000    -1.21151    -1.21151   0.00000E+00
    31.19000    -1.15094    -1.21151   0.00000E+00
    31.19000    -1.09036    -1.21151   0.00000E+00
    31.19000    -1.02979    -1.21151   0.00000E+00
    31.19000    -0.96921    -1.21151   0.00000E+00
    31.19000    -0.90864    -1.21151   0.00000E+00
    31.19000    -0.84806    -1.21151   0.78473E+03
    31.19000    -0.78748    -1.21151   0.13993E+04
    31.19000    -0.72691    -1.21151   0.25125E+04
    31.19000    -0.66633    -1.21151   0.49437E+04
    31.19000    -0.60576    -1.21151   0.89251E+04
    31.19000    -0.54518    -1.21151   0.13989E+05
    31.19000    -0.48461    -1.21151   0.19589E+05
    31.19000    -0.42403    -1.21151   0.26641E+05
    31.19000    -0.36345    -1.21151   0.37655E+05
    31.19000    -0.30288    -1.21151   0.52647E+05
    31.19000    -0.24230    -1.21151   0.64672E+05
    31.19000    -0.18173    -1.21151   0.63517E+05
    31.19000    -0.12115    -1.21151   0.46887E+05
    31.19000    -0.06058    -1.21151   0.25817E+05
    31.19000     0.00000    -1.21151   0.15597E+05
    31.19000     0.06058    -1.21151   0.21583E+05
    31.19000     0.12115    -1.21151   0.35537E+05
    31.19000     0.18173    -1.21151   0.44829E+05
    31.19000     0.24230    -1.21151   0.43126E+05
    31.19000     0.30288    -1.21151   0.32922E+05
    31.19000     0.36345    -1.21151   0.20628E+05
    31.19000     0.42403    -1.21151   0.10865E+05
    31.19000     0.48461    -1.21151   0.48040E+04
    31.19000     0.54518    -1.21151   0.19944E+04
    31.19000     0.60576    -1.21151   0.18184E+04
    31.19000     0.66633    -1.21151   0.29723E+04
    31.19000     0.72691    -1.21151   0.34365E+04
    31.19000     0.78748    -1.21151   0.23326E+04
    31.19000     0.84806    -1.21151   0.78212E+03
    31.19000     0.90864    -1.21151   0.00000E+00
    31.19000     0.96921    -1.21151   0.00000E+00
    31.19000     1.02979    -1.21151   0.00000E+00
    31.19000     1.09036    -1.21151   0.00000E+00
    31.19000     1.15094    -1.21151   0.00000E+00
    31.19000     1.21151    -1.21151   0.00000E+00
    31.19000     1.27209    -1.21151   0.00000E+00
    31.19000     1.33266    -1.21151   0.00000E+00
    31.19000     1.39324    -1.21151   0.00000E+00
    31.19000     1.45382    -1.21151   0.00000E+00
    31.19000     1.51439    -1.21151   0.00000E+00
    31.19000    -1.51439    -1.15094   0.00000E+00
    31.19000    -1.45382    -1.15094   0.00000E+00
    31.19000    -1.39324    -1.15094   0.00000E+00
    31.19000    -1.33266    -1.15094   0.00000E+00
    31.19000    -1.27209    -1.15094   0.00000E+00
    31.19000    -1.21151    -1.15094   0.00000E+00
    31.19000    -1.15094    -1.15094   0.00000E+00
    31.19000    -1.09036    -1.15094   0.00000E+00
    31.19000    -1.02979    -1.15094   0.00000E+00
    31.19000    -0.96921    -1.15094   0.28622E+03
    31.19000    -0.90864    -1.15094   0.13755E+04
    31.19000    -0.84806    -1.15094   0.17804E+04
    31.19000    -0.78748    -1.15094   0.17690E+04
    31.19000    -0.72691    -1.15094   0.23678E+04
    31.19000    -0.66633    -1.15094   0.46280E+04
    31.19000    -0.60576    -1.15094   0.93225E+04
    31.19000    -0.54518    -1.15094   0.16680E+05
    31.19000    -0.48461    -1.15094   0.26803E+05
    31.19000    -0.42403    -1.15094   0.40965E+05
    31.19000    -0.36345    -1.15094   0.60339E+05
    31.19000    -0.30288    -1.15094   0.80509E+05
    31.19000    -0.24230    -1.15094   0.89282E+05
    31.19000    -0.18173    -1.15094   0.76033E+05
    31.19000    -0.12115    -1.15094   0.45308E+05
    31.19000    -0.06058    -1.15094   0.17104E+05
    31.19000     0.00000    -1.15094   0.10336E+05
    31.19000     0.06058    -1.15094   0.26866E+05
    31.19000     0.12115    -1.15094   0.52098E+05
    31.19000     0.18173    -1.15094   0.68636E+05
    31.19000     0.24230    -1.15094   0.68400E+05
    31.19000     0.30288    -1.15094   0.54741E+05
    31.19000     0.36345    -1.15094   0.36422E+05
    31.19000     0.42403    -1.15094   0.20338E+05
    31.19000     0.48461    -1.15094   0.89961E+04
    31.19000     0.54518    -1.15094   0.28519E+04
    31.19000     0.60576    -1.15094   0.20442E+04
    31.19000     0.66633    -1.15094   0.48317E+04
    31.19000     0.72691    -1.15094   0.71267E+04
    31.19000     0.78748    -1.15094   0.61272E+04
    31.19000     0.84806    -1.15094   0.31003E+04
    31.19000     0.90864    -1.15094   0.84507E+03
    31.19000     0.96921    -1.15094   0.67541E+02
    31.19000     1.02979    -1.15094   0.00000E+00
    31.19000     1.09036    -1.15094   0.00000E+00
    31.19000     1.15094    -1.15094   0.00000E+00
    31.19000     1.21151    -1.15094   0.00000E+00
    31.19000     1.27209    -1.15094   0.00000E+00
    31.19000     1.33266    -1.15094   0.00000E+00
    31.19000     1.39324    -1.15094   0.00000E+00
    31.19000     1.45382    -1.15094   0.00000E+00
    31.19000     1.51439    -1.15094   0.00000E+00
    31.19000    -1.51439    -1.09036   0.00000E+00
    31.19000    -1.45382    -1.09036   0.00000E+00
    31.19000    -1.39324    -1.09036   0.00000E+00
    31.19000    -1.33266    -1.09036   0.00000E+00
    31.19000    -1.27209    -1.09036   0.00000E+00
    31.19000    -1.21151    -1.09036   0.00000E+00
    31.19000    -1.15094    -1.09036   0.00000E+00
    31.19000    -1.09036    -1.09036   0.00000E+00
    31.19000    -1.02979    -1.09036   0.50327E+03
    31.19000    -0.96921    -1.09036   0.20742E+04
    31.19000    -0.90864    -1.09036   0.28814E+04
    31.19000    -0.84806    -1.09036   0.26054E+04
    31.19000    -0.78748    -1.09036   0.19063E+04
    31.19000    -0.72691    -1.09036   0.16193E+04
    31.19000    -0.66633    -1.09036   0.25385E+04
    31.19000    -0.60576    -1.09036   0.57832E+04
    31.19000    -0.54518    -1.09036   0.12893E+05
    31.19000    -0.48461    -1.09036   0.26168E+05
    31.19000    -0.42403    -1.09036   0.48401E+05
    31.19000    -0.36345    -1.09036   0.78485E+05
    31.19000    -0.30288    -1.09036   0.10514E+06
    31.19000    -0.24230    -1.09036   0.11004E+06
    31.19000    -0.18173    -1.09036   0.84362E+05
    31.19000    -0.12115    -1.09036   0.42290E+05
    31.19000    -0.06058    -1.09036   0.12568E+05
    31.19000     0.00000    -1.09036   0.14646E+05
    31.19000     0.06058    -1.09036   0.44427E+05
    31.19000     0.12115    -1.09036   0.81359E+05
    31.19000     0.18173    -1.09036   0.10520E+06
    31.19000     0.24230    -1.09036   0.10707E+06
    31.19000     0.30288    -1.09036   0.90499E+05
    31.19000     0.36345    -1.09036   0.65371E+05
    31.19000     0.42403    -1.09036   0.40306E+05
    31.19000     0.48461    -1.09036   0.19761E+05
    31.19000     0.54518    -1.09036   0.65878E+04
    31.19000     0.60576    -1.09036   0.30807E+04
    31.19000     0.66633    -1.09036   0.73497E+04
    31.19000     0.72691    -1.09036   0.12309E+05
    31.19000     0.78748    -1.09036   0.11998E+05
    31.19000     0.84806    -1.09036   0.72547E+04
    31.19000     0.90864    -1.09036   0.27410E+04
    31.19000     0.96921    -1.09036   0.67405E+03
    31.19000     1.02979    -1.09036   0.85516E+02
    31.19000     1.09036    -1.09036   0.00000E+00
    31.19000     1.15094    -1.09036   0.00000E+00
    31.19000     1.21151    -1.09036   0.00000E+00
    31.19000     1.27209    -1.09036   0.00000E+00
    31.19000     1.33266    -1.09036   0.00000E+00
    31.19000     1.39324    -1.09036   0.00000E+00
    31.19000     1.45382    -1.09036   0.00000E+00
    31.19000     1.51439    -1.09036   0.00000E+00
    31.19000    -1.51439    -1.02979   0.00000E+00
    31.19000    -1.45382    -1.02979   0.00000E+00
    31.19000    -1.39324    -1.02979   0.00000E+00
    31.19000    -1.33266    -1.02979   0.00000E+00
    31.19000    -1.27209    -1.02979   0.00000E+00
    31.19000    -1.21151    -1.02979   0.00000E+00
    31.19000    -1.15094    -1.02979   0.00000E+00
    31.19000    -1.09036    -1.02979   0.55313E+03
    31.19000    -1.02979    -1.02979   0.26972E+04
    31.19000    -0.96921    -1.02979   0.45052E+04
    31.19000    -0.90864    -1.02979   0.51237E+04
    31.19000    -0.84806    -1.02979   0.47897E+04
    31.19000    -0.78748    -1.02979   0.43709E+04
    31.19000    -0.72691    -1.02979   0.43552E+04
    31.19000    -0.66633    -1.02979   0.48231E+04
    31.19000    -0.60576    -1.02979   0.63645E+04
    31.19000    -0.54518    -1.02979   0.11249E+05
    31.19000    -0.48461    -1.02979   0.24408E+05
    31.19000    -0.42403    -1.02979   0.51145E+05
    31.19000    -0.36345    -1.02979   0.88804E+05
    31.19000    -0.30288    -1.02979   0.12015E+06
    31.19000    -0.24230    -1.02979   0.12270E+06
    31.19000    -0.18173    -1.02979   0.91288E+05
    31.19000    -0.12115    -1.02979   0.48504E+05
    31.19000    -0.06058    -1.02979   0.27062E+05
    31.19000     0.00000    -1.02979   0.42231E+05
    31.19000     0.06058    -1.02979   0.83434E+05
    31.19000     0.12115    -1.02979   0.12782E+06
    31.19000     0.18173    -1.02979   0.15643E+06
    31.19000     0.24230    -1.02979   0.16096E+06
    31.19000     0.30288    -1.02979   0.14350E+06
    31.19000     0.36345    -1.02979   0.11235E+06
    31.19000     0.42403    -1.02979   0.76129E+05
    31.19000     0.48461    -1.02979   0.41608E+05
    31.19000     0.54518    -1.02979   0.16147E+05
    31.19000     0.60576    -1.02979   0.63807E+04
    31.19000     0.66633    -1.02979   0.11010E+05
    31.19000     0.72691    -1.02979   0.19134E+05
    31.19000     0.78748    -1.02979   0.20317E+05
    31.19000     0.84806    -1.02979   0.14103E+05
    31.19000     0.90864    -1.02979   0.68524E+04
    31.19000     0.96921    -1.02979   0.26350E+04
    31.19000     1.02979    -1.02979   0.89087E+03
    31.19000     1.09036    -1.02979   0.13539E+03
    31.19000     1.15094    -1.02979   0.00000E+00
    31.19000     1.21151    -1.02979   0.00000E+00
    31.19000     1.27209    -1.02979   0.00000E+00
    31.19000     1.33266    -1.02979   0.00000E+00
    31.19000     1.39324    -1.02979   0.00000E+00
    31.19000     1.45382    -1.02979   0.00000E+00
    31.19000     1.51439    -1.02979   0.00000E+00
    31.19000    -1.51439    -0.96921   0.00000E+00
    31.19000    -1.45382    -0.96921   0.00000E+00
    31.19000    -1.39324    -0.96921   0.00000E+00
    31.19000    -1.33266    -0.96921   0.00000E+00
    31.19000    -1.27209    -0.96921   0.00000E+00
    31.19000    -1.21151    -0.96921   0.00000E+00
    31.19000    -1.15094    -0.96921   0.38844E+03
    31.19000    -1.09036    -0.96921   0.30154E+04
    31.19000    -1.02979    -0.96921   0.61240E+04
    31.19000    -0.96921    -0.96921   0.86868E+04
    31.19000    -0.90864    -0.96921   0.10189E+05
    31.19000    -0.84806    -0.96921   0.11249E+05
    31.19000    -0.78748    -0.96921   0.13127E+05
    31.19000    -0.72691    -0.96921   0.16467E+05
    31.19000    -0.66633    -0.96921   0.20719E+05
    31.19000    -0.60576    -0.96921   0.24883E+05
    31.19000    -0.54518    -0.96921   0.29856E+05
    31.19000    -0.48461    -0.96921   0.40917E+05
    31.19000    -0.42403    -0.96921   0.64748E+05
    31.19000    -0.36345    -0.96921   0.98828E+05
    31.19000    -0.30288    -0.96921   0.12531E+06
    31.19000    -0.24230    -0.96921   0.12424E+06
    31.19000    -0.18173    -0.96921   0.96686E+05
    31.19000    -0.12115    -0.96921   0.68716E+05
    31.19000    -0.06058    -0.96921   0.67515E+05
    31.19000     0.00000    -0.96921   0.97707E+05
    31.19000     0.06058    -0.96921   0.14341E+06
    31.19000     0.12115    -0.96921   0.18606E+06
    31.19000     0.18173    -0.96921   0.21420E+06
    31.19000     0.24230    -0.96921   0.22219E+06
    31.19000     0.30288    -0.96921   0.20856E+06
    31.19000     0.36345    -0.96921   0.17588E+06
    31.19000     0.42403    -0.96921   0.12951E+06
    31.19000     0.48461    -0.96921   0.78061E+05
    31.19000     0.54518    -0.96921   0.35516E+05
    31.19000     0.60576    -0.96921   0.15467E+05
    31.19000     0.66633    -0.96921   0.18471E+05
    31.19000     0.72691    -0.96921   0.29561E+05
    31.19000     0.78748    -0.96921   0.32914E+05
    31.19000     0.84806    -0.96921   0.25872E+05
    31.19000     0.90864    -0.96921   0.15837E+05
    31.19000     0.96921    -0.96921   0.85545E+04
    31.19000     1.02979    -0.96921   0.42542E+04
    31.19000     1.09036    -0.96921   0.16154E+04
    31.19000     1.15094    -0.96921   0.16979E+03
    31.19000     1.21151    -0.96921   0.00000E+00
    31.19000     1.27209    -0.96921   0.00000E+00
    31.19000     1.33266    -0.96921   0.00000E+00
    31.19000     1.39324    -0.96921   0.00000E+00
    31.19000     1.45382    -0.96921   0.00000E+00
    31.19000     1.51439    -0.96921   0.00000E+00
    31.19000    -1.51439    -0.90864   0.00000E+00
    31.19000    -1.45382    -0.90864   0.00000E+00
    31.19000    -1.39324    -0.90864   0.00000E+00
    31.19000    -1.33266    -0.90864   0.00000E+00
    31.19000    -1.27209    -0.90864   0.00000E+00
    31.19000    -1.21151    -0.90864   0.00000E+00
    31.19000    -1.15094    -0.90864   0.28667E+04
    31.19000    -1.09036    -0.90864   0.69523E+04
    31.19000    -1.02979    -0.90864   0.11706E+05
    31.19000    -0.96921    -0.90864   0.16443E+05
    31.19000    -0.90864    -0.90864   0.20766E+05
    31.19000    -0.84806    -0.90864   0.25531E+05
    31.19000    -0.78748    -0.90864   0.32646E+05
    31.19000    -0.72691    -0.90864   0.43558E+05
    31.19000    -0.66633    -0.90864   0.57596E+05
    31.19000    -0.60576    -0.90864   0.71651E+05
    31.19000    -0.54518    -0.90864   0.82899E+05
    31.19000    -0.48461    -0.90864   0.92916E+05
    31.19000    -0.42403    -0.90864   0.10621E+06
    31.19000    -0.36345    -0.90864   0.12123E+06
    31.19000    -0.30288    -0.90864   0.12666E+06
    31.19000    -0.24230    -0.90864   0.11448E+06
    31.19000    -0.18173    -0.90864   0.95886E+05
    31.19000    -0.12115    -0.90864   0.94761E+05
    31.19000    -0.06058    -0.90864   0.12239E+06
    31.19000     0.00000    -0.90864   0.16633E+06
    31.19000     0.06058    -0.90864   0.20701E+06
    31.19000     0.12115    -0.90864   0.23679E+06
    31.19000     0.18173    -0.90864   0.25803E+06
    31.19000     0.24230    -0.90864   0.27052E+06
    31.19000     0.30288    -0.90864   0.26785E+06
    31.19000     0.36345    -0.90864   0.24281E+06
    31.19000     0.42403    -0.90864   0.19326E+06
    31.19000     0.48461    -0.90864   0.12789E+06
    31.19000     0.54518    -0.90864   0.68136E+05
    31.19000     0.60576    -0.90864   0.36323E+05
    31.19000     0.66633    -0.90864   0.36098E+05
    31.19000     0.72691    -0.90864   0.49016E+05
    31.19000     0.78748    -0.90864   0.54127E+05
    31.19000     0.84806    -0.90864   0.46351E+05
    31.19000     0.90864    -0.90864   0.33408E+05
    31.19000     0.96921    -0.90864   0.22092E+05
    31.19000     1.02979    -0.90864   0.13436E+05
    31.19000     1.09036    -0.90864   0.68130E+04
    31.19000     1.15094    -0.90864   0.23367E+04
    31.19000     1.21151    -0.90864   0.00000E+00
    31.19000     1.27209    -0.90864   0.00000E+00
    31.19000     1.33266    -0.90864   0.00000E+00
    31.19000     1.39324    -0.90864   0.00000E+00
    31.19000     1.45382    -0.90864   0.00000E+00
    31.19000     1.51439    -0.90864   0.00000E+00
    31.19000    -1.51439    -0.84806   0.00000E+00
    31.19000    -1.45382    -0.84806   0.00000E+00
    31.19000    -1.39324    -0.84806   0.00000E+00
    31.19000    -1.33266    -0.84806   0.00000E+00
    31.19000    -1.27209    -0.84806   0.00000E+00
    31.19000    -1.21151    -0.84806   0.21977E+04
    31.19000    -1.15094    -0.84806   0.65500E+04
    31.19000    -1.09036    -0.84806   0.12140E+05
    31.19000    -1.02979    -0.84806   0.19301E+05
    31.19000    -0.96921    -0.84806   0.27856E+05
    31.19000    -0.90864    -0.84806   0.37530E+05
    31.19000    -0.84806    -0.84806   0.49258E+05
    31.19000    -0.78748    -0.84806   0.65321E+05
    31.19000    -0.72691    -0.84806   0.87700E+05
    31.19000    -0.66633    -0.84806   0.11556E+06
    31.19000    -0.60576    -0.84806   0.14379E+06
    31.19000    -0.54518    -0.84806   0.16526E+06
    31.19000    -0.48461    -0.84806   0.17549E+06
    31.19000    -0.42403    -0.84806   0.17363E+06
    31.19000    -0.36345    -0.84806   0.15846E+06
    31.19000    -0.30288    -0.84806   0.12933E+06
    31.19000    -0.24230    -0.84806   0.96438E+05
    31.19000    -0.18173    -0.84806   0.83802E+05
    31.19000    -0.12115    -0.84806   0.11001E+06
    31.19000    -0.06058    -0.84806   0.16531E+06
    31.19000     0.00000    -0.84806   0.21794E+06
    31.19000     0.06058    -0.84806   0.24595E+06
    31.19000     0.12115    -0.84806   0.25539E+06
    31.19000     0.18173    -0.84806   0.26512E+06
    31.19000     0.24230    -0.84806   0.28257E+06
    31.19000     0.30288    -0.84806   0.29725E+06
    31.19000     0.36345    -0.84806   0.29063E+06
    31.19000     0.42403    -0.84806   0.24999E+06
    31.19000     0.48461    -0.84806   0.18130E+06
    31.19000     0.54518    -0.84806   0.11186E+06
    31.19000     0.60576    -0.84806   0.71983E+05
    31.19000     0.66633    -0.84806   0.68514E+05
    31.19000     0.72691    -0.84806   0.80884E+05
    31.19000     0.78748    -0.84806   0.85074E+05
    31.19000     0.84806    -0.84806   0.74907E+05
    31.19000     0.90864    -0.84806   0.58354E+05
    31.19000     0.96921    -0.84806   0.42485E+05
    31.19000     1.02979    -0.84806   0.28619E+05
    31.19000     1.09036    -0.84806   0.16792E+05
    31.19000     1.15094    -0.84806   0.78710E+04
    31.19000     1.21151    -0.84806   0.21954E+04
    31.19000     1.27209    -0.84806   0.00000E+00
    31.19000     1.33266    -0.84806   0.00000E+00
    31.19000     1.39324    -0.84806   0.00000E+00
    31.19000     1.45382    -0.84806   0.00000E+00
    31.19000     1.51439    -0.84806   0.00000E+00
    31.19000    -1.51439    -0.78748   0.00000E+00
    31.19000    -1.45382    -0.78748   0.00000E+00
    31.19000    -1.39324    -0.78748   0.00000E+00
    31.19000    -1.33266    -0.78748   0.00000E+00
    31.19000    -1.27209    -0.78748   0.10813E+04
    31.19000    -1.21151    -0.78748   0.54562E+04
    31.19000    -1.15094    -0.78748   0.10542E+05
    31.19000    -1.09036    -0.78748   0.16770E+05
    31.19000    -1.02979    -0.78748   0.25848E+05
    31.19000    -0.96921    -0.78748   0.38856E+05
    31.19000    -0.90864    -0.78748   0.56129E+05
    31.19000    -0.84806    -0.78748   0.78416E+05
    31.19000    -0.78748    -0.78748   0.10715E+06
    31.19000    -0.72691    -0.78748   0.14297E+06
    31.19000    -0.66633    -0.78748   0.18347E+06
    31.19000    -0.60576    -0.78748   0.22191E+06
    31.19000    -0.54518    -0.78748   0.24899E+06
    31.19000    -0.48461    -0.78748   0.25643E+06
    31.19000    -0.42403    -0.78748   0.23869E+06
    31.19000    -0.36345    -0.78748   0.19391E+06
    31.19000    -0.30288    -0.78748   0.13048E+06
    31.19000    -0.24230    -0.78748   0.74565E+05
    31.19000    -0.18173    -0.78748   0.60785E+05
    31.19000    -0.12115    -0.78748   0.10249E+06
    31.19000    -0.06058    -0.78748   0.17287E+06
    31.19000     0.00000    -0.78748   0.22611E+06
    31.19000     0.06058    -0.78748   0.23961E+06
    31.19000     0.12115    -0.78748   0.22984E+06
    31.19000     0.18173    -0.78748   0.22816E+06
    31.19000     0.24230    -0.78748   0.24936E+06
    31.19000     0.30288    -0.78748   0.28195E+06
    31.19000     0.36345    -0.78748   0.29894E+06
    31.19000     0.42403    -0.78748   0.27745E+06
    31.19000     0.48461    -0.78748   0.21862E+06
    31.19000     0.54518    -0.78748   0.15190E+06
    31.19000     0.60576    -0.78748   0.11179E+06
    31.19000     0.66633    -0.78748   0.10653E+06
    31.19000     0.72691    -0.78748   0.11500E+06
    31.19000     0.78748    -0.78748   0.11366E+06
    31.19000     0.84806    -0.78748   0.98179E+05
    31.19000     0.90864    -0.78748   0.77622E+05
    31.19000     0.96921    -0.78748   0.58654E+05
    31.19000     1.02979    -0.78748   0.41803E+05
    31.19000     1.09036    -0.78748   0.26867E+05
    31.19000     1.15094    -0.78748   0.14903E+05
    31.19000     1.21151    -0.78748   0.63900E+04
    31.19000     1.27209    -0.78748   0.10894E+04
    31.19000     1.33266    -0.78748   0.00000E+00
    31.19000     1.39324    -0.78748   0.00000E+00
    31.19000     1.45382    -0.78748   0.00000E+00
    31.19000     1.51439    -0.78748   0.00000E+00
    31.19000    -1.51439    -0.72691   0.00000E+00
    31.19000    -1.45382    -0.72691   0.00000E+00
    31.19000    -1.39324    -0.72691   0.00000E+00
    31.19000    -1.33266    -0.72691   0.00000E+00
    31.19000    -1.27209    -0.72691   0.38559E+04
    31.19000    -1.21151    -0.72691   0.93997E+04
    31.19000    -1.15094    -0.72691   0.14042E+05
    31.19000    -1.09036    -0.72691   0.18645E+05
    31.19000    -1.02979    -0.72691   0.26911E+05
    31.19000    -0.96921    -0.72691   0.42628E+05
    31.19000    -0.90864    -0.72691   0.67902E+05
    31.19000    -0.84806    -0.72691   0.10304E+06
    31.19000    -0.78748    -0.72691   0.14653E+06
    31.19000    -0.72691    -0.72691   0.19457E+06
    31.19000    -0.66633    -0.72691   0.24088E+06
    31.19000    -0.60576    -0.72691   0.27770E+06
    31.19000    -0.54518    -0.72691   0.29780E+06
    31.19000    -0.48461    -0.72691   0.29517E+06
    31.19000    -0.42403    -0.72691   0.26418E+06
    31.19000    -0.36345    -0.72691   0.20243E+06
    31.19000    -0.30288    -0.72691   0.12128E+06
    31.19000    -0.24230    -0.72691   0.52786E+05
    31.19000    -0.18173    -0.72691   0.34206E+05
    31.19000    -0.12115    -0.72691   0.74910E+05
    31.19000    -0.06058    -0.72691   0.14191E+06
    31.19000     0.00000    -0.72691   0.18729E+06
    31.19000     0.06058    -0.72691   0.19062E+06
    31.19000     0.12115    -0.72691   0.17125E+06
    31.19000     0.18173    -0.72691   0.16326E+06
    31.19000     0.24230    -0.72691   0.18499E+06
    31.19000     0.30288    -0.72691   0.22741E+06
    31.19000     0.36345    -0.72691   0.26153E+06
    31.19000     0.42403    -0.72691   0.25908E+06
    31.19000     0.48461    -0.72691   0.21704E+06
    31.19000     0.54518    -0.72691   0.16339E+06
    31.19000     0.60576    -0.72691   0.13120E+06
    31.19000     0.66633    -0.72691   0.12671E+06
    31.19000     0.72691    -0.72691   0.12897E+06
    31.19000     0.78748    -0.72691   0.11857E+06
    31.19000     0.84806    -0.72691   0.96241E+05
    31.19000     0.90864    -0.72691   0.73381E+05
    31.19000     0.96921    -0.72691   0.55739E+05
    31.19000     1.02979    -0.72691   0.41701E+05
    31.19000     1.09036    -0.72691   0.29341E+05
    31.19000     1.15094    -0.72691   0.18803E+05
    31.19000     1.21151    -0.72691   0.10324E+05
    31.19000     1.27209    -0.72691   0.38128E+04
    31.19000     1.33266    -0.72691   0.00000E+00
    31.19000     1.39324    -0.72691   0.00000E+00
    31.19000     1.45382    -0.72691   0.00000E+00
    31.19000     1.51439    -0.72691   0.00000E+00
    31.19000    -1.51439    -0.66633   0.00000E+00
    31.19000    -1.45382    -0.66633   0.00000E+00
    31.19000    -1.39324    -0.66633   0.00000E+00
    31.19000    -1.33266    -0.66633   0.14677E+04
    31.19000    -1.27209    -0.66633   0.75830E+04
    31.19000    -1.21151    -0.66633   0.14493E+05
    31.19000    -1.15094    -0.66633   0.18057E+05
    31.19000    -1.09036    -0.66633   0.18400E+05
    31.19000    -1.02979    -0.66633   0.21351E+05
    31.19000    -0.96921    -0.66633   0.35174E+05
    31.19000    -0.90864    -0.66633   0.65750E+05
    31.19000    -0.84806    -0.66633   0.11319E+06
    31.19000    -0.78748    -0.66633   0.17084E+06
    31.19000    -0.72691    -0.66633   0.22708E+06
    31.19000    -0.66633    -0.66633   0.26978E+06
    31.19000    -0.60576    -0.66633   0.29155E+06
    31.19000    -0.54518    -0.66633   0.29178E+06
    31.19000    -0.48461    -0.66633   0.27280E+06
    31.19000    -0.42403    -0.66633   0.23380E+06
    31.19000    -0.36345    -0.66633   0.17246E+06
    31.19000    -0.30288    -0.66633   0.97022E+05
    31.19000    -0.24230    -0.66633   0.34051E+05
    31.19000    -0.18173    -0.66633   0.13888E+05
    31.19000    -0.12115    -0.66633   0.42302E+05
    31.19000    -0.06058    -0.66633   0.91156E+05
    31.19000     0.00000    -0.66633   0.12285E+06
    31.19000     0.06058    -0.66633   0.12260E+06
    31.19000     0.12115    -0.66633   0.10542E+06
    31.19000     0.18173    -0.66633   0.97684E+05
    31.19000     0.24230    -0.66633   0.11572E+06
    31.19000     0.30288    -0.66633   0.15468E+06
    31.19000     0.36345    -0.66633   0.19016E+06
    31.19000     0.42403    -0.66633   0.19580E+06
    31.19000     0.48461    -0.66633   0.16821E+06
    31.19000     0.54518    -0.66633   0.13230E+06
    31.19000     0.60576    -0.66633   0.11468E+06
    31.19000     0.66633    -0.66633   0.11535E+06
    31.19000     0.72691    -0.66633   0.11293E+06
    31.19000     0.78748    -0.66633   0.93940E+05
    31.19000     0.84806    -0.66633   0.66177E+05
    31.19000     0.90864    -0.66633   0.44277E+05
    31.19000     0.96921    -0.66633   0.32943E+05
    31.19000     1.02979    -0.66633   0.27547E+05
    31.19000     1.09036    -0.66633   0.23214E+05
    31.19000     1.15094    -0.66633   0.18261E+05
    31.19000     1.21151    -0.66633   0.12521E+05
    31.19000     1.27209    -0.66633   0.64847E+04
    31.19000     1.33266    -0.66633   0.14596E+04
    31.19000     1.39324    -0.66633   0.00000E+00
    31.19000     1.45382    -0.66633   0.00000E+00
    31.19000     1.51439    -0.66633   0.00000E+00
    31.19000    -1.51439    -0.60576   0.00000E+00
    31.19000    -1.45382    -0.60576   0.00000E+00
    31.19000    -1.39324    -0.60576   0.00000E+00
    31.19000    -1.33266    -0.60576   0.35397E+04
    31.19000    -1.27209    -0.60576   0.12155E+05
    31.19000    -1.21151    -0.60576   0.21729E+05
    31.19000    -1.15094    -0.60576   0.25361E+05
    31.19000    -1.09036    -0.60576   0.20535E+05
    31.19000    -1.02979    -0.60576   0.14179E+05
    31.19000    -0.96921    -0.60576   0.20192E+05
    31.19000    -0.90864    -0.60576   0.50758E+05
    31.19000    -0.84806    -0.60576   0.10723E+06
    31.19000    -0.78748    -0.60576   0.17666E+06
    31.19000    -0.72691    -0.60576   0.23712E+06
    31.19000    -0.66633    -0.60576   0.26954E+06
    31.19000    -0.60576    -0.60576   0.26850E+06
    31.19000    -0.54518    -0.60576   0.24322E+06
    31.19000    -0.48461    -0.60576   0.20721E+06
    31.19000    -0.42403    -0.60576   0.16608E+06
    31.19000    -0.36345    -0.60576   0.11748E+06
    31.19000    -0.30288    -0.60576   0.63743E+05
    31.19000    -0.24230    -0.60576   0.20294E+05
    31.19000    -0.18173    -0.60576   0.51566E+04
    31.19000    -0.12115    -0.60576   0.19871E+05
    31.19000    -0.06058    -0.60576   0.46112E+05
    31.19000     0.00000    -0.60576   0.62731E+05
    31.19000     0.06058    -0.60576   0.62640E+05
    31.19000     0.12115    -0.60576   0.53698E+05
    31.19000     0.18173    -0.60576   0.49644E+05
    31.19000     0.24230    -0.60576   0.60974E+05
    31.19000     0.30288    -0.60576   0.86332E+05
    31.19000     0.36345    -0.60576   0.10925E+06
    31.19000     0.42403    -0.60576   0.11120E+06
    31.19000     0.48461    -0.60576   0.93195E+05
    31.19000     0.54518    -0.60576   0.77341E+05
    31.19000     0.60576    -0.60576   0.80446E+05
    31.19000     0.66633    -0.60576   0.92696E+05
    31.19000     0.72691    -0.60576   0.90657E+05
    31.19000     0.78748    -0.60576   0.66576E+05
    31.19000     0.84806    -0.60576   0.35449E+05
    31.19000     0.90864    -0.60576   0.15450E+05
    31.19000     0.96921    -0.60576   0.10786E+05
    31.19000     1.02979    -0.60576   0.14197E+05
    31.19000     1.09036    -0.60576   0.17830E+05
    31.19000     1.15094    -0.60576   0.18078E+05
    31.19000     1.21151    -0.60576   0.14619E+05
    31.19000     1.27209    -0.60576   0.89700E+04
    31.19000     1.33266    -0.60576   0.33735E+04
    31.19000     1.39324    -0.60576   0.00000E+00
    31.19000     1.45382    -0.60576   0.00000E+00
    31.19000     1.51439    -0.60576   0.00000E+00
    31.19000    -1.51439    -0.54518   0.00000E+00
    31.19000    -1.45382    -0.54518   0.00000E+00
    31.19000    -1.39324    -0.54518   0.51720E+03
    31.19000    -1.33266    -0.54518   0.54940E+04
    31.19000    -1.27209    -0.54518   0.16965E+05
    31.19000    -1.21151    -0.54518   0.30925E+05
    31.19000    -1.15094    -0.54518   0.37593E+05
    31.19000    -1.09036    -0.54518   0.30159E+05
    31.19000    -1.02979    -0.54518   0.14349E+05
    31.19000    -0.96921    -0.54518   0.88653E+04
    31.19000    -0.90864    -0.54518   0.33762E+05
    31.19000    -0.84806    -0.54518   0.94216E+05
    31.19000    -0.78748    -0.54518   0.17240E+06
    31.19000    -0.72691    -0.54518   0.23578E+06
    31.19000    -0.66633    -0.54518   0.25773E+06
    31.19000    -0.60576    -0.54518   0.23500E+06
    31.19000    -0.54518    -0.54518   0.18705E+06
    31.19000    -0.48461    -0.54518   0.13788E+06
    31.19000    -0.42403    -0.54518   0.98045E+05
    31.19000    -0.36345    -0.54518   0.64266E+05
    31.19000    -0.30288    -0.54518   0.33551E+05
    31.19000    -0.24230    -0.54518   0.11663E+05
    31.19000    -0.18173    -0.54518   0.54337E+04
    31.19000    -0.12115    -0.54518   0.11980E+05
    31.19000    -0.06058    -0.54518   0.20990E+05
    31.19000     0.00000    -0.54518   0.25407E+05
    31.19000     0.06058    -0.54518   0.25069E+05
    31.19000     0.12115    -0.54518   0.22485E+05
    31.19000     0.18173    -0.54518   0.21175E+05
    31.19000     0.24230    -0.54518   0.25934E+05
    31.19000     0.30288    -0.54518   0.36963E+05
    31.19000     0.36345    -0.54518   0.44854E+05
    31.19000     0.42403    -0.54518   0.40796E+05
    31.19000     0.48461    -0.54518   0.32688E+05
    31.19000     0.54518    -0.54518   0.40274E+05
    31.19000     0.60576    -0.54518   0.69129E+05
    31.19000     0.66633    -0.54518   0.98278E+05
    31.19000     0.72691    -0.54518   0.10140E+06
    31.19000     0.78748    -0.54518   0.75350E+05
    31.19000     0.84806    -0.54518   0.40837E+05
    31.19000     0.90864    -0.54518   0.19007E+05
    31.19000     0.96921    -0.54518   0.14522E+05
    31.19000     1.02979    -0.54518   0.19238E+05
    31.19000     1.09036    -0.54518   0.23843E+05
    31.19000     1.15094    -0.54518   0.23756E+05
    31.19000     1.21151    -0.54518   0.18924E+05
    31.19000     1.27209    -0.54518   0.11848E+05
    31.19000     1.33266    -0.54518   0.52982E+04
    31.19000     1.39324    -0.54518   0.84736E+03
    31.19000     1.45382    -0.54518   0.00000E+00
    31.19000     1.51439    -0.54518   0.00000E+00
    31.19000    -1.51439    -0.48461   0.00000E+00
    31.19000    -1.45382    -0.48461   0.00000E+00
    31.19000    -1.39324    -0.48461   0.10257E+04
    31.19000    -1.33266    -0.48461   0.68001E+04
    31.19000    -1.27209    -0.48461   0.20634E+05
    31.19000    -1.21151    -0.48461   0.39680E+05
    31.19000    -1.15094    -0.48461   0.52849E+05
    31.19000    -1.09036    -0.48461   0.48910E+05
    31.19000    -1.02979    -0.48461   0.29510E+05
    31.19000    -0.96921    -0.48461   0.14257E+05
    31.19000    -0.90864    -0.48461   0.29516E+05
    31.19000    -0.84806    -0.48461   0.86731E+05
    31.19000    -0.78748    -0.48461   0.16793E+06
    31.19000    -0.72691    -0.48461   0.23359E+06
    31.19000    -0.66633    -0.48461   0.24994E+06
    31.19000    -0.60576    -0.48461   0.21354E+06
    31.19000    -0.54518    -0.48461   0.15078E+06
    31.19000    -0.48461    -0.48461   0.93330E+05
    31.19000    -0.42403    -0.48461   0.54809E+05
    31.19000    -0.36345    -0.48461   0.30606E+05
    31.19000    -0.30288    -0.48461   0.14285E+05
    31.19000    -0.24230    -0.48461   0.63721E+04
    31.19000    -0.18173    -0.48461   0.74650E+04
    31.19000    -0.12115    -0.48461   0.11741E+05
    31.19000    -0.06058    -0.48461   0.12675E+05
    31.19000     0.00000    -0.48461   0.10407E+05
    31.19000     0.06058    -0.48461   0.84731E+04
    31.19000     0.12115    -0.48461   0.73822E+04
    31.19000     0.18173    -0.48461   0.65198E+04
    31.19000     0.24230    -0.48461   0.78801E+04
    31.19000     0.30288    -0.48461   0.11482E+05
    31.19000     0.36345    -0.48461   0.11799E+05
    31.19000     0.42403    -0.48461   0.78060E+04
    31.19000     0.48461    -0.48461   0.13407E+05
    31.19000     0.54518    -0.48461   0.45589E+05
    31.19000     0.60576    -0.48461   0.99539E+05
    31.19000     0.66633    -0.48461   0.14538E+06
    31.19000     0.72691    -0.48461   0.15549E+06
    31.19000     0.78748    -0.48461   0.13013E+06
    31.19000     0.84806    -0.48461   0.92543E+05
    31.19000     0.90864    -0.48461   0.64478E+05
    31.19000     0.96921    -0.48461   0.51380E+05
    31.19000     1.02979    -0.48461   0.46690E+05
    31.19000     1.09036    -0.48461   0.42485E+05
    31.19000     1.15094    -0.48461   0.35028E+05
    31.19000     1.21151    -0.48461   0.24887E+05
    31.19000     1.27209    -0.48461   0.14805E+05
    31.19000     1.33266    -0.48461   0.70256E+04
    31.19000     1.39324    -0.48461   0.19860E+04
    31.19000     1.45382    -0.48461   0.00000E+00
    31.19000     1.51439    -0.48461   0.00000E+00
    31.19000    -1.51439    -0.42403   0.00000E+00
    31.19000    -1.45382    -0.42403   0.00000E+00
    31.19000    -1.39324    -0.42403   0.12986E+04
    31.19000    -1.33266    -0.42403   0.71744E+04
    31.19000    -1.27209    -0.42403   0.22002E+05
    31.19000    -1.21151    -0.42403   0.45204E+05
    31.19000    -1.15094    -0.42403   0.67030E+05
    31.19000    -1.09036    -0.42403   0.73668E+05
    31.19000    -1.02979    -0.42403   0.60580E+05
    31.19000    -0.96921    -0.42403   0.42244E+05
    31.19000    -0.90864    -0.42403   0.45812E+05
    31.19000    -0.84806    -0.42403   0.89254E+05
    31.19000    -0.78748    -0.42403   0.16128E+06
    31.19000    -0.72691    -0.42403   0.22369E+06
    31.19000    -0.66633    -0.42403   0.23890E+06
    31.19000    -0.60576    -0.42403   0.19968E+06
    31.19000    -0.54518    -0.42403   0.13267E+06
    31.19000    -0.48461    -0.42403   0.72609E+05
    31.19000    -0.42403    -0.42403   0.35232E+05
    31.19000    -0.36345    -0.42403   0.15577E+05
    31.19000    -0.30288    -0.42403   0.52990E+04
    31.19000    -0.24230    -0.42403   0.26039E+04
    31.19000    -0.18173    -0.42403   0.62540E+04
    31.19000    -0.12115    -0.42403   0.10259E+05
    31.19000    -0.06058    -0.42403   0.97113E+04
    31.19000     0.00000    -0.42403   0.62748E+04
    31.19000     0.06058    -0.42403   0.35616E+04
    31.19000     0.12115    -0.42403   0.18117E+04
    31.19000     0.18173    -0.42403   0.81747E+03
    31.19000     0.24230    -0.42403   0.24339E+04
    31.19000     0.30288    -0.42403   0.56761E+04
    31.19000     0.36345    -0.42403   0.60751E+04
    31.19000     0.42403    -0.42403   0.70478E+04
    31.19000     0.48461    -0.42403   0.25606E+05
    31.19000     0.54518    -0.42403   0.75426E+05
    31.19000     0.60576    -0.42403   0.14480E+06
    31.19000     0.66633    -0.42403   0.20090E+06
    31.19000     0.72691    -0.42403   0.21860E+06
    31.19000     0.78748    -0.42403   0.20003E+06
    31.19000     0.84806    -0.42403   0.16559E+06
    31.19000     0.90864    -0.42403   0.13283E+06
    31.19000     0.96921    -0.42403   0.10697E+06
    31.19000     1.02979    -0.42403   0.85537E+05
    31.19000     1.09036    -0.42403   0.65554E+05
    31.19000     1.15094    -0.42403   0.46390E+05
    31.19000     1.21151    -0.42403   0.29421E+05
    31.19000     1.27209    -0.42403   0.16482E+05
    31.19000     1.33266    -0.42403   0.80801E+04
    31.19000     1.39324    -0.42403   0.29837E+04
    31.19000     1.45382    -0.42403   0.00000E+00
    31.19000     1.51439    -0.42403   0.00000E+00
    31.19000    -1.51439    -0.36345   0.00000E+00
    31.19000    -1.45382    -0.36345   0.99281E+02
    31.19000    -1.39324    -0.36345   0.14428E+04
    31.19000    -1.33266    -0.36345   0.70877E+04
    31.19000    -1.27209    -0.36345   0.21757E+05
    31.19000    -1.21151    -0.36345   0.47097E+05
    31.19000    -1.15094    -0.36345   0.76622E+05
    31.19000    -1.09036    -0.36345   0.96944E+05
    31.19000    -1.02979    -0.36345   0.97788E+05
    31.19000    -0.96921    -0.36345   0.83774E+05
    31.19000    -0.90864    -0.36345   0.75494E+05
    31.19000    -0.84806    -0.36345   0.94181E+05
    31.19000    -0.78748    -0.36345   0.14040E+06
    31.19000    -0.72691    -0.36345   0.18768E+06
    31.19000    -0.66633    -0.36345   0.20175E+06
    31.19000    -0.60576    -0.36345   0.17001E+06
    31.19000    -0.54518    -0.36345   0.11164E+06
    31.19000    -0.48461    -0.36345   0.57768E+05
    31.19000    -0.42403    -0.36345   0.24815E+05
    31.19000    -0.36345    -0.36345   0.91819E+04
    31.19000    -0.30288    -0.36345   0.20996E+04
    31.19000    -0.24230    -0.36345   0.36746E+03
    31.19000    -0.18173    -0.36345   0.27504E+04
    31.19000    -0.12115    -0.36345   0.53551E+04
    31.19000    -0.06058    -0.36345   0.52730E+04
    31.19000     0.00000    -0.36345   0.37202E+04
    31.19000     0.06058    -0.36345   0.23176E+04
    31.19000     0.12115    -0.36345   0.77914E+03
    31.19000     0.18173    -0.36345   0.32827E+03
    31.19000     0.24230    -0.36345   0.35657E+04
    31.19000     0.30288    -0.36345   0.85960E+04
    31.19000     0.36345    -0.36345   0.10846E+05
    31.19000     0.42403    -0.36345   0.15313E+05
    31.19000     0.48461    -0.36345   0.38962E+05
    31.19000     0.54518    -0.36345   0.92225E+05
    31.19000     0.60576    -0.36345   0.16178E+06
    31.19000     0.66633    -0.36345   0.21944E+06
    31.19000     0.72691    -0.36345   0.24676E+06
    31.19000     0.78748    -0.36345   0.24540E+06
    31.19000     0.84806    -0.36345   0.22631E+06
    31.19000     0.90864    -0.36345   0.19703E+06
    31.19000     0.96921    -0.36345   0.16080E+06
    31.19000     1.02979    -0.36345   0.12131E+06
    31.19000     1.09036    -0.36345   0.83816E+05
    31.19000     1.15094    -0.36345   0.52697E+05
    31.19000     1.21151    -0.36345   0.30066E+05
    31.19000     1.27209    -0.36345   0.15824E+05
    31.19000     1.33266    -0.36345   0.79857E+04
    31.19000     1.39324    -0.36345   0.35732E+04
    31.19000     1.45382    -0.36345   0.56237E+03
    31.19000     1.51439    -0.36345   0.00000E+00
    31.19000    -1.51439    -0.30288   0.00000E+00
    31.19000    -1.45382    -0.30288   0.22369E+03
    31.19000    -1.39324    -0.30288   0.18777E+04
    31.19000    -1.33266    -0.30288   0.78306E+04
    31.19000    -1.27209    -0.30288   0.22061E+05
    31.19000    -1.21151    -0.30288   0.46755E+05
    31.19000    -1.15094    -0.30288   0.78722E+05
    31.19000    -1.09036    -0.30288   0.10812E+06
    31.19000    -1.02979    -0.30288   0.12284E+06
    31.19000    -0.96921    -0.30288   0.11777E+06
    31.19000    -0.90864    -0.30288   0.10161E+06
    31.19000    -0.84806    -0.30288   0.92503E+05
    31.19000    -0.78748    -0.30288   0.10223E+06
    31.19000    -0.72691    -0.30288   0.12288E+06
    31.19000    -0.66633    -0.30288   0.13202E+06
    31.19000    -0.60576    -0.30288   0.11429E+06
    31.19000    -0.54518    -0.30288   0.76479E+05
    31.19000    -0.48461    -0.30288   0.39107E+05
    31.19000    -0.42403    -0.30288   0.15910E+05
    31.19000    -0.36345    -0.30288   0.57417E+04
    31.19000    -0.30288    -0.30288   0.17100E+04
    31.19000    -0.24230    -0.30288   0.36675E+03
    31.19000    -0.18173    -0.30288   0.70859E+03
    31.19000    -0.12115    -0.30288   0.11394E+04
    31.19000    -0.06058    -0.30288   0.10549E+04
    31.19000     0.00000    -0.30288   0.14291E+04
    31.19000     0.06058    -0.30288   0.18665E+04
    31.19000     0.12115    -0.30288   0.10752E+04
    31.19000     0.18173    -0.30288   0.92607E+03
    31.19000     0.24230    -0.30288   0.45600E+04
    31.19000     0.30288    -0.30288   0.98583E+04
    31.19000     0.36345    -0.30288   0.12238E+05
    31.19000     0.42403    -0.30288   0.16287E+05
    31.19000     0.48461    -0.30288   0.36304E+05
    31.19000     0.54518    -0.30288   0.79891E+05
    31.19000     0.60576    -0.30288   0.13688E+06
    31.19000     0.66633    -0.30288   0.18966E+06
    31.19000     0.72691    -0.30288   0.22898E+06
    31.19000     0.78748    -0.30288   0.25368E+06
    31.19000     0.84806    -0.30288   0.26040E+06
    31.19000     0.90864    -0.30288   0.24278E+06
    31.19000     0.96921    -0.30288   0.20099E+06
    31.19000     1.02979    -0.30288   0.14618E+06
    31.19000     1.09036    -0.30288   0.93476E+05
    31.19000     1.15094    -0.30288   0.52956E+05
    31.19000     1.21151    -0.30288   0.27033E+05
    31.19000     1.27209    -0.30288   0.13112E+05
    31.19000     1.33266    -0.30288   0.67297E+04
    31.19000     1.39324    -0.30288   0.35670E+04
    31.19000     1.45382    -0.30288   0.10332E+04
    31.19000     1.51439    -0.30288   0.00000E+00
    31.19000    -1.51439    -0.24230   0.00000E+00
    31.19000    -1.45382    -0.24230   0.51492E+03
    31.19000    -1.39324    -0.24230   0.30967E+04
    31.19000    -1.33266    -0.24230   0.10103E+05
    31.19000    -1.27209    -0.24230   0.23471E+05
    31.19000    -1.21151    -0.24230   0.43843E+05
    31.19000    -1.15094    -0.24230   0.70276E+05
    31.19000    -1.09036    -0.24230   0.98929E+05
    31.19000    -1.02979    -0.24230   0.12167E+06
    31.19000    -0.96921    -0.24230   0.12846E+06
    31.19000    -0.90864    -0.24230   0.11501E+06
    31.19000    -0.84806    -0.24230   0.89265E+05
    31.19000    -0.78748    -0.24230   0.67007E+05
    31.19000    -0.72691    -0.24230   0.57945E+05
    31.19000    -0.66633    -0.24230   0.57024E+05
    31.19000    -0.60576    -0.24230   0.52079E+05
    31.19000    -0.54518    -0.24230   0.38457E+05
    31.19000    -0.48461    -0.24230   0.22330E+05
    31.19000    -0.42403    -0.24230   0.10976E+05
    31.19000    -0.36345    -0.24230   0.53063E+04
    31.19000    -0.30288    -0.24230   0.26666E+04
    31.19000    -0.24230    -0.24230   0.15622E+04
    31.19000    -0.18173    -0.24230   0.12813E+04
    31.19000    -0.12115    -0.24230   0.87864E+03
    31.19000    -0.06058    -0.24230   0.66300E+03
    31.19000     0.00000    -0.24230   0.16052E+04
    31.19000     0.06058    -0.24230   0.25079E+04
    31.19000     0.12115    -0.24230   0.15343E+04
    31.19000     0.18173    -0.24230   0.53516E+03
    31.19000     0.24230    -0.24230   0.28379E+04
    31.19000     0.30288    -0.24230   0.68601E+04
    31.19000     0.36345    -0.24230   0.85047E+04
    31.19000     0.42403    -0.24230   0.10806E+05
    31.19000     0.48461    -0.24230   0.23838E+05
    31.19000     0.54518    -0.24230   0.52728E+05
    31.19000     0.60576    -0.24230   0.92758E+05
    31.19000     0.66633    -0.24230   0.13869E+06
    31.19000     0.72691    -0.24230   0.19014E+06
    31.19000     0.78748    -0.24230   0.24179E+06
    31.19000     0.84806    -0.24230   0.27539E+06
    31.19000     0.90864    -0.24230   0.27106E+06
    31.19000     0.96921    -0.24230   0.22642E+06
    31.19000     1.02979    -0.24230   0.15993E+06
    31.19000     1.09036    -0.24230   0.95977E+05
    31.19000     1.15094    -0.24230   0.49406E+05
    31.19000     1.21151    -0.24230   0.22306E+05
    31.19000     1.27209    -0.24230   0.95811E+04
    31.19000     1.33266    -0.24230   0.48336E+04
    31.19000     1.39324    -0.24230   0.30225E+04
    31.19000     1.45382    -0.24230   0.12748E+04
    31.19000     1.51439    -0.24230   0.00000E+00
    31.19000    -1.51439    -0.18173   0.00000E+00
    31.19000    -1.45382    -0.18173   0.10557E+04
    31.19000    -1.39324    -0.18173   0.48328E+04
    31.19000    -1.33266    -0.18173   0.12451E+05
    31.19000    -1.27209    -0.18173   0.23283E+05
    31.19000    -1.21151    -0.18173   0.35937E+05
    31.19000    -1.15094    -0.18173   0.51292E+05
    31.19000    -1.09036    -0.18173   0.72561E+05
    31.19000    -1.02979    -0.18173   0.99482E+05
    31.19000    -0.96921    -0.18173   0.12237E+06
    31.19000    -0.90864    -0.18173   0.12599E+06
    31.19000    -0.84806    -0.18173   0.10339E+06
    31.19000    -0.78748    -0.18173   0.65204E+05
    31.19000    -0.72691    -0.18173   0.31668E+05
    31.19000    -0.66633    -0.18173   0.15164E+05
    31.19000    -0.60576    -0.18173   0.12703E+05
    31.19000    -0.54518    -0.18173   0.14356E+05
    31.19000    -0.48461    -0.18173   0.14026E+05
    31.19000    -0.42403    -0.18173   0.11071E+05
    31.19000    -0.36345    -0.18173   0.68193E+04
    31.19000    -0.30288    -0.18173   0.31449E+04
    31.19000    -0.24230    -0.18173   0.17836E+04
    31.19000    -0.18173    -0.18173   0.23891E+04
    31.19000    -0.12115    -0.18173   0.29625E+04
    31.19000    -0.06058    -0.18173   0.29948E+04
    31.19000     0.00000    -0.18173   0.35038E+04
    31.19000     0.06058    -0.18173   0.38600E+04
    31.19000     0.12115    -0.18173   0.24264E+04
    31.19000     0.18173    -0.18173   0.49702E+03
    31.19000     0.24230    -0.18173   0.10374E+04
    31.19000     0.30288    -0.18173   0.33624E+04
    31.19000     0.36345    -0.18173   0.43971E+04
    31.19000     0.42403    -0.18173   0.56341E+04
    31.19000     0.48461    -0.18173   0.13080E+05
    31.19000     0.54518    -0.18173   0.30097E+05
    31.19000     0.60576    -0.18173   0.57191E+05
    31.19000     0.66633    -0.18173   0.98961E+05
    31.19000     0.72691    -0.18173   0.16073E+06
    31.19000     0.78748    -0.18173   0.23259E+06
    31.19000     0.84806    -0.18173   0.28474E+06
    31.19000     0.90864    -0.18173   0.28816E+06
    31.19000     0.96921    -0.18173   0.23991E+06
    31.19000     1.02979    -0.18173   0.16465E+06
    31.19000     1.09036    -0.18173   0.93423E+05
    31.19000     1.15094    -0.18173   0.43915E+05
    31.19000     1.21151    -0.18173   0.17263E+05
    31.19000     1.27209    -0.18173   0.61965E+04
    31.19000     1.33266    -0.18173   0.29574E+04
    31.19000     1.39324    -0.18173   0.22545E+04
    31.19000     1.45382    -0.18173   0.12718E+04
    31.19000     1.51439    -0.18173   0.00000E+00
    31.19000    -1.51439    -0.12115   0.00000E+00
    31.19000    -1.45382    -0.12115   0.16051E+04
    31.19000    -1.39324    -0.12115   0.58691E+04
    31.19000    -1.33266    -0.12115   0.12311E+05
    31.19000    -1.27209    -0.12115   0.18661E+05
    31.19000    -1.21151    -0.12115   0.23142E+05
    31.19000    -1.15094    -0.12115   0.29057E+05
    31.19000    -1.09036    -0.12115   0.45647E+05
    31.19000    -1.02979    -0.12115   0.79708E+05
    31.19000    -0.96921    -0.12115   0.12335E+06
    31.19000    -0.90864    -0.12115   0.15313E+06
    31.19000    -0.84806    -0.12115   0.14744E+06
    31.19000    -0.78748    -0.12115   0.10701E+06
    31.19000    -0.72691    -0.12115   0.55486E+05
    31.19000    -0.66633    -0.12115   0.18686E+05
    31.19000    -0.60576    -0.12115   0.52187E+04
    31.19000    -0.54518    -0.12115   0.66920E+04
    31.19000    -0.48461    -0.12115   0.10797E+05
    31.19000    -0.42403    -0.12115   0.10798E+05
    31.19000    -0.36345    -0.12115   0.66100E+04
    31.19000    -0.30288    -0.12115   0.20729E+04
    31.19000    -0.24230    -0.12115   0.83410E+03
    31.19000    -0.18173    -0.12115   0.26132E+04
    31.19000    -0.12115    -0.12115   0.41439E+04
    31.19000    -0.06058    -0.12115   0.39884E+04
    31.19000     0.00000    -0.12115   0.37242E+04
    31.19000     0.06058    -0.12115   0.40577E+04
    31.19000     0.12115    -0.12115   0.35536E+04
    31.19000     0.18173    -0.12115   0.20772E+04
    31.19000     0.24230    -0.12115   0.14898E+04
    31.19000     0.30288    -0.12115   0.20086E+04
    31.19000     0.36345    -0.12115   0.20339E+04
    31.19000     0.42403    -0.12115   0.23502E+04
    31.19000     0.48461    -0.12115   0.64391E+04
    31.19000     0.54518    -0.12115   0.17198E+05
    31.19000     0.60576    -0.12115   0.39045E+05
    31.19000     0.66633    -0.12115   0.81806E+05
    31.19000     0.72691    -0.12115   0.15184E+06
    31.19000     0.78748    -0.12115   0.23437E+06
    31.19000     0.84806    -0.12115   0.29286E+06
    31.19000     0.90864    -0.12115   0.29520E+06
    31.19000     0.96921    -0.12115   0.24074E+06
    31.19000     1.02979    -0.12115   0.15906E+06
    31.19000     1.09036    -0.12115   0.84745E+05
    31.19000     1.15094    -0.12115   0.35869E+05
    31.19000     1.21151    -0.12115   0.11807E+05
    31.19000     1.27209    -0.12115   0.33363E+04
    31.19000     1.33266    -0.12115   0.17294E+04
    31.19000     1.39324    -0.12115   0.17717E+04
    31.19000     1.45382    -0.12115   0.11761E+04
    31.19000     1.51439    -0.12115   0.00000E+00
    31.19000    -1.51439    -0.06058   0.00000E+00
    31.19000    -1.45382    -0.06058   0.17752E+04
    31.19000    -1.39324    -0.06058   0.52849E+04
    31.19000    -1.33266    -0.06058   0.90103E+04
    31.19000    -1.27209    -0.06058   0.10834E+05
    31.19000    -1.21151    -0.06058   0.10767E+05
    31.19000    -1.15094    -0.06058   0.14996E+05
    31.19000    -1.09036    -0.06058   0.36008E+05
    31.19000    -1.02979    -0.06058   0.83101E+05
    31.19000    -0.96921    -0.06058   0.14778E+06
    31.19000    -0.90864    -0.06058   0.20059E+06
    31.19000    -0.84806    -0.06058   0.21008E+06
    31.19000    -0.78748    -0.06058   0.16956E+06
    31.19000    -0.72691    -0.06058   0.10354E+06
    31.19000    -0.66633    -0.06058   0.46182E+05
    31.19000    -0.60576    -0.06058   0.15214E+05
    31.19000    -0.54518    -0.06058   0.64007E+04
    31.19000    -0.48461    -0.06058   0.65812E+04
    31.19000    -0.42403    -0.06058   0.63949E+04
    31.19000    -0.36345    -0.06058   0.36121E+04
    31.19000    -0.30288    -0.06058   0.73578E+03
    31.19000    -0.24230    -0.06058   0.69224E+03
    31.19000    -0.18173    -0.06058   0.28896E+04
    31.19000    -0.12115    -0.06058   0.39149E+04
    31.19000    -0.06058    -0.06058   0.25691E+04
    31.19000     0.00000    -0.06058   0.14891E+04
    31.19000     0.06058    -0.06058   0.25521E+04
    31.19000     0.12115    -0.06058   0.39842E+04
    31.19000     0.18173    -0.06058   0.37548E+04
    31.19000     0.24230    -0.06058   0.25372E+04
    31.19000     0.30288    -0.06058   0.15473E+04
    31.19000     0.36345    -0.06058   0.65674E+03
    31.19000     0.42403    -0.06058   0.24538E+03
    31.19000     0.48461    -0.06058   0.23801E+04
    31.19000     0.54518    -0.06058   0.10480E+05
    31.19000     0.60576    -0.06058   0.31742E+05
    31.19000     0.66633    -0.06058   0.77629E+05
    31.19000     0.72691    -0.06058   0.15225E+06
    31.19000     0.78748    -0.06058   0.23631E+06
    31.19000     0.84806    -0.06058   0.29074E+06
    31.19000     0.90864    -0.06058   0.28524E+06
    31.19000     0.96921    -0.06058   0.22370E+06
    31.19000     1.02979    -0.06058   0.13950E+06
    31.19000     1.09036    -0.06058   0.67886E+05
    31.19000     1.15094    -0.06058   0.24772E+05
    31.19000     1.21151    -0.06058   0.65432E+04
    31.19000     1.27209    -0.06058   0.20144E+04
    31.19000     1.33266    -0.06058   0.20482E+04
    31.19000     1.39324    -0.06058   0.21586E+04
    31.19000     1.45382    -0.06058   0.12364E+04
    31.19000     1.51439    -0.06058   0.00000E+00
    31.19000    -1.51439     0.00000   0.00000E+00
    31.19000    -1.45382     0.00000   0.15309E+04
    31.19000    -1.39324     0.00000   0.35954E+04
    31.19000    -1.33266     0.00000   0.47186E+04
    31.19000    -1.27209     0.00000   0.42860E+04
    31.19000    -1.21151     0.00000   0.49198E+04
    31.19000    -1.15094     0.00000   0.14999E+05
    31.19000    -1.09036     0.00000   0.47249E+05
    31.19000    -1.02979     0.00000   0.10897E+06
    31.19000    -0.96921     0.00000   0.18821E+06
    31.19000    -0.90864     0.00000   0.25152E+06
    31.19000    -0.84806     0.00000   0.26405E+06
    31.19000    -0.78748     0.00000   0.21807E+06
    31.19000    -0.72691     0.00000   0.14035E+06
    31.19000    -0.66633     0.00000   0.69154E+05
    31.19000    -0.60576     0.00000   0.25654E+05
    31.19000    -0.54518     0.00000   0.74547E+04
    31.19000    -0.48461     0.00000   0.23812E+04
    31.19000    -0.42403     0.00000   0.13665E+04
    31.19000    -0.36345     0.00000   0.87716E+03
    31.19000    -0.30288     0.00000   0.76132E+03
    31.19000    -0.24230     0.00000   0.19417E+04
    31.19000    -0.18173     0.00000   0.37602E+04
    31.19000    -0.12115     0.00000   0.37700E+04
    31.19000    -0.06058     0.00000   0.14901E+04
    31.19000     0.00000     0.00000   0.15708E-27
    31.19000     0.06058     0.00000   0.14901E+04
    31.19000     0.12115     0.00000   0.37700E+04
    31.19000     0.18173     0.00000   0.37602E+04
    31.19000     0.24230     0.00000   0.19417E+04
    31.19000     0.30288     0.00000   0.76132E+03
    31.19000     0.36345     0.00000   0.87716E+03
    31.19000     0.42403     0.00000   0.13665E+04
    31.19000     0.48461     0.00000   0.23812E+04
    31.19000     0.54518     0.00000   0.74547E+04
    31.19000     0.60576     0.00000   0.25654E+05
    31.19000     0.66633     0.00000   0.69154E+05
    31.19000     0.72691     0.00000   0.14035E+06
    31.19000     0.78748     0.00000   0.21807E+06
    31.19000     0.84806     0.00000   0.26405E+06
    31.19000     0.90864     0.00000   0.25152E+06
    31.19000     0.96921     0.00000   0.18821E+06
    31.19000     1.02979     0.00000   0.10897E+06
    31.19000     1.09036     0.00000   0.47249E+05
    31.19000     1.15094     0.00000   0.14999E+05
    31.19000     1.21151     0.00000   0.49198E+04
    31.19000     1.27209     0.00000   0.42860E+04
    31.19000     1.33266     0.00000   0.47186E+04
    31.19000     1.39324     0.00000   0.35954E+04
    31.19000     1.45382     0.00000   0.15309E+04
    31.19000     1.51439     0.00000   0.00000E+00
    31.19000    -1.51439     0.06058   0.00000E+00
    31.19000    -1.45382     0.06058   0.12364E+04
    31.19000    -1.39324     0.06058   0.21586E+04
    31.19000    -1.33266     0.06058   0.20482E+04
    31.19000    -1.27209     0.06058   0.20144E+04
    31.19000    -1.21151     0.06058   0.65432E+04
    31.19000    -1.15094     0.06058   0.24772E+05
    31.19000    -1.09036     0.06058   0.67886E+05
    31.19000    -1.02979     0.06058   0.13950E+06
    31.19000    -0.96921     0.06058   0.22370E+06
    31.19000    -0.90864     0.06058   0.28524E+06
    31.19000    -0.84806     0.06058   0.29074E+06
    31.19000    -0.78748     0.06058   0.23631E+06
    31.19000    -0.72691     0.06058   0.15225E+06
    31.19000    -0.66633     0.06058   0.77629E+05
    31.19000    -0.60576     0.06058   0.31742E+05
    31.19000    -0.54518     0.06058   0.10480E+05
    31.19000    -0.48461     0.06058   0.23801E+04
    31.19000    -0.42403     0.06058   0.24538E+03
    31.19000    -0.36345     0.06058   0.65674E+03
    31.19000    -0.30288     0.06058   0.15473E+04
    31.19000    -0.24230     0.06058   0.25372E+04
    31.19000    -0.18173     0.06058   0.37548E+04
    31.19000    -0.12115     0.06058   0.39842E+04
    31.19000    -0.06058     0.06058   0.25521E+04
    31.19000     0.00000     0.06058   0.14891E+04
    31.19000     0.06058     0.06058   0.25691E+04
    31.19000     0.12115     0.06058   0.39149E+04
    31.19000     0.18173     0.06058   0.28896E+04
    31.19000     0.24230     0.06058   0.69224E+03
    31.19000     0.30288     0.06058   0.73578E+03
    31.19000     0.36345     0.06058   0.36121E+04
    31.19000     0.42403     0.06058   0.63949E+04
    31.19000     0.48461     0.06058   0.65812E+04
    31.19000     0.54518     0.06058   0.64007E+04
    31.19000     0.60576     0.06058   0.15214E+05
    31.19000     0.66633     0.06058   0.46182E+05
    31.19000     0.72691     0.06058   0.10354E+06
    31.19000     0.78748     0.06058   0.16956E+06
    31.19000     0.84806     0.06058   0.21008E+06
    31.19000     0.90864     0.06058   0.20059E+06
    31.19000     0.96921     0.06058   0.14778E+06
    31.19000     1.02979     0.06058   0.83101E+05
    31.19000     1.09036     0.06058   0.36008E+05
    31.19000     1.15094     0.06058   0.14996E+05
    31.19000     1.21151     0.06058   0.10767E+05
    31.19000     1.27209     0.06058   0.10834E+05
    31.19000     1.33266     0.06058   0.90103E+04
    31.19000     1.39324     0.06058   0.52849E+04
    31.19000     1.45382     0.06058   0.17752E+04
    31.19000     1.51439     0.06058   0.00000E+00
    31.19000    -1.51439     0.12115   0.00000E+00
    31.19000    -1.45382     0.12115   0.11761E+04
    31.19000    -1.39324     0.12115   0.17717E+04
    31.19000    -1.33266     0.12115   0.17294E+04
    31.19000    -1.27209     0.12115   0.33363E+04
    31.19000    -1.21151     0.12115   0.11807E+05
    31.19000    -1.15094     0.12115   0.35869E+05
    31.19000    -1.09036     0.12115   0.84745E+05
    31.19000    -1.02979     0.12115   0.15906E+06
    31.19000    -0.96921     0.12115   0.24074E+06
    31.19000    -0.90864     0.12115   0.29520E+06
    31.19000    -0.84806     0.12115   0.29286E+06
    31.19000    -0.78748     0.12115   0.23437E+06
    31.19000    -0.72691     0.12115   0.15184E+06
    31.19000    -0.66633     0.12115   0.81806E+05
    31.19000    -0.60576     0.12115   0.39045E+05
    31.19000    -0.54518     0.12115   0.17198E+05
    31.19000    -0.48461     0.12115   0.64391E+04
    31.19000    -0.42403     0.12115   0.23502E+04
    31.19000    -0.36345     0.12115   0.20339E+04
    31.19000    -0.30288     0.12115   0.20086E+04
    31.19000    -0.24230     0.12115   0.14898E+04
    31.19000    -0.18173     0.12115   0.20772E+04
    31.19000    -0.12115     0.12115   0.35536E+04
    31.19000    -0.06058     0.12115   0.40577E+04
    31.19000     0.00000     0.12115   0.37242E+04
    31.19000     0.06058     0.12115   0.39884E+04
    31.19000     0.12115     0.12115   0.41439E+04
    31.19000     0.18173     0.12115   0.26132E+04
    31.19000     0.24230     0.12115   0.83410E+03
    31.19000     0.30288     0.12115   0.20729E+04
    31.19000     0.36345     0.12115   0.66100E+04
    31.19000     0.42403     0.12115   0.10798E+05
    31.19000     0.48461     0.12115   0.10797E+05
    31.19000     0.54518     0.12115   0.66920E+04
    31.19000     0.60576     0.12115   0.52187E+04
    31.19000     0.66633     0.12115   0.18686E+05
    31.19000     0.72691     0.12115   0.55486E+05
    31.19000     0.78748     0.12115   0.10701E+06
    31.19000     0.84806     0.12115   0.14744E+06
    31.19000     0.90864     0.12115   0.15313E+06
    31.19000     0.96921     0.12115   0.12335E+06
    31.19000     1.02979     0.12115   0.79708E+05
    31.19000     1.09036     0.12115   0.45647E+05
    31.19000     1.15094     0.12115   0.29057E+05
    31.19000     1.21151     0.12115   0.23142E+05
    31.19000     1.27209     0.12115   0.18661E+05
    31.19000     1.33266     0.12115   0.12311E+05
    31.19000     1.39324     0.12115   0.58691E+04
    31.19000     1.45382     0.12115   0.16051E+04
    31.19000     1.51439     0.12115   0.00000E+00
    31.19000    -1.51439     0.18173   0.00000E+00
    31.19000    -1.45382     0.18173   0.12718E+04
    31.19000    -1.39324     0.18173   0.22545E+04
    31.19000    -1.33266     0.18173   0.29574E+04
    31.19000    -1.27209     0.18173   0.61965E+04
    31.19000    -1.21151     0.18173   0.17263E+05
    31.19000    -1.15094     0.18173   0.43915E+05
    31.19000    -1.09036     0.18173   0.93423E+05
    31.19000    -1.02979     0.18173   0.16465E+06
    31.19000    -0.96921     0.18173   0.23991E+06
    31.19000    -0.90864     0.18173   0.28816E+06
    31.19000    -0.84806     0.18173   0.28474E+06
    31.19000    -0.78748     0.18173   0.23259E+06
    31.19000    -0.72691     0.18173   0.16073E+06
    31.19000    -0.66633     0.18173   0.98961E+05
    31.19000    -0.60576     0.18173   0.57191E+05
    31.19000    -0.54518     0.18173   0.30097E+05
    31.19000    -0.48461     0.18173   0.13080E+05
    31.19000    -0.42403     0.18173   0.56341E+04
    31.19000    -0.36345     0.18173   0.43971E+04
    31.19000    -0.30288     0.18173   0.33624E+04
    31.19000    -0.24230     0.18173   0.10374E+04
    31.19000    -0.18173     0.18173   0.49702E+03
    31.19000    -0.12115     0.18173   0.24264E+04
    31.19000    -0.06058     0.18173   0.38600E+04
    31.19000     0.00000     0.18173   0.35038E+04
    31.19000     0.06058     0.18173   0.29948E+04
    31.19000     0.12115     0.18173   0.29625E+04
    31.19000     0.18173     0.18173   0.23891E+04
    31.19000     0.24230     0.18173   0.17836E+04
    31.19000     0.30288     0.18173   0.31449E+04
    31.19000     0.36345     0.18173   0.68193E+04
    31.19000     0.42403     0.18173   0.11071E+05
    31.19000     0.48461     0.18173   0.14026E+05
    31.19000     0.54518     0.18173   0.14356E+05
    31.19000     0.60576     0.18173   0.12703E+05
    31.19000     0.66633     0.18173   0.15164E+05
    31.19000     0.72691     0.18173   0.31668E+05
    31.19000     0.78748     0.18173   0.65204E+05
    31.19000     0.84806     0.18173   0.10339E+06
    31.19000     0.90864     0.18173   0.12599E+06
    31.19000     0.96921     0.18173   0.12237E+06
    31.19000     1.02979     0.18173   0.99482E+05
    31.19000     1.09036     0.18173   0.72561E+05
    31.19000     1.15094     0.18173   0.51292E+05
    31.19000     1.21151     0.18173   0.35937E+05
    31.19000     1.27209     0.18173   0.23283E+05
    31.19000     1.33266     0.18173   0.12451E+05
    31.19000     1.39324     0.18173   0.48328E+04
    31.19000     1.45382     0.18173   0.10557E+04
    31.19000     1.51439     0.18173   0.00000E+00
    31.19000    -1.51439     0.24230   0.00000E+00
    31.19000    -1.45382     0.24230   0.12748E+04
    31.19000    -1.39324     0.24230   0.30225E+04
    31.19000    -1.33266     0.24230   0.48336E+04
    31.19000    -1.27209     0.24230   0.95811E+04
    31.19000    -1.21151     0.24230   0.22306E+05
    31.19000    -1.15094     0.24230   0.49406E+05
    31.19000    -1.09036     0.24230   0.95977E+05
    31.19000    -1.02979     0.24230   0.15993E+06
    31.19000    -0.96921     0.24230   0.22642E+06
    31.19000    -0.90864     0.24230   0.27106E+06
    31.19000    -0.84806     0.24230   0.27539E+06
    31.19000    -0.78748     0.24230   0.24179E+06
    31.19000    -0.72691     0.24230   0.19014E+06
    31.19000    -0.66633     0.24230   0.13869E+06
    31.19000    -0.60576     0.24230   0.92758E+05
    31.19000    -0.54518     0.24230   0.52728E+05
    31.19000    -0.48461     0.24230   0.23838E+05
    31.19000    -0.42403     0.24230   0.10806E+05
    31.19000    -0.36345     0.24230   0.85047E+04
    31.19000    -0.30288     0.24230   0.68601E+04
    31.19000    -0.24230     0.24230   0.28379E+04
    31.19000    -0.18173     0.24230   0.53516E+03
    31.19000    -0.12115     0.24230   0.15343E+04
    31.19000    -0.06058     0.24230   0.25079E+04
    31.19000     0.00000     0.24230   0.16052E+04
    31.19000     0.06058     0.24230   0.66300E+03
    31.19000     0.12115     0.24230   0.87864E+03
    31.19000     0.18173     0.24230   0.12813E+04
    31.19000     0.24230     0.24230   0.15622E+04
    31.19000     0.30288     0.24230   0.26666E+04
    31.19000     0.36345     0.24230   0.53063E+04
    31.19000     0.42403     0.24230   0.10976E+05
    31.19000     0.48461     0.24230   0.22330E+05
    31.19000     0.54518     0.24230   0.38457E+05
    31.19000     0.60576     0.24230   0.52079E+05
    31.19000     0.66633     0.24230   0.57024E+05
    31.19000     0.72691     0.24230   0.57945E+05
    31.19000     0.78748     0.24230   0.67007E+05
    31.19000     0.84806     0.24230   0.89265E+05
    31.19000     0.90864     0.24230   0.11501E+06
    31.19000     0.96921     0.24230   0.12846E+06
    31.19000     1.02979     0.24230   0.12167E+06
    31.19000     1.09036     0.24230   0.98929E+05
    31.19000     1.15094     0.24230   0.70276E+05
    31.19000     1.21151     0.24230   0.43843E+05
    31.19000     1.27209     0.24230   0.23471E+05
    31.19000     1.33266     0.24230   0.10103E+05
    31.19000     1.39324     0.24230   0.30967E+04
    31.19000     1.45382     0.24230   0.51492E+03
    31.19000     1.51439     0.24230   0.00000E+00
    31.19000    -1.51439     0.30288   0.00000E+00
    31.19000    -1.45382     0.30288   0.10332E+04
    31.19000    -1.39324     0.30288   0.35670E+04
    31.19000    -1.33266     0.30288   0.67297E+04
    31.19000    -1.27209     0.30288   0.13112E+05
    31.19000    -1.21151     0.30288   0.27033E+05
    31.19000    -1.15094     0.30288   0.52956E+05
    31.19000    -1.09036     0.30288   0.93476E+05
    31.19000    -1.02979     0.30288   0.14618E+06
    31.19000    -0.96921     0.30288   0.20099E+06
    31.19000    -0.90864     0.30288   0.24278E+06
    31.19000    -0.84806     0.30288   0.26040E+06
    31.19000    -0.78748     0.30288   0.25368E+06
    31.19000    -0.72691     0.30288   0.22898E+06
    31.19000    -0.66633     0.30288   0.18966E+06
    31.19000    -0.60576     0.30288   0.13688E+06
    31.19000    -0.54518     0.30288   0.79891E+05
    31.19000    -0.48461     0.30288   0.36304E+05
    31.19000    -0.42403     0.30288   0.16287E+05
    31.19000    -0.36345     0.30288   0.12238E+05
    31.19000    -0.30288     0.30288   0.98583E+04
    31.19000    -0.24230     0.30288   0.45600E+04
    31.19000    -0.18173     0.30288   0.92607E+03
    31.19000    -0.12115     0.30288   0.10752E+04
    31.19000    -0.06058     0.30288   0.18665E+04
    31.19000     0.00000     0.30288   0.14291E+04
    31.19000     0.06058     0.30288   0.10549E+04
    31.19000     0.12115     0.30288   0.11394E+04
    31.19000     0.18173     0.30288   0.70859E+03
    31.19000     0.24230     0.30288   0.36675E+03
    31.19000     0.30288     0.30288   0.17100E+04
    31.19000     0.36345     0.30288   0.57417E+04
    31.19000     0.42403     0.30288   0.15910E+05
    31.19000     0.48461     0.30288   0.39107E+05
    31.19000     0.54518     0.30288   0.76479E+05
    31.19000     0.60576     0.30288   0.11429E+06
    31.19000     0.66633     0.30288   0.13202E+06
    31.19000     0.72691     0.30288   0.12288E+06
    31.19000     0.78748     0.30288   0.10223E+06
    31.19000     0.84806     0.30288   0.92503E+05
    31.19000     0.90864     0.30288   0.10161E+06
    31.19000     0.96921     0.30288   0.11777E+06
    31.19000     1.02979     0.30288   0.12284E+06
    31.19000     1.09036     0.30288   0.10812E+06
    31.19000     1.15094     0.30288   0.78722E+05
    31.19000     1.21151     0.30288   0.46755E+05
    31.19000     1.27209     0.30288   0.22061E+05
    31.19000     1.33266     0.30288   0.78306E+04
    31.19000     1.39324     0.30288   0.18777E+04
    31.19000     1.45382     0.30288   0.22369E+03
    31.19000     1.51439     0.30288   0.00000E+00
    31.19000    -1.51439     0.36345   0.00000E+00
    31.19000    -1.45382     0.36345   0.56237E+03
    31.19000    -1.39324     0.36345   0.35732E+04
    31.19000    -1.33266     0.36345   0.79857E+04
    31.19000    -1.27209     0.36345   0.15824E+05
    31.19000    -1.21151     0.36345   0.30066E+05
    31.19000    -1.15094     0.36345   0.52697E+05
    31.19000    -1.09036     0.36345   0.83816E+05
    31.19000    -1.02979     0.36345   0.12131E+06
    31.19000    -0.96921     0.36345   0.16080E+06
    31.19000    -0.90864     0.36345   0.19703E+06
    31.19000    -0.84806     0.36345   0.22631E+06
    31.19000    -0.78748     0.36345   0.24540E+06
    31.19000    -0.72691     0.36345   0.24676E+06
    31.19000    -0.66633     0.36345   0.21944E+06
    31.19000    -0.60576     0.36345   0.16178E+06
    31.19000    -0.54518     0.36345   0.92225E+05
    31.19000    -0.48461     0.36345   0.38962E+05
    31.19000    -0.42403     0.36345   0.15313E+05
    31.19000    -0.36345     0.36345   0.10846E+05
    31.19000    -0.30288     0.36345   0.85960E+04
    31.19000    -0.24230     0.36345   0.35657E+04
    31.19000    -0.18173     0.36345   0.32827E+03
    31.19000    -0.12115     0.36345   0.77914E+03
    31.19000    -0.06058     0.36345   0.23176E+04
    31.19000     0.00000     0.36345   0.37202E+04
    31.19000     0.06058     0.36345   0.52730E+04
    31.19000     0.12115     0.36345   0.53551E+04
    31.19000     0.18173     0.36345   0.27504E+04
    31.19000     0.24230     0.36345   0.36746E+03
    31.19000     0.30288     0.36345   0.20996E+04
    31.19000     0.36345     0.36345   0.91819E+04
    31.19000     0.42403     0.36345   0.24815E+05
    31.19000     0.48461     0.36345   0.57768E+05
    31.19000     0.54518     0.36345   0.11164E+06
    31.19000     0.60576     0.36345   0.17001E+06
    31.19000     0.66633     0.36345   0.20175E+06
    31.19000     0.72691     0.36345   0.18768E+06
    31.19000     0.78748     0.36345   0.14040E+06
    31.19000     0.84806     0.36345   0.94181E+05
    31.19000     0.90864     0.36345   0.75494E+05
    31.19000     0.96921     0.36345   0.83774E+05
    31.19000     1.02979     0.36345   0.97788E+05
    31.19000     1.09036     0.36345   0.96944E+05
    31.19000     1.15094     0.36345   0.76622E+05
    31.19000     1.21151     0.36345   0.47097E+05
    31.19000     1.27209     0.36345   0.21757E+05
    31.19000     1.33266     0.36345   0.70877E+04
    31.19000     1.39324     0.36345   0.14428E+04
    31.19000     1.45382     0.36345   0.99281E+02
    31.19000     1.51439     0.36345   0.00000E+00
    31.19000    -1.51439     0.42403   0.00000E+00
    31.19000    -1.45382     0.42403   0.00000E+00
    31.19000    -1.39324     0.42403   0.29837E+04
    31.19000    -1.33266     0.42403   0.80801E+04
    31.19000    -1.27209     0.42403   0.16482E+05
    31.19000    -1.21151     0.42403   0.29421E+05
    31.19000    -1.15094     0.42403   0.46390E+05
    31.19000    -1.09036     0.42403   0.65554E+05
    31.19000    -1.02979     0.42403   0.85537E+05
    31.19000    -0.96921     0.42403   0.10697E+06
    31.19000    -0.90864     0.42403   0.13283E+06
    31.19000    -0.84806     0.42403   0.16559E+06
    31.19000    -0.78748     0.42403   0.20003E+06
    31.19000    -0.72691     0.42403   0.21860E+06
    31.19000    -0.66633     0.42403   0.20090E+06
    31.19000    -0.60576     0.42403   0.14480E+06
    31.19000    -0.54518     0.42403   0.75426E+05
    31.19000    -0.48461     0.42403   0.25606E+05
    31.19000    -0.42403     0.42403   0.70478E+04
    31.19000    -0.36345     0.42403   0.60751E+04
    31.19000    -0.30288     0.42403   0.56761E+04
    31.19000    -0.24230     0.42403   0.24339E+04
    31.19000    -0.18173     0.42403   0.81747E+03
    31.19000    -0.12115     0.42403   0.18117E+04
    31.19000    -0.06058     0.42403   0.35616E+04
    31.19000     0.00000     0.42403   0.62748E+04
    31.19000     0.06058     0.42403   0.97113E+04
    31.19000     0.12115     0.42403   0.10259E+05
    31.19000     0.18173     0.42403   0.62540E+04
    31.19000     0.24230     0.42403   0.26039E+04
    31.19000     0.30288     0.42403   0.52990E+04
    31.19000     0.36345     0.42403   0.15577E+05
    31.19000     0.42403     0.42403   0.35232E+05
    31.19000     0.48461     0.42403   0.72609E+05
    31.19000     0.54518     0.42403   0.13267E+06
    31.19000     0.60576     0.42403   0.19968E+06
    31.19000     0.66633     0.42403   0.23890E+06
    31.19000     0.72691     0.42403   0.22369E+06
    31.19000     0.78748     0.42403   0.16128E+06
    31.19000     0.84806     0.42403   0.89254E+05
    31.19000     0.90864     0.42403   0.45812E+05
    31.19000     0.96921     0.42403   0.42244E+05
    31.19000     1.02979     0.42403   0.60580E+05
    31.19000     1.09036     0.42403   0.73668E+05
    31.19000     1.15094     0.42403   0.67030E+05
    31.19000     1.21151     0.42403   0.45204E+05
    31.19000     1.27209     0.42403   0.22002E+05
    31.19000     1.33266     0.42403   0.71744E+04
    31.19000     1.39324     0.42403   0.12986E+04
    31.19000     1.45382     0.42403   0.00000E+00
    31.19000     1.51439     0.42403   0.00000E+00
    31.19000    -1.51439     0.48461   0.00000E+00
    31.19000    -1.45382     0.48461   0.00000E+00
    31.19000    -1.39324     0.48461   0.19860E+04
    31.19000    -1.33266     0.48461   0.70256E+04
    31.19000    -1.27209     0.48461   0.14805E+05
    31.19000    -1.21151     0.48461   0.24887E+05
    31.19000    -1.15094     0.48461   0.35028E+05
    31.19000    -1.09036     0.48461   0.42485E+05
    31.19000    -1.02979     0.48461   0.46690E+05
    31.19000    -0.96921     0.48461   0.51380E+05
    31.19000    -0.90864     0.48461   0.64478E+05
    31.19000    -0.84806     0.48461   0.92543E+05
    31.19000    -0.78748     0.48461   0.13013E+06
    31.19000    -0.72691     0.48461   0.15549E+06
    31.19000    -0.66633     0.48461   0.14538E+06
    31.19000    -0.60576     0.48461   0.99539E+05
    31.19000    -0.54518     0.48461   0.45589E+05
    31.19000    -0.48461     0.48461   0.13407E+05
    31.19000    -0.42403     0.48461   0.78060E+04
    31.19000    -0.36345     0.48461   0.11799E+05
    31.19000    -0.30288     0.48461   0.11482E+05
    31.19000    -0.24230     0.48461   0.78801E+04
    31.19000    -0.18173     0.48461   0.65198E+04
    31.19000    -0.12115     0.48461   0.73822E+04
    31.19000    -0.06058     0.48461   0.84731E+04
    31.19000     0.00000     0.48461   0.10407E+05
    31.19000     0.06058     0.48461   0.12675E+05
    31.19000     0.12115     0.48461   0.11741E+05
    31.19000     0.18173     0.48461   0.74650E+04
    31.19000     0.24230     0.48461   0.63721E+04
    31.19000     0.30288     0.48461   0.14285E+05
    31.19000     0.36345     0.48461   0.30606E+05
    31.19000     0.42403     0.48461   0.54809E+05
    31.19000     0.48461     0.48461   0.93330E+05
    31.19000     0.54518     0.48461   0.15078E+06
    31.19000     0.60576     0.48461   0.21354E+06
    31.19000     0.66633     0.48461   0.24994E+06
    31.19000     0.72691     0.48461   0.23359E+06
    31.19000     0.78748     0.48461   0.16793E+06
    31.19000     0.84806     0.48461   0.86731E+05
    31.19000     0.90864     0.48461   0.29516E+05
    31.19000     0.96921     0.48461   0.14257E+05
    31.19000     1.02979     0.48461   0.29510E+05
    31.19000     1.09036     0.48461   0.48910E+05
    31.19000     1.15094     0.48461   0.52849E+05
    31.19000     1.21151     0.48461   0.39680E+05
    31.19000     1.27209     0.48461   0.20634E+05
    31.19000     1.33266     0.48461   0.68001E+04
    31.19000     1.39324     0.48461   0.10257E+04
    31.19000     1.45382     0.48461   0.00000E+00
    31.19000     1.51439     0.48461   0.00000E+00
    31.19000    -1.51439     0.54518   0.00000E+00
    31.19000    -1.45382     0.54518   0.00000E+00
    31.19000    -1.39324     0.54518   0.84736E+03
    31.19000    -1.33266     0.54518   0.52982E+04
    31.19000    -1.27209     0.54518   0.11848E+05
    31.19000    -1.21151     0.54518   0.18924E+05
    31.19000    -1.15094     0.54518   0.23756E+05
    31.19000    -1.09036     0.54518   0.23843E+05
    31.19000    -1.02979     0.54518   0.19238E+05
    31.19000    -0.96921     0.54518   0.14522E+05
    31.19000    -0.90864     0.54518   0.19007E+05
    31.19000    -0.84806     0.54518   0.40837E+05
    31.19000    -0.78748     0.54518   0.75350E+05
    31.19000    -0.72691     0.54518   0.10140E+06
    31.19000    -0.66633     0.54518   0.98278E+05
    31.19000    -0.60576     0.54518   0.69129E+05
    31.19000    -0.54518     0.54518   0.40274E+05
    31.19000    -0.48461     0.54518   0.32688E+05
    31.19000    -0.42403     0.54518   0.40796E+05
    31.19000    -0.36345     0.54518   0.44854E+05
    31.19000    -0.30288     0.54518   0.36963E+05
    31.19000    -0.24230     0.54518   0.25934E+05
    31.19000    -0.18173     0.54518   0.21175E+05
    31.19000    -0.12115     0.54518   0.22485E+05
    31.19000    -0.06058     0.54518   0.25069E+05
    31.19000     0.00000     0.54518   0.25407E+05
    31.19000     0.06058     0.54518   0.20990E+05
    31.19000     0.12115     0.54518   0.11980E+05
    31.19000     0.18173     0.54518   0.54337E+04
    31.19000     0.24230     0.54518   0.11663E+05
    31.19000     0.30288     0.54518   0.33551E+05
    31.19000     0.36345     0.54518   0.64266E+05
    31.19000     0.42403     0.54518   0.98045E+05
    31.19000     0.48461     0.54518   0.13788E+06
    31.19000     0.54518     0.54518   0.18705E+06
    31.19000     0.60576     0.54518   0.23500E+06
    31.19000     0.66633     0.54518   0.25773E+06
    31.19000     0.72691     0.54518   0.23578E+06
    31.19000     0.78748     0.54518   0.17240E+06
    31.19000     0.84806     0.54518   0.94216E+05
    31.19000     0.90864     0.54518   0.33762E+05
    31.19000     0.96921     0.54518   0.88653E+04
    31.19000     1.02979     0.54518   0.14349E+05
    31.19000     1.09036     0.54518   0.30159E+05
    31.19000     1.15094     0.54518   0.37593E+05
    31.19000     1.21151     0.54518   0.30925E+05
    31.19000     1.27209     0.54518   0.16965E+05
    31.19000     1.33266     0.54518   0.54940E+04
    31.19000     1.39324     0.54518   0.51720E+03
    31.19000     1.45382     0.54518   0.00000E+00
    31.19000     1.51439     0.54518   0.00000E+00
    31.19000    -1.51439     0.60576   0.00000E+00
    31.19000    -1.45382     0.60576   0.00000E+00
    31.19000    -1.39324     0.60576   0.00000E+00
    31.19000    -1.33266     0.60576   0.33735E+04
    31.19000    -1.27209     0.60576   0.89700E+04
    31.19000    -1.21151     0.60576   0.14619E+05
    31.19000    -1.15094     0.60576   0.18078E+05
    31.19000    -1.09036     0.60576   0.17830E+05
    31.19000    -1.02979     0.60576   0.14197E+05
    31.19000    -0.96921     0.60576   0.10786E+05
    31.19000    -0.90864     0.60576   0.15450E+05
    31.19000    -0.84806     0.60576   0.35449E+05
    31.19000    -0.78748     0.60576   0.66576E+05
    31.19000    -0.72691     0.60576   0.90657E+05
    31.19000    -0.66633     0.60576   0.92696E+05
    31.19000    -0.60576     0.60576   0.80446E+05
    31.19000    -0.54518     0.60576   0.77341E+05
    31.19000    -0.48461     0.60576   0.93195E+05
    31.19000    -0.42403     0.60576   0.11120E+06
    31.19000    -0.36345     0.60576   0.10925E+06
    31.19000    -0.30288     0.60576   0.86332E+05
    31.19000    -0.24230     0.60576   0.60974E+05
    31.19000    -0.18173     0.60576   0.49644E+05
    31.19000    -0.12115     0.60576   0.53698E+05
    31.19000    -0.06058     0.60576   0.62640E+05
    31.19000     0.00000     0.60576   0.62731E+05
    31.19000     0.06058     0.60576   0.46112E+05
    31.19000     0.12115     0.60576   0.19871E+05
    31.19000     0.18173     0.60576   0.51566E+04
    31.19000     0.24230     0.60576   0.20294E+05
    31.19000     0.30288     0.60576   0.63743E+05
    31.19000     0.36345     0.60576   0.11748E+06
    31.19000     0.42403     0.60576   0.16608E+06
    31.19000     0.48461     0.60576   0.20721E+06
    31.19000     0.54518     0.60576   0.24322E+06
    31.19000     0.60576     0.60576   0.26850E+06
    31.19000     0.66633     0.60576   0.26954E+06
    31.19000     0.72691     0.60576   0.23712E+06
    31.19000     0.78748     0.60576   0.17666E+06
    31.19000     0.84806     0.60576   0.10723E+06
    31.19000     0.90864     0.60576   0.50758E+05
    31.19000     0.96921     0.60576   0.20192E+05
    31.19000     1.02979     0.60576   0.14179E+05
    31.19000     1.09036     0.60576   0.20535E+05
    31.19000     1.15094     0.60576   0.25361E+05
    31.19000     1.21151     0.60576   0.21729E+05
    31.19000     1.27209     0.60576   0.12155E+05
    31.19000     1.33266     0.60576   0.35397E+04
    31.19000     1.39324     0.60576   0.00000E+00
    31.19000     1.45382     0.60576   0.00000E+00
    31.19000     1.51439     0.60576   0.00000E+00
    31.19000    -1.51439     0.66633   0.00000E+00
    31.19000    -1.45382     0.66633   0.00000E+00
    31.19000    -1.39324     0.66633   0.00000E+00
    31.19000    -1.33266     0.66633   0.14596E+04
    31.19000    -1.27209     0.66633   0.64847E+04
    31.19000    -1.21151     0.66633   0.12521E+05
    31.19000    -1.15094     0.66633   0.18261E+05
    31.19000    -1.09036     0.66633   0.23214E+05
    31.19000    -1.02979     0.66633   0.27547E+05
    31.19000    -0.96921     0.66633   0.32943E+05
    31.19000    -0.90864     0.66633   0.44277E+05
    31.19000    -0.84806     0.66633   0.66177E+05
    31.19000    -0.78748     0.66633   0.93940E+05
    31.19000    -0.72691     0.66633   0.11293E+06
    31.19000    -0.66633     0.66633   0.11535E+06
    31.19000    -0.60576     0.66633   0.11468E+06
    31.19000    -0.54518     0.66633   0.13230E+06
    31.19000    -0.48461     0.66633   0.16821E+06
    31.19000    -0.42403     0.66633   0.19580E+06
    31.19000    -0.36345     0.66633   0.19016E+06
    31.19000    -0.30288     0.66633   0.15468E+06
    31.19000    -0.24230     0.66633   0.11572E+06
    31.19000    -0.18173     0.66633   0.97684E+05
    31.19000    -0.12115     0.66633   0.10542E+06
    31.19000    -0.06058     0.66633   0.12260E+06
    31.19000     0.00000     0.66633   0.12285E+06
    31.19000     0.06058     0.66633   0.91156E+05
    31.19000     0.12115     0.66633   0.42302E+05
    31.19000     0.18173     0.66633   0.13888E+05
    31.19000     0.24230     0.66633   0.34051E+05
    31.19000     0.30288     0.66633   0.97022E+05
    31.19000     0.36345     0.66633   0.17246E+06
    31.19000     0.42403     0.66633   0.23380E+06
    31.19000     0.48461     0.66633   0.27280E+06
    31.19000     0.54518     0.66633   0.29178E+06
    31.19000     0.60576     0.66633   0.29155E+06
    31.19000     0.66633     0.66633   0.26978E+06
    31.19000     0.72691     0.66633   0.22708E+06
    31.19000     0.78748     0.66633   0.17084E+06
    31.19000     0.84806     0.66633   0.11319E+06
    31.19000     0.90864     0.66633   0.65750E+05
    31.19000     0.96921     0.66633   0.35174E+05
    31.19000     1.02979     0.66633   0.21351E+05
    31.19000     1.09036     0.66633   0.18400E+05
    31.19000     1.15094     0.66633   0.18057E+05
    31.19000     1.21151     0.66633   0.14493E+05
    31.19000     1.27209     0.66633   0.75830E+04
    31.19000     1.33266     0.66633   0.14677E+04
    31.19000     1.39324     0.66633   0.00000E+00
    31.19000     1.45382     0.66633   0.00000E+00
    31.19000     1.51439     0.66633   0.00000E+00
    31.19000    -1.51439     0.72691   0.00000E+00
    31.19000    -1.45382     0.72691   0.00000E+00
    31.19000    -1.39324     0.72691   0.00000E+00
    31.19000    -1.33266     0.72691   0.00000E+00
    31.19000    -1.27209     0.72691   0.38128E+04
    31.19000    -1.21151     0.72691   0.10324E+05
    31.19000    -1.15094     0.72691   0.18803E+05
    31.19000    -1.09036     0.72691   0.29341E+05
    31.19000    -1.02979     0.72691   0.41701E+05
    31.19000    -0.96921     0.72691   0.55739E+05
    31.19000    -0.90864     0.72691   0.73381E+05
    31.19000    -0.84806     0.72691   0.96241E+05
    31.19000    -0.78748     0.72691   0.11857E+06
    31.19000    -0.72691     0.72691   0.12897E+06
    31.19000    -0.66633     0.72691   0.12671E+06
    31.19000    -0.60576     0.72691   0.13120E+06
    31.19000    -0.54518     0.72691   0.16339E+06
    31.19000    -0.48461     0.72691   0.21704E+06
    31.19000    -0.42403     0.72691   0.25908E+06
    31.19000    -0.36345     0.72691   0.26153E+06
    31.19000    -0.30288     0.72691   0.22741E+06
    31.19000    -0.24230     0.72691   0.18499E+06
    31.19000    -0.18173     0.72691   0.16326E+06
    31.19000    -0.12115     0.72691   0.17125E+06
    31.19000    -0.06058     0.72691   0.19062E+06
    31.19000     0.00000     0.72691   0.18729E+06
    31.19000     0.06058     0.72691   0.14191E+06
    31.19000     0.12115     0.72691   0.74910E+05
    31.19000     0.18173     0.72691   0.34206E+05
    31.19000     0.24230     0.72691   0.52786E+05
    31.19000     0.30288     0.72691   0.12128E+06
    31.19000     0.36345     0.72691   0.20243E+06
    31.19000     0.42403     0.72691   0.26418E+06
    31.19000     0.48461     0.72691   0.29517E+06
    31.19000     0.54518     0.72691   0.29780E+06
    31.19000     0.60576     0.72691   0.27770E+06
    31.19000     0.66633     0.72691   0.24088E+06
    31.19000     0.72691     0.72691   0.19457E+06
    31.19000     0.78748     0.72691   0.14653E+06
    31.19000     0.84806     0.72691   0.10304E+06
    31.19000     0.90864     0.72691   0.67902E+05
    31.19000     0.96921     0.72691   0.42628E+05
    31.19000     1.02979     0.72691   0.26911E+05
    31.19000     1.09036     0.72691   0.18645E+05
    31.19000     1.15094     0.72691   0.14042E+05
    31.19000     1.21151     0.72691   0.93997E+04
    31.19000     1.27209     0.72691   0.38559E+04
    31.19000     1.33266     0.72691   0.00000E+00
    31.19000     1.39324     0.72691   0.00000E+00
    31.19000     1.45382     0.72691   0.00000E+00
    31.19000     1.51439     0.72691   0.00000E+00
    31.19000    -1.51439     0.78748   0.00000E+00
    31.19000    -1.45382     0.78748   0.00000E+00
    31.19000    -1.39324     0.78748   0.00000E+00
    31.19000    -1.33266     0.78748   0.00000E+00
    31.19000    -1.27209     0.78748   0.10894E+04
    31.19000    -1.21151     0.78748   0.63900E+04
    31.19000    -1.15094     0.78748   0.14903E+05
    31.19000    -1.09036     0.78748   0.26867E+05
    31.19000    -1.02979     0.78748   0.41803E+05
    31.19000    -0.96921     0.78748   0.58654E+05
    31.19000    -0.90864     0.78748   0.77622E+05
    31.19000    -0.84806     0.78748   0.98179E+05
    31.19000    -0.78748     0.78748   0.11366E+06
    31.19000    -0.72691     0.78748   0.11500E+06
    31.19000    -0.66633     0.78748   0.10653E+06
    31.19000    -0.60576     0.78748   0.11179E+06
    31.19000    -0.54518     0.78748   0.15190E+06
    31.19000    -0.48461     0.78748   0.21862E+06
    31.19000    -0.42403     0.78748   0.27745E+06
    31.19000    -0.36345     0.78748   0.29894E+06
    31.19000    -0.30288     0.78748   0.28195E+06
    31.19000    -0.24230     0.78748   0.24936E+06
    31.19000    -0.18173     0.78748   0.22816E+06
    31.19000    -0.12115     0.78748   0.22984E+06
    31.19000    -0.06058     0.78748   0.23961E+06
    31.19000     0.00000     0.78748   0.22611E+06
    31.19000     0.06058     0.78748   0.17287E+06
    31.19000     0.12115     0.78748   0.10249E+06
    31.19000     0.18173     0.78748   0.60785E+05
    31.19000     0.24230     0.78748   0.74565E+05
    31.19000     0.30288     0.78748   0.13048E+06
    31.19000     0.36345     0.78748   0.19391E+06
    31.19000     0.42403     0.78748   0.23869E+06
    31.19000     0.48461     0.78748   0.25643E+06
    31.19000     0.54518     0.78748   0.24899E+06
    31.19000     0.60576     0.78748   0.22191E+06
    31.19000     0.66633     0.78748   0.18347E+06
    31.19000     0.72691     0.78748   0.14297E+06
    31.19000     0.78748     0.78748   0.10715E+06
    31.19000     0.84806     0.78748   0.78416E+05
    31.19000     0.90864     0.78748   0.56129E+05
    31.19000     0.96921     0.78748   0.38856E+05
    31.19000     1.02979     0.78748   0.25848E+05
    31.19000     1.09036     0.78748   0.16770E+05
    31.19000     1.15094     0.78748   0.10542E+05
    31.19000     1.21151     0.78748   0.54562E+04
    31.19000     1.27209     0.78748   0.10813E+04
    31.19000     1.33266     0.78748   0.00000E+00
    31.19000     1.39324     0.78748   0.00000E+00
    31.19000     1.45382     0.78748   0.00000E+00
    31.19000     1.51439     0.78748   0.00000E+00
    31.19000    -1.51439     0.84806   0.00000E+00
    31.19000    -1.45382     0.84806   0.00000E+00
    31.19000    -1.39324     0.84806   0.00000E+00
    31.19000    -1.33266     0.84806   0.00000E+00
    31.19000    -1.27209     0.84806   0.00000E+00
    31.19000    -1.21151     0.84806   0.21954E+04
    31.19000    -1.15094     0.84806   0.78710E+04
    31.19000    -1.09036     0.84806   0.16792E+05
    31.19000    -1.02979     0.84806   0.28619E+05
    31.19000    -0.96921     0.84806   0.42485E+05
    31.19000    -0.90864     0.84806   0.58354E+05
    31.19000    -0.84806     0.84806   0.74907E+05
    31.19000    -0.78748     0.84806   0.85074E+05
    31.19000    -0.72691     0.84806   0.80884E+05
    31.19000    -0.66633     0.84806   0.68514E+05
    31.19000    -0.60576     0.84806   0.71983E+05
    31.19000    -0.54518     0.84806   0.11186E+06
    31.19000    -0.48461     0.84806   0.18130E+06
    31.19000    -0.42403     0.84806   0.24999E+06
    31.19000    -0.36345     0.84806   0.29063E+06
    31.19000    -0.30288     0.84806   0.29725E+06
    31.19000    -0.24230     0.84806   0.28257E+06
    31.19000    -0.18173     0.84806   0.26512E+06
    31.19000    -0.12115     0.84806   0.25539E+06
    31.19000    -0.06058     0.84806   0.24595E+06
    31.19000     0.00000     0.84806   0.21794E+06
    31.19000     0.06058     0.84806   0.16531E+06
    31.19000     0.12115     0.84806   0.11001E+06
    31.19000     0.18173     0.84806   0.83802E+05
    31.19000     0.24230     0.84806   0.96438E+05
    31.19000     0.30288     0.84806   0.12933E+06
    31.19000     0.36345     0.84806   0.15846E+06
    31.19000     0.42403     0.84806   0.17363E+06
    31.19000     0.48461     0.84806   0.17549E+06
    31.19000     0.54518     0.84806   0.16526E+06
    31.19000     0.60576     0.84806   0.14379E+06
    31.19000     0.66633     0.84806   0.11556E+06
    31.19000     0.72691     0.84806   0.87700E+05
    31.19000     0.78748     0.84806   0.65321E+05
    31.19000     0.84806     0.84806   0.49258E+05
    31.19000     0.90864     0.84806   0.37530E+05
    31.19000     0.96921     0.84806   0.27856E+05
    31.19000     1.02979     0.84806   0.19301E+05
    31.19000     1.09036     0.84806   0.12140E+05
    31.19000     1.15094     0.84806   0.65500E+04
    31.19000     1.21151     0.84806   0.21977E+04
    31.19000     1.27209     0.84806   0.00000E+00
    31.19000     1.33266     0.84806   0.00000E+00
    31.19000     1.39324     0.84806   0.00000E+00
    31.19000     1.45382     0.84806   0.00000E+00
    31.19000     1.51439     0.84806   0.00000E+00
    31.19000    -1.51439     0.90864   0.00000E+00
    31.19000    -1.45382     0.90864   0.00000E+00
    31.19000    -1.39324     0.90864   0.00000E+00
    31.19000    -1.33266     0.90864   0.00000E+00
    31.19000    -1.27209     0.90864   0.00000E+00
    31.19000    -1.21151     0.90864   0.00000E+00
    31.19000    -1.15094     0.90864   0.23367E+04
    31.19000    -1.09036     0.90864   0.68130E+04
    31.19000    -1.02979     0.90864   0.13436E+05
    31.19000    -0.96921     0.90864   0.22092E+05
    31.19000    -0.90864     0.90864   0.33408E+05
    31.19000    -0.84806     0.90864   0.46351E+05
    31.19000    -0.78748     0.90864   0.54127E+05
    31.19000    -0.72691     0.90864   0.49016E+05
    31.19000    -0.66633     0.90864   0.36098E+05
    31.19000    -0.60576     0.90864   0.36323E+05
    31.19000    -0.54518     0.90864   0.68136E+05
    31.19000    -0.48461     0.90864   0.12789E+06
    31.19000    -0.42403     0.90864   0.19326E+06
    31.19000    -0.36345     0.90864   0.24281E+06
    31.19000    -0.30288     0.90864   0.26785E+06
    31.19000    -0.24230     0.90864   0.27052E+06
    31.19000    -0.18173     0.90864   0.25803E+06
    31.19000    -0.12115     0.90864   0.23679E+06
    31.19000    -0.06058     0.90864   0.20701E+06
    31.19000     0.00000     0.90864   0.16633E+06
    31.19000     0.06058     0.90864   0.12239E+06
    31.19000     0.12115     0.90864   0.94761E+05
    31.19000     0.18173     0.90864   0.95886E+05
    31.19000     0.24230     0.90864   0.11448E+06
    31.19000     0.30288     0.90864   0.12666E+06
    31.19000     0.36345     0.90864   0.12123E+06
    31.19000     0.42403     0.90864   0.10621E+06
    31.19000     0.48461     0.90864   0.92916E+05
    31.19000     0.54518     0.90864   0.82899E+05
    31.19000     0.60576     0.90864   0.71651E+05
    31.19000     0.66633     0.90864   0.57596E+05
    31.19000     0.72691     0.90864   0.43558E+05
    31.19000     0.78748     0.90864   0.32646E+05
    31.19000     0.84806     0.90864   0.25531E+05
    31.19000     0.90864     0.90864   0.20766E+05
    31.19000     0.96921     0.90864   0.16443E+05
    31.19000     1.02979     0.90864   0.11706E+05
    31.19000     1.09036     0.90864   0.69523E+04
    31.19000     1.15094     0.90864   0.28667E+04
    31.19000     1.21151     0.90864   0.00000E+00
    31.19000     1.27209     0.90864   0.00000E+00
    31.19000     1.33266     0.90864   0.00000E+00
    31.19000     1.39324     0.90864   0.00000E+00
    31.19000     1.45382     0.90864   0.00000E+00
    31.19000     1.51439     0.90864   0.00000E+00
    31.19000    -1.51439     0.96921   0.00000E+00
    31.19000    -1.45382     0.96921   0.00000E+00
    31.19000    -1.39324     0.96921   0.00000E+00
    31.19000    -1.33266     0.96921   0.00000E+00
    31.19000    -1.27209     0.96921   0.00000E+00
    31.19000    -1.21151     0.96921   0.00000E+00
    31.19000    -1.15094     0.96921   0.16979E+03
    31.19000    -1.09036     0.96921   0.16154E+04
    31.19000    -1.02979     0.96921   0.42542E+04
    31.19000    -0.96921     0.96921   0.85545E+04
    31.19000    -0.90864     0.96921   0.15837E+05
    31.19000    -0.84806     0.96921   0.25872E+05
    31.19000    -0.78748     0.96921   0.32914E+05
    31.19000    -0.72691     0.96921   0.29561E+05
    31.19000    -0.66633     0.96921   0.18471E+05
    31.19000    -0.60576     0.96921   0.15467E+05
    31.19000    -0.54518     0.96921   0.35516E+05
    31.19000    -0.48461     0.96921   0.78061E+05
    31.19000    -0.42403     0.96921   0.12951E+06
    31.19000    -0.36345     0.96921   0.17588E+06
    31.19000    -0.30288     0.96921   0.20856E+06
    31.19000    -0.24230     0.96921   0.22219E+06
    31.19000    -0.18173     0.96921   0.21420E+06
    31.19000    -0.12115     0.96921   0.18606E+06
    31.19000    -0.06058     0.96921   0.14341E+06
    31.19000     0.00000     0.96921   0.97707E+05
    31.19000     0.06058     0.96921   0.67515E+05
    31.19000     0.12115     0.96921   0.68716E+05
    31.19000     0.18173     0.96921   0.96686E+05
    31.19000     0.24230     0.96921   0.12424E+06
    31.19000     0.30288     0.96921   0.12531E+06
    31.19000     0.36345     0.96921   0.98828E+05
    31.19000     0.42403     0.96921   0.64748E+05
    31.19000     0.48461     0.96921   0.40917E+05
    31.19000     0.54518     0.96921   0.29856E+05
    31.19000     0.60576     0.96921   0.24883E+05
    31.19000     0.66633     0.96921   0.20719E+05
    31.19000     0.72691     0.96921   0.16467E+05
    31.19000     0.78748     0.96921   0.13127E+05
    31.19000     0.84806     0.96921   0.11249E+05
    31.19000     0.90864     0.96921   0.10189E+05
    31.19000     0.96921     0.96921   0.86868E+04
    31.19000     1.02979     0.96921   0.61240E+04
    31.19000     1.09036     0.96921   0.30154E+04
    31.19000     1.15094     0.96921   0.38844E+03
    31.19000     1.21151     0.96921   0.00000E+00
    31.19000     1.27209     0.96921   0.00000E+00
    31.19000     1.33266     0.96921   0.00000E+00
    31.19000     1.39324     0.96921   0.00000E+00
    31.19000     1.45382     0.96921   0.00000E+00
    31.19000     1.51439     0.96921   0.00000E+00
    31.19000    -1.51439     1.02979   0.00000E+00
    31.19000    -1.45382     1.02979   0.00000E+00
    31.19000    -1.39324     1.02979   0.00000E+00
    31.19000    -1.33266     1.02979   0.00000E+00
    31.19000    -1.27209     1.02979   0.00000E+00
    31.19000    -1.21151     1.02979   0.00000E+00
    31.19000    -1.15094     1.02979   0.00000E+00
    31.19000    -1.09036     1.02979   0.13539E+03
    31.19000    -1.02979     1.02979   0.89087E+03
    31.19000    -0.96921     1.02979   0.26350E+04
    31.19000    -0.90864     1.02979   0.68524E+04
    31.19000    -0.84806     1.02979   0.14103E+05
    31.19000    -0.78748     1.02979   0.20317E+05
    31.19000    -0.72691     1.02979   0.19134E+05
    31.19000    -0.66633     1.02979   0.11010E+05
    31.19000    -0.60576     1.02979   0.63807E+04
    31.19000    -0.54518     1.02979   0.16147E+05
    31.19000    -0.48461     1.02979   0.41608E+05
    31.19000    -0.42403     1.02979   0.76129E+05
    31.19000    -0.36345     1.02979   0.11235E+06
    31.19000    -0.30288     1.02979   0.14350E+06
    31.19000    -0.24230     1.02979   0.16096E+06
    31.19000    -0.18173     1.02979   0.15643E+06
    31.19000    -0.12115     1.02979   0.12782E+06
    31.19000    -0.06058     1.02979   0.83434E+05
    31.19000     0.00000     1.02979   0.42231E+05
    31.19000     0.06058     1.02979   0.27062E+05
    31.19000     0.12115     1.02979   0.48504E+05
    31.19000     0.18173     1.02979   0.91288E+05
    31.19000     0.24230     1.02979   0.12270E+06
    31.19000     0.30288     1.02979   0.12015E+06
    31.19000     0.36345     1.02979   0.88804E+05
    31.19000     0.42403     1.02979   0.51145E+05
    31.19000     0.48461     1.02979   0.24408E+05
    31.19000     0.54518     1.02979   0.11249E+05
    31.19000     0.60576     1.02979   0.63645E+04
    31.19000     0.66633     1.02979   0.48231E+04
    31.19000     0.72691     1.02979   0.43552E+04
    31.19000     0.78748     1.02979   0.43709E+04
    31.19000     0.84806     1.02979   0.47897E+04
    31.19000     0.90864     1.02979   0.51237E+04
    31.19000     0.96921     1.02979   0.45052E+04
    31.19000     1.02979     1.02979   0.26972E+04
    31.19000     1.09036     1.02979   0.55313E+03
    31.19000     1.15094     1.02979   0.00000E+00
    31.19000     1.21151     1.02979   0.00000E+00
    31.19000     1.27209     1.02979   0.00000E+00
    31.19000     1.33266     1.02979   0.00000E+00
    31.19000     1.39324     1.02979   0.00000E+00
    31.19000     1.45382     1.02979   0.00000E+00
    31.19000     1.51439     1.02979   0.00000E+00
    31.19000    -1.51439     1.09036   0.00000E+00
    31.19000    -1.45382     1.09036   0.00000E+00
    31.19000    -1.39324     1.09036   0.00000E+00
    31.19000    -1.33266     1.09036   0.00000E+00
    31.19000    -1.27209     1.09036   0.00000E+00
    31.19000    -1.21151     1.09036   0.00000E+00
    31.19000    -1.15094     1.09036   0.00000E+00
    31.19000    -1.09036     1.09036   0.00000E+00
    31.19000    -1.02979     1.09036   0.85516E+02
    31.19000    -0.96921     1.09036   0.67405E+03
    31.19000    -0.90864     1.09036   0.27410E+04
    31.19000    -0.84806     1.09036   0.72547E+04
    31.19000    -0.78748     1.09036   0.11998E+05
    31.19000    -0.72691     1.09036   0.12309E+05
    31.19000    -0.66633     1.09036   0.73497E+04
    31.19000    -0.60576     1.09036   0.30807E+04
    31.19000    -0.54518     1.09036   0.65878E+04
    31.19000    -0.48461     1.09036   0.19761E+05
    31.19000    -0.42403     1.09036   0.40306E+05
    31.19000    -0.36345     1.09036   0.65371E+05
    31.19000    -0.30288     1.09036   0.90499E+05
    31.19000    -0.24230     1.09036   0.10707E+06
    31.19000    -0.18173     1.09036   0.10520E+06
    31.19000    -0.12115     1.09036   0.81359E+05
    31.19000    -0.06058     1.09036   0.44427E+05
    31.19000     0.00000     1.09036   0.14646E+05
    31.19000     0.06058     1.09036   0.12568E+05
    31.19000     0.12115     1.09036   0.42290E+05
    31.19000     0.18173     1.09036   0.84362E+05
    31.19000     0.24230     1.09036   0.11004E+06
    31.19000     0.30288     1.09036   0.10514E+06
    31.19000     0.36345     1.09036   0.78485E+05
    31.19000     0.42403     1.09036   0.48401E+05
    31.19000     0.48461     1.09036   0.26168E+05
    31.19000     0.54518     1.09036   0.12893E+05
    31.19000     0.60576     1.09036   0.57832E+04
    31.19000     0.66633     1.09036   0.25385E+04
    31.19000     0.72691     1.09036   0.16193E+04
    31.19000     0.78748     1.09036   0.19063E+04
    31.19000     0.84806     1.09036   0.26054E+04
    31.19000     0.90864     1.09036   0.28814E+04
    31.19000     0.96921     1.09036   0.20742E+04
    31.19000     1.02979     1.09036   0.50327E+03
    31.19000     1.09036     1.09036   0.00000E+00
    31.19000     1.15094     1.09036   0.00000E+00
    31.19000     1.21151     1.09036   0.00000E+00
    31.19000     1.27209     1.09036   0.00000E+00
    31.19000     1.33266     1.09036   0.00000E+00
    31.19000     1.39324     1.09036   0.00000E+00
    31.19000     1.45382     1.09036   0.00000E+00
    31.19000     1.51439     1.09036   0.00000E+00
    31.19000    -1.51439     1.15094   0.00000E+00
    31.19000    -1.45382     1.15094   0.00000E+00
    31.19000    -1.39324     1.15094   0.00000E+00
    31.19000    -1.33266     1.15094   0.00000E+00
    31.19000    -1.27209     1.15094   0.00000E+00
    31.19000    -1.21151     1.15094   0.00000E+00
    31.19000    -1.15094     1.15094   0.00000E+00
    31.19000    -1.09036     1.15094   0.00000E+00
    31.19000    -1.02979     1.15094   0.00000E+00
    31.19000    -0.96921     1.15094   0.67541E+02
    31.19000    -0.90864     1.15094   0.84507E+03
    31.19000    -0.84806     1.15094   0.31003E+04
    31.19000    -0.78748     1.15094   0.61272E+04
    31.19000    -0.72691     1.15094   0.71267E+04
    31.19000    -0.66633     1.15094   0.48317E+04
    31.19000    -0.60576     1.15094   0.20442E+04
    31.19000    -0.54518     1.15094   0.28519E+04
    31.19000    -0.48461     1.15094   0.89961E+04
    31.19000    -0.42403     1.15094   0.20338E+05
    31.19000    -0.36345     1.15094   0.36422E+05
    31.19000    -0.30288     1.15094   0.54741E+05
    31.19000    -0.24230     1.15094   0.68400E+05
    31.19000    -0.18173     1.15094   0.68636E+05
    31.19000    -0.12115     1.15094   0.52098E+05
    31.19000    -0.06058     1.15094   0.26866E+05
    31.19000     0.00000     1.15094   0.10336E+05
    31.19000     0.06058     1.15094   0.17104E+05
    31.19000     0.12115     1.15094   0.45308E+05
    31.19000     0.18173     1.15094   0.76033E+05
    31.19000     0.24230     1.15094   0.89282E+05
    31.19000     0.30288     1.15094   0.80509E+05
    31.19000     0.36345     1.15094   0.60339E+05
    31.19000     0.42403     1.15094   0.40965E+05
    31.19000     0.48461     1.15094   0.26803E+05
    31.19000     0.54518     1.15094   0.16680E+05
    31.19000     0.60576     1.15094   0.93225E+04
    31.19000     0.66633     1.15094   0.46280E+04
    31.19000     0.72691     1.15094   0.23678E+04
    31.19000     0.78748     1.15094   0.17690E+04
    31.19000     0.84806     1.15094   0.17804E+04
    31.19000     0.90864     1.15094   0.13755E+04
    31.19000     0.96921     1.15094   0.28622E+03
    31.19000     1.02979     1.15094   0.00000E+00
    31.19000     1.09036     1.15094   0.00000E+00
    31.19000     1.15094     1.15094   0.00000E+00
    31.19000     1.21151     1.15094   0.00000E+00
    31.19000     1.27209     1.15094   0.00000E+00
    31.19000     1.33266     1.15094   0.00000E+00
    31.19000     1.39324     1.15094   0.00000E+00
    31.19000     1.45382     1.15094   0.00000E+00
    31.19000     1.51439     1.15094   0.00000E+00
    31.19000    -1.51439     1.21151   0.00000E+00
    31.19000    -1.45382     1.21151   0.00000E+00
    31.19000    -1.39324     1.21151   0.00000E+00
    31.19000    -1.33266     1.21151   0.00000E+00
    31.19000    -1.27209     1.21151   0.00000E+00
    31.19000    -1.21151     1.21151   0.00000E+00
    31.19000    -1.15094     1.21151   0.00000E+00
    31.19000    -1.09036     1.21151   0.00000E+00
    31.19000    -1.02979     1.21151   0.00000E+00
    31.19000    -0.96921     1.21151   0.00000E+00
    31.19000    -0.90864     1.21151   0.00000E+00
    31.19000    -0.84806     1.21151   0.78212E+03
    31.19000    -0.78748     1.21151   0.23326E+04
    31.19000    -0.72691     1.21151   0.34365E+04
    31.19000    -0.66633     1.21151   0.29723E+04
    31.19000    -0.60576     1.21151   0.18184E+04
    31.19000    -0.54518     1.21151   0.19944E+04
    31.19000    -0.48461     1.21151   0.48040E+04
    31.19000    -0.42403     1.21151   0.10865E+05
    31.19000    -0.36345     1.21151   0.20628E+05
    31.19000    -0.30288     1.21151   0.32922E+05
    31.19000    -0.24230     1.21151   0.43126E+05
    31.19000    -0.18173     1.21151   0.44829E+05
    31.19000    -0.12115     1.21151   0.35537E+05
    31.19000    -0.06058     1.21151   0.21583E+05
    31.19000     0.00000     1.21151   0.15597E+05
    31.19000     0.06058     1.21151   0.25817E+05
    31.19000     0.12115     1.21151   0.46887E+05
    31.19000     0.18173     1.21151   0.63517E+05
    31.19000     0.24230     1.21151   0.64672E+05
    31.19000     0.30288     1.21151   0.52647E+05
    31.19000     0.36345     1.21151   0.37655E+05
    31.19000     0.42403     1.21151   0.26641E+05
    31.19000     0.48461     1.21151   0.19589E+05
    31.19000     0.54518     1.21151   0.13989E+05
    31.19000     0.60576     1.21151   0.89251E+04
    31.19000     0.66633     1.21151   0.49437E+04
    31.19000     0.72691     1.21151   0.25125E+04
    31.19000     0.78748     1.21151   0.13993E+04
    31.19000     0.84806     1.21151   0.78473E+03
    31.19000     0.90864     1.21151   0.00000E+00
    31.19000     0.96921     1.21151   0.00000E+00
    31.19000     1.02979     1.21151   0.00000E+00
    31.19000     1.09036     1.21151   0.00000E+00
    31.19000     1.15094     1.21151   0.00000E+00
    31.19000     1.21151     1.21151   0.00000E+00
    31.19000     1.27209     1.21151   0.00000E+00
    31.19000     1.33266     1.21151   0.00000E+00
    31.19000     1.39324     1.21151   0.00000E+00
    31.19000     1.45382     1.21151   0.00000E+00
    31.19000     1.51439     1.21151   0.00000E+00
    31.19000    -1.51439     1.27209   0.00000E+00
    31.19000    -1.45382     1.27209   0.00000E+00
    31.19000    -1.39324     1.27209   0.00000E+00
    31.19000    -1.33266     1.27209   0.00000E+00
    31.19000    -1.27209     1.27209   0.00000E+00
    31.19000    -1.21151     1.27209   0.00000E+00
    31.19000    -1.15094     1.27209   0.00000E+00
    31.19000    -1.09036     1.27209   0.00000E+00
    31.19000    -1.02979     1.27209   0.00000E+00
    31.19000    -0.96921     1.27209   0.00000E+00
    31.19000    -0.90864     1.27209   0.00000E+00
    31.19000    -0.84806     1.27209   0.00000E+00
    31.19000    -0.78748     1.27209   0.33796E+03
    31.19000    -0.72691     1.27209   0.11415E+04
    31.19000    -0.66633     1.27209   0.16290E+04
    31.19000    -0.60576     1.27209   0.17315E+04
    31.19000    -0.54518     1.27209   0.21520E+04
    31.19000    -0.48461     1.27209   0.36581E+04
    31.19000    -0.42403     1.27209   0.68811E+04
    31.19000    -0.36345     1.27209   0.12377E+05
    31.19000    -0.30288     1.27209   0.19774E+05
    31.19000    -0.24230     1.27209   0.26581E+05
    31.19000    -0.18173     1.27209   0.28931E+05
    31.19000    -0.12115     1.27209   0.25235E+05
    31.19000    -0.06058     1.27209   0.19552E+05
    31.19000     0.00000     1.27209   0.19460E+05
    31.19000     0.06058     1.27209   0.28378E+05
    31.19000     0.12115     1.27209   0.40570E+05
    31.19000     0.18173     1.27209   0.46027E+05
    31.19000     0.24230     1.27209   0.40476E+05
    31.19000     0.30288     1.27209   0.28725E+05
    31.19000     0.36345     1.27209   0.18309E+05
    31.19000     0.42403     1.27209   0.12398E+05
    31.19000     0.48461     1.27209   0.94841E+04
    31.19000     0.54518     1.27209   0.72661E+04
    31.19000     0.60576     1.27209   0.49149E+04
    31.19000     0.66633     1.27209   0.27268E+04
    31.19000     0.72691     1.27209   0.11847E+04
    31.19000     0.78748     1.27209   0.32991E+03
    31.19000     0.84806     1.27209   0.00000E+00
    31.19000     0.90864     1.27209   0.00000E+00
    31.19000     0.96921     1.27209   0.00000E+00
    31.19000     1.02979     1.27209   0.00000E+00
    31.19000     1.09036     1.27209   0.00000E+00
    31.19000     1.15094     1.27209   0.00000E+00
    31.19000     1.21151     1.27209   0.00000E+00
    31.19000     1.27209     1.27209   0.00000E+00
    31.19000     1.33266     1.27209   0.00000E+00
    31.19000     1.39324     1.27209   0.00000E+00
    31.19000     1.45382     1.27209   0.00000E+00
    31.19000     1.51439     1.27209   0.00000E+00
    31.19000    -1.51439     1.33266   0.00000E+00
    31.19000    -1.45382     1.33266   0.00000E+00
    31.19000    -1.39324     1.33266   0.00000E+00
    31.19000    -1.33266     1.33266   0.00000E+00
    31.19000    -1.27209     1.33266   0.00000E+00
    31.19000    -1.21151     1.33266   0.00000E+00
    31.19000    -1.15094     1.33266   0.00000E+00
    31.19000    -1.09036     1.33266   0.00000E+00
    31.19000    -1.02979     1.33266   0.00000E+00
    31.19000    -0.96921     1.33266   0.00000E+00
    31.19000    -0.90864     1.33266   0.00000E+00
    31.19000    -0.84806     1.33266   0.00000E+00
    31.19000    -0.78748     1.33266   0.00000E+00
    31.19000    -0.72691     1.33266   0.00000E+00
    31.19000    -0.66633     1.33266   0.48260E+03
    31.19000    -0.60576     1.33266   0.11403E+04
    31.19000    -0.54518     1.33266   0.18983E+04
    31.19000    -0.48461     1.33266   0.29899E+04
    31.19000    -0.42403     1.33266   0.47538E+04
    31.19000    -0.36345     1.33266   0.75425E+04
    31.19000    -0.30288     1.33266   0.11376E+05
    31.19000    -0.24230     1.33266   0.15312E+05
    31.19000    -0.18173     1.33266   0.17553E+05
    31.19000    -0.12115     1.33266   0.17214E+05
    31.19000    -0.06058     1.33266   0.16212E+05
    31.19000     0.00000     1.33266   0.17977E+05
    31.19000     0.06058     1.33266   0.23178E+05
    31.19000     0.12115     1.33266   0.27801E+05
    31.19000     0.18173     1.33266   0.27052E+05
    31.19000     0.24230     1.33266   0.20584E+05
    31.19000     0.30288     1.33266   0.12478E+05
    31.19000     0.36345     1.33266   0.66444E+04
    31.19000     0.42403     1.33266   0.38473E+04
    31.19000     0.48461     1.33266   0.27634E+04
    31.19000     0.54518     1.33266   0.20933E+04
    31.19000     0.60576     1.33266   0.13060E+04
    31.19000     0.66633     1.33266   0.49055E+03
    31.19000     0.72691     1.33266   0.00000E+00
    31.19000     0.78748     1.33266   0.00000E+00
    31.19000     0.84806     1.33266   0.00000E+00
    31.19000     0.90864     1.33266   0.00000E+00
    31.19000     0.96921     1.33266   0.00000E+00
    31.19000     1.02979     1.33266   0.00000E+00
    31.19000     1.09036     1.33266   0.00000E+00
    31.19000     1.15094     1.33266   0.00000E+00
    31.19000     1.21151     1.33266   0.00000E+00
    31.19000     1.27209     1.33266   0.00000E+00
    31.19000     1.33266     1.33266   0.00000E+00
    31.19000     1.39324     1.33266   0.00000E+00
    31.19000     1.45382     1.33266   0.00000E+00
    31.19000     1.51439     1.33266   0.00000E+00
    31.19000    -1.51439     1.39324   0.00000E+00
    31.19000    -1.45382     1.39324   0.00000E+00
    31.19000    -1.39324     1.39324   0.00000E+00
    31.19000    -1.33266     1.39324   0.00000E+00
    31.19000    -1.27209     1.39324   0.00000E+00
    31.19000    -1.21151     1.39324   0.00000E+00
    31.19000    -1.15094     1.39324   0.00000E+00
    31.19000    -1.09036     1.39324   0.00000E+00
    31.19000    -1.02979     1.39324   0.00000E+00
    31.19000    -0.96921     1.39324   0.00000E+00
    31.19000    -0.90864     1.39324   0.00000E+00
    31.19000    -0.84806     1.39324   0.00000E+00
    31.19000    -0.78748     1.39324   0.00000E+00
    31.19000    -0.72691     1.39324   0.00000E+00
    31.19000    -0.66633     1.39324   0.00000E+00
    31.19000    -0.60576     1.39324   0.00000E+00
    31.19000    -0.54518     1.39324   0.51872E+03
    31.19000    -0.48461     1.39324   0.13523E+04
    31.19000    -0.42403     1.39324   0.24028E+04
    31.19000    -0.36345     1.39324   0.37623E+04
    31.19000    -0.30288     1.39324   0.55133E+04
    31.19000    -0.24230     1.39324   0.74972E+04
    31.19000    -0.18173     1.39324   0.91628E+04
    31.19000    -0.12115     1.39324   0.10093E+05
    31.19000    -0.06058     1.39324   0.10789E+05
    31.19000     0.00000     1.39324   0.12169E+05
    31.19000     0.06058     1.39324   0.13916E+05
    31.19000     0.12115     1.39324   0.14193E+05
    31.19000     0.18173     1.39324   0.11743E+05
    31.19000     0.24230     1.39324   0.75727E+04
    31.19000     0.30288     1.39324   0.38246E+04
    31.19000     0.36345     1.39324   0.16320E+04
    31.19000     0.42403     1.39324   0.71758E+03
    31.19000     0.48461     1.39324   0.39182E+03
    31.19000     0.54518     1.39324   0.18847E+03
    31.19000     0.60576     1.39324   0.00000E+00
    31.19000     0.66633     1.39324   0.00000E+00
    31.19000     0.72691     1.39324   0.00000E+00
    31.19000     0.78748     1.39324   0.00000E+00
    31.19000     0.84806     1.39324   0.00000E+00
    31.19000     0.90864     1.39324   0.00000E+00
    31.19000     0.96921     1.39324   0.00000E+00
    31.19000     1.02979     1.39324   0.00000E+00
    31.19000     1.09036     1.39324   0.00000E+00
    31.19000     1.15094     1.39324   0.00000E+00
    31.19000     1.21151     1.39324   0.00000E+00
    31.19000     1.27209     1.39324   0.00000E+00
    31.19000     1.33266     1.39324   0.00000E+00
    31.19000     1.39324     1.39324   0.00000E+00
    31.19000     1.45382     1.39324   0.00000E+00
    31.19000     1.51439     1.39324   0.00000E+00
    31.19000    -1.51439     1.45382   0.00000E+00
    31.19000    -1.45382     1.45382   0.00000E+00
    31.19000    -1.39324     1.45382   0.00000E+00
    31.19000    -1.33266     1.45382   0.00000E+00
    31.19000    -1.27209     1.45382   0.00000E+00
    31.19000    -1.21151     1.45382   0.00000E+00
    31.19000    -1.15094     1.45382   0.00000E+00
    31.19000    -1.09036     1.45382   0.00000E+00
    31.19000    -1.02979     1.45382   0.00000E+00
    31.19000    -0.96921     1.45382   0.00000E+00
    31.19000    -0.90864     1.45382   0.00000E+00
    31.19000    -0.84806     1.45382   0.00000E+00
    31.19000    -0.78748     1.45382   0.00000E+00
    31.19000    -0.72691     1.45382   0.00000E+00
    31.19000    -0.66633     1.45382   0.00000E+00
    31.19000    -0.60576     1.45382   0.00000E+00
    31.19000    -0.54518     1.45382   0.00000E+00
    31.19000    -0.48461     1.45382   0.00000E+00
    31.19000    -0.42403     1.45382   0.00000E+00
    31.19000    -0.36345     1.45382   0.59479E+03
    31.19000    -0.30288     1.45382   0.13269E+04
    31.19000    -0.24230     1.45382   0.21881E+04
    31.19000    -0.18173     1.45382   0.30986E+04
    31.19000    -0.12115     1.45382   0.39041E+04
    31.19000    -0.06058     1.45382   0.45512E+04
    31.19000     0.00000     1.45382   0.50350E+04
    31.19000     0.06058     1.45382   0.50904E+04
    31.19000     0.12115     1.45382   0.43336E+04
    31.19000     0.18173     1.45382   0.28830E+04
    31.19000     0.24230     1.45382   0.14285E+04
    31.19000     0.30288     1.45382   0.51756E+03
    31.19000     0.36345     1.45382   0.13172E+03
    31.19000     0.42403     1.45382   0.00000E+00
    31.19000     0.48461     1.45382   0.00000E+00
    31.19000     0.54518     1.45382   0.00000E+00
    31.19000     0.60576     1.45382   0.00000E+00
    31.19000     0.66633     1.45382   0.00000E+00
    31.19000     0.72691     1.45382   0.00000E+00
    31.19000     0.78748     1.45382   0.00000E+00
    31.19000     0.84806     1.45382   0.00000E+00
    31.19000     0.90864     1.45382   0.00000E+00
    31.19000     0.96921     1.45382   0.00000E+00
    31.19000     1.02979     1.45382   0.00000E+00
    31.19000     1.09036     1.45382   0.00000E+00
    31.19000     1.15094     1.45382   0.00000E+00
    31.19000     1.21151     1.45382   0.00000E+00
    31.19000     1.27209     1.45382   0.00000E+00
    31.19000     1.33266     1.45382   0.00000E+00
    31.19000     1.39324     1.45382   0.00000E+00
    31.19000     1.45382     1.45382   0.00000E+00
    31.19000     1.51439     1.45382   0.00000E+00
    31.19000    -1.51439     1.51439   0.00000E+00
    31.19000    -1.45382     1.51439   0.00000E+00
    31.19000    -1.39324     1.51439   0.00000E+00
    31.19000    -1.33266     1.51439   0.00000E+00
    31.19000    -1.27209     1.51439   0.00000E+00
    31.19000    -1.21151     1.51439   0.00000E+00
    31.19000    -1.15094     1.51439   0.00000E+00
    31.19000    -1.09036     1.51439   0.00000E+00
    31.19000    -1.02979     1.51439   0.00000E+00
    31.19000    -0.96921     1.51439   0.00000E+00
    31.19000    -0.90864     1.51439   0.00000E+00
    31.19000    -0.84806     1.51439   0.00000E+00
    31.19000    -0.78748     1.51439   0.00000E+00
    31.19000    -0.72691     1.51439   0.00000E+00
    31.19000    -0.66633     1.51439   0.00000E+00
    31.19000    -0.60576     1.51439   0.00000E+00
    31.19000    -0.54518     1.51439   0.00000E+00
    31.19000    -0.48461     1.51439   0.00000E+00
    31.19000    -0.42403     1.51439   0.00000E+00
    31.19000    -0.36345     1.51439   0.00000E+00
    31.19000    -0.30288     1.51439   0.00000E+00
    31.19000    -0.24230     1.51439   0.00000E+00
    31.19000    -0.18173     1.51439   0.00000E+00
    31.19000    -0.12115     1.51439   0.00000E+00
    31.19000    -0.06058     1.51439   0.00000E+00
    31.19000     0.00000     1.51439   0.00000E+00
    31.19000     0.06058     1.51439   0.00000E+00
    31.19000     0.12115     1.51439   0.00000E+00
    31.19000     0.18173     1.51439   0.00000E+00
    31.19000     0.24230     1.51439   0.00000E+00
    31.19000     0.30288     1.51439   0.00000E+00
    31.19000     0.36345     1.51439   0.00000E+00
    31.19000     0.42403     1.51439   0.00000E+00
    31.19000     0.48461     1.51439   0.00000E+00
    31.19000     0.54518     1.51439   0.00000E+00
    31.19000     0.60576     1.51439   0.00000E+00
    31.19000     0.66633     1.51439   0.00000E+00
    31.19000     0.72691     1.51439   0.00000E+00
    31.19000     0.78748     1.51439   0.00000E+00
    31.19000     0.84806     1.51439   0.00000E+00
    31.19000     0.90864     1.51439   0.00000E+00
    31.19000     0.96921     1.51439   0.00000E+00
    31.19000     1.02979     1.51439   0.00000E+00
    31.19000     1.09036     1.51439   0.00000E+00
    31.19000     1.15094     1.51439   0.00000E+00
    31.19000     1.21151     1.51439   0.00000E+00
    31.19000     1.27209     1.51439   0.00000E+00
    31.19000     1.33266     1.51439   0.00000E+00
    31.19000     1.39324     1.51439   0.00000E+00
    31.19000     1.45382     1.51439   0.00000E+00
    31.19000     1.51439     1.51439   0.00000E+00
