# Supplementary material for: Femtosecond concerted rotation of molecules on a 2D material interface
Source: Nat Commun. 2026 Feb 27;17:2110. doi: 10.1038/s41467-026-69801-6 (PMC12954116; doi:10.1038/s41467-026-69801-6)
Supplement: Supplementary file 6 — Source Data 4 [file 41467_2026_69801_MOESM6_ESM.zip › FigS17/o.data]

# Pulse duration   photon energy   intensity   polarization        angle
#  80.00 fs         31.19 eV         1.00 a.u.       0.37  0.00  0.93   -0.00°
Number of Values:            2601
#  Energy, eV      qx          qz         signal, a.u.
    31.19000    -1.51439    -1.51439   0.00000E+00
    31.19000    -1.45382    -1.51439   0.00000E+00
    31.19000    -1.39324    -1.51439   0.00000E+00
    31.19000    -1.33266    -1.51439   0.00000E+00
    31.19000    -1.27209    -1.51439   0.00000E+00
    31.19000    -1.21151    -1.51439   0.00000E+00
    31.19000    -1.15094    -1.51439   0.00000E+00
    31.19000    -1.09036    -1.51439   0.00000E+00
    31.19000    -1.02979    -1.51439   0.00000E+00
    31.19000    -0.96921    -1.51439   0.00000E+00
    31.19000    -0.90864    -1.51439   0.00000E+00
    31.19000    -0.84806    -1.51439   0.00000E+00
    31.19000    -0.78748    -1.51439   0.00000E+00
    31.19000    -0.72691    -1.51439   0.00000E+00
    31.19000    -0.66633    -1.51439   0.00000E+00
    31.19000    -0.60576    -1.51439   0.00000E+00
    31.19000    -0.54518    -1.51439   0.00000E+00
    31.19000    -0.48461    -1.51439   0.00000E+00
    31.19000    -0.42403    -1.51439   0.00000E+00
    31.19000    -0.36345    -1.51439   0.00000E+00
    31.19000    -0.30288    -1.51439   0.00000E+00
    31.19000    -0.24230    -1.51439   0.00000E+00
    31.19000    -0.18173    -1.51439   0.00000E+00
    31.19000    -0.12115    -1.51439   0.00000E+00
    31.19000    -0.06058    -1.51439   0.00000E+00
    31.19000     0.00000    -1.51439   0.00000E+00
    31.19000     0.06058    -1.51439   0.00000E+00
    31.19000     0.12115    -1.51439   0.00000E+00
    31.19000     0.18173    -1.51439   0.00000E+00
    31.19000     0.24230    -1.51439   0.00000E+00
    31.19000     0.30288    -1.51439   0.00000E+00
    31.19000     0.36345    -1.51439   0.00000E+00
    31.19000     0.42403    -1.51439   0.00000E+00
    31.19000     0.48461    -1.51439   0.00000E+00
    31.19000     0.54518    -1.51439   0.00000E+00
    31.19000     0.60576    -1.51439   0.00000E+00
    31.19000     0.66633    -1.51439   0.00000E+00
    31.19000     0.72691    -1.51439   0.00000E+00
    31.19000     0.78748    -1.51439   0.00000E+00
    31.19000     0.84806    -1.51439   0.00000E+00
    31.19000     0.90864    -1.51439   0.00000E+00
    31.19000     0.96921    -1.51439   0.00000E+00
    31.19000     1.02979    -1.51439   0.00000E+00
    31.19000     1.09036    -1.51439   0.00000E+00
    31.19000     1.15094    -1.51439   0.00000E+00
    31.19000     1.21151    -1.51439   0.00000E+00
    31.19000     1.27209    -1.51439   0.00000E+00
    31.19000     1.33266    -1.51439   0.00000E+00
    31.19000     1.39324    -1.51439   0.00000E+00
    31.19000     1.45382    -1.51439   0.00000E+00
    31.19000     1.51439    -1.51439   0.00000E+00
    31.19000    -1.51439    -1.45382   0.00000E+00
    31.19000    -1.45382    -1.45382   0.00000E+00
    31.19000    -1.39324    -1.45382   0.00000E+00
    31.19000    -1.33266    -1.45382   0.00000E+00
    31.19000    -1.27209    -1.45382   0.00000E+00
    31.19000    -1.21151    -1.45382   0.00000E+00
    31.19000    -1.15094    -1.45382   0.00000E+00
    31.19000    -1.09036    -1.45382   0.00000E+00
    31.19000    -1.02979    -1.45382   0.00000E+00
    31.19000    -0.96921    -1.45382   0.00000E+00
    31.19000    -0.90864    -1.45382   0.00000E+00
    31.19000    -0.84806    -1.45382   0.00000E+00
    31.19000    -0.78748    -1.45382   0.00000E+00
    31.19000    -0.72691    -1.45382   0.00000E+00
    31.19000    -0.66633    -1.45382   0.00000E+00
    31.19000    -0.60576    -1.45382   0.00000E+00
    31.19000    -0.54518    -1.45382   0.00000E+00
    31.19000    -0.48461    -1.45382   0.00000E+00
    31.19000    -0.42403    -1.45382   0.00000E+00
    31.19000    -0.36345    -1.45382   0.43366E+03
    31.19000    -0.30288    -1.45382   0.11088E+04
    31.19000    -0.24230    -1.45382   0.21549E+04
    31.19000    -0.18173    -1.45382   0.35113E+04
    31.19000    -0.12115    -1.45382   0.47964E+04
    31.19000    -0.06058    -1.45382   0.56407E+04
    31.19000     0.00000    -1.45382   0.59753E+04
    31.19000     0.06058    -1.45382   0.57804E+04
    31.19000     0.12115    -1.45382   0.49070E+04
    31.19000     0.18173    -1.45382   0.34537E+04
    31.19000     0.24230    -1.45382   0.19557E+04
    31.19000     0.30288    -1.45382   0.89710E+03
    31.19000     0.36345    -1.45382   0.31259E+03
    31.19000     0.42403    -1.45382   0.00000E+00
    31.19000     0.48461    -1.45382   0.00000E+00
    31.19000     0.54518    -1.45382   0.00000E+00
    31.19000     0.60576    -1.45382   0.00000E+00
    31.19000     0.66633    -1.45382   0.00000E+00
    31.19000     0.72691    -1.45382   0.00000E+00
    31.19000     0.78748    -1.45382   0.00000E+00
    31.19000     0.84806    -1.45382   0.00000E+00
    31.19000     0.90864    -1.45382   0.00000E+00
    31.19000     0.96921    -1.45382   0.00000E+00
    31.19000     1.02979    -1.45382   0.00000E+00
    31.19000     1.09036    -1.45382   0.00000E+00
    31.19000     1.15094    -1.45382   0.00000E+00
    31.19000     1.21151    -1.45382   0.00000E+00
    31.19000     1.27209    -1.45382   0.00000E+00
    31.19000     1.33266    -1.45382   0.00000E+00
    31.19000     1.39324    -1.45382   0.00000E+00
    31.19000     1.45382    -1.45382   0.00000E+00
    31.19000     1.51439    -1.45382   0.00000E+00
    31.19000    -1.51439    -1.39324   0.00000E+00
    31.19000    -1.45382    -1.39324   0.00000E+00
    31.19000    -1.39324    -1.39324   0.00000E+00
    31.19000    -1.33266    -1.39324   0.00000E+00
    31.19000    -1.27209    -1.39324   0.00000E+00
    31.19000    -1.21151    -1.39324   0.00000E+00
    31.19000    -1.15094    -1.39324   0.00000E+00
    31.19000    -1.09036    -1.39324   0.00000E+00
    31.19000    -1.02979    -1.39324   0.00000E+00
    31.19000    -0.96921    -1.39324   0.00000E+00
    31.19000    -0.90864    -1.39324   0.00000E+00
    31.19000    -0.84806    -1.39324   0.00000E+00
    31.19000    -0.78748    -1.39324   0.00000E+00
    31.19000    -0.72691    -1.39324   0.00000E+00
    31.19000    -0.66633    -1.39324   0.00000E+00
    31.19000    -0.60576    -1.39324   0.00000E+00
    31.19000    -0.54518    -1.39324   0.31144E+03
    31.19000    -0.48461    -1.39324   0.83383E+03
    31.19000    -0.42403    -1.39324   0.16332E+04
    31.19000    -0.36345    -1.39324   0.30354E+04
    31.19000    -0.30288    -1.39324   0.54199E+04
    31.19000    -0.24230    -1.39324   0.87323E+04
    31.19000    -0.18173    -1.39324   0.11975E+05
    31.19000    -0.12115    -1.39324   0.13845E+05
    31.19000    -0.06058    -1.39324   0.14262E+05
    31.19000     0.00000    -1.39324   0.14469E+05
    31.19000     0.06058    -1.39324   0.15075E+05
    31.19000     0.12115    -1.39324   0.14910E+05
    31.19000     0.18173    -1.39324   0.12644E+05
    31.19000     0.24230    -1.39324   0.87485E+04
    31.19000     0.30288    -1.39324   0.49769E+04
    31.19000     0.36345    -1.39324   0.24780E+04
    31.19000     0.42403    -1.39324   0.11925E+04
    31.19000     0.48461    -1.39324   0.58268E+03
    31.19000     0.54518    -1.39324   0.22507E+03
    31.19000     0.60576    -1.39324   0.00000E+00
    31.19000     0.66633    -1.39324   0.00000E+00
    31.19000     0.72691    -1.39324   0.00000E+00
    31.19000     0.78748    -1.39324   0.00000E+00
    31.19000     0.84806    -1.39324   0.00000E+00
    31.19000     0.90864    -1.39324   0.00000E+00
    31.19000     0.96921    -1.39324   0.00000E+00
    31.19000     1.02979    -1.39324   0.00000E+00
    31.19000     1.09036    -1.39324   0.00000E+00
    31.19000     1.15094    -1.39324   0.00000E+00
    31.19000     1.21151    -1.39324   0.00000E+00
    31.19000     1.27209    -1.39324   0.00000E+00
    31.19000     1.33266    -1.39324   0.00000E+00
    31.19000     1.39324    -1.39324   0.00000E+00
    31.19000     1.45382    -1.39324   0.00000E+00
    31.19000     1.51439    -1.39324   0.00000E+00
    31.19000    -1.51439    -1.33266   0.00000E+00
    31.19000    -1.45382    -1.33266   0.00000E+00
    31.19000    -1.39324    -1.33266   0.00000E+00
    31.19000    -1.33266    -1.33266   0.00000E+00
    31.19000    -1.27209    -1.33266   0.00000E+00
    31.19000    -1.21151    -1.33266   0.00000E+00
    31.19000    -1.15094    -1.33266   0.00000E+00
    31.19000    -1.09036    -1.33266   0.00000E+00
    31.19000    -1.02979    -1.33266   0.00000E+00
    31.19000    -0.96921    -1.33266   0.00000E+00
    31.19000    -0.90864    -1.33266   0.00000E+00
    31.19000    -0.84806    -1.33266   0.00000E+00
    31.19000    -0.78748    -1.33266   0.00000E+00
    31.19000    -0.72691    -1.33266   0.00000E+00
    31.19000    -0.66633    -1.33266   0.22981E+03
    31.19000    -0.60576    -1.33266   0.61752E+03
    31.19000    -0.54518    -1.33266   0.10820E+04
    31.19000    -0.48461    -1.33266   0.18538E+04
    31.19000    -0.42403    -1.33266   0.35587E+04
    31.19000    -0.36345    -1.33266   0.71205E+04
    31.19000    -0.30288    -1.33266   0.13051E+05
    31.19000    -0.24230    -1.33266   0.20088E+05
    31.19000    -0.18173    -1.33266   0.24992E+05
    31.19000    -0.12115    -1.33266   0.25290E+05
    31.19000    -0.06058    -1.33266   0.22589E+05
    31.19000     0.00000    -1.33266   0.21532E+05
    31.19000     0.06058    -1.33266   0.24400E+05
    31.19000     0.12115    -1.33266   0.28041E+05
    31.19000     0.18173    -1.33266   0.27460E+05
    31.19000     0.24230    -1.33266   0.21456E+05
    31.19000     0.30288    -1.33266   0.13335E+05
    31.19000     0.36345    -1.33266   0.68835E+04
    31.19000     0.42403    -1.33266   0.33204E+04
    31.19000     0.48461    -1.33266   0.17934E+04
    31.19000     0.54518    -1.33266   0.11319E+04
    31.19000     0.60576    -1.33266   0.66016E+03
    31.19000     0.66633    -1.33266   0.23169E+03
    31.19000     0.72691    -1.33266   0.00000E+00
    31.19000     0.78748    -1.33266   0.00000E+00
    31.19000     0.84806    -1.33266   0.00000E+00
    31.19000     0.90864    -1.33266   0.00000E+00
    31.19000     0.96921    -1.33266   0.00000E+00
    31.19000     1.02979    -1.33266   0.00000E+00
    31.19000     1.09036    -1.33266   0.00000E+00
    31.19000     1.15094    -1.33266   0.00000E+00
    31.19000     1.21151    -1.33266   0.00000E+00
    31.19000     1.27209    -1.33266   0.00000E+00
    31.19000     1.33266    -1.33266   0.00000E+00
    31.19000     1.39324    -1.33266   0.00000E+00
    31.19000     1.45382    -1.33266   0.00000E+00
    31.19000     1.51439    -1.33266   0.00000E+00
    31.19000    -1.51439    -1.27209   0.00000E+00
    31.19000    -1.45382    -1.27209   0.00000E+00
    31.19000    -1.39324    -1.27209   0.00000E+00
    31.19000    -1.33266    -1.27209   0.00000E+00
    31.19000    -1.27209    -1.27209   0.00000E+00
    31.19000    -1.21151    -1.27209   0.00000E+00
    31.19000    -1.15094    -1.27209   0.00000E+00
    31.19000    -1.09036    -1.27209   0.00000E+00
    31.19000    -1.02979    -1.27209   0.00000E+00
    31.19000    -0.96921    -1.27209   0.00000E+00
    31.19000    -0.90864    -1.27209   0.00000E+00
    31.19000    -0.84806    -1.27209   0.00000E+00
    31.19000    -0.78748    -1.27209   0.13807E+03
    31.19000    -0.72691    -1.27209   0.45747E+03
    31.19000    -0.66633    -1.27209   0.76276E+03
    31.19000    -0.60576    -1.27209   0.10123E+04
    31.19000    -0.54518    -1.27209   0.15038E+04
    31.19000    -0.48461    -1.27209   0.28976E+04
    31.19000    -0.42403    -1.27209   0.64251E+04
    31.19000    -0.36345    -1.27209   0.13716E+05
    31.19000    -0.30288    -1.27209   0.24925E+05
    31.19000    -0.24230    -1.27209   0.36318E+05
    31.19000    -0.18173    -1.27209   0.41378E+05
    31.19000    -0.12115    -1.27209   0.36796E+05
    31.19000    -0.06058    -1.27209   0.27524E+05
    31.19000     0.00000    -1.27209   0.23525E+05
    31.19000     0.06058    -1.27209   0.29814E+05
    31.19000     0.12115    -1.27209   0.40778E+05
    31.19000     0.18173    -1.27209   0.45822E+05
    31.19000     0.24230    -1.27209   0.39932E+05
    31.19000     0.30288    -1.27209   0.27255E+05
    31.19000     0.36345    -1.27209   0.15262E+05
    31.19000     0.42403    -1.27209   0.78632E+04
    31.19000     0.48461    -1.27209   0.44165E+04
    31.19000     0.54518    -1.27209   0.28369E+04
    31.19000     0.60576    -1.27209   0.18418E+04
    31.19000     0.66633    -1.27209   0.10486E+04
    31.19000     0.72691    -1.27209   0.46869E+03
    31.19000     0.78748    -1.27209   0.13605E+03
    31.19000     0.84806    -1.27209   0.00000E+00
    31.19000     0.90864    -1.27209   0.00000E+00
    31.19000     0.96921    -1.27209   0.00000E+00
    31.19000     1.02979    -1.27209   0.00000E+00
    31.19000     1.09036    -1.27209   0.00000E+00
    31.19000     1.15094    -1.27209   0.00000E+00
    31.19000     1.21151    -1.27209   0.00000E+00
    31.19000     1.27209    -1.27209   0.00000E+00
    31.19000     1.33266    -1.27209   0.00000E+00
    31.19000     1.39324    -1.27209   0.00000E+00
    31.19000     1.45382    -1.27209   0.00000E+00
    31.19000     1.51439    -1.27209   0.00000E+00
    31.19000    -1.51439    -1.21151   0.00000E+00
    31.19000    -1.45382    -1.21151   0.00000E+00
    31.19000    -1.39324    -1.21151   0.00000E+00
    31.19000    -1.33266    -1.21151   0.00000E+00
    31.19000    -1.27209    -1.21151   0.00000E+00
    31.19000    -1.21151    -1.21151   0.00000E+00
    31.19000    -1.15094    -1.21151   0.00000E+00
    31.19000    -1.09036    -1.21151   0.00000E+00
    31.19000    -1.02979    -1.21151   0.00000E+00
    31.19000    -0.96921    -1.21151   0.00000E+00
    31.19000    -0.90864    -1.21151   0.00000E+00
    31.19000    -0.84806    -1.21151   0.41324E+03
    31.19000    -0.78748    -1.21151   0.92467E+03
    31.19000    -0.72691    -1.21151   0.12901E+04
    31.19000    -0.66633    -1.21151   0.11983E+04
    31.19000    -0.60576    -1.21151   0.10902E+04
    31.19000    -0.54518    -1.21151   0.19937E+04
    31.19000    -0.48461    -1.21151   0.50183E+04
    31.19000    -0.42403    -1.21151   0.11871E+05
    31.19000    -0.36345    -1.21151   0.24536E+05
    31.19000    -0.30288    -1.21151   0.41916E+05
    31.19000    -0.24230    -1.21151   0.56770E+05
    31.19000    -0.18173    -1.21151   0.59200E+05
    31.19000    -0.12115    -1.21151   0.46142E+05
    31.19000    -0.06058    -1.21151   0.27203E+05
    31.19000     0.00000    -1.21151   0.18466E+05
    31.19000     0.06058    -1.21151   0.28290E+05
    31.19000     0.12115    -1.21151   0.49076E+05
    31.19000     0.18173    -1.21151   0.64052E+05
    31.19000     0.24230    -1.21151   0.62377E+05
    31.19000     0.30288    -1.21151   0.47057E+05
    31.19000     0.36345    -1.21151   0.28978E+05
    31.19000     0.42403    -1.21151   0.15987E+05
    31.19000     0.48461    -1.21151   0.88755E+04
    31.19000     0.54518    -1.21151   0.51223E+04
    31.19000     0.60576    -1.21151   0.29435E+04
    31.19000     0.66633    -1.21151   0.17122E+04
    31.19000     0.72691    -1.21151   0.10493E+04
    31.19000     0.78748    -1.21151   0.68177E+03
    31.19000     0.84806    -1.21151   0.41430E+03
    31.19000     0.90864    -1.21151   0.00000E+00
    31.19000     0.96921    -1.21151   0.00000E+00
    31.19000     1.02979    -1.21151   0.00000E+00
    31.19000     1.09036    -1.21151   0.00000E+00
    31.19000     1.15094    -1.21151   0.00000E+00
    31.19000     1.21151    -1.21151   0.00000E+00
    31.19000     1.27209    -1.21151   0.00000E+00
    31.19000     1.33266    -1.21151   0.00000E+00
    31.19000     1.39324    -1.21151   0.00000E+00
    31.19000     1.45382    -1.21151   0.00000E+00
    31.19000     1.51439    -1.21151   0.00000E+00
    31.19000    -1.51439    -1.15094   0.00000E+00
    31.19000    -1.45382    -1.15094   0.00000E+00
    31.19000    -1.39324    -1.15094   0.00000E+00
    31.19000    -1.33266    -1.15094   0.00000E+00
    31.19000    -1.27209    -1.15094   0.00000E+00
    31.19000    -1.21151    -1.15094   0.00000E+00
    31.19000    -1.15094    -1.15094   0.00000E+00
    31.19000    -1.09036    -1.15094   0.00000E+00
    31.19000    -1.02979    -1.15094   0.00000E+00
    31.19000    -0.96921    -1.15094   0.12200E+03
    31.19000    -0.90864    -1.15094   0.65175E+03
    31.19000    -0.84806    -1.15094   0.13637E+04
    31.19000    -0.78748    -1.15094   0.22177E+04
    31.19000    -0.72691    -1.15094   0.23075E+04
    31.19000    -0.66633    -1.15094   0.12342E+04
    31.19000    -0.60576    -1.15094   0.52858E+03
    31.19000    -0.54518    -1.15094   0.24873E+04
    31.19000    -0.48461    -1.15094   0.87787E+04
    31.19000    -0.42403    -1.15094   0.21202E+05
    31.19000    -0.36345    -1.15094   0.41140E+05
    31.19000    -0.30288    -1.15094   0.64972E+05
    31.19000    -0.24230    -1.15094   0.81406E+05
    31.19000    -0.18173    -1.15094   0.78153E+05
    31.19000    -0.12115    -1.15094   0.54056E+05
    31.19000    -0.06058    -1.15094   0.23904E+05
    31.19000     0.00000    -1.15094   0.91488E+04
    31.19000     0.06058    -1.15094   0.21333E+05
    31.19000     0.12115    -1.15094   0.52249E+05
    31.19000     0.18173    -1.15094   0.80052E+05
    31.19000     0.24230    -1.15094   0.86838E+05
    31.19000     0.30288    -1.15094   0.71692E+05
    31.19000     0.36345    -1.15094   0.47382E+05
    31.19000     0.42403    -1.15094   0.26586E+05
    31.19000     0.48461    -1.15094   0.13425E+05
    31.19000     0.54518    -1.15094   0.60945E+04
    31.19000     0.60576    -1.15094   0.24270E+04
    31.19000     0.66633    -1.15094   0.11810E+04
    31.19000     0.72691    -1.15094   0.10665E+04
    31.19000     0.78748    -1.15094   0.10817E+04
    31.19000     0.84806    -1.15094   0.10203E+04
    31.19000     0.90864    -1.15094   0.79076E+03
    31.19000     0.96921    -1.15094   0.17917E+03
    31.19000     1.02979    -1.15094   0.00000E+00
    31.19000     1.09036    -1.15094   0.00000E+00
    31.19000     1.15094    -1.15094   0.00000E+00
    31.19000     1.21151    -1.15094   0.00000E+00
    31.19000     1.27209    -1.15094   0.00000E+00
    31.19000     1.33266    -1.15094   0.00000E+00
    31.19000     1.39324    -1.15094   0.00000E+00
    31.19000     1.45382    -1.15094   0.00000E+00
    31.19000     1.51439    -1.15094   0.00000E+00
    31.19000    -1.51439    -1.09036   0.00000E+00
    31.19000    -1.45382    -1.09036   0.00000E+00
    31.19000    -1.39324    -1.09036   0.00000E+00
    31.19000    -1.33266    -1.09036   0.00000E+00
    31.19000    -1.27209    -1.09036   0.00000E+00
    31.19000    -1.21151    -1.09036   0.00000E+00
    31.19000    -1.15094    -1.09036   0.00000E+00
    31.19000    -1.09036    -1.09036   0.00000E+00
    31.19000    -1.02979    -1.09036   0.22774E+03
    31.19000    -0.96921    -1.09036   0.94808E+03
    31.19000    -0.90864    -1.09036   0.17296E+04
    31.19000    -0.84806    -1.09036   0.30407E+04
    31.19000    -0.78748    -1.09036   0.43755E+04
    31.19000    -0.72691    -1.09036   0.38958E+04
    31.19000    -0.66633    -1.09036   0.14092E+04
    31.19000    -0.60576    -1.09036   0.20904E+03
    31.19000    -0.54518    -1.09036   0.44053E+04
    31.19000    -0.48461    -1.09036   0.16220E+05
    31.19000    -0.42403    -1.09036   0.36797E+05
    31.19000    -0.36345    -1.09036   0.65604E+05
    31.19000    -0.30288    -1.09036   0.95466E+05
    31.19000    -0.24230    -1.09036   0.11148E+06
    31.19000    -0.18173    -1.09036   0.10095E+06
    31.19000    -0.12115    -1.09036   0.66276E+05
    31.19000    -0.06058    -1.09036   0.26600E+05
    31.19000     0.00000    -1.09036   0.61198E+04
    31.19000     0.06058    -1.09036   0.18258E+05
    31.19000     0.12115    -1.09036   0.56039E+05
    31.19000     0.18173    -1.09036   0.95481E+05
    31.19000     0.24230    -1.09036   0.11223E+06
    31.19000     0.30288    -1.09036   0.99285E+05
    31.19000     0.36345    -1.09036   0.69032E+05
    31.19000     0.42403    -1.09036   0.38913E+05
    31.19000     0.48461    -1.09036   0.17893E+05
    31.19000     0.54518    -1.09036   0.60497E+04
    31.19000     0.60576    -1.09036   0.91386E+03
    31.19000     0.66633    -1.09036   0.15433E+03
    31.19000     0.72691    -1.09036   0.11075E+04
    31.19000     0.78748    -1.09036   0.17434E+04
    31.19000     0.84806    -1.09036   0.18290E+04
    31.19000     0.90864    -1.09036   0.17675E+04
    31.19000     0.96921    -1.09036   0.13143E+04
    31.19000     1.02979    -1.09036   0.33694E+03
    31.19000     1.09036    -1.09036   0.00000E+00
    31.19000     1.15094    -1.09036   0.00000E+00
    31.19000     1.21151    -1.09036   0.00000E+00
    31.19000     1.27209    -1.09036   0.00000E+00
    31.19000     1.33266    -1.09036   0.00000E+00
    31.19000     1.39324    -1.09036   0.00000E+00
    31.19000     1.45382    -1.09036   0.00000E+00
    31.19000     1.51439    -1.09036   0.00000E+00
    31.19000    -1.51439    -1.02979   0.00000E+00
    31.19000    -1.45382    -1.02979   0.00000E+00
    31.19000    -1.39324    -1.02979   0.00000E+00
    31.19000    -1.33266    -1.02979   0.00000E+00
    31.19000    -1.27209    -1.02979   0.00000E+00
    31.19000    -1.21151    -1.02979   0.00000E+00
    31.19000    -1.15094    -1.02979   0.00000E+00
    31.19000    -1.09036    -1.02979   0.30403E+03
    31.19000    -1.02979    -1.02979   0.15644E+04
    31.19000    -0.96921    -1.02979   0.29116E+04
    31.19000    -0.90864    -1.02979   0.44998E+04
    31.19000    -0.84806    -1.02979   0.68704E+04
    31.19000    -0.78748    -1.02979   0.88076E+04
    31.19000    -0.72691    -1.02979   0.77691E+04
    31.19000    -0.66633    -1.02979   0.43955E+04
    31.19000    -0.60576    -1.02979   0.43399E+04
    31.19000    -0.54518    -1.02979   0.13573E+05
    31.19000    -0.48461    -1.02979   0.34028E+05
    31.19000    -0.42403    -1.02979   0.64635E+05
    31.19000    -0.36345    -1.02979   0.10163E+06
    31.19000    -0.30288    -1.02979   0.13462E+06
    31.19000    -0.24230    -1.02979   0.14760E+06
    31.19000    -0.18173    -1.02979   0.13065E+06
    31.19000    -0.12115    -1.02979   0.90629E+05
    31.19000    -0.06058    -1.02979   0.48066E+05
    31.19000     0.00000    -1.02979   0.24820E+05
    31.19000     0.06058    -1.02979   0.33325E+05
    31.19000     0.12115    -1.02979   0.69886E+05
    31.19000     0.18173    -1.02979   0.11361E+06
    31.19000     0.24230    -1.02979   0.13760E+06
    31.19000     0.30288    -1.02979   0.12853E+06
    31.19000     0.36345    -1.02979   0.95500E+05
    31.19000     0.42403    -1.02979   0.58124E+05
    31.19000     0.48461    -1.02979   0.29543E+05
    31.19000     0.54518    -1.02979   0.12295E+05
    31.19000     0.60576    -1.02979   0.43358E+04
    31.19000     0.66633    -1.02979   0.27822E+04
    31.19000     0.72691    -1.02979   0.39137E+04
    31.19000     0.78748    -1.02979   0.46474E+04
    31.19000     0.84806    -1.02979   0.44414E+04
    31.19000     0.90864    -1.02979   0.40504E+04
    31.19000     0.96921    -1.02979   0.34013E+04
    31.19000     1.02979    -1.02979   0.20368E+04
    31.19000     1.09036    -1.02979   0.41326E+03
    31.19000     1.15094    -1.02979   0.00000E+00
    31.19000     1.21151    -1.02979   0.00000E+00
    31.19000     1.27209    -1.02979   0.00000E+00
    31.19000     1.33266    -1.02979   0.00000E+00
    31.19000     1.39324    -1.02979   0.00000E+00
    31.19000     1.45382    -1.02979   0.00000E+00
    31.19000     1.51439    -1.02979   0.00000E+00
    31.19000    -1.51439    -0.96921   0.00000E+00
    31.19000    -1.45382    -0.96921   0.00000E+00
    31.19000    -1.39324    -0.96921   0.00000E+00
    31.19000    -1.33266    -0.96921   0.00000E+00
    31.19000    -1.27209    -0.96921   0.00000E+00
    31.19000    -1.21151    -0.96921   0.00000E+00
    31.19000    -1.15094    -0.96921   0.27843E+03
    31.19000    -1.09036    -0.96921   0.23883E+04
    31.19000    -1.02979    -0.96921   0.53890E+04
    31.19000    -0.96921    -0.96921   0.86326E+04
    31.19000    -0.90864    -0.96921   0.12147E+05
    31.19000    -0.84806    -0.96921   0.16157E+05
    31.19000    -0.78748    -0.96921   0.18903E+05
    31.19000    -0.72691    -0.96921   0.17909E+05
    31.19000    -0.66633    -0.96921   0.15562E+05
    31.19000    -0.60576    -0.96921   0.20256E+05
    31.19000    -0.54518    -0.96921   0.39078E+05
    31.19000    -0.48461    -0.96921   0.71577E+05
    31.19000    -0.42403    -0.96921   0.11185E+06
    31.19000    -0.36345    -0.96921   0.15186E+06
    31.19000    -0.30288    -0.96921   0.18037E+06
    31.19000    -0.24230    -0.96921   0.18550E+06
    31.19000    -0.18173    -0.96921   0.16458E+06
    31.19000    -0.12115    -0.96921   0.12879E+06
    31.19000    -0.06058    -0.96921   0.94636E+05
    31.19000     0.00000    -0.96921   0.74244E+05
    31.19000     0.06058    -0.96921   0.74800E+05
    31.19000     0.12115    -0.96921   0.98121E+05
    31.19000     0.18173    -0.96921   0.13387E+06
    31.19000     0.24230    -0.96921   0.15992E+06
    31.19000     0.30288    -0.96921   0.15865E+06
    31.19000     0.36345    -0.96921   0.13177E+06
    31.19000     0.42403    -0.96921   0.94968E+05
    31.19000     0.48461    -0.96921   0.61890E+05
    31.19000     0.54518    -0.96921   0.37601E+05
    31.19000     0.60576    -0.96921   0.22713E+05
    31.19000     0.66633    -0.96921   0.16148E+05
    31.19000     0.72691    -0.96921   0.14491E+05
    31.19000     0.78748    -0.96921   0.13739E+05
    31.19000     0.84806    -0.96921   0.12342E+05
    31.19000     0.90864    -0.96921   0.10675E+05
    31.19000     0.96921    -0.96921   0.86700E+04
    31.19000     1.02979    -0.96921   0.58793E+04
    31.19000     1.09036    -0.96921   0.27549E+04
    31.19000     1.15094    -0.96921   0.33565E+03
    31.19000     1.21151    -0.96921   0.00000E+00
    31.19000     1.27209    -0.96921   0.00000E+00
    31.19000     1.33266    -0.96921   0.00000E+00
    31.19000     1.39324    -0.96921   0.00000E+00
    31.19000     1.45382    -0.96921   0.00000E+00
    31.19000     1.51439    -0.96921   0.00000E+00
    31.19000    -1.51439    -0.90864   0.00000E+00
    31.19000    -1.45382    -0.90864   0.00000E+00
    31.19000    -1.39324    -0.90864   0.00000E+00
    31.19000    -1.33266    -0.90864   0.00000E+00
    31.19000    -1.27209    -0.90864   0.00000E+00
    31.19000    -1.21151    -0.90864   0.00000E+00
    31.19000    -1.15094    -0.90864   0.29339E+04
    31.19000    -1.09036    -0.90864   0.79596E+04
    31.19000    -1.02979    -0.90864   0.14573E+05
    31.19000    -0.96921    -0.90864   0.21718E+05
    31.19000    -0.90864    -0.90864   0.28830E+05
    31.19000    -0.84806    -0.90864   0.35621E+05
    31.19000    -0.78748    -0.90864   0.40154E+05
    31.19000    -0.72691    -0.90864   0.40747E+05
    31.19000    -0.66633    -0.90864   0.42060E+05
    31.19000    -0.60576    -0.90864   0.55080E+05
    31.19000    -0.54518    -0.90864   0.86818E+05
    31.19000    -0.48461    -0.90864   0.13208E+06
    31.19000    -0.42403    -0.90864   0.17754E+06
    31.19000    -0.36345    -0.90864   0.21057E+06
    31.19000    -0.30288    -0.90864   0.22297E+06
    31.19000    -0.24230    -0.90864   0.21340E+06
    31.19000    -0.18173    -0.90864   0.19083E+06
    31.19000    -0.12115    -0.90864   0.16955E+06
    31.19000    -0.06058    -0.90864   0.15577E+06
    31.19000     0.00000    -0.90864   0.14452E+06
    31.19000     0.06058    -0.90864   0.13366E+06
    31.19000     0.12115    -0.90864   0.13244E+06
    31.19000     0.18173    -0.90864   0.14848E+06
    31.19000     0.24230    -0.90864   0.17267E+06
    31.19000     0.30288    -0.90864   0.18614E+06
    31.19000     0.36345    -0.90864   0.17887E+06
    31.19000     0.42403    -0.90864   0.15485E+06
    31.19000     0.48461    -0.90864   0.12296E+06
    31.19000     0.54518    -0.90864   0.90667E+05
    31.19000     0.60576    -0.90864   0.64293E+05
    31.19000     0.66633    -0.90864   0.47664E+05
    31.19000     0.72691    -0.90864   0.39319E+05
    31.19000     0.78748    -0.90864   0.34546E+05
    31.19000     0.84806    -0.90864   0.30189E+05
    31.19000     0.90864    -0.90864   0.25535E+05
    31.19000     0.96921    -0.90864   0.20249E+05
    31.19000     1.02979    -0.90864   0.14126E+05
    31.19000     1.09036    -0.90864   0.79992E+04
    31.19000     1.15094    -0.90864   0.30735E+04
    31.19000     1.21151    -0.90864   0.00000E+00
    31.19000     1.27209    -0.90864   0.00000E+00
    31.19000     1.33266    -0.90864   0.00000E+00
    31.19000     1.39324    -0.90864   0.00000E+00
    31.19000     1.45382    -0.90864   0.00000E+00
    31.19000     1.51439    -0.90864   0.00000E+00
    31.19000    -1.51439    -0.84806   0.00000E+00
    31.19000    -1.45382    -0.84806   0.00000E+00
    31.19000    -1.39324    -0.84806   0.00000E+00
    31.19000    -1.33266    -0.84806   0.00000E+00
    31.19000    -1.27209    -0.84806   0.00000E+00
    31.19000    -1.21151    -0.84806   0.25757E+04
    31.19000    -1.15094    -0.84806   0.86629E+04
    31.19000    -1.09036    -0.84806   0.17632E+05
    31.19000    -1.02979    -0.84806   0.29078E+05
    31.19000    -0.96921    -0.84806   0.41572E+05
    31.19000    -0.90864    -0.84806   0.53984E+05
    31.19000    -0.84806    -0.84806   0.65644E+05
    31.19000    -0.78748    -0.84806   0.74587E+05
    31.19000    -0.72691    -0.84806   0.79659E+05
    31.19000    -0.66633    -0.84806   0.86850E+05
    31.19000    -0.60576    -0.84806   0.10855E+06
    31.19000    -0.54518    -0.84806   0.15082E+06
    31.19000    -0.48461    -0.84806   0.20320E+06
    31.19000    -0.42403    -0.84806   0.24478E+06
    31.19000    -0.36345    -0.84806   0.25953E+06
    31.19000    -0.30288    -0.84806   0.24566E+06
    31.19000    -0.24230    -0.84806   0.21636E+06
    31.19000    -0.18173    -0.84806   0.19360E+06
    31.19000    -0.12115    -0.84806   0.19248E+06
    31.19000    -0.06058    -0.84806   0.20513E+06
    31.19000     0.00000    -0.84806   0.20660E+06
    31.19000     0.06058    -0.84806   0.18406E+06
    31.19000     0.12115    -0.84806   0.15451E+06
    31.19000     0.18173    -0.84806   0.14625E+06
    31.19000     0.24230    -0.84806   0.16778E+06
    31.19000     0.30288    -0.84806   0.20185E+06
    31.19000     0.36345    -0.84806   0.22506E+06
    31.19000     0.42403    -0.84806   0.22487E+06
    31.19000     0.48461    -0.84806   0.20168E+06
    31.19000     0.54518    -0.84806   0.16475E+06
    31.19000     0.60576    -0.84806   0.12727E+06
    31.19000     0.66633    -0.84806   0.99113E+05
    31.19000     0.72691    -0.84806   0.81429E+05
    31.19000     0.78748    -0.84806   0.69430E+05
    31.19000     0.84806    -0.84806   0.58955E+05
    31.19000     0.90864    -0.84806   0.48559E+05
    31.19000     0.96921    -0.84806   0.37766E+05
    31.19000     1.02979    -0.84806   0.26656E+05
    31.19000     1.09036    -0.84806   0.16425E+05
    31.19000     1.15094    -0.84806   0.83213E+04
    31.19000     1.21151    -0.84806   0.25771E+04
    31.19000     1.27209    -0.84806   0.00000E+00
    31.19000     1.33266    -0.84806   0.00000E+00
    31.19000     1.39324    -0.84806   0.00000E+00
    31.19000     1.45382    -0.84806   0.00000E+00
    31.19000     1.51439    -0.84806   0.00000E+00
    31.19000    -1.51439    -0.78748   0.00000E+00
    31.19000    -1.45382    -0.78748   0.00000E+00
    31.19000    -1.39324    -0.78748   0.00000E+00
    31.19000    -1.33266    -0.78748   0.00000E+00
    31.19000    -1.27209    -0.78748   0.12879E+04
    31.19000    -1.21151    -0.78748   0.71332E+04
    31.19000    -1.15094    -0.78748   0.15644E+05
    31.19000    -1.09036    -0.78748   0.27123E+05
    31.19000    -1.02979    -0.78748   0.41675E+05
    31.19000    -0.96921    -0.78748   0.58277E+05
    31.19000    -0.90864    -0.78748   0.76091E+05
    31.19000    -0.84806    -0.78748   0.94629E+05
    31.19000    -0.78748    -0.78748   0.11164E+06
    31.19000    -0.72691    -0.78748   0.12485E+06
    31.19000    -0.66633    -0.78748   0.13881E+06
    31.19000    -0.60576    -0.78748   0.16501E+06
    31.19000    -0.54518    -0.78748   0.20869E+06
    31.19000    -0.48461    -0.78748   0.25678E+06
    31.19000    -0.42403    -0.78748   0.28447E+06
    31.19000    -0.36345    -0.78748   0.27512E+06
    31.19000    -0.30288    -0.78748   0.23415E+06
    31.19000    -0.24230    -0.78748   0.18734E+06
    31.19000    -0.18173    -0.78748   0.16567E+06
    31.19000    -0.12115    -0.78748   0.18220E+06
    31.19000    -0.06058    -0.78748   0.21658E+06
    31.19000     0.00000    -0.78748   0.22905E+06
    31.19000     0.06058    -0.78748   0.19916E+06
    31.19000     0.12115    -0.78748   0.14895E+06
    31.19000     0.18173    -0.78748   0.12197E+06
    31.19000     0.24230    -0.78748   0.14172E+06
    31.19000     0.30288    -0.78748   0.19464E+06
    31.19000     0.36345    -0.78748   0.24773E+06
    31.19000     0.42403    -0.78748   0.27436E+06
    31.19000     0.48461    -0.78748   0.26664E+06
    31.19000     0.54518    -0.78748   0.23401E+06
    31.19000     0.60576    -0.78748   0.19372E+06
    31.19000     0.66633    -0.78748   0.15886E+06
    31.19000     0.72691    -0.78748   0.13214E+06
    31.19000     0.78748    -0.78748   0.10994E+06
    31.19000     0.84806    -0.78748   0.89485E+05
    31.19000     0.90864    -0.78748   0.70502E+05
    31.19000     0.96921    -0.78748   0.53131E+05
    31.19000     1.02979    -0.78748   0.37528E+05
    31.19000     1.09036    -0.78748   0.24499E+05
    31.19000     1.15094    -0.78748   0.14511E+05
    31.19000     1.21151    -0.78748   0.68911E+04
    31.19000     1.27209    -0.78748   0.12860E+04
    31.19000     1.33266    -0.78748   0.00000E+00
    31.19000     1.39324    -0.78748   0.00000E+00
    31.19000     1.45382    -0.78748   0.00000E+00
    31.19000     1.51439    -0.78748   0.00000E+00
    31.19000    -1.51439    -0.72691   0.00000E+00
    31.19000    -1.45382    -0.72691   0.00000E+00
    31.19000    -1.39324    -0.72691   0.00000E+00
    31.19000    -1.33266    -0.72691   0.00000E+00
    31.19000    -1.27209    -0.72691   0.45455E+04
    31.19000    -1.21151    -0.72691   0.11830E+05
    31.19000    -1.15094    -0.72691   0.20174E+05
    31.19000    -1.09036    -0.72691   0.29951E+05
    31.19000    -1.02979    -0.72691   0.42287E+05
    31.19000    -0.96921    -0.72691   0.57945E+05
    31.19000    -0.90864    -0.72691   0.78003E+05
    31.19000    -0.84806    -0.72691   0.10313E+06
    31.19000    -0.78748    -0.72691   0.13030E+06
    31.19000    -0.72691    -0.72691   0.15378E+06
    31.19000    -0.66633    -0.72691   0.17318E+06
    31.19000    -0.60576    -0.72691   0.19676E+06
    31.19000    -0.54518    -0.72691   0.23024E+06
    31.19000    -0.48461    -0.72691   0.26308E+06
    31.19000    -0.42403    -0.72691   0.27259E+06
    31.19000    -0.36345    -0.72691   0.24442E+06
    31.19000    -0.30288    -0.72691   0.18840E+06
    31.19000    -0.24230    -0.72691   0.13521E+06
    31.19000    -0.18173    -0.72691   0.11660E+06
    31.19000    -0.12115    -0.72691   0.14122E+06
    31.19000    -0.06058    -0.72691   0.18334E+06
    31.19000     0.00000    -0.72691   0.20033E+06
    31.19000     0.06058    -0.72691   0.17062E+06
    31.19000     0.12115    -0.72691   0.11606E+06
    31.19000     0.18173    -0.72691   0.82911E+05
    31.19000     0.24230    -0.72691   0.10071E+06
    31.19000     0.30288    -0.72691   0.16072E+06
    31.19000     0.36345    -0.72691   0.22901E+06
    31.19000     0.42403    -0.72691   0.27392E+06
    31.19000     0.48461    -0.72691   0.28345E+06
    31.19000     0.54518    -0.72691   0.26529E+06
    31.19000     0.60576    -0.72691   0.23497E+06
    31.19000     0.66633    -0.72691   0.20296E+06
    31.19000     0.72691    -0.72691   0.17090E+06
    31.19000     0.78748    -0.72691   0.13761E+06
    31.19000     0.84806    -0.72691   0.10493E+06
    31.19000     0.90864    -0.72691   0.76606E+05
    31.19000     0.96921    -0.72691   0.54553E+05
    31.19000     1.02979    -0.72691   0.38449E+05
    31.19000     1.09036    -0.72691   0.27172E+05
    31.19000     1.15094    -0.72691   0.18936E+05
    31.19000     1.21151    -0.72691   0.11590E+05
    31.19000     1.27209    -0.72691   0.45567E+04
    31.19000     1.33266    -0.72691   0.00000E+00
    31.19000     1.39324    -0.72691   0.00000E+00
    31.19000     1.45382    -0.72691   0.00000E+00
    31.19000     1.51439    -0.72691   0.00000E+00
    31.19000    -1.51439    -0.66633   0.00000E+00
    31.19000    -1.45382    -0.66633   0.00000E+00
    31.19000    -1.39324    -0.66633   0.00000E+00
    31.19000    -1.33266    -0.66633   0.17252E+04
    31.19000    -1.27209    -0.66633   0.81946E+04
    31.19000    -1.21151    -0.66633   0.15812E+05
    31.19000    -1.15094    -0.66633   0.21785E+05
    31.19000    -1.09036    -0.66633   0.25683E+05
    31.19000    -1.02979    -0.66633   0.29689E+05
    31.19000    -0.96921    -0.66633   0.37683E+05
    31.19000    -0.90864    -0.66633   0.54539E+05
    31.19000    -0.84806    -0.66633   0.83226E+05
    31.19000    -0.78748    -0.66633   0.11948E+06
    31.19000    -0.72691    -0.66633   0.15206E+06
    31.19000    -0.66633    -0.66633   0.17309E+06
    31.19000    -0.60576    -0.66633   0.18656E+06
    31.19000    -0.54518    -0.66633   0.20097E+06
    31.19000    -0.48461    -0.66633   0.21369E+06
    31.19000    -0.42403    -0.66633   0.20929E+06
    31.19000    -0.36345    -0.66633   0.17657E+06
    31.19000    -0.30288    -0.66633   0.12461E+06
    31.19000    -0.24230    -0.66633   0.79763E+05
    31.19000    -0.18173    -0.66633   0.66588E+05
    31.19000    -0.12115    -0.66633   0.88588E+05
    31.19000    -0.06058    -0.66633   0.12322E+06
    31.19000     0.00000    -0.66633   0.13744E+06
    31.19000     0.06058    -0.66633   0.11500E+06
    31.19000     0.12115    -0.66633   0.72106E+05
    31.19000     0.18173    -0.66633   0.44711E+05
    31.19000     0.24230    -0.66633   0.58447E+05
    31.19000     0.30288    -0.66633   0.10957E+06
    31.19000     0.36345    -0.66633   0.17196E+06
    31.19000     0.42403    -0.66633   0.21920E+06
    31.19000     0.48461    -0.66633   0.24097E+06
    31.19000     0.54518    -0.66633   0.24257E+06
    31.19000     0.60576    -0.66633   0.23271E+06
    31.19000     0.66633    -0.66633   0.21340E+06
    31.19000     0.72691    -0.66633   0.18188E+06
    31.19000     0.78748    -0.66633   0.13959E+06
    31.19000     0.84806    -0.66633   0.95536E+05
    31.19000     0.90864    -0.66633   0.60181E+05
    31.19000     0.96921    -0.66633   0.38295E+05
    31.19000     1.02979    -0.66633   0.28090E+05
    31.19000     1.09036    -0.66633   0.24433E+05
    31.19000     1.15094    -0.66633   0.21732E+05
    31.19000     1.21151    -0.66633   0.16325E+05
    31.19000     1.27209    -0.66633   0.84796E+04
    31.19000     1.33266    -0.66633   0.17269E+04
    31.19000     1.39324    -0.66633   0.00000E+00
    31.19000     1.45382    -0.66633   0.00000E+00
    31.19000     1.51439    -0.66633   0.00000E+00
    31.19000    -1.51439    -0.60576   0.00000E+00
    31.19000    -1.45382    -0.60576   0.00000E+00
    31.19000    -1.39324    -0.60576   0.00000E+00
    31.19000    -1.33266    -0.60576   0.40359E+04
    31.19000    -1.27209    -0.60576   0.12093E+05
    31.19000    -1.21151    -0.60576   0.20685E+05
    31.19000    -1.15094    -0.60576   0.25073E+05
    31.19000    -1.09036    -0.60576   0.22785E+05
    31.19000    -1.02979    -0.60576   0.16299E+05
    31.19000    -0.96921    -0.60576   0.13078E+05
    31.19000    -0.90864    -0.60576   0.23106E+05
    31.19000    -0.84806    -0.60576   0.52586E+05
    31.19000    -0.78748    -0.60576   0.95754E+05
    31.19000    -0.72691    -0.60576   0.13466E+06
    31.19000    -0.66633    -0.60576   0.15288E+06
    31.19000    -0.60576    -0.60576   0.15055E+06
    31.19000    -0.54518    -0.60576   0.14138E+06
    31.19000    -0.48461    -0.60576   0.13420E+06
    31.19000    -0.42403    -0.60576   0.12313E+06
    31.19000    -0.36345    -0.60576   0.98867E+05
    31.19000    -0.30288    -0.60576   0.64944E+05
    31.19000    -0.24230    -0.60576   0.37719E+05
    31.19000    -0.18173    -0.60576   0.31321E+05
    31.19000    -0.12115    -0.60576   0.45194E+05
    31.19000    -0.06058    -0.60576   0.64869E+05
    31.19000     0.00000    -0.60576   0.72722E+05
    31.19000     0.06058    -0.60576   0.60549E+05
    31.19000     0.12115    -0.60576   0.36355E+05
    31.19000     0.18173    -0.60576   0.19699E+05
    31.19000     0.24230    -0.60576   0.27097E+05
    31.19000     0.30288    -0.60576   0.59048E+05
    31.19000     0.36345    -0.60576   0.10102E+06
    31.19000     0.42403    -0.60576   0.13745E+06
    31.19000     0.48461    -0.60576   0.16395E+06
    31.19000     0.54518    -0.60576   0.18467E+06
    31.19000     0.60576    -0.60576   0.19964E+06
    31.19000     0.66633    -0.60576   0.19906E+06
    31.19000     0.72691    -0.60576   0.17292E+06
    31.19000     0.78748    -0.60576   0.12453E+06
    31.19000     0.84806    -0.60576   0.71358E+05
    31.19000     0.90864    -0.60576   0.32351E+05
    31.19000     0.96921    -0.60576   0.15550E+05
    31.19000     1.02979    -0.60576   0.16297E+05
    31.19000     1.09036    -0.60576   0.23486E+05
    31.19000     1.15094    -0.60576   0.26964E+05
    31.19000     1.21151    -0.60576   0.22533E+05
    31.19000     1.27209    -0.60576   0.12920E+05
    31.19000     1.33266    -0.60576   0.40779E+04
    31.19000     1.39324    -0.60576   0.00000E+00
    31.19000     1.45382    -0.60576   0.00000E+00
    31.19000     1.51439    -0.60576   0.00000E+00
    31.19000    -1.51439    -0.54518   0.00000E+00
    31.19000    -1.45382    -0.54518   0.00000E+00
    31.19000    -1.39324    -0.54518   0.81452E+03
    31.19000    -1.33266    -0.54518   0.62864E+04
    31.19000    -1.27209    -0.54518   0.16347E+05
    31.19000    -1.21151    -0.54518   0.27912E+05
    31.19000    -1.15094    -0.54518   0.34493E+05
    31.19000    -1.09036    -0.54518   0.30829E+05
    31.19000    -1.02979    -0.54518   0.18317E+05
    31.19000    -0.96921    -0.54518   0.69545E+04
    31.19000    -0.90864    -0.54518   0.11620E+05
    31.19000    -0.84806    -0.54518   0.42099E+05
    31.19000    -0.78748    -0.54518   0.91487E+05
    31.19000    -0.72691    -0.54518   0.13532E+06
    31.19000    -0.66633    -0.54518   0.14886E+06
    31.19000    -0.60576    -0.54518   0.12879E+06
    31.19000    -0.54518    -0.54518   0.94909E+05
    31.19000    -0.48461    -0.54518   0.68465E+05
    31.19000    -0.42403    -0.54518   0.53079E+05
    31.19000    -0.36345    -0.54518   0.39745E+05
    31.19000    -0.30288    -0.54518   0.24522E+05
    31.19000    -0.24230    -0.54518   0.13673E+05
    31.19000    -0.18173    -0.54518   0.13060E+05
    31.19000    -0.12115    -0.54518   0.20062E+05
    31.19000    -0.06058    -0.54518   0.27489E+05
    31.19000     0.00000    -0.54518   0.30225E+05
    31.19000     0.06058    -0.54518   0.26417E+05
    31.19000     0.12115    -0.54518   0.17308E+05
    31.19000     0.18173    -0.54518   0.89406E+04
    31.19000     0.24230    -0.54518   0.99419E+04
    31.19000     0.30288    -0.54518   0.23631E+05
    31.19000     0.36345    -0.54518   0.44814E+05
    31.19000     0.42403    -0.54518   0.68022E+05
    31.19000     0.48461    -0.54518   0.95920E+05
    31.19000     0.54518    -0.54518   0.13322E+06
    31.19000     0.60576    -0.54518   0.17210E+06
    31.19000     0.66633    -0.54518   0.19051E+06
    31.19000     0.72691    -0.54518   0.17043E+06
    31.19000     0.78748    -0.54518   0.11685E+06
    31.19000     0.84806    -0.54518   0.56053E+05
    31.19000     0.90864    -0.54518   0.15480E+05
    31.19000     0.96921    -0.54518   0.54722E+04
    31.19000     1.02979    -0.54518   0.17024E+05
    31.19000     1.09036    -0.54518   0.32456E+05
    31.19000     1.15094    -0.54518   0.38085E+05
    31.19000     1.21151    -0.54518   0.31031E+05
    31.19000     1.27209    -0.54518   0.17676E+05
    31.19000     1.33266    -0.54518   0.63350E+04
    31.19000     1.39324    -0.54518   0.72801E+03
    31.19000     1.45382    -0.54518   0.00000E+00
    31.19000     1.51439    -0.54518   0.00000E+00
    31.19000    -1.51439    -0.48461   0.00000E+00
    31.19000    -1.45382    -0.48461   0.00000E+00
    31.19000    -1.39324    -0.48461   0.18038E+04
    31.19000    -1.33266    -0.48461   0.80314E+04
    31.19000    -1.27209    -0.48461   0.19962E+05
    31.19000    -1.21151    -0.48461   0.35765E+05
    31.19000    -1.15094    -0.48461   0.48638E+05
    31.19000    -1.09036    -0.48461   0.51023E+05
    31.19000    -1.02979    -0.48461   0.41837E+05
    31.19000    -0.96921    -0.48461   0.30777E+05
    31.19000    -0.90864    -0.48461   0.35051E+05
    31.19000    -0.84806    -0.48461   0.67363E+05
    31.19000    -0.78748    -0.48461   0.12134E+06
    31.19000    -0.72691    -0.48461   0.16884E+06
    31.19000    -0.66633    -0.48461   0.17871E+06
    31.19000    -0.60576    -0.48461   0.14389E+06
    31.19000    -0.54518    -0.48461   0.88201E+05
    31.19000    -0.48461    -0.48461   0.43125E+05
    31.19000    -0.42403    -0.48461   0.20593E+05
    31.19000    -0.36345    -0.48461   0.11665E+05
    31.19000    -0.30288    -0.48461   0.60241E+04
    31.19000    -0.24230    -0.48461   0.31458E+04
    31.19000    -0.18173    -0.48461   0.51682E+04
    31.19000    -0.12115    -0.48461   0.92773E+04
    31.19000    -0.06058    -0.48461   0.11669E+05
    31.19000     0.00000    -0.48461   0.12557E+05
    31.19000     0.06058    -0.48461   0.12762E+05
    31.19000     0.12115    -0.48461   0.10408E+05
    31.19000     0.18173    -0.48461   0.54079E+04
    31.19000     0.24230    -0.48461   0.27486E+04
    31.19000     0.30288    -0.48461   0.67580E+04
    31.19000     0.36345    -0.48461   0.16581E+05
    31.19000     0.42403    -0.48461   0.32869E+05
    31.19000     0.48461    -0.48461   0.63993E+05
    31.19000     0.54518    -0.48461   0.11566E+06
    31.19000     0.60576    -0.48461   0.17366E+06
    31.19000     0.66633    -0.48461   0.20602E+06
    31.19000     0.72691    -0.48461   0.18924E+06
    31.19000     0.78748    -0.48461   0.13122E+06
    31.19000     0.84806    -0.48461   0.65844E+05
    31.19000     0.90864    -0.48461   0.25910E+05
    31.19000     0.96921    -0.48461   0.21059E+05
    31.19000     1.02979    -0.48461   0.37320E+05
    31.19000     1.09036    -0.48461   0.52669E+05
    31.19000     1.15094    -0.48461   0.53264E+05
    31.19000     1.21151    -0.48461   0.39611E+05
    31.19000     1.27209    -0.48461   0.21475E+05
    31.19000     1.33266    -0.48461   0.79694E+04
    31.19000     1.39324    -0.48461   0.15524E+04
    31.19000     1.45382    -0.48461   0.00000E+00
    31.19000     1.51439    -0.48461   0.00000E+00
    31.19000    -1.51439    -0.42403   0.00000E+00
    31.19000    -1.45382    -0.42403   0.00000E+00
    31.19000    -1.39324    -0.42403   0.25223E+04
    31.19000    -1.33266    -0.42403   0.86505E+04
    31.19000    -1.27209    -0.42403   0.21122E+05
    31.19000    -1.21151    -0.42403   0.40279E+05
    31.19000    -1.15094    -0.42403   0.61090E+05
    31.19000    -1.09036    -0.42403   0.75465E+05
    31.19000    -1.02979    -0.42403   0.79075E+05
    31.19000    -0.96921    -0.42403   0.77411E+05
    31.19000    -0.90864    -0.42403   0.85113E+05
    31.19000    -0.84806    -0.42403   0.11565E+06
    31.19000    -0.78748    -0.42403   0.16601E+06
    31.19000    -0.72691    -0.42403   0.21064E+06
    31.19000    -0.66633    -0.42403   0.21708E+06
    31.19000    -0.60576    -0.42403   0.17455E+06
    31.19000    -0.54518    -0.42403   0.10607E+06
    31.19000    -0.48461    -0.42403   0.47833E+05
    31.19000    -0.42403    -0.42403   0.17530E+05
    31.19000    -0.36345    -0.42403   0.71849E+04
    31.19000    -0.30288    -0.42403   0.27581E+04
    31.19000    -0.24230    -0.42403   0.29982E+03
    31.19000    -0.18173    -0.42403   0.15703E+04
    31.19000    -0.12115    -0.42403   0.48124E+04
    31.19000    -0.06058    -0.42403   0.67308E+04
    31.19000     0.00000    -0.42403   0.75905E+04
    31.19000     0.06058    -0.42403   0.83369E+04
    31.19000     0.12115    -0.42403   0.70176E+04
    31.19000     0.18173    -0.42403   0.29882E+04
    31.19000     0.24230    -0.42403   0.34407E+03
    31.19000     0.30288    -0.42403   0.26643E+04
    31.19000     0.36345    -0.42403   0.96752E+04
    31.19000     0.42403    -0.42403   0.24898E+05
    31.19000     0.48461    -0.42403   0.60110E+05
    31.19000     0.54518    -0.42403   0.12102E+06
    31.19000     0.60576    -0.42403   0.18888E+06
    31.19000     0.66633    -0.42403   0.22701E+06
    31.19000     0.72691    -0.42403   0.21197E+06
    31.19000     0.78748    -0.42403   0.15588E+06
    31.19000     0.84806    -0.42403   0.95698E+05
    31.19000     0.90864    -0.42403   0.62366E+05
    31.19000     0.96921    -0.42403   0.60477E+05
    31.19000     1.02979    -0.42403   0.72522E+05
    31.19000     1.09036    -0.42403   0.77551E+05
    31.19000     1.15094    -0.42403   0.66455E+05
    31.19000     1.21151    -0.42403   0.44385E+05
    31.19000     1.27209    -0.42403   0.22556E+05
    31.19000     1.33266    -0.42403   0.84109E+04
    31.19000     1.39324    -0.42403   0.20814E+04
    31.19000     1.45382    -0.42403   0.00000E+00
    31.19000     1.51439    -0.42403   0.00000E+00
    31.19000    -1.51439    -0.36345   0.00000E+00
    31.19000    -1.45382    -0.36345   0.38402E+03
    31.19000    -1.39324    -0.36345   0.27459E+04
    31.19000    -1.33266    -0.36345   0.77989E+04
    31.19000    -1.27209    -0.36345   0.18993E+05
    31.19000    -1.21151    -0.36345   0.38985E+05
    31.19000    -1.15094    -0.36345   0.66058E+05
    31.19000    -1.09036    -0.36345   0.93854E+05
    31.19000    -1.02979    -0.36345   0.11538E+06
    31.19000    -0.96921    -0.36345   0.12882E+06
    31.19000    -0.90864    -0.36345   0.14059E+06
    31.19000    -0.84806    -0.36345   0.16116E+06
    31.19000    -0.78748    -0.36345   0.19323E+06
    31.19000    -0.72691    -0.36345   0.22184E+06
    31.19000    -0.66633    -0.36345   0.22139E+06
    31.19000    -0.60576    -0.36345   0.17926E+06
    31.19000    -0.54518    -0.36345   0.11224E+06
    31.19000    -0.48461    -0.36345   0.53234E+05
    31.19000    -0.42403    -0.36345   0.21322E+05
    31.19000    -0.36345    -0.36345   0.10261E+05
    31.19000    -0.30288    -0.36345   0.52532E+04
    31.19000    -0.24230    -0.36345   0.10904E+04
    31.19000    -0.18173    -0.36345   0.15693E+03
    31.19000    -0.12115    -0.36345   0.21488E+04
    31.19000    -0.06058    -0.36345   0.38593E+04
    31.19000     0.00000    -0.36345   0.44831E+04
    31.19000     0.06058    -0.36345   0.46349E+04
    31.19000     0.12115    -0.36345   0.33477E+04
    31.19000     0.18173    -0.36345   0.79045E+03
    31.19000     0.24230    -0.36345   0.25522E+03
    31.19000     0.30288    -0.36345   0.35604E+04
    31.19000     0.36345    -0.36345   0.98352E+04
    31.19000     0.42403    -0.36345   0.23813E+05
    31.19000     0.48461    -0.36345   0.58150E+05
    31.19000     0.54518    -0.36345   0.11731E+06
    31.19000     0.60576    -0.36345   0.18141E+06
    31.19000     0.66633    -0.36345   0.21676E+06
    31.19000     0.72691    -0.36345   0.20641E+06
    31.19000     0.78748    -0.36345   0.16580E+06
    31.19000     0.84806    -0.36345   0.12664E+06
    31.19000     0.90864    -0.36345   0.10882E+06
    31.19000     0.96921    -0.36345   0.10868E+06
    31.19000     1.02979    -0.36345   0.10921E+06
    31.19000     1.09036    -0.36345   0.97259E+05
    31.19000     1.15094    -0.36345   0.72289E+05
    31.19000     1.21151    -0.36345   0.43422E+05
    31.19000     1.27209    -0.36345   0.20537E+05
    31.19000     1.33266    -0.36345   0.75617E+04
    31.19000     1.39324    -0.36345   0.21886E+04
    31.19000     1.45382    -0.36345   0.26296E+03
    31.19000     1.51439    -0.36345   0.00000E+00
    31.19000    -1.51439    -0.30288   0.00000E+00
    31.19000    -1.45382    -0.30288   0.65912E+03
    31.19000    -1.39324    -0.30288   0.24405E+04
    31.19000    -1.33266    -0.30288   0.59394E+04
    31.19000    -1.27209    -0.30288   0.14726E+05
    31.19000    -1.21151    -0.30288   0.32899E+05
    31.19000    -1.15094    -0.30288   0.62238E+05
    31.19000    -1.09036    -0.30288   0.10003E+06
    31.19000    -1.02979    -0.30288   0.13874E+06
    31.19000    -0.96921    -0.30288   0.16882E+06
    31.19000    -0.90864    -0.30288   0.18464E+06
    31.19000    -0.84806    -0.30288   0.18931E+06
    31.19000    -0.78748    -0.30288   0.19094E+06
    31.19000    -0.72691    -0.30288   0.19084E+06
    31.19000    -0.66633    -0.30288   0.17816E+06
    31.19000    -0.60576    -0.30288   0.14230E+06
    31.19000    -0.54518    -0.30288   0.90218E+05
    31.19000    -0.48461    -0.30288   0.44011E+05
    31.19000    -0.42403    -0.30288   0.18996E+05
    31.19000    -0.36345    -0.30288   0.10827E+05
    31.19000    -0.30288    -0.30288   0.68691E+04
    31.19000    -0.24230    -0.30288   0.24162E+04
    31.19000    -0.18173    -0.30288   0.20790E+03
    31.19000    -0.12115    -0.30288   0.85523E+03
    31.19000    -0.06058    -0.30288   0.16535E+04
    31.19000     0.00000    -0.30288   0.16097E+04
    31.19000     0.06058    -0.30288   0.14460E+04
    31.19000     0.12115    -0.30288   0.87595E+03
    31.19000     0.18173    -0.30288   0.15057E+03
    31.19000     0.24230    -0.30288   0.13180E+04
    31.19000     0.30288    -0.30288   0.47407E+04
    31.19000     0.36345    -0.30288   0.91347E+04
    31.19000     0.42403    -0.30288   0.18903E+05
    31.19000     0.48461    -0.30288   0.44745E+05
    31.19000     0.54518    -0.30288   0.89327E+05
    31.19000     0.60576    -0.30288   0.13640E+06
    31.19000     0.66633    -0.30288   0.16311E+06
    31.19000     0.72691    -0.30288   0.16313E+06
    31.19000     0.78748    -0.30288   0.15138E+06
    31.19000     0.84806    -0.30288   0.14545E+06
    31.19000     0.90864    -0.30288   0.14776E+06
    31.19000     0.96921    -0.30288   0.14707E+06
    31.19000     1.02979    -0.30288   0.13263E+06
    31.19000     1.09036    -0.30288   0.10384E+06
    31.19000     1.15094    -0.30288   0.68959E+05
    31.19000     1.21151    -0.30288   0.38043E+05
    31.19000     1.27209    -0.30288   0.17059E+05
    31.19000     1.33266    -0.30288   0.62246E+04
    31.19000     1.39324    -0.30288   0.19983E+04
    31.19000     1.45382    -0.30288   0.44750E+03
    31.19000     1.51439    -0.30288   0.00000E+00
    31.19000    -1.51439    -0.24230   0.00000E+00
    31.19000    -1.45382    -0.24230   0.75684E+03
    31.19000    -1.39324    -0.24230   0.18824E+04
    31.19000    -1.33266    -0.24230   0.40468E+04
    31.19000    -1.27209    -0.24230   0.10293E+05
    31.19000    -1.21151    -0.24230   0.24893E+05
    31.19000    -1.15094    -0.24230   0.52319E+05
    31.19000    -1.09036    -0.24230   0.94481E+05
    31.19000    -1.02979    -0.24230   0.14601E+06
    31.19000    -0.96921    -0.24230   0.19195E+06
    31.19000    -0.90864    -0.24230   0.21423E+06
    31.19000    -0.84806    -0.24230   0.20538E+06
    31.19000    -0.78748    -0.24230   0.17578E+06
    31.19000    -0.72691    -0.24230   0.14310E+06
    31.19000    -0.66633    -0.24230   0.11492E+06
    31.19000    -0.60576    -0.24230   0.86362E+05
    31.19000    -0.54518    -0.24230   0.54678E+05
    31.19000    -0.48461    -0.24230   0.27567E+05
    31.19000    -0.42403    -0.24230   0.13113E+05
    31.19000    -0.36345    -0.24230   0.86487E+04
    31.19000    -0.30288    -0.24230   0.59359E+04
    31.19000    -0.24230    -0.24230   0.23776E+04
    31.19000    -0.18173    -0.24230   0.68289E+03
    31.19000    -0.12115    -0.24230   0.13059E+04
    31.19000    -0.06058    -0.24230   0.18205E+04
    31.19000     0.00000    -0.24230   0.15195E+04
    31.19000     0.06058    -0.24230   0.13414E+04
    31.19000     0.12115    -0.24230   0.11359E+04
    31.19000     0.18173    -0.24230   0.87465E+03
    31.19000     0.24230    -0.24230   0.20392E+04
    31.19000     0.30288    -0.24230   0.48379E+04
    31.19000     0.36345    -0.24230   0.78138E+04
    31.19000     0.42403    -0.24230   0.13157E+05
    31.19000     0.48461    -0.24230   0.27170E+05
    31.19000     0.54518    -0.24230   0.50946E+05
    31.19000     0.60576    -0.24230   0.75738E+05
    31.19000     0.66633    -0.24230   0.93597E+05
    31.19000     0.72691    -0.24230   0.10859E+06
    31.19000     0.78748    -0.24230   0.13014E+06
    31.19000     0.84806    -0.24230   0.15679E+06
    31.19000     0.90864    -0.24230   0.17349E+06
    31.19000     0.96921    -0.24230   0.16639E+06
    31.19000     1.02979    -0.24230   0.13603E+06
    31.19000     1.09036    -0.24230   0.95257E+05
    31.19000     1.15094    -0.24230   0.57769E+05
    31.19000     1.21151    -0.24230   0.30514E+05
    31.19000     1.27209    -0.24230   0.13916E+05
    31.19000     1.33266    -0.24230   0.54202E+04
    31.19000     1.39324    -0.24230   0.19005E+04
    31.19000     1.45382    -0.24230   0.55803E+03
    31.19000     1.51439    -0.24230   0.00000E+00
    31.19000    -1.51439    -0.18173   0.00000E+00
    31.19000    -1.45382    -0.18173   0.71498E+03
    31.19000    -1.39324    -0.18173   0.13999E+04
    31.19000    -1.33266    -0.18173   0.26470E+04
    31.19000    -1.27209    -0.18173   0.65713E+04
    31.19000    -1.21151    -0.18173   0.16992E+05
    31.19000    -1.15094    -0.18173   0.40290E+05
    31.19000    -1.09036    -0.18173   0.82894E+05
    31.19000    -1.02979    -0.18173   0.14319E+06
    31.19000    -0.96921    -0.18173   0.20388E+06
    31.19000    -0.90864    -0.18173   0.23690E+06
    31.19000    -0.84806    -0.18173   0.22358E+06
    31.19000    -0.78748    -0.18173   0.17244E+06
    31.19000    -0.72691    -0.18173   0.11272E+06
    31.19000    -0.66633    -0.18173   0.68542E+05
    31.19000    -0.60576    -0.18173   0.42870E+05
    31.19000    -0.54518    -0.18173   0.26715E+05
    31.19000    -0.48461    -0.18173   0.15208E+05
    31.19000    -0.42403    -0.18173   0.89421E+04
    31.19000    -0.36345    -0.18173   0.63839E+04
    31.19000    -0.30288    -0.18173   0.39364E+04
    31.19000    -0.24230    -0.18173   0.14515E+04
    31.19000    -0.18173    -0.18173   0.12004E+04
    31.19000    -0.12115    -0.18173   0.27228E+04
    31.19000    -0.06058    -0.18173   0.35758E+04
    31.19000     0.00000    -0.18173   0.34445E+04
    31.19000     0.06058    -0.18173   0.33506E+04
    31.19000     0.12115    -0.18173   0.28622E+04
    31.19000     0.18173    -0.18173   0.16916E+04
    31.19000     0.24230    -0.18173   0.16433E+04
    31.19000     0.30288    -0.18173   0.38791E+04
    31.19000     0.36345    -0.18173   0.70172E+04
    31.19000     0.42403    -0.18173   0.10359E+05
    31.19000     0.48461    -0.18173   0.15448E+05
    31.19000     0.54518    -0.18173   0.22595E+05
    31.19000     0.60576    -0.18173   0.31248E+05
    31.19000     0.66633    -0.18173   0.46664E+05
    31.19000     0.72691    -0.18173   0.79030E+05
    31.19000     0.78748    -0.18173   0.12875E+06
    31.19000     0.84806    -0.18173   0.17626E+06
    31.19000     0.90864    -0.18173   0.19459E+06
    31.19000     0.96921    -0.18173   0.17322E+06
    31.19000     1.02979    -0.18173   0.12620E+06
    31.19000     1.09036    -0.18173   0.77461E+05
    31.19000     1.15094    -0.18173   0.42219E+05
    31.19000     1.21151    -0.18173   0.21866E+05
    31.19000     1.27209    -0.18173   0.11029E+05
    31.19000     1.33266    -0.18173   0.51230E+04
    31.19000     1.39324    -0.18173   0.20714E+04
    31.19000     1.45382    -0.18173   0.65798E+03
    31.19000     1.51439    -0.18173   0.00000E+00
    31.19000    -1.51439    -0.12115   0.00000E+00
    31.19000    -1.45382    -0.12115   0.62089E+03
    31.19000    -1.39324    -0.12115   0.11066E+04
    31.19000    -1.33266    -0.12115   0.15839E+04
    31.19000    -1.27209    -0.12115   0.32673E+04
    31.19000    -1.21151    -0.12115   0.98031E+04
    31.19000    -1.15094    -0.12115   0.29187E+05
    31.19000    -1.09036    -0.12115   0.71414E+05
    31.19000    -1.02979    -0.12115   0.13838E+06
    31.19000    -0.96921    -0.12115   0.21241E+06
    31.19000    -0.90864    -0.12115   0.25888E+06
    31.19000    -0.84806    -0.12115   0.24978E+06
    31.19000    -0.78748    -0.12115   0.18911E+06
    31.19000    -0.72691    -0.12115   0.11149E+06
    31.19000    -0.66633    -0.12115   0.52446E+05
    31.19000    -0.60576    -0.12115   0.22770E+05
    31.19000    -0.54518    -0.12115   0.11970E+05
    31.19000    -0.48461    -0.12115   0.78339E+04
    31.19000    -0.42403    -0.12115   0.56367E+04
    31.19000    -0.36345    -0.12115   0.40693E+04
    31.19000    -0.30288    -0.12115   0.22838E+04
    31.19000    -0.24230    -0.12115   0.12377E+04
    31.19000    -0.18173    -0.12115   0.21883E+04
    31.19000    -0.12115    -0.12115   0.37814E+04
    31.19000    -0.06058    -0.12115   0.40619E+04
    31.19000     0.00000    -0.12115   0.37219E+04
    31.19000     0.06058    -0.12115   0.40439E+04
    31.19000     0.12115    -0.12115   0.39350E+04
    31.19000     0.18173    -0.12115   0.23277E+04
    31.19000     0.24230    -0.12115   0.10677E+04
    31.19000     0.30288    -0.12115   0.23044E+04
    31.19000     0.36345    -0.12115   0.52680E+04
    31.19000     0.42403    -0.12115   0.78418E+04
    31.19000     0.48461    -0.12115   0.89648E+04
    31.19000     0.54518    -0.12115   0.92167E+04
    31.19000     0.60576    -0.12115   0.13931E+05
    31.19000     0.66633    -0.12115   0.35967E+05
    31.19000     0.72691    -0.12115   0.86349E+05
    31.19000     0.78748    -0.12115   0.15589E+06
    31.19000     0.84806    -0.12115   0.21185E+06
    31.19000     0.90864    -0.12115   0.22183E+06
    31.19000     0.96921    -0.12115   0.18180E+06
    31.19000     1.02979    -0.12115   0.11769E+06
    31.19000     1.09036    -0.12115   0.61221E+05
    31.19000     1.15094    -0.12115   0.27412E+05
    31.19000     1.21151    -0.12115   0.12761E+05
    31.19000     1.27209    -0.12115   0.72652E+04
    31.19000     1.33266    -0.12115   0.43438E+04
    31.19000     1.39324    -0.12115   0.21745E+04
    31.19000     1.45382    -0.12115   0.73221E+03
    31.19000     1.51439    -0.12115   0.00000E+00
    31.19000    -1.51439    -0.06058   0.00000E+00
    31.19000    -1.45382    -0.06058   0.56727E+03
    31.19000    -1.39324    -0.06058   0.10527E+04
    31.19000    -1.33266    -0.06058   0.90779E+03
    31.19000    -1.27209    -0.06058   0.67458E+03
    31.19000    -1.21151    -0.06058   0.41720E+04
    31.19000    -1.15094    -0.06058   0.20679E+05
    31.19000    -1.09036    -0.06058   0.62473E+05
    31.19000    -1.02979    -0.06058   0.13383E+06
    31.19000    -0.96921    -0.06058   0.21746E+06
    31.19000    -0.90864    -0.06058   0.27544E+06
    31.19000    -0.84806    -0.06058   0.27364E+06
    31.19000    -0.78748    -0.06058   0.21150E+06
    31.19000    -0.72691    -0.06058   0.12460E+06
    31.19000    -0.66633    -0.06058   0.54389E+05
    31.19000    -0.60576    -0.06058   0.17583E+05
    31.19000    -0.54518    -0.06058   0.51620E+04
    31.19000    -0.48461    -0.06058   0.23443E+04
    31.19000    -0.42403    -0.06058   0.16554E+04
    31.19000    -0.36345    -0.06058   0.13174E+04
    31.19000    -0.30288    -0.06058   0.11650E+04
    31.19000    -0.24230    -0.06058   0.18653E+04
    31.19000    -0.18173    -0.06058   0.34147E+04
    31.19000    -0.12115    -0.06058   0.39495E+04
    31.19000    -0.06058    -0.06058   0.25654E+04
    31.19000     0.00000    -0.06058   0.14929E+04
    31.19000     0.06058    -0.06058   0.25698E+04
    31.19000     0.12115    -0.06058   0.39314E+04
    31.19000     0.18173    -0.06058   0.31896E+04
    31.19000     0.24230    -0.06058   0.13861E+04
    31.19000     0.30288    -0.06058   0.95760E+03
    31.19000     0.36345    -0.06058   0.20932E+04
    31.19000     0.42403    -0.06058   0.32619E+04
    31.19000     0.48461    -0.06058   0.34375E+04
    31.19000     0.54518    -0.06058   0.40908E+04
    31.19000     0.60576    -0.06058   0.13263E+05
    31.19000     0.66633    -0.06058   0.46179E+05
    31.19000     0.72691    -0.06058   0.11189E+06
    31.19000     0.78748    -0.06058   0.19410E+06
    31.19000     0.84806    -0.06058   0.25261E+06
    31.19000     0.90864    -0.06058   0.25337E+06
    31.19000     0.96921    -0.06058   0.19767E+06
    31.19000     1.02979    -0.06058   0.11912E+06
    31.19000     1.09036    -0.06058   0.54159E+05
    31.19000     1.15094    -0.06058   0.18128E+05
    31.19000     1.21151    -0.06058   0.52733E+04
    31.19000     1.27209    -0.06058   0.29750E+04
    31.19000     1.33266    -0.06058   0.27236E+04
    31.19000     1.39324    -0.06058   0.18677E+04
    31.19000     1.45382    -0.06058   0.70743E+03
    31.19000     1.51439    -0.06058   0.00000E+00
    31.19000    -1.51439     0.00000   0.00000E+00
    31.19000    -1.45382     0.00000   0.61262E+03
    31.19000    -1.39324     0.00000   0.13483E+04
    31.19000    -1.33266     0.00000   0.12410E+04
    31.19000    -1.27209     0.00000   0.30296E+03
    31.19000    -1.21151     0.00000   0.21252E+04
    31.19000    -1.15094     0.00000   0.16285E+05
    31.19000    -1.09036     0.00000   0.56015E+05
    31.19000    -1.02979     0.00000   0.12696E+06
    31.19000    -0.96921     0.00000   0.21275E+06
    31.19000    -0.90864     0.00000   0.27489E+06
    31.19000    -0.84806     0.00000   0.27717E+06
    31.19000    -0.78748     0.00000   0.21676E+06
    31.19000    -0.72691     0.00000   0.12850E+06
    31.19000    -0.66633     0.00000   0.55261E+05
    31.19000    -0.60576     0.00000   0.15980E+05
    31.19000    -0.54518     0.00000   0.27517E+04
    31.19000    -0.48461     0.00000   0.27525E+03
    31.19000    -0.42403     0.00000   0.78889E+02
    31.19000    -0.36345     0.00000   0.13224E+03
    31.19000    -0.30288     0.00000   0.58772E+03
    31.19000    -0.24230     0.00000   0.20345E+04
    31.19000    -0.18173     0.00000   0.38368E+04
    31.19000    -0.12115     0.00000   0.37921E+04
    31.19000    -0.06058     0.00000   0.14945E+04
    31.19000     0.00000     0.00000   0.32466E-29
    31.19000     0.06058     0.00000   0.14945E+04
    31.19000     0.12115     0.00000   0.37921E+04
    31.19000     0.18173     0.00000   0.38368E+04
    31.19000     0.24230     0.00000   0.20345E+04
    31.19000     0.30288     0.00000   0.58772E+03
    31.19000     0.36345     0.00000   0.13224E+03
    31.19000     0.42403     0.00000   0.78889E+02
    31.19000     0.48461     0.00000   0.27525E+03
    31.19000     0.54518     0.00000   0.27517E+04
    31.19000     0.60576     0.00000   0.15980E+05
    31.19000     0.66633     0.00000   0.55261E+05
    31.19000     0.72691     0.00000   0.12850E+06
    31.19000     0.78748     0.00000   0.21676E+06
    31.19000     0.84806     0.00000   0.27717E+06
    31.19000     0.90864     0.00000   0.27489E+06
    31.19000     0.96921     0.00000   0.21275E+06
    31.19000     1.02979     0.00000   0.12696E+06
    31.19000     1.09036     0.00000   0.56015E+05
    31.19000     1.15094     0.00000   0.16285E+05
    31.19000     1.21151     0.00000   0.21252E+04
    31.19000     1.27209     0.00000   0.30296E+03
    31.19000     1.33266     0.00000   0.12410E+04
    31.19000     1.39324     0.00000   0.13483E+04
    31.19000     1.45382     0.00000   0.61262E+03
    31.19000     1.51439     0.00000   0.00000E+00
    31.19000    -1.51439     0.06058   0.00000E+00
    31.19000    -1.45382     0.06058   0.70743E+03
    31.19000    -1.39324     0.06058   0.18677E+04
    31.19000    -1.33266     0.06058   0.27236E+04
    31.19000    -1.27209     0.06058   0.29750E+04
    31.19000    -1.21151     0.06058   0.52733E+04
    31.19000    -1.15094     0.06058   0.18128E+05
    31.19000    -1.09036     0.06058   0.54159E+05
    31.19000    -1.02979     0.06058   0.11912E+06
    31.19000    -0.96921     0.06058   0.19767E+06
    31.19000    -0.90864     0.06058   0.25337E+06
    31.19000    -0.84806     0.06058   0.25261E+06
    31.19000    -0.78748     0.06058   0.19410E+06
    31.19000    -0.72691     0.06058   0.11189E+06
    31.19000    -0.66633     0.06058   0.46179E+05
    31.19000    -0.60576     0.06058   0.13263E+05
    31.19000    -0.54518     0.06058   0.40908E+04
    31.19000    -0.48461     0.06058   0.34375E+04
    31.19000    -0.42403     0.06058   0.32619E+04
    31.19000    -0.36345     0.06058   0.20932E+04
    31.19000    -0.30288     0.06058   0.95760E+03
    31.19000    -0.24230     0.06058   0.13861E+04
    31.19000    -0.18173     0.06058   0.31896E+04
    31.19000    -0.12115     0.06058   0.39314E+04
    31.19000    -0.06058     0.06058   0.25698E+04
    31.19000     0.00000     0.06058   0.14929E+04
    31.19000     0.06058     0.06058   0.25654E+04
    31.19000     0.12115     0.06058   0.39495E+04
    31.19000     0.18173     0.06058   0.34147E+04
    31.19000     0.24230     0.06058   0.18653E+04
    31.19000     0.30288     0.06058   0.11650E+04
    31.19000     0.36345     0.06058   0.13174E+04
    31.19000     0.42403     0.06058   0.16554E+04
    31.19000     0.48461     0.06058   0.23443E+04
    31.19000     0.54518     0.06058   0.51620E+04
    31.19000     0.60576     0.06058   0.17583E+05
    31.19000     0.66633     0.06058   0.54389E+05
    31.19000     0.72691     0.06058   0.12460E+06
    31.19000     0.78748     0.06058   0.21150E+06
    31.19000     0.84806     0.06058   0.27364E+06
    31.19000     0.90864     0.06058   0.27544E+06
    31.19000     0.96921     0.06058   0.21746E+06
    31.19000     1.02979     0.06058   0.13383E+06
    31.19000     1.09036     0.06058   0.62473E+05
    31.19000     1.15094     0.06058   0.20679E+05
    31.19000     1.21151     0.06058   0.41720E+04
    31.19000     1.27209     0.06058   0.67458E+03
    31.19000     1.33266     0.06058   0.90779E+03
    31.19000     1.39324     0.06058   0.10527E+04
    31.19000     1.45382     0.06058   0.56727E+03
    31.19000     1.51439     0.06058   0.00000E+00
    31.19000    -1.51439     0.12115   0.00000E+00
    31.19000    -1.45382     0.12115   0.73221E+03
    31.19000    -1.39324     0.12115   0.21745E+04
    31.19000    -1.33266     0.12115   0.43438E+04
    31.19000    -1.27209     0.12115   0.72652E+04
    31.19000    -1.21151     0.12115   0.12761E+05
    31.19000    -1.15094     0.12115   0.27412E+05
    31.19000    -1.09036     0.12115   0.61221E+05
    31.19000    -1.02979     0.12115   0.11769E+06
    31.19000    -0.96921     0.12115   0.18180E+06
    31.19000    -0.90864     0.12115   0.22183E+06
    31.19000    -0.84806     0.12115   0.21185E+06
    31.19000    -0.78748     0.12115   0.15589E+06
    31.19000    -0.72691     0.12115   0.86349E+05
    31.19000    -0.66633     0.12115   0.35967E+05
    31.19000    -0.60576     0.12115   0.13931E+05
    31.19000    -0.54518     0.12115   0.92167E+04
    31.19000    -0.48461     0.12115   0.89648E+04
    31.19000    -0.42403     0.12115   0.78418E+04
    31.19000    -0.36345     0.12115   0.52680E+04
    31.19000    -0.30288     0.12115   0.23044E+04
    31.19000    -0.24230     0.12115   0.10677E+04
    31.19000    -0.18173     0.12115   0.23277E+04
    31.19000    -0.12115     0.12115   0.39350E+04
    31.19000    -0.06058     0.12115   0.40439E+04
    31.19000     0.00000     0.12115   0.37219E+04
    31.19000     0.06058     0.12115   0.40619E+04
    31.19000     0.12115     0.12115   0.37814E+04
    31.19000     0.18173     0.12115   0.21883E+04
    31.19000     0.24230     0.12115   0.12377E+04
    31.19000     0.30288     0.12115   0.22838E+04
    31.19000     0.36345     0.12115   0.40693E+04
    31.19000     0.42403     0.12115   0.56367E+04
    31.19000     0.48461     0.12115   0.78339E+04
    31.19000     0.54518     0.12115   0.11970E+05
    31.19000     0.60576     0.12115   0.22770E+05
    31.19000     0.66633     0.12115   0.52446E+05
    31.19000     0.72691     0.12115   0.11149E+06
    31.19000     0.78748     0.12115   0.18911E+06
    31.19000     0.84806     0.12115   0.24978E+06
    31.19000     0.90864     0.12115   0.25888E+06
    31.19000     0.96921     0.12115   0.21241E+06
    31.19000     1.02979     0.12115   0.13838E+06
    31.19000     1.09036     0.12115   0.71414E+05
    31.19000     1.15094     0.12115   0.29187E+05
    31.19000     1.21151     0.12115   0.98031E+04
    31.19000     1.27209     0.12115   0.32673E+04
    31.19000     1.33266     0.12115   0.15839E+04
    31.19000     1.39324     0.12115   0.11066E+04
    31.19000     1.45382     0.12115   0.62089E+03
    31.19000     1.51439     0.12115   0.00000E+00
    31.19000    -1.51439     0.18173   0.00000E+00
    31.19000    -1.45382     0.18173   0.65798E+03
    31.19000    -1.39324     0.18173   0.20714E+04
    31.19000    -1.33266     0.18173   0.51230E+04
    31.19000    -1.27209     0.18173   0.11029E+05
    31.19000    -1.21151     0.18173   0.21866E+05
    31.19000    -1.15094     0.18173   0.42219E+05
    31.19000    -1.09036     0.18173   0.77461E+05
    31.19000    -1.02979     0.18173   0.12620E+06
    31.19000    -0.96921     0.18173   0.17322E+06
    31.19000    -0.90864     0.18173   0.19459E+06
    31.19000    -0.84806     0.18173   0.17626E+06
    31.19000    -0.78748     0.18173   0.12875E+06
    31.19000    -0.72691     0.18173   0.79030E+05
    31.19000    -0.66633     0.18173   0.46664E+05
    31.19000    -0.60576     0.18173   0.31248E+05
    31.19000    -0.54518     0.18173   0.22595E+05
    31.19000    -0.48461     0.18173   0.15448E+05
    31.19000    -0.42403     0.18173   0.10359E+05
    31.19000    -0.36345     0.18173   0.70172E+04
    31.19000    -0.30288     0.18173   0.38791E+04
    31.19000    -0.24230     0.18173   0.16433E+04
    31.19000    -0.18173     0.18173   0.16916E+04
    31.19000    -0.12115     0.18173   0.28622E+04
    31.19000    -0.06058     0.18173   0.33506E+04
    31.19000     0.00000     0.18173   0.34445E+04
    31.19000     0.06058     0.18173   0.35758E+04
    31.19000     0.12115     0.18173   0.27228E+04
    31.19000     0.18173     0.18173   0.12004E+04
    31.19000     0.24230     0.18173   0.14515E+04
    31.19000     0.30288     0.18173   0.39364E+04
    31.19000     0.36345     0.18173   0.63839E+04
    31.19000     0.42403     0.18173   0.89421E+04
    31.19000     0.48461     0.18173   0.15208E+05
    31.19000     0.54518     0.18173   0.26715E+05
    31.19000     0.60576     0.18173   0.42870E+05
    31.19000     0.66633     0.18173   0.68542E+05
    31.19000     0.72691     0.18173   0.11272E+06
    31.19000     0.78748     0.18173   0.17244E+06
    31.19000     0.84806     0.18173   0.22358E+06
    31.19000     0.90864     0.18173   0.23690E+06
    31.19000     0.96921     0.18173   0.20388E+06
    31.19000     1.02979     0.18173   0.14319E+06
    31.19000     1.09036     0.18173   0.82894E+05
    31.19000     1.15094     0.18173   0.40290E+05
    31.19000     1.21151     0.18173   0.16992E+05
    31.19000     1.27209     0.18173   0.65713E+04
    31.19000     1.33266     0.18173   0.26470E+04
    31.19000     1.39324     0.18173   0.13999E+04
    31.19000     1.45382     0.18173   0.71498E+03
    31.19000     1.51439     0.18173   0.00000E+00
    31.19000    -1.51439     0.24230   0.00000E+00
    31.19000    -1.45382     0.24230   0.55803E+03
    31.19000    -1.39324     0.24230   0.19005E+04
    31.19000    -1.33266     0.24230   0.54202E+04
    31.19000    -1.27209     0.24230   0.13916E+05
    31.19000    -1.21151     0.24230   0.30514E+05
    31.19000    -1.15094     0.24230   0.57769E+05
    31.19000    -1.09036     0.24230   0.95257E+05
    31.19000    -1.02979     0.24230   0.13603E+06
    31.19000    -0.96921     0.24230   0.16639E+06
    31.19000    -0.90864     0.24230   0.17349E+06
    31.19000    -0.84806     0.24230   0.15679E+06
    31.19000    -0.78748     0.24230   0.13014E+06
    31.19000    -0.72691     0.24230   0.10859E+06
    31.19000    -0.66633     0.24230   0.93597E+05
    31.19000    -0.60576     0.24230   0.75738E+05
    31.19000    -0.54518     0.24230   0.50946E+05
    31.19000    -0.48461     0.24230   0.27170E+05
    31.19000    -0.42403     0.24230   0.13157E+05
    31.19000    -0.36345     0.24230   0.78138E+04
    31.19000    -0.30288     0.24230   0.48379E+04
    31.19000    -0.24230     0.24230   0.20392E+04
    31.19000    -0.18173     0.24230   0.87465E+03
    31.19000    -0.12115     0.24230   0.11359E+04
    31.19000    -0.06058     0.24230   0.13414E+04
    31.19000     0.00000     0.24230   0.15195E+04
    31.19000     0.06058     0.24230   0.18205E+04
    31.19000     0.12115     0.24230   0.13059E+04
    31.19000     0.18173     0.24230   0.68289E+03
    31.19000     0.24230     0.24230   0.23776E+04
    31.19000     0.30288     0.24230   0.59359E+04
    31.19000     0.36345     0.24230   0.86487E+04
    31.19000     0.42403     0.24230   0.13113E+05
    31.19000     0.48461     0.24230   0.27567E+05
    31.19000     0.54518     0.24230   0.54678E+05
    31.19000     0.60576     0.24230   0.86362E+05
    31.19000     0.66633     0.24230   0.11492E+06
    31.19000     0.72691     0.24230   0.14310E+06
    31.19000     0.78748     0.24230   0.17578E+06
    31.19000     0.84806     0.24230   0.20538E+06
    31.19000     0.90864     0.24230   0.21423E+06
    31.19000     0.96921     0.24230   0.19195E+06
    31.19000     1.02979     0.24230   0.14601E+06
    31.19000     1.09036     0.24230   0.94481E+05
    31.19000     1.15094     0.24230   0.52319E+05
    31.19000     1.21151     0.24230   0.24893E+05
    31.19000     1.27209     0.24230   0.10293E+05
    31.19000     1.33266     0.24230   0.40468E+04
    31.19000     1.39324     0.24230   0.18824E+04
    31.19000     1.45382     0.24230   0.75684E+03
    31.19000     1.51439     0.24230   0.00000E+00
    31.19000    -1.51439     0.30288   0.00000E+00
    31.19000    -1.45382     0.30288   0.44750E+03
    31.19000    -1.39324     0.30288   0.19983E+04
    31.19000    -1.33266     0.30288   0.62246E+04
    31.19000    -1.27209     0.30288   0.17059E+05
    31.19000    -1.21151     0.30288   0.38043E+05
    31.19000    -1.15094     0.30288   0.68959E+05
    31.19000    -1.09036     0.30288   0.10384E+06
    31.19000    -1.02979     0.30288   0.13263E+06
    31.19000    -0.96921     0.30288   0.14707E+06
    31.19000    -0.90864     0.30288   0.14776E+06
    31.19000    -0.84806     0.30288   0.14545E+06
    31.19000    -0.78748     0.30288   0.15138E+06
    31.19000    -0.72691     0.30288   0.16313E+06
    31.19000    -0.66633     0.30288   0.16311E+06
    31.19000    -0.60576     0.30288   0.13640E+06
    31.19000    -0.54518     0.30288   0.89327E+05
    31.19000    -0.48461     0.30288   0.44745E+05
    31.19000    -0.42403     0.30288   0.18903E+05
    31.19000    -0.36345     0.30288   0.91347E+04
    31.19000    -0.30288     0.30288   0.47407E+04
    31.19000    -0.24230     0.30288   0.13180E+04
    31.19000    -0.18173     0.30288   0.15057E+03
    31.19000    -0.12115     0.30288   0.87595E+03
    31.19000    -0.06058     0.30288   0.14460E+04
    31.19000     0.00000     0.30288   0.16097E+04
    31.19000     0.06058     0.30288   0.16535E+04
    31.19000     0.12115     0.30288   0.85523E+03
    31.19000     0.18173     0.30288   0.20790E+03
    31.19000     0.24230     0.30288   0.24162E+04
    31.19000     0.30288     0.30288   0.68691E+04
    31.19000     0.36345     0.30288   0.10827E+05
    31.19000     0.42403     0.30288   0.18996E+05
    31.19000     0.48461     0.30288   0.44011E+05
    31.19000     0.54518     0.30288   0.90218E+05
    31.19000     0.60576     0.30288   0.14230E+06
    31.19000     0.66633     0.30288   0.17816E+06
    31.19000     0.72691     0.30288   0.19084E+06
    31.19000     0.78748     0.30288   0.19094E+06
    31.19000     0.84806     0.30288   0.18931E+06
    31.19000     0.90864     0.30288   0.18464E+06
    31.19000     0.96921     0.30288   0.16882E+06
    31.19000     1.02979     0.30288   0.13874E+06
    31.19000     1.09036     0.30288   0.10003E+06
    31.19000     1.15094     0.30288   0.62238E+05
    31.19000     1.21151     0.30288   0.32899E+05
    31.19000     1.27209     0.30288   0.14726E+05
    31.19000     1.33266     0.30288   0.59394E+04
    31.19000     1.39324     0.30288   0.24405E+04
    31.19000     1.45382     0.30288   0.65912E+03
    31.19000     1.51439     0.30288   0.00000E+00
    31.19000    -1.51439     0.36345   0.00000E+00
    31.19000    -1.45382     0.36345   0.26296E+03
    31.19000    -1.39324     0.36345   0.21886E+04
    31.19000    -1.33266     0.36345   0.75617E+04
    31.19000    -1.27209     0.36345   0.20537E+05
    31.19000    -1.21151     0.36345   0.43422E+05
    31.19000    -1.15094     0.36345   0.72289E+05
    31.19000    -1.09036     0.36345   0.97259E+05
    31.19000    -1.02979     0.36345   0.10921E+06
    31.19000    -0.96921     0.36345   0.10868E+06
    31.19000    -0.90864     0.36345   0.10882E+06
    31.19000    -0.84806     0.36345   0.12664E+06
    31.19000    -0.78748     0.36345   0.16580E+06
    31.19000    -0.72691     0.36345   0.20641E+06
    31.19000    -0.66633     0.36345   0.21676E+06
    31.19000    -0.60576     0.36345   0.18141E+06
    31.19000    -0.54518     0.36345   0.11731E+06
    31.19000    -0.48461     0.36345   0.58150E+05
    31.19000    -0.42403     0.36345   0.23813E+05
    31.19000    -0.36345     0.36345   0.98352E+04
    31.19000    -0.30288     0.36345   0.35604E+04
    31.19000    -0.24230     0.36345   0.25522E+03
    31.19000    -0.18173     0.36345   0.79045E+03
    31.19000    -0.12115     0.36345   0.33477E+04
    31.19000    -0.06058     0.36345   0.46349E+04
    31.19000     0.00000     0.36345   0.44831E+04
    31.19000     0.06058     0.36345   0.38593E+04
    31.19000     0.12115     0.36345   0.21488E+04
    31.19000     0.18173     0.36345   0.15693E+03
    31.19000     0.24230     0.36345   0.10904E+04
    31.19000     0.30288     0.36345   0.52532E+04
    31.19000     0.36345     0.36345   0.10261E+05
    31.19000     0.42403     0.36345   0.21322E+05
    31.19000     0.48461     0.36345   0.53234E+05
    31.19000     0.54518     0.36345   0.11224E+06
    31.19000     0.60576     0.36345   0.17926E+06
    31.19000     0.66633     0.36345   0.22139E+06
    31.19000     0.72691     0.36345   0.22184E+06
    31.19000     0.78748     0.36345   0.19323E+06
    31.19000     0.84806     0.36345   0.16116E+06
    31.19000     0.90864     0.36345   0.14059E+06
    31.19000     0.96921     0.36345   0.12882E+06
    31.19000     1.02979     0.36345   0.11538E+06
    31.19000     1.09036     0.36345   0.93854E+05
    31.19000     1.15094     0.36345   0.66058E+05
    31.19000     1.21151     0.36345   0.38985E+05
    31.19000     1.27209     0.36345   0.18993E+05
    31.19000     1.33266     0.36345   0.77989E+04
    31.19000     1.39324     0.36345   0.27459E+04
    31.19000     1.45382     0.36345   0.38402E+03
    31.19000     1.51439     0.36345   0.00000E+00
    31.19000    -1.51439     0.42403   0.00000E+00
    31.19000    -1.45382     0.42403   0.00000E+00
    31.19000    -1.39324     0.42403   0.20814E+04
    31.19000    -1.33266     0.42403   0.84109E+04
    31.19000    -1.27209     0.42403   0.22556E+05
    31.19000    -1.21151     0.42403   0.44385E+05
    31.19000    -1.15094     0.42403   0.66455E+05
    31.19000    -1.09036     0.42403   0.77551E+05
    31.19000    -1.02979     0.42403   0.72522E+05
    31.19000    -0.96921     0.42403   0.60477E+05
    31.19000    -0.90864     0.42403   0.62366E+05
    31.19000    -0.84806     0.42403   0.95698E+05
    31.19000    -0.78748     0.42403   0.15588E+06
    31.19000    -0.72691     0.42403   0.21197E+06
    31.19000    -0.66633     0.42403   0.22701E+06
    31.19000    -0.60576     0.42403   0.18888E+06
    31.19000    -0.54518     0.42403   0.12102E+06
    31.19000    -0.48461     0.42403   0.60110E+05
    31.19000    -0.42403     0.42403   0.24898E+05
    31.19000    -0.36345     0.42403   0.96752E+04
    31.19000    -0.30288     0.42403   0.26643E+04
    31.19000    -0.24230     0.42403   0.34407E+03
    31.19000    -0.18173     0.42403   0.29882E+04
    31.19000    -0.12115     0.42403   0.70176E+04
    31.19000    -0.06058     0.42403   0.83369E+04
    31.19000     0.00000     0.42403   0.75905E+04
    31.19000     0.06058     0.42403   0.67308E+04
    31.19000     0.12115     0.42403   0.48124E+04
    31.19000     0.18173     0.42403   0.15703E+04
    31.19000     0.24230     0.42403   0.29982E+03
    31.19000     0.30288     0.42403   0.27581E+04
    31.19000     0.36345     0.42403   0.71849E+04
    31.19000     0.42403     0.42403   0.17530E+05
    31.19000     0.48461     0.42403   0.47833E+05
    31.19000     0.54518     0.42403   0.10607E+06
    31.19000     0.60576     0.42403   0.17455E+06
    31.19000     0.66633     0.42403   0.21708E+06
    31.19000     0.72691     0.42403   0.21064E+06
    31.19000     0.78748     0.42403   0.16601E+06
    31.19000     0.84806     0.42403   0.11565E+06
    31.19000     0.90864     0.42403   0.85113E+05
    31.19000     0.96921     0.42403   0.77411E+05
    31.19000     1.02979     0.42403   0.79075E+05
    31.19000     1.09036     0.42403   0.75465E+05
    31.19000     1.15094     0.42403   0.61090E+05
    31.19000     1.21151     0.42403   0.40279E+05
    31.19000     1.27209     0.42403   0.21122E+05
    31.19000     1.33266     0.42403   0.86505E+04
    31.19000     1.39324     0.42403   0.25223E+04
    31.19000     1.45382     0.42403   0.00000E+00
    31.19000     1.51439     0.42403   0.00000E+00
    31.19000    -1.51439     0.48461   0.00000E+00
    31.19000    -1.45382     0.48461   0.00000E+00
    31.19000    -1.39324     0.48461   0.15524E+04
    31.19000    -1.33266     0.48461   0.79694E+04
    31.19000    -1.27209     0.48461   0.21475E+05
    31.19000    -1.21151     0.48461   0.39611E+05
    31.19000    -1.15094     0.48461   0.53264E+05
    31.19000    -1.09036     0.48461   0.52669E+05
    31.19000    -1.02979     0.48461   0.37320E+05
    31.19000    -0.96921     0.48461   0.21059E+05
    31.19000    -0.90864     0.48461   0.25910E+05
    31.19000    -0.84806     0.48461   0.65844E+05
    31.19000    -0.78748     0.48461   0.13122E+06
    31.19000    -0.72691     0.48461   0.18924E+06
    31.19000    -0.66633     0.48461   0.20602E+06
    31.19000    -0.60576     0.48461   0.17366E+06
    31.19000    -0.54518     0.48461   0.11566E+06
    31.19000    -0.48461     0.48461   0.63993E+05
    31.19000    -0.42403     0.48461   0.32869E+05
    31.19000    -0.36345     0.48461   0.16581E+05
    31.19000    -0.30288     0.48461   0.67580E+04
    31.19000    -0.24230     0.48461   0.27486E+04
    31.19000    -0.18173     0.48461   0.54079E+04
    31.19000    -0.12115     0.48461   0.10408E+05
    31.19000    -0.06058     0.48461   0.12762E+05
    31.19000     0.00000     0.48461   0.12557E+05
    31.19000     0.06058     0.48461   0.11669E+05
    31.19000     0.12115     0.48461   0.92773E+04
    31.19000     0.18173     0.48461   0.51682E+04
    31.19000     0.24230     0.48461   0.31458E+04
    31.19000     0.30288     0.48461   0.60241E+04
    31.19000     0.36345     0.48461   0.11665E+05
    31.19000     0.42403     0.48461   0.20593E+05
    31.19000     0.48461     0.48461   0.43125E+05
    31.19000     0.54518     0.48461   0.88201E+05
    31.19000     0.60576     0.48461   0.14389E+06
    31.19000     0.66633     0.48461   0.17871E+06
    31.19000     0.72691     0.48461   0.16884E+06
    31.19000     0.78748     0.48461   0.12134E+06
    31.19000     0.84806     0.48461   0.67363E+05
    31.19000     0.90864     0.48461   0.35051E+05
    31.19000     0.96921     0.48461   0.30777E+05
    31.19000     1.02979     0.48461   0.41837E+05
    31.19000     1.09036     0.48461   0.51023E+05
    31.19000     1.15094     0.48461   0.48638E+05
    31.19000     1.21151     0.48461   0.35765E+05
    31.19000     1.27209     0.48461   0.19962E+05
    31.19000     1.33266     0.48461   0.80314E+04
    31.19000     1.39324     0.48461   0.18038E+04
    31.19000     1.45382     0.48461   0.00000E+00
    31.19000     1.51439     0.48461   0.00000E+00
    31.19000    -1.51439     0.54518   0.00000E+00
    31.19000    -1.45382     0.54518   0.00000E+00
    31.19000    -1.39324     0.54518   0.72801E+03
    31.19000    -1.33266     0.54518   0.63350E+04
    31.19000    -1.27209     0.54518   0.17676E+05
    31.19000    -1.21151     0.54518   0.31031E+05
    31.19000    -1.15094     0.54518   0.38085E+05
    31.19000    -1.09036     0.54518   0.32456E+05
    31.19000    -1.02979     0.54518   0.17024E+05
    31.19000    -0.96921     0.54518   0.54722E+04
    31.19000    -0.90864     0.54518   0.15480E+05
    31.19000    -0.84806     0.54518   0.56053E+05
    31.19000    -0.78748     0.54518   0.11685E+06
    31.19000    -0.72691     0.54518   0.17043E+06
    31.19000    -0.66633     0.54518   0.19051E+06
    31.19000    -0.60576     0.54518   0.17210E+06
    31.19000    -0.54518     0.54518   0.13322E+06
    31.19000    -0.48461     0.54518   0.95920E+05
    31.19000    -0.42403     0.54518   0.68022E+05
    31.19000    -0.36345     0.54518   0.44814E+05
    31.19000    -0.30288     0.54518   0.23631E+05
    31.19000    -0.24230     0.54518   0.99419E+04
    31.19000    -0.18173     0.54518   0.89406E+04
    31.19000    -0.12115     0.54518   0.17308E+05
    31.19000    -0.06058     0.54518   0.26417E+05
    31.19000     0.00000     0.54518   0.30225E+05
    31.19000     0.06058     0.54518   0.27489E+05
    31.19000     0.12115     0.54518   0.20062E+05
    31.19000     0.18173     0.54518   0.13060E+05
    31.19000     0.24230     0.54518   0.13673E+05
    31.19000     0.30288     0.54518   0.24522E+05
    31.19000     0.36345     0.54518   0.39745E+05
    31.19000     0.42403     0.54518   0.53079E+05
    31.19000     0.48461     0.54518   0.68465E+05
    31.19000     0.54518     0.54518   0.94909E+05
    31.19000     0.60576     0.54518   0.12879E+06
    31.19000     0.66633     0.54518   0.14886E+06
    31.19000     0.72691     0.54518   0.13532E+06
    31.19000     0.78748     0.54518   0.91487E+05
    31.19000     0.84806     0.54518   0.42099E+05
    31.19000     0.90864     0.54518   0.11620E+05
    31.19000     0.96921     0.54518   0.69545E+04
    31.19000     1.02979     0.54518   0.18317E+05
    31.19000     1.09036     0.54518   0.30829E+05
    31.19000     1.15094     0.54518   0.34493E+05
    31.19000     1.21151     0.54518   0.27912E+05
    31.19000     1.27209     0.54518   0.16347E+05
    31.19000     1.33266     0.54518   0.62864E+04
    31.19000     1.39324     0.54518   0.81452E+03
    31.19000     1.45382     0.54518   0.00000E+00
    31.19000     1.51439     0.54518   0.00000E+00
    31.19000    -1.51439     0.60576   0.00000E+00
    31.19000    -1.45382     0.60576   0.00000E+00
    31.19000    -1.39324     0.60576   0.00000E+00
    31.19000    -1.33266     0.60576   0.40779E+04
    31.19000    -1.27209     0.60576   0.12920E+05
    31.19000    -1.21151     0.60576   0.22533E+05
    31.19000    -1.15094     0.60576   0.26964E+05
    31.19000    -1.09036     0.60576   0.23486E+05
    31.19000    -1.02979     0.60576   0.16297E+05
    31.19000    -0.96921     0.60576   0.15550E+05
    31.19000    -0.90864     0.60576   0.32351E+05
    31.19000    -0.84806     0.60576   0.71358E+05
    31.19000    -0.78748     0.60576   0.12453E+06
    31.19000    -0.72691     0.60576   0.17292E+06
    31.19000    -0.66633     0.60576   0.19906E+06
    31.19000    -0.60576     0.60576   0.19964E+06
    31.19000    -0.54518     0.60576   0.18467E+06
    31.19000    -0.48461     0.60576   0.16395E+06
    31.19000    -0.42403     0.60576   0.13745E+06
    31.19000    -0.36345     0.60576   0.10102E+06
    31.19000    -0.30288     0.60576   0.59048E+05
    31.19000    -0.24230     0.60576   0.27097E+05
    31.19000    -0.18173     0.60576   0.19699E+05
    31.19000    -0.12115     0.60576   0.36355E+05
    31.19000    -0.06058     0.60576   0.60549E+05
    31.19000     0.00000     0.60576   0.72722E+05
    31.19000     0.06058     0.60576   0.64869E+05
    31.19000     0.12115     0.60576   0.45194E+05
    31.19000     0.18173     0.60576   0.31321E+05
    31.19000     0.24230     0.60576   0.37719E+05
    31.19000     0.30288     0.60576   0.64944E+05
    31.19000     0.36345     0.60576   0.98867E+05
    31.19000     0.42403     0.60576   0.12313E+06
    31.19000     0.48461     0.60576   0.13420E+06
    31.19000     0.54518     0.60576   0.14138E+06
    31.19000     0.60576     0.60576   0.15055E+06
    31.19000     0.66633     0.60576   0.15288E+06
    31.19000     0.72691     0.60576   0.13466E+06
    31.19000     0.78748     0.60576   0.95754E+05
    31.19000     0.84806     0.60576   0.52586E+05
    31.19000     0.90864     0.60576   0.23106E+05
    31.19000     0.96921     0.60576   0.13078E+05
    31.19000     1.02979     0.60576   0.16299E+05
    31.19000     1.09036     0.60576   0.22785E+05
    31.19000     1.15094     0.60576   0.25073E+05
    31.19000     1.21151     0.60576   0.20685E+05
    31.19000     1.27209     0.60576   0.12093E+05
    31.19000     1.33266     0.60576   0.40359E+04
    31.19000     1.39324     0.60576   0.00000E+00
    31.19000     1.45382     0.60576   0.00000E+00
    31.19000     1.51439     0.60576   0.00000E+00
    31.19000    -1.51439     0.66633   0.00000E+00
    31.19000    -1.45382     0.66633   0.00000E+00
    31.19000    -1.39324     0.66633   0.00000E+00
    31.19000    -1.33266     0.66633   0.17269E+04
    31.19000    -1.27209     0.66633   0.84796E+04
    31.19000    -1.21151     0.66633   0.16325E+05
    31.19000    -1.15094     0.66633   0.21732E+05
    31.19000    -1.09036     0.66633   0.24433E+05
    31.19000    -1.02979     0.66633   0.28090E+05
    31.19000    -0.96921     0.66633   0.38295E+05
    31.19000    -0.90864     0.66633   0.60181E+05
    31.19000    -0.84806     0.66633   0.95536E+05
    31.19000    -0.78748     0.66633   0.13959E+06
    31.19000    -0.72691     0.66633   0.18188E+06
    31.19000    -0.66633     0.66633   0.21340E+06
    31.19000    -0.60576     0.66633   0.23271E+06
    31.19000    -0.54518     0.66633   0.24257E+06
    31.19000    -0.48461     0.66633   0.24097E+06
    31.19000    -0.42403     0.66633   0.21920E+06
    31.19000    -0.36345     0.66633   0.17196E+06
    31.19000    -0.30288     0.66633   0.10957E+06
    31.19000    -0.24230     0.66633   0.58447E+05
    31.19000    -0.18173     0.66633   0.44711E+05
    31.19000    -0.12115     0.66633   0.72106E+05
    31.19000    -0.06058     0.66633   0.11500E+06
    31.19000     0.00000     0.66633   0.13744E+06
    31.19000     0.06058     0.66633   0.12322E+06
    31.19000     0.12115     0.66633   0.88588E+05
    31.19000     0.18173     0.66633   0.66588E+05
    31.19000     0.24230     0.66633   0.79763E+05
    31.19000     0.30288     0.66633   0.12461E+06
    31.19000     0.36345     0.66633   0.17657E+06
    31.19000     0.42403     0.66633   0.20929E+06
    31.19000     0.48461     0.66633   0.21369E+06
    31.19000     0.54518     0.66633   0.20097E+06
    31.19000     0.60576     0.66633   0.18656E+06
    31.19000     0.66633     0.66633   0.17309E+06
    31.19000     0.72691     0.66633   0.15206E+06
    31.19000     0.78748     0.66633   0.11948E+06
    31.19000     0.84806     0.66633   0.83226E+05
    31.19000     0.90864     0.66633   0.54539E+05
    31.19000     0.96921     0.66633   0.37683E+05
    31.19000     1.02979     0.66633   0.29689E+05
    31.19000     1.09036     0.66633   0.25683E+05
    31.19000     1.15094     0.66633   0.21785E+05
    31.19000     1.21151     0.66633   0.15812E+05
    31.19000     1.27209     0.66633   0.81946E+04
    31.19000     1.33266     0.66633   0.17252E+04
    31.19000     1.39324     0.66633   0.00000E+00
    31.19000     1.45382     0.66633   0.00000E+00
    31.19000     1.51439     0.66633   0.00000E+00
    31.19000    -1.51439     0.72691   0.00000E+00
    31.19000    -1.45382     0.72691   0.00000E+00
    31.19000    -1.39324     0.72691   0.00000E+00
    31.19000    -1.33266     0.72691   0.00000E+00
    31.19000    -1.27209     0.72691   0.45567E+04
    31.19000    -1.21151     0.72691   0.11590E+05
    31.19000    -1.15094     0.72691   0.18936E+05
    31.19000    -1.09036     0.72691   0.27172E+05
    31.19000    -1.02979     0.72691   0.38449E+05
    31.19000    -0.96921     0.72691   0.54553E+05
    31.19000    -0.90864     0.72691   0.76606E+05
    31.19000    -0.84806     0.72691   0.10493E+06
    31.19000    -0.78748     0.72691   0.13761E+06
    31.19000    -0.72691     0.72691   0.17090E+06
    31.19000    -0.66633     0.72691   0.20296E+06
    31.19000    -0.60576     0.72691   0.23497E+06
    31.19000    -0.54518     0.72691   0.26529E+06
    31.19000    -0.48461     0.72691   0.28345E+06
    31.19000    -0.42403     0.72691   0.27392E+06
    31.19000    -0.36345     0.72691   0.22901E+06
    31.19000    -0.30288     0.72691   0.16072E+06
    31.19000    -0.24230     0.72691   0.10071E+06
    31.19000    -0.18173     0.72691   0.82911E+05
    31.19000    -0.12115     0.72691   0.11606E+06
    31.19000    -0.06058     0.72691   0.17062E+06
    31.19000     0.00000     0.72691   0.20033E+06
    31.19000     0.06058     0.72691   0.18334E+06
    31.19000     0.12115     0.72691   0.14122E+06
    31.19000     0.18173     0.72691   0.11660E+06
    31.19000     0.24230     0.72691   0.13521E+06
    31.19000     0.30288     0.72691   0.18840E+06
    31.19000     0.36345     0.72691   0.24442E+06
    31.19000     0.42403     0.72691   0.27259E+06
    31.19000     0.48461     0.72691   0.26308E+06
    31.19000     0.54518     0.72691   0.23024E+06
    31.19000     0.60576     0.72691   0.19676E+06
    31.19000     0.66633     0.72691   0.17318E+06
    31.19000     0.72691     0.72691   0.15378E+06
    31.19000     0.78748     0.72691   0.13030E+06
    31.19000     0.84806     0.72691   0.10313E+06
    31.19000     0.90864     0.72691   0.78003E+05
    31.19000     0.96921     0.72691   0.57945E+05
    31.19000     1.02979     0.72691   0.42287E+05
    31.19000     1.09036     0.72691   0.29951E+05
    31.19000     1.15094     0.72691   0.20174E+05
    31.19000     1.21151     0.72691   0.11830E+05
    31.19000     1.27209     0.72691   0.45455E+04
    31.19000     1.33266     0.72691   0.00000E+00
    31.19000     1.39324     0.72691   0.00000E+00
    31.19000     1.45382     0.72691   0.00000E+00
    31.19000     1.51439     0.72691   0.00000E+00
    31.19000    -1.51439     0.78748   0.00000E+00
    31.19000    -1.45382     0.78748   0.00000E+00
    31.19000    -1.39324     0.78748   0.00000E+00
    31.19000    -1.33266     0.78748   0.00000E+00
    31.19000    -1.27209     0.78748   0.12860E+04
    31.19000    -1.21151     0.78748   0.68911E+04
    31.19000    -1.15094     0.78748   0.14511E+05
    31.19000    -1.09036     0.78748   0.24499E+05
    31.19000    -1.02979     0.78748   0.37528E+05
    31.19000    -0.96921     0.78748   0.53131E+05
    31.19000    -0.90864     0.78748   0.70502E+05
    31.19000    -0.84806     0.78748   0.89485E+05
    31.19000    -0.78748     0.78748   0.10994E+06
    31.19000    -0.72691     0.78748   0.13214E+06
    31.19000    -0.66633     0.78748   0.15886E+06
    31.19000    -0.60576     0.78748   0.19372E+06
    31.19000    -0.54518     0.78748   0.23401E+06
    31.19000    -0.48461     0.78748   0.26664E+06
    31.19000    -0.42403     0.78748   0.27436E+06
    31.19000    -0.36345     0.78748   0.24773E+06
    31.19000    -0.30288     0.78748   0.19464E+06
    31.19000    -0.24230     0.78748   0.14172E+06
    31.19000    -0.18173     0.78748   0.12197E+06
    31.19000    -0.12115     0.78748   0.14895E+06
    31.19000    -0.06058     0.78748   0.19916E+06
    31.19000     0.00000     0.78748   0.22905E+06
    31.19000     0.06058     0.78748   0.21658E+06
    31.19000     0.12115     0.78748   0.18220E+06
    31.19000     0.18173     0.78748   0.16567E+06
    31.19000     0.24230     0.78748   0.18734E+06
    31.19000     0.30288     0.78748   0.23415E+06
    31.19000     0.36345     0.78748   0.27512E+06
    31.19000     0.42403     0.78748   0.28447E+06
    31.19000     0.48461     0.78748   0.25678E+06
    31.19000     0.54518     0.78748   0.20869E+06
    31.19000     0.60576     0.78748   0.16501E+06
    31.19000     0.66633     0.78748   0.13881E+06
    31.19000     0.72691     0.78748   0.12485E+06
    31.19000     0.78748     0.78748   0.11164E+06
    31.19000     0.84806     0.78748   0.94629E+05
    31.19000     0.90864     0.78748   0.76091E+05
    31.19000     0.96921     0.78748   0.58277E+05
    31.19000     1.02979     0.78748   0.41675E+05
    31.19000     1.09036     0.78748   0.27123E+05
    31.19000     1.15094     0.78748   0.15644E+05
    31.19000     1.21151     0.78748   0.71332E+04
    31.19000     1.27209     0.78748   0.12879E+04
    31.19000     1.33266     0.78748   0.00000E+00
    31.19000     1.39324     0.78748   0.00000E+00
    31.19000     1.45382     0.78748   0.00000E+00
    31.19000     1.51439     0.78748   0.00000E+00
    31.19000    -1.51439     0.84806   0.00000E+00
    31.19000    -1.45382     0.84806   0.00000E+00
    31.19000    -1.39324     0.84806   0.00000E+00
    31.19000    -1.33266     0.84806   0.00000E+00
    31.19000    -1.27209     0.84806   0.00000E+00
    31.19000    -1.21151     0.84806   0.25771E+04
    31.19000    -1.15094     0.84806   0.83213E+04
    31.19000    -1.09036     0.84806   0.16425E+05
    31.19000    -1.02979     0.84806   0.26656E+05
    31.19000    -0.96921     0.84806   0.37766E+05
    31.19000    -0.90864     0.84806   0.48559E+05
    31.19000    -0.84806     0.84806   0.58955E+05
    31.19000    -0.78748     0.84806   0.69430E+05
    31.19000    -0.72691     0.84806   0.81429E+05
    31.19000    -0.66633     0.84806   0.99113E+05
    31.19000    -0.60576     0.84806   0.12727E+06
    31.19000    -0.54518     0.84806   0.16475E+06
    31.19000    -0.48461     0.84806   0.20168E+06
    31.19000    -0.42403     0.84806   0.22487E+06
    31.19000    -0.36345     0.84806   0.22506E+06
    31.19000    -0.30288     0.84806   0.20185E+06
    31.19000    -0.24230     0.84806   0.16778E+06
    31.19000    -0.18173     0.84806   0.14625E+06
    31.19000    -0.12115     0.84806   0.15451E+06
    31.19000    -0.06058     0.84806   0.18406E+06
    31.19000     0.00000     0.84806   0.20660E+06
    31.19000     0.06058     0.84806   0.20513E+06
    31.19000     0.12115     0.84806   0.19248E+06
    31.19000     0.18173     0.84806   0.19360E+06
    31.19000     0.24230     0.84806   0.21636E+06
    31.19000     0.30288     0.84806   0.24566E+06
    31.19000     0.36345     0.84806   0.25953E+06
    31.19000     0.42403     0.84806   0.24478E+06
    31.19000     0.48461     0.84806   0.20320E+06
    31.19000     0.54518     0.84806   0.15082E+06
    31.19000     0.60576     0.84806   0.10855E+06
    31.19000     0.66633     0.84806   0.86850E+05
    31.19000     0.72691     0.84806   0.79659E+05
    31.19000     0.78748     0.84806   0.74587E+05
    31.19000     0.84806     0.84806   0.65644E+05
    31.19000     0.90864     0.84806   0.53984E+05
    31.19000     0.96921     0.84806   0.41572E+05
    31.19000     1.02979     0.84806   0.29078E+05
    31.19000     1.09036     0.84806   0.17632E+05
    31.19000     1.15094     0.84806   0.86629E+04
    31.19000     1.21151     0.84806   0.25757E+04
    31.19000     1.27209     0.84806   0.00000E+00
    31.19000     1.33266     0.84806   0.00000E+00
    31.19000     1.39324     0.84806   0.00000E+00
    31.19000     1.45382     0.84806   0.00000E+00
    31.19000     1.51439     0.84806   0.00000E+00
    31.19000    -1.51439     0.90864   0.00000E+00
    31.19000    -1.45382     0.90864   0.00000E+00
    31.19000    -1.39324     0.90864   0.00000E+00
    31.19000    -1.33266     0.90864   0.00000E+00
    31.19000    -1.27209     0.90864   0.00000E+00
    31.19000    -1.21151     0.90864   0.00000E+00
    31.19000    -1.15094     0.90864   0.30735E+04
    31.19000    -1.09036     0.90864   0.79992E+04
    31.19000    -1.02979     0.90864   0.14126E+05
    31.19000    -0.96921     0.90864   0.20249E+05
    31.19000    -0.90864     0.90864   0.25535E+05
    31.19000    -0.84806     0.90864   0.30189E+05
    31.19000    -0.78748     0.90864   0.34546E+05
    31.19000    -0.72691     0.90864   0.39319E+05
    31.19000    -0.66633     0.90864   0.47664E+05
    31.19000    -0.60576     0.90864   0.64293E+05
    31.19000    -0.54518     0.90864   0.90667E+05
    31.19000    -0.48461     0.90864   0.12296E+06
    31.19000    -0.42403     0.90864   0.15485E+06
    31.19000    -0.36345     0.90864   0.17887E+06
    31.19000    -0.30288     0.90864   0.18614E+06
    31.19000    -0.24230     0.90864   0.17267E+06
    31.19000    -0.18173     0.90864   0.14848E+06
    31.19000    -0.12115     0.90864   0.13244E+06
    31.19000    -0.06058     0.90864   0.13366E+06
    31.19000     0.00000     0.90864   0.14452E+06
    31.19000     0.06058     0.90864   0.15577E+06
    31.19000     0.12115     0.90864   0.16955E+06
    31.19000     0.18173     0.90864   0.19083E+06
    31.19000     0.24230     0.90864   0.21340E+06
    31.19000     0.30288     0.90864   0.22297E+06
    31.19000     0.36345     0.90864   0.21057E+06
    31.19000     0.42403     0.90864   0.17754E+06
    31.19000     0.48461     0.90864   0.13208E+06
    31.19000     0.54518     0.90864   0.86818E+05
    31.19000     0.60576     0.90864   0.55080E+05
    31.19000     0.66633     0.90864   0.42060E+05
    31.19000     0.72691     0.90864   0.40747E+05
    31.19000     0.78748     0.90864   0.40154E+05
    31.19000     0.84806     0.90864   0.35621E+05
    31.19000     0.90864     0.90864   0.28830E+05
    31.19000     0.96921     0.90864   0.21718E+05
    31.19000     1.02979     0.90864   0.14573E+05
    31.19000     1.09036     0.90864   0.79596E+04
    31.19000     1.15094     0.90864   0.29339E+04
    31.19000     1.21151     0.90864   0.00000E+00
    31.19000     1.27209     0.90864   0.00000E+00
    31.19000     1.33266     0.90864   0.00000E+00
    31.19000     1.39324     0.90864   0.00000E+00
    31.19000     1.45382     0.90864   0.00000E+00
    31.19000     1.51439     0.90864   0.00000E+00
    31.19000    -1.51439     0.96921   0.00000E+00
    31.19000    -1.45382     0.96921   0.00000E+00
    31.19000    -1.39324     0.96921   0.00000E+00
    31.19000    -1.33266     0.96921   0.00000E+00
    31.19000    -1.27209     0.96921   0.00000E+00
    31.19000    -1.21151     0.96921   0.00000E+00
    31.19000    -1.15094     0.96921   0.33565E+03
    31.19000    -1.09036     0.96921   0.27549E+04
    31.19000    -1.02979     0.96921   0.58793E+04
    31.19000    -0.96921     0.96921   0.86700E+04
    31.19000    -0.90864     0.96921   0.10675E+05
    31.19000    -0.84806     0.96921   0.12342E+05
    31.19000    -0.78748     0.96921   0.13739E+05
    31.19000    -0.72691     0.96921   0.14491E+05
    31.19000    -0.66633     0.96921   0.16148E+05
    31.19000    -0.60576     0.96921   0.22713E+05
    31.19000    -0.54518     0.96921   0.37601E+05
    31.19000    -0.48461     0.96921   0.61890E+05
    31.19000    -0.42403     0.96921   0.94968E+05
    31.19000    -0.36345     0.96921   0.13177E+06
    31.19000    -0.30288     0.96921   0.15865E+06
    31.19000    -0.24230     0.96921   0.15992E+06
    31.19000    -0.18173     0.96921   0.13387E+06
    31.19000    -0.12115     0.96921   0.98121E+05
    31.19000    -0.06058     0.96921   0.74800E+05
    31.19000     0.00000     0.96921   0.74244E+05
    31.19000     0.06058     0.96921   0.94636E+05
    31.19000     0.12115     0.96921   0.12879E+06
    31.19000     0.18173     0.96921   0.16458E+06
    31.19000     0.24230     0.96921   0.18550E+06
    31.19000     0.30288     0.96921   0.18037E+06
    31.19000     0.36345     0.96921   0.15186E+06
    31.19000     0.42403     0.96921   0.11185E+06
    31.19000     0.48461     0.96921   0.71577E+05
    31.19000     0.54518     0.96921   0.39078E+05
    31.19000     0.60576     0.96921   0.20256E+05
    31.19000     0.66633     0.96921   0.15562E+05
    31.19000     0.72691     0.96921   0.17909E+05
    31.19000     0.78748     0.96921   0.18903E+05
    31.19000     0.84806     0.96921   0.16157E+05
    31.19000     0.90864     0.96921   0.12147E+05
    31.19000     0.96921     0.96921   0.86326E+04
    31.19000     1.02979     0.96921   0.53890E+04
    31.19000     1.09036     0.96921   0.23883E+04
    31.19000     1.15094     0.96921   0.27843E+03
    31.19000     1.21151     0.96921   0.00000E+00
    31.19000     1.27209     0.96921   0.00000E+00
    31.19000     1.33266     0.96921   0.00000E+00
    31.19000     1.39324     0.96921   0.00000E+00
    31.19000     1.45382     0.96921   0.00000E+00
    31.19000     1.51439     0.96921   0.00000E+00
    31.19000    -1.51439     1.02979   0.00000E+00
    31.19000    -1.45382     1.02979   0.00000E+00
    31.19000    -1.39324     1.02979   0.00000E+00
    31.19000    -1.33266     1.02979   0.00000E+00
    31.19000    -1.27209     1.02979   0.00000E+00
    31.19000    -1.21151     1.02979   0.00000E+00
    31.19000    -1.15094     1.02979   0.00000E+00
    31.19000    -1.09036     1.02979   0.41326E+03
    31.19000    -1.02979     1.02979   0.20368E+04
    31.19000    -0.96921     1.02979   0.34013E+04
    31.19000    -0.90864     1.02979   0.40504E+04
    31.19000    -0.84806     1.02979   0.44414E+04
    31.19000    -0.78748     1.02979   0.46474E+04
    31.19000    -0.72691     1.02979   0.39137E+04
    31.19000    -0.66633     1.02979   0.27822E+04
    31.19000    -0.60576     1.02979   0.43358E+04
    31.19000    -0.54518     1.02979   0.12295E+05
    31.19000    -0.48461     1.02979   0.29543E+05
    31.19000    -0.42403     1.02979   0.58124E+05
    31.19000    -0.36345     1.02979   0.95500E+05
    31.19000    -0.30288     1.02979   0.12853E+06
    31.19000    -0.24230     1.02979   0.13760E+06
    31.19000    -0.18173     1.02979   0.11361E+06
    31.19000    -0.12115     1.02979   0.69886E+05
    31.19000    -0.06058     1.02979   0.33325E+05
    31.19000     0.00000     1.02979   0.24820E+05
    31.19000     0.06058     1.02979   0.48066E+05
    31.19000     0.12115     1.02979   0.90629E+05
    31.19000     0.18173     1.02979   0.13065E+06
    31.19000     0.24230     1.02979   0.14760E+06
    31.19000     0.30288     1.02979   0.13462E+06
    31.19000     0.36345     1.02979   0.10163E+06
    31.19000     0.42403     1.02979   0.64635E+05
    31.19000     0.48461     1.02979   0.34028E+05
    31.19000     0.54518     1.02979   0.13573E+05
    31.19000     0.60576     1.02979   0.43399E+04
    31.19000     0.66633     1.02979   0.43955E+04
    31.19000     0.72691     1.02979   0.77691E+04
    31.19000     0.78748     1.02979   0.88076E+04
    31.19000     0.84806     1.02979   0.68704E+04
    31.19000     0.90864     1.02979   0.44998E+04
    31.19000     0.96921     1.02979   0.29116E+04
    31.19000     1.02979     1.02979   0.15644E+04
    31.19000     1.09036     1.02979   0.30403E+03
    31.19000     1.15094     1.02979   0.00000E+00
    31.19000     1.21151     1.02979   0.00000E+00
    31.19000     1.27209     1.02979   0.00000E+00
    31.19000     1.33266     1.02979   0.00000E+00
    31.19000     1.39324     1.02979   0.00000E+00
    31.19000     1.45382     1.02979   0.00000E+00
    31.19000     1.51439     1.02979   0.00000E+00
    31.19000    -1.51439     1.09036   0.00000E+00
    31.19000    -1.45382     1.09036   0.00000E+00
    31.19000    -1.39324     1.09036   0.00000E+00
    31.19000    -1.33266     1.09036   0.00000E+00
    31.19000    -1.27209     1.09036   0.00000E+00
    31.19000    -1.21151     1.09036   0.00000E+00
    31.19000    -1.15094     1.09036   0.00000E+00
    31.19000    -1.09036     1.09036   0.00000E+00
    31.19000    -1.02979     1.09036   0.33694E+03
    31.19000    -0.96921     1.09036   0.13143E+04
    31.19000    -0.90864     1.09036   0.17675E+04
    31.19000    -0.84806     1.09036   0.18290E+04
    31.19000    -0.78748     1.09036   0.17434E+04
    31.19000    -0.72691     1.09036   0.11075E+04
    31.19000    -0.66633     1.09036   0.15433E+03
    31.19000    -0.60576     1.09036   0.91386E+03
    31.19000    -0.54518     1.09036   0.60497E+04
    31.19000    -0.48461     1.09036   0.17893E+05
    31.19000    -0.42403     1.09036   0.38913E+05
    31.19000    -0.36345     1.09036   0.69032E+05
    31.19000    -0.30288     1.09036   0.99285E+05
    31.19000    -0.24230     1.09036   0.11223E+06
    31.19000    -0.18173     1.09036   0.95481E+05
    31.19000    -0.12115     1.09036   0.56039E+05
    31.19000    -0.06058     1.09036   0.18258E+05
    31.19000     0.00000     1.09036   0.61198E+04
    31.19000     0.06058     1.09036   0.26600E+05
    31.19000     0.12115     1.09036   0.66276E+05
    31.19000     0.18173     1.09036   0.10095E+06
    31.19000     0.24230     1.09036   0.11148E+06
    31.19000     0.30288     1.09036   0.95466E+05
    31.19000     0.36345     1.09036   0.65604E+05
    31.19000     0.42403     1.09036   0.36797E+05
    31.19000     0.48461     1.09036   0.16220E+05
    31.19000     0.54518     1.09036   0.44053E+04
    31.19000     0.60576     1.09036   0.20904E+03
    31.19000     0.66633     1.09036   0.14092E+04
    31.19000     0.72691     1.09036   0.38958E+04
    31.19000     0.78748     1.09036   0.43755E+04
    31.19000     0.84806     1.09036   0.30407E+04
    31.19000     0.90864     1.09036   0.17296E+04
    31.19000     0.96921     1.09036   0.94808E+03
    31.19000     1.02979     1.09036   0.22774E+03
    31.19000     1.09036     1.09036   0.00000E+00
    31.19000     1.15094     1.09036   0.00000E+00
    31.19000     1.21151     1.09036   0.00000E+00
    31.19000     1.27209     1.09036   0.00000E+00
    31.19000     1.33266     1.09036   0.00000E+00
    31.19000     1.39324     1.09036   0.00000E+00
    31.19000     1.45382     1.09036   0.00000E+00
    31.19000     1.51439     1.09036   0.00000E+00
    31.19000    -1.51439     1.15094   0.00000E+00
    31.19000    -1.45382     1.15094   0.00000E+00
    31.19000    -1.39324     1.15094   0.00000E+00
    31.19000    -1.33266     1.15094   0.00000E+00
    31.19000    -1.27209     1.15094   0.00000E+00
    31.19000    -1.21151     1.15094   0.00000E+00
    31.19000    -1.15094     1.15094   0.00000E+00
    31.19000    -1.09036     1.15094   0.00000E+00
    31.19000    -1.02979     1.15094   0.00000E+00
    31.19000    -0.96921     1.15094   0.17917E+03
    31.19000    -0.90864     1.15094   0.79076E+03
    31.19000    -0.84806     1.15094   0.10203E+04
    31.19000    -0.78748     1.15094   0.10817E+04
    31.19000    -0.72691     1.15094   0.10665E+04
    31.19000    -0.66633     1.15094   0.11810E+04
    31.19000    -0.60576     1.15094   0.24270E+04
    31.19000    -0.54518     1.15094   0.60945E+04
    31.19000    -0.48461     1.15094   0.13425E+05
    31.19000    -0.42403     1.15094   0.26586E+05
    31.19000    -0.36345     1.15094   0.47382E+05
    31.19000    -0.30288     1.15094   0.71692E+05
    31.19000    -0.24230     1.15094   0.86838E+05
    31.19000    -0.18173     1.15094   0.80052E+05
    31.19000    -0.12115     1.15094   0.52249E+05
    31.19000    -0.06058     1.15094   0.21333E+05
    31.19000     0.00000     1.15094   0.91488E+04
    31.19000     0.06058     1.15094   0.23904E+05
    31.19000     0.12115     1.15094   0.54056E+05
    31.19000     0.18173     1.15094   0.78153E+05
    31.19000     0.24230     1.15094   0.81406E+05
    31.19000     0.30288     1.15094   0.64972E+05
    31.19000     0.36345     1.15094   0.41140E+05
    31.19000     0.42403     1.15094   0.21202E+05
    31.19000     0.48461     1.15094   0.87787E+04
    31.19000     0.54518     1.15094   0.24873E+04
    31.19000     0.60576     1.15094   0.52858E+03
    31.19000     0.66633     1.15094   0.12342E+04
    31.19000     0.72691     1.15094   0.23075E+04
    31.19000     0.78748     1.15094   0.22177E+04
    31.19000     0.84806     1.15094   0.13637E+04
    31.19000     0.90864     1.15094   0.65175E+03
    31.19000     0.96921     1.15094   0.12200E+03
    31.19000     1.02979     1.15094   0.00000E+00
    31.19000     1.09036     1.15094   0.00000E+00
    31.19000     1.15094     1.15094   0.00000E+00
    31.19000     1.21151     1.15094   0.00000E+00
    31.19000     1.27209     1.15094   0.00000E+00
    31.19000     1.33266     1.15094   0.00000E+00
    31.19000     1.39324     1.15094   0.00000E+00
    31.19000     1.45382     1.15094   0.00000E+00
    31.19000     1.51439     1.15094   0.00000E+00
    31.19000    -1.51439     1.21151   0.00000E+00
    31.19000    -1.45382     1.21151   0.00000E+00
    31.19000    -1.39324     1.21151   0.00000E+00
    31.19000    -1.33266     1.21151   0.00000E+00
    31.19000    -1.27209     1.21151   0.00000E+00
    31.19000    -1.21151     1.21151   0.00000E+00
    31.19000    -1.15094     1.21151   0.00000E+00
    31.19000    -1.09036     1.21151   0.00000E+00
    31.19000    -1.02979     1.21151   0.00000E+00
    31.19000    -0.96921     1.21151   0.00000E+00
    31.19000    -0.90864     1.21151   0.00000E+00
    31.19000    -0.84806     1.21151   0.41430E+03
    31.19000    -0.78748     1.21151   0.68177E+03
    31.19000    -0.72691     1.21151   0.10493E+04
    31.19000    -0.66633     1.21151   0.17122E+04
    31.19000    -0.60576     1.21151   0.29435E+04
    31.19000    -0.54518     1.21151   0.51223E+04
    31.19000    -0.48461     1.21151   0.88755E+04
    31.19000    -0.42403     1.21151   0.15987E+05
    31.19000    -0.36345     1.21151   0.28978E+05
    31.19000    -0.30288     1.21151   0.47057E+05
    31.19000    -0.24230     1.21151   0.62377E+05
    31.19000    -0.18173     1.21151   0.64052E+05
    31.19000    -0.12115     1.21151   0.49076E+05
    31.19000    -0.06058     1.21151   0.28290E+05
    31.19000     0.00000     1.21151   0.18466E+05
    31.19000     0.06058     1.21151   0.27203E+05
    31.19000     0.12115     1.21151   0.46142E+05
    31.19000     0.18173     1.21151   0.59200E+05
    31.19000     0.24230     1.21151   0.56770E+05
    31.19000     0.30288     1.21151   0.41916E+05
    31.19000     0.36345     1.21151   0.24536E+05
    31.19000     0.42403     1.21151   0.11871E+05
    31.19000     0.48461     1.21151   0.50183E+04
    31.19000     0.54518     1.21151   0.19937E+04
    31.19000     0.60576     1.21151   0.10902E+04
    31.19000     0.66633     1.21151   0.11983E+04
    31.19000     0.72691     1.21151   0.12901E+04
    31.19000     0.78748     1.21151   0.92467E+03
    31.19000     0.84806     1.21151   0.41324E+03
    31.19000     0.90864     1.21151   0.00000E+00
    31.19000     0.96921     1.21151   0.00000E+00
    31.19000     1.02979     1.21151   0.00000E+00
    31.19000     1.09036     1.21151   0.00000E+00
    31.19000     1.15094     1.21151   0.00000E+00
    31.19000     1.21151     1.21151   0.00000E+00
    31.19000     1.27209     1.21151   0.00000E+00
    31.19000     1.33266     1.21151   0.00000E+00
    31.19000     1.39324     1.21151   0.00000E+00
    31.19000     1.45382     1.21151   0.00000E+00
    31.19000     1.51439     1.21151   0.00000E+00
    31.19000    -1.51439     1.27209   0.00000E+00
    31.19000    -1.45382     1.27209   0.00000E+00
    31.19000    -1.39324     1.27209   0.00000E+00
    31.19000    -1.33266     1.27209   0.00000E+00
    31.19000    -1.27209     1.27209   0.00000E+00
    31.19000    -1.21151     1.27209   0.00000E+00
    31.19000    -1.15094     1.27209   0.00000E+00
    31.19000    -1.09036     1.27209   0.00000E+00
    31.19000    -1.02979     1.27209   0.00000E+00
    31.19000    -0.96921     1.27209   0.00000E+00
    31.19000    -0.90864     1.27209   0.00000E+00
    31.19000    -0.84806     1.27209   0.00000E+00
    31.19000    -0.78748     1.27209   0.13605E+03
    31.19000    -0.72691     1.27209   0.46869E+03
    31.19000    -0.66633     1.27209   0.10486E+04
    31.19000    -0.60576     1.27209   0.18418E+04
    31.19000    -0.54518     1.27209   0.28369E+04
    31.19000    -0.48461     1.27209   0.44165E+04
    31.19000    -0.42403     1.27209   0.78632E+04
    31.19000    -0.36345     1.27209   0.15262E+05
    31.19000    -0.30288     1.27209   0.27255E+05
    31.19000    -0.24230     1.27209   0.39932E+05
    31.19000    -0.18173     1.27209   0.45822E+05
    31.19000    -0.12115     1.27209   0.40778E+05
    31.19000    -0.06058     1.27209   0.29814E+05
    31.19000     0.00000     1.27209   0.23525E+05
    31.19000     0.06058     1.27209   0.27524E+05
    31.19000     0.12115     1.27209   0.36796E+05
    31.19000     0.18173     1.27209   0.41378E+05
    31.19000     0.24230     1.27209   0.36318E+05
    31.19000     0.30288     1.27209   0.24925E+05
    31.19000     0.36345     1.27209   0.13716E+05
    31.19000     0.42403     1.27209   0.64251E+04
    31.19000     0.48461     1.27209   0.28976E+04
    31.19000     0.54518     1.27209   0.15038E+04
    31.19000     0.60576     1.27209   0.10123E+04
    31.19000     0.66633     1.27209   0.76276E+03
    31.19000     0.72691     1.27209   0.45747E+03
    31.19000     0.78748     1.27209   0.13807E+03
    31.19000     0.84806     1.27209   0.00000E+00
    31.19000     0.90864     1.27209   0.00000E+00
    31.19000     0.96921     1.27209   0.00000E+00
    31.19000     1.02979     1.27209   0.00000E+00
    31.19000     1.09036     1.27209   0.00000E+00
    31.19000     1.15094     1.27209   0.00000E+00
    31.19000     1.21151     1.27209   0.00000E+00
    31.19000     1.27209     1.27209   0.00000E+00
    31.19000     1.33266     1.27209   0.00000E+00
    31.19000     1.39324     1.27209   0.00000E+00
    31.19000     1.45382     1.27209   0.00000E+00
    31.19000     1.51439     1.27209   0.00000E+00
    31.19000    -1.51439     1.33266   0.00000E+00
    31.19000    -1.45382     1.33266   0.00000E+00
    31.19000    -1.39324     1.33266   0.00000E+00
    31.19000    -1.33266     1.33266   0.00000E+00
    31.19000    -1.27209     1.33266   0.00000E+00
    31.19000    -1.21151     1.33266   0.00000E+00
    31.19000    -1.15094     1.33266   0.00000E+00
    31.19000    -1.09036     1.33266   0.00000E+00
    31.19000    -1.02979     1.33266   0.00000E+00
    31.19000    -0.96921     1.33266   0.00000E+00
    31.19000    -0.90864     1.33266   0.00000E+00
    31.19000    -0.84806     1.33266   0.00000E+00
    31.19000    -0.78748     1.33266   0.00000E+00
    31.19000    -0.72691     1.33266   0.00000E+00
    31.19000    -0.66633     1.33266   0.23169E+03
    31.19000    -0.60576     1.33266   0.66016E+03
    31.19000    -0.54518     1.33266   0.11319E+04
    31.19000    -0.48461     1.33266   0.17934E+04
    31.19000    -0.42403     1.33266   0.33204E+04
    31.19000    -0.36345     1.33266   0.68835E+04
    31.19000    -0.30288     1.33266   0.13335E+05
    31.19000    -0.24230     1.33266   0.21456E+05
    31.19000    -0.18173     1.33266   0.27460E+05
    31.19000    -0.12115     1.33266   0.28041E+05
    31.19000    -0.06058     1.33266   0.24400E+05
    31.19000     0.00000     1.33266   0.21532E+05
    31.19000     0.06058     1.33266   0.22589E+05
    31.19000     0.12115     1.33266   0.25290E+05
    31.19000     0.18173     1.33266   0.24992E+05
    31.19000     0.24230     1.33266   0.20088E+05
    31.19000     0.30288     1.33266   0.13051E+05
    31.19000     0.36345     1.33266   0.71205E+04
    31.19000     0.42403     1.33266   0.35587E+04
    31.19000     0.48461     1.33266   0.18538E+04
    31.19000     0.54518     1.33266   0.10820E+04
    31.19000     0.60576     1.33266   0.61752E+03
    31.19000     0.66633     1.33266   0.22981E+03
    31.19000     0.72691     1.33266   0.00000E+00
    31.19000     0.78748     1.33266   0.00000E+00
    31.19000     0.84806     1.33266   0.00000E+00
    31.19000     0.90864     1.33266   0.00000E+00
    31.19000     0.96921     1.33266   0.00000E+00
    31.19000     1.02979     1.33266   0.00000E+00
    31.19000     1.09036     1.33266   0.00000E+00
    31.19000     1.15094     1.33266   0.00000E+00
    31.19000     1.21151     1.33266   0.00000E+00
    31.19000     1.27209     1.33266   0.00000E+00
    31.19000     1.33266     1.33266   0.00000E+00
    31.19000     1.39324     1.33266   0.00000E+00
    31.19000     1.45382     1.33266   0.00000E+00
    31.19000     1.51439     1.33266   0.00000E+00
    31.19000    -1.51439     1.39324   0.00000E+00
    31.19000    -1.45382     1.39324   0.00000E+00
    31.19000    -1.39324     1.39324   0.00000E+00
    31.19000    -1.33266     1.39324   0.00000E+00
    31.19000    -1.27209     1.39324   0.00000E+00
    31.19000    -1.21151     1.39324   0.00000E+00
    31.19000    -1.15094     1.39324   0.00000E+00
    31.19000    -1.09036     1.39324   0.00000E+00
    31.19000    -1.02979     1.39324   0.00000E+00
    31.19000    -0.96921     1.39324   0.00000E+00
    31.19000    -0.90864     1.39324   0.00000E+00
    31.19000    -0.84806     1.39324   0.00000E+00
    31.19000    -0.78748     1.39324   0.00000E+00
    31.19000    -0.72691     1.39324   0.00000E+00
    31.19000    -0.66633     1.39324   0.00000E+00
    31.19000    -0.60576     1.39324   0.00000E+00
    31.19000    -0.54518     1.39324   0.22507E+03
    31.19000    -0.48461     1.39324   0.58268E+03
    31.19000    -0.42403     1.39324   0.11925E+04
    31.19000    -0.36345     1.39324   0.24780E+04
    31.19000    -0.30288     1.39324   0.49769E+04
    31.19000    -0.24230     1.39324   0.87485E+04
    31.19000    -0.18173     1.39324   0.12644E+05
    31.19000    -0.12115     1.39324   0.14910E+05
    31.19000    -0.06058     1.39324   0.15075E+05
    31.19000     0.00000     1.39324   0.14469E+05
    31.19000     0.06058     1.39324   0.14262E+05
    31.19000     0.12115     1.39324   0.13845E+05
    31.19000     0.18173     1.39324   0.11975E+05
    31.19000     0.24230     1.39324   0.87323E+04
    31.19000     0.30288     1.39324   0.54199E+04
    31.19000     0.36345     1.39324   0.30354E+04
    31.19000     0.42403     1.39324   0.16332E+04
    31.19000     0.48461     1.39324   0.83383E+03
    31.19000     0.54518     1.39324   0.31144E+03
    31.19000     0.60576     1.39324   0.00000E+00
    31.19000     0.66633     1.39324   0.00000E+00
    31.19000     0.72691     1.39324   0.00000E+00
    31.19000     0.78748     1.39324   0.00000E+00
    31.19000     0.84806     1.39324   0.00000E+00
    31.19000     0.90864     1.39324   0.00000E+00
    31.19000     0.96921     1.39324   0.00000E+00
    31.19000     1.02979     1.39324   0.00000E+00
    31.19000     1.09036     1.39324   0.00000E+00
    31.19000     1.15094     1.39324   0.00000E+00
    31.19000     1.21151     1.39324   0.00000E+00
    31.19000     1.27209     1.39324   0.00000E+00
    31.19000     1.33266     1.39324   0.00000E+00
    31.19000     1.39324     1.39324   0.00000E+00
    31.19000     1.45382     1.39324   0.00000E+00
    31.19000     1.51439     1.39324   0.00000E+00
    31.19000    -1.51439     1.45382   0.00000E+00
    31.19000    -1.45382     1.45382   0.00000E+00
    31.19000    -1.39324     1.45382   0.00000E+00
    31.19000    -1.33266     1.45382   0.00000E+00
    31.19000    -1.27209     1.45382   0.00000E+00
    31.19000    -1.21151     1.45382   0.00000E+00
    31.19000    -1.15094     1.45382   0.00000E+00
    31.19000    -1.09036     1.45382   0.00000E+00
    31.19000    -1.02979     1.45382   0.00000E+00
    31.19000    -0.96921     1.45382   0.00000E+00
    31.19000    -0.90864     1.45382   0.00000E+00
    31.19000    -0.84806     1.45382   0.00000E+00
    31.19000    -0.78748     1.45382   0.00000E+00
    31.19000    -0.72691     1.45382   0.00000E+00
    31.19000    -0.66633     1.45382   0.00000E+00
    31.19000    -0.60576     1.45382   0.00000E+00
    31.19000    -0.54518     1.45382   0.00000E+00
    31.19000    -0.48461     1.45382   0.00000E+00
    31.19000    -0.42403     1.45382   0.00000E+00
    31.19000    -0.36345     1.45382   0.31259E+03
    31.19000    -0.30288     1.45382   0.89710E+03
    31.19000    -0.24230     1.45382   0.19557E+04
    31.19000    -0.18173     1.45382   0.34537E+04
    31.19000    -0.12115     1.45382   0.49070E+04
    31.19000    -0.06058     1.45382   0.57804E+04
    31.19000     0.00000     1.45382   0.59753E+04
    31.19000     0.06058     1.45382   0.56407E+04
    31.19000     0.12115     1.45382   0.47964E+04
    31.19000     0.18173     1.45382   0.35113E+04
    31.19000     0.24230     1.45382   0.21549E+04
    31.19000     0.30288     1.45382   0.11088E+04
    31.19000     0.36345     1.45382   0.43366E+03
    31.19000     0.42403     1.45382   0.00000E+00
    31.19000     0.48461     1.45382   0.00000E+00
    31.19000     0.54518     1.45382   0.00000E+00
    31.19000     0.60576     1.45382   0.00000E+00
    31.19000     0.66633     1.45382   0.00000E+00
    31.19000     0.72691     1.45382   0.00000E+00
    31.19000     0.78748     1.45382   0.00000E+00
    31.19000     0.84806     1.45382   0.00000E+00
    31.19000     0.90864     1.45382   0.00000E+00
    31.19000     0.96921     1.45382   0.00000E+00
    31.19000     1.02979     1.45382   0.00000E+00
    31.19000     1.09036     1.45382   0.00000E+00
    31.19000     1.15094     1.45382   0.00000E+00
    31.19000     1.21151     1.45382   0.00000E+00
    31.19000     1.27209     1.45382   0.00000E+00
    31.19000     1.33266     1.45382   0.00000E+00
    31.19000     1.39324     1.45382   0.00000E+00
    31.19000     1.45382     1.45382   0.00000E+00
    31.19000     1.51439     1.45382   0.00000E+00
    31.19000    -1.51439     1.51439   0.00000E+00
    31.19000    -1.45382     1.51439   0.00000E+00
    31.19000    -1.39324     1.51439   0.00000E+00
    31.19000    -1.33266     1.51439   0.00000E+00
    31.19000    -1.27209     1.51439   0.00000E+00
    31.19000    -1.21151     1.51439   0.00000E+00
    31.19000    -1.15094     1.51439   0.00000E+00
    31.19000    -1.09036     1.51439   0.00000E+00
    31.19000    -1.02979     1.51439   0.00000E+00
    31.19000    -0.96921     1.51439   0.00000E+00
    31.19000    -0.90864     1.51439   0.00000E+00
    31.19000    -0.84806     1.51439   0.00000E+00
    31.19000    -0.78748     1.51439   0.00000E+00
    31.19000    -0.72691     1.51439   0.00000E+00
    31.19000    -0.66633     1.51439   0.00000E+00
    31.19000    -0.60576     1.51439   0.00000E+00
    31.19000    -0.54518     1.51439   0.00000E+00
    31.19000    -0.48461     1.51439   0.00000E+00
    31.19000    -0.42403     1.51439   0.00000E+00
    31.19000    -0.36345     1.51439   0.00000E+00
    31.19000    -0.30288     1.51439   0.00000E+00
    31.19000    -0.24230     1.51439   0.00000E+00
    31.19000    -0.18173     1.51439   0.00000E+00
    31.19000    -0.12115     1.51439   0.00000E+00
    31.19000    -0.06058     1.51439   0.00000E+00
    31.19000     0.00000     1.51439   0.00000E+00
    31.19000     0.06058     1.51439   0.00000E+00
    31.19000     0.12115     1.51439   0.00000E+00
    31.19000     0.18173     1.51439   0.00000E+00
    31.19000     0.24230     1.51439   0.00000E+00
    31.19000     0.30288     1.51439   0.00000E+00
    31.19000     0.36345     1.51439   0.00000E+00
    31.19000     0.42403     1.51439   0.00000E+00
    31.19000     0.48461     1.51439   0.00000E+00
    31.19000     0.54518     1.51439   0.00000E+00
    31.19000     0.60576     1.51439   0.00000E+00
    31.19000     0.66633     1.51439   0.00000E+00
    31.19000     0.72691     1.51439   0.00000E+00
    31.19000     0.78748     1.51439   0.00000E+00
    31.19000     0.84806     1.51439   0.00000E+00
    31.19000     0.90864     1.51439   0.00000E+00
    31.19000     0.96921     1.51439   0.00000E+00
    31.19000     1.02979     1.51439   0.00000E+00
    31.19000     1.09036     1.51439   0.00000E+00
    31.19000     1.15094     1.51439   0.00000E+00
    31.19000     1.21151     1.51439   0.00000E+00
    31.19000     1.27209     1.51439   0.00000E+00
    31.19000     1.33266     1.51439   0.00000E+00
    31.19000     1.39324     1.51439   0.00000E+00
    31.19000     1.45382     1.51439   0.00000E+00
    31.19000     1.51439     1.51439   0.00000E+00
