# Supplementary material for: Femtosecond concerted rotation of molecules on a 2D material interface
Source: Nat Commun. 2026 Feb 27;17:2110. doi: 10.1038/s41467-026-69801-6 (PMC12954116; doi:10.1038/s41467-026-69801-6)
Supplement: Supplementary file 6 — Source Data 4 [file 41467_2026_69801_MOESM6_ESM.zip › FigS17/p.data]

# Pulse duration   photon energy   intensity   polarization        angle
#  80.00 fs         31.19 eV         1.00 a.u.       0.37  0.00  0.93   -0.00°
Number of Values:            2601
#  Energy, eV      qx          qz         signal, a.u.
    31.19000    -1.51439    -1.51439   0.00000E+00
    31.19000    -1.45382    -1.51439   0.00000E+00
    31.19000    -1.39324    -1.51439   0.00000E+00
    31.19000    -1.33266    -1.51439   0.00000E+00
    31.19000    -1.27209    -1.51439   0.00000E+00
    31.19000    -1.21151    -1.51439   0.00000E+00
    31.19000    -1.15094    -1.51439   0.00000E+00
    31.19000    -1.09036    -1.51439   0.00000E+00
    31.19000    -1.02979    -1.51439   0.00000E+00
    31.19000    -0.96921    -1.51439   0.00000E+00
    31.19000    -0.90864    -1.51439   0.00000E+00
    31.19000    -0.84806    -1.51439   0.00000E+00
    31.19000    -0.78748    -1.51439   0.00000E+00
    31.19000    -0.72691    -1.51439   0.00000E+00
    31.19000    -0.66633    -1.51439   0.00000E+00
    31.19000    -0.60576    -1.51439   0.00000E+00
    31.19000    -0.54518    -1.51439   0.00000E+00
    31.19000    -0.48461    -1.51439   0.00000E+00
    31.19000    -0.42403    -1.51439   0.00000E+00
    31.19000    -0.36345    -1.51439   0.00000E+00
    31.19000    -0.30288    -1.51439   0.00000E+00
    31.19000    -0.24230    -1.51439   0.00000E+00
    31.19000    -0.18173    -1.51439   0.00000E+00
    31.19000    -0.12115    -1.51439   0.00000E+00
    31.19000    -0.06058    -1.51439   0.00000E+00
    31.19000     0.00000    -1.51439   0.00000E+00
    31.19000     0.06058    -1.51439   0.00000E+00
    31.19000     0.12115    -1.51439   0.00000E+00
    31.19000     0.18173    -1.51439   0.00000E+00
    31.19000     0.24230    -1.51439   0.00000E+00
    31.19000     0.30288    -1.51439   0.00000E+00
    31.19000     0.36345    -1.51439   0.00000E+00
    31.19000     0.42403    -1.51439   0.00000E+00
    31.19000     0.48461    -1.51439   0.00000E+00
    31.19000     0.54518    -1.51439   0.00000E+00
    31.19000     0.60576    -1.51439   0.00000E+00
    31.19000     0.66633    -1.51439   0.00000E+00
    31.19000     0.72691    -1.51439   0.00000E+00
    31.19000     0.78748    -1.51439   0.00000E+00
    31.19000     0.84806    -1.51439   0.00000E+00
    31.19000     0.90864    -1.51439   0.00000E+00
    31.19000     0.96921    -1.51439   0.00000E+00
    31.19000     1.02979    -1.51439   0.00000E+00
    31.19000     1.09036    -1.51439   0.00000E+00
    31.19000     1.15094    -1.51439   0.00000E+00
    31.19000     1.21151    -1.51439   0.00000E+00
    31.19000     1.27209    -1.51439   0.00000E+00
    31.19000     1.33266    -1.51439   0.00000E+00
    31.19000     1.39324    -1.51439   0.00000E+00
    31.19000     1.45382    -1.51439   0.00000E+00
    31.19000     1.51439    -1.51439   0.00000E+00
    31.19000    -1.51439    -1.45382   0.00000E+00
    31.19000    -1.45382    -1.45382   0.00000E+00
    31.19000    -1.39324    -1.45382   0.00000E+00
    31.19000    -1.33266    -1.45382   0.00000E+00
    31.19000    -1.27209    -1.45382   0.00000E+00
    31.19000    -1.21151    -1.45382   0.00000E+00
    31.19000    -1.15094    -1.45382   0.00000E+00
    31.19000    -1.09036    -1.45382   0.00000E+00
    31.19000    -1.02979    -1.45382   0.00000E+00
    31.19000    -0.96921    -1.45382   0.00000E+00
    31.19000    -0.90864    -1.45382   0.00000E+00
    31.19000    -0.84806    -1.45382   0.00000E+00
    31.19000    -0.78748    -1.45382   0.00000E+00
    31.19000    -0.72691    -1.45382   0.00000E+00
    31.19000    -0.66633    -1.45382   0.00000E+00
    31.19000    -0.60576    -1.45382   0.00000E+00
    31.19000    -0.54518    -1.45382   0.00000E+00
    31.19000    -0.48461    -1.45382   0.00000E+00
    31.19000    -0.42403    -1.45382   0.00000E+00
    31.19000    -0.36345    -1.45382   0.51980E+03
    31.19000    -0.30288    -1.45382   0.12369E+04
    31.19000    -0.24230    -1.45382   0.22141E+04
    31.19000    -0.18173    -1.45382   0.33773E+04
    31.19000    -0.12115    -1.45382   0.44508E+04
    31.19000    -0.06058    -1.45382   0.52180E+04
    31.19000     0.00000    -1.45382   0.56399E+04
    31.19000     0.06058    -1.45382   0.55681E+04
    31.19000     0.12115    -1.45382   0.47289E+04
    31.19000     0.18173    -1.45382   0.32350E+04
    31.19000     0.24230    -1.45382   0.17177E+04
    31.19000     0.30288    -1.45382   0.70865E+03
    31.19000     0.36345    -1.45382   0.21763E+03
    31.19000     0.42403    -1.45382   0.00000E+00
    31.19000     0.48461    -1.45382   0.00000E+00
    31.19000     0.54518    -1.45382   0.00000E+00
    31.19000     0.60576    -1.45382   0.00000E+00
    31.19000     0.66633    -1.45382   0.00000E+00
    31.19000     0.72691    -1.45382   0.00000E+00
    31.19000     0.78748    -1.45382   0.00000E+00
    31.19000     0.84806    -1.45382   0.00000E+00
    31.19000     0.90864    -1.45382   0.00000E+00
    31.19000     0.96921    -1.45382   0.00000E+00
    31.19000     1.02979    -1.45382   0.00000E+00
    31.19000     1.09036    -1.45382   0.00000E+00
    31.19000     1.15094    -1.45382   0.00000E+00
    31.19000     1.21151    -1.45382   0.00000E+00
    31.19000     1.27209    -1.45382   0.00000E+00
    31.19000     1.33266    -1.45382   0.00000E+00
    31.19000     1.39324    -1.45382   0.00000E+00
    31.19000     1.45382    -1.45382   0.00000E+00
    31.19000     1.51439    -1.45382   0.00000E+00
    31.19000    -1.51439    -1.39324   0.00000E+00
    31.19000    -1.45382    -1.39324   0.00000E+00
    31.19000    -1.39324    -1.39324   0.00000E+00
    31.19000    -1.33266    -1.39324   0.00000E+00
    31.19000    -1.27209    -1.39324   0.00000E+00
    31.19000    -1.21151    -1.39324   0.00000E+00
    31.19000    -1.15094    -1.39324   0.00000E+00
    31.19000    -1.09036    -1.39324   0.00000E+00
    31.19000    -1.02979    -1.39324   0.00000E+00
    31.19000    -0.96921    -1.39324   0.00000E+00
    31.19000    -0.90864    -1.39324   0.00000E+00
    31.19000    -0.84806    -1.39324   0.00000E+00
    31.19000    -0.78748    -1.39324   0.00000E+00
    31.19000    -0.72691    -1.39324   0.00000E+00
    31.19000    -0.66633    -1.39324   0.00000E+00
    31.19000    -0.60576    -1.39324   0.00000E+00
    31.19000    -0.54518    -1.39324   0.40401E+03
    31.19000    -0.48461    -1.39324   0.10748E+04
    31.19000    -0.42403    -1.39324   0.20083E+04
    31.19000    -0.36345    -1.39324   0.34239E+04
    31.19000    -0.30288    -1.39324   0.55563E+04
    31.19000    -0.24230    -1.39324   0.82852E+04
    31.19000    -0.18173    -1.39324   0.10808E+05
    31.19000    -0.12115    -1.39324   0.12247E+05
    31.19000    -0.06058    -1.39324   0.12825E+05
    31.19000     0.00000    -1.39324   0.13649E+05
    31.19000     0.06058    -1.39324   0.14860E+05
    31.19000     0.12115    -1.39324   0.14913E+05
    31.19000     0.18173    -1.39324   0.12484E+05
    31.19000     0.24230    -1.39324   0.83301E+04
    31.19000     0.30288    -1.39324   0.44525E+04
    31.19000     0.36345    -1.39324   0.20333E+04
    31.19000     0.42403    -1.39324   0.90856E+03
    31.19000     0.48461    -1.39324   0.44804E+03
    31.19000     0.54518    -1.39324   0.18847E+03
    31.19000     0.60576    -1.39324   0.00000E+00
    31.19000     0.66633    -1.39324   0.00000E+00
    31.19000     0.72691    -1.39324   0.00000E+00
    31.19000     0.78748    -1.39324   0.00000E+00
    31.19000     0.84806    -1.39324   0.00000E+00
    31.19000     0.90864    -1.39324   0.00000E+00
    31.19000     0.96921    -1.39324   0.00000E+00
    31.19000     1.02979    -1.39324   0.00000E+00
    31.19000     1.09036    -1.39324   0.00000E+00
    31.19000     1.15094    -1.39324   0.00000E+00
    31.19000     1.21151    -1.39324   0.00000E+00
    31.19000     1.27209    -1.39324   0.00000E+00
    31.19000     1.33266    -1.39324   0.00000E+00
    31.19000     1.39324    -1.39324   0.00000E+00
    31.19000     1.45382    -1.39324   0.00000E+00
    31.19000     1.51439    -1.39324   0.00000E+00
    31.19000    -1.51439    -1.33266   0.00000E+00
    31.19000    -1.45382    -1.33266   0.00000E+00
    31.19000    -1.39324    -1.33266   0.00000E+00
    31.19000    -1.33266    -1.33266   0.00000E+00
    31.19000    -1.27209    -1.33266   0.00000E+00
    31.19000    -1.21151    -1.33266   0.00000E+00
    31.19000    -1.15094    -1.33266   0.00000E+00
    31.19000    -1.09036    -1.33266   0.00000E+00
    31.19000    -1.02979    -1.33266   0.00000E+00
    31.19000    -0.96921    -1.33266   0.00000E+00
    31.19000    -0.90864    -1.33266   0.00000E+00
    31.19000    -0.84806    -1.33266   0.00000E+00
    31.19000    -0.78748    -1.33266   0.00000E+00
    31.19000    -0.72691    -1.33266   0.00000E+00
    31.19000    -0.66633    -1.33266   0.31381E+03
    31.19000    -0.60576    -1.33266   0.78029E+03
    31.19000    -0.54518    -1.33266   0.13405E+04
    31.19000    -0.48461    -1.33266   0.22481E+04
    31.19000    -0.42403    -1.33266   0.40165E+04
    31.19000    -0.36345    -1.33266   0.73066E+04
    31.19000    -0.30288    -1.33266   0.12370E+05
    31.19000    -0.24230    -1.33266   0.18043E+05
    31.19000    -0.18173    -1.33266   0.21734E+05
    31.19000    -0.12115    -1.33266   0.21739E+05
    31.19000    -0.06058    -1.33266   0.19876E+05
    31.19000     0.00000    -1.33266   0.20268E+05
    31.19000     0.06058    -1.33266   0.24408E+05
    31.19000     0.12115    -1.33266   0.28626E+05
    31.19000     0.18173    -1.33266   0.27913E+05
    31.19000     0.24230    -1.33266   0.21471E+05
    31.19000     0.30288    -1.33266   0.13083E+05
    31.19000     0.36345    -1.33266   0.67177E+04
    31.19000     0.42403    -1.33266   0.34232E+04
    31.19000     0.48461    -1.33266   0.20986E+04
    31.19000     0.54518    -1.33266   0.14662E+04
    31.19000     0.60576    -1.33266   0.88745E+03
    31.19000     0.66633    -1.33266   0.31872E+03
    31.19000     0.72691    -1.33266   0.00000E+00
    31.19000     0.78748    -1.33266   0.00000E+00
    31.19000     0.84806    -1.33266   0.00000E+00
    31.19000     0.90864    -1.33266   0.00000E+00
    31.19000     0.96921    -1.33266   0.00000E+00
    31.19000     1.02979    -1.33266   0.00000E+00
    31.19000     1.09036    -1.33266   0.00000E+00
    31.19000     1.15094    -1.33266   0.00000E+00
    31.19000     1.21151    -1.33266   0.00000E+00
    31.19000     1.27209    -1.33266   0.00000E+00
    31.19000     1.33266    -1.33266   0.00000E+00
    31.19000     1.39324    -1.33266   0.00000E+00
    31.19000     1.45382    -1.33266   0.00000E+00
    31.19000     1.51439    -1.33266   0.00000E+00
    31.19000    -1.51439    -1.27209   0.00000E+00
    31.19000    -1.45382    -1.27209   0.00000E+00
    31.19000    -1.39324    -1.27209   0.00000E+00
    31.19000    -1.33266    -1.27209   0.00000E+00
    31.19000    -1.27209    -1.27209   0.00000E+00
    31.19000    -1.21151    -1.27209   0.00000E+00
    31.19000    -1.15094    -1.27209   0.00000E+00
    31.19000    -1.09036    -1.27209   0.00000E+00
    31.19000    -1.02979    -1.27209   0.00000E+00
    31.19000    -0.96921    -1.27209   0.00000E+00
    31.19000    -0.90864    -1.27209   0.00000E+00
    31.19000    -0.84806    -1.27209   0.00000E+00
    31.19000    -0.78748    -1.27209   0.20555E+03
    31.19000    -0.72691    -1.27209   0.68351E+03
    31.19000    -0.66633    -1.27209   0.97432E+03
    31.19000    -0.60576    -1.27209   0.10252E+04
    31.19000    -0.54518    -1.27209   0.13541E+04
    31.19000    -0.48461    -1.27209   0.27312E+04
    31.19000    -0.42403    -1.27209   0.61677E+04
    31.19000    -0.36345    -1.27209   0.12802E+05
    31.19000    -0.30288    -1.27209   0.22478E+05
    31.19000    -0.24230    -1.27209   0.31938E+05
    31.19000    -0.18173    -1.27209   0.35843E+05
    31.19000    -0.12115    -1.27209   0.31699E+05
    31.19000    -0.06058    -1.27209   0.24127E+05
    31.19000     0.00000    -1.27209   0.22083E+05
    31.19000     0.06058    -1.27209   0.29865E+05
    31.19000     0.12115    -1.27209   0.41672E+05
    31.19000     0.18173    -1.27209   0.46966E+05
    31.19000     0.24230    -1.27209   0.40982E+05
    31.19000     0.30288    -1.27209   0.28305E+05
    31.19000     0.36345    -1.27209   0.16665E+05
    31.19000     0.42403    -1.27209   0.97614E+04
    31.19000     0.48461    -1.27209   0.65264E+04
    31.19000     0.54518    -1.27209   0.46855E+04
    31.19000     0.60576    -1.27209   0.30986E+04
    31.19000     0.66633    -1.27209   0.16891E+04
    31.19000     0.72691    -1.27209   0.71159E+03
    31.19000     0.78748    -1.27209   0.20041E+03
    31.19000     0.84806    -1.27209   0.00000E+00
    31.19000     0.90864    -1.27209   0.00000E+00
    31.19000     0.96921    -1.27209   0.00000E+00
    31.19000     1.02979    -1.27209   0.00000E+00
    31.19000     1.09036    -1.27209   0.00000E+00
    31.19000     1.15094    -1.27209   0.00000E+00
    31.19000     1.21151    -1.27209   0.00000E+00
    31.19000     1.27209    -1.27209   0.00000E+00
    31.19000     1.33266    -1.27209   0.00000E+00
    31.19000     1.39324    -1.27209   0.00000E+00
    31.19000     1.45382    -1.27209   0.00000E+00
    31.19000     1.51439    -1.27209   0.00000E+00
    31.19000    -1.51439    -1.21151   0.00000E+00
    31.19000    -1.45382    -1.21151   0.00000E+00
    31.19000    -1.39324    -1.21151   0.00000E+00
    31.19000    -1.33266    -1.21151   0.00000E+00
    31.19000    -1.27209    -1.21151   0.00000E+00
    31.19000    -1.21151    -1.21151   0.00000E+00
    31.19000    -1.15094    -1.21151   0.00000E+00
    31.19000    -1.09036    -1.21151   0.00000E+00
    31.19000    -1.02979    -1.21151   0.00000E+00
    31.19000    -0.96921    -1.21151   0.00000E+00
    31.19000    -0.90864    -1.21151   0.00000E+00
    31.19000    -0.84806    -1.21151   0.53600E+03
    31.19000    -0.78748    -1.21151   0.14627E+04
    31.19000    -0.72691    -1.21151   0.20753E+04
    31.19000    -0.66633    -1.21151   0.16521E+04
    31.19000    -0.60576    -1.21151   0.82638E+03
    31.19000    -0.54518    -1.21151   0.11341E+04
    31.19000    -0.48461    -1.21151   0.38786E+04
    31.19000    -0.42403    -1.21151   0.10373E+05
    31.19000    -0.36345    -1.21151   0.21933E+05
    31.19000    -0.30288    -1.21151   0.37354E+05
    31.19000    -0.24230    -1.21151   0.50467E+05
    31.19000    -0.18173    -1.21151   0.52851E+05
    31.19000    -0.12115    -1.21151   0.41626E+05
    31.19000    -0.06058    -1.21151   0.24930E+05
    31.19000     0.00000    -1.21151   0.17443E+05
    31.19000     0.06058    -1.21151   0.27667E+05
    31.19000     0.12115    -1.21151   0.48991E+05
    31.19000     0.18173    -1.21151   0.65002E+05
    31.19000     0.24230    -1.21151   0.64494E+05
    31.19000     0.30288    -1.21151   0.50204E+05
    31.19000     0.36345    -1.21151   0.33030E+05
    31.19000     0.42403    -1.21151   0.20655E+05
    31.19000     0.48461    -1.21151   0.13514E+05
    31.19000     0.54518    -1.21151   0.89499E+04
    31.19000     0.60576    -1.21151   0.54568E+04
    31.19000     0.66633    -1.21151   0.29365E+04
    31.19000     0.72691    -1.21151   0.14735E+04
    31.19000     0.78748    -1.21151   0.85522E+03
    31.19000     0.84806    -1.21151   0.53823E+03
    31.19000     0.90864    -1.21151   0.00000E+00
    31.19000     0.96921    -1.21151   0.00000E+00
    31.19000     1.02979    -1.21151   0.00000E+00
    31.19000     1.09036    -1.21151   0.00000E+00
    31.19000     1.15094    -1.21151   0.00000E+00
    31.19000     1.21151    -1.21151   0.00000E+00
    31.19000     1.27209    -1.21151   0.00000E+00
    31.19000     1.33266    -1.21151   0.00000E+00
    31.19000     1.39324    -1.21151   0.00000E+00
    31.19000     1.45382    -1.21151   0.00000E+00
    31.19000     1.51439    -1.21151   0.00000E+00
    31.19000    -1.51439    -1.15094   0.00000E+00
    31.19000    -1.45382    -1.15094   0.00000E+00
    31.19000    -1.39324    -1.15094   0.00000E+00
    31.19000    -1.33266    -1.15094   0.00000E+00
    31.19000    -1.27209    -1.15094   0.00000E+00
    31.19000    -1.21151    -1.15094   0.00000E+00
    31.19000    -1.15094    -1.15094   0.00000E+00
    31.19000    -1.09036    -1.15094   0.00000E+00
    31.19000    -1.02979    -1.15094   0.00000E+00
    31.19000    -0.96921    -1.15094   0.87671E+02
    31.19000    -0.90864    -1.15094   0.67700E+03
    31.19000    -0.84806    -1.15094   0.20387E+04
    31.19000    -0.78748    -1.15094   0.38389E+04
    31.19000    -0.72691    -1.15094   0.42637E+04
    31.19000    -0.66633    -1.15094   0.24575E+04
    31.19000    -0.60576    -1.15094   0.51982E+03
    31.19000    -0.54518    -1.15094   0.16187E+04
    31.19000    -0.48461    -1.15094   0.75582E+04
    31.19000    -0.42403    -1.15094   0.19378E+05
    31.19000    -0.36345    -1.15094   0.37722E+05
    31.19000    -0.30288    -1.15094   0.59493E+05
    31.19000    -0.24230    -1.15094   0.75292E+05
    31.19000    -0.18173    -1.15094   0.74190E+05
    31.19000    -0.12115    -1.15094   0.53727E+05
    31.19000    -0.06058    -1.15094   0.25535E+05
    31.19000     0.00000    -1.15094   0.95248E+04
    31.19000     0.06058    -1.15094   0.19143E+05
    31.19000     0.12115    -1.15094   0.49258E+05
    31.19000     0.18173    -1.15094   0.78974E+05
    31.19000     0.24230    -1.15094   0.88883E+05
    31.19000     0.30288    -1.15094   0.76284E+05
    31.19000     0.36345    -1.15094   0.53313E+05
    31.19000     0.42403    -1.15094   0.32824E+05
    31.19000     0.48461    -1.15094   0.19163E+05
    31.19000     0.54518    -1.15094   0.10629E+05
    31.19000     0.60576    -1.15094   0.52624E+04
    31.19000     0.66633    -1.15094   0.23248E+04
    31.19000     0.72691    -1.15094   0.11630E+04
    31.19000     0.78748    -1.15094   0.99999E+03
    31.19000     0.84806    -1.15094   0.11799E+04
    31.19000     0.90864    -1.15094   0.10236E+04
    31.19000     0.96921    -1.15094   0.23036E+03
    31.19000     1.02979    -1.15094   0.00000E+00
    31.19000     1.09036    -1.15094   0.00000E+00
    31.19000     1.15094    -1.15094   0.00000E+00
    31.19000     1.21151    -1.15094   0.00000E+00
    31.19000     1.27209    -1.15094   0.00000E+00
    31.19000     1.33266    -1.15094   0.00000E+00
    31.19000     1.39324    -1.15094   0.00000E+00
    31.19000     1.45382    -1.15094   0.00000E+00
    31.19000     1.51439    -1.15094   0.00000E+00
    31.19000    -1.51439    -1.09036   0.00000E+00
    31.19000    -1.45382    -1.09036   0.00000E+00
    31.19000    -1.39324    -1.09036   0.00000E+00
    31.19000    -1.33266    -1.09036   0.00000E+00
    31.19000    -1.27209    -1.09036   0.00000E+00
    31.19000    -1.21151    -1.09036   0.00000E+00
    31.19000    -1.15094    -1.09036   0.00000E+00
    31.19000    -1.09036    -1.09036   0.00000E+00
    31.19000    -1.02979    -1.09036   0.14930E+03
    31.19000    -0.96921    -1.09036   0.75292E+03
    31.19000    -0.90864    -1.09036   0.20551E+04
    31.19000    -0.84806    -1.09036   0.47831E+04
    31.19000    -0.78748    -1.09036   0.76506E+04
    31.19000    -0.72691    -1.09036   0.74814E+04
    31.19000    -0.66633    -1.09036   0.37502E+04
    31.19000    -0.60576    -1.09036   0.98476E+03
    31.19000    -0.54518    -1.09036   0.46805E+04
    31.19000    -0.48461    -1.09036   0.16911E+05
    31.19000    -0.42403    -1.09036   0.37294E+05
    31.19000    -0.36345    -1.09036   0.64394E+05
    31.19000    -0.30288    -1.09036   0.92462E+05
    31.19000    -0.24230    -1.09036   0.10945E+06
    31.19000    -0.18173    -1.09036   0.10358E+06
    31.19000    -0.12115    -1.09036   0.73961E+05
    31.19000    -0.06058    -1.09036   0.34815E+05
    31.19000     0.00000    -1.09036   0.89846E+04
    31.19000     0.06058    -1.09036   0.14014E+05
    31.19000     0.12115    -1.09036   0.48444E+05
    31.19000     0.18173    -1.09036   0.89952E+05
    31.19000     0.24230    -1.09036   0.11136E+06
    31.19000     0.30288    -1.09036   0.10200E+06
    31.19000     0.36345    -1.09036   0.72946E+05
    31.19000     0.42403    -1.09036   0.42572E+05
    31.19000     0.48461    -1.09036   0.21085E+05
    31.19000     0.54518    -1.09036   0.87874E+04
    31.19000     0.60576    -1.09036   0.27454E+04
    31.19000     0.66633    -1.09036   0.61534E+03
    31.19000     0.72691    -1.09036   0.51570E+03
    31.19000     0.78748    -1.09036   0.10748E+04
    31.19000     0.84806    -1.09036   0.17548E+04
    31.19000     0.90864    -1.09036   0.21485E+04
    31.19000     0.96921    -1.09036   0.16667E+04
    31.19000     1.02979    -1.09036   0.42187E+03
    31.19000     1.09036    -1.09036   0.00000E+00
    31.19000     1.15094    -1.09036   0.00000E+00
    31.19000     1.21151    -1.09036   0.00000E+00
    31.19000     1.27209    -1.09036   0.00000E+00
    31.19000     1.33266    -1.09036   0.00000E+00
    31.19000     1.39324    -1.09036   0.00000E+00
    31.19000     1.45382    -1.09036   0.00000E+00
    31.19000     1.51439    -1.09036   0.00000E+00
    31.19000    -1.51439    -1.02979   0.00000E+00
    31.19000    -1.45382    -1.02979   0.00000E+00
    31.19000    -1.39324    -1.02979   0.00000E+00
    31.19000    -1.33266    -1.02979   0.00000E+00
    31.19000    -1.27209    -1.02979   0.00000E+00
    31.19000    -1.21151    -1.02979   0.00000E+00
    31.19000    -1.15094    -1.02979   0.00000E+00
    31.19000    -1.09036    -1.02979   0.21645E+03
    31.19000    -1.02979    -1.02979   0.12037E+04
    31.19000    -0.96921    -1.02979   0.26760E+04
    31.19000    -0.90864    -1.02979   0.54023E+04
    31.19000    -0.84806    -1.02979   0.99515E+04
    31.19000    -0.78748    -1.02979   0.13797E+05
    31.19000    -0.72691    -1.02979   0.12629E+05
    31.19000    -0.66633    -1.02979   0.70526E+04
    31.19000    -0.60576    -1.02979   0.50172E+04
    31.19000    -0.54518    -1.02979   0.14752E+05
    31.19000    -0.48461    -1.02979   0.37711E+05
    31.19000    -0.42403    -1.02979   0.70098E+05
    31.19000    -0.36345    -1.02979   0.10662E+06
    31.19000    -0.30288    -1.02979   0.13887E+06
    31.19000    -0.24230    -1.02979   0.15439E+06
    31.19000    -0.18173    -1.02979   0.14360E+06
    31.19000    -0.12115    -1.02979   0.10857E+06
    31.19000    -0.06058    -1.02979   0.63885E+05
    31.19000     0.00000    -1.02979   0.30633E+05
    31.19000     0.06058    -1.02979   0.27104E+05
    31.19000     0.12115    -1.02979   0.56812E+05
    31.19000     0.18173    -1.02979   0.10110E+06
    31.19000     0.24230    -1.02979   0.12943E+06
    31.19000     0.30288    -1.02979   0.12366E+06
    31.19000     0.36345    -1.02979   0.91279E+05
    31.19000     0.42403    -1.02979   0.53818E+05
    31.19000     0.48461    -1.02979   0.26498E+05
    31.19000     0.54518    -1.02979   0.11558E+05
    31.19000     0.60576    -1.02979   0.50072E+04
    31.19000     0.66633    -1.02979   0.30228E+04
    31.19000     0.72691    -1.02979   0.29991E+04
    31.19000     0.78748    -1.02979   0.34052E+04
    31.19000     0.84806    -1.02979   0.38830E+04
    31.19000     0.90864    -1.02979   0.42780E+04
    31.19000     0.96921    -1.02979   0.38974E+04
    31.19000     1.02979    -1.02979   0.23825E+04
    31.19000     1.09036    -1.02979   0.48904E+03
    31.19000     1.15094    -1.02979   0.00000E+00
    31.19000     1.21151    -1.02979   0.00000E+00
    31.19000     1.27209    -1.02979   0.00000E+00
    31.19000     1.33266    -1.02979   0.00000E+00
    31.19000     1.39324    -1.02979   0.00000E+00
    31.19000     1.45382    -1.02979   0.00000E+00
    31.19000     1.51439    -1.02979   0.00000E+00
    31.19000    -1.51439    -0.96921   0.00000E+00
    31.19000    -1.45382    -0.96921   0.00000E+00
    31.19000    -1.39324    -0.96921   0.00000E+00
    31.19000    -1.33266    -0.96921   0.00000E+00
    31.19000    -1.27209    -0.96921   0.00000E+00
    31.19000    -1.21151    -0.96921   0.00000E+00
    31.19000    -1.15094    -0.96921   0.22535E+03
    31.19000    -1.09036    -0.96921   0.20205E+04
    31.19000    -1.02979    -0.96921   0.48564E+04
    31.19000    -0.96921    -0.96921   0.85703E+04
    31.19000    -0.90864    -0.96921   0.13756E+05
    31.19000    -0.84806    -0.96921   0.20426E+05
    31.19000    -0.78748    -0.96921   0.24979E+05
    31.19000    -0.72691    -0.96921   0.22716E+05
    31.19000    -0.66633    -0.96921   0.16336E+05
    31.19000    -0.60576    -0.96921   0.17912E+05
    31.19000    -0.54518    -0.96921   0.38168E+05
    31.19000    -0.48461    -0.96921   0.76201E+05
    31.19000    -0.42403    -0.96921   0.12209E+06
    31.19000    -0.36345    -0.96921   0.16499E+06
    31.19000    -0.30288    -0.96921   0.19526E+06
    31.19000    -0.24230    -0.96921   0.20430E+06
    31.19000    -0.18173    -0.96921   0.18920E+06
    31.19000    -0.12115    -0.96921   0.15610E+06
    31.19000    -0.06058    -0.96921   0.11624E+06
    31.19000     0.00000    -0.96921   0.81958E+05
    31.19000     0.06058    -0.96921   0.66726E+05
    31.19000     0.12115    -0.96921   0.79553E+05
    31.19000     0.18173    -0.96921   0.11255E+06
    31.19000     0.24230    -0.96921   0.14043E+06
    31.19000     0.30288    -0.96921   0.14101E+06
    31.19000     0.36345    -0.96921   0.11478E+06
    31.19000     0.42403    -0.96921   0.79887E+05
    31.19000     0.48461    -0.96921   0.51993E+05
    31.19000     0.54518    -0.96921   0.34478E+05
    31.19000     0.60576    -0.96921   0.24051E+05
    31.19000     0.66633    -0.96921   0.17803E+05
    31.19000     0.72691    -0.96921   0.14182E+05
    31.19000     0.78748    -0.96921   0.12083E+05
    31.19000     0.84806    -0.96921   0.10896E+05
    31.19000     0.90864    -0.96921   0.10078E+05
    31.19000     0.96921    -0.96921   0.86603E+04
    31.19000     1.02979    -0.96921   0.60783E+04
    31.19000     1.09036    -0.96921   0.29347E+04
    31.19000     1.15094    -0.96921   0.36808E+03
    31.19000     1.21151    -0.96921   0.00000E+00
    31.19000     1.27209    -0.96921   0.00000E+00
    31.19000     1.33266    -0.96921   0.00000E+00
    31.19000     1.39324    -0.96921   0.00000E+00
    31.19000     1.45382    -0.96921   0.00000E+00
    31.19000     1.51439    -0.96921   0.00000E+00
    31.19000    -1.51439    -0.90864   0.00000E+00
    31.19000    -1.45382    -0.90864   0.00000E+00
    31.19000    -1.39324    -0.90864   0.00000E+00
    31.19000    -1.33266    -0.90864   0.00000E+00
    31.19000    -1.27209    -0.90864   0.00000E+00
    31.19000    -1.21151    -0.90864   0.00000E+00
    31.19000    -1.15094    -0.90864   0.26856E+04
    31.19000    -1.09036    -0.90864   0.75382E+04
    31.19000    -1.02979    -0.90864   0.14268E+05
    31.19000    -0.96921    -0.90864   0.22180E+05
    31.19000    -0.90864    -0.90864   0.31187E+05
    31.19000    -0.84806    -0.90864   0.40615E+05
    31.19000    -0.78748    -0.90864   0.46276E+05
    31.19000    -0.72691    -0.90864   0.43802E+05
    31.19000    -0.66633    -0.90864   0.38393E+05
    31.19000    -0.60576    -0.90864   0.46078E+05
    31.19000    -0.54518    -0.90864   0.79216E+05
    31.19000    -0.48461    -0.90864   0.13277E+06
    31.19000    -0.42403    -0.90864   0.18852E+06
    31.19000    -0.36345    -0.90864   0.22948E+06
    31.19000    -0.30288    -0.90864   0.24750E+06
    31.19000    -0.24230    -0.90864   0.24315E+06
    31.19000    -0.18173    -0.90864   0.22449E+06
    31.19000    -0.12115    -0.90864   0.20186E+06
    31.19000    -0.06058    -0.90864   0.17864E+06
    31.19000     0.00000    -0.90864   0.15147E+06
    31.19000     0.06058    -0.90864   0.12345E+06
    31.19000     0.12115    -0.90864   0.10923E+06
    31.19000     0.18173    -0.90864   0.11874E+06
    31.19000     0.24230    -0.90864   0.14141E+06
    31.19000     0.30288    -0.90864   0.15547E+06
    31.19000     0.36345    -0.90864   0.15025E+06
    31.19000     0.42403    -0.90864   0.13180E+06
    31.19000     0.48461    -0.90864   0.10998E+06
    31.19000     0.54518    -0.90864   0.88837E+05
    31.19000     0.60576    -0.90864   0.69103E+05
    31.19000     0.66633    -0.90864   0.52404E+05
    31.19000     0.72691    -0.90864   0.40242E+05
    31.19000     0.78748    -0.90864   0.32271E+05
    31.19000     0.84806    -0.90864   0.27045E+05
    31.19000     0.90864    -0.90864   0.22951E+05
    31.19000     0.96921    -0.90864   0.18504E+05
    31.19000     1.02979    -0.90864   0.13146E+05
    31.19000     1.09036    -0.90864   0.76330E+04
    31.19000     1.15094    -0.90864   0.30326E+04
    31.19000     1.21151    -0.90864   0.00000E+00
    31.19000     1.27209    -0.90864   0.00000E+00
    31.19000     1.33266    -0.90864   0.00000E+00
    31.19000     1.39324    -0.90864   0.00000E+00
    31.19000     1.45382    -0.90864   0.00000E+00
    31.19000     1.51439    -0.90864   0.00000E+00
    31.19000    -1.51439    -0.84806   0.00000E+00
    31.19000    -1.45382    -0.84806   0.00000E+00
    31.19000    -1.39324    -0.84806   0.00000E+00
    31.19000    -1.33266    -0.84806   0.00000E+00
    31.19000    -1.27209    -0.84806   0.00000E+00
    31.19000    -1.21151    -0.84806   0.24392E+04
    31.19000    -1.15094    -0.84806   0.84628E+04
    31.19000    -1.09036    -0.84806   0.17625E+05
    31.19000    -1.02979    -0.84806   0.29497E+05
    31.19000    -0.96921    -0.84806   0.42794E+05
    31.19000    -0.90864    -0.84806   0.56776E+05
    31.19000    -0.84806    -0.84806   0.70396E+05
    31.19000    -0.78748    -0.84806   0.79307E+05
    31.19000    -0.72691    -0.84806   0.79349E+05
    31.19000    -0.66633    -0.84806   0.77059E+05
    31.19000    -0.60576    -0.84806   0.90786E+05
    31.19000    -0.54518    -0.84806   0.13344E+06
    31.19000    -0.48461    -0.84806   0.19564E+06
    31.19000    -0.42403    -0.84806   0.25126E+06
    31.19000    -0.36345    -0.84806   0.27866E+06
    31.19000    -0.30288    -0.84806   0.27429E+06
    31.19000    -0.24230    -0.84806   0.25131E+06
    31.19000    -0.18173    -0.84806   0.23007E+06
    31.19000    -0.12115    -0.84806   0.22350E+06
    31.19000    -0.06058    -0.84806   0.22406E+06
    31.19000     0.00000    -0.84806   0.20983E+06
    31.19000     0.06058    -0.84806   0.17147E+06
    31.19000     0.12115    -0.84806   0.12869E+06
    31.19000     0.18173    -0.84806   0.11183E+06
    31.19000     0.24230    -0.84806   0.12996E+06
    31.19000     0.30288    -0.84806   0.16484E+06
    31.19000     0.36345    -0.84806   0.19253E+06
    31.19000     0.42403    -0.84806   0.20150E+06
    31.19000     0.48461    -0.84806   0.19185E+06
    31.19000     0.54518    -0.84806   0.16824E+06
    31.19000     0.60576    -0.84806   0.13758E+06
    31.19000     0.66633    -0.84806   0.10771E+06
    31.19000     0.72691    -0.84806   0.83784E+05
    31.19000     0.78748    -0.84806   0.66428E+05
    31.19000     0.84806    -0.84806   0.53682E+05
    31.19000     0.90864    -0.84806   0.43213E+05
    31.19000     0.96921    -0.84806   0.33272E+05
    31.19000     1.02979    -0.84806   0.23435E+05
    31.19000     1.09036    -0.84806   0.14601E+05
    31.19000     1.15094    -0.84806   0.76056E+04
    31.19000     1.21151    -0.84806   0.24417E+04
    31.19000     1.27209    -0.84806   0.00000E+00
    31.19000     1.33266    -0.84806   0.00000E+00
    31.19000     1.39324    -0.84806   0.00000E+00
    31.19000     1.45382    -0.84806   0.00000E+00
    31.19000     1.51439    -0.84806   0.00000E+00
    31.19000    -1.51439    -0.78748   0.00000E+00
    31.19000    -1.45382    -0.78748   0.00000E+00
    31.19000    -1.39324    -0.78748   0.00000E+00
    31.19000    -1.33266    -0.78748   0.00000E+00
    31.19000    -1.27209    -0.78748   0.12176E+04
    31.19000    -1.21151    -0.78748   0.69268E+04
    31.19000    -1.15094    -0.78748   0.15656E+05
    31.19000    -1.09036    -0.78748   0.27671E+05
    31.19000    -1.02979    -0.78748   0.42724E+05
    31.19000    -0.96921    -0.78748   0.59633E+05
    31.19000    -0.90864    -0.78748   0.77904E+05
    31.19000    -0.84806    -0.78748   0.96945E+05
    31.19000    -0.78748    -0.78748   0.11245E+06
    31.19000    -0.72691    -0.78748   0.11916E+06
    31.19000    -0.66633    -0.78748   0.12203E+06
    31.19000    -0.60576    -0.78748   0.13874E+06
    31.19000    -0.54518    -0.78748   0.18202E+06
    31.19000    -0.48461    -0.78748   0.24048E+06
    31.19000    -0.42403    -0.78748   0.28403E+06
    31.19000    -0.36345    -0.78748   0.28983E+06
    31.19000    -0.30288    -0.78748   0.26037E+06
    31.19000    -0.24230    -0.78748   0.22016E+06
    31.19000    -0.18173    -0.78748   0.19819E+06
    31.19000    -0.12115    -0.78748   0.20681E+06
    31.19000    -0.06058    -0.78748   0.22848E+06
    31.19000     0.00000    -0.78748   0.22740E+06
    31.19000     0.06058    -0.78748   0.18496E+06
    31.19000     0.12115    -0.78748   0.12377E+06
    31.19000     0.18173    -0.78748   0.89051E+05
    31.19000     0.24230    -0.78748   0.10620E+06
    31.19000     0.30288    -0.78748   0.16164E+06
    31.19000     0.36345    -0.78748   0.22139E+06
    31.19000     0.42403    -0.78748   0.25878E+06
    31.19000     0.48461    -0.78748   0.26512E+06
    31.19000     0.54518    -0.78748   0.24529E+06
    31.19000     0.60576    -0.78748   0.21049E+06
    31.19000     0.66633    -0.78748   0.17216E+06
    31.19000     0.72691    -0.78748   0.13739E+06
    31.19000     0.78748    -0.78748   0.10820E+06
    31.19000     0.84806    -0.78748   0.84079E+05
    31.19000     0.90864    -0.78748   0.63917E+05
    31.19000     0.96921    -0.78748   0.46752E+05
    31.19000     1.02979    -0.78748   0.32344E+05
    31.19000     1.09036    -0.78748   0.21102E+05
    31.19000     1.15094    -0.78748   0.12820E+05
    31.19000     1.21151    -0.78748   0.63201E+04
    31.19000     1.27209    -0.78748   0.12125E+04
    31.19000     1.33266    -0.78748   0.00000E+00
    31.19000     1.39324    -0.78748   0.00000E+00
    31.19000     1.45382    -0.78748   0.00000E+00
    31.19000     1.51439    -0.78748   0.00000E+00
    31.19000    -1.51439    -0.72691   0.00000E+00
    31.19000    -1.45382    -0.72691   0.00000E+00
    31.19000    -1.39324    -0.72691   0.00000E+00
    31.19000    -1.33266    -0.72691   0.00000E+00
    31.19000    -1.27209    -0.72691   0.42815E+04
    31.19000    -1.21151    -0.72691   0.11352E+05
    31.19000    -1.15094    -0.72691   0.19988E+05
    31.19000    -1.09036    -0.72691   0.30413E+05
    31.19000    -1.02979    -0.72691   0.43009E+05
    31.19000    -0.96921    -0.72691   0.57952E+05
    31.19000    -0.90864    -0.72691   0.76591E+05
    31.19000    -0.84806    -0.72691   0.10000E+06
    31.19000    -0.78748    -0.72691   0.12395E+06
    31.19000    -0.72691    -0.72691   0.14027E+06
    31.19000    -0.66633    -0.72691   0.14885E+06
    31.19000    -0.60576    -0.72691   0.16364E+06
    31.19000    -0.54518    -0.72691   0.19745E+06
    31.19000    -0.48461    -0.72691   0.24123E+06
    31.19000    -0.42403    -0.72691   0.26688E+06
    31.19000    -0.36345    -0.72691   0.25369E+06
    31.19000    -0.30288    -0.72691   0.20856E+06
    31.19000    -0.24230    -0.72691   0.16102E+06
    31.19000    -0.18173    -0.72691   0.14119E+06
    31.19000    -0.12115    -0.72691   0.15780E+06
    31.19000    -0.06058    -0.72691   0.18873E+06
    31.19000     0.00000    -0.72691   0.19534E+06
    31.19000     0.06058    -0.72691   0.15697E+06
    31.19000     0.12115    -0.72691   0.94978E+05
    31.19000     0.18173    -0.72691   0.57045E+05
    31.19000     0.24230    -0.72691   0.74832E+05
    31.19000     0.30288    -0.72691   0.13939E+06
    31.19000     0.36345    -0.72691   0.21518E+06
    31.19000     0.42403    -0.72691   0.27020E+06
    31.19000     0.48461    -0.72691   0.29214E+06
    31.19000     0.54518    -0.72691   0.28504E+06
    31.19000     0.60576    -0.72691   0.25912E+06
    31.19000     0.66633    -0.72691   0.22327E+06
    31.19000     0.72691    -0.72691   0.18305E+06
    31.19000     0.78748    -0.72691   0.14220E+06
    31.19000     0.84806    -0.72691   0.10447E+06
    31.19000     0.90864    -0.72691   0.73059E+05
    31.19000     0.96921    -0.72691   0.49441E+05
    31.19000     1.02979    -0.72691   0.33394E+05
    31.19000     1.09036    -0.72691   0.23455E+05
    31.19000     1.15094    -0.72691   0.16890E+05
    31.19000     1.21151    -0.72691   0.10750E+05
    31.19000     1.27209    -0.72691   0.43095E+04
    31.19000     1.33266    -0.72691   0.00000E+00
    31.19000     1.39324    -0.72691   0.00000E+00
    31.19000     1.45382    -0.72691   0.00000E+00
    31.19000     1.51439    -0.72691   0.00000E+00
    31.19000    -1.51439    -0.66633   0.00000E+00
    31.19000    -1.45382    -0.66633   0.00000E+00
    31.19000    -1.39324    -0.66633   0.00000E+00
    31.19000    -1.33266    -0.66633   0.16300E+04
    31.19000    -1.27209    -0.66633   0.75151E+04
    31.19000    -1.21151    -0.66633   0.14514E+05
    31.19000    -1.15094    -0.66633   0.20545E+05
    31.19000    -1.09036    -0.66633   0.25113E+05
    31.19000    -1.02979    -0.66633   0.29314E+05
    31.19000    -0.96921    -0.66633   0.35805E+05
    31.19000    -0.90864    -0.66633   0.49376E+05
    31.19000    -0.84806    -0.66633   0.73869E+05
    31.19000    -0.78748    -0.66633   0.10502E+06
    31.19000    -0.72691    -0.66633   0.13027E+06
    31.19000    -0.66633    -0.66633   0.14209E+06
    31.19000    -0.60576    -0.66633   0.14917E+06
    31.19000    -0.54518    -0.66633   0.16586E+06
    31.19000    -0.48461    -0.66633   0.19029E+06
    31.19000    -0.42403    -0.66633   0.20143E+06
    31.19000    -0.36345    -0.66633   0.18190E+06
    31.19000    -0.30288    -0.66633   0.13850E+06
    31.19000    -0.24230    -0.66633   0.97475E+05
    31.19000    -0.18173    -0.66633   0.82850E+05
    31.19000    -0.12115    -0.66633   0.98501E+05
    31.19000    -0.06058    -0.66633   0.12489E+06
    31.19000     0.00000    -0.66633   0.13211E+06
    31.19000     0.06058    -0.66633   0.10438E+06
    31.19000     0.12115    -0.66633   0.57343E+05
    31.19000     0.18173    -0.66633   0.28212E+05
    31.19000     0.24230    -0.66633   0.44231E+05
    31.19000     0.30288    -0.66633   0.10092E+06
    31.19000     0.36345    -0.66633   0.17037E+06
    31.19000     0.42403    -0.66633   0.22619E+06
    31.19000     0.48461    -0.66633   0.25844E+06
    31.19000     0.54518    -0.66633   0.26981E+06
    31.19000     0.60576    -0.66633   0.26446E+06
    31.19000     0.66633    -0.66633   0.24278E+06
    31.19000     0.72691    -0.66633   0.20472E+06
    31.19000     0.78748    -0.66633   0.15520E+06
    31.19000     0.84806    -0.66633   0.10456E+06
    31.19000     0.90864    -0.66633   0.63420E+05
    31.19000     0.96921    -0.66633   0.37295E+05
    31.19000     1.02979    -0.66633   0.25297E+05
    31.19000     1.09036    -0.66633   0.21983E+05
    31.19000     1.15094    -0.66633   0.20412E+05
    31.19000     1.21151    -0.66633   0.15797E+05
    31.19000     1.27209    -0.66633   0.82291E+04
    31.19000     1.33266    -0.66633   0.16347E+04
    31.19000     1.39324    -0.66633   0.00000E+00
    31.19000     1.45382    -0.66633   0.00000E+00
    31.19000     1.51439    -0.66633   0.00000E+00
    31.19000    -1.51439    -0.60576   0.00000E+00
    31.19000    -1.45382    -0.60576   0.00000E+00
    31.19000    -1.39324    -0.60576   0.00000E+00
    31.19000    -1.33266    -0.60576   0.37888E+04
    31.19000    -1.27209    -0.60576   0.10777E+05
    31.19000    -1.21151    -0.60576   0.18072E+05
    31.19000    -1.15094    -0.60576   0.22121E+05
    31.19000    -1.09036    -0.60576   0.20854E+05
    31.19000    -1.02979    -0.60576   0.15542E+05
    31.19000    -0.96921    -0.60576   0.11594E+05
    31.19000    -0.90864    -0.60576   0.17937E+05
    31.19000    -0.84806    -0.60576   0.41535E+05
    31.19000    -0.78748    -0.60576   0.77785E+05
    31.19000    -0.72691    -0.60576   0.10898E+06
    31.19000    -0.66633    -0.60576   0.11952E+06
    31.19000    -0.60576    -0.60576   0.11306E+06
    31.19000    -0.54518    -0.60576   0.10755E+06
    31.19000    -0.48461    -0.60576   0.11186E+06
    31.19000    -0.42403    -0.60576   0.11484E+06
    31.19000    -0.36345    -0.60576   0.10150E+06
    31.19000    -0.30288    -0.60576   0.73579E+05
    31.19000    -0.24230    -0.60576   0.48352E+05
    31.19000    -0.18173    -0.60576   0.40580E+05
    31.19000    -0.12115    -0.60576   0.50340E+05
    31.19000    -0.06058    -0.60576   0.65104E+05
    31.19000     0.00000    -0.60576   0.69136E+05
    31.19000     0.06058    -0.60576   0.54321E+05
    31.19000     0.12115    -0.60576   0.28274E+05
    31.19000     0.18173    -0.60576   0.11564E+05
    31.19000     0.24230    -0.60576   0.21825E+05
    31.19000     0.30288    -0.60576   0.58852E+05
    31.19000     0.36345    -0.60576   0.10686E+06
    31.19000     0.42403    -0.60576   0.15062E+06
    31.19000     0.48461    -0.60576   0.18618E+06
    31.19000     0.54518    -0.60576   0.21568E+06
    31.19000     0.60576    -0.60576   0.23567E+06
    31.19000     0.66633    -0.60576   0.23484E+06
    31.19000     0.72691    -0.60576   0.20450E+06
    31.19000     0.78748    -0.60576   0.14960E+06
    31.19000     0.84806    -0.60576   0.88372E+05
    31.19000     0.90864    -0.60576   0.40991E+05
    31.19000     0.96921    -0.60576   0.17746E+05
    31.19000     1.02979    -0.60576   0.15535E+05
    31.19000     1.09036    -0.60576   0.22611E+05
    31.19000     1.15094    -0.60576   0.26858E+05
    31.19000     1.21151    -0.60576   0.22698E+05
    31.19000     1.27209    -0.60576   0.12848E+05
    31.19000     1.33266    -0.60576   0.38954E+04
    31.19000     1.39324    -0.60576   0.00000E+00
    31.19000     1.45382    -0.60576   0.00000E+00
    31.19000     1.51439    -0.60576   0.00000E+00
    31.19000    -1.51439    -0.54518   0.00000E+00
    31.19000    -1.45382    -0.54518   0.00000E+00
    31.19000    -1.39324    -0.54518   0.84678E+03
    31.19000    -1.33266    -0.54518   0.59210E+04
    31.19000    -1.27209    -0.54518   0.14418E+05
    31.19000    -1.21151    -0.54518   0.23945E+05
    31.19000    -1.15094    -0.54518   0.29787E+05
    31.19000    -1.09036    -0.54518   0.27936E+05
    31.19000    -1.02979    -0.54518   0.18927E+05
    31.19000    -0.96921    -0.54518   0.98962E+04
    31.19000    -0.90864    -0.54518   0.13034E+05
    31.19000    -0.84806    -0.54518   0.37755E+05
    31.19000    -0.78748    -0.54518   0.78869E+05
    31.19000    -0.72691    -0.54518   0.11392E+06
    31.19000    -0.66633    -0.54518   0.12000E+06
    31.19000    -0.60576    -0.54518   0.96468E+05
    31.19000    -0.54518    -0.54518   0.65746E+05
    31.19000    -0.48461    -0.54518   0.48704E+05
    31.19000    -0.42403    -0.54518   0.44704E+05
    31.19000    -0.36345    -0.54518   0.39971E+05
    31.19000    -0.30288    -0.54518   0.28891E+05
    31.19000    -0.24230    -0.54518   0.18787E+05
    31.19000    -0.18173    -0.54518   0.16883E+05
    31.19000    -0.12115    -0.54518   0.21571E+05
    31.19000    -0.06058    -0.54518   0.26883E+05
    31.19000     0.00000    -0.54518   0.28510E+05
    31.19000     0.06058    -0.54518   0.24215E+05
    31.19000     0.12115    -0.54518   0.14707E+05
    31.19000     0.18173    -0.54518   0.66059E+04
    31.19000     0.24230    -0.54518   0.94751E+04
    31.19000     0.30288    -0.54518   0.26666E+05
    31.19000     0.36345    -0.54518   0.52628E+05
    31.19000     0.42403    -0.54518   0.82028E+05
    31.19000     0.48461    -0.54518   0.11728E+06
    31.19000     0.54518    -0.54518   0.16144E+06
    31.19000     0.60576    -0.54518   0.20462E+06
    31.19000     0.66633    -0.54518   0.22399E+06
    31.19000     0.72691    -0.54518   0.20156E+06
    31.19000     0.78748    -0.54518   0.14217E+06
    31.19000     0.84806    -0.54518   0.72580E+05
    31.19000     0.90864    -0.54518   0.22664E+05
    31.19000     0.96921    -0.54518   0.62013E+04
    31.19000     1.02979    -0.54518   0.15720E+05
    31.19000     1.09036    -0.54518   0.32028E+05
    31.19000     1.15094    -0.54518   0.38785E+05
    31.19000     1.21151    -0.54518   0.31752E+05
    31.19000     1.27209    -0.54518   0.17745E+05
    31.19000     1.33266    -0.54518   0.60455E+04
    31.19000     1.39324    -0.54518   0.63112E+03
    31.19000     1.45382    -0.54518   0.00000E+00
    31.19000     1.51439    -0.54518   0.00000E+00
    31.19000    -1.51439    -0.48461   0.00000E+00
    31.19000    -1.45382    -0.48461   0.00000E+00
    31.19000    -1.39324    -0.48461   0.19286E+04
    31.19000    -1.33266    -0.48461   0.76852E+04
    31.19000    -1.27209    -0.48461   0.17749E+05
    31.19000    -1.21151    -0.48461   0.30939E+05
    31.19000    -1.15094    -0.48461   0.42638E+05
    31.19000    -1.09036    -0.48461   0.47541E+05
    31.19000    -1.02979    -0.48461   0.44583E+05
    31.19000    -0.96921    -0.48461   0.40292E+05
    31.19000    -0.90864    -0.48461   0.47380E+05
    31.19000    -0.84806    -0.48461   0.76090E+05
    31.19000    -0.78748    -0.48461   0.12127E+06
    31.19000    -0.72691    -0.48461   0.15829E+06
    31.19000    -0.66633    -0.48461   0.15950E+06
    31.19000    -0.60576    -0.48461   0.12039E+06
    31.19000    -0.54518    -0.48461   0.66075E+05
    31.19000    -0.48461    -0.48461   0.27280E+05
    31.19000    -0.42403    -0.48461   0.12869E+05
    31.19000    -0.36345    -0.48461   0.10335E+05
    31.19000    -0.30288    -0.48461   0.76473E+04
    31.19000    -0.24230    -0.48461   0.48417E+04
    31.19000    -0.18173    -0.48461   0.55431E+04
    31.19000    -0.12115    -0.48461   0.83016E+04
    31.19000    -0.06058    -0.48461   0.10258E+05
    31.19000     0.00000    -0.48461   0.11794E+05
    31.19000     0.06058    -0.48461   0.12992E+05
    31.19000     0.12115    -0.48461   0.11134E+05
    31.19000     0.18173    -0.48461   0.61502E+04
    31.19000     0.24230    -0.48461   0.38539E+04
    31.19000     0.30288    -0.48461   0.94775E+04
    31.19000     0.36345    -0.48461   0.22605E+05
    31.19000     0.42403    -0.48461   0.43523E+05
    31.19000     0.48461    -0.48461   0.79393E+05
    31.19000     0.54518    -0.48461   0.13466E+06
    31.19000     0.60576    -0.48461   0.19472E+06
    31.19000     0.66633    -0.48461   0.22769E+06
    31.19000     0.72691    -0.48461   0.20923E+06
    31.19000     0.78748    -0.48461   0.14593E+06
    31.19000     0.84806    -0.48461   0.72299E+05
    31.19000     0.90864    -0.48461   0.24568E+05
    31.19000     0.96921    -0.48461   0.16057E+05
    31.19000     1.02979    -0.48461   0.33343E+05
    31.19000     1.09036    -0.48461   0.51692E+05
    31.19000     1.15094    -0.48461   0.54226E+05
    31.19000     1.21151    -0.48461   0.40564E+05
    31.19000     1.27209    -0.48461   0.21540E+05
    31.19000     1.33266    -0.48461   0.75342E+04
    31.19000     1.39324    -0.48461   0.13015E+04
    31.19000     1.45382    -0.48461   0.00000E+00
    31.19000     1.51439    -0.48461   0.00000E+00
    31.19000    -1.51439    -0.42403   0.00000E+00
    31.19000    -1.45382    -0.42403   0.00000E+00
    31.19000    -1.39324    -0.42403   0.27909E+04
    31.19000    -1.33266    -0.42403   0.84978E+04
    31.19000    -1.27209    -0.42403   0.19102E+05
    31.19000    -1.21151    -0.42403   0.35375E+05
    31.19000    -1.15094    -0.42403   0.54484E+05
    31.19000    -1.09036    -0.42403   0.71326E+05
    31.19000    -1.02979    -0.42403   0.82806E+05
    31.19000    -0.96921    -0.42403   0.91775E+05
    31.19000    -0.90864    -0.42403   0.10717E+06
    31.19000    -0.84806    -0.42403   0.13761E+06
    31.19000    -0.78748    -0.42403   0.17978E+06
    31.19000    -0.72691    -0.42403   0.21236E+06
    31.19000    -0.66633    -0.42403   0.20829E+06
    31.19000    -0.60576    -0.42403   0.16009E+06
    31.19000    -0.54518    -0.42403   0.91344E+05
    31.19000    -0.48461    -0.42403   0.36843E+05
    31.19000    -0.42403    -0.42403   0.11931E+05
    31.19000    -0.36345    -0.42403   0.61086E+04
    31.19000    -0.30288    -0.42403   0.37591E+04
    31.19000    -0.24230    -0.42403   0.10065E+04
    31.19000    -0.18173    -0.42403   0.92480E+03
    31.19000    -0.12115    -0.42403   0.31842E+04
    31.19000    -0.06058    -0.42403   0.52037E+04
    31.19000     0.00000    -0.42403   0.71244E+04
    31.19000     0.06058    -0.42403   0.92142E+04
    31.19000     0.12115    -0.42403   0.86919E+04
    31.19000     0.18173    -0.42403   0.44676E+04
    31.19000     0.24230    -0.42403   0.11172E+04
    31.19000     0.30288    -0.42403   0.35193E+04
    31.19000     0.36345    -0.42403   0.12317E+05
    31.19000     0.42403    -0.42403   0.30321E+05
    31.19000     0.48461    -0.42403   0.67498E+05
    31.19000     0.54518    -0.42403   0.12867E+06
    31.19000     0.60576    -0.42403   0.19588E+06
    31.19000     0.66633    -0.42403   0.23307E+06
    31.19000     0.72691    -0.42403   0.21568E+06
    31.19000     0.78748    -0.42403   0.15450E+06
    31.19000     0.84806    -0.42403   0.87818E+05
    31.19000     0.90864    -0.42403   0.50403E+05
    31.19000     0.96921    -0.42403   0.49531E+05
    31.19000     1.02979    -0.42403   0.66490E+05
    31.19000     1.09036    -0.42403   0.76577E+05
    31.19000     1.15094    -0.42403   0.67913E+05
    31.19000     1.21151    -0.42403   0.45648E+05
    31.19000     1.27209    -0.42403   0.22692E+05
    31.19000     1.33266    -0.42403   0.79033E+04
    31.19000     1.39324    -0.42403   0.16909E+04
    31.19000     1.45382    -0.42403   0.00000E+00
    31.19000     1.51439    -0.42403   0.00000E+00
    31.19000    -1.51439    -0.36345   0.00000E+00
    31.19000    -1.45382    -0.36345   0.47610E+03
    31.19000    -1.39324    -0.36345   0.31690E+04
    31.19000    -1.33266    -0.36345   0.79036E+04
    31.19000    -1.27209    -0.36345   0.17446E+05
    31.19000    -1.21151    -0.36345   0.34650E+05
    31.19000    -1.15094    -0.36345   0.59653E+05
    31.19000    -1.09036    -0.36345   0.89257E+05
    31.19000    -1.02979    -0.36345   0.11872E+06
    31.19000    -0.96921    -0.36345   0.14472E+06
    31.19000    -0.90864    -0.36345   0.16788E+06
    31.19000    -0.84806    -0.36345   0.19209E+06
    31.19000    -0.78748    -0.36345   0.21775E+06
    31.19000    -0.72691    -0.36345   0.23382E+06
    31.19000    -0.66633    -0.36345   0.22134E+06
    31.19000    -0.60576    -0.36345   0.17225E+06
    31.19000    -0.54518    -0.36345   0.10377E+06
    31.19000    -0.48461    -0.36345   0.46920E+05
    31.19000    -0.42403    -0.36345   0.18551E+05
    31.19000    -0.36345    -0.36345   0.10543E+05
    31.19000    -0.30288    -0.36345   0.68266E+04
    31.19000    -0.24230    -0.36345   0.21502E+04
    31.19000    -0.18173    -0.36345   0.41857E+02
    31.19000    -0.12115    -0.36345   0.13536E+04
    31.19000    -0.06058    -0.36345   0.31164E+04
    31.19000     0.00000    -0.36345   0.42129E+04
    31.19000     0.06058    -0.36345   0.50488E+04
    31.19000     0.12115    -0.36345   0.43428E+04
    31.19000     0.18173    -0.36345   0.16226E+04
    31.19000     0.24230    -0.36345   0.64668E+02
    31.19000     0.30288    -0.36345   0.25950E+04
    31.19000     0.36345    -0.36345   0.94690E+04
    31.19000     0.42403    -0.36345   0.24759E+05
    31.19000     0.48461    -0.36345   0.59190E+05
    31.19000     0.54518    -0.36345   0.11643E+06
    31.19000     0.60576    -0.36345   0.17762E+06
    31.19000     0.66633    -0.36345   0.20981E+06
    31.19000     0.72691    -0.36345   0.19529E+06
    31.19000     0.78748    -0.36345   0.14927E+06
    31.19000     0.84806    -0.36345   0.10591E+06
    31.19000     0.90864    -0.36345   0.88597E+05
    31.19000     0.96921    -0.36345   0.94460E+05
    31.19000     1.02979    -0.36345   0.10335E+06
    31.19000     1.09036    -0.36345   0.97789E+05
    31.19000     1.15094    -0.36345   0.75234E+05
    31.19000     1.21151    -0.36345   0.45742E+05
    31.19000     1.27209    -0.36345   0.21308E+05
    31.19000     1.33266    -0.36345   0.73146E+04
    31.19000     1.39324    -0.36345   0.17785E+04
    31.19000     1.45382    -0.36345   0.17396E+03
    31.19000     1.51439    -0.36345   0.00000E+00
    31.19000    -1.51439    -0.30288   0.00000E+00
    31.19000    -1.45382    -0.30288   0.84113E+03
    31.19000    -1.39324    -0.30288   0.29341E+04
    31.19000    -1.33266    -0.30288   0.61108E+04
    31.19000    -1.27209    -0.30288   0.13501E+05
    31.19000    -1.21151    -0.30288   0.29418E+05
    31.19000    -1.15094    -0.30288   0.57086E+05
    31.19000    -1.09036    -0.30288   0.96475E+05
    31.19000    -1.02979    -0.30288   0.14250E+06
    31.19000    -0.96921    -0.30288   0.18510E+06
    31.19000    -0.90864    -0.30288   0.21376E+06
    31.19000    -0.84806    -0.30288   0.22469E+06
    31.19000    -0.78748    -0.30288   0.22233E+06
    31.19000    -0.72691    -0.30288   0.21071E+06
    31.19000    -0.66633    -0.30288   0.18563E+06
    31.19000    -0.60576    -0.30288   0.14166E+06
    31.19000    -0.54518    -0.30288   0.86710E+05
    31.19000    -0.48461    -0.30288   0.41080E+05
    31.19000    -0.42403    -0.30288   0.18051E+05
    31.19000    -0.36345    -0.30288   0.11732E+05
    31.19000    -0.30288    -0.30288   0.84379E+04
    31.19000    -0.24230    -0.30288   0.34325E+04
    31.19000    -0.18173    -0.30288   0.46572E+03
    31.19000    -0.12115    -0.30288   0.92121E+03
    31.19000    -0.06058    -0.30288   0.17766E+04
    31.19000     0.00000    -0.30288   0.15437E+04
    31.19000     0.06058    -0.30288   0.12533E+04
    31.19000     0.12115    -0.30288   0.96824E+03
    31.19000     0.18173    -0.30288   0.32321E+03
    31.19000     0.24230    -0.30288   0.69393E+03
    31.19000     0.30288    -0.30288   0.31237E+04
    31.19000     0.36345    -0.30288   0.75011E+04
    31.19000     0.42403    -0.30288   0.17811E+05
    31.19000     0.48461    -0.30288   0.42910E+05
    31.19000     0.54518    -0.30288   0.84485E+05
    31.19000     0.60576    -0.30288   0.12693E+06
    31.19000     0.66633    -0.30288   0.14804E+06
    31.19000     0.72691    -0.30288   0.14152E+06
    31.19000     0.78748    -0.30288   0.12357E+06
    31.19000     0.84806    -0.30288   0.11520E+06
    31.19000     0.90864    -0.30288   0.12169E+06
    31.19000     0.96921    -0.30288   0.13081E+06
    31.19000     1.02979    -0.30288   0.12727E+06
    31.19000     1.09036    -0.30288   0.10601E+06
    31.19000     1.15094    -0.30288   0.73878E+05
    31.19000     1.21151    -0.30288   0.42271E+05
    31.19000     1.27209    -0.30288   0.19332E+05
    31.19000     1.33266    -0.30288   0.68254E+04
    31.19000     1.39324    -0.30288   0.18310E+04
    31.19000     1.45382    -0.30288   0.31296E+03
    31.19000     1.51439    -0.30288   0.00000E+00
    31.19000    -1.51439    -0.24230   0.00000E+00
    31.19000    -1.45382    -0.24230   0.98361E+03
    31.19000    -1.39324    -0.24230   0.22566E+04
    31.19000    -1.33266    -0.24230   0.39256E+04
    31.19000    -1.27209    -0.24230   0.90334E+04
    31.19000    -1.21151    -0.24230   0.22412E+05
    31.19000    -1.15094    -0.24230   0.49693E+05
    31.19000    -1.09036    -0.24230   0.94490E+05
    31.19000    -1.02979    -0.24230   0.15299E+06
    31.19000    -0.96921    -0.24230   0.20998E+06
    31.19000    -0.90864    -0.24230   0.24387E+06
    31.19000    -0.84806    -0.24230   0.24165E+06
    31.19000    -0.78748    -0.24230   0.20998E+06
    31.19000    -0.72691    -0.24230   0.16796E+06
    31.19000    -0.66633    -0.24230   0.12842E+06
    31.19000    -0.60576    -0.24230   0.91163E+05
    31.19000    -0.54518    -0.24230   0.54876E+05
    31.19000    -0.48461    -0.24230   0.26335E+05
    31.19000    -0.42403    -0.24230   0.12283E+05
    31.19000    -0.36345    -0.24230   0.88023E+04
    31.19000    -0.30288    -0.24230   0.65302E+04
    31.19000    -0.24230    -0.24230   0.26188E+04
    31.19000    -0.18173    -0.24230   0.57860E+03
    31.19000    -0.12115    -0.24230   0.14243E+04
    31.19000    -0.06058    -0.24230   0.21760E+04
    31.19000     0.00000    -0.24230   0.15421E+04
    31.19000     0.06058    -0.24230   0.97639E+03
    31.19000     0.12115    -0.24230   0.99839E+03
    31.19000     0.18173    -0.24230   0.10612E+04
    31.19000     0.24230    -0.24230   0.17800E+04
    31.19000     0.30288    -0.24230   0.37918E+04
    31.19000     0.36345    -0.24230   0.67170E+04
    31.19000     0.42403    -0.24230   0.12394E+05
    31.19000     0.48461    -0.24230   0.25347E+05
    31.19000     0.54518    -0.24230   0.45564E+05
    31.19000     0.60576    -0.24230   0.64635E+05
    31.19000     0.66633    -0.24230   0.75167E+05
    31.19000     0.72691    -0.24230   0.81769E+05
    31.19000     0.78748    -0.24230   0.96009E+05
    31.19000     0.84806    -0.24230   0.12029E+06
    31.19000     0.90864    -0.24230   0.14213E+06
    31.19000     0.96921    -0.24230   0.14612E+06
    31.19000     1.02979    -0.24230   0.12805E+06
    31.19000     1.09036    -0.24230   0.96420E+05
    31.19000     1.15094    -0.24230   0.63299E+05
    31.19000     1.21151    -0.24230   0.36451E+05
    31.19000     1.27209    -0.24230   0.18085E+05
    31.19000     1.33266    -0.24230   0.73577E+04
    31.19000     1.39324    -0.24230   0.23031E+04
    31.19000     1.45382    -0.24230   0.48755E+03
    31.19000     1.51439    -0.24230   0.00000E+00
    31.19000    -1.51439    -0.18173   0.00000E+00
    31.19000    -1.45382    -0.18173   0.91623E+03
    31.19000    -1.39324    -0.18173   0.15007E+04
    31.19000    -1.33266    -0.18173   0.20682E+04
    31.19000    -1.27209    -0.18173   0.52089E+04
    31.19000    -1.21151    -0.18173   0.15703E+05
    31.19000    -1.15094    -0.18173   0.40866E+05
    31.19000    -1.09036    -0.18173   0.87681E+05
    31.19000    -1.02979    -0.18173   0.15464E+06
    31.19000    -0.96921    -0.18173   0.22380E+06
    31.19000    -0.90864    -0.18173   0.26503E+06
    31.19000    -0.84806    -0.18173   0.25646E+06
    31.19000    -0.78748    -0.18173   0.20414E+06
    31.19000    -0.72691    -0.18173   0.13777E+06
    31.19000    -0.66633    -0.18173   0.84569E+05
    31.19000    -0.60576    -0.18173   0.50745E+05
    31.19000    -0.54518    -0.18173   0.28900E+05
    31.19000    -0.48461    -0.18173   0.14380E+05
    31.19000    -0.42403    -0.18173   0.74128E+04
    31.19000    -0.36345    -0.18173   0.55223E+04
    31.19000    -0.30288    -0.18173   0.37472E+04
    31.19000    -0.24230    -0.18173   0.12551E+04
    31.19000    -0.18173    -0.18173   0.82434E+03
    31.19000    -0.12115    -0.18173   0.25744E+04
    31.19000    -0.06058    -0.18173   0.37197E+04
    31.19000     0.00000    -0.18173   0.34515E+04
    31.19000     0.06058    -0.18173   0.31566E+04
    31.19000     0.12115    -0.18173   0.29232E+04
    31.19000     0.18173    -0.18173   0.20543E+04
    31.19000     0.24230    -0.18173   0.17377E+04
    31.19000     0.30288    -0.18173   0.36047E+04
    31.19000     0.36345    -0.18173   0.71029E+04
    31.19000     0.42403    -0.18173   0.10955E+05
    31.19000     0.48461    -0.18173   0.14986E+05
    31.19000     0.54518    -0.18173   0.18623E+05
    31.19000     0.60576    -0.18173   0.21728E+05
    31.19000     0.66633    -0.18173   0.29931E+05
    31.19000     0.72691    -0.18173   0.53629E+05
    31.19000     0.78748    -0.18173   0.95015E+05
    31.19000     0.84806    -0.18173   0.13825E+06
    31.19000     0.90864    -0.18173   0.15933E+06
    31.19000     0.96921    -0.18173   0.14719E+06
    31.19000     1.02979    -0.18173   0.11217E+06
    31.19000     1.09036    -0.18173   0.74092E+05
    31.19000     1.15094    -0.18173   0.45677E+05
    31.19000     1.21151    -0.18173   0.27874E+05
    31.19000     1.27209    -0.18173   0.16344E+05
    31.19000     1.33266    -0.18173   0.82541E+04
    31.19000     1.39324    -0.18173   0.31794E+04
    31.19000     1.45382    -0.18173   0.77449E+03
    31.19000     1.51439    -0.18173   0.00000E+00
    31.19000    -1.51439    -0.12115   0.00000E+00
    31.19000    -1.45382    -0.12115   0.77583E+03
    31.19000    -1.39324    -0.12115   0.10360E+04
    31.19000    -1.33266    -0.12115   0.87497E+03
    31.19000    -1.27209    -0.12115   0.21900E+04
    31.19000    -1.21151    -0.12115   0.96434E+04
    31.19000    -1.15094    -0.12115   0.31840E+05
    31.19000    -1.09036    -0.12115   0.78483E+05
    31.19000    -1.02979    -0.12115   0.15060E+06
    31.19000    -0.96921    -0.12115   0.22969E+06
    31.19000    -0.90864    -0.12115   0.28048E+06
    31.19000    -0.84806    -0.12115   0.27393E+06
    31.19000    -0.78748    -0.12115   0.21289E+06
    31.19000    -0.72691    -0.12115   0.13164E+06
    31.19000    -0.66633    -0.12115   0.66692E+05
    31.19000    -0.60576    -0.12115   0.30604E+05
    31.19000    -0.54518    -0.12115   0.14449E+05
    31.19000    -0.48461    -0.12115   0.70313E+04
    31.19000    -0.42403    -0.12115   0.39097E+04
    31.19000    -0.36345    -0.12115   0.30438E+04
    31.19000    -0.30288    -0.12115   0.21785E+04
    31.19000    -0.24230    -0.12115   0.13643E+04
    31.19000    -0.18173    -0.12115   0.21040E+04
    31.19000    -0.12115    -0.12115   0.36487E+04
    31.19000    -0.06058    -0.12115   0.40509E+04
    31.19000     0.00000    -0.12115   0.37094E+04
    31.19000     0.06058    -0.12115   0.40058E+04
    31.19000     0.12115    -0.12115   0.40330E+04
    31.19000     0.18173    -0.12115   0.24528E+04
    31.19000     0.24230    -0.12115   0.93839E+03
    31.19000     0.30288    -0.12115   0.22255E+04
    31.19000     0.36345    -0.12115   0.60329E+04
    31.19000     0.42403    -0.12115   0.94173E+04
    31.19000     0.48461    -0.12115   0.98639E+04
    31.19000     0.54518    -0.12115   0.75852E+04
    31.19000     0.60576    -0.12115   0.85389E+04
    31.19000     0.66633    -0.12115   0.25536E+05
    31.19000     0.72691    -0.12115   0.68826E+05
    31.19000     0.78748    -0.12115   0.12988E+06
    31.19000     0.84806    -0.12115   0.17916E+06
    31.19000     0.90864    -0.12115   0.18790E+06
    31.19000     0.96921    -0.12115   0.15320E+06
    31.19000     1.02979    -0.12115   0.98888E+05
    31.19000     1.09036    -0.12115   0.53004E+05
    31.19000     1.15094    -0.12115   0.27399E+05
    31.19000     1.21151    -0.12115   0.17029E+05
    31.19000     1.27209    -0.12115   0.12177E+05
    31.19000     1.33266    -0.12115   0.77699E+04
    31.19000     1.39324    -0.12115   0.37048E+04
    31.19000     1.45382    -0.12115   0.10546E+04
    31.19000     1.51439    -0.12115   0.00000E+00
    31.19000    -1.51439    -0.06058   0.00000E+00
    31.19000    -1.45382    -0.06058   0.75278E+03
    31.19000    -1.39324    -0.06058   0.11997E+04
    31.19000    -1.33266    -0.06058   0.79375E+03
    31.19000    -1.27209    -0.06058   0.49675E+03
    31.19000    -1.21151    -0.06058   0.46599E+04
    31.19000    -1.15094    -0.06058   0.22697E+05
    31.19000    -1.09036    -0.06058   0.66387E+05
    31.19000    -1.02979    -0.06058   0.13936E+06
    31.19000    -0.96921    -0.06058   0.22434E+06
    31.19000    -0.90864    -0.06058   0.28397E+06
    31.19000    -0.84806    -0.06058   0.28435E+06
    31.19000    -0.78748    -0.06058   0.22401E+06
    31.19000    -0.72691    -0.06058   0.13703E+06
    31.19000    -0.66633    -0.06058   0.64311E+05
    31.19000    -0.60576    -0.06058   0.23486E+05
    31.19000    -0.54518    -0.06058   0.72327E+04
    31.19000    -0.48461    -0.06058   0.20510E+04
    31.19000    -0.42403    -0.06058   0.73674E+03
    31.19000    -0.36345    -0.06058   0.87928E+03
    31.19000    -0.30288    -0.06058   0.13468E+04
    31.19000    -0.24230    -0.06058   0.22154E+04
    31.19000    -0.18173    -0.06058   0.35780E+04
    31.19000    -0.12115    -0.06058   0.39520E+04
    31.19000    -0.06058    -0.06058   0.25507E+04
    31.19000     0.00000    -0.06058   0.14864E+04
    31.19000     0.06058    -0.06058   0.25618E+04
    31.19000     0.12115    -0.06058   0.39068E+04
    31.19000     0.18173    -0.06058   0.30149E+04
    31.19000     0.24230    -0.06058   0.10158E+04
    31.19000     0.30288    -0.06058   0.82342E+03
    31.19000     0.36345    -0.06058   0.28118E+04
    31.19000     0.42403    -0.06058   0.47476E+04
    31.19000     0.48461    -0.06058   0.47854E+04
    31.19000     0.54518    -0.06058   0.45649E+04
    31.19000     0.60576    -0.06058   0.12703E+05
    31.19000     0.66633    -0.06058   0.43807E+05
    31.19000     0.72691    -0.06058   0.10528E+06
    31.19000     0.78748    -0.06058   0.18051E+06
    31.19000     0.84806    -0.06058   0.23179E+06
    31.19000     0.90864    -0.06058   0.22881E+06
    31.19000     0.96921    -0.06058   0.17487E+06
    31.19000     1.02979    -0.06058   0.10261E+06
    31.19000     1.09036    -0.06058   0.45611E+05
    31.19000     1.15094    -0.06058   0.16323E+05
    31.19000     1.21151    -0.06058   0.74104E+04
    31.19000     1.27209    -0.06058   0.62433E+04
    31.19000     1.33266    -0.06058   0.53302E+04
    31.19000     1.39324    -0.06058   0.32363E+04
    31.19000     1.45382    -0.06058   0.11034E+04
    31.19000     1.51439    -0.06058   0.00000E+00
    31.19000    -1.51439     0.00000   0.00000E+00
    31.19000    -1.45382     0.00000   0.92018E+03
    31.19000    -1.39324     0.00000   0.21015E+04
    31.19000    -1.33266     0.00000   0.24094E+04
    31.19000    -1.27209     0.00000   0.16450E+04
    31.19000    -1.21151     0.00000   0.30620E+04
    31.19000    -1.15094     0.00000   0.15806E+05
    31.19000    -1.09036     0.00000   0.52898E+05
    31.19000    -1.02979     0.00000   0.12053E+06
    31.19000    -0.96921     0.00000   0.20386E+06
    31.19000    -0.90864     0.00000   0.26621E+06
    31.19000    -0.84806     0.00000   0.27194E+06
    31.19000    -0.78748     0.00000   0.21657E+06
    31.19000    -0.72691     0.00000   0.13212E+06
    31.19000    -0.66633     0.00000   0.59788E+05
    31.19000    -0.60576     0.00000   0.19197E+05
    31.19000    -0.54518     0.00000   0.43298E+04
    31.19000    -0.48461     0.00000   0.98464E+03
    31.19000    -0.42403     0.00000   0.51335E+03
    31.19000    -0.36345     0.00000   0.38371E+03
    31.19000    -0.30288     0.00000   0.64428E+03
    31.19000    -0.24230     0.00000   0.19954E+04
    31.19000    -0.18173     0.00000   0.37969E+04
    31.19000    -0.12115     0.00000   0.37712E+04
    31.19000    -0.06058     0.00000   0.14878E+04
    31.19000     0.00000     0.00000   0.38412E-28
    31.19000     0.06058     0.00000   0.14878E+04
    31.19000     0.12115     0.00000   0.37712E+04
    31.19000     0.18173     0.00000   0.37969E+04
    31.19000     0.24230     0.00000   0.19954E+04
    31.19000     0.30288     0.00000   0.64428E+03
    31.19000     0.36345     0.00000   0.38371E+03
    31.19000     0.42403     0.00000   0.51335E+03
    31.19000     0.48461     0.00000   0.98464E+03
    31.19000     0.54518     0.00000   0.43298E+04
    31.19000     0.60576     0.00000   0.19197E+05
    31.19000     0.66633     0.00000   0.59788E+05
    31.19000     0.72691     0.00000   0.13212E+06
    31.19000     0.78748     0.00000   0.21657E+06
    31.19000     0.84806     0.00000   0.27194E+06
    31.19000     0.90864     0.00000   0.26621E+06
    31.19000     0.96921     0.00000   0.20386E+06
    31.19000     1.02979     0.00000   0.12053E+06
    31.19000     1.09036     0.00000   0.52898E+05
    31.19000     1.15094     0.00000   0.15806E+05
    31.19000     1.21151     0.00000   0.30620E+04
    31.19000     1.27209     0.00000   0.16450E+04
    31.19000     1.33266     0.00000   0.24094E+04
    31.19000     1.39324     0.00000   0.21015E+04
    31.19000     1.45382     0.00000   0.92018E+03
    31.19000     1.51439     0.00000   0.00000E+00
    31.19000    -1.51439     0.06058   0.00000E+00
    31.19000    -1.45382     0.06058   0.11034E+04
    31.19000    -1.39324     0.06058   0.32363E+04
    31.19000    -1.33266     0.06058   0.53302E+04
    31.19000    -1.27209     0.06058   0.62433E+04
    31.19000    -1.21151     0.06058   0.74104E+04
    31.19000    -1.15094     0.06058   0.16323E+05
    31.19000    -1.09036     0.06058   0.45611E+05
    31.19000    -1.02979     0.06058   0.10261E+06
    31.19000    -0.96921     0.06058   0.17487E+06
    31.19000    -0.90864     0.06058   0.22881E+06
    31.19000    -0.84806     0.06058   0.23179E+06
    31.19000    -0.78748     0.06058   0.18051E+06
    31.19000    -0.72691     0.06058   0.10528E+06
    31.19000    -0.66633     0.06058   0.43807E+05
    31.19000    -0.60576     0.06058   0.12703E+05
    31.19000    -0.54518     0.06058   0.45649E+04
    31.19000    -0.48461     0.06058   0.47854E+04
    31.19000    -0.42403     0.06058   0.47476E+04
    31.19000    -0.36345     0.06058   0.28118E+04
    31.19000    -0.30288     0.06058   0.82342E+03
    31.19000    -0.24230     0.06058   0.10158E+04
    31.19000    -0.18173     0.06058   0.30149E+04
    31.19000    -0.12115     0.06058   0.39068E+04
    31.19000    -0.06058     0.06058   0.25618E+04
    31.19000     0.00000     0.06058   0.14864E+04
    31.19000     0.06058     0.06058   0.25507E+04
    31.19000     0.12115     0.06058   0.39520E+04
    31.19000     0.18173     0.06058   0.35780E+04
    31.19000     0.24230     0.06058   0.22154E+04
    31.19000     0.30288     0.06058   0.13468E+04
    31.19000     0.36345     0.06058   0.87928E+03
    31.19000     0.42403     0.06058   0.73674E+03
    31.19000     0.48461     0.06058   0.20510E+04
    31.19000     0.54518     0.06058   0.72327E+04
    31.19000     0.60576     0.06058   0.23486E+05
    31.19000     0.66633     0.06058   0.64311E+05
    31.19000     0.72691     0.06058   0.13703E+06
    31.19000     0.78748     0.06058   0.22401E+06
    31.19000     0.84806     0.06058   0.28435E+06
    31.19000     0.90864     0.06058   0.28397E+06
    31.19000     0.96921     0.06058   0.22434E+06
    31.19000     1.02979     0.06058   0.13936E+06
    31.19000     1.09036     0.06058   0.66387E+05
    31.19000     1.15094     0.06058   0.22697E+05
    31.19000     1.21151     0.06058   0.46599E+04
    31.19000     1.27209     0.06058   0.49675E+03
    31.19000     1.33266     0.06058   0.79375E+03
    31.19000     1.39324     0.06058   0.11997E+04
    31.19000     1.45382     0.06058   0.75278E+03
    31.19000     1.51439     0.06058   0.00000E+00
    31.19000    -1.51439     0.12115   0.00000E+00
    31.19000    -1.45382     0.12115   0.10546E+04
    31.19000    -1.39324     0.12115   0.37048E+04
    31.19000    -1.33266     0.12115   0.77699E+04
    31.19000    -1.27209     0.12115   0.12177E+05
    31.19000    -1.21151     0.12115   0.17029E+05
    31.19000    -1.15094     0.12115   0.27399E+05
    31.19000    -1.09036     0.12115   0.53004E+05
    31.19000    -1.02979     0.12115   0.98888E+05
    31.19000    -0.96921     0.12115   0.15320E+06
    31.19000    -0.90864     0.12115   0.18790E+06
    31.19000    -0.84806     0.12115   0.17916E+06
    31.19000    -0.78748     0.12115   0.12988E+06
    31.19000    -0.72691     0.12115   0.68826E+05
    31.19000    -0.66633     0.12115   0.25536E+05
    31.19000    -0.60576     0.12115   0.85389E+04
    31.19000    -0.54518     0.12115   0.75852E+04
    31.19000    -0.48461     0.12115   0.98639E+04
    31.19000    -0.42403     0.12115   0.94173E+04
    31.19000    -0.36345     0.12115   0.60329E+04
    31.19000    -0.30288     0.12115   0.22255E+04
    31.19000    -0.24230     0.12115   0.93839E+03
    31.19000    -0.18173     0.12115   0.24528E+04
    31.19000    -0.12115     0.12115   0.40330E+04
    31.19000    -0.06058     0.12115   0.40058E+04
    31.19000     0.00000     0.12115   0.37094E+04
    31.19000     0.06058     0.12115   0.40509E+04
    31.19000     0.12115     0.12115   0.36487E+04
    31.19000     0.18173     0.12115   0.21040E+04
    31.19000     0.24230     0.12115   0.13643E+04
    31.19000     0.30288     0.12115   0.21785E+04
    31.19000     0.36345     0.12115   0.30438E+04
    31.19000     0.42403     0.12115   0.39097E+04
    31.19000     0.48461     0.12115   0.70313E+04
    31.19000     0.54518     0.12115   0.14449E+05
    31.19000     0.60576     0.12115   0.30604E+05
    31.19000     0.66633     0.12115   0.66692E+05
    31.19000     0.72691     0.12115   0.13164E+06
    31.19000     0.78748     0.12115   0.21289E+06
    31.19000     0.84806     0.12115   0.27393E+06
    31.19000     0.90864     0.12115   0.28048E+06
    31.19000     0.96921     0.12115   0.22969E+06
    31.19000     1.02979     0.12115   0.15060E+06
    31.19000     1.09036     0.12115   0.78483E+05
    31.19000     1.15094     0.12115   0.31840E+05
    31.19000     1.21151     0.12115   0.96434E+04
    31.19000     1.27209     0.12115   0.21900E+04
    31.19000     1.33266     0.12115   0.87497E+03
    31.19000     1.39324     0.12115   0.10360E+04
    31.19000     1.45382     0.12115   0.77583E+03
    31.19000     1.51439     0.12115   0.00000E+00
    31.19000    -1.51439     0.18173   0.00000E+00
    31.19000    -1.45382     0.18173   0.77449E+03
    31.19000    -1.39324     0.18173   0.31794E+04
    31.19000    -1.33266     0.18173   0.82541E+04
    31.19000    -1.27209     0.18173   0.16344E+05
    31.19000    -1.21151     0.18173   0.27874E+05
    31.19000    -1.15094     0.18173   0.45677E+05
    31.19000    -1.09036     0.18173   0.74092E+05
    31.19000    -1.02979     0.18173   0.11217E+06
    31.19000    -0.96921     0.18173   0.14719E+06
    31.19000    -0.90864     0.18173   0.15933E+06
    31.19000    -0.84806     0.18173   0.13825E+06
    31.19000    -0.78748     0.18173   0.95015E+05
    31.19000    -0.72691     0.18173   0.53629E+05
    31.19000    -0.66633     0.18173   0.29931E+05
    31.19000    -0.60576     0.18173   0.21728E+05
    31.19000    -0.54518     0.18173   0.18623E+05
    31.19000    -0.48461     0.18173   0.14986E+05
    31.19000    -0.42403     0.18173   0.10955E+05
    31.19000    -0.36345     0.18173   0.71029E+04
    31.19000    -0.30288     0.18173   0.36047E+04
    31.19000    -0.24230     0.18173   0.17377E+04
    31.19000    -0.18173     0.18173   0.20543E+04
    31.19000    -0.12115     0.18173   0.29232E+04
    31.19000    -0.06058     0.18173   0.31566E+04
    31.19000     0.00000     0.18173   0.34515E+04
    31.19000     0.06058     0.18173   0.37197E+04
    31.19000     0.12115     0.18173   0.25744E+04
    31.19000     0.18173     0.18173   0.82434E+03
    31.19000     0.24230     0.18173   0.12551E+04
    31.19000     0.30288     0.18173   0.37472E+04
    31.19000     0.36345     0.18173   0.55223E+04
    31.19000     0.42403     0.18173   0.74128E+04
    31.19000     0.48461     0.18173   0.14380E+05
    31.19000     0.54518     0.18173   0.28900E+05
    31.19000     0.60576     0.18173   0.50745E+05
    31.19000     0.66633     0.18173   0.84569E+05
    31.19000     0.72691     0.18173   0.13777E+06
    31.19000     0.78748     0.18173   0.20414E+06
    31.19000     0.84806     0.18173   0.25646E+06
    31.19000     0.90864     0.18173   0.26503E+06
    31.19000     0.96921     0.18173   0.22380E+06
    31.19000     1.02979     0.18173   0.15464E+06
    31.19000     1.09036     0.18173   0.87681E+05
    31.19000     1.15094     0.18173   0.40866E+05
    31.19000     1.21151     0.18173   0.15703E+05
    31.19000     1.27209     0.18173   0.52089E+04
    31.19000     1.33266     0.18173   0.20682E+04
    31.19000     1.39324     0.18173   0.15007E+04
    31.19000     1.45382     0.18173   0.91623E+03
    31.19000     1.51439     0.18173   0.00000E+00
    31.19000    -1.51439     0.24230   0.00000E+00
    31.19000    -1.45382     0.24230   0.48755E+03
    31.19000    -1.39324     0.24230   0.23031E+04
    31.19000    -1.33266     0.24230   0.73577E+04
    31.19000    -1.27209     0.24230   0.18085E+05
    31.19000    -1.21151     0.24230   0.36451E+05
    31.19000    -1.15094     0.24230   0.63299E+05
    31.19000    -1.09036     0.24230   0.96420E+05
    31.19000    -1.02979     0.24230   0.12805E+06
    31.19000    -0.96921     0.24230   0.14612E+06
    31.19000    -0.90864     0.24230   0.14213E+06
    31.19000    -0.84806     0.24230   0.12029E+06
    31.19000    -0.78748     0.24230   0.96009E+05
    31.19000    -0.72691     0.24230   0.81769E+05
    31.19000    -0.66633     0.24230   0.75167E+05
    31.19000    -0.60576     0.24230   0.64635E+05
    31.19000    -0.54518     0.24230   0.45564E+05
    31.19000    -0.48461     0.24230   0.25347E+05
    31.19000    -0.42403     0.24230   0.12394E+05
    31.19000    -0.36345     0.24230   0.67170E+04
    31.19000    -0.30288     0.24230   0.37918E+04
    31.19000    -0.24230     0.24230   0.17800E+04
    31.19000    -0.18173     0.24230   0.10612E+04
    31.19000    -0.12115     0.24230   0.99839E+03
    31.19000    -0.06058     0.24230   0.97639E+03
    31.19000     0.00000     0.24230   0.15421E+04
    31.19000     0.06058     0.24230   0.21760E+04
    31.19000     0.12115     0.24230   0.14243E+04
    31.19000     0.18173     0.24230   0.57860E+03
    31.19000     0.24230     0.24230   0.26188E+04
    31.19000     0.30288     0.24230   0.65302E+04
    31.19000     0.36345     0.24230   0.88023E+04
    31.19000     0.42403     0.24230   0.12283E+05
    31.19000     0.48461     0.24230   0.26335E+05
    31.19000     0.54518     0.24230   0.54876E+05
    31.19000     0.60576     0.24230   0.91163E+05
    31.19000     0.66633     0.24230   0.12842E+06
    31.19000     0.72691     0.24230   0.16796E+06
    31.19000     0.78748     0.24230   0.20998E+06
    31.19000     0.84806     0.24230   0.24165E+06
    31.19000     0.90864     0.24230   0.24387E+06
    31.19000     0.96921     0.24230   0.20998E+06
    31.19000     1.02979     0.24230   0.15299E+06
    31.19000     1.09036     0.24230   0.94490E+05
    31.19000     1.15094     0.24230   0.49693E+05
    31.19000     1.21151     0.24230   0.22412E+05
    31.19000     1.27209     0.24230   0.90334E+04
    31.19000     1.33266     0.24230   0.39256E+04
    31.19000     1.39324     0.24230   0.22566E+04
    31.19000     1.45382     0.24230   0.98361E+03
    31.19000     1.51439     0.24230   0.00000E+00
    31.19000    -1.51439     0.30288   0.00000E+00
    31.19000    -1.45382     0.30288   0.31296E+03
    31.19000    -1.39324     0.30288   0.18310E+04
    31.19000    -1.33266     0.30288   0.68254E+04
    31.19000    -1.27209     0.30288   0.19332E+05
    31.19000    -1.21151     0.30288   0.42271E+05
    31.19000    -1.15094     0.30288   0.73878E+05
    31.19000    -1.09036     0.30288   0.10601E+06
    31.19000    -1.02979     0.30288   0.12727E+06
    31.19000    -0.96921     0.30288   0.13081E+06
    31.19000    -0.90864     0.30288   0.12169E+06
    31.19000    -0.84806     0.30288   0.11520E+06
    31.19000    -0.78748     0.30288   0.12357E+06
    31.19000    -0.72691     0.30288   0.14152E+06
    31.19000    -0.66633     0.30288   0.14804E+06
    31.19000    -0.60576     0.30288   0.12693E+06
    31.19000    -0.54518     0.30288   0.84485E+05
    31.19000    -0.48461     0.30288   0.42910E+05
    31.19000    -0.42403     0.30288   0.17811E+05
    31.19000    -0.36345     0.30288   0.75011E+04
    31.19000    -0.30288     0.30288   0.31237E+04
    31.19000    -0.24230     0.30288   0.69393E+03
    31.19000    -0.18173     0.30288   0.32321E+03
    31.19000    -0.12115     0.30288   0.96824E+03
    31.19000    -0.06058     0.30288   0.12533E+04
    31.19000     0.00000     0.30288   0.15437E+04
    31.19000     0.06058     0.30288   0.17766E+04
    31.19000     0.12115     0.30288   0.92121E+03
    31.19000     0.18173     0.30288   0.46572E+03
    31.19000     0.24230     0.30288   0.34325E+04
    31.19000     0.30288     0.30288   0.84379E+04
    31.19000     0.36345     0.30288   0.11732E+05
    31.19000     0.42403     0.30288   0.18051E+05
    31.19000     0.48461     0.30288   0.41080E+05
    31.19000     0.54518     0.30288   0.86710E+05
    31.19000     0.60576     0.30288   0.14166E+06
    31.19000     0.66633     0.30288   0.18563E+06
    31.19000     0.72691     0.30288   0.21071E+06
    31.19000     0.78748     0.30288   0.22233E+06
    31.19000     0.84806     0.30288   0.22469E+06
    31.19000     0.90864     0.30288   0.21376E+06
    31.19000     0.96921     0.30288   0.18510E+06
    31.19000     1.02979     0.30288   0.14250E+06
    31.19000     1.09036     0.30288   0.96475E+05
    31.19000     1.15094     0.30288   0.57086E+05
    31.19000     1.21151     0.30288   0.29418E+05
    31.19000     1.27209     0.30288   0.13501E+05
    31.19000     1.33266     0.30288   0.61108E+04
    31.19000     1.39324     0.30288   0.29341E+04
    31.19000     1.45382     0.30288   0.84113E+03
    31.19000     1.51439     0.30288   0.00000E+00
    31.19000    -1.51439     0.36345   0.00000E+00
    31.19000    -1.45382     0.36345   0.17396E+03
    31.19000    -1.39324     0.36345   0.17785E+04
    31.19000    -1.33266     0.36345   0.73146E+04
    31.19000    -1.27209     0.36345   0.21308E+05
    31.19000    -1.21151     0.36345   0.45742E+05
    31.19000    -1.15094     0.36345   0.75234E+05
    31.19000    -1.09036     0.36345   0.97789E+05
    31.19000    -1.02979     0.36345   0.10335E+06
    31.19000    -0.96921     0.36345   0.94460E+05
    31.19000    -0.90864     0.36345   0.88597E+05
    31.19000    -0.84806     0.36345   0.10591E+06
    31.19000    -0.78748     0.36345   0.14927E+06
    31.19000    -0.72691     0.36345   0.19529E+06
    31.19000    -0.66633     0.36345   0.20981E+06
    31.19000    -0.60576     0.36345   0.17762E+06
    31.19000    -0.54518     0.36345   0.11643E+06
    31.19000    -0.48461     0.36345   0.59190E+05
    31.19000    -0.42403     0.36345   0.24759E+05
    31.19000    -0.36345     0.36345   0.94690E+04
    31.19000    -0.30288     0.36345   0.25950E+04
    31.19000    -0.24230     0.36345   0.64668E+02
    31.19000    -0.18173     0.36345   0.16226E+04
    31.19000    -0.12115     0.36345   0.43428E+04
    31.19000    -0.06058     0.36345   0.50488E+04
    31.19000     0.00000     0.36345   0.42129E+04
    31.19000     0.06058     0.36345   0.31164E+04
    31.19000     0.12115     0.36345   0.13536E+04
    31.19000     0.18173     0.36345   0.41857E+02
    31.19000     0.24230     0.36345   0.21502E+04
    31.19000     0.30288     0.36345   0.68266E+04
    31.19000     0.36345     0.36345   0.10543E+05
    31.19000     0.42403     0.36345   0.18551E+05
    31.19000     0.48461     0.36345   0.46920E+05
    31.19000     0.54518     0.36345   0.10377E+06
    31.19000     0.60576     0.36345   0.17225E+06
    31.19000     0.66633     0.36345   0.22134E+06
    31.19000     0.72691     0.36345   0.23382E+06
    31.19000     0.78748     0.36345   0.21775E+06
    31.19000     0.84806     0.36345   0.19209E+06
    31.19000     0.90864     0.36345   0.16788E+06
    31.19000     0.96921     0.36345   0.14472E+06
    31.19000     1.02979     0.36345   0.11872E+06
    31.19000     1.09036     0.36345   0.89257E+05
    31.19000     1.15094     0.36345   0.59653E+05
    31.19000     1.21151     0.36345   0.34650E+05
    31.19000     1.27209     0.36345   0.17446E+05
    31.19000     1.33266     0.36345   0.79036E+04
    31.19000     1.39324     0.36345   0.31690E+04
    31.19000     1.45382     0.36345   0.47610E+03
    31.19000     1.51439     0.36345   0.00000E+00
    31.19000    -1.51439     0.42403   0.00000E+00
    31.19000    -1.45382     0.42403   0.00000E+00
    31.19000    -1.39324     0.42403   0.16909E+04
    31.19000    -1.33266     0.42403   0.79033E+04
    31.19000    -1.27209     0.42403   0.22692E+05
    31.19000    -1.21151     0.42403   0.45648E+05
    31.19000    -1.15094     0.42403   0.67913E+05
    31.19000    -1.09036     0.42403   0.76577E+05
    31.19000    -1.02979     0.42403   0.66490E+05
    31.19000    -0.96921     0.42403   0.49531E+05
    31.19000    -0.90864     0.42403   0.50403E+05
    31.19000    -0.84806     0.42403   0.87818E+05
    31.19000    -0.78748     0.42403   0.15450E+06
    31.19000    -0.72691     0.42403   0.21568E+06
    31.19000    -0.66633     0.42403   0.23307E+06
    31.19000    -0.60576     0.42403   0.19588E+06
    31.19000    -0.54518     0.42403   0.12867E+06
    31.19000    -0.48461     0.42403   0.67498E+05
    31.19000    -0.42403     0.42403   0.30321E+05
    31.19000    -0.36345     0.42403   0.12317E+05
    31.19000    -0.30288     0.42403   0.35193E+04
    31.19000    -0.24230     0.42403   0.11172E+04
    31.19000    -0.18173     0.42403   0.44676E+04
    31.19000    -0.12115     0.42403   0.86919E+04
    31.19000    -0.06058     0.42403   0.92142E+04
    31.19000     0.00000     0.42403   0.71244E+04
    31.19000     0.06058     0.42403   0.52037E+04
    31.19000     0.12115     0.42403   0.31842E+04
    31.19000     0.18173     0.42403   0.92480E+03
    31.19000     0.24230     0.42403   0.10065E+04
    31.19000     0.30288     0.42403   0.37591E+04
    31.19000     0.36345     0.42403   0.61086E+04
    31.19000     0.42403     0.42403   0.11931E+05
    31.19000     0.48461     0.42403   0.36843E+05
    31.19000     0.54518     0.42403   0.91344E+05
    31.19000     0.60576     0.42403   0.16009E+06
    31.19000     0.66633     0.42403   0.20829E+06
    31.19000     0.72691     0.42403   0.21236E+06
    31.19000     0.78748     0.42403   0.17978E+06
    31.19000     0.84806     0.42403   0.13761E+06
    31.19000     0.90864     0.42403   0.10717E+06
    31.19000     0.96921     0.42403   0.91775E+05
    31.19000     1.02979     0.42403   0.82806E+05
    31.19000     1.09036     0.42403   0.71326E+05
    31.19000     1.15094     0.42403   0.54484E+05
    31.19000     1.21151     0.42403   0.35375E+05
    31.19000     1.27209     0.42403   0.19102E+05
    31.19000     1.33266     0.42403   0.84978E+04
    31.19000     1.39324     0.42403   0.27909E+04
    31.19000     1.45382     0.42403   0.00000E+00
    31.19000     1.51439     0.42403   0.00000E+00
    31.19000    -1.51439     0.48461   0.00000E+00
    31.19000    -1.45382     0.48461   0.00000E+00
    31.19000    -1.39324     0.48461   0.13015E+04
    31.19000    -1.33266     0.48461   0.75342E+04
    31.19000    -1.27209     0.48461   0.21540E+05
    31.19000    -1.21151     0.48461   0.40564E+05
    31.19000    -1.15094     0.48461   0.54226E+05
    31.19000    -1.09036     0.48461   0.51692E+05
    31.19000    -1.02979     0.48461   0.33343E+05
    31.19000    -0.96921     0.48461   0.16057E+05
    31.19000    -0.90864     0.48461   0.24568E+05
    31.19000    -0.84806     0.48461   0.72299E+05
    31.19000    -0.78748     0.48461   0.14593E+06
    31.19000    -0.72691     0.48461   0.20923E+06
    31.19000    -0.66633     0.48461   0.22769E+06
    31.19000    -0.60576     0.48461   0.19472E+06
    31.19000    -0.54518     0.48461   0.13466E+06
    31.19000    -0.48461     0.48461   0.79393E+05
    31.19000    -0.42403     0.48461   0.43523E+05
    31.19000    -0.36345     0.48461   0.22605E+05
    31.19000    -0.30288     0.48461   0.94775E+04
    31.19000    -0.24230     0.48461   0.38539E+04
    31.19000    -0.18173     0.48461   0.61502E+04
    31.19000    -0.12115     0.48461   0.11134E+05
    31.19000    -0.06058     0.48461   0.12992E+05
    31.19000     0.00000     0.48461   0.11794E+05
    31.19000     0.06058     0.48461   0.10258E+05
    31.19000     0.12115     0.48461   0.83016E+04
    31.19000     0.18173     0.48461   0.55431E+04
    31.19000     0.24230     0.48461   0.48417E+04
    31.19000     0.30288     0.48461   0.76473E+04
    31.19000     0.36345     0.48461   0.10335E+05
    31.19000     0.42403     0.48461   0.12869E+05
    31.19000     0.48461     0.48461   0.27280E+05
    31.19000     0.54518     0.48461   0.66075E+05
    31.19000     0.60576     0.48461   0.12039E+06
    31.19000     0.66633     0.48461   0.15950E+06
    31.19000     0.72691     0.48461   0.15829E+06
    31.19000     0.78748     0.48461   0.12127E+06
    31.19000     0.84806     0.48461   0.76090E+05
    31.19000     0.90864     0.48461   0.47380E+05
    31.19000     0.96921     0.48461   0.40292E+05
    31.19000     1.02979     0.48461   0.44583E+05
    31.19000     1.09036     0.48461   0.47541E+05
    31.19000     1.15094     0.48461   0.42638E+05
    31.19000     1.21151     0.48461   0.30939E+05
    31.19000     1.27209     0.48461   0.17749E+05
    31.19000     1.33266     0.48461   0.76852E+04
    31.19000     1.39324     0.48461   0.19286E+04
    31.19000     1.45382     0.48461   0.00000E+00
    31.19000     1.51439     0.48461   0.00000E+00
    31.19000    -1.51439     0.54518   0.00000E+00
    31.19000    -1.45382     0.54518   0.00000E+00
    31.19000    -1.39324     0.54518   0.63112E+03
    31.19000    -1.33266     0.54518   0.60455E+04
    31.19000    -1.27209     0.54518   0.17745E+05
    31.19000    -1.21151     0.54518   0.31752E+05
    31.19000    -1.15094     0.54518   0.38785E+05
    31.19000    -1.09036     0.54518   0.32028E+05
    31.19000    -1.02979     0.54518   0.15720E+05
    31.19000    -0.96921     0.54518   0.62013E+04
    31.19000    -0.90864     0.54518   0.22664E+05
    31.19000    -0.84806     0.54518   0.72580E+05
    31.19000    -0.78748     0.54518   0.14217E+06
    31.19000    -0.72691     0.54518   0.20156E+06
    31.19000    -0.66633     0.54518   0.22399E+06
    31.19000    -0.60576     0.54518   0.20462E+06
    31.19000    -0.54518     0.54518   0.16144E+06
    31.19000    -0.48461     0.54518   0.11728E+06
    31.19000    -0.42403     0.54518   0.82028E+05
    31.19000    -0.36345     0.54518   0.52628E+05
    31.19000    -0.30288     0.54518   0.26666E+05
    31.19000    -0.24230     0.54518   0.94751E+04
    31.19000    -0.18173     0.54518   0.66059E+04
    31.19000    -0.12115     0.54518   0.14707E+05
    31.19000    -0.06058     0.54518   0.24215E+05
    31.19000     0.00000     0.54518   0.28510E+05
    31.19000     0.06058     0.54518   0.26883E+05
    31.19000     0.12115     0.54518   0.21571E+05
    31.19000     0.18173     0.54518   0.16883E+05
    31.19000     0.24230     0.54518   0.18787E+05
    31.19000     0.30288     0.54518   0.28891E+05
    31.19000     0.36345     0.54518   0.39971E+05
    31.19000     0.42403     0.54518   0.44704E+05
    31.19000     0.48461     0.54518   0.48704E+05
    31.19000     0.54518     0.54518   0.65746E+05
    31.19000     0.60576     0.54518   0.96468E+05
    31.19000     0.66633     0.54518   0.12000E+06
    31.19000     0.72691     0.54518   0.11392E+06
    31.19000     0.78748     0.54518   0.78869E+05
    31.19000     0.84806     0.54518   0.37755E+05
    31.19000     0.90864     0.54518   0.13034E+05
    31.19000     0.96921     0.54518   0.98962E+04
    31.19000     1.02979     0.54518   0.18927E+05
    31.19000     1.09036     0.54518   0.27936E+05
    31.19000     1.15094     0.54518   0.29787E+05
    31.19000     1.21151     0.54518   0.23945E+05
    31.19000     1.27209     0.54518   0.14418E+05
    31.19000     1.33266     0.54518   0.59210E+04
    31.19000     1.39324     0.54518   0.84678E+03
    31.19000     1.45382     0.54518   0.00000E+00
    31.19000     1.51439     0.54518   0.00000E+00
    31.19000    -1.51439     0.60576   0.00000E+00
    31.19000    -1.45382     0.60576   0.00000E+00
    31.19000    -1.39324     0.60576   0.00000E+00
    31.19000    -1.33266     0.60576   0.38954E+04
    31.19000    -1.27209     0.60576   0.12848E+05
    31.19000    -1.21151     0.60576   0.22698E+05
    31.19000    -1.15094     0.60576   0.26858E+05
    31.19000    -1.09036     0.60576   0.22611E+05
    31.19000    -1.02979     0.60576   0.15535E+05
    31.19000    -0.96921     0.60576   0.17746E+05
    31.19000    -0.90864     0.60576   0.40991E+05
    31.19000    -0.84806     0.60576   0.88372E+05
    31.19000    -0.78748     0.60576   0.14960E+06
    31.19000    -0.72691     0.60576   0.20450E+06
    31.19000    -0.66633     0.60576   0.23484E+06
    31.19000    -0.60576     0.60576   0.23567E+06
    31.19000    -0.54518     0.60576   0.21568E+06
    31.19000    -0.48461     0.60576   0.18618E+06
    31.19000    -0.42403     0.60576   0.15062E+06
    31.19000    -0.36345     0.60576   0.10686E+06
    31.19000    -0.30288     0.60576   0.58852E+05
    31.19000    -0.24230     0.60576   0.21825E+05
    31.19000    -0.18173     0.60576   0.11564E+05
    31.19000    -0.12115     0.60576   0.28274E+05
    31.19000    -0.06058     0.60576   0.54321E+05
    31.19000     0.00000     0.60576   0.69136E+05
    31.19000     0.06058     0.60576   0.65104E+05
    31.19000     0.12115     0.60576   0.50340E+05
    31.19000     0.18173     0.60576   0.40580E+05
    31.19000     0.24230     0.60576   0.48352E+05
    31.19000     0.30288     0.60576   0.73579E+05
    31.19000     0.36345     0.60576   0.10150E+06
    31.19000     0.42403     0.60576   0.11484E+06
    31.19000     0.48461     0.60576   0.11186E+06
    31.19000     0.54518     0.60576   0.10755E+06
    31.19000     0.60576     0.60576   0.11306E+06
    31.19000     0.66633     0.60576   0.11952E+06
    31.19000     0.72691     0.60576   0.10898E+06
    31.19000     0.78748     0.60576   0.77785E+05
    31.19000     0.84806     0.60576   0.41535E+05
    31.19000     0.90864     0.60576   0.17937E+05
    31.19000     0.96921     0.60576   0.11594E+05
    31.19000     1.02979     0.60576   0.15542E+05
    31.19000     1.09036     0.60576   0.20854E+05
    31.19000     1.15094     0.60576   0.22121E+05
    31.19000     1.21151     0.60576   0.18072E+05
    31.19000     1.27209     0.60576   0.10777E+05
    31.19000     1.33266     0.60576   0.37888E+04
    31.19000     1.39324     0.60576   0.00000E+00
    31.19000     1.45382     0.60576   0.00000E+00
    31.19000     1.51439     0.60576   0.00000E+00
    31.19000    -1.51439     0.66633   0.00000E+00
    31.19000    -1.45382     0.66633   0.00000E+00
    31.19000    -1.39324     0.66633   0.00000E+00
    31.19000    -1.33266     0.66633   0.16347E+04
    31.19000    -1.27209     0.66633   0.82291E+04
    31.19000    -1.21151     0.66633   0.15797E+05
    31.19000    -1.15094     0.66633   0.20412E+05
    31.19000    -1.09036     0.66633   0.21983E+05
    31.19000    -1.02979     0.66633   0.25297E+05
    31.19000    -0.96921     0.66633   0.37295E+05
    31.19000    -0.90864     0.66633   0.63420E+05
    31.19000    -0.84806     0.66633   0.10456E+06
    31.19000    -0.78748     0.66633   0.15520E+06
    31.19000    -0.72691     0.66633   0.20472E+06
    31.19000    -0.66633     0.66633   0.24278E+06
    31.19000    -0.60576     0.66633   0.26446E+06
    31.19000    -0.54518     0.66633   0.26981E+06
    31.19000    -0.48461     0.66633   0.25844E+06
    31.19000    -0.42403     0.66633   0.22619E+06
    31.19000    -0.36345     0.66633   0.17037E+06
    31.19000    -0.30288     0.66633   0.10092E+06
    31.19000    -0.24230     0.66633   0.44231E+05
    31.19000    -0.18173     0.66633   0.28212E+05
    31.19000    -0.12115     0.66633   0.57343E+05
    31.19000    -0.06058     0.66633   0.10438E+06
    31.19000     0.00000     0.66633   0.13211E+06
    31.19000     0.06058     0.66633   0.12489E+06
    31.19000     0.12115     0.66633   0.98501E+05
    31.19000     0.18173     0.66633   0.82850E+05
    31.19000     0.24230     0.66633   0.97475E+05
    31.19000     0.30288     0.66633   0.13850E+06
    31.19000     0.36345     0.66633   0.18190E+06
    31.19000     0.42403     0.66633   0.20143E+06
    31.19000     0.48461     0.66633   0.19029E+06
    31.19000     0.54518     0.66633   0.16586E+06
    31.19000     0.60576     0.66633   0.14917E+06
    31.19000     0.66633     0.66633   0.14209E+06
    31.19000     0.72691     0.66633   0.13027E+06
    31.19000     0.78748     0.66633   0.10502E+06
    31.19000     0.84806     0.66633   0.73869E+05
    31.19000     0.90864     0.66633   0.49376E+05
    31.19000     0.96921     0.66633   0.35805E+05
    31.19000     1.02979     0.66633   0.29314E+05
    31.19000     1.09036     0.66633   0.25113E+05
    31.19000     1.15094     0.66633   0.20545E+05
    31.19000     1.21151     0.66633   0.14514E+05
    31.19000     1.27209     0.66633   0.75151E+04
    31.19000     1.33266     0.66633   0.16300E+04
    31.19000     1.39324     0.66633   0.00000E+00
    31.19000     1.45382     0.66633   0.00000E+00
    31.19000     1.51439     0.66633   0.00000E+00
    31.19000    -1.51439     0.72691   0.00000E+00
    31.19000    -1.45382     0.72691   0.00000E+00
    31.19000    -1.39324     0.72691   0.00000E+00
    31.19000    -1.33266     0.72691   0.00000E+00
    31.19000    -1.27209     0.72691   0.43095E+04
    31.19000    -1.21151     0.72691   0.10750E+05
    31.19000    -1.15094     0.72691   0.16890E+05
    31.19000    -1.09036     0.72691   0.23455E+05
    31.19000    -1.02979     0.72691   0.33394E+05
    31.19000    -0.96921     0.72691   0.49441E+05
    31.19000    -0.90864     0.72691   0.73059E+05
    31.19000    -0.84806     0.72691   0.10447E+06
    31.19000    -0.78748     0.72691   0.14220E+06
    31.19000    -0.72691     0.72691   0.18305E+06
    31.19000    -0.66633     0.72691   0.22327E+06
    31.19000    -0.60576     0.72691   0.25912E+06
    31.19000    -0.54518     0.72691   0.28504E+06
    31.19000    -0.48461     0.72691   0.29214E+06
    31.19000    -0.42403     0.72691   0.27020E+06
    31.19000    -0.36345     0.72691   0.21518E+06
    31.19000    -0.30288     0.72691   0.13939E+06
    31.19000    -0.24230     0.72691   0.74832E+05
    31.19000    -0.18173     0.72691   0.57045E+05
    31.19000    -0.12115     0.72691   0.94978E+05
    31.19000    -0.06058     0.72691   0.15697E+06
    31.19000     0.00000     0.72691   0.19534E+06
    31.19000     0.06058     0.72691   0.18873E+06
    31.19000     0.12115     0.72691   0.15780E+06
    31.19000     0.18173     0.72691   0.14119E+06
    31.19000     0.24230     0.72691   0.16102E+06
    31.19000     0.30288     0.72691   0.20856E+06
    31.19000     0.36345     0.72691   0.25369E+06
    31.19000     0.42403     0.72691   0.26688E+06
    31.19000     0.48461     0.72691   0.24123E+06
    31.19000     0.54518     0.72691   0.19745E+06
    31.19000     0.60576     0.72691   0.16364E+06
    31.19000     0.66633     0.72691   0.14885E+06
    31.19000     0.72691     0.72691   0.14027E+06
    31.19000     0.78748     0.72691   0.12395E+06
    31.19000     0.84806     0.72691   0.10000E+06
    31.19000     0.90864     0.72691   0.76591E+05
    31.19000     0.96921     0.72691   0.57952E+05
    31.19000     1.02979     0.72691   0.43009E+05
    31.19000     1.09036     0.72691   0.30413E+05
    31.19000     1.15094     0.72691   0.19988E+05
    31.19000     1.21151     0.72691   0.11352E+05
    31.19000     1.27209     0.72691   0.42815E+04
    31.19000     1.33266     0.72691   0.00000E+00
    31.19000     1.39324     0.72691   0.00000E+00
    31.19000     1.45382     0.72691   0.00000E+00
    31.19000     1.51439     0.72691   0.00000E+00
    31.19000    -1.51439     0.78748   0.00000E+00
    31.19000    -1.45382     0.78748   0.00000E+00
    31.19000    -1.39324     0.78748   0.00000E+00
    31.19000    -1.33266     0.78748   0.00000E+00
    31.19000    -1.27209     0.78748   0.12125E+04
    31.19000    -1.21151     0.78748   0.63201E+04
    31.19000    -1.15094     0.78748   0.12820E+05
    31.19000    -1.09036     0.78748   0.21102E+05
    31.19000    -1.02979     0.78748   0.32344E+05
    31.19000    -0.96921     0.78748   0.46752E+05
    31.19000    -0.90864     0.78748   0.63917E+05
    31.19000    -0.84806     0.78748   0.84079E+05
    31.19000    -0.78748     0.78748   0.10820E+06
    31.19000    -0.72691     0.78748   0.13739E+06
    31.19000    -0.66633     0.78748   0.17216E+06
    31.19000    -0.60576     0.78748   0.21049E+06
    31.19000    -0.54518     0.78748   0.24529E+06
    31.19000    -0.48461     0.78748   0.26512E+06
    31.19000    -0.42403     0.78748   0.25878E+06
    31.19000    -0.36345     0.78748   0.22139E+06
    31.19000    -0.30288     0.78748   0.16164E+06
    31.19000    -0.24230     0.78748   0.10620E+06
    31.19000    -0.18173     0.78748   0.89051E+05
    31.19000    -0.12115     0.78748   0.12377E+06
    31.19000    -0.06058     0.78748   0.18496E+06
    31.19000     0.00000     0.78748   0.22740E+06
    31.19000     0.06058     0.78748   0.22848E+06
    31.19000     0.12115     0.78748   0.20681E+06
    31.19000     0.18173     0.78748   0.19819E+06
    31.19000     0.24230     0.78748   0.22016E+06
    31.19000     0.30288     0.78748   0.26037E+06
    31.19000     0.36345     0.78748   0.28983E+06
    31.19000     0.42403     0.78748   0.28403E+06
    31.19000     0.48461     0.78748   0.24048E+06
    31.19000     0.54518     0.78748   0.18202E+06
    31.19000     0.60576     0.78748   0.13874E+06
    31.19000     0.66633     0.78748   0.12203E+06
    31.19000     0.72691     0.78748   0.11916E+06
    31.19000     0.78748     0.78748   0.11245E+06
    31.19000     0.84806     0.78748   0.96945E+05
    31.19000     0.90864     0.78748   0.77904E+05
    31.19000     0.96921     0.78748   0.59633E+05
    31.19000     1.02979     0.78748   0.42724E+05
    31.19000     1.09036     0.78748   0.27671E+05
    31.19000     1.15094     0.78748   0.15656E+05
    31.19000     1.21151     0.78748   0.69268E+04
    31.19000     1.27209     0.78748   0.12176E+04
    31.19000     1.33266     0.78748   0.00000E+00
    31.19000     1.39324     0.78748   0.00000E+00
    31.19000     1.45382     0.78748   0.00000E+00
    31.19000     1.51439     0.78748   0.00000E+00
    31.19000    -1.51439     0.84806   0.00000E+00
    31.19000    -1.45382     0.84806   0.00000E+00
    31.19000    -1.39324     0.84806   0.00000E+00
    31.19000    -1.33266     0.84806   0.00000E+00
    31.19000    -1.27209     0.84806   0.00000E+00
    31.19000    -1.21151     0.84806   0.24417E+04
    31.19000    -1.15094     0.84806   0.76056E+04
    31.19000    -1.09036     0.84806   0.14601E+05
    31.19000    -1.02979     0.84806   0.23435E+05
    31.19000    -0.96921     0.84806   0.33272E+05
    31.19000    -0.90864     0.84806   0.43213E+05
    31.19000    -0.84806     0.84806   0.53682E+05
    31.19000    -0.78748     0.84806   0.66428E+05
    31.19000    -0.72691     0.84806   0.83784E+05
    31.19000    -0.66633     0.84806   0.10771E+06
    31.19000    -0.60576     0.84806   0.13758E+06
    31.19000    -0.54518     0.84806   0.16824E+06
    31.19000    -0.48461     0.84806   0.19185E+06
    31.19000    -0.42403     0.84806   0.20150E+06
    31.19000    -0.36345     0.84806   0.19253E+06
    31.19000    -0.30288     0.84806   0.16484E+06
    31.19000    -0.24230     0.84806   0.12996E+06
    31.19000    -0.18173     0.84806   0.11183E+06
    31.19000    -0.12115     0.84806   0.12869E+06
    31.19000    -0.06058     0.84806   0.17147E+06
    31.19000     0.00000     0.84806   0.20983E+06
    31.19000     0.06058     0.84806   0.22406E+06
    31.19000     0.12115     0.84806   0.22350E+06
    31.19000     0.18173     0.84806   0.23007E+06
    31.19000     0.24230     0.84806   0.25131E+06
    31.19000     0.30288     0.84806   0.27429E+06
    31.19000     0.36345     0.84806   0.27866E+06
    31.19000     0.42403     0.84806   0.25126E+06
    31.19000     0.48461     0.84806   0.19564E+06
    31.19000     0.54518     0.84806   0.13344E+06
    31.19000     0.60576     0.84806   0.90786E+05
    31.19000     0.66633     0.84806   0.77059E+05
    31.19000     0.72691     0.84806   0.79349E+05
    31.19000     0.78748     0.84806   0.79307E+05
    31.19000     0.84806     0.84806   0.70396E+05
    31.19000     0.90864     0.84806   0.56776E+05
    31.19000     0.96921     0.84806   0.42794E+05
    31.19000     1.02979     0.84806   0.29497E+05
    31.19000     1.09036     0.84806   0.17625E+05
    31.19000     1.15094     0.84806   0.84628E+04
    31.19000     1.21151     0.84806   0.24392E+04
    31.19000     1.27209     0.84806   0.00000E+00
    31.19000     1.33266     0.84806   0.00000E+00
    31.19000     1.39324     0.84806   0.00000E+00
    31.19000     1.45382     0.84806   0.00000E+00
    31.19000     1.51439     0.84806   0.00000E+00
    31.19000    -1.51439     0.90864   0.00000E+00
    31.19000    -1.45382     0.90864   0.00000E+00
    31.19000    -1.39324     0.90864   0.00000E+00
    31.19000    -1.33266     0.90864   0.00000E+00
    31.19000    -1.27209     0.90864   0.00000E+00
    31.19000    -1.21151     0.90864   0.00000E+00
    31.19000    -1.15094     0.90864   0.30326E+04
    31.19000    -1.09036     0.90864   0.76330E+04
    31.19000    -1.02979     0.90864   0.13146E+05
    31.19000    -0.96921     0.90864   0.18504E+05
    31.19000    -0.90864     0.90864   0.22951E+05
    31.19000    -0.84806     0.90864   0.27045E+05
    31.19000    -0.78748     0.90864   0.32271E+05
    31.19000    -0.72691     0.90864   0.40242E+05
    31.19000    -0.66633     0.90864   0.52404E+05
    31.19000    -0.60576     0.90864   0.69103E+05
    31.19000    -0.54518     0.90864   0.88837E+05
    31.19000    -0.48461     0.90864   0.10998E+06
    31.19000    -0.42403     0.90864   0.13180E+06
    31.19000    -0.36345     0.90864   0.15025E+06
    31.19000    -0.30288     0.90864   0.15547E+06
    31.19000    -0.24230     0.90864   0.14141E+06
    31.19000    -0.18173     0.90864   0.11874E+06
    31.19000    -0.12115     0.90864   0.10923E+06
    31.19000    -0.06058     0.90864   0.12345E+06
    31.19000     0.00000     0.90864   0.15147E+06
    31.19000     0.06058     0.90864   0.17864E+06
    31.19000     0.12115     0.90864   0.20186E+06
    31.19000     0.18173     0.90864   0.22449E+06
    31.19000     0.24230     0.90864   0.24315E+06
    31.19000     0.30288     0.90864   0.24750E+06
    31.19000     0.36345     0.90864   0.22948E+06
    31.19000     0.42403     0.90864   0.18852E+06
    31.19000     0.48461     0.90864   0.13277E+06
    31.19000     0.54518     0.90864   0.79216E+05
    31.19000     0.60576     0.90864   0.46078E+05
    31.19000     0.66633     0.90864   0.38393E+05
    31.19000     0.72691     0.90864   0.43802E+05
    31.19000     0.78748     0.90864   0.46276E+05
    31.19000     0.84806     0.90864   0.40615E+05
    31.19000     0.90864     0.90864   0.31187E+05
    31.19000     0.96921     0.90864   0.22180E+05
    31.19000     1.02979     0.90864   0.14268E+05
    31.19000     1.09036     0.90864   0.75382E+04
    31.19000     1.15094     0.90864   0.26856E+04
    31.19000     1.21151     0.90864   0.00000E+00
    31.19000     1.27209     0.90864   0.00000E+00
    31.19000     1.33266     0.90864   0.00000E+00
    31.19000     1.39324     0.90864   0.00000E+00
    31.19000     1.45382     0.90864   0.00000E+00
    31.19000     1.51439     0.90864   0.00000E+00
    31.19000    -1.51439     0.96921   0.00000E+00
    31.19000    -1.45382     0.96921   0.00000E+00
    31.19000    -1.39324     0.96921   0.00000E+00
    31.19000    -1.33266     0.96921   0.00000E+00
    31.19000    -1.27209     0.96921   0.00000E+00
    31.19000    -1.21151     0.96921   0.00000E+00
    31.19000    -1.15094     0.96921   0.36808E+03
    31.19000    -1.09036     0.96921   0.29347E+04
    31.19000    -1.02979     0.96921   0.60783E+04
    31.19000    -0.96921     0.96921   0.86603E+04
    31.19000    -0.90864     0.96921   0.10078E+05
    31.19000    -0.84806     0.96921   0.10896E+05
    31.19000    -0.78748     0.96921   0.12083E+05
    31.19000    -0.72691     0.96921   0.14182E+05
    31.19000    -0.66633     0.96921   0.17803E+05
    31.19000    -0.60576     0.96921   0.24051E+05
    31.19000    -0.54518     0.96921   0.34478E+05
    31.19000    -0.48461     0.96921   0.51993E+05
    31.19000    -0.42403     0.96921   0.79887E+05
    31.19000    -0.36345     0.96921   0.11478E+06
    31.19000    -0.30288     0.96921   0.14101E+06
    31.19000    -0.24230     0.96921   0.14043E+06
    31.19000    -0.18173     0.96921   0.11255E+06
    31.19000    -0.12115     0.96921   0.79553E+05
    31.19000    -0.06058     0.96921   0.66726E+05
    31.19000     0.00000     0.96921   0.81958E+05
    31.19000     0.06058     0.96921   0.11624E+06
    31.19000     0.12115     0.96921   0.15610E+06
    31.19000     0.18173     0.96921   0.18920E+06
    31.19000     0.24230     0.96921   0.20430E+06
    31.19000     0.30288     0.96921   0.19526E+06
    31.19000     0.36345     0.96921   0.16499E+06
    31.19000     0.42403     0.96921   0.12209E+06
    31.19000     0.48461     0.96921   0.76201E+05
    31.19000     0.54518     0.96921   0.38168E+05
    31.19000     0.60576     0.96921   0.17912E+05
    31.19000     0.66633     0.96921   0.16336E+05
    31.19000     0.72691     0.96921   0.22716E+05
    31.19000     0.78748     0.96921   0.24979E+05
    31.19000     0.84806     0.96921   0.20426E+05
    31.19000     0.90864     0.96921   0.13756E+05
    31.19000     0.96921     0.96921   0.85703E+04
    31.19000     1.02979     0.96921   0.48564E+04
    31.19000     1.09036     0.96921   0.20205E+04
    31.19000     1.15094     0.96921   0.22535E+03
    31.19000     1.21151     0.96921   0.00000E+00
    31.19000     1.27209     0.96921   0.00000E+00
    31.19000     1.33266     0.96921   0.00000E+00
    31.19000     1.39324     0.96921   0.00000E+00
    31.19000     1.45382     0.96921   0.00000E+00
    31.19000     1.51439     0.96921   0.00000E+00
    31.19000    -1.51439     1.02979   0.00000E+00
    31.19000    -1.45382     1.02979   0.00000E+00
    31.19000    -1.39324     1.02979   0.00000E+00
    31.19000    -1.33266     1.02979   0.00000E+00
    31.19000    -1.27209     1.02979   0.00000E+00
    31.19000    -1.21151     1.02979   0.00000E+00
    31.19000    -1.15094     1.02979   0.00000E+00
    31.19000    -1.09036     1.02979   0.48904E+03
    31.19000    -1.02979     1.02979   0.23825E+04
    31.19000    -0.96921     1.02979   0.38974E+04
    31.19000    -0.90864     1.02979   0.42780E+04
    31.19000    -0.84806     1.02979   0.38830E+04
    31.19000    -0.78748     1.02979   0.34052E+04
    31.19000    -0.72691     1.02979   0.29991E+04
    31.19000    -0.66633     1.02979   0.30228E+04
    31.19000    -0.60576     1.02979   0.50072E+04
    31.19000    -0.54518     1.02979   0.11558E+05
    31.19000    -0.48461     1.02979   0.26498E+05
    31.19000    -0.42403     1.02979   0.53818E+05
    31.19000    -0.36345     1.02979   0.91279E+05
    31.19000    -0.30288     1.02979   0.12366E+06
    31.19000    -0.24230     1.02979   0.12943E+06
    31.19000    -0.18173     1.02979   0.10110E+06
    31.19000    -0.12115     1.02979   0.56812E+05
    31.19000    -0.06058     1.02979   0.27104E+05
    31.19000     0.00000     1.02979   0.30633E+05
    31.19000     0.06058     1.02979   0.63885E+05
    31.19000     0.12115     1.02979   0.10857E+06
    31.19000     0.18173     1.02979   0.14360E+06
    31.19000     0.24230     1.02979   0.15439E+06
    31.19000     0.30288     1.02979   0.13887E+06
    31.19000     0.36345     1.02979   0.10662E+06
    31.19000     0.42403     1.02979   0.70098E+05
    31.19000     0.48461     1.02979   0.37711E+05
    31.19000     0.54518     1.02979   0.14752E+05
    31.19000     0.60576     1.02979   0.50172E+04
    31.19000     0.66633     1.02979   0.70526E+04
    31.19000     0.72691     1.02979   0.12629E+05
    31.19000     0.78748     1.02979   0.13797E+05
    31.19000     0.84806     1.02979   0.99515E+04
    31.19000     0.90864     1.02979   0.54023E+04
    31.19000     0.96921     1.02979   0.26760E+04
    31.19000     1.02979     1.02979   0.12037E+04
    31.19000     1.09036     1.02979   0.21645E+03
    31.19000     1.15094     1.02979   0.00000E+00
    31.19000     1.21151     1.02979   0.00000E+00
    31.19000     1.27209     1.02979   0.00000E+00
    31.19000     1.33266     1.02979   0.00000E+00
    31.19000     1.39324     1.02979   0.00000E+00
    31.19000     1.45382     1.02979   0.00000E+00
    31.19000     1.51439     1.02979   0.00000E+00
    31.19000    -1.51439     1.09036   0.00000E+00
    31.19000    -1.45382     1.09036   0.00000E+00
    31.19000    -1.39324     1.09036   0.00000E+00
    31.19000    -1.33266     1.09036   0.00000E+00
    31.19000    -1.27209     1.09036   0.00000E+00
    31.19000    -1.21151     1.09036   0.00000E+00
    31.19000    -1.15094     1.09036   0.00000E+00
    31.19000    -1.09036     1.09036   0.00000E+00
    31.19000    -1.02979     1.09036   0.42187E+03
    31.19000    -0.96921     1.09036   0.16667E+04
    31.19000    -0.90864     1.09036   0.21485E+04
    31.19000    -0.84806     1.09036   0.17548E+04
    31.19000    -0.78748     1.09036   0.10748E+04
    31.19000    -0.72691     1.09036   0.51570E+03
    31.19000    -0.66633     1.09036   0.61534E+03
    31.19000    -0.60576     1.09036   0.27454E+04
    31.19000    -0.54518     1.09036   0.87874E+04
    31.19000    -0.48461     1.09036   0.21085E+05
    31.19000    -0.42403     1.09036   0.42572E+05
    31.19000    -0.36345     1.09036   0.72946E+05
    31.19000    -0.30288     1.09036   0.10200E+06
    31.19000    -0.24230     1.09036   0.11136E+06
    31.19000    -0.18173     1.09036   0.89952E+05
    31.19000    -0.12115     1.09036   0.48444E+05
    31.19000    -0.06058     1.09036   0.14014E+05
    31.19000     0.00000     1.09036   0.89846E+04
    31.19000     0.06058     1.09036   0.34815E+05
    31.19000     0.12115     1.09036   0.73961E+05
    31.19000     0.18173     1.09036   0.10358E+06
    31.19000     0.24230     1.09036   0.10945E+06
    31.19000     0.30288     1.09036   0.92462E+05
    31.19000     0.36345     1.09036   0.64394E+05
    31.19000     0.42403     1.09036   0.37294E+05
    31.19000     0.48461     1.09036   0.16911E+05
    31.19000     0.54518     1.09036   0.46805E+04
    31.19000     0.60576     1.09036   0.98476E+03
    31.19000     0.66633     1.09036   0.37502E+04
    31.19000     0.72691     1.09036   0.74814E+04
    31.19000     0.78748     1.09036   0.76506E+04
    31.19000     0.84806     1.09036   0.47831E+04
    31.19000     0.90864     1.09036   0.20551E+04
    31.19000     0.96921     1.09036   0.75292E+03
    31.19000     1.02979     1.09036   0.14930E+03
    31.19000     1.09036     1.09036   0.00000E+00
    31.19000     1.15094     1.09036   0.00000E+00
    31.19000     1.21151     1.09036   0.00000E+00
    31.19000     1.27209     1.09036   0.00000E+00
    31.19000     1.33266     1.09036   0.00000E+00
    31.19000     1.39324     1.09036   0.00000E+00
    31.19000     1.45382     1.09036   0.00000E+00
    31.19000     1.51439     1.09036   0.00000E+00
    31.19000    -1.51439     1.15094   0.00000E+00
    31.19000    -1.45382     1.15094   0.00000E+00
    31.19000    -1.39324     1.15094   0.00000E+00
    31.19000    -1.33266     1.15094   0.00000E+00
    31.19000    -1.27209     1.15094   0.00000E+00
    31.19000    -1.21151     1.15094   0.00000E+00
    31.19000    -1.15094     1.15094   0.00000E+00
    31.19000    -1.09036     1.15094   0.00000E+00
    31.19000    -1.02979     1.15094   0.00000E+00
    31.19000    -0.96921     1.15094   0.23036E+03
    31.19000    -0.90864     1.15094   0.10236E+04
    31.19000    -0.84806     1.15094   0.11799E+04
    31.19000    -0.78748     1.15094   0.99999E+03
    31.19000    -0.72691     1.15094   0.11630E+04
    31.19000    -0.66633     1.15094   0.23248E+04
    31.19000    -0.60576     1.15094   0.52624E+04
    31.19000    -0.54518     1.15094   0.10629E+05
    31.19000    -0.48461     1.15094   0.19163E+05
    31.19000    -0.42403     1.15094   0.32824E+05
    31.19000    -0.36345     1.15094   0.53313E+05
    31.19000    -0.30288     1.15094   0.76284E+05
    31.19000    -0.24230     1.15094   0.88883E+05
    31.19000    -0.18173     1.15094   0.78974E+05
    31.19000    -0.12115     1.15094   0.49258E+05
    31.19000    -0.06058     1.15094   0.19143E+05
    31.19000     0.00000     1.15094   0.95248E+04
    31.19000     0.06058     1.15094   0.25535E+05
    31.19000     0.12115     1.15094   0.53727E+05
    31.19000     0.18173     1.15094   0.74190E+05
    31.19000     0.24230     1.15094   0.75292E+05
    31.19000     0.30288     1.15094   0.59493E+05
    31.19000     0.36345     1.15094   0.37722E+05
    31.19000     0.42403     1.15094   0.19378E+05
    31.19000     0.48461     1.15094   0.75582E+04
    31.19000     0.54518     1.15094   0.16187E+04
    31.19000     0.60576     1.15094   0.51982E+03
    31.19000     0.66633     1.15094   0.24575E+04
    31.19000     0.72691     1.15094   0.42637E+04
    31.19000     0.78748     1.15094   0.38389E+04
    31.19000     0.84806     1.15094   0.20387E+04
    31.19000     0.90864     1.15094   0.67700E+03
    31.19000     0.96921     1.15094   0.87671E+02
    31.19000     1.02979     1.15094   0.00000E+00
    31.19000     1.09036     1.15094   0.00000E+00
    31.19000     1.15094     1.15094   0.00000E+00
    31.19000     1.21151     1.15094   0.00000E+00
    31.19000     1.27209     1.15094   0.00000E+00
    31.19000     1.33266     1.15094   0.00000E+00
    31.19000     1.39324     1.15094   0.00000E+00
    31.19000     1.45382     1.15094   0.00000E+00
    31.19000     1.51439     1.15094   0.00000E+00
    31.19000    -1.51439     1.21151   0.00000E+00
    31.19000    -1.45382     1.21151   0.00000E+00
    31.19000    -1.39324     1.21151   0.00000E+00
    31.19000    -1.33266     1.21151   0.00000E+00
    31.19000    -1.27209     1.21151   0.00000E+00
    31.19000    -1.21151     1.21151   0.00000E+00
    31.19000    -1.15094     1.21151   0.00000E+00
    31.19000    -1.09036     1.21151   0.00000E+00
    31.19000    -1.02979     1.21151   0.00000E+00
    31.19000    -0.96921     1.21151   0.00000E+00
    31.19000    -0.90864     1.21151   0.00000E+00
    31.19000    -0.84806     1.21151   0.53823E+03
    31.19000    -0.78748     1.21151   0.85522E+03
    31.19000    -0.72691     1.21151   0.14735E+04
    31.19000    -0.66633     1.21151   0.29365E+04
    31.19000    -0.60576     1.21151   0.54568E+04
    31.19000    -0.54518     1.21151   0.89499E+04
    31.19000    -0.48461     1.21151   0.13514E+05
    31.19000    -0.42403     1.21151   0.20655E+05
    31.19000    -0.36345     1.21151   0.33030E+05
    31.19000    -0.30288     1.21151   0.50204E+05
    31.19000    -0.24230     1.21151   0.64494E+05
    31.19000    -0.18173     1.21151   0.65002E+05
    31.19000    -0.12115     1.21151   0.48991E+05
    31.19000    -0.06058     1.21151   0.27667E+05
    31.19000     0.00000     1.21151   0.17443E+05
    31.19000     0.06058     1.21151   0.24930E+05
    31.19000     0.12115     1.21151   0.41626E+05
    31.19000     0.18173     1.21151   0.52851E+05
    31.19000     0.24230     1.21151   0.50467E+05
    31.19000     0.30288     1.21151   0.37354E+05
    31.19000     0.36345     1.21151   0.21933E+05
    31.19000     0.42403     1.21151   0.10373E+05
    31.19000     0.48461     1.21151   0.38786E+04
    31.19000     0.54518     1.21151   0.11341E+04
    31.19000     0.60576     1.21151   0.82638E+03
    31.19000     0.66633     1.21151   0.16521E+04
    31.19000     0.72691     1.21151   0.20753E+04
    31.19000     0.78748     1.21151   0.14627E+04
    31.19000     0.84806     1.21151   0.53600E+03
    31.19000     0.90864     1.21151   0.00000E+00
    31.19000     0.96921     1.21151   0.00000E+00
    31.19000     1.02979     1.21151   0.00000E+00
    31.19000     1.09036     1.21151   0.00000E+00
    31.19000     1.15094     1.21151   0.00000E+00
    31.19000     1.21151     1.21151   0.00000E+00
    31.19000     1.27209     1.21151   0.00000E+00
    31.19000     1.33266     1.21151   0.00000E+00
    31.19000     1.39324     1.21151   0.00000E+00
    31.19000     1.45382     1.21151   0.00000E+00
    31.19000     1.51439     1.21151   0.00000E+00
    31.19000    -1.51439     1.27209   0.00000E+00
    31.19000    -1.45382     1.27209   0.00000E+00
    31.19000    -1.39324     1.27209   0.00000E+00
    31.19000    -1.33266     1.27209   0.00000E+00
    31.19000    -1.27209     1.27209   0.00000E+00
    31.19000    -1.21151     1.27209   0.00000E+00
    31.19000    -1.15094     1.27209   0.00000E+00
    31.19000    -1.09036     1.27209   0.00000E+00
    31.19000    -1.02979     1.27209   0.00000E+00
    31.19000    -0.96921     1.27209   0.00000E+00
    31.19000    -0.90864     1.27209   0.00000E+00
    31.19000    -0.84806     1.27209   0.00000E+00
    31.19000    -0.78748     1.27209   0.20041E+03
    31.19000    -0.72691     1.27209   0.71159E+03
    31.19000    -0.66633     1.27209   0.16891E+04
    31.19000    -0.60576     1.27209   0.30986E+04
    31.19000    -0.54518     1.27209   0.46855E+04
    31.19000    -0.48461     1.27209   0.65264E+04
    31.19000    -0.42403     1.27209   0.97614E+04
    31.19000    -0.36345     1.27209   0.16665E+05
    31.19000    -0.30288     1.27209   0.28305E+05
    31.19000    -0.24230     1.27209   0.40982E+05
    31.19000    -0.18173     1.27209   0.46966E+05
    31.19000    -0.12115     1.27209   0.41672E+05
    31.19000    -0.06058     1.27209   0.29865E+05
    31.19000     0.00000     1.27209   0.22083E+05
    31.19000     0.06058     1.27209   0.24127E+05
    31.19000     0.12115     1.27209   0.31699E+05
    31.19000     0.18173     1.27209   0.35843E+05
    31.19000     0.24230     1.27209   0.31938E+05
    31.19000     0.30288     1.27209   0.22478E+05
    31.19000     0.36345     1.27209   0.12802E+05
    31.19000     0.42403     1.27209   0.61677E+04
    31.19000     0.48461     1.27209   0.27312E+04
    31.19000     0.54518     1.27209   0.13541E+04
    31.19000     0.60576     1.27209   0.10252E+04
    31.19000     0.66633     1.27209   0.97432E+03
    31.19000     0.72691     1.27209   0.68351E+03
    31.19000     0.78748     1.27209   0.20555E+03
    31.19000     0.84806     1.27209   0.00000E+00
    31.19000     0.90864     1.27209   0.00000E+00
    31.19000     0.96921     1.27209   0.00000E+00
    31.19000     1.02979     1.27209   0.00000E+00
    31.19000     1.09036     1.27209   0.00000E+00
    31.19000     1.15094     1.27209   0.00000E+00
    31.19000     1.21151     1.27209   0.00000E+00
    31.19000     1.27209     1.27209   0.00000E+00
    31.19000     1.33266     1.27209   0.00000E+00
    31.19000     1.39324     1.27209   0.00000E+00
    31.19000     1.45382     1.27209   0.00000E+00
    31.19000     1.51439     1.27209   0.00000E+00
    31.19000    -1.51439     1.33266   0.00000E+00
    31.19000    -1.45382     1.33266   0.00000E+00
    31.19000    -1.39324     1.33266   0.00000E+00
    31.19000    -1.33266     1.33266   0.00000E+00
    31.19000    -1.27209     1.33266   0.00000E+00
    31.19000    -1.21151     1.33266   0.00000E+00
    31.19000    -1.15094     1.33266   0.00000E+00
    31.19000    -1.09036     1.33266   0.00000E+00
    31.19000    -1.02979     1.33266   0.00000E+00
    31.19000    -0.96921     1.33266   0.00000E+00
    31.19000    -0.90864     1.33266   0.00000E+00
    31.19000    -0.84806     1.33266   0.00000E+00
    31.19000    -0.78748     1.33266   0.00000E+00
    31.19000    -0.72691     1.33266   0.00000E+00
    31.19000    -0.66633     1.33266   0.31872E+03
    31.19000    -0.60576     1.33266   0.88745E+03
    31.19000    -0.54518     1.33266   0.14662E+04
    31.19000    -0.48461     1.33266   0.20986E+04
    31.19000    -0.42403     1.33266   0.34232E+04
    31.19000    -0.36345     1.33266   0.67177E+04
    31.19000    -0.30288     1.33266   0.13083E+05
    31.19000    -0.24230     1.33266   0.21471E+05
    31.19000    -0.18173     1.33266   0.27913E+05
    31.19000    -0.12115     1.33266   0.28626E+05
    31.19000    -0.06058     1.33266   0.24408E+05
    31.19000     0.00000     1.33266   0.20268E+05
    31.19000     0.06058     1.33266   0.19876E+05
    31.19000     0.12115     1.33266   0.21739E+05
    31.19000     0.18173     1.33266   0.21734E+05
    31.19000     0.24230     1.33266   0.18043E+05
    31.19000     0.30288     1.33266   0.12370E+05
    31.19000     0.36345     1.33266   0.73066E+04
    31.19000     0.42403     1.33266   0.40165E+04
    31.19000     0.48461     1.33266   0.22481E+04
    31.19000     0.54518     1.33266   0.13405E+04
    31.19000     0.60576     1.33266   0.78029E+03
    31.19000     0.66633     1.33266   0.31381E+03
    31.19000     0.72691     1.33266   0.00000E+00
    31.19000     0.78748     1.33266   0.00000E+00
    31.19000     0.84806     1.33266   0.00000E+00
    31.19000     0.90864     1.33266   0.00000E+00
    31.19000     0.96921     1.33266   0.00000E+00
    31.19000     1.02979     1.33266   0.00000E+00
    31.19000     1.09036     1.33266   0.00000E+00
    31.19000     1.15094     1.33266   0.00000E+00
    31.19000     1.21151     1.33266   0.00000E+00
    31.19000     1.27209     1.33266   0.00000E+00
    31.19000     1.33266     1.33266   0.00000E+00
    31.19000     1.39324     1.33266   0.00000E+00
    31.19000     1.45382     1.33266   0.00000E+00
    31.19000     1.51439     1.33266   0.00000E+00
    31.19000    -1.51439     1.39324   0.00000E+00
    31.19000    -1.45382     1.39324   0.00000E+00
    31.19000    -1.39324     1.39324   0.00000E+00
    31.19000    -1.33266     1.39324   0.00000E+00
    31.19000    -1.27209     1.39324   0.00000E+00
    31.19000    -1.21151     1.39324   0.00000E+00
    31.19000    -1.15094     1.39324   0.00000E+00
    31.19000    -1.09036     1.39324   0.00000E+00
    31.19000    -1.02979     1.39324   0.00000E+00
    31.19000    -0.96921     1.39324   0.00000E+00
    31.19000    -0.90864     1.39324   0.00000E+00
    31.19000    -0.84806     1.39324   0.00000E+00
    31.19000    -0.78748     1.39324   0.00000E+00
    31.19000    -0.72691     1.39324   0.00000E+00
    31.19000    -0.66633     1.39324   0.00000E+00
    31.19000    -0.60576     1.39324   0.00000E+00
    31.19000    -0.54518     1.39324   0.18847E+03
    31.19000    -0.48461     1.39324   0.44804E+03
    31.19000    -0.42403     1.39324   0.90856E+03
    31.19000    -0.36345     1.39324   0.20333E+04
    31.19000    -0.30288     1.39324   0.44525E+04
    31.19000    -0.24230     1.39324   0.83301E+04
    31.19000    -0.18173     1.39324   0.12484E+05
    31.19000    -0.12115     1.39324   0.14913E+05
    31.19000    -0.06058     1.39324   0.14860E+05
    31.19000     0.00000     1.39324   0.13649E+05
    31.19000     0.06058     1.39324   0.12825E+05
    31.19000     0.12115     1.39324   0.12247E+05
    31.19000     0.18173     1.39324   0.10808E+05
    31.19000     0.24230     1.39324   0.82852E+04
    31.19000     0.30288     1.39324   0.55563E+04
    31.19000     0.36345     1.39324   0.34239E+04
    31.19000     0.42403     1.39324   0.20083E+04
    31.19000     0.48461     1.39324   0.10748E+04
    31.19000     0.54518     1.39324   0.40401E+03
    31.19000     0.60576     1.39324   0.00000E+00
    31.19000     0.66633     1.39324   0.00000E+00
    31.19000     0.72691     1.39324   0.00000E+00
    31.19000     0.78748     1.39324   0.00000E+00
    31.19000     0.84806     1.39324   0.00000E+00
    31.19000     0.90864     1.39324   0.00000E+00
    31.19000     0.96921     1.39324   0.00000E+00
    31.19000     1.02979     1.39324   0.00000E+00
    31.19000     1.09036     1.39324   0.00000E+00
    31.19000     1.15094     1.39324   0.00000E+00
    31.19000     1.21151     1.39324   0.00000E+00
    31.19000     1.27209     1.39324   0.00000E+00
    31.19000     1.33266     1.39324   0.00000E+00
    31.19000     1.39324     1.39324   0.00000E+00
    31.19000     1.45382     1.39324   0.00000E+00
    31.19000     1.51439     1.39324   0.00000E+00
    31.19000    -1.51439     1.45382   0.00000E+00
    31.19000    -1.45382     1.45382   0.00000E+00
    31.19000    -1.39324     1.45382   0.00000E+00
    31.19000    -1.33266     1.45382   0.00000E+00
    31.19000    -1.27209     1.45382   0.00000E+00
    31.19000    -1.21151     1.45382   0.00000E+00
    31.19000    -1.15094     1.45382   0.00000E+00
    31.19000    -1.09036     1.45382   0.00000E+00
    31.19000    -1.02979     1.45382   0.00000E+00
    31.19000    -0.96921     1.45382   0.00000E+00
    31.19000    -0.90864     1.45382   0.00000E+00
    31.19000    -0.84806     1.45382   0.00000E+00
    31.19000    -0.78748     1.45382   0.00000E+00
    31.19000    -0.72691     1.45382   0.00000E+00
    31.19000    -0.66633     1.45382   0.00000E+00
    31.19000    -0.60576     1.45382   0.00000E+00
    31.19000    -0.54518     1.45382   0.00000E+00
    31.19000    -0.48461     1.45382   0.00000E+00
    31.19000    -0.42403     1.45382   0.00000E+00
    31.19000    -0.36345     1.45382   0.21763E+03
    31.19000    -0.30288     1.45382   0.70865E+03
    31.19000    -0.24230     1.45382   0.17177E+04
    31.19000    -0.18173     1.45382   0.32350E+04
    31.19000    -0.12115     1.45382   0.47289E+04
    31.19000    -0.06058     1.45382   0.55681E+04
    31.19000     0.00000     1.45382   0.56399E+04
    31.19000     0.06058     1.45382   0.52180E+04
    31.19000     0.12115     1.45382   0.44508E+04
    31.19000     0.18173     1.45382   0.33773E+04
    31.19000     0.24230     1.45382   0.22141E+04
    31.19000     0.30288     1.45382   0.12369E+04
    31.19000     0.36345     1.45382   0.51980E+03
    31.19000     0.42403     1.45382   0.00000E+00
    31.19000     0.48461     1.45382   0.00000E+00
    31.19000     0.54518     1.45382   0.00000E+00
    31.19000     0.60576     1.45382   0.00000E+00
    31.19000     0.66633     1.45382   0.00000E+00
    31.19000     0.72691     1.45382   0.00000E+00
    31.19000     0.78748     1.45382   0.00000E+00
    31.19000     0.84806     1.45382   0.00000E+00
    31.19000     0.90864     1.45382   0.00000E+00
    31.19000     0.96921     1.45382   0.00000E+00
    31.19000     1.02979     1.45382   0.00000E+00
    31.19000     1.09036     1.45382   0.00000E+00
    31.19000     1.15094     1.45382   0.00000E+00
    31.19000     1.21151     1.45382   0.00000E+00
    31.19000     1.27209     1.45382   0.00000E+00
    31.19000     1.33266     1.45382   0.00000E+00
    31.19000     1.39324     1.45382   0.00000E+00
    31.19000     1.45382     1.45382   0.00000E+00
    31.19000     1.51439     1.45382   0.00000E+00
    31.19000    -1.51439     1.51439   0.00000E+00
    31.19000    -1.45382     1.51439   0.00000E+00
    31.19000    -1.39324     1.51439   0.00000E+00
    31.19000    -1.33266     1.51439   0.00000E+00
    31.19000    -1.27209     1.51439   0.00000E+00
    31.19000    -1.21151     1.51439   0.00000E+00
    31.19000    -1.15094     1.51439   0.00000E+00
    31.19000    -1.09036     1.51439   0.00000E+00
    31.19000    -1.02979     1.51439   0.00000E+00
    31.19000    -0.96921     1.51439   0.00000E+00
    31.19000    -0.90864     1.51439   0.00000E+00
    31.19000    -0.84806     1.51439   0.00000E+00
    31.19000    -0.78748     1.51439   0.00000E+00
    31.19000    -0.72691     1.51439   0.00000E+00
    31.19000    -0.66633     1.51439   0.00000E+00
    31.19000    -0.60576     1.51439   0.00000E+00
    31.19000    -0.54518     1.51439   0.00000E+00
    31.19000    -0.48461     1.51439   0.00000E+00
    31.19000    -0.42403     1.51439   0.00000E+00
    31.19000    -0.36345     1.51439   0.00000E+00
    31.19000    -0.30288     1.51439   0.00000E+00
    31.19000    -0.24230     1.51439   0.00000E+00
    31.19000    -0.18173     1.51439   0.00000E+00
    31.19000    -0.12115     1.51439   0.00000E+00
    31.19000    -0.06058     1.51439   0.00000E+00
    31.19000     0.00000     1.51439   0.00000E+00
    31.19000     0.06058     1.51439   0.00000E+00
    31.19000     0.12115     1.51439   0.00000E+00
    31.19000     0.18173     1.51439   0.00000E+00
    31.19000     0.24230     1.51439   0.00000E+00
    31.19000     0.30288     1.51439   0.00000E+00
    31.19000     0.36345     1.51439   0.00000E+00
    31.19000     0.42403     1.51439   0.00000E+00
    31.19000     0.48461     1.51439   0.00000E+00
    31.19000     0.54518     1.51439   0.00000E+00
    31.19000     0.60576     1.51439   0.00000E+00
    31.19000     0.66633     1.51439   0.00000E+00
    31.19000     0.72691     1.51439   0.00000E+00
    31.19000     0.78748     1.51439   0.00000E+00
    31.19000     0.84806     1.51439   0.00000E+00
    31.19000     0.90864     1.51439   0.00000E+00
    31.19000     0.96921     1.51439   0.00000E+00
    31.19000     1.02979     1.51439   0.00000E+00
    31.19000     1.09036     1.51439   0.00000E+00
    31.19000     1.15094     1.51439   0.00000E+00
    31.19000     1.21151     1.51439   0.00000E+00
    31.19000     1.27209     1.51439   0.00000E+00
    31.19000     1.33266     1.51439   0.00000E+00
    31.19000     1.39324     1.51439   0.00000E+00
    31.19000     1.45382     1.51439   0.00000E+00
    31.19000     1.51439     1.51439   0.00000E+00
