# Supplementary material for: Femtosecond concerted rotation of molecules on a 2D material interface
Source: Nat Commun. 2026 Feb 27;17:2110. doi: 10.1038/s41467-026-69801-6 (PMC12954116; doi:10.1038/s41467-026-69801-6)
Supplement: Supplementary file 6 — Source Data 4 [file 41467_2026_69801_MOESM6_ESM.zip › FigS17/q.data]

# Pulse duration   photon energy   intensity   polarization        angle
#  80.00 fs         31.19 eV         1.00 a.u.       0.37  0.00  0.93   -0.00°
Number of Values:            2601
#  Energy, eV      qx          qz         signal, a.u.
    31.19000    -1.51439    -1.51439   0.00000E+00
    31.19000    -1.45382    -1.51439   0.00000E+00
    31.19000    -1.39324    -1.51439   0.00000E+00
    31.19000    -1.33266    -1.51439   0.00000E+00
    31.19000    -1.27209    -1.51439   0.00000E+00
    31.19000    -1.21151    -1.51439   0.00000E+00
    31.19000    -1.15094    -1.51439   0.00000E+00
    31.19000    -1.09036    -1.51439   0.00000E+00
    31.19000    -1.02979    -1.51439   0.00000E+00
    31.19000    -0.96921    -1.51439   0.00000E+00
    31.19000    -0.90864    -1.51439   0.00000E+00
    31.19000    -0.84806    -1.51439   0.00000E+00
    31.19000    -0.78748    -1.51439   0.00000E+00
    31.19000    -0.72691    -1.51439   0.00000E+00
    31.19000    -0.66633    -1.51439   0.00000E+00
    31.19000    -0.60576    -1.51439   0.00000E+00
    31.19000    -0.54518    -1.51439   0.00000E+00
    31.19000    -0.48461    -1.51439   0.00000E+00
    31.19000    -0.42403    -1.51439   0.00000E+00
    31.19000    -0.36345    -1.51439   0.00000E+00
    31.19000    -0.30288    -1.51439   0.00000E+00
    31.19000    -0.24230    -1.51439   0.00000E+00
    31.19000    -0.18173    -1.51439   0.00000E+00
    31.19000    -0.12115    -1.51439   0.00000E+00
    31.19000    -0.06058    -1.51439   0.00000E+00
    31.19000     0.00000    -1.51439   0.00000E+00
    31.19000     0.06058    -1.51439   0.00000E+00
    31.19000     0.12115    -1.51439   0.00000E+00
    31.19000     0.18173    -1.51439   0.00000E+00
    31.19000     0.24230    -1.51439   0.00000E+00
    31.19000     0.30288    -1.51439   0.00000E+00
    31.19000     0.36345    -1.51439   0.00000E+00
    31.19000     0.42403    -1.51439   0.00000E+00
    31.19000     0.48461    -1.51439   0.00000E+00
    31.19000     0.54518    -1.51439   0.00000E+00
    31.19000     0.60576    -1.51439   0.00000E+00
    31.19000     0.66633    -1.51439   0.00000E+00
    31.19000     0.72691    -1.51439   0.00000E+00
    31.19000     0.78748    -1.51439   0.00000E+00
    31.19000     0.84806    -1.51439   0.00000E+00
    31.19000     0.90864    -1.51439   0.00000E+00
    31.19000     0.96921    -1.51439   0.00000E+00
    31.19000     1.02979    -1.51439   0.00000E+00
    31.19000     1.09036    -1.51439   0.00000E+00
    31.19000     1.15094    -1.51439   0.00000E+00
    31.19000     1.21151    -1.51439   0.00000E+00
    31.19000     1.27209    -1.51439   0.00000E+00
    31.19000     1.33266    -1.51439   0.00000E+00
    31.19000     1.39324    -1.51439   0.00000E+00
    31.19000     1.45382    -1.51439   0.00000E+00
    31.19000     1.51439    -1.51439   0.00000E+00
    31.19000    -1.51439    -1.45382   0.00000E+00
    31.19000    -1.45382    -1.45382   0.00000E+00
    31.19000    -1.39324    -1.45382   0.00000E+00
    31.19000    -1.33266    -1.45382   0.00000E+00
    31.19000    -1.27209    -1.45382   0.00000E+00
    31.19000    -1.21151    -1.45382   0.00000E+00
    31.19000    -1.15094    -1.45382   0.00000E+00
    31.19000    -1.09036    -1.45382   0.00000E+00
    31.19000    -1.02979    -1.45382   0.00000E+00
    31.19000    -0.96921    -1.45382   0.00000E+00
    31.19000    -0.90864    -1.45382   0.00000E+00
    31.19000    -0.84806    -1.45382   0.00000E+00
    31.19000    -0.78748    -1.45382   0.00000E+00
    31.19000    -0.72691    -1.45382   0.00000E+00
    31.19000    -0.66633    -1.45382   0.00000E+00
    31.19000    -0.60576    -1.45382   0.00000E+00
    31.19000    -0.54518    -1.45382   0.00000E+00
    31.19000    -0.48461    -1.45382   0.00000E+00
    31.19000    -0.42403    -1.45382   0.00000E+00
    31.19000    -0.36345    -1.45382   0.59495E+03
    31.19000    -0.30288    -1.45382   0.13273E+04
    31.19000    -0.24230    -1.45382   0.21886E+04
    31.19000    -0.18173    -1.45382   0.30993E+04
    31.19000    -0.12115    -1.45382   0.39046E+04
    31.19000    -0.06058    -1.45382   0.45511E+04
    31.19000     0.00000    -1.45382   0.50339E+04
    31.19000     0.06058    -1.45382   0.50885E+04
    31.19000     0.12115    -1.45382   0.43317E+04
    31.19000     0.18173    -1.45382   0.28817E+04
    31.19000     0.24230    -1.45382   0.14279E+04
    31.19000     0.30288    -1.45382   0.51735E+03
    31.19000     0.36345    -1.45382   0.13167E+03
    31.19000     0.42403    -1.45382   0.00000E+00
    31.19000     0.48461    -1.45382   0.00000E+00
    31.19000     0.54518    -1.45382   0.00000E+00
    31.19000     0.60576    -1.45382   0.00000E+00
    31.19000     0.66633    -1.45382   0.00000E+00
    31.19000     0.72691    -1.45382   0.00000E+00
    31.19000     0.78748    -1.45382   0.00000E+00
    31.19000     0.84806    -1.45382   0.00000E+00
    31.19000     0.90864    -1.45382   0.00000E+00
    31.19000     0.96921    -1.45382   0.00000E+00
    31.19000     1.02979    -1.45382   0.00000E+00
    31.19000     1.09036    -1.45382   0.00000E+00
    31.19000     1.15094    -1.45382   0.00000E+00
    31.19000     1.21151    -1.45382   0.00000E+00
    31.19000     1.27209    -1.45382   0.00000E+00
    31.19000     1.33266    -1.45382   0.00000E+00
    31.19000     1.39324    -1.45382   0.00000E+00
    31.19000     1.45382    -1.45382   0.00000E+00
    31.19000     1.51439    -1.45382   0.00000E+00
    31.19000    -1.51439    -1.39324   0.00000E+00
    31.19000    -1.45382    -1.39324   0.00000E+00
    31.19000    -1.39324    -1.39324   0.00000E+00
    31.19000    -1.33266    -1.39324   0.00000E+00
    31.19000    -1.27209    -1.39324   0.00000E+00
    31.19000    -1.21151    -1.39324   0.00000E+00
    31.19000    -1.15094    -1.39324   0.00000E+00
    31.19000    -1.09036    -1.39324   0.00000E+00
    31.19000    -1.02979    -1.39324   0.00000E+00
    31.19000    -0.96921    -1.39324   0.00000E+00
    31.19000    -0.90864    -1.39324   0.00000E+00
    31.19000    -0.84806    -1.39324   0.00000E+00
    31.19000    -0.78748    -1.39324   0.00000E+00
    31.19000    -0.72691    -1.39324   0.00000E+00
    31.19000    -0.66633    -1.39324   0.00000E+00
    31.19000    -0.60576    -1.39324   0.00000E+00
    31.19000    -0.54518    -1.39324   0.51880E+03
    31.19000    -0.48461    -1.39324   0.13526E+04
    31.19000    -0.42403    -1.39324   0.24034E+04
    31.19000    -0.36345    -1.39324   0.37633E+04
    31.19000    -0.30288    -1.39324   0.55148E+04
    31.19000    -0.24230    -1.39324   0.74993E+04
    31.19000    -0.18173    -1.39324   0.91656E+04
    31.19000    -0.12115    -1.39324   0.10096E+05
    31.19000    -0.06058    -1.39324   0.10789E+05
    31.19000     0.00000    -1.39324   0.12167E+05
    31.19000     0.06058    -1.39324   0.13911E+05
    31.19000     0.12115    -1.39324   0.14187E+05
    31.19000     0.18173    -1.39324   0.11738E+05
    31.19000     0.24230    -1.39324   0.75698E+04
    31.19000     0.30288    -1.39324   0.38232E+04
    31.19000     0.36345    -1.39324   0.16314E+04
    31.19000     0.42403    -1.39324   0.71726E+03
    31.19000     0.48461    -1.39324   0.39158E+03
    31.19000     0.54518    -1.39324   0.18832E+03
    31.19000     0.60576    -1.39324   0.00000E+00
    31.19000     0.66633    -1.39324   0.00000E+00
    31.19000     0.72691    -1.39324   0.00000E+00
    31.19000     0.78748    -1.39324   0.00000E+00
    31.19000     0.84806    -1.39324   0.00000E+00
    31.19000     0.90864    -1.39324   0.00000E+00
    31.19000     0.96921    -1.39324   0.00000E+00
    31.19000     1.02979    -1.39324   0.00000E+00
    31.19000     1.09036    -1.39324   0.00000E+00
    31.19000     1.15094    -1.39324   0.00000E+00
    31.19000     1.21151    -1.39324   0.00000E+00
    31.19000     1.27209    -1.39324   0.00000E+00
    31.19000     1.33266    -1.39324   0.00000E+00
    31.19000     1.39324    -1.39324   0.00000E+00
    31.19000     1.45382    -1.39324   0.00000E+00
    31.19000     1.51439    -1.39324   0.00000E+00
    31.19000    -1.51439    -1.33266   0.00000E+00
    31.19000    -1.45382    -1.33266   0.00000E+00
    31.19000    -1.39324    -1.33266   0.00000E+00
    31.19000    -1.33266    -1.33266   0.00000E+00
    31.19000    -1.27209    -1.33266   0.00000E+00
    31.19000    -1.21151    -1.33266   0.00000E+00
    31.19000    -1.15094    -1.33266   0.00000E+00
    31.19000    -1.09036    -1.33266   0.00000E+00
    31.19000    -1.02979    -1.33266   0.00000E+00
    31.19000    -0.96921    -1.33266   0.00000E+00
    31.19000    -0.90864    -1.33266   0.00000E+00
    31.19000    -0.84806    -1.33266   0.00000E+00
    31.19000    -0.78748    -1.33266   0.00000E+00
    31.19000    -0.72691    -1.33266   0.00000E+00
    31.19000    -0.66633    -1.33266   0.48249E+03
    31.19000    -0.60576    -1.33266   0.11403E+04
    31.19000    -0.54518    -1.33266   0.18988E+04
    31.19000    -0.48461    -1.33266   0.29908E+04
    31.19000    -0.42403    -1.33266   0.47551E+04
    31.19000    -0.36345    -1.33266   0.75444E+04
    31.19000    -0.30288    -1.33266   0.11379E+05
    31.19000    -0.24230    -1.33266   0.15317E+05
    31.19000    -0.18173    -1.33266   0.17560E+05
    31.19000    -0.12115    -1.33266   0.17221E+05
    31.19000    -0.06058    -1.33266   0.16215E+05
    31.19000     0.00000    -1.33266   0.17974E+05
    31.19000     0.06058    -1.33266   0.23168E+05
    31.19000     0.12115    -1.33266   0.27789E+05
    31.19000     0.18173    -1.33266   0.27041E+05
    31.19000     0.24230    -1.33266   0.20577E+05
    31.19000     0.30288    -1.33266   0.12474E+05
    31.19000     0.36345    -1.33266   0.66425E+04
    31.19000     0.42403    -1.33266   0.38458E+04
    31.19000     0.48461    -1.33266   0.27619E+04
    31.19000     0.54518    -1.33266   0.20918E+04
    31.19000     0.60576    -1.33266   0.13048E+04
    31.19000     0.66633    -1.33266   0.49008E+03
    31.19000     0.72691    -1.33266   0.00000E+00
    31.19000     0.78748    -1.33266   0.00000E+00
    31.19000     0.84806    -1.33266   0.00000E+00
    31.19000     0.90864    -1.33266   0.00000E+00
    31.19000     0.96921    -1.33266   0.00000E+00
    31.19000     1.02979    -1.33266   0.00000E+00
    31.19000     1.09036    -1.33266   0.00000E+00
    31.19000     1.15094    -1.33266   0.00000E+00
    31.19000     1.21151    -1.33266   0.00000E+00
    31.19000     1.27209    -1.33266   0.00000E+00
    31.19000     1.33266    -1.33266   0.00000E+00
    31.19000     1.39324    -1.33266   0.00000E+00
    31.19000     1.45382    -1.33266   0.00000E+00
    31.19000     1.51439    -1.33266   0.00000E+00
    31.19000    -1.51439    -1.27209   0.00000E+00
    31.19000    -1.45382    -1.27209   0.00000E+00
    31.19000    -1.39324    -1.27209   0.00000E+00
    31.19000    -1.33266    -1.27209   0.00000E+00
    31.19000    -1.27209    -1.27209   0.00000E+00
    31.19000    -1.21151    -1.27209   0.00000E+00
    31.19000    -1.15094    -1.27209   0.00000E+00
    31.19000    -1.09036    -1.27209   0.00000E+00
    31.19000    -1.02979    -1.27209   0.00000E+00
    31.19000    -0.96921    -1.27209   0.00000E+00
    31.19000    -0.90864    -1.27209   0.00000E+00
    31.19000    -0.84806    -1.27209   0.00000E+00
    31.19000    -0.78748    -1.27209   0.33765E+03
    31.19000    -0.72691    -1.27209   0.11407E+04
    31.19000    -0.66633    -1.27209   0.16284E+04
    31.19000    -0.60576    -1.27209   0.17316E+04
    31.19000    -0.54518    -1.27209   0.21529E+04
    31.19000    -0.48461    -1.27209   0.36595E+04
    31.19000    -0.42403    -1.27209   0.68828E+04
    31.19000    -0.36345    -1.27209   0.12379E+05
    31.19000    -0.30288    -1.27209   0.19778E+05
    31.19000    -0.24230    -1.27209   0.26588E+05
    31.19000    -0.18173    -1.27209   0.28942E+05
    31.19000    -0.12115    -1.27209   0.25247E+05
    31.19000    -0.06058    -1.27209   0.19560E+05
    31.19000     0.00000    -1.27209   0.19458E+05
    31.19000     0.06058    -1.27209   0.28365E+05
    31.19000     0.12115    -1.27209   0.40550E+05
    31.19000     0.18173    -1.27209   0.46008E+05
    31.19000     0.24230    -1.27209   0.40463E+05
    31.19000     0.30288    -1.27209   0.28718E+05
    31.19000     0.36345    -1.27209   0.18305E+05
    31.19000     0.42403    -1.27209   0.12394E+05
    31.19000     0.48461    -1.27209   0.94797E+04
    31.19000     0.54518    -1.27209   0.72618E+04
    31.19000     0.60576    -1.27209   0.49114E+04
    31.19000     0.66633    -1.27209   0.27246E+04
    31.19000     0.72691    -1.27209   0.11838E+04
    31.19000     0.78748    -1.27209   0.32975E+03
    31.19000     0.84806    -1.27209   0.00000E+00
    31.19000     0.90864    -1.27209   0.00000E+00
    31.19000     0.96921    -1.27209   0.00000E+00
    31.19000     1.02979    -1.27209   0.00000E+00
    31.19000     1.09036    -1.27209   0.00000E+00
    31.19000     1.15094    -1.27209   0.00000E+00
    31.19000     1.21151    -1.27209   0.00000E+00
    31.19000     1.27209    -1.27209   0.00000E+00
    31.19000     1.33266    -1.27209   0.00000E+00
    31.19000     1.39324    -1.27209   0.00000E+00
    31.19000     1.45382    -1.27209   0.00000E+00
    31.19000     1.51439    -1.27209   0.00000E+00
    31.19000    -1.51439    -1.21151   0.00000E+00
    31.19000    -1.45382    -1.21151   0.00000E+00
    31.19000    -1.39324    -1.21151   0.00000E+00
    31.19000    -1.33266    -1.21151   0.00000E+00
    31.19000    -1.27209    -1.21151   0.00000E+00
    31.19000    -1.21151    -1.21151   0.00000E+00
    31.19000    -1.15094    -1.21151   0.00000E+00
    31.19000    -1.09036    -1.21151   0.00000E+00
    31.19000    -1.02979    -1.21151   0.00000E+00
    31.19000    -0.96921    -1.21151   0.00000E+00
    31.19000    -0.90864    -1.21151   0.00000E+00
    31.19000    -0.84806    -1.21151   0.78141E+03
    31.19000    -0.78748    -1.21151   0.23307E+04
    31.19000    -0.72691    -1.21151   0.34340E+04
    31.19000    -0.66633    -1.21151   0.29705E+04
    31.19000    -0.60576    -1.21151   0.18183E+04
    31.19000    -0.54518    -1.21151   0.19957E+04
    31.19000    -0.48461    -1.21151   0.48056E+04
    31.19000    -0.42403    -1.21151   0.10866E+05
    31.19000    -0.36345    -1.21151   0.20630E+05
    31.19000    -0.30288    -1.21151   0.32926E+05
    31.19000    -0.24230    -1.21151   0.43135E+05
    31.19000    -0.18173    -1.21151   0.44844E+05
    31.19000    -0.12115    -1.21151   0.35554E+05
    31.19000    -0.06058    -1.21151   0.21595E+05
    31.19000     0.00000    -1.21151   0.15598E+05
    31.19000     0.06058    -1.21151   0.25802E+05
    31.19000     0.12115    -1.21151   0.46863E+05
    31.19000     0.18173    -1.21151   0.63492E+05
    31.19000     0.24230    -1.21151   0.64653E+05
    31.19000     0.30288    -1.21151   0.52635E+05
    31.19000     0.36345    -1.21151   0.37647E+05
    31.19000     0.42403    -1.21151   0.26633E+05
    31.19000     0.48461    -1.21151   0.19581E+05
    31.19000     0.54518    -1.21151   0.13981E+05
    31.19000     0.60576    -1.21151   0.89193E+04
    31.19000     0.66633    -1.21151   0.49402E+04
    31.19000     0.72691    -1.21151   0.25110E+04
    31.19000     0.78748    -1.21151   0.13989E+04
    31.19000     0.84806    -1.21151   0.78472E+03
    31.19000     0.90864    -1.21151   0.00000E+00
    31.19000     0.96921    -1.21151   0.00000E+00
    31.19000     1.02979    -1.21151   0.00000E+00
    31.19000     1.09036    -1.21151   0.00000E+00
    31.19000     1.15094    -1.21151   0.00000E+00
    31.19000     1.21151    -1.21151   0.00000E+00
    31.19000     1.27209    -1.21151   0.00000E+00
    31.19000     1.33266    -1.21151   0.00000E+00
    31.19000     1.39324    -1.21151   0.00000E+00
    31.19000     1.45382    -1.21151   0.00000E+00
    31.19000     1.51439    -1.21151   0.00000E+00
    31.19000    -1.51439    -1.15094   0.00000E+00
    31.19000    -1.45382    -1.15094   0.00000E+00
    31.19000    -1.39324    -1.15094   0.00000E+00
    31.19000    -1.33266    -1.15094   0.00000E+00
    31.19000    -1.27209    -1.15094   0.00000E+00
    31.19000    -1.21151    -1.15094   0.00000E+00
    31.19000    -1.15094    -1.15094   0.00000E+00
    31.19000    -1.09036    -1.15094   0.00000E+00
    31.19000    -1.02979    -1.15094   0.00000E+00
    31.19000    -0.96921    -1.15094   0.67497E+02
    31.19000    -0.90864    -1.15094   0.84442E+03
    31.19000    -0.84806    -1.15094   0.30981E+04
    31.19000    -0.78748    -1.15094   0.61229E+04
    31.19000    -0.72691    -1.15094   0.71219E+04
    31.19000    -0.66633    -1.15094   0.48286E+04
    31.19000    -0.60576    -1.15094   0.20440E+04
    31.19000    -0.54518    -1.15094   0.28537E+04
    31.19000    -0.48461    -1.15094   0.89975E+04
    31.19000    -0.42403    -1.15094   0.20337E+05
    31.19000    -0.36345    -1.15094   0.36420E+05
    31.19000    -0.30288    -1.15094   0.54742E+05
    31.19000    -0.24230    -1.15094   0.68407E+05
    31.19000    -0.18173    -1.15094   0.68651E+05
    31.19000    -0.12115    -1.15094   0.52118E+05
    31.19000    -0.06058    -1.15094   0.26883E+05
    31.19000     0.00000    -1.15094   0.10342E+05
    31.19000     0.06058    -1.15094   0.17093E+05
    31.19000     0.12115    -1.15094   0.45283E+05
    31.19000     0.18173    -1.15094   0.76004E+05
    31.19000     0.24230    -1.15094   0.89259E+05
    31.19000     0.30288    -1.15094   0.80493E+05
    31.19000     0.36345    -1.15094   0.60328E+05
    31.19000     0.42403    -1.15094   0.40955E+05
    31.19000     0.48461    -1.15094   0.26793E+05
    31.19000     0.54518    -1.15094   0.16671E+05
    31.19000     0.60576    -1.15094   0.93166E+04
    31.19000     0.66633    -1.15094   0.46251E+04
    31.19000     0.72691    -1.15094   0.23669E+04
    31.19000     0.78748    -1.15094   0.17692E+04
    31.19000     0.84806    -1.15094   0.17808E+04
    31.19000     0.90864    -1.15094   0.13757E+04
    31.19000     0.96921    -1.15094   0.28627E+03
    31.19000     1.02979    -1.15094   0.00000E+00
    31.19000     1.09036    -1.15094   0.00000E+00
    31.19000     1.15094    -1.15094   0.00000E+00
    31.19000     1.21151    -1.15094   0.00000E+00
    31.19000     1.27209    -1.15094   0.00000E+00
    31.19000     1.33266    -1.15094   0.00000E+00
    31.19000     1.39324    -1.15094   0.00000E+00
    31.19000     1.45382    -1.15094   0.00000E+00
    31.19000     1.51439    -1.15094   0.00000E+00
    31.19000    -1.51439    -1.09036   0.00000E+00
    31.19000    -1.45382    -1.09036   0.00000E+00
    31.19000    -1.39324    -1.09036   0.00000E+00
    31.19000    -1.33266    -1.09036   0.00000E+00
    31.19000    -1.27209    -1.09036   0.00000E+00
    31.19000    -1.21151    -1.09036   0.00000E+00
    31.19000    -1.15094    -1.09036   0.00000E+00
    31.19000    -1.09036    -1.09036   0.00000E+00
    31.19000    -1.02979    -1.09036   0.85480E+02
    31.19000    -0.96921    -1.09036   0.67368E+03
    31.19000    -0.90864    -1.09036   0.27395E+04
    31.19000    -0.84806    -1.09036   0.72507E+04
    31.19000    -0.78748    -1.09036   0.11992E+05
    31.19000    -0.72691    -1.09036   0.12302E+05
    31.19000    -0.66633    -1.09036   0.73452E+04
    31.19000    -0.60576    -1.09036   0.30806E+04
    31.19000    -0.54518    -1.09036   0.65903E+04
    31.19000    -0.48461    -1.09036   0.19762E+05
    31.19000    -0.42403    -1.09036   0.40302E+05
    31.19000    -0.36345    -1.09036   0.65363E+05
    31.19000    -0.30288    -1.09036   0.90492E+05
    31.19000    -0.24230    -1.09036   0.10707E+06
    31.19000    -0.18173    -1.09036   0.10521E+06
    31.19000    -0.12115    -1.09036   0.81381E+05
    31.19000    -0.06058    -1.09036   0.44451E+05
    31.19000     0.00000    -1.09036   0.14661E+05
    31.19000     0.06058    -1.09036   0.12566E+05
    31.19000     0.12115    -1.09036   0.42271E+05
    31.19000     0.18173    -1.09036   0.84334E+05
    31.19000     0.24230    -1.09036   0.11001E+06
    31.19000     0.30288    -1.09036   0.10512E+06
    31.19000     0.36345    -1.09036   0.78474E+05
    31.19000     0.42403    -1.09036   0.48392E+05
    31.19000     0.48461    -1.09036   0.26160E+05
    31.19000     0.54518    -1.09036   0.12887E+05
    31.19000     0.60576    -1.09036   0.57804E+04
    31.19000     0.66633    -1.09036   0.25379E+04
    31.19000     0.72691    -1.09036   0.16200E+04
    31.19000     0.78748    -1.09036   0.19074E+04
    31.19000     0.84806    -1.09036   0.26065E+04
    31.19000     0.90864    -1.09036   0.28823E+04
    31.19000     0.96921    -1.09036   0.20748E+04
    31.19000     1.02979    -1.09036   0.50340E+03
    31.19000     1.09036    -1.09036   0.00000E+00
    31.19000     1.15094    -1.09036   0.00000E+00
    31.19000     1.21151    -1.09036   0.00000E+00
    31.19000     1.27209    -1.09036   0.00000E+00
    31.19000     1.33266    -1.09036   0.00000E+00
    31.19000     1.39324    -1.09036   0.00000E+00
    31.19000     1.45382    -1.09036   0.00000E+00
    31.19000     1.51439    -1.09036   0.00000E+00
    31.19000    -1.51439    -1.02979   0.00000E+00
    31.19000    -1.45382    -1.02979   0.00000E+00
    31.19000    -1.39324    -1.02979   0.00000E+00
    31.19000    -1.33266    -1.02979   0.00000E+00
    31.19000    -1.27209    -1.02979   0.00000E+00
    31.19000    -1.21151    -1.02979   0.00000E+00
    31.19000    -1.15094    -1.02979   0.00000E+00
    31.19000    -1.09036    -1.02979   0.13534E+03
    31.19000    -1.02979    -1.02979   0.89054E+03
    31.19000    -0.96921    -1.02979   0.26340E+04
    31.19000    -0.90864    -1.02979   0.68498E+04
    31.19000    -0.84806    -1.02979   0.14097E+05
    31.19000    -0.78748    -1.02979   0.20308E+05
    31.19000    -0.72691    -1.02979   0.19124E+05
    31.19000    -0.66633    -1.02979   0.11004E+05
    31.19000    -0.60576    -1.02979   0.63819E+04
    31.19000    -0.54518    -1.02979   0.16152E+05
    31.19000    -0.48461    -1.02979   0.41609E+05
    31.19000    -0.42403    -1.02979   0.76119E+05
    31.19000    -0.36345    -1.02979   0.11233E+06
    31.19000    -0.30288    -1.02979   0.14348E+06
    31.19000    -0.24230    -1.02979   0.16095E+06
    31.19000    -0.18173    -1.02979   0.15643E+06
    31.19000    -0.12115    -1.02979   0.12784E+06
    31.19000    -0.06058    -1.02979   0.83465E+05
    31.19000     0.00000    -1.02979   0.42260E+05
    31.19000     0.06058    -1.02979   0.27076E+05
    31.19000     0.12115    -1.02979   0.48497E+05
    31.19000     0.18173    -1.02979   0.91267E+05
    31.19000     0.24230    -1.02979   0.12268E+06
    31.19000     0.30288    -1.02979   0.12014E+06
    31.19000     0.36345    -1.02979   0.88801E+05
    31.19000     0.42403    -1.02979   0.51146E+05
    31.19000     0.48461    -1.02979   0.24410E+05
    31.19000     0.54518    -1.02979   0.11251E+05
    31.19000     0.60576    -1.02979   0.63667E+04
    31.19000     0.66633    -1.02979   0.48254E+04
    31.19000     0.72691    -1.02979   0.43571E+04
    31.19000     0.78748    -1.02979   0.43726E+04
    31.19000     0.84806    -1.02979   0.47913E+04
    31.19000     0.90864    -1.02979   0.51252E+04
    31.19000     0.96921    -1.02979   0.45064E+04
    31.19000     1.02979    -1.02979   0.26979E+04
    31.19000     1.09036    -1.02979   0.55327E+03
    31.19000     1.15094    -1.02979   0.00000E+00
    31.19000     1.21151    -1.02979   0.00000E+00
    31.19000     1.27209    -1.02979   0.00000E+00
    31.19000     1.33266    -1.02979   0.00000E+00
    31.19000     1.39324    -1.02979   0.00000E+00
    31.19000     1.45382    -1.02979   0.00000E+00
    31.19000     1.51439    -1.02979   0.00000E+00
    31.19000    -1.51439    -0.96921   0.00000E+00
    31.19000    -1.45382    -0.96921   0.00000E+00
    31.19000    -1.39324    -0.96921   0.00000E+00
    31.19000    -1.33266    -0.96921   0.00000E+00
    31.19000    -1.27209    -0.96921   0.00000E+00
    31.19000    -1.21151    -0.96921   0.00000E+00
    31.19000    -1.15094    -0.96921   0.16972E+03
    31.19000    -1.09036    -0.96921   0.16148E+04
    31.19000    -1.02979    -0.96921   0.42528E+04
    31.19000    -0.96921    -0.96921   0.85522E+04
    31.19000    -0.90864    -0.96921   0.15832E+05
    31.19000    -0.84806    -0.96921   0.25864E+05
    31.19000    -0.78748    -0.96921   0.32903E+05
    31.19000    -0.72691    -0.96921   0.29551E+05
    31.19000    -0.66633    -0.96921   0.18468E+05
    31.19000    -0.60576    -0.96921   0.15472E+05
    31.19000    -0.54518    -0.96921   0.35527E+05
    31.19000    -0.48461    -0.96921   0.78066E+05
    31.19000    -0.42403    -0.96921   0.12950E+06
    31.19000    -0.36345    -0.96921   0.17586E+06
    31.19000    -0.30288    -0.96921   0.20853E+06
    31.19000    -0.24230    -0.96921   0.22217E+06
    31.19000    -0.18173    -0.96921   0.21420E+06
    31.19000    -0.12115    -0.96921   0.18609E+06
    31.19000    -0.06058    -0.96921   0.14345E+06
    31.19000     0.00000    -0.96921   0.97750E+05
    31.19000     0.06058    -0.96921   0.67545E+05
    31.19000     0.12115    -0.96921   0.68722E+05
    31.19000     0.18173    -0.96921   0.96674E+05
    31.19000     0.24230    -0.96921   0.12423E+06
    31.19000     0.30288    -0.96921   0.12532E+06
    31.19000     0.36345    -0.96921   0.98844E+05
    31.19000     0.42403    -0.96921   0.64771E+05
    31.19000     0.48461    -0.96921   0.40936E+05
    31.19000     0.54518    -0.96921   0.29868E+05
    31.19000     0.60576    -0.96921   0.24889E+05
    31.19000     0.66633    -0.96921   0.20721E+05
    31.19000     0.72691    -0.96921   0.16467E+05
    31.19000     0.78748    -0.96921   0.13128E+05
    31.19000     0.84806    -0.96921   0.11250E+05
    31.19000     0.90864    -0.96921   0.10191E+05
    31.19000     0.96921    -0.96921   0.86889E+04
    31.19000     1.02979    -0.96921   0.61256E+04
    31.19000     1.09036    -0.96921   0.30161E+04
    31.19000     1.15094    -0.96921   0.38852E+03
    31.19000     1.21151    -0.96921   0.00000E+00
    31.19000     1.27209    -0.96921   0.00000E+00
    31.19000     1.33266    -0.96921   0.00000E+00
    31.19000     1.39324    -0.96921   0.00000E+00
    31.19000     1.45382    -0.96921   0.00000E+00
    31.19000     1.51439    -0.96921   0.00000E+00
    31.19000    -1.51439    -0.90864   0.00000E+00
    31.19000    -1.45382    -0.90864   0.00000E+00
    31.19000    -1.39324    -0.90864   0.00000E+00
    31.19000    -1.33266    -0.90864   0.00000E+00
    31.19000    -1.27209    -0.90864   0.00000E+00
    31.19000    -1.21151    -0.90864   0.00000E+00
    31.19000    -1.15094    -0.90864   0.23357E+04
    31.19000    -1.09036    -0.90864   0.68104E+04
    31.19000    -1.02979    -0.90864   0.13432E+05
    31.19000    -0.96921    -0.90864   0.22087E+05
    31.19000    -0.90864    -0.90864   0.33401E+05
    31.19000    -0.84806    -0.90864   0.46342E+05
    31.19000    -0.78748    -0.90864   0.54116E+05
    31.19000    -0.72691    -0.90864   0.49008E+05
    31.19000    -0.66633    -0.90864   0.36100E+05
    31.19000    -0.60576    -0.90864   0.36339E+05
    31.19000    -0.54518    -0.90864   0.68161E+05
    31.19000    -0.48461    -0.90864   0.12791E+06
    31.19000    -0.42403    -0.90864   0.19326E+06
    31.19000    -0.36345    -0.90864   0.24278E+06
    31.19000    -0.30288    -0.90864   0.26782E+06
    31.19000    -0.24230    -0.90864   0.27050E+06
    31.19000    -0.18173    -0.90864   0.25803E+06
    31.19000    -0.12115    -0.90864   0.23681E+06
    31.19000    -0.06058    -0.90864   0.20706E+06
    31.19000     0.00000    -0.90864   0.16638E+06
    31.19000     0.06058    -0.90864   0.12243E+06
    31.19000     0.12115    -0.90864   0.94778E+05
    31.19000     0.18173    -0.90864   0.95885E+05
    31.19000     0.24230    -0.90864   0.11448E+06
    31.19000     0.30288    -0.90864   0.12668E+06
    31.19000     0.36345    -0.90864   0.12127E+06
    31.19000     0.42403    -0.90864   0.10625E+06
    31.19000     0.48461    -0.90864   0.92951E+05
    31.19000     0.54518    -0.90864   0.82917E+05
    31.19000     0.60576    -0.90864   0.71655E+05
    31.19000     0.66633    -0.90864   0.57592E+05
    31.19000     0.72691    -0.90864   0.43553E+05
    31.19000     0.78748    -0.90864   0.32643E+05
    31.19000     0.84806    -0.90864   0.25532E+05
    31.19000     0.90864    -0.90864   0.20769E+05
    31.19000     0.96921    -0.90864   0.16447E+05
    31.19000     1.02979    -0.90864   0.11709E+05
    31.19000     1.09036    -0.90864   0.69543E+04
    31.19000     1.15094    -0.90864   0.28674E+04
    31.19000     1.21151    -0.90864   0.00000E+00
    31.19000     1.27209    -0.90864   0.00000E+00
    31.19000     1.33266    -0.90864   0.00000E+00
    31.19000     1.39324    -0.90864   0.00000E+00
    31.19000     1.45382    -0.90864   0.00000E+00
    31.19000     1.51439    -0.90864   0.00000E+00
    31.19000    -1.51439    -0.84806   0.00000E+00
    31.19000    -1.45382    -0.84806   0.00000E+00
    31.19000    -1.39324    -0.84806   0.00000E+00
    31.19000    -1.33266    -0.84806   0.00000E+00
    31.19000    -1.27209    -0.84806   0.00000E+00
    31.19000    -1.21151    -0.84806   0.21944E+04
    31.19000    -1.15094    -0.84806   0.78676E+04
    31.19000    -1.09036    -0.84806   0.16785E+05
    31.19000    -1.02979    -0.84806   0.28609E+05
    31.19000    -0.96921    -0.84806   0.42472E+05
    31.19000    -0.90864    -0.84806   0.58340E+05
    31.19000    -0.84806    -0.84806   0.74893E+05
    31.19000    -0.78748    -0.84806   0.85061E+05
    31.19000    -0.72691    -0.84806   0.80878E+05
    31.19000    -0.66633    -0.84806   0.68523E+05
    31.19000    -0.60576    -0.84806   0.72014E+05
    31.19000    -0.54518    -0.84806   0.11190E+06
    31.19000    -0.48461    -0.84806   0.18134E+06
    31.19000    -0.42403    -0.84806   0.25001E+06
    31.19000    -0.36345    -0.84806   0.29062E+06
    31.19000    -0.30288    -0.84806   0.29723E+06
    31.19000    -0.24230    -0.84806   0.28255E+06
    31.19000    -0.18173    -0.84806   0.26512E+06
    31.19000    -0.12115    -0.84806   0.25541E+06
    31.19000    -0.06058    -0.84806   0.24599E+06
    31.19000     0.00000    -0.84806   0.21799E+06
    31.19000     0.06058    -0.84806   0.16535E+06
    31.19000     0.12115    -0.84806   0.11003E+06
    31.19000     0.18173    -0.84806   0.83810E+05
    31.19000     0.24230    -0.84806   0.96453E+05
    31.19000     0.30288    -0.84806   0.12936E+06
    31.19000     0.36345    -0.84806   0.15852E+06
    31.19000     0.42403    -0.84806   0.17369E+06
    31.19000     0.48461    -0.84806   0.17553E+06
    31.19000     0.54518    -0.84806   0.16528E+06
    31.19000     0.60576    -0.84806   0.14379E+06
    31.19000     0.66633    -0.84806   0.11554E+06
    31.19000     0.72691    -0.84806   0.87686E+05
    31.19000     0.78748    -0.84806   0.65314E+05
    31.19000     0.84806    -0.84806   0.49259E+05
    31.19000     0.90864    -0.84806   0.37535E+05
    31.19000     0.96921    -0.84806   0.27863E+05
    31.19000     1.02979    -0.84806   0.19307E+05
    31.19000     1.09036    -0.84806   0.12144E+05
    31.19000     1.15094    -0.84806   0.65515E+04
    31.19000     1.21151    -0.84806   0.21980E+04
    31.19000     1.27209    -0.84806   0.00000E+00
    31.19000     1.33266    -0.84806   0.00000E+00
    31.19000     1.39324    -0.84806   0.00000E+00
    31.19000     1.45382    -0.84806   0.00000E+00
    31.19000     1.51439    -0.84806   0.00000E+00
    31.19000    -1.51439    -0.78748   0.00000E+00
    31.19000    -1.45382    -0.78748   0.00000E+00
    31.19000    -1.39324    -0.78748   0.00000E+00
    31.19000    -1.33266    -0.78748   0.00000E+00
    31.19000    -1.27209    -0.78748   0.10890E+04
    31.19000    -1.21151    -0.78748   0.63875E+04
    31.19000    -1.15094    -0.78748   0.14896E+05
    31.19000    -1.09036    -0.78748   0.26856E+05
    31.19000    -1.02979    -0.78748   0.41785E+05
    31.19000    -0.96921    -0.78748   0.58632E+05
    31.19000    -0.90864    -0.78748   0.77599E+05
    31.19000    -0.84806    -0.78748   0.98157E+05
    31.19000    -0.78748    -0.78748   0.11364E+06
    31.19000    -0.72691    -0.78748   0.11499E+06
    31.19000    -0.66633    -0.78748   0.10655E+06
    31.19000    -0.60576    -0.78748   0.11183E+06
    31.19000    -0.54518    -0.78748   0.15196E+06
    31.19000    -0.48461    -0.78748   0.21868E+06
    31.19000    -0.42403    -0.78748   0.27749E+06
    31.19000    -0.36345    -0.78748   0.29895E+06
    31.19000    -0.30288    -0.78748   0.28193E+06
    31.19000    -0.24230    -0.78748   0.24934E+06
    31.19000    -0.18173    -0.78748   0.22815E+06
    31.19000    -0.12115    -0.78748   0.22984E+06
    31.19000    -0.06058    -0.78748   0.23964E+06
    31.19000     0.00000    -0.78748   0.22614E+06
    31.19000     0.06058    -0.78748   0.17291E+06
    31.19000     0.12115    -0.78748   0.10251E+06
    31.19000     0.18173    -0.78748   0.60799E+05
    31.19000     0.24230    -0.78748   0.74588E+05
    31.19000     0.30288    -0.78748   0.13052E+06
    31.19000     0.36345    -0.78748   0.19398E+06
    31.19000     0.42403    -0.78748   0.23875E+06
    31.19000     0.48461    -0.78748   0.25647E+06
    31.19000     0.54518    -0.78748   0.24899E+06
    31.19000     0.60576    -0.78748   0.22189E+06
    31.19000     0.66633    -0.78748   0.18344E+06
    31.19000     0.72691    -0.78748   0.14295E+06
    31.19000     0.78748    -0.78748   0.10714E+06
    31.19000     0.84806    -0.78748   0.78419E+05
    31.19000     0.90864    -0.78748   0.56138E+05
    31.19000     0.96921    -0.78748   0.38868E+05
    31.19000     1.02979    -0.78748   0.25858E+05
    31.19000     1.09036    -0.78748   0.16776E+05
    31.19000     1.15094    -0.78748   0.10545E+05
    31.19000     1.21151    -0.78748   0.54563E+04
    31.19000     1.27209    -0.78748   0.10812E+04
    31.19000     1.33266    -0.78748   0.00000E+00
    31.19000     1.39324    -0.78748   0.00000E+00
    31.19000     1.45382    -0.78748   0.00000E+00
    31.19000     1.51439    -0.78748   0.00000E+00
    31.19000    -1.51439    -0.72691   0.00000E+00
    31.19000    -1.45382    -0.72691   0.00000E+00
    31.19000    -1.39324    -0.72691   0.00000E+00
    31.19000    -1.33266    -0.72691   0.00000E+00
    31.19000    -1.27209    -0.72691   0.38120E+04
    31.19000    -1.21151    -0.72691   0.10321E+05
    31.19000    -1.15094    -0.72691   0.18796E+05
    31.19000    -1.09036    -0.72691   0.29327E+05
    31.19000    -1.02979    -0.72691   0.41680E+05
    31.19000    -0.96921    -0.72691   0.55712E+05
    31.19000    -0.90864    -0.72691   0.73352E+05
    31.19000    -0.84806    -0.72691   0.96214E+05
    31.19000    -0.78748    -0.72691   0.11855E+06
    31.19000    -0.72691    -0.72691   0.12896E+06
    31.19000    -0.66633    -0.72691   0.12671E+06
    31.19000    -0.60576    -0.72691   0.13124E+06
    31.19000    -0.54518    -0.72691   0.16345E+06
    31.19000    -0.48461    -0.72691   0.21711E+06
    31.19000    -0.42403    -0.72691   0.25913E+06
    31.19000    -0.36345    -0.72691   0.26155E+06
    31.19000    -0.30288    -0.72691   0.22740E+06
    31.19000    -0.24230    -0.72691   0.18498E+06
    31.19000    -0.18173    -0.72691   0.16326E+06
    31.19000    -0.12115    -0.72691   0.17126E+06
    31.19000    -0.06058    -0.72691   0.19063E+06
    31.19000     0.00000    -0.72691   0.18730E+06
    31.19000     0.06058    -0.72691   0.14193E+06
    31.19000     0.12115    -0.72691   0.74924E+05
    31.19000     0.18173    -0.72691   0.34220E+05
    31.19000     0.24230    -0.72691   0.52809E+05
    31.19000     0.30288    -0.72691   0.12132E+06
    31.19000     0.36345    -0.72691   0.20249E+06
    31.19000     0.42403    -0.72691   0.26422E+06
    31.19000     0.48461    -0.72691   0.29519E+06
    31.19000     0.54518    -0.72691   0.29779E+06
    31.19000     0.60576    -0.72691   0.27767E+06
    31.19000     0.66633    -0.72691   0.24084E+06
    31.19000     0.72691    -0.72691   0.19455E+06
    31.19000     0.78748    -0.72691   0.14652E+06
    31.19000     0.84806    -0.72691   0.10304E+06
    31.19000     0.90864    -0.72691   0.67918E+05
    31.19000     0.96921    -0.72691   0.42645E+05
    31.19000     1.02979    -0.72691   0.26924E+05
    31.19000     1.09036    -0.72691   0.18651E+05
    31.19000     1.15094    -0.72691   0.14043E+05
    31.19000     1.21151    -0.72691   0.93986E+04
    31.19000     1.27209    -0.72691   0.38550E+04
    31.19000     1.33266    -0.72691   0.00000E+00
    31.19000     1.39324    -0.72691   0.00000E+00
    31.19000     1.45382    -0.72691   0.00000E+00
    31.19000     1.51439    -0.72691   0.00000E+00
    31.19000    -1.51439    -0.66633   0.00000E+00
    31.19000    -1.45382    -0.66633   0.00000E+00
    31.19000    -1.39324    -0.66633   0.00000E+00
    31.19000    -1.33266    -0.66633   0.14597E+04
    31.19000    -1.27209    -0.66633   0.64846E+04
    31.19000    -1.21151    -0.66633   0.12520E+05
    31.19000    -1.15094    -0.66633   0.18257E+05
    31.19000    -1.09036    -0.66633   0.23206E+05
    31.19000    -1.02979    -0.66633   0.27532E+05
    31.19000    -0.96921    -0.66633   0.32923E+05
    31.19000    -0.90864    -0.66633   0.44254E+05
    31.19000    -0.84806    -0.66633   0.66155E+05
    31.19000    -0.78748    -0.66633   0.93920E+05
    31.19000    -0.72691    -0.66633   0.11292E+06
    31.19000    -0.66633    -0.66633   0.11535E+06
    31.19000    -0.60576    -0.66633   0.11471E+06
    31.19000    -0.54518    -0.66633   0.13234E+06
    31.19000    -0.48461    -0.66633   0.16827E+06
    31.19000    -0.42403    -0.66633   0.19584E+06
    31.19000    -0.36345    -0.66633   0.19018E+06
    31.19000    -0.30288    -0.66633   0.15468E+06
    31.19000    -0.24230    -0.66633   0.11572E+06
    31.19000    -0.18173    -0.66633   0.97680E+05
    31.19000    -0.12115    -0.66633   0.10542E+06
    31.19000    -0.06058    -0.66633   0.12261E+06
    31.19000     0.00000    -0.66633   0.12286E+06
    31.19000     0.06058    -0.66633   0.91162E+05
    31.19000     0.12115    -0.66633   0.42308E+05
    31.19000     0.18173    -0.66633   0.13894E+05
    31.19000     0.24230    -0.66633   0.34066E+05
    31.19000     0.30288    -0.66633   0.97048E+05
    31.19000     0.36345    -0.66633   0.17250E+06
    31.19000     0.42403    -0.66633   0.23383E+06
    31.19000     0.48461    -0.66633   0.27280E+06
    31.19000     0.54518    -0.66633   0.29176E+06
    31.19000     0.60576    -0.66633   0.29152E+06
    31.19000     0.66633    -0.66633   0.26975E+06
    31.19000     0.72691    -0.66633   0.22707E+06
    31.19000     0.78748    -0.66633   0.17085E+06
    31.19000     0.84806    -0.66633   0.11320E+06
    31.19000     0.90864    -0.66633   0.65771E+05
    31.19000     0.96921    -0.66633   0.35193E+05
    31.19000     1.02979    -0.66633   0.21363E+05
    31.19000     1.09036    -0.66633   0.18403E+05
    31.19000     1.15094    -0.66633   0.18054E+05
    31.19000     1.21151    -0.66633   0.14488E+05
    31.19000     1.27209    -0.66633   0.75803E+04
    31.19000     1.33266    -0.66633   0.14671E+04
    31.19000     1.39324    -0.66633   0.00000E+00
    31.19000     1.45382    -0.66633   0.00000E+00
    31.19000     1.51439    -0.66633   0.00000E+00
    31.19000    -1.51439    -0.60576   0.00000E+00
    31.19000    -1.45382    -0.60576   0.00000E+00
    31.19000    -1.39324    -0.60576   0.00000E+00
    31.19000    -1.33266    -0.60576   0.33740E+04
    31.19000    -1.27209    -0.60576   0.89718E+04
    31.19000    -1.21151    -0.60576   0.14623E+05
    31.19000    -1.15094    -0.60576   0.18082E+05
    31.19000    -1.09036    -0.60576   0.17833E+05
    31.19000    -1.02979    -0.60576   0.14196E+05
    31.19000    -0.96921    -0.60576   0.10782E+05
    31.19000    -0.90864    -0.60576   0.15446E+05
    31.19000    -0.84806    -0.60576   0.35447E+05
    31.19000    -0.78748    -0.60576   0.66575E+05
    31.19000    -0.72691    -0.60576   0.90656E+05
    31.19000    -0.66633    -0.60576   0.92699E+05
    31.19000    -0.60576    -0.60576   0.80460E+05
    31.19000    -0.54518    -0.60576   0.77368E+05
    31.19000    -0.48461    -0.60576   0.93229E+05
    31.19000    -0.42403    -0.60576   0.11123E+06
    31.19000    -0.36345    -0.60576   0.10926E+06
    31.19000    -0.30288    -0.60576   0.86337E+05
    31.19000    -0.24230    -0.60576   0.60975E+05
    31.19000    -0.18173    -0.60576   0.49646E+05
    31.19000    -0.12115    -0.60576   0.53700E+05
    31.19000    -0.06058    -0.60576   0.62643E+05
    31.19000     0.00000    -0.60576   0.62732E+05
    31.19000     0.06058    -0.60576   0.46110E+05
    31.19000     0.12115    -0.60576   0.19867E+05
    31.19000     0.18173    -0.60576   0.51535E+04
    31.19000     0.24230    -0.60576   0.20297E+05
    31.19000     0.30288    -0.60576   0.63753E+05
    31.19000     0.36345    -0.60576   0.11749E+06
    31.19000     0.42403    -0.60576   0.16609E+06
    31.19000     0.48461    -0.60576   0.20720E+06
    31.19000     0.54518    -0.60576   0.24320E+06
    31.19000     0.60576    -0.60576   0.26848E+06
    31.19000     0.66633    -0.60576   0.26953E+06
    31.19000     0.72691    -0.60576   0.23712E+06
    31.19000     0.78748    -0.60576   0.17667E+06
    31.19000     0.84806    -0.60576   0.10725E+06
    31.19000     0.90864    -0.60576   0.50783E+05
    31.19000     0.96921    -0.60576   0.20208E+05
    31.19000     1.02979    -0.60576   0.14183E+05
    31.19000     1.09036    -0.60576   0.20530E+05
    31.19000     1.15094    -0.60576   0.25350E+05
    31.19000     1.21151    -0.60576   0.21720E+05
    31.19000     1.27209    -0.60576   0.12150E+05
    31.19000     1.33266    -0.60576   0.35381E+04
    31.19000     1.39324    -0.60576   0.00000E+00
    31.19000     1.45382    -0.60576   0.00000E+00
    31.19000     1.51439    -0.60576   0.00000E+00
    31.19000    -1.51439    -0.54518   0.00000E+00
    31.19000    -1.45382    -0.54518   0.00000E+00
    31.19000    -1.39324    -0.54518   0.84753E+03
    31.19000    -1.33266    -0.54518   0.52996E+04
    31.19000    -1.27209    -0.54518   0.11852E+05
    31.19000    -1.21151    -0.54518   0.18931E+05
    31.19000    -1.15094    -0.54518   0.23767E+05
    31.19000    -1.09036    -0.54518   0.23857E+05
    31.19000    -1.02979    -0.54518   0.19252E+05
    31.19000    -0.96921    -0.54518   0.14537E+05
    31.19000    -0.90864    -0.54518   0.19025E+05
    31.19000    -0.84806    -0.54518   0.40861E+05
    31.19000    -0.78748    -0.54518   0.75376E+05
    31.19000    -0.72691    -0.54518   0.10143E+06
    31.19000    -0.66633    -0.54518   0.98295E+05
    31.19000    -0.60576    -0.54518   0.69143E+05
    31.19000    -0.54518    -0.54518   0.40290E+05
    31.19000    -0.48461    -0.54518   0.32704E+05
    31.19000    -0.42403    -0.54518   0.40808E+05
    31.19000    -0.36345    -0.54518   0.44859E+05
    31.19000    -0.30288    -0.54518   0.36965E+05
    31.19000    -0.24230    -0.54518   0.25936E+05
    31.19000    -0.18173    -0.54518   0.21180E+05
    31.19000    -0.12115    -0.54518   0.22491E+05
    31.19000    -0.06058    -0.54518   0.25072E+05
    31.19000     0.00000    -0.54518   0.25406E+05
    31.19000     0.06058    -0.54518   0.20983E+05
    31.19000     0.12115    -0.54518   0.11970E+05
    31.19000     0.18173    -0.54518   0.54248E+04
    31.19000     0.24230    -0.54518   0.11659E+05
    31.19000     0.30288    -0.54518   0.33553E+05
    31.19000     0.36345    -0.54518   0.64269E+05
    31.19000     0.42403    -0.54518   0.98045E+05
    31.19000     0.48461    -0.54518   0.13787E+06
    31.19000     0.54518    -0.54518   0.18703E+06
    31.19000     0.60576    -0.54518   0.23499E+06
    31.19000     0.66633    -0.54518   0.25774E+06
    31.19000     0.72691    -0.54518   0.23581E+06
    31.19000     0.78748    -0.54518   0.17244E+06
    31.19000     0.84806    -0.54518   0.94252E+05
    31.19000     0.90864    -0.54518   0.33788E+05
    31.19000     0.96921    -0.54518   0.88737E+04
    31.19000     1.02979    -0.54518   0.14342E+05
    31.19000     1.09036    -0.54518   0.30142E+05
    31.19000     1.15094    -0.54518   0.37575E+05
    31.19000     1.21151    -0.54518   0.30911E+05
    31.19000     1.27209    -0.54518   0.16958E+05
    31.19000     1.33266    -0.54518   0.54917E+04
    31.19000     1.39324    -0.54518   0.51696E+03
    31.19000     1.45382    -0.54518   0.00000E+00
    31.19000     1.51439    -0.54518   0.00000E+00
    31.19000    -1.51439    -0.48461   0.00000E+00
    31.19000    -1.45382    -0.48461   0.00000E+00
    31.19000    -1.39324    -0.48461   0.19864E+04
    31.19000    -1.33266    -0.48461   0.70275E+04
    31.19000    -1.27209    -0.48461   0.14810E+05
    31.19000    -1.21151    -0.48461   0.24897E+05
    31.19000    -1.15094    -0.48461   0.35043E+05
    31.19000    -1.09036    -0.48461   0.42503E+05
    31.19000    -1.02979    -0.48461   0.46711E+05
    31.19000    -0.96921    -0.48461   0.51406E+05
    31.19000    -0.90864    -0.48461   0.64511E+05
    31.19000    -0.84806    -0.48461   0.92585E+05
    31.19000    -0.78748    -0.48461   0.13017E+06
    31.19000    -0.72691    -0.48461   0.15553E+06
    31.19000    -0.66633    -0.48461   0.14541E+06
    31.19000    -0.60576    -0.48461   0.99559E+05
    31.19000    -0.54518    -0.48461   0.45601E+05
    31.19000    -0.48461    -0.48461   0.13412E+05
    31.19000    -0.42403    -0.48461   0.78056E+04
    31.19000    -0.36345    -0.48461   0.11796E+05
    31.19000    -0.30288    -0.48461   0.11480E+05
    31.19000    -0.24230    -0.48461   0.78813E+04
    31.19000    -0.18173    -0.48461   0.65235E+04
    31.19000    -0.12115    -0.48461   0.73862E+04
    31.19000    -0.06058    -0.48461   0.84754E+04
    31.19000     0.00000    -0.48461   0.10406E+05
    31.19000     0.06058    -0.48461   0.12670E+05
    31.19000     0.12115    -0.48461   0.11733E+05
    31.19000     0.18173    -0.48461   0.74574E+04
    31.19000     0.24230    -0.48461   0.63679E+04
    31.19000     0.30288    -0.48461   0.14286E+05
    31.19000     0.36345    -0.48461   0.30609E+05
    31.19000     0.42403    -0.48461   0.54810E+05
    31.19000     0.48461    -0.48461   0.93326E+05
    31.19000     0.54518    -0.48461   0.15077E+06
    31.19000     0.60576    -0.48461   0.21354E+06
    31.19000     0.66633    -0.48461   0.24996E+06
    31.19000     0.72691    -0.48461   0.23363E+06
    31.19000     0.78748    -0.48461   0.16798E+06
    31.19000     0.84806    -0.48461   0.86772E+05
    31.19000     0.90864    -0.48461   0.29538E+05
    31.19000     0.96921    -0.48461   0.14256E+05
    31.19000     1.02979    -0.48461   0.29492E+05
    31.19000     1.09036    -0.48461   0.48884E+05
    31.19000     1.15094    -0.48461   0.52825E+05
    31.19000     1.21151    -0.48461   0.39664E+05
    31.19000     1.27209    -0.48461   0.20626E+05
    31.19000     1.33266    -0.48461   0.67975E+04
    31.19000     1.39324    -0.48461   0.10252E+04
    31.19000     1.45382    -0.48461   0.00000E+00
    31.19000     1.51439    -0.48461   0.00000E+00
    31.19000    -1.51439    -0.42403   0.00000E+00
    31.19000    -1.45382    -0.42403   0.00000E+00
    31.19000    -1.39324    -0.42403   0.29844E+04
    31.19000    -1.33266    -0.42403   0.80823E+04
    31.19000    -1.27209    -0.42403   0.16486E+05
    31.19000    -1.21151    -0.42403   0.29429E+05
    31.19000    -1.15094    -0.42403   0.46402E+05
    31.19000    -1.09036    -0.42403   0.65569E+05
    31.19000    -1.02979    -0.42403   0.85555E+05
    31.19000    -0.96921    -0.42403   0.10699E+06
    31.19000    -0.90864    -0.42403   0.13286E+06
    31.19000    -0.84806    -0.42403   0.16563E+06
    31.19000    -0.78748    -0.42403   0.20008E+06
    31.19000    -0.72691    -0.42403   0.21865E+06
    31.19000    -0.66633    -0.42403   0.20093E+06
    31.19000    -0.60576    -0.42403   0.14482E+06
    31.19000    -0.54518    -0.42403   0.75435E+05
    31.19000    -0.48461    -0.42403   0.25605E+05
    31.19000    -0.42403    -0.42403   0.70403E+04
    31.19000    -0.36345    -0.42403   0.60660E+04
    31.19000    -0.30288    -0.42403   0.56707E+04
    31.19000    -0.24230    -0.42403   0.24331E+04
    31.19000    -0.18173    -0.42403   0.81853E+03
    31.19000    -0.12115    -0.42403   0.18123E+04
    31.19000    -0.06058    -0.42403   0.35619E+04
    31.19000     0.00000    -0.42403   0.62755E+04
    31.19000     0.06058    -0.42403   0.97117E+04
    31.19000     0.12115    -0.42403   0.10258E+05
    31.19000     0.18173    -0.42403   0.62519E+04
    31.19000     0.24230    -0.42403   0.26029E+04
    31.19000     0.30288    -0.42403   0.53011E+04
    31.19000     0.36345    -0.42403   0.15582E+05
    31.19000     0.42403    -0.42403   0.35236E+05
    31.19000     0.48461    -0.42403   0.72610E+05
    31.19000     0.54518    -0.42403   0.13267E+06
    31.19000     0.60576    -0.42403   0.19969E+06
    31.19000     0.66633    -0.42403   0.23893E+06
    31.19000     0.72691    -0.42403   0.22374E+06
    31.19000     0.78748    -0.42403   0.16133E+06
    31.19000     0.84806    -0.42403   0.89290E+05
    31.19000     0.90864    -0.42403   0.45824E+05
    31.19000     0.96921    -0.42403   0.42233E+05
    31.19000     1.02979    -0.42403   0.60555E+05
    31.19000     1.09036    -0.42403   0.73639E+05
    31.19000     1.15094    -0.42403   0.67006E+05
    31.19000     1.21151    -0.42403   0.45189E+05
    31.19000     1.27209    -0.42403   0.21995E+05
    31.19000     1.33266    -0.42403   0.71721E+04
    31.19000     1.39324    -0.42403   0.12981E+04
    31.19000     1.45382    -0.42403   0.00000E+00
    31.19000     1.51439    -0.42403   0.00000E+00
    31.19000    -1.51439    -0.36345   0.00000E+00
    31.19000    -1.45382    -0.36345   0.56251E+03
    31.19000    -1.39324    -0.36345   0.35741E+04
    31.19000    -1.33266    -0.36345   0.79877E+04
    31.19000    -1.27209    -0.36345   0.15827E+05
    31.19000    -1.21151    -0.36345   0.30071E+05
    31.19000    -1.15094    -0.36345   0.52703E+05
    31.19000    -1.09036    -0.36345   0.83822E+05
    31.19000    -1.02979    -0.36345   0.12132E+06
    31.19000    -0.96921    -0.36345   0.16080E+06
    31.19000    -0.90864    -0.36345   0.19705E+06
    31.19000    -0.84806    -0.36345   0.22634E+06
    31.19000    -0.78748    -0.36345   0.24543E+06
    31.19000    -0.72691    -0.36345   0.24679E+06
    31.19000    -0.66633    -0.36345   0.21947E+06
    31.19000    -0.60576    -0.36345   0.16179E+06
    31.19000    -0.54518    -0.36345   0.92230E+05
    31.19000    -0.48461    -0.36345   0.38958E+05
    31.19000    -0.42403    -0.36345   0.15304E+05
    31.19000    -0.36345    -0.36345   0.10837E+05
    31.19000    -0.30288    -0.36345   0.85918E+04
    31.19000    -0.24230    -0.36345   0.35659E+04
    31.19000    -0.18173    -0.36345   0.32856E+03
    31.19000    -0.12115    -0.36345   0.77730E+03
    31.19000    -0.06058    -0.36345   0.23158E+04
    31.19000     0.00000    -0.36345   0.37214E+04
    31.19000     0.06058    -0.36345   0.52773E+04
    31.19000     0.12115    -0.36345   0.53593E+04
    31.19000     0.18173    -0.36345   0.27521E+04
    31.19000     0.24230    -0.36345   0.36783E+03
    31.19000     0.30288    -0.36345   0.21016E+04
    31.19000     0.36345    -0.36345   0.91866E+04
    31.19000     0.42403    -0.36345   0.24820E+05
    31.19000     0.48461    -0.36345   0.57771E+05
    31.19000     0.54518    -0.36345   0.11164E+06
    31.19000     0.60576    -0.36345   0.17003E+06
    31.19000     0.66633    -0.36345   0.20178E+06
    31.19000     0.72691    -0.36345   0.18772E+06
    31.19000     0.78748    -0.36345   0.14044E+06
    31.19000     0.84806    -0.36345   0.94201E+05
    31.19000     0.90864    -0.36345   0.75493E+05
    31.19000     0.96921    -0.36345   0.83756E+05
    31.19000     1.02979    -0.36345   0.97761E+05
    31.19000     1.09036    -0.36345   0.96918E+05
    31.19000     1.15094    -0.36345   0.76603E+05
    31.19000     1.21151    -0.36345   0.47085E+05
    31.19000     1.27209    -0.36345   0.21752E+05
    31.19000     1.33266    -0.36345   0.70856E+04
    31.19000     1.39324    -0.36345   0.14422E+04
    31.19000     1.45382    -0.36345   0.99241E+02
    31.19000     1.51439    -0.36345   0.00000E+00
    31.19000    -1.51439    -0.30288   0.00000E+00
    31.19000    -1.45382    -0.30288   0.10334E+04
    31.19000    -1.39324    -0.30288   0.35680E+04
    31.19000    -1.33266    -0.30288   0.67315E+04
    31.19000    -1.27209    -0.30288   0.13114E+05
    31.19000    -1.21151    -0.30288   0.27034E+05
    31.19000    -1.15094    -0.30288   0.52955E+05
    31.19000    -1.09036    -0.30288   0.93471E+05
    31.19000    -1.02979    -0.30288   0.14617E+06
    31.19000    -0.96921    -0.30288   0.20098E+06
    31.19000    -0.90864    -0.30288   0.24277E+06
    31.19000    -0.84806    -0.30288   0.26040E+06
    31.19000    -0.78748    -0.30288   0.25369E+06
    31.19000    -0.72691    -0.30288   0.22900E+06
    31.19000    -0.66633    -0.30288   0.18967E+06
    31.19000    -0.60576    -0.30288   0.13688E+06
    31.19000    -0.54518    -0.30288   0.79893E+05
    31.19000    -0.48461    -0.30288   0.36302E+05
    31.19000    -0.42403    -0.30288   0.16281E+05
    31.19000    -0.36345    -0.30288   0.12234E+05
    31.19000    -0.30288    -0.30288   0.98587E+04
    31.19000    -0.24230    -0.30288   0.45636E+04
    31.19000    -0.18173    -0.30288   0.92764E+03
    31.19000    -0.12115    -0.30288   0.10724E+04
    31.19000    -0.06058    -0.30288   0.18625E+04
    31.19000     0.00000    -0.30288   0.14285E+04
    31.19000     0.06058    -0.30288   0.10581E+04
    31.19000     0.12115    -0.30288   0.11429E+04
    31.19000     0.18173    -0.30288   0.70933E+03
    31.19000     0.24230    -0.30288   0.36552E+03
    31.19000     0.30288    -0.30288   0.17100E+04
    31.19000     0.36345    -0.30288   0.57441E+04
    31.19000     0.42403    -0.30288   0.15912E+05
    31.19000     0.48461    -0.30288   0.39107E+05
    31.19000     0.54518    -0.30288   0.76481E+05
    31.19000     0.60576    -0.30288   0.11430E+06
    31.19000     0.66633    -0.30288   0.13203E+06
    31.19000     0.72691    -0.30288   0.12290E+06
    31.19000     0.78748    -0.30288   0.10225E+06
    31.19000     0.84806    -0.30288   0.92510E+05
    31.19000     0.90864    -0.30288   0.10160E+06
    31.19000     0.96921    -0.30288   0.11775E+06
    31.19000     1.02979    -0.30288   0.12282E+06
    31.19000     1.09036    -0.30288   0.10810E+06
    31.19000     1.15094    -0.30288   0.78708E+05
    31.19000     1.21151    -0.30288   0.46745E+05
    31.19000     1.27209    -0.30288   0.22056E+05
    31.19000     1.33266    -0.30288   0.78282E+04
    31.19000     1.39324    -0.30288   0.18769E+04
    31.19000     1.45382    -0.30288   0.22357E+03
    31.19000     1.51439    -0.30288   0.00000E+00
    31.19000    -1.51439    -0.24230   0.00000E+00
    31.19000    -1.45382    -0.24230   0.12751E+04
    31.19000    -1.39324    -0.24230   0.30234E+04
    31.19000    -1.33266    -0.24230   0.48352E+04
    31.19000    -1.27209    -0.24230   0.95826E+04
    31.19000    -1.21151    -0.24230   0.22306E+05
    31.19000    -1.15094    -0.24230   0.49401E+05
    31.19000    -1.09036    -0.24230   0.95963E+05
    31.19000    -1.02979    -0.24230   0.15991E+06
    31.19000    -0.96921    -0.24230   0.22639E+06
    31.19000    -0.90864    -0.24230   0.27103E+06
    31.19000    -0.84806    -0.24230   0.27537E+06
    31.19000    -0.78748    -0.24230   0.24178E+06
    31.19000    -0.72691    -0.24230   0.19014E+06
    31.19000    -0.66633    -0.24230   0.13869E+06
    31.19000    -0.60576    -0.24230   0.92760E+05
    31.19000    -0.54518    -0.24230   0.52730E+05
    31.19000    -0.48461    -0.24230   0.23839E+05
    31.19000    -0.42403    -0.24230   0.10806E+05
    31.19000    -0.36345    -0.24230   0.85047E+04
    31.19000    -0.30288    -0.24230   0.68634E+04
    31.19000    -0.24230    -0.24230   0.28429E+04
    31.19000    -0.18173    -0.24230   0.53695E+03
    31.19000    -0.12115    -0.24230   0.15308E+04
    31.19000    -0.06058    -0.24230   0.25019E+04
    31.19000     0.00000    -0.24230   0.16008E+04
    31.19000     0.06058    -0.24230   0.66124E+03
    31.19000     0.12115    -0.24230   0.87707E+03
    31.19000     0.18173    -0.24230   0.12782E+04
    31.19000     0.24230    -0.24230   0.15589E+04
    31.19000     0.30288    -0.24230   0.26656E+04
    31.19000     0.36345    -0.24230   0.53069E+04
    31.19000     0.42403    -0.24230   0.10975E+05
    31.19000     0.48461    -0.24230   0.22326E+05
    31.19000     0.54518    -0.24230   0.38453E+05
    31.19000     0.60576    -0.24230   0.52082E+05
    31.19000     0.66633    -0.24230   0.57034E+05
    31.19000     0.72691    -0.24230   0.57960E+05
    31.19000     0.78748    -0.24230   0.67020E+05
    31.19000     0.84806    -0.24230   0.89273E+05
    31.19000     0.90864    -0.24230   0.11502E+06
    31.19000     0.96921    -0.24230   0.12845E+06
    31.19000     1.02979    -0.24230   0.12166E+06
    31.19000     1.09036    -0.24230   0.98918E+05
    31.19000     1.15094    -0.24230   0.70264E+05
    31.19000     1.21151    -0.24230   0.43833E+05
    31.19000     1.27209    -0.24230   0.23464E+05
    31.19000     1.33266    -0.24230   0.10099E+05
    31.19000     1.39324    -0.24230   0.30950E+04
    31.19000     1.45382    -0.24230   0.51455E+03
    31.19000     1.51439    -0.24230   0.00000E+00
    31.19000    -1.51439    -0.18173   0.00000E+00
    31.19000    -1.45382    -0.18173   0.12720E+04
    31.19000    -1.39324    -0.18173   0.22552E+04
    31.19000    -1.33266    -0.18173   0.29588E+04
    31.19000    -1.27209    -0.18173   0.61981E+04
    31.19000    -1.21151    -0.18173   0.17263E+05
    31.19000    -1.15094    -0.18173   0.43910E+05
    31.19000    -1.09036    -0.18173   0.93408E+05
    31.19000    -1.02979    -0.18173   0.16463E+06
    31.19000    -0.96921    -0.18173   0.23988E+06
    31.19000    -0.90864    -0.18173   0.28813E+06
    31.19000    -0.84806    -0.18173   0.28471E+06
    31.19000    -0.78748    -0.18173   0.23257E+06
    31.19000    -0.72691    -0.18173   0.16072E+06
    31.19000    -0.66633    -0.18173   0.98956E+05
    31.19000    -0.60576    -0.18173   0.57193E+05
    31.19000    -0.54518    -0.18173   0.30102E+05
    31.19000    -0.48461    -0.18173   0.13084E+05
    31.19000    -0.42403    -0.18173   0.56355E+04
    31.19000    -0.36345    -0.18173   0.43975E+04
    31.19000    -0.30288    -0.18173   0.33640E+04
    31.19000    -0.24230    -0.18173   0.10392E+04
    31.19000    -0.18173    -0.18173   0.49595E+03
    31.19000    -0.12115    -0.18173   0.24213E+04
    31.19000    -0.06058    -0.18173   0.38528E+04
    31.19000     0.00000    -0.18173   0.34970E+04
    31.19000     0.06058    -0.18173   0.29889E+04
    31.19000     0.12115    -0.18173   0.29563E+04
    31.19000     0.18173    -0.18173   0.23832E+04
    31.19000     0.24230    -0.18173   0.17805E+04
    31.19000     0.30288    -0.18173   0.31457E+04
    31.19000     0.36345    -0.18173   0.68209E+04
    31.19000     0.42403    -0.18173   0.11069E+05
    31.19000     0.48461    -0.18173   0.14018E+05
    31.19000     0.54518    -0.18173   0.14347E+05
    31.19000     0.60576    -0.18173   0.12700E+05
    31.19000     0.66633    -0.18173   0.15171E+05
    31.19000     0.72691    -0.18173   0.31684E+05
    31.19000     0.78748    -0.18173   0.65227E+05
    31.19000     0.84806    -0.18173   0.10342E+06
    31.19000     0.90864    -0.18173   0.12601E+06
    31.19000     0.96921    -0.18173   0.12239E+06
    31.19000     1.02979    -0.18173   0.99492E+05
    31.19000     1.09036    -0.18173   0.72559E+05
    31.19000     1.15094    -0.18173   0.51283E+05
    31.19000     1.21151    -0.18173   0.35926E+05
    31.19000     1.27209    -0.18173   0.23274E+05
    31.19000     1.33266    -0.18173   0.12445E+05
    31.19000     1.39324    -0.18173   0.48298E+04
    31.19000     1.45382    -0.18173   0.10549E+04
    31.19000     1.51439    -0.18173   0.00000E+00
    31.19000    -1.51439    -0.12115   0.00000E+00
    31.19000    -1.45382    -0.12115   0.11761E+04
    31.19000    -1.39324    -0.12115   0.17720E+04
    31.19000    -1.33266    -0.12115   0.17305E+04
    31.19000    -1.27209    -0.12115   0.33381E+04
    31.19000    -1.21151    -0.12115   0.11809E+05
    31.19000    -1.15094    -0.12115   0.35867E+05
    31.19000    -1.09036    -0.12115   0.84738E+05
    31.19000    -1.02979    -0.12115   0.15905E+06
    31.19000    -0.96921    -0.12115   0.24072E+06
    31.19000    -0.90864    -0.12115   0.29518E+06
    31.19000    -0.84806    -0.12115   0.29285E+06
    31.19000    -0.78748    -0.12115   0.23436E+06
    31.19000    -0.72691    -0.12115   0.15183E+06
    31.19000    -0.66633    -0.12115   0.81804E+05
    31.19000    -0.60576    -0.12115   0.39048E+05
    31.19000    -0.54518    -0.12115   0.17203E+05
    31.19000    -0.48461    -0.12115   0.64431E+04
    31.19000    -0.42403    -0.12115   0.23509E+04
    31.19000    -0.36345    -0.12115   0.20322E+04
    31.19000    -0.30288    -0.12115   0.20059E+04
    31.19000    -0.24230    -0.12115   0.14862E+04
    31.19000    -0.18173    -0.12115   0.20720E+04
    31.19000    -0.12115    -0.12115   0.35472E+04
    31.19000    -0.06058    -0.12115   0.40516E+04
    31.19000     0.00000    -0.12115   0.37187E+04
    31.19000     0.06058    -0.12115   0.39823E+04
    31.19000     0.12115    -0.12115   0.41367E+04
    31.19000     0.18173    -0.12115   0.26071E+04
    31.19000     0.24230    -0.12115   0.83253E+03
    31.19000     0.30288    -0.12115   0.20763E+04
    31.19000     0.36345    -0.12115   0.66141E+04
    31.19000     0.42403    -0.12115   0.10797E+05
    31.19000     0.48461    -0.12115   0.10790E+05
    31.19000     0.54518    -0.12115   0.66822E+04
    31.19000     0.60576    -0.12115   0.52141E+04
    31.19000     0.66633    -0.12115   0.18693E+05
    31.19000     0.72691    -0.12115   0.55508E+05
    31.19000     0.78748    -0.12115   0.10705E+06
    31.19000     0.84806    -0.12115   0.14750E+06
    31.19000     0.90864    -0.12115   0.15319E+06
    31.19000     0.96921    -0.12115   0.12340E+06
    31.19000     1.02979    -0.12115   0.79736E+05
    31.19000     1.09036    -0.12115   0.45657E+05
    31.19000     1.15094    -0.12115   0.29054E+05
    31.19000     1.21151    -0.12115   0.23133E+05
    31.19000     1.27209    -0.12115   0.18652E+05
    31.19000     1.33266    -0.12115   0.12304E+05
    31.19000     1.39324    -0.12115   0.58651E+04
    31.19000     1.45382    -0.12115   0.16038E+04
    31.19000     1.51439    -0.12115   0.00000E+00
    31.19000    -1.51439    -0.06058   0.00000E+00
    31.19000    -1.45382    -0.06058   0.12359E+04
    31.19000    -1.39324    -0.06058   0.21578E+04
    31.19000    -1.33266    -0.06058   0.20477E+04
    31.19000    -1.27209    -0.06058   0.20153E+04
    31.19000    -1.21151    -0.06058   0.65458E+04
    31.19000    -1.15094    -0.06058   0.24776E+05
    31.19000    -1.09036    -0.06058   0.67891E+05
    31.19000    -1.02979    -0.06058   0.13950E+06
    31.19000    -0.96921    -0.06058   0.22371E+06
    31.19000    -0.90864    -0.06058   0.28525E+06
    31.19000    -0.84806    -0.06058   0.29076E+06
    31.19000    -0.78748    -0.06058   0.23632E+06
    31.19000    -0.72691    -0.06058   0.15225E+06
    31.19000    -0.66633    -0.06058   0.77633E+05
    31.19000    -0.60576    -0.06058   0.31744E+05
    31.19000    -0.54518    -0.06058   0.10483E+05
    31.19000    -0.48461    -0.06058   0.23821E+04
    31.19000    -0.42403    -0.06058   0.24543E+03
    31.19000    -0.36345    -0.06058   0.65483E+03
    31.19000    -0.30288    -0.06058   0.15434E+04
    31.19000    -0.24230    -0.06058   0.25311E+04
    31.19000    -0.18173    -0.06058   0.37475E+04
    31.19000    -0.12115    -0.06058   0.39781E+04
    31.19000    -0.06058    -0.06058   0.25488E+04
    31.19000     0.00000    -0.06058   0.14872E+04
    31.19000     0.06058    -0.06058   0.25657E+04
    31.19000     0.12115    -0.06058   0.39089E+04
    31.19000     0.18173    -0.06058   0.28837E+04
    31.19000     0.24230    -0.06058   0.69048E+03
    31.19000     0.30288    -0.06058   0.73897E+03
    31.19000     0.36345    -0.06058   0.36164E+04
    31.19000     0.42403    -0.06058   0.63955E+04
    31.19000     0.48461    -0.06058   0.65767E+04
    31.19000     0.54518    -0.06058   0.63943E+04
    31.19000     0.60576    -0.06058   0.15211E+05
    31.19000     0.66633    -0.06058   0.46190E+05
    31.19000     0.72691    -0.06058   0.10356E+06
    31.19000     0.78748    -0.06058   0.16960E+06
    31.19000     0.84806    -0.06058   0.21014E+06
    31.19000     0.90864    -0.06058   0.20065E+06
    31.19000     0.96921    -0.06058   0.14783E+06
    31.19000     1.02979    -0.06058   0.83138E+05
    31.19000     1.09036    -0.06058   0.36025E+05
    31.19000     1.15094    -0.06058   0.14999E+05
    31.19000     1.21151    -0.06058   0.10763E+05
    31.19000     1.27209    -0.06058   0.10827E+05
    31.19000     1.33266    -0.06058   0.90045E+04
    31.19000     1.39324    -0.06058   0.52811E+04
    31.19000     1.45382    -0.06058   0.17737E+04
    31.19000     1.51439    -0.06058   0.00000E+00
    31.19000    -1.51439     0.00000   0.00000E+00
    31.19000    -1.45382     0.00000   0.15298E+04
    31.19000    -1.39324     0.00000   0.35929E+04
    31.19000    -1.33266     0.00000   0.47155E+04
    31.19000    -1.27209     0.00000   0.42838E+04
    31.19000    -1.21151     0.00000   0.49203E+04
    31.19000    -1.15094     0.00000   0.15005E+05
    31.19000    -1.09036     0.00000   0.47264E+05
    31.19000    -1.02979     0.00000   0.10900E+06
    31.19000    -0.96921     0.00000   0.18826E+06
    31.19000    -0.90864     0.00000   0.25157E+06
    31.19000    -0.84806     0.00000   0.26410E+06
    31.19000    -0.78748     0.00000   0.21811E+06
    31.19000    -0.72691     0.00000   0.14037E+06
    31.19000    -0.66633     0.00000   0.69161E+05
    31.19000    -0.60576     0.00000   0.25655E+05
    31.19000    -0.54518     0.00000   0.74533E+04
    31.19000    -0.48461     0.00000   0.23804E+04
    31.19000    -0.42403     0.00000   0.13671E+04
    31.19000    -0.36345     0.00000   0.87844E+03
    31.19000    -0.30288     0.00000   0.76067E+03
    31.19000    -0.24230     0.00000   0.19374E+04
    31.19000    -0.18173     0.00000   0.37534E+04
    31.19000    -0.12115     0.00000   0.37646E+04
    31.19000    -0.06058     0.00000   0.14882E+04
    31.19000     0.00000     0.00000   0.11614E-27
    31.19000     0.06058     0.00000   0.14882E+04
    31.19000     0.12115     0.00000   0.37646E+04
    31.19000     0.18173     0.00000   0.37534E+04
    31.19000     0.24230     0.00000   0.19374E+04
    31.19000     0.30288     0.00000   0.76067E+03
    31.19000     0.36345     0.00000   0.87844E+03
    31.19000     0.42403     0.00000   0.13671E+04
    31.19000     0.48461     0.00000   0.23804E+04
    31.19000     0.54518     0.00000   0.74533E+04
    31.19000     0.60576     0.00000   0.25655E+05
    31.19000     0.66633     0.00000   0.69161E+05
    31.19000     0.72691     0.00000   0.14037E+06
    31.19000     0.78748     0.00000   0.21811E+06
    31.19000     0.84806     0.00000   0.26410E+06
    31.19000     0.90864     0.00000   0.25157E+06
    31.19000     0.96921     0.00000   0.18826E+06
    31.19000     1.02979     0.00000   0.10900E+06
    31.19000     1.09036     0.00000   0.47264E+05
    31.19000     1.15094     0.00000   0.15005E+05
    31.19000     1.21151     0.00000   0.49203E+04
    31.19000     1.27209     0.00000   0.42838E+04
    31.19000     1.33266     0.00000   0.47155E+04
    31.19000     1.39324     0.00000   0.35929E+04
    31.19000     1.45382     0.00000   0.15298E+04
    31.19000     1.51439     0.00000   0.00000E+00
    31.19000    -1.51439     0.06058   0.00000E+00
    31.19000    -1.45382     0.06058   0.17737E+04
    31.19000    -1.39324     0.06058   0.52811E+04
    31.19000    -1.33266     0.06058   0.90045E+04
    31.19000    -1.27209     0.06058   0.10827E+05
    31.19000    -1.21151     0.06058   0.10763E+05
    31.19000    -1.15094     0.06058   0.14999E+05
    31.19000    -1.09036     0.06058   0.36025E+05
    31.19000    -1.02979     0.06058   0.83138E+05
    31.19000    -0.96921     0.06058   0.14783E+06
    31.19000    -0.90864     0.06058   0.20065E+06
    31.19000    -0.84806     0.06058   0.21014E+06
    31.19000    -0.78748     0.06058   0.16960E+06
    31.19000    -0.72691     0.06058   0.10356E+06
    31.19000    -0.66633     0.06058   0.46190E+05
    31.19000    -0.60576     0.06058   0.15211E+05
    31.19000    -0.54518     0.06058   0.63943E+04
    31.19000    -0.48461     0.06058   0.65767E+04
    31.19000    -0.42403     0.06058   0.63955E+04
    31.19000    -0.36345     0.06058   0.36164E+04
    31.19000    -0.30288     0.06058   0.73897E+03
    31.19000    -0.24230     0.06058   0.69048E+03
    31.19000    -0.18173     0.06058   0.28837E+04
    31.19000    -0.12115     0.06058   0.39089E+04
    31.19000    -0.06058     0.06058   0.25657E+04
    31.19000     0.00000     0.06058   0.14872E+04
    31.19000     0.06058     0.06058   0.25488E+04
    31.19000     0.12115     0.06058   0.39781E+04
    31.19000     0.18173     0.06058   0.37475E+04
    31.19000     0.24230     0.06058   0.25311E+04
    31.19000     0.30288     0.06058   0.15434E+04
    31.19000     0.36345     0.06058   0.65483E+03
    31.19000     0.42403     0.06058   0.24543E+03
    31.19000     0.48461     0.06058   0.23821E+04
    31.19000     0.54518     0.06058   0.10483E+05
    31.19000     0.60576     0.06058   0.31744E+05
    31.19000     0.66633     0.06058   0.77633E+05
    31.19000     0.72691     0.06058   0.15225E+06
    31.19000     0.78748     0.06058   0.23632E+06
    31.19000     0.84806     0.06058   0.29076E+06
    31.19000     0.90864     0.06058   0.28525E+06
    31.19000     0.96921     0.06058   0.22371E+06
    31.19000     1.02979     0.06058   0.13950E+06
    31.19000     1.09036     0.06058   0.67891E+05
    31.19000     1.15094     0.06058   0.24776E+05
    31.19000     1.21151     0.06058   0.65458E+04
    31.19000     1.27209     0.06058   0.20153E+04
    31.19000     1.33266     0.06058   0.20477E+04
    31.19000     1.39324     0.06058   0.21578E+04
    31.19000     1.45382     0.06058   0.12359E+04
    31.19000     1.51439     0.06058   0.00000E+00
    31.19000    -1.51439     0.12115   0.00000E+00
    31.19000    -1.45382     0.12115   0.16038E+04
    31.19000    -1.39324     0.12115   0.58651E+04
    31.19000    -1.33266     0.12115   0.12304E+05
    31.19000    -1.27209     0.12115   0.18652E+05
    31.19000    -1.21151     0.12115   0.23133E+05
    31.19000    -1.15094     0.12115   0.29054E+05
    31.19000    -1.09036     0.12115   0.45657E+05
    31.19000    -1.02979     0.12115   0.79736E+05
    31.19000    -0.96921     0.12115   0.12340E+06
    31.19000    -0.90864     0.12115   0.15319E+06
    31.19000    -0.84806     0.12115   0.14750E+06
    31.19000    -0.78748     0.12115   0.10705E+06
    31.19000    -0.72691     0.12115   0.55508E+05
    31.19000    -0.66633     0.12115   0.18693E+05
    31.19000    -0.60576     0.12115   0.52141E+04
    31.19000    -0.54518     0.12115   0.66822E+04
    31.19000    -0.48461     0.12115   0.10790E+05
    31.19000    -0.42403     0.12115   0.10797E+05
    31.19000    -0.36345     0.12115   0.66141E+04
    31.19000    -0.30288     0.12115   0.20763E+04
    31.19000    -0.24230     0.12115   0.83253E+03
    31.19000    -0.18173     0.12115   0.26071E+04
    31.19000    -0.12115     0.12115   0.41367E+04
    31.19000    -0.06058     0.12115   0.39823E+04
    31.19000     0.00000     0.12115   0.37187E+04
    31.19000     0.06058     0.12115   0.40516E+04
    31.19000     0.12115     0.12115   0.35472E+04
    31.19000     0.18173     0.12115   0.20720E+04
    31.19000     0.24230     0.12115   0.14862E+04
    31.19000     0.30288     0.12115   0.20059E+04
    31.19000     0.36345     0.12115   0.20322E+04
    31.19000     0.42403     0.12115   0.23509E+04
    31.19000     0.48461     0.12115   0.64431E+04
    31.19000     0.54518     0.12115   0.17203E+05
    31.19000     0.60576     0.12115   0.39048E+05
    31.19000     0.66633     0.12115   0.81804E+05
    31.19000     0.72691     0.12115   0.15183E+06
    31.19000     0.78748     0.12115   0.23436E+06
    31.19000     0.84806     0.12115   0.29285E+06
    31.19000     0.90864     0.12115   0.29518E+06
    31.19000     0.96921     0.12115   0.24072E+06
    31.19000     1.02979     0.12115   0.15905E+06
    31.19000     1.09036     0.12115   0.84738E+05
    31.19000     1.15094     0.12115   0.35867E+05
    31.19000     1.21151     0.12115   0.11809E+05
    31.19000     1.27209     0.12115   0.33381E+04
    31.19000     1.33266     0.12115   0.17305E+04
    31.19000     1.39324     0.12115   0.17720E+04
    31.19000     1.45382     0.12115   0.11761E+04
    31.19000     1.51439     0.12115   0.00000E+00
    31.19000    -1.51439     0.18173   0.00000E+00
    31.19000    -1.45382     0.18173   0.10549E+04
    31.19000    -1.39324     0.18173   0.48298E+04
    31.19000    -1.33266     0.18173   0.12445E+05
    31.19000    -1.27209     0.18173   0.23274E+05
    31.19000    -1.21151     0.18173   0.35926E+05
    31.19000    -1.15094     0.18173   0.51283E+05
    31.19000    -1.09036     0.18173   0.72559E+05
    31.19000    -1.02979     0.18173   0.99492E+05
    31.19000    -0.96921     0.18173   0.12239E+06
    31.19000    -0.90864     0.18173   0.12601E+06
    31.19000    -0.84806     0.18173   0.10342E+06
    31.19000    -0.78748     0.18173   0.65227E+05
    31.19000    -0.72691     0.18173   0.31684E+05
    31.19000    -0.66633     0.18173   0.15171E+05
    31.19000    -0.60576     0.18173   0.12700E+05
    31.19000    -0.54518     0.18173   0.14347E+05
    31.19000    -0.48461     0.18173   0.14018E+05
    31.19000    -0.42403     0.18173   0.11069E+05
    31.19000    -0.36345     0.18173   0.68209E+04
    31.19000    -0.30288     0.18173   0.31457E+04
    31.19000    -0.24230     0.18173   0.17805E+04
    31.19000    -0.18173     0.18173   0.23832E+04
    31.19000    -0.12115     0.18173   0.29563E+04
    31.19000    -0.06058     0.18173   0.29889E+04
    31.19000     0.00000     0.18173   0.34970E+04
    31.19000     0.06058     0.18173   0.38528E+04
    31.19000     0.12115     0.18173   0.24213E+04
    31.19000     0.18173     0.18173   0.49595E+03
    31.19000     0.24230     0.18173   0.10392E+04
    31.19000     0.30288     0.18173   0.33640E+04
    31.19000     0.36345     0.18173   0.43975E+04
    31.19000     0.42403     0.18173   0.56355E+04
    31.19000     0.48461     0.18173   0.13084E+05
    31.19000     0.54518     0.18173   0.30102E+05
    31.19000     0.60576     0.18173   0.57193E+05
    31.19000     0.66633     0.18173   0.98956E+05
    31.19000     0.72691     0.18173   0.16072E+06
    31.19000     0.78748     0.18173   0.23257E+06
    31.19000     0.84806     0.18173   0.28471E+06
    31.19000     0.90864     0.18173   0.28813E+06
    31.19000     0.96921     0.18173   0.23988E+06
    31.19000     1.02979     0.18173   0.16463E+06
    31.19000     1.09036     0.18173   0.93408E+05
    31.19000     1.15094     0.18173   0.43910E+05
    31.19000     1.21151     0.18173   0.17263E+05
    31.19000     1.27209     0.18173   0.61981E+04
    31.19000     1.33266     0.18173   0.29588E+04
    31.19000     1.39324     0.18173   0.22552E+04
    31.19000     1.45382     0.18173   0.12720E+04
    31.19000     1.51439     0.18173   0.00000E+00
    31.19000    -1.51439     0.24230   0.00000E+00
    31.19000    -1.45382     0.24230   0.51455E+03
    31.19000    -1.39324     0.24230   0.30950E+04
    31.19000    -1.33266     0.24230   0.10099E+05
    31.19000    -1.27209     0.24230   0.23464E+05
    31.19000    -1.21151     0.24230   0.43833E+05
    31.19000    -1.15094     0.24230   0.70264E+05
    31.19000    -1.09036     0.24230   0.98918E+05
    31.19000    -1.02979     0.24230   0.12166E+06
    31.19000    -0.96921     0.24230   0.12845E+06
    31.19000    -0.90864     0.24230   0.11502E+06
    31.19000    -0.84806     0.24230   0.89273E+05
    31.19000    -0.78748     0.24230   0.67020E+05
    31.19000    -0.72691     0.24230   0.57960E+05
    31.19000    -0.66633     0.24230   0.57034E+05
    31.19000    -0.60576     0.24230   0.52082E+05
    31.19000    -0.54518     0.24230   0.38453E+05
    31.19000    -0.48461     0.24230   0.22326E+05
    31.19000    -0.42403     0.24230   0.10975E+05
    31.19000    -0.36345     0.24230   0.53069E+04
    31.19000    -0.30288     0.24230   0.26656E+04
    31.19000    -0.24230     0.24230   0.15589E+04
    31.19000    -0.18173     0.24230   0.12782E+04
    31.19000    -0.12115     0.24230   0.87707E+03
    31.19000    -0.06058     0.24230   0.66124E+03
    31.19000     0.00000     0.24230   0.16008E+04
    31.19000     0.06058     0.24230   0.25019E+04
    31.19000     0.12115     0.24230   0.15308E+04
    31.19000     0.18173     0.24230   0.53695E+03
    31.19000     0.24230     0.24230   0.28429E+04
    31.19000     0.30288     0.24230   0.68634E+04
    31.19000     0.36345     0.24230   0.85047E+04
    31.19000     0.42403     0.24230   0.10806E+05
    31.19000     0.48461     0.24230   0.23839E+05
    31.19000     0.54518     0.24230   0.52730E+05
    31.19000     0.60576     0.24230   0.92760E+05
    31.19000     0.66633     0.24230   0.13869E+06
    31.19000     0.72691     0.24230   0.19014E+06
    31.19000     0.78748     0.24230   0.24178E+06
    31.19000     0.84806     0.24230   0.27537E+06
    31.19000     0.90864     0.24230   0.27103E+06
    31.19000     0.96921     0.24230   0.22639E+06
    31.19000     1.02979     0.24230   0.15991E+06
    31.19000     1.09036     0.24230   0.95963E+05
    31.19000     1.15094     0.24230   0.49401E+05
    31.19000     1.21151     0.24230   0.22306E+05
    31.19000     1.27209     0.24230   0.95826E+04
    31.19000     1.33266     0.24230   0.48352E+04
    31.19000     1.39324     0.24230   0.30234E+04
    31.19000     1.45382     0.24230   0.12751E+04
    31.19000     1.51439     0.24230   0.00000E+00
    31.19000    -1.51439     0.30288   0.00000E+00
    31.19000    -1.45382     0.30288   0.22357E+03
    31.19000    -1.39324     0.30288   0.18769E+04
    31.19000    -1.33266     0.30288   0.78282E+04
    31.19000    -1.27209     0.30288   0.22056E+05
    31.19000    -1.21151     0.30288   0.46745E+05
    31.19000    -1.15094     0.30288   0.78708E+05
    31.19000    -1.09036     0.30288   0.10810E+06
    31.19000    -1.02979     0.30288   0.12282E+06
    31.19000    -0.96921     0.30288   0.11775E+06
    31.19000    -0.90864     0.30288   0.10160E+06
    31.19000    -0.84806     0.30288   0.92510E+05
    31.19000    -0.78748     0.30288   0.10225E+06
    31.19000    -0.72691     0.30288   0.12290E+06
    31.19000    -0.66633     0.30288   0.13203E+06
    31.19000    -0.60576     0.30288   0.11430E+06
    31.19000    -0.54518     0.30288   0.76481E+05
    31.19000    -0.48461     0.30288   0.39107E+05
    31.19000    -0.42403     0.30288   0.15912E+05
    31.19000    -0.36345     0.30288   0.57441E+04
    31.19000    -0.30288     0.30288   0.17100E+04
    31.19000    -0.24230     0.30288   0.36552E+03
    31.19000    -0.18173     0.30288   0.70933E+03
    31.19000    -0.12115     0.30288   0.11429E+04
    31.19000    -0.06058     0.30288   0.10581E+04
    31.19000     0.00000     0.30288   0.14285E+04
    31.19000     0.06058     0.30288   0.18625E+04
    31.19000     0.12115     0.30288   0.10724E+04
    31.19000     0.18173     0.30288   0.92764E+03
    31.19000     0.24230     0.30288   0.45636E+04
    31.19000     0.30288     0.30288   0.98587E+04
    31.19000     0.36345     0.30288   0.12234E+05
    31.19000     0.42403     0.30288   0.16281E+05
    31.19000     0.48461     0.30288   0.36302E+05
    31.19000     0.54518     0.30288   0.79893E+05
    31.19000     0.60576     0.30288   0.13688E+06
    31.19000     0.66633     0.30288   0.18967E+06
    31.19000     0.72691     0.30288   0.22900E+06
    31.19000     0.78748     0.30288   0.25369E+06
    31.19000     0.84806     0.30288   0.26040E+06
    31.19000     0.90864     0.30288   0.24277E+06
    31.19000     0.96921     0.30288   0.20098E+06
    31.19000     1.02979     0.30288   0.14617E+06
    31.19000     1.09036     0.30288   0.93471E+05
    31.19000     1.15094     0.30288   0.52955E+05
    31.19000     1.21151     0.30288   0.27034E+05
    31.19000     1.27209     0.30288   0.13114E+05
    31.19000     1.33266     0.30288   0.67315E+04
    31.19000     1.39324     0.30288   0.35680E+04
    31.19000     1.45382     0.30288   0.10334E+04
    31.19000     1.51439     0.30288   0.00000E+00
    31.19000    -1.51439     0.36345   0.00000E+00
    31.19000    -1.45382     0.36345   0.99241E+02
    31.19000    -1.39324     0.36345   0.14422E+04
    31.19000    -1.33266     0.36345   0.70856E+04
    31.19000    -1.27209     0.36345   0.21752E+05
    31.19000    -1.21151     0.36345   0.47085E+05
    31.19000    -1.15094     0.36345   0.76603E+05
    31.19000    -1.09036     0.36345   0.96918E+05
    31.19000    -1.02979     0.36345   0.97761E+05
    31.19000    -0.96921     0.36345   0.83756E+05
    31.19000    -0.90864     0.36345   0.75493E+05
    31.19000    -0.84806     0.36345   0.94201E+05
    31.19000    -0.78748     0.36345   0.14044E+06
    31.19000    -0.72691     0.36345   0.18772E+06
    31.19000    -0.66633     0.36345   0.20178E+06
    31.19000    -0.60576     0.36345   0.17003E+06
    31.19000    -0.54518     0.36345   0.11164E+06
    31.19000    -0.48461     0.36345   0.57771E+05
    31.19000    -0.42403     0.36345   0.24820E+05
    31.19000    -0.36345     0.36345   0.91866E+04
    31.19000    -0.30288     0.36345   0.21016E+04
    31.19000    -0.24230     0.36345   0.36783E+03
    31.19000    -0.18173     0.36345   0.27521E+04
    31.19000    -0.12115     0.36345   0.53593E+04
    31.19000    -0.06058     0.36345   0.52773E+04
    31.19000     0.00000     0.36345   0.37214E+04
    31.19000     0.06058     0.36345   0.23158E+04
    31.19000     0.12115     0.36345   0.77730E+03
    31.19000     0.18173     0.36345   0.32856E+03
    31.19000     0.24230     0.36345   0.35659E+04
    31.19000     0.30288     0.36345   0.85918E+04
    31.19000     0.36345     0.36345   0.10837E+05
    31.19000     0.42403     0.36345   0.15304E+05
    31.19000     0.48461     0.36345   0.38958E+05
    31.19000     0.54518     0.36345   0.92230E+05
    31.19000     0.60576     0.36345   0.16179E+06
    31.19000     0.66633     0.36345   0.21947E+06
    31.19000     0.72691     0.36345   0.24679E+06
    31.19000     0.78748     0.36345   0.24543E+06
    31.19000     0.84806     0.36345   0.22634E+06
    31.19000     0.90864     0.36345   0.19705E+06
    31.19000     0.96921     0.36345   0.16080E+06
    31.19000     1.02979     0.36345   0.12132E+06
    31.19000     1.09036     0.36345   0.83822E+05
    31.19000     1.15094     0.36345   0.52703E+05
    31.19000     1.21151     0.36345   0.30071E+05
    31.19000     1.27209     0.36345   0.15827E+05
    31.19000     1.33266     0.36345   0.79877E+04
    31.19000     1.39324     0.36345   0.35741E+04
    31.19000     1.45382     0.36345   0.56251E+03
    31.19000     1.51439     0.36345   0.00000E+00
    31.19000    -1.51439     0.42403   0.00000E+00
    31.19000    -1.45382     0.42403   0.00000E+00
    31.19000    -1.39324     0.42403   0.12981E+04
    31.19000    -1.33266     0.42403   0.71721E+04
    31.19000    -1.27209     0.42403   0.21995E+05
    31.19000    -1.21151     0.42403   0.45189E+05
    31.19000    -1.15094     0.42403   0.67006E+05
    31.19000    -1.09036     0.42403   0.73639E+05
    31.19000    -1.02979     0.42403   0.60555E+05
    31.19000    -0.96921     0.42403   0.42233E+05
    31.19000    -0.90864     0.42403   0.45824E+05
    31.19000    -0.84806     0.42403   0.89290E+05
    31.19000    -0.78748     0.42403   0.16133E+06
    31.19000    -0.72691     0.42403   0.22374E+06
    31.19000    -0.66633     0.42403   0.23893E+06
    31.19000    -0.60576     0.42403   0.19969E+06
    31.19000    -0.54518     0.42403   0.13267E+06
    31.19000    -0.48461     0.42403   0.72610E+05
    31.19000    -0.42403     0.42403   0.35236E+05
    31.19000    -0.36345     0.42403   0.15582E+05
    31.19000    -0.30288     0.42403   0.53011E+04
    31.19000    -0.24230     0.42403   0.26029E+04
    31.19000    -0.18173     0.42403   0.62519E+04
    31.19000    -0.12115     0.42403   0.10258E+05
    31.19000    -0.06058     0.42403   0.97117E+04
    31.19000     0.00000     0.42403   0.62755E+04
    31.19000     0.06058     0.42403   0.35619E+04
    31.19000     0.12115     0.42403   0.18123E+04
    31.19000     0.18173     0.42403   0.81853E+03
    31.19000     0.24230     0.42403   0.24331E+04
    31.19000     0.30288     0.42403   0.56707E+04
    31.19000     0.36345     0.42403   0.60660E+04
    31.19000     0.42403     0.42403   0.70403E+04
    31.19000     0.48461     0.42403   0.25605E+05
    31.19000     0.54518     0.42403   0.75435E+05
    31.19000     0.60576     0.42403   0.14482E+06
    31.19000     0.66633     0.42403   0.20093E+06
    31.19000     0.72691     0.42403   0.21865E+06
    31.19000     0.78748     0.42403   0.20008E+06
    31.19000     0.84806     0.42403   0.16563E+06
    31.19000     0.90864     0.42403   0.13286E+06
    31.19000     0.96921     0.42403   0.10699E+06
    31.19000     1.02979     0.42403   0.85555E+05
    31.19000     1.09036     0.42403   0.65569E+05
    31.19000     1.15094     0.42403   0.46402E+05
    31.19000     1.21151     0.42403   0.29429E+05
    31.19000     1.27209     0.42403   0.16486E+05
    31.19000     1.33266     0.42403   0.80823E+04
    31.19000     1.39324     0.42403   0.29844E+04
    31.19000     1.45382     0.42403   0.00000E+00
    31.19000     1.51439     0.42403   0.00000E+00
    31.19000    -1.51439     0.48461   0.00000E+00
    31.19000    -1.45382     0.48461   0.00000E+00
    31.19000    -1.39324     0.48461   0.10252E+04
    31.19000    -1.33266     0.48461   0.67975E+04
    31.19000    -1.27209     0.48461   0.20626E+05
    31.19000    -1.21151     0.48461   0.39664E+05
    31.19000    -1.15094     0.48461   0.52825E+05
    31.19000    -1.09036     0.48461   0.48884E+05
    31.19000    -1.02979     0.48461   0.29492E+05
    31.19000    -0.96921     0.48461   0.14256E+05
    31.19000    -0.90864     0.48461   0.29538E+05
    31.19000    -0.84806     0.48461   0.86772E+05
    31.19000    -0.78748     0.48461   0.16798E+06
    31.19000    -0.72691     0.48461   0.23363E+06
    31.19000    -0.66633     0.48461   0.24996E+06
    31.19000    -0.60576     0.48461   0.21354E+06
    31.19000    -0.54518     0.48461   0.15077E+06
    31.19000    -0.48461     0.48461   0.93326E+05
    31.19000    -0.42403     0.48461   0.54810E+05
    31.19000    -0.36345     0.48461   0.30609E+05
    31.19000    -0.30288     0.48461   0.14286E+05
    31.19000    -0.24230     0.48461   0.63679E+04
    31.19000    -0.18173     0.48461   0.74574E+04
    31.19000    -0.12115     0.48461   0.11733E+05
    31.19000    -0.06058     0.48461   0.12670E+05
    31.19000     0.00000     0.48461   0.10406E+05
    31.19000     0.06058     0.48461   0.84754E+04
    31.19000     0.12115     0.48461   0.73862E+04
    31.19000     0.18173     0.48461   0.65235E+04
    31.19000     0.24230     0.48461   0.78813E+04
    31.19000     0.30288     0.48461   0.11480E+05
    31.19000     0.36345     0.48461   0.11796E+05
    31.19000     0.42403     0.48461   0.78056E+04
    31.19000     0.48461     0.48461   0.13412E+05
    31.19000     0.54518     0.48461   0.45601E+05
    31.19000     0.60576     0.48461   0.99559E+05
    31.19000     0.66633     0.48461   0.14541E+06
    31.19000     0.72691     0.48461   0.15553E+06
    31.19000     0.78748     0.48461   0.13017E+06
    31.19000     0.84806     0.48461   0.92585E+05
    31.19000     0.90864     0.48461   0.64511E+05
    31.19000     0.96921     0.48461   0.51406E+05
    31.19000     1.02979     0.48461   0.46711E+05
    31.19000     1.09036     0.48461   0.42503E+05
    31.19000     1.15094     0.48461   0.35043E+05
    31.19000     1.21151     0.48461   0.24897E+05
    31.19000     1.27209     0.48461   0.14810E+05
    31.19000     1.33266     0.48461   0.70275E+04
    31.19000     1.39324     0.48461   0.19864E+04
    31.19000     1.45382     0.48461   0.00000E+00
    31.19000     1.51439     0.48461   0.00000E+00
    31.19000    -1.51439     0.54518   0.00000E+00
    31.19000    -1.45382     0.54518   0.00000E+00
    31.19000    -1.39324     0.54518   0.51696E+03
    31.19000    -1.33266     0.54518   0.54917E+04
    31.19000    -1.27209     0.54518   0.16958E+05
    31.19000    -1.21151     0.54518   0.30911E+05
    31.19000    -1.15094     0.54518   0.37575E+05
    31.19000    -1.09036     0.54518   0.30142E+05
    31.19000    -1.02979     0.54518   0.14342E+05
    31.19000    -0.96921     0.54518   0.88737E+04
    31.19000    -0.90864     0.54518   0.33788E+05
    31.19000    -0.84806     0.54518   0.94252E+05
    31.19000    -0.78748     0.54518   0.17244E+06
    31.19000    -0.72691     0.54518   0.23581E+06
    31.19000    -0.66633     0.54518   0.25774E+06
    31.19000    -0.60576     0.54518   0.23499E+06
    31.19000    -0.54518     0.54518   0.18703E+06
    31.19000    -0.48461     0.54518   0.13787E+06
    31.19000    -0.42403     0.54518   0.98045E+05
    31.19000    -0.36345     0.54518   0.64269E+05
    31.19000    -0.30288     0.54518   0.33553E+05
    31.19000    -0.24230     0.54518   0.11659E+05
    31.19000    -0.18173     0.54518   0.54248E+04
    31.19000    -0.12115     0.54518   0.11970E+05
    31.19000    -0.06058     0.54518   0.20983E+05
    31.19000     0.00000     0.54518   0.25406E+05
    31.19000     0.06058     0.54518   0.25072E+05
    31.19000     0.12115     0.54518   0.22491E+05
    31.19000     0.18173     0.54518   0.21180E+05
    31.19000     0.24230     0.54518   0.25936E+05
    31.19000     0.30288     0.54518   0.36965E+05
    31.19000     0.36345     0.54518   0.44859E+05
    31.19000     0.42403     0.54518   0.40808E+05
    31.19000     0.48461     0.54518   0.32704E+05
    31.19000     0.54518     0.54518   0.40290E+05
    31.19000     0.60576     0.54518   0.69143E+05
    31.19000     0.66633     0.54518   0.98295E+05
    31.19000     0.72691     0.54518   0.10143E+06
    31.19000     0.78748     0.54518   0.75376E+05
    31.19000     0.84806     0.54518   0.40861E+05
    31.19000     0.90864     0.54518   0.19025E+05
    31.19000     0.96921     0.54518   0.14537E+05
    31.19000     1.02979     0.54518   0.19252E+05
    31.19000     1.09036     0.54518   0.23857E+05
    31.19000     1.15094     0.54518   0.23767E+05
    31.19000     1.21151     0.54518   0.18931E+05
    31.19000     1.27209     0.54518   0.11852E+05
    31.19000     1.33266     0.54518   0.52996E+04
    31.19000     1.39324     0.54518   0.84753E+03
    31.19000     1.45382     0.54518   0.00000E+00
    31.19000     1.51439     0.54518   0.00000E+00
    31.19000    -1.51439     0.60576   0.00000E+00
    31.19000    -1.45382     0.60576   0.00000E+00
    31.19000    -1.39324     0.60576   0.00000E+00
    31.19000    -1.33266     0.60576   0.35381E+04
    31.19000    -1.27209     0.60576   0.12150E+05
    31.19000    -1.21151     0.60576   0.21720E+05
    31.19000    -1.15094     0.60576   0.25350E+05
    31.19000    -1.09036     0.60576   0.20530E+05
    31.19000    -1.02979     0.60576   0.14183E+05
    31.19000    -0.96921     0.60576   0.20208E+05
    31.19000    -0.90864     0.60576   0.50783E+05
    31.19000    -0.84806     0.60576   0.10725E+06
    31.19000    -0.78748     0.60576   0.17667E+06
    31.19000    -0.72691     0.60576   0.23712E+06
    31.19000    -0.66633     0.60576   0.26953E+06
    31.19000    -0.60576     0.60576   0.26848E+06
    31.19000    -0.54518     0.60576   0.24320E+06
    31.19000    -0.48461     0.60576   0.20720E+06
    31.19000    -0.42403     0.60576   0.16609E+06
    31.19000    -0.36345     0.60576   0.11749E+06
    31.19000    -0.30288     0.60576   0.63753E+05
    31.19000    -0.24230     0.60576   0.20297E+05
    31.19000    -0.18173     0.60576   0.51535E+04
    31.19000    -0.12115     0.60576   0.19867E+05
    31.19000    -0.06058     0.60576   0.46110E+05
    31.19000     0.00000     0.60576   0.62732E+05
    31.19000     0.06058     0.60576   0.62643E+05
    31.19000     0.12115     0.60576   0.53700E+05
    31.19000     0.18173     0.60576   0.49646E+05
    31.19000     0.24230     0.60576   0.60975E+05
    31.19000     0.30288     0.60576   0.86337E+05
    31.19000     0.36345     0.60576   0.10926E+06
    31.19000     0.42403     0.60576   0.11123E+06
    31.19000     0.48461     0.60576   0.93229E+05
    31.19000     0.54518     0.60576   0.77368E+05
    31.19000     0.60576     0.60576   0.80460E+05
    31.19000     0.66633     0.60576   0.92699E+05
    31.19000     0.72691     0.60576   0.90656E+05
    31.19000     0.78748     0.60576   0.66575E+05
    31.19000     0.84806     0.60576   0.35447E+05
    31.19000     0.90864     0.60576   0.15446E+05
    31.19000     0.96921     0.60576   0.10782E+05
    31.19000     1.02979     0.60576   0.14196E+05
    31.19000     1.09036     0.60576   0.17833E+05
    31.19000     1.15094     0.60576   0.18082E+05
    31.19000     1.21151     0.60576   0.14623E+05
    31.19000     1.27209     0.60576   0.89718E+04
    31.19000     1.33266     0.60576   0.33740E+04
    31.19000     1.39324     0.60576   0.00000E+00
    31.19000     1.45382     0.60576   0.00000E+00
    31.19000     1.51439     0.60576   0.00000E+00
    31.19000    -1.51439     0.66633   0.00000E+00
    31.19000    -1.45382     0.66633   0.00000E+00
    31.19000    -1.39324     0.66633   0.00000E+00
    31.19000    -1.33266     0.66633   0.14671E+04
    31.19000    -1.27209     0.66633   0.75803E+04
    31.19000    -1.21151     0.66633   0.14488E+05
    31.19000    -1.15094     0.66633   0.18054E+05
    31.19000    -1.09036     0.66633   0.18403E+05
    31.19000    -1.02979     0.66633   0.21363E+05
    31.19000    -0.96921     0.66633   0.35193E+05
    31.19000    -0.90864     0.66633   0.65771E+05
    31.19000    -0.84806     0.66633   0.11320E+06
    31.19000    -0.78748     0.66633   0.17085E+06
    31.19000    -0.72691     0.66633   0.22707E+06
    31.19000    -0.66633     0.66633   0.26975E+06
    31.19000    -0.60576     0.66633   0.29152E+06
    31.19000    -0.54518     0.66633   0.29176E+06
    31.19000    -0.48461     0.66633   0.27280E+06
    31.19000    -0.42403     0.66633   0.23383E+06
    31.19000    -0.36345     0.66633   0.17250E+06
    31.19000    -0.30288     0.66633   0.97048E+05
    31.19000    -0.24230     0.66633   0.34066E+05
    31.19000    -0.18173     0.66633   0.13894E+05
    31.19000    -0.12115     0.66633   0.42308E+05
    31.19000    -0.06058     0.66633   0.91162E+05
    31.19000     0.00000     0.66633   0.12286E+06
    31.19000     0.06058     0.66633   0.12261E+06
    31.19000     0.12115     0.66633   0.10542E+06
    31.19000     0.18173     0.66633   0.97680E+05
    31.19000     0.24230     0.66633   0.11572E+06
    31.19000     0.30288     0.66633   0.15468E+06
    31.19000     0.36345     0.66633   0.19018E+06
    31.19000     0.42403     0.66633   0.19584E+06
    31.19000     0.48461     0.66633   0.16827E+06
    31.19000     0.54518     0.66633   0.13234E+06
    31.19000     0.60576     0.66633   0.11471E+06
    31.19000     0.66633     0.66633   0.11535E+06
    31.19000     0.72691     0.66633   0.11292E+06
    31.19000     0.78748     0.66633   0.93920E+05
    31.19000     0.84806     0.66633   0.66155E+05
    31.19000     0.90864     0.66633   0.44254E+05
    31.19000     0.96921     0.66633   0.32923E+05
    31.19000     1.02979     0.66633   0.27532E+05
    31.19000     1.09036     0.66633   0.23206E+05
    31.19000     1.15094     0.66633   0.18257E+05
    31.19000     1.21151     0.66633   0.12520E+05
    31.19000     1.27209     0.66633   0.64846E+04
    31.19000     1.33266     0.66633   0.14597E+04
    31.19000     1.39324     0.66633   0.00000E+00
    31.19000     1.45382     0.66633   0.00000E+00
    31.19000     1.51439     0.66633   0.00000E+00
    31.19000    -1.51439     0.72691   0.00000E+00
    31.19000    -1.45382     0.72691   0.00000E+00
    31.19000    -1.39324     0.72691   0.00000E+00
    31.19000    -1.33266     0.72691   0.00000E+00
    31.19000    -1.27209     0.72691   0.38550E+04
    31.19000    -1.21151     0.72691   0.93986E+04
    31.19000    -1.15094     0.72691   0.14043E+05
    31.19000    -1.09036     0.72691   0.18651E+05
    31.19000    -1.02979     0.72691   0.26924E+05
    31.19000    -0.96921     0.72691   0.42645E+05
    31.19000    -0.90864     0.72691   0.67918E+05
    31.19000    -0.84806     0.72691   0.10304E+06
    31.19000    -0.78748     0.72691   0.14652E+06
    31.19000    -0.72691     0.72691   0.19455E+06
    31.19000    -0.66633     0.72691   0.24084E+06
    31.19000    -0.60576     0.72691   0.27767E+06
    31.19000    -0.54518     0.72691   0.29779E+06
    31.19000    -0.48461     0.72691   0.29519E+06
    31.19000    -0.42403     0.72691   0.26422E+06
    31.19000    -0.36345     0.72691   0.20249E+06
    31.19000    -0.30288     0.72691   0.12132E+06
    31.19000    -0.24230     0.72691   0.52809E+05
    31.19000    -0.18173     0.72691   0.34220E+05
    31.19000    -0.12115     0.72691   0.74924E+05
    31.19000    -0.06058     0.72691   0.14193E+06
    31.19000     0.00000     0.72691   0.18730E+06
    31.19000     0.06058     0.72691   0.19063E+06
    31.19000     0.12115     0.72691   0.17126E+06
    31.19000     0.18173     0.72691   0.16326E+06
    31.19000     0.24230     0.72691   0.18498E+06
    31.19000     0.30288     0.72691   0.22740E+06
    31.19000     0.36345     0.72691   0.26155E+06
    31.19000     0.42403     0.72691   0.25913E+06
    31.19000     0.48461     0.72691   0.21711E+06
    31.19000     0.54518     0.72691   0.16345E+06
    31.19000     0.60576     0.72691   0.13124E+06
    31.19000     0.66633     0.72691   0.12671E+06
    31.19000     0.72691     0.72691   0.12896E+06
    31.19000     0.78748     0.72691   0.11855E+06
    31.19000     0.84806     0.72691   0.96214E+05
    31.19000     0.90864     0.72691   0.73352E+05
    31.19000     0.96921     0.72691   0.55712E+05
    31.19000     1.02979     0.72691   0.41680E+05
    31.19000     1.09036     0.72691   0.29327E+05
    31.19000     1.15094     0.72691   0.18796E+05
    31.19000     1.21151     0.72691   0.10321E+05
    31.19000     1.27209     0.72691   0.38120E+04
    31.19000     1.33266     0.72691   0.00000E+00
    31.19000     1.39324     0.72691   0.00000E+00
    31.19000     1.45382     0.72691   0.00000E+00
    31.19000     1.51439     0.72691   0.00000E+00
    31.19000    -1.51439     0.78748   0.00000E+00
    31.19000    -1.45382     0.78748   0.00000E+00
    31.19000    -1.39324     0.78748   0.00000E+00
    31.19000    -1.33266     0.78748   0.00000E+00
    31.19000    -1.27209     0.78748   0.10812E+04
    31.19000    -1.21151     0.78748   0.54563E+04
    31.19000    -1.15094     0.78748   0.10545E+05
    31.19000    -1.09036     0.78748   0.16776E+05
    31.19000    -1.02979     0.78748   0.25858E+05
    31.19000    -0.96921     0.78748   0.38868E+05
    31.19000    -0.90864     0.78748   0.56138E+05
    31.19000    -0.84806     0.78748   0.78419E+05
    31.19000    -0.78748     0.78748   0.10714E+06
    31.19000    -0.72691     0.78748   0.14295E+06
    31.19000    -0.66633     0.78748   0.18344E+06
    31.19000    -0.60576     0.78748   0.22189E+06
    31.19000    -0.54518     0.78748   0.24899E+06
    31.19000    -0.48461     0.78748   0.25647E+06
    31.19000    -0.42403     0.78748   0.23875E+06
    31.19000    -0.36345     0.78748   0.19398E+06
    31.19000    -0.30288     0.78748   0.13052E+06
    31.19000    -0.24230     0.78748   0.74588E+05
    31.19000    -0.18173     0.78748   0.60799E+05
    31.19000    -0.12115     0.78748   0.10251E+06
    31.19000    -0.06058     0.78748   0.17291E+06
    31.19000     0.00000     0.78748   0.22614E+06
    31.19000     0.06058     0.78748   0.23964E+06
    31.19000     0.12115     0.78748   0.22984E+06
    31.19000     0.18173     0.78748   0.22815E+06
    31.19000     0.24230     0.78748   0.24934E+06
    31.19000     0.30288     0.78748   0.28193E+06
    31.19000     0.36345     0.78748   0.29895E+06
    31.19000     0.42403     0.78748   0.27749E+06
    31.19000     0.48461     0.78748   0.21868E+06
    31.19000     0.54518     0.78748   0.15196E+06
    31.19000     0.60576     0.78748   0.11183E+06
    31.19000     0.66633     0.78748   0.10655E+06
    31.19000     0.72691     0.78748   0.11499E+06
    31.19000     0.78748     0.78748   0.11364E+06
    31.19000     0.84806     0.78748   0.98157E+05
    31.19000     0.90864     0.78748   0.77599E+05
    31.19000     0.96921     0.78748   0.58632E+05
    31.19000     1.02979     0.78748   0.41785E+05
    31.19000     1.09036     0.78748   0.26856E+05
    31.19000     1.15094     0.78748   0.14896E+05
    31.19000     1.21151     0.78748   0.63875E+04
    31.19000     1.27209     0.78748   0.10890E+04
    31.19000     1.33266     0.78748   0.00000E+00
    31.19000     1.39324     0.78748   0.00000E+00
    31.19000     1.45382     0.78748   0.00000E+00
    31.19000     1.51439     0.78748   0.00000E+00
    31.19000    -1.51439     0.84806   0.00000E+00
    31.19000    -1.45382     0.84806   0.00000E+00
    31.19000    -1.39324     0.84806   0.00000E+00
    31.19000    -1.33266     0.84806   0.00000E+00
    31.19000    -1.27209     0.84806   0.00000E+00
    31.19000    -1.21151     0.84806   0.21980E+04
    31.19000    -1.15094     0.84806   0.65515E+04
    31.19000    -1.09036     0.84806   0.12144E+05
    31.19000    -1.02979     0.84806   0.19307E+05
    31.19000    -0.96921     0.84806   0.27863E+05
    31.19000    -0.90864     0.84806   0.37535E+05
    31.19000    -0.84806     0.84806   0.49259E+05
    31.19000    -0.78748     0.84806   0.65314E+05
    31.19000    -0.72691     0.84806   0.87686E+05
    31.19000    -0.66633     0.84806   0.11554E+06
    31.19000    -0.60576     0.84806   0.14379E+06
    31.19000    -0.54518     0.84806   0.16528E+06
    31.19000    -0.48461     0.84806   0.17553E+06
    31.19000    -0.42403     0.84806   0.17369E+06
    31.19000    -0.36345     0.84806   0.15852E+06
    31.19000    -0.30288     0.84806   0.12936E+06
    31.19000    -0.24230     0.84806   0.96453E+05
    31.19000    -0.18173     0.84806   0.83810E+05
    31.19000    -0.12115     0.84806   0.11003E+06
    31.19000    -0.06058     0.84806   0.16535E+06
    31.19000     0.00000     0.84806   0.21799E+06
    31.19000     0.06058     0.84806   0.24599E+06
    31.19000     0.12115     0.84806   0.25541E+06
    31.19000     0.18173     0.84806   0.26512E+06
    31.19000     0.24230     0.84806   0.28255E+06
    31.19000     0.30288     0.84806   0.29723E+06
    31.19000     0.36345     0.84806   0.29062E+06
    31.19000     0.42403     0.84806   0.25001E+06
    31.19000     0.48461     0.84806   0.18134E+06
    31.19000     0.54518     0.84806   0.11190E+06
    31.19000     0.60576     0.84806   0.72014E+05
    31.19000     0.66633     0.84806   0.68523E+05
    31.19000     0.72691     0.84806   0.80878E+05
    31.19000     0.78748     0.84806   0.85061E+05
    31.19000     0.84806     0.84806   0.74893E+05
    31.19000     0.90864     0.84806   0.58340E+05
    31.19000     0.96921     0.84806   0.42472E+05
    31.19000     1.02979     0.84806   0.28609E+05
    31.19000     1.09036     0.84806   0.16785E+05
    31.19000     1.15094     0.84806   0.78676E+04
    31.19000     1.21151     0.84806   0.21944E+04
    31.19000     1.27209     0.84806   0.00000E+00
    31.19000     1.33266     0.84806   0.00000E+00
    31.19000     1.39324     0.84806   0.00000E+00
    31.19000     1.45382     0.84806   0.00000E+00
    31.19000     1.51439     0.84806   0.00000E+00
    31.19000    -1.51439     0.90864   0.00000E+00
    31.19000    -1.45382     0.90864   0.00000E+00
    31.19000    -1.39324     0.90864   0.00000E+00
    31.19000    -1.33266     0.90864   0.00000E+00
    31.19000    -1.27209     0.90864   0.00000E+00
    31.19000    -1.21151     0.90864   0.00000E+00
    31.19000    -1.15094     0.90864   0.28674E+04
    31.19000    -1.09036     0.90864   0.69543E+04
    31.19000    -1.02979     0.90864   0.11709E+05
    31.19000    -0.96921     0.90864   0.16447E+05
    31.19000    -0.90864     0.90864   0.20769E+05
    31.19000    -0.84806     0.90864   0.25532E+05
    31.19000    -0.78748     0.90864   0.32643E+05
    31.19000    -0.72691     0.90864   0.43553E+05
    31.19000    -0.66633     0.90864   0.57592E+05
    31.19000    -0.60576     0.90864   0.71655E+05
    31.19000    -0.54518     0.90864   0.82917E+05
    31.19000    -0.48461     0.90864   0.92951E+05
    31.19000    -0.42403     0.90864   0.10625E+06
    31.19000    -0.36345     0.90864   0.12127E+06
    31.19000    -0.30288     0.90864   0.12668E+06
    31.19000    -0.24230     0.90864   0.11448E+06
    31.19000    -0.18173     0.90864   0.95885E+05
    31.19000    -0.12115     0.90864   0.94778E+05
    31.19000    -0.06058     0.90864   0.12243E+06
    31.19000     0.00000     0.90864   0.16638E+06
    31.19000     0.06058     0.90864   0.20706E+06
    31.19000     0.12115     0.90864   0.23681E+06
    31.19000     0.18173     0.90864   0.25803E+06
    31.19000     0.24230     0.90864   0.27050E+06
    31.19000     0.30288     0.90864   0.26782E+06
    31.19000     0.36345     0.90864   0.24278E+06
    31.19000     0.42403     0.90864   0.19326E+06
    31.19000     0.48461     0.90864   0.12791E+06
    31.19000     0.54518     0.90864   0.68161E+05
    31.19000     0.60576     0.90864   0.36339E+05
    31.19000     0.66633     0.90864   0.36100E+05
    31.19000     0.72691     0.90864   0.49008E+05
    31.19000     0.78748     0.90864   0.54116E+05
    31.19000     0.84806     0.90864   0.46342E+05
    31.19000     0.90864     0.90864   0.33401E+05
    31.19000     0.96921     0.90864   0.22087E+05
    31.19000     1.02979     0.90864   0.13432E+05
    31.19000     1.09036     0.90864   0.68104E+04
    31.19000     1.15094     0.90864   0.23357E+04
    31.19000     1.21151     0.90864   0.00000E+00
    31.19000     1.27209     0.90864   0.00000E+00
    31.19000     1.33266     0.90864   0.00000E+00
    31.19000     1.39324     0.90864   0.00000E+00
    31.19000     1.45382     0.90864   0.00000E+00
    31.19000     1.51439     0.90864   0.00000E+00
    31.19000    -1.51439     0.96921   0.00000E+00
    31.19000    -1.45382     0.96921   0.00000E+00
    31.19000    -1.39324     0.96921   0.00000E+00
    31.19000    -1.33266     0.96921   0.00000E+00
    31.19000    -1.27209     0.96921   0.00000E+00
    31.19000    -1.21151     0.96921   0.00000E+00
    31.19000    -1.15094     0.96921   0.38852E+03
    31.19000    -1.09036     0.96921   0.30161E+04
    31.19000    -1.02979     0.96921   0.61256E+04
    31.19000    -0.96921     0.96921   0.86889E+04
    31.19000    -0.90864     0.96921   0.10191E+05
    31.19000    -0.84806     0.96921   0.11250E+05
    31.19000    -0.78748     0.96921   0.13128E+05
    31.19000    -0.72691     0.96921   0.16467E+05
    31.19000    -0.66633     0.96921   0.20721E+05
    31.19000    -0.60576     0.96921   0.24889E+05
    31.19000    -0.54518     0.96921   0.29868E+05
    31.19000    -0.48461     0.96921   0.40936E+05
    31.19000    -0.42403     0.96921   0.64771E+05
    31.19000    -0.36345     0.96921   0.98844E+05
    31.19000    -0.30288     0.96921   0.12532E+06
    31.19000    -0.24230     0.96921   0.12423E+06
    31.19000    -0.18173     0.96921   0.96674E+05
    31.19000    -0.12115     0.96921   0.68722E+05
    31.19000    -0.06058     0.96921   0.67545E+05
    31.19000     0.00000     0.96921   0.97750E+05
    31.19000     0.06058     0.96921   0.14345E+06
    31.19000     0.12115     0.96921   0.18609E+06
    31.19000     0.18173     0.96921   0.21420E+06
    31.19000     0.24230     0.96921   0.22217E+06
    31.19000     0.30288     0.96921   0.20853E+06
    31.19000     0.36345     0.96921   0.17586E+06
    31.19000     0.42403     0.96921   0.12950E+06
    31.19000     0.48461     0.96921   0.78066E+05
    31.19000     0.54518     0.96921   0.35527E+05
    31.19000     0.60576     0.96921   0.15472E+05
    31.19000     0.66633     0.96921   0.18468E+05
    31.19000     0.72691     0.96921   0.29551E+05
    31.19000     0.78748     0.96921   0.32903E+05
    31.19000     0.84806     0.96921   0.25864E+05
    31.19000     0.90864     0.96921   0.15832E+05
    31.19000     0.96921     0.96921   0.85522E+04
    31.19000     1.02979     0.96921   0.42528E+04
    31.19000     1.09036     0.96921   0.16148E+04
    31.19000     1.15094     0.96921   0.16972E+03
    31.19000     1.21151     0.96921   0.00000E+00
    31.19000     1.27209     0.96921   0.00000E+00
    31.19000     1.33266     0.96921   0.00000E+00
    31.19000     1.39324     0.96921   0.00000E+00
    31.19000     1.45382     0.96921   0.00000E+00
    31.19000     1.51439     0.96921   0.00000E+00
    31.19000    -1.51439     1.02979   0.00000E+00
    31.19000    -1.45382     1.02979   0.00000E+00
    31.19000    -1.39324     1.02979   0.00000E+00
    31.19000    -1.33266     1.02979   0.00000E+00
    31.19000    -1.27209     1.02979   0.00000E+00
    31.19000    -1.21151     1.02979   0.00000E+00
    31.19000    -1.15094     1.02979   0.00000E+00
    31.19000    -1.09036     1.02979   0.55327E+03
    31.19000    -1.02979     1.02979   0.26979E+04
    31.19000    -0.96921     1.02979   0.45064E+04
    31.19000    -0.90864     1.02979   0.51252E+04
    31.19000    -0.84806     1.02979   0.47913E+04
    31.19000    -0.78748     1.02979   0.43726E+04
    31.19000    -0.72691     1.02979   0.43571E+04
    31.19000    -0.66633     1.02979   0.48254E+04
    31.19000    -0.60576     1.02979   0.63667E+04
    31.19000    -0.54518     1.02979   0.11251E+05
    31.19000    -0.48461     1.02979   0.24410E+05
    31.19000    -0.42403     1.02979   0.51146E+05
    31.19000    -0.36345     1.02979   0.88801E+05
    31.19000    -0.30288     1.02979   0.12014E+06
    31.19000    -0.24230     1.02979   0.12268E+06
    31.19000    -0.18173     1.02979   0.91267E+05
    31.19000    -0.12115     1.02979   0.48497E+05
    31.19000    -0.06058     1.02979   0.27076E+05
    31.19000     0.00000     1.02979   0.42260E+05
    31.19000     0.06058     1.02979   0.83465E+05
    31.19000     0.12115     1.02979   0.12784E+06
    31.19000     0.18173     1.02979   0.15643E+06
    31.19000     0.24230     1.02979   0.16095E+06
    31.19000     0.30288     1.02979   0.14348E+06
    31.19000     0.36345     1.02979   0.11233E+06
    31.19000     0.42403     1.02979   0.76119E+05
    31.19000     0.48461     1.02979   0.41609E+05
    31.19000     0.54518     1.02979   0.16152E+05
    31.19000     0.60576     1.02979   0.63819E+04
    31.19000     0.66633     1.02979   0.11004E+05
    31.19000     0.72691     1.02979   0.19124E+05
    31.19000     0.78748     1.02979   0.20308E+05
    31.19000     0.84806     1.02979   0.14097E+05
    31.19000     0.90864     1.02979   0.68498E+04
    31.19000     0.96921     1.02979   0.26340E+04
    31.19000     1.02979     1.02979   0.89054E+03
    31.19000     1.09036     1.02979   0.13534E+03
    31.19000     1.15094     1.02979   0.00000E+00
    31.19000     1.21151     1.02979   0.00000E+00
    31.19000     1.27209     1.02979   0.00000E+00
    31.19000     1.33266     1.02979   0.00000E+00
    31.19000     1.39324     1.02979   0.00000E+00
    31.19000     1.45382     1.02979   0.00000E+00
    31.19000     1.51439     1.02979   0.00000E+00
    31.19000    -1.51439     1.09036   0.00000E+00
    31.19000    -1.45382     1.09036   0.00000E+00
    31.19000    -1.39324     1.09036   0.00000E+00
    31.19000    -1.33266     1.09036   0.00000E+00
    31.19000    -1.27209     1.09036   0.00000E+00
    31.19000    -1.21151     1.09036   0.00000E+00
    31.19000    -1.15094     1.09036   0.00000E+00
    31.19000    -1.09036     1.09036   0.00000E+00
    31.19000    -1.02979     1.09036   0.50340E+03
    31.19000    -0.96921     1.09036   0.20748E+04
    31.19000    -0.90864     1.09036   0.28823E+04
    31.19000    -0.84806     1.09036   0.26065E+04
    31.19000    -0.78748     1.09036   0.19074E+04
    31.19000    -0.72691     1.09036   0.16200E+04
    31.19000    -0.66633     1.09036   0.25379E+04
    31.19000    -0.60576     1.09036   0.57804E+04
    31.19000    -0.54518     1.09036   0.12887E+05
    31.19000    -0.48461     1.09036   0.26160E+05
    31.19000    -0.42403     1.09036   0.48392E+05
    31.19000    -0.36345     1.09036   0.78474E+05
    31.19000    -0.30288     1.09036   0.10512E+06
    31.19000    -0.24230     1.09036   0.11001E+06
    31.19000    -0.18173     1.09036   0.84334E+05
    31.19000    -0.12115     1.09036   0.42271E+05
    31.19000    -0.06058     1.09036   0.12566E+05
    31.19000     0.00000     1.09036   0.14661E+05
    31.19000     0.06058     1.09036   0.44451E+05
    31.19000     0.12115     1.09036   0.81381E+05
    31.19000     0.18173     1.09036   0.10521E+06
    31.19000     0.24230     1.09036   0.10707E+06
    31.19000     0.30288     1.09036   0.90492E+05
    31.19000     0.36345     1.09036   0.65363E+05
    31.19000     0.42403     1.09036   0.40302E+05
    31.19000     0.48461     1.09036   0.19762E+05
    31.19000     0.54518     1.09036   0.65903E+04
    31.19000     0.60576     1.09036   0.30806E+04
    31.19000     0.66633     1.09036   0.73452E+04
    31.19000     0.72691     1.09036   0.12302E+05
    31.19000     0.78748     1.09036   0.11992E+05
    31.19000     0.84806     1.09036   0.72507E+04
    31.19000     0.90864     1.09036   0.27395E+04
    31.19000     0.96921     1.09036   0.67368E+03
    31.19000     1.02979     1.09036   0.85480E+02
    31.19000     1.09036     1.09036   0.00000E+00
    31.19000     1.15094     1.09036   0.00000E+00
    31.19000     1.21151     1.09036   0.00000E+00
    31.19000     1.27209     1.09036   0.00000E+00
    31.19000     1.33266     1.09036   0.00000E+00
    31.19000     1.39324     1.09036   0.00000E+00
    31.19000     1.45382     1.09036   0.00000E+00
    31.19000     1.51439     1.09036   0.00000E+00
    31.19000    -1.51439     1.15094   0.00000E+00
    31.19000    -1.45382     1.15094   0.00000E+00
    31.19000    -1.39324     1.15094   0.00000E+00
    31.19000    -1.33266     1.15094   0.00000E+00
    31.19000    -1.27209     1.15094   0.00000E+00
    31.19000    -1.21151     1.15094   0.00000E+00
    31.19000    -1.15094     1.15094   0.00000E+00
    31.19000    -1.09036     1.15094   0.00000E+00
    31.19000    -1.02979     1.15094   0.00000E+00
    31.19000    -0.96921     1.15094   0.28627E+03
    31.19000    -0.90864     1.15094   0.13757E+04
    31.19000    -0.84806     1.15094   0.17808E+04
    31.19000    -0.78748     1.15094   0.17692E+04
    31.19000    -0.72691     1.15094   0.23669E+04
    31.19000    -0.66633     1.15094   0.46251E+04
    31.19000    -0.60576     1.15094   0.93166E+04
    31.19000    -0.54518     1.15094   0.16671E+05
    31.19000    -0.48461     1.15094   0.26793E+05
    31.19000    -0.42403     1.15094   0.40955E+05
    31.19000    -0.36345     1.15094   0.60328E+05
    31.19000    -0.30288     1.15094   0.80493E+05
    31.19000    -0.24230     1.15094   0.89259E+05
    31.19000    -0.18173     1.15094   0.76004E+05
    31.19000    -0.12115     1.15094   0.45283E+05
    31.19000    -0.06058     1.15094   0.17093E+05
    31.19000     0.00000     1.15094   0.10342E+05
    31.19000     0.06058     1.15094   0.26883E+05
    31.19000     0.12115     1.15094   0.52118E+05
    31.19000     0.18173     1.15094   0.68651E+05
    31.19000     0.24230     1.15094   0.68407E+05
    31.19000     0.30288     1.15094   0.54742E+05
    31.19000     0.36345     1.15094   0.36420E+05
    31.19000     0.42403     1.15094   0.20337E+05
    31.19000     0.48461     1.15094   0.89975E+04
    31.19000     0.54518     1.15094   0.28537E+04
    31.19000     0.60576     1.15094   0.20440E+04
    31.19000     0.66633     1.15094   0.48286E+04
    31.19000     0.72691     1.15094   0.71219E+04
    31.19000     0.78748     1.15094   0.61229E+04
    31.19000     0.84806     1.15094   0.30981E+04
    31.19000     0.90864     1.15094   0.84442E+03
    31.19000     0.96921     1.15094   0.67497E+02
    31.19000     1.02979     1.15094   0.00000E+00
    31.19000     1.09036     1.15094   0.00000E+00
    31.19000     1.15094     1.15094   0.00000E+00
    31.19000     1.21151     1.15094   0.00000E+00
    31.19000     1.27209     1.15094   0.00000E+00
    31.19000     1.33266     1.15094   0.00000E+00
    31.19000     1.39324     1.15094   0.00000E+00
    31.19000     1.45382     1.15094   0.00000E+00
    31.19000     1.51439     1.15094   0.00000E+00
    31.19000    -1.51439     1.21151   0.00000E+00
    31.19000    -1.45382     1.21151   0.00000E+00
    31.19000    -1.39324     1.21151   0.00000E+00
    31.19000    -1.33266     1.21151   0.00000E+00
    31.19000    -1.27209     1.21151   0.00000E+00
    31.19000    -1.21151     1.21151   0.00000E+00
    31.19000    -1.15094     1.21151   0.00000E+00
    31.19000    -1.09036     1.21151   0.00000E+00
    31.19000    -1.02979     1.21151   0.00000E+00
    31.19000    -0.96921     1.21151   0.00000E+00
    31.19000    -0.90864     1.21151   0.00000E+00
    31.19000    -0.84806     1.21151   0.78472E+03
    31.19000    -0.78748     1.21151   0.13989E+04
    31.19000    -0.72691     1.21151   0.25110E+04
    31.19000    -0.66633     1.21151   0.49402E+04
    31.19000    -0.60576     1.21151   0.89193E+04
    31.19000    -0.54518     1.21151   0.13981E+05
    31.19000    -0.48461     1.21151   0.19581E+05
    31.19000    -0.42403     1.21151   0.26633E+05
    31.19000    -0.36345     1.21151   0.37647E+05
    31.19000    -0.30288     1.21151   0.52635E+05
    31.19000    -0.24230     1.21151   0.64653E+05
    31.19000    -0.18173     1.21151   0.63492E+05
    31.19000    -0.12115     1.21151   0.46863E+05
    31.19000    -0.06058     1.21151   0.25802E+05
    31.19000     0.00000     1.21151   0.15598E+05
    31.19000     0.06058     1.21151   0.21595E+05
    31.19000     0.12115     1.21151   0.35554E+05
    31.19000     0.18173     1.21151   0.44844E+05
    31.19000     0.24230     1.21151   0.43135E+05
    31.19000     0.30288     1.21151   0.32926E+05
    31.19000     0.36345     1.21151   0.20630E+05
    31.19000     0.42403     1.21151   0.10866E+05
    31.19000     0.48461     1.21151   0.48056E+04
    31.19000     0.54518     1.21151   0.19957E+04
    31.19000     0.60576     1.21151   0.18183E+04
    31.19000     0.66633     1.21151   0.29705E+04
    31.19000     0.72691     1.21151   0.34340E+04
    31.19000     0.78748     1.21151   0.23307E+04
    31.19000     0.84806     1.21151   0.78141E+03
    31.19000     0.90864     1.21151   0.00000E+00
    31.19000     0.96921     1.21151   0.00000E+00
    31.19000     1.02979     1.21151   0.00000E+00
    31.19000     1.09036     1.21151   0.00000E+00
    31.19000     1.15094     1.21151   0.00000E+00
    31.19000     1.21151     1.21151   0.00000E+00
    31.19000     1.27209     1.21151   0.00000E+00
    31.19000     1.33266     1.21151   0.00000E+00
    31.19000     1.39324     1.21151   0.00000E+00
    31.19000     1.45382     1.21151   0.00000E+00
    31.19000     1.51439     1.21151   0.00000E+00
    31.19000    -1.51439     1.27209   0.00000E+00
    31.19000    -1.45382     1.27209   0.00000E+00
    31.19000    -1.39324     1.27209   0.00000E+00
    31.19000    -1.33266     1.27209   0.00000E+00
    31.19000    -1.27209     1.27209   0.00000E+00
    31.19000    -1.21151     1.27209   0.00000E+00
    31.19000    -1.15094     1.27209   0.00000E+00
    31.19000    -1.09036     1.27209   0.00000E+00
    31.19000    -1.02979     1.27209   0.00000E+00
    31.19000    -0.96921     1.27209   0.00000E+00
    31.19000    -0.90864     1.27209   0.00000E+00
    31.19000    -0.84806     1.27209   0.00000E+00
    31.19000    -0.78748     1.27209   0.32975E+03
    31.19000    -0.72691     1.27209   0.11838E+04
    31.19000    -0.66633     1.27209   0.27246E+04
    31.19000    -0.60576     1.27209   0.49114E+04
    31.19000    -0.54518     1.27209   0.72618E+04
    31.19000    -0.48461     1.27209   0.94797E+04
    31.19000    -0.42403     1.27209   0.12394E+05
    31.19000    -0.36345     1.27209   0.18305E+05
    31.19000    -0.30288     1.27209   0.28718E+05
    31.19000    -0.24230     1.27209   0.40463E+05
    31.19000    -0.18173     1.27209   0.46008E+05
    31.19000    -0.12115     1.27209   0.40550E+05
    31.19000    -0.06058     1.27209   0.28365E+05
    31.19000     0.00000     1.27209   0.19458E+05
    31.19000     0.06058     1.27209   0.19560E+05
    31.19000     0.12115     1.27209   0.25247E+05
    31.19000     0.18173     1.27209   0.28942E+05
    31.19000     0.24230     1.27209   0.26588E+05
    31.19000     0.30288     1.27209   0.19778E+05
    31.19000     0.36345     1.27209   0.12379E+05
    31.19000     0.42403     1.27209   0.68828E+04
    31.19000     0.48461     1.27209   0.36595E+04
    31.19000     0.54518     1.27209   0.21529E+04
    31.19000     0.60576     1.27209   0.17316E+04
    31.19000     0.66633     1.27209   0.16284E+04
    31.19000     0.72691     1.27209   0.11407E+04
    31.19000     0.78748     1.27209   0.33765E+03
    31.19000     0.84806     1.27209   0.00000E+00
    31.19000     0.90864     1.27209   0.00000E+00
    31.19000     0.96921     1.27209   0.00000E+00
    31.19000     1.02979     1.27209   0.00000E+00
    31.19000     1.09036     1.27209   0.00000E+00
    31.19000     1.15094     1.27209   0.00000E+00
    31.19000     1.21151     1.27209   0.00000E+00
    31.19000     1.27209     1.27209   0.00000E+00
    31.19000     1.33266     1.27209   0.00000E+00
    31.19000     1.39324     1.27209   0.00000E+00
    31.19000     1.45382     1.27209   0.00000E+00
    31.19000     1.51439     1.27209   0.00000E+00
    31.19000    -1.51439     1.33266   0.00000E+00
    31.19000    -1.45382     1.33266   0.00000E+00
    31.19000    -1.39324     1.33266   0.00000E+00
    31.19000    -1.33266     1.33266   0.00000E+00
    31.19000    -1.27209     1.33266   0.00000E+00
    31.19000    -1.21151     1.33266   0.00000E+00
    31.19000    -1.15094     1.33266   0.00000E+00
    31.19000    -1.09036     1.33266   0.00000E+00
    31.19000    -1.02979     1.33266   0.00000E+00
    31.19000    -0.96921     1.33266   0.00000E+00
    31.19000    -0.90864     1.33266   0.00000E+00
    31.19000    -0.84806     1.33266   0.00000E+00
    31.19000    -0.78748     1.33266   0.00000E+00
    31.19000    -0.72691     1.33266   0.00000E+00
    31.19000    -0.66633     1.33266   0.49008E+03
    31.19000    -0.60576     1.33266   0.13048E+04
    31.19000    -0.54518     1.33266   0.20918E+04
    31.19000    -0.48461     1.33266   0.27619E+04
    31.19000    -0.42403     1.33266   0.38458E+04
    31.19000    -0.36345     1.33266   0.66425E+04
    31.19000    -0.30288     1.33266   0.12474E+05
    31.19000    -0.24230     1.33266   0.20577E+05
    31.19000    -0.18173     1.33266   0.27041E+05
    31.19000    -0.12115     1.33266   0.27789E+05
    31.19000    -0.06058     1.33266   0.23168E+05
    31.19000     0.00000     1.33266   0.17974E+05
    31.19000     0.06058     1.33266   0.16215E+05
    31.19000     0.12115     1.33266   0.17221E+05
    31.19000     0.18173     1.33266   0.17560E+05
    31.19000     0.24230     1.33266   0.15317E+05
    31.19000     0.30288     1.33266   0.11379E+05
    31.19000     0.36345     1.33266   0.75444E+04
    31.19000     0.42403     1.33266   0.47551E+04
    31.19000     0.48461     1.33266   0.29908E+04
    31.19000     0.54518     1.33266   0.18988E+04
    31.19000     0.60576     1.33266   0.11403E+04
    31.19000     0.66633     1.33266   0.48249E+03
    31.19000     0.72691     1.33266   0.00000E+00
    31.19000     0.78748     1.33266   0.00000E+00
    31.19000     0.84806     1.33266   0.00000E+00
    31.19000     0.90864     1.33266   0.00000E+00
    31.19000     0.96921     1.33266   0.00000E+00
    31.19000     1.02979     1.33266   0.00000E+00
    31.19000     1.09036     1.33266   0.00000E+00
    31.19000     1.15094     1.33266   0.00000E+00
    31.19000     1.21151     1.33266   0.00000E+00
    31.19000     1.27209     1.33266   0.00000E+00
    31.19000     1.33266     1.33266   0.00000E+00
    31.19000     1.39324     1.33266   0.00000E+00
    31.19000     1.45382     1.33266   0.00000E+00
    31.19000     1.51439     1.33266   0.00000E+00
    31.19000    -1.51439     1.39324   0.00000E+00
    31.19000    -1.45382     1.39324   0.00000E+00
    31.19000    -1.39324     1.39324   0.00000E+00
    31.19000    -1.33266     1.39324   0.00000E+00
    31.19000    -1.27209     1.39324   0.00000E+00
    31.19000    -1.21151     1.39324   0.00000E+00
    31.19000    -1.15094     1.39324   0.00000E+00
    31.19000    -1.09036     1.39324   0.00000E+00
    31.19000    -1.02979     1.39324   0.00000E+00
    31.19000    -0.96921     1.39324   0.00000E+00
    31.19000    -0.90864     1.39324   0.00000E+00
    31.19000    -0.84806     1.39324   0.00000E+00
    31.19000    -0.78748     1.39324   0.00000E+00
    31.19000    -0.72691     1.39324   0.00000E+00
    31.19000    -0.66633     1.39324   0.00000E+00
    31.19000    -0.60576     1.39324   0.00000E+00
    31.19000    -0.54518     1.39324   0.18832E+03
    31.19000    -0.48461     1.39324   0.39158E+03
    31.19000    -0.42403     1.39324   0.71726E+03
    31.19000    -0.36345     1.39324   0.16314E+04
    31.19000    -0.30288     1.39324   0.38232E+04
    31.19000    -0.24230     1.39324   0.75698E+04
    31.19000    -0.18173     1.39324   0.11738E+05
    31.19000    -0.12115     1.39324   0.14187E+05
    31.19000    -0.06058     1.39324   0.13911E+05
    31.19000     0.00000     1.39324   0.12167E+05
    31.19000     0.06058     1.39324   0.10789E+05
    31.19000     0.12115     1.39324   0.10096E+05
    31.19000     0.18173     1.39324   0.91656E+04
    31.19000     0.24230     1.39324   0.74993E+04
    31.19000     0.30288     1.39324   0.55148E+04
    31.19000     0.36345     1.39324   0.37633E+04
    31.19000     0.42403     1.39324   0.24034E+04
    31.19000     0.48461     1.39324   0.13526E+04
    31.19000     0.54518     1.39324   0.51880E+03
    31.19000     0.60576     1.39324   0.00000E+00
    31.19000     0.66633     1.39324   0.00000E+00
    31.19000     0.72691     1.39324   0.00000E+00
    31.19000     0.78748     1.39324   0.00000E+00
    31.19000     0.84806     1.39324   0.00000E+00
    31.19000     0.90864     1.39324   0.00000E+00
    31.19000     0.96921     1.39324   0.00000E+00
    31.19000     1.02979     1.39324   0.00000E+00
    31.19000     1.09036     1.39324   0.00000E+00
    31.19000     1.15094     1.39324   0.00000E+00
    31.19000     1.21151     1.39324   0.00000E+00
    31.19000     1.27209     1.39324   0.00000E+00
    31.19000     1.33266     1.39324   0.00000E+00
    31.19000     1.39324     1.39324   0.00000E+00
    31.19000     1.45382     1.39324   0.00000E+00
    31.19000     1.51439     1.39324   0.00000E+00
    31.19000    -1.51439     1.45382   0.00000E+00
    31.19000    -1.45382     1.45382   0.00000E+00
    31.19000    -1.39324     1.45382   0.00000E+00
    31.19000    -1.33266     1.45382   0.00000E+00
    31.19000    -1.27209     1.45382   0.00000E+00
    31.19000    -1.21151     1.45382   0.00000E+00
    31.19000    -1.15094     1.45382   0.00000E+00
    31.19000    -1.09036     1.45382   0.00000E+00
    31.19000    -1.02979     1.45382   0.00000E+00
    31.19000    -0.96921     1.45382   0.00000E+00
    31.19000    -0.90864     1.45382   0.00000E+00
    31.19000    -0.84806     1.45382   0.00000E+00
    31.19000    -0.78748     1.45382   0.00000E+00
    31.19000    -0.72691     1.45382   0.00000E+00
    31.19000    -0.66633     1.45382   0.00000E+00
    31.19000    -0.60576     1.45382   0.00000E+00
    31.19000    -0.54518     1.45382   0.00000E+00
    31.19000    -0.48461     1.45382   0.00000E+00
    31.19000    -0.42403     1.45382   0.00000E+00
    31.19000    -0.36345     1.45382   0.13167E+03
    31.19000    -0.30288     1.45382   0.51735E+03
    31.19000    -0.24230     1.45382   0.14279E+04
    31.19000    -0.18173     1.45382   0.28817E+04
    31.19000    -0.12115     1.45382   0.43317E+04
    31.19000    -0.06058     1.45382   0.50885E+04
    31.19000     0.00000     1.45382   0.50339E+04
    31.19000     0.06058     1.45382   0.45511E+04
    31.19000     0.12115     1.45382   0.39046E+04
    31.19000     0.18173     1.45382   0.30993E+04
    31.19000     0.24230     1.45382   0.21886E+04
    31.19000     0.30288     1.45382   0.13273E+04
    31.19000     0.36345     1.45382   0.59495E+03
    31.19000     0.42403     1.45382   0.00000E+00
    31.19000     0.48461     1.45382   0.00000E+00
    31.19000     0.54518     1.45382   0.00000E+00
    31.19000     0.60576     1.45382   0.00000E+00
    31.19000     0.66633     1.45382   0.00000E+00
    31.19000     0.72691     1.45382   0.00000E+00
    31.19000     0.78748     1.45382   0.00000E+00
    31.19000     0.84806     1.45382   0.00000E+00
    31.19000     0.90864     1.45382   0.00000E+00
    31.19000     0.96921     1.45382   0.00000E+00
    31.19000     1.02979     1.45382   0.00000E+00
    31.19000     1.09036     1.45382   0.00000E+00
    31.19000     1.15094     1.45382   0.00000E+00
    31.19000     1.21151     1.45382   0.00000E+00
    31.19000     1.27209     1.45382   0.00000E+00
    31.19000     1.33266     1.45382   0.00000E+00
    31.19000     1.39324     1.45382   0.00000E+00
    31.19000     1.45382     1.45382   0.00000E+00
    31.19000     1.51439     1.45382   0.00000E+00
    31.19000    -1.51439     1.51439   0.00000E+00
    31.19000    -1.45382     1.51439   0.00000E+00
    31.19000    -1.39324     1.51439   0.00000E+00
    31.19000    -1.33266     1.51439   0.00000E+00
    31.19000    -1.27209     1.51439   0.00000E+00
    31.19000    -1.21151     1.51439   0.00000E+00
    31.19000    -1.15094     1.51439   0.00000E+00
    31.19000    -1.09036     1.51439   0.00000E+00
    31.19000    -1.02979     1.51439   0.00000E+00
    31.19000    -0.96921     1.51439   0.00000E+00
    31.19000    -0.90864     1.51439   0.00000E+00
    31.19000    -0.84806     1.51439   0.00000E+00
    31.19000    -0.78748     1.51439   0.00000E+00
    31.19000    -0.72691     1.51439   0.00000E+00
    31.19000    -0.66633     1.51439   0.00000E+00
    31.19000    -0.60576     1.51439   0.00000E+00
    31.19000    -0.54518     1.51439   0.00000E+00
    31.19000    -0.48461     1.51439   0.00000E+00
    31.19000    -0.42403     1.51439   0.00000E+00
    31.19000    -0.36345     1.51439   0.00000E+00
    31.19000    -0.30288     1.51439   0.00000E+00
    31.19000    -0.24230     1.51439   0.00000E+00
    31.19000    -0.18173     1.51439   0.00000E+00
    31.19000    -0.12115     1.51439   0.00000E+00
    31.19000    -0.06058     1.51439   0.00000E+00
    31.19000     0.00000     1.51439   0.00000E+00
    31.19000     0.06058     1.51439   0.00000E+00
    31.19000     0.12115     1.51439   0.00000E+00
    31.19000     0.18173     1.51439   0.00000E+00
    31.19000     0.24230     1.51439   0.00000E+00
    31.19000     0.30288     1.51439   0.00000E+00
    31.19000     0.36345     1.51439   0.00000E+00
    31.19000     0.42403     1.51439   0.00000E+00
    31.19000     0.48461     1.51439   0.00000E+00
    31.19000     0.54518     1.51439   0.00000E+00
    31.19000     0.60576     1.51439   0.00000E+00
    31.19000     0.66633     1.51439   0.00000E+00
    31.19000     0.72691     1.51439   0.00000E+00
    31.19000     0.78748     1.51439   0.00000E+00
    31.19000     0.84806     1.51439   0.00000E+00
    31.19000     0.90864     1.51439   0.00000E+00
    31.19000     0.96921     1.51439   0.00000E+00
    31.19000     1.02979     1.51439   0.00000E+00
    31.19000     1.09036     1.51439   0.00000E+00
    31.19000     1.15094     1.51439   0.00000E+00
    31.19000     1.21151     1.51439   0.00000E+00
    31.19000     1.27209     1.51439   0.00000E+00
    31.19000     1.33266     1.51439   0.00000E+00
    31.19000     1.39324     1.51439   0.00000E+00
    31.19000     1.45382     1.51439   0.00000E+00
    31.19000     1.51439     1.51439   0.00000E+00
