# Supplementary material for: Femtosecond concerted rotation of molecules on a 2D material interface
Source: Nat Commun. 2026 Feb 27;17:2110. doi: 10.1038/s41467-026-69801-6 (PMC12954116; doi:10.1038/s41467-026-69801-6)
Supplement: Supplementary file 6 — Source Data 4 [file 41467_2026_69801_MOESM6_ESM.zip › FigS17/r.data]

# Pulse duration   photon energy   intensity   polarization        angle
#  80.00 fs         31.19 eV         1.00 a.u.       0.37  0.00  0.93   -0.00°
Number of Values:            2601
#  Energy, eV      qx          qz         signal, a.u.
    31.19000    -1.51439    -1.51439   0.00000E+00
    31.19000    -1.45382    -1.51439   0.00000E+00
    31.19000    -1.39324    -1.51439   0.00000E+00
    31.19000    -1.33266    -1.51439   0.00000E+00
    31.19000    -1.27209    -1.51439   0.00000E+00
    31.19000    -1.21151    -1.51439   0.00000E+00
    31.19000    -1.15094    -1.51439   0.00000E+00
    31.19000    -1.09036    -1.51439   0.00000E+00
    31.19000    -1.02979    -1.51439   0.00000E+00
    31.19000    -0.96921    -1.51439   0.00000E+00
    31.19000    -0.90864    -1.51439   0.00000E+00
    31.19000    -0.84806    -1.51439   0.00000E+00
    31.19000    -0.78748    -1.51439   0.00000E+00
    31.19000    -0.72691    -1.51439   0.00000E+00
    31.19000    -0.66633    -1.51439   0.00000E+00
    31.19000    -0.60576    -1.51439   0.00000E+00
    31.19000    -0.54518    -1.51439   0.00000E+00
    31.19000    -0.48461    -1.51439   0.00000E+00
    31.19000    -0.42403    -1.51439   0.00000E+00
    31.19000    -0.36345    -1.51439   0.00000E+00
    31.19000    -0.30288    -1.51439   0.00000E+00
    31.19000    -0.24230    -1.51439   0.00000E+00
    31.19000    -0.18173    -1.51439   0.00000E+00
    31.19000    -0.12115    -1.51439   0.00000E+00
    31.19000    -0.06058    -1.51439   0.00000E+00
    31.19000     0.00000    -1.51439   0.00000E+00
    31.19000     0.06058    -1.51439   0.00000E+00
    31.19000     0.12115    -1.51439   0.00000E+00
    31.19000     0.18173    -1.51439   0.00000E+00
    31.19000     0.24230    -1.51439   0.00000E+00
    31.19000     0.30288    -1.51439   0.00000E+00
    31.19000     0.36345    -1.51439   0.00000E+00
    31.19000     0.42403    -1.51439   0.00000E+00
    31.19000     0.48461    -1.51439   0.00000E+00
    31.19000     0.54518    -1.51439   0.00000E+00
    31.19000     0.60576    -1.51439   0.00000E+00
    31.19000     0.66633    -1.51439   0.00000E+00
    31.19000     0.72691    -1.51439   0.00000E+00
    31.19000     0.78748    -1.51439   0.00000E+00
    31.19000     0.84806    -1.51439   0.00000E+00
    31.19000     0.90864    -1.51439   0.00000E+00
    31.19000     0.96921    -1.51439   0.00000E+00
    31.19000     1.02979    -1.51439   0.00000E+00
    31.19000     1.09036    -1.51439   0.00000E+00
    31.19000     1.15094    -1.51439   0.00000E+00
    31.19000     1.21151    -1.51439   0.00000E+00
    31.19000     1.27209    -1.51439   0.00000E+00
    31.19000     1.33266    -1.51439   0.00000E+00
    31.19000     1.39324    -1.51439   0.00000E+00
    31.19000     1.45382    -1.51439   0.00000E+00
    31.19000     1.51439    -1.51439   0.00000E+00
    31.19000    -1.51439    -1.45382   0.00000E+00
    31.19000    -1.45382    -1.45382   0.00000E+00
    31.19000    -1.39324    -1.45382   0.00000E+00
    31.19000    -1.33266    -1.45382   0.00000E+00
    31.19000    -1.27209    -1.45382   0.00000E+00
    31.19000    -1.21151    -1.45382   0.00000E+00
    31.19000    -1.15094    -1.45382   0.00000E+00
    31.19000    -1.09036    -1.45382   0.00000E+00
    31.19000    -1.02979    -1.45382   0.00000E+00
    31.19000    -0.96921    -1.45382   0.00000E+00
    31.19000    -0.90864    -1.45382   0.00000E+00
    31.19000    -0.84806    -1.45382   0.00000E+00
    31.19000    -0.78748    -1.45382   0.00000E+00
    31.19000    -0.72691    -1.45382   0.00000E+00
    31.19000    -0.66633    -1.45382   0.00000E+00
    31.19000    -0.60576    -1.45382   0.00000E+00
    31.19000    -0.54518    -1.45382   0.00000E+00
    31.19000    -0.48461    -1.45382   0.00000E+00
    31.19000    -0.42403    -1.45382   0.00000E+00
    31.19000    -0.36345    -1.45382   0.63971E+03
    31.19000    -0.30288    -1.45382   0.13501E+04
    31.19000    -0.24230    -1.45382   0.20612E+04
    31.19000    -0.18173    -1.45382   0.26971E+04
    31.19000    -0.12115    -1.45382   0.32190E+04
    31.19000    -0.06058    -1.45382   0.37161E+04
    31.19000     0.00000    -1.45382   0.42156E+04
    31.19000     0.06058    -1.45382   0.43753E+04
    31.19000     0.12115    -1.45382   0.37431E+04
    31.19000     0.18173    -1.45382   0.24306E+04
    31.19000     0.24230    -1.45382   0.11286E+04
    31.19000     0.30288    -1.45382   0.35721E+03
    31.19000     0.36345    -1.45382   0.71729E+02
    31.19000     0.42403    -1.45382   0.00000E+00
    31.19000     0.48461    -1.45382   0.00000E+00
    31.19000     0.54518    -1.45382   0.00000E+00
    31.19000     0.60576    -1.45382   0.00000E+00
    31.19000     0.66633    -1.45382   0.00000E+00
    31.19000     0.72691    -1.45382   0.00000E+00
    31.19000     0.78748    -1.45382   0.00000E+00
    31.19000     0.84806    -1.45382   0.00000E+00
    31.19000     0.90864    -1.45382   0.00000E+00
    31.19000     0.96921    -1.45382   0.00000E+00
    31.19000     1.02979    -1.45382   0.00000E+00
    31.19000     1.09036    -1.45382   0.00000E+00
    31.19000     1.15094    -1.45382   0.00000E+00
    31.19000     1.21151    -1.45382   0.00000E+00
    31.19000     1.27209    -1.45382   0.00000E+00
    31.19000     1.33266    -1.45382   0.00000E+00
    31.19000     1.39324    -1.45382   0.00000E+00
    31.19000     1.45382    -1.45382   0.00000E+00
    31.19000     1.51439    -1.45382   0.00000E+00
    31.19000    -1.51439    -1.39324   0.00000E+00
    31.19000    -1.45382    -1.39324   0.00000E+00
    31.19000    -1.39324    -1.39324   0.00000E+00
    31.19000    -1.33266    -1.39324   0.00000E+00
    31.19000    -1.27209    -1.39324   0.00000E+00
    31.19000    -1.21151    -1.39324   0.00000E+00
    31.19000    -1.15094    -1.39324   0.00000E+00
    31.19000    -1.09036    -1.39324   0.00000E+00
    31.19000    -1.02979    -1.39324   0.00000E+00
    31.19000    -0.96921    -1.39324   0.00000E+00
    31.19000    -0.90864    -1.39324   0.00000E+00
    31.19000    -0.84806    -1.39324   0.00000E+00
    31.19000    -0.78748    -1.39324   0.00000E+00
    31.19000    -0.72691    -1.39324   0.00000E+00
    31.19000    -0.66633    -1.39324   0.00000E+00
    31.19000    -0.60576    -1.39324   0.00000E+00
    31.19000    -0.54518    -1.39324   0.63284E+03
    31.19000    -0.48461    -1.39324   0.16091E+04
    31.19000    -0.42403    -1.39324   0.27295E+04
    31.19000    -0.36345    -1.39324   0.39599E+04
    31.19000    -0.30288    -1.39324   0.52512E+04
    31.19000    -0.24230    -1.39324   0.64459E+04
    31.19000    -0.18173    -1.39324   0.72606E+04
    31.19000    -0.12115    -1.39324   0.76892E+04
    31.19000    -0.06058    -1.39324   0.84204E+04
    31.19000     0.00000    -1.39324   0.10165E+05
    31.19000     0.06058    -1.39324   0.12249E+05
    31.19000     0.12115    -1.39324   0.12706E+05
    31.19000     0.18173    -1.39324   0.10416E+05
    31.19000     0.24230    -1.39324   0.65331E+04
    31.19000     0.30288    -1.39324   0.31776E+04
    31.19000     0.36345    -1.39324   0.13462E+04
    31.19000     0.42403    -1.39324   0.66221E+03
    31.19000     0.48461    -1.39324   0.43083E+03
    31.19000     0.54518    -1.39324   0.22766E+03
    31.19000     0.60576    -1.39324   0.00000E+00
    31.19000     0.66633    -1.39324   0.00000E+00
    31.19000     0.72691    -1.39324   0.00000E+00
    31.19000     0.78748    -1.39324   0.00000E+00
    31.19000     0.84806    -1.39324   0.00000E+00
    31.19000     0.90864    -1.39324   0.00000E+00
    31.19000     0.96921    -1.39324   0.00000E+00
    31.19000     1.02979    -1.39324   0.00000E+00
    31.19000     1.09036    -1.39324   0.00000E+00
    31.19000     1.15094    -1.39324   0.00000E+00
    31.19000     1.21151    -1.39324   0.00000E+00
    31.19000     1.27209    -1.39324   0.00000E+00
    31.19000     1.33266    -1.39324   0.00000E+00
    31.19000     1.39324    -1.39324   0.00000E+00
    31.19000     1.45382    -1.39324   0.00000E+00
    31.19000     1.51439    -1.39324   0.00000E+00
    31.19000    -1.51439    -1.33266   0.00000E+00
    31.19000    -1.45382    -1.33266   0.00000E+00
    31.19000    -1.39324    -1.33266   0.00000E+00
    31.19000    -1.33266    -1.33266   0.00000E+00
    31.19000    -1.27209    -1.33266   0.00000E+00
    31.19000    -1.21151    -1.33266   0.00000E+00
    31.19000    -1.15094    -1.33266   0.00000E+00
    31.19000    -1.09036    -1.33266   0.00000E+00
    31.19000    -1.02979    -1.33266   0.00000E+00
    31.19000    -0.96921    -1.33266   0.00000E+00
    31.19000    -0.90864    -1.33266   0.00000E+00
    31.19000    -0.84806    -1.33266   0.00000E+00
    31.19000    -0.78748    -1.33266   0.00000E+00
    31.19000    -0.72691    -1.33266   0.00000E+00
    31.19000    -0.66633    -1.33266   0.70962E+03
    31.19000    -0.60576    -1.33266   0.16429E+04
    31.19000    -0.54518    -1.33266   0.26704E+04
    31.19000    -0.48461    -1.33266   0.39585E+04
    31.19000    -0.42403    -1.33266   0.56340E+04
    31.19000    -0.36345    -1.33266   0.77492E+04
    31.19000    -0.30288    -1.33266   0.10169E+05
    31.19000    -0.24230    -1.33266   0.12274E+05
    31.19000    -0.18173    -1.33266   0.13077E+05
    31.19000    -0.12115    -1.33266   0.12408E+05
    31.19000    -0.06058    -1.33266   0.12120E+05
    31.19000     0.00000    -1.33266   0.14878E+05
    31.19000     0.06058    -1.33266   0.20648E+05
    31.19000     0.12115    -1.33266   0.25368E+05
    31.19000     0.18173    -1.33266   0.24705E+05
    31.19000     0.24230    -1.33266   0.18725E+05
    31.19000     0.30288    -1.33266   0.11513E+05
    31.19000     0.36345    -1.33266   0.66437E+04
    31.19000     0.42403    -1.33266   0.45193E+04
    31.19000     0.48461    -1.33266   0.36779E+04
    31.19000     0.54518    -1.33266   0.29071E+04
    31.19000     0.60576    -1.33266   0.18446E+04
    31.19000     0.66633    -1.33266   0.71895E+03
    31.19000     0.72691    -1.33266   0.00000E+00
    31.19000     0.78748    -1.33266   0.00000E+00
    31.19000     0.84806    -1.33266   0.00000E+00
    31.19000     0.90864    -1.33266   0.00000E+00
    31.19000     0.96921    -1.33266   0.00000E+00
    31.19000     1.02979    -1.33266   0.00000E+00
    31.19000     1.09036    -1.33266   0.00000E+00
    31.19000     1.15094    -1.33266   0.00000E+00
    31.19000     1.21151    -1.33266   0.00000E+00
    31.19000     1.27209    -1.33266   0.00000E+00
    31.19000     1.33266    -1.33266   0.00000E+00
    31.19000     1.39324    -1.33266   0.00000E+00
    31.19000     1.45382    -1.33266   0.00000E+00
    31.19000     1.51439    -1.33266   0.00000E+00
    31.19000    -1.51439    -1.27209   0.00000E+00
    31.19000    -1.45382    -1.27209   0.00000E+00
    31.19000    -1.39324    -1.27209   0.00000E+00
    31.19000    -1.33266    -1.27209   0.00000E+00
    31.19000    -1.27209    -1.27209   0.00000E+00
    31.19000    -1.21151    -1.27209   0.00000E+00
    31.19000    -1.15094    -1.27209   0.00000E+00
    31.19000    -1.09036    -1.27209   0.00000E+00
    31.19000    -1.02979    -1.27209   0.00000E+00
    31.19000    -0.96921    -1.27209   0.00000E+00
    31.19000    -0.90864    -1.27209   0.00000E+00
    31.19000    -0.84806    -1.27209   0.00000E+00
    31.19000    -0.78748    -1.27209   0.51388E+03
    31.19000    -0.72691    -1.27209   0.17592E+04
    31.19000    -0.66633    -1.27209   0.26375E+04
    31.19000    -0.60576    -1.27209   0.30615E+04
    31.19000    -0.54518    -1.27209   0.38385E+04
    31.19000    -0.48461    -1.27209   0.56032E+04
    31.19000    -0.42403    -1.27209   0.85003E+04
    31.19000    -0.36345    -1.27209   0.12513E+05
    31.19000    -0.30288    -1.27209   0.17210E+05
    31.19000    -0.24230    -1.27209   0.21047E+05
    31.19000    -0.18173    -1.27209   0.21700E+05
    31.19000    -0.12115    -1.27209   0.18399E+05
    31.19000    -0.06058    -1.27209   0.14466E+05
    31.19000     0.00000    -1.27209   0.15915E+05
    31.19000     0.06058    -1.27209   0.25266E+05
    31.19000     0.12115    -1.27209   0.37168E+05
    31.19000     0.18173    -1.27209   0.42630E+05
    31.19000     0.24230    -1.27209   0.38063E+05
    31.19000     0.30288    -1.27209   0.28172E+05
    31.19000     0.36345    -1.27209   0.19778E+05
    31.19000     0.42403    -1.27209   0.15258E+05
    31.19000     0.48461    -1.27209   0.12739E+05
    31.19000     0.54518    -1.27209   0.10102E+05
    31.19000     0.60576    -1.27209   0.69601E+04
    31.19000     0.66633    -1.27209   0.39817E+04
    31.19000     0.72691    -1.27209   0.18120E+04
    31.19000     0.78748    -1.27209   0.50418E+03
    31.19000     0.84806    -1.27209   0.00000E+00
    31.19000     0.90864    -1.27209   0.00000E+00
    31.19000     0.96921    -1.27209   0.00000E+00
    31.19000     1.02979    -1.27209   0.00000E+00
    31.19000     1.09036    -1.27209   0.00000E+00
    31.19000     1.15094    -1.27209   0.00000E+00
    31.19000     1.21151    -1.27209   0.00000E+00
    31.19000     1.27209    -1.27209   0.00000E+00
    31.19000     1.33266    -1.27209   0.00000E+00
    31.19000     1.39324    -1.27209   0.00000E+00
    31.19000     1.45382    -1.27209   0.00000E+00
    31.19000     1.51439    -1.27209   0.00000E+00
    31.19000    -1.51439    -1.21151   0.00000E+00
    31.19000    -1.45382    -1.21151   0.00000E+00
    31.19000    -1.39324    -1.21151   0.00000E+00
    31.19000    -1.33266    -1.21151   0.00000E+00
    31.19000    -1.27209    -1.21151   0.00000E+00
    31.19000    -1.21151    -1.21151   0.00000E+00
    31.19000    -1.15094    -1.21151   0.00000E+00
    31.19000    -1.09036    -1.21151   0.00000E+00
    31.19000    -1.02979    -1.21151   0.00000E+00
    31.19000    -0.96921    -1.21151   0.00000E+00
    31.19000    -0.90864    -1.21151   0.00000E+00
    31.19000    -0.84806    -1.21151   0.11108E+04
    31.19000    -0.78748    -1.21151   0.33827E+04
    31.19000    -0.72691    -1.21151   0.51455E+04
    31.19000    -0.66633    -1.21151   0.49761E+04
    31.19000    -0.60576    -1.21151   0.40033E+04
    31.19000    -0.54518    -1.21151   0.45924E+04
    31.19000    -0.48461    -1.21151   0.78232E+04
    31.19000    -0.42403    -1.21151   0.13414E+05
    31.19000    -0.36345    -1.21151   0.20907E+05
    31.19000    -0.30288    -1.21151   0.29319E+05
    31.19000    -0.24230    -1.21151   0.35835E+05
    31.19000    -0.18173    -1.21151   0.36292E+05
    31.19000    -0.12115    -1.21151   0.28728E+05
    31.19000    -0.06058    -1.21151   0.17604E+05
    31.19000     0.00000    -1.21151   0.13105E+05
    31.19000     0.06058    -1.21151   0.22767E+05
    31.19000     0.12115    -1.21151   0.42602E+05
    31.19000     0.18173    -1.21151   0.59164E+05
    31.19000     0.24230    -1.21151   0.62223E+05
    31.19000     0.30288    -1.21151   0.53486E+05
    31.19000     0.36345    -1.21151   0.41772E+05
    31.19000     0.42403    -1.21151   0.32745E+05
    31.19000     0.48461    -1.21151   0.25938E+05
    31.19000     0.54518    -1.21151   0.19287E+05
    31.19000     0.60576    -1.21151   0.12709E+05
    31.19000     0.66633    -1.21151   0.73910E+04
    31.19000     0.72691    -1.21151   0.40138E+04
    31.19000     0.78748    -1.21151   0.22403E+04
    31.19000     0.84806    -1.21151   0.11148E+04
    31.19000     0.90864    -1.21151   0.00000E+00
    31.19000     0.96921    -1.21151   0.00000E+00
    31.19000     1.02979    -1.21151   0.00000E+00
    31.19000     1.09036    -1.21151   0.00000E+00
    31.19000     1.15094    -1.21151   0.00000E+00
    31.19000     1.21151    -1.21151   0.00000E+00
    31.19000     1.27209    -1.21151   0.00000E+00
    31.19000     1.33266    -1.21151   0.00000E+00
    31.19000     1.39324    -1.21151   0.00000E+00
    31.19000     1.45382    -1.21151   0.00000E+00
    31.19000     1.51439    -1.21151   0.00000E+00
    31.19000    -1.51439    -1.15094   0.00000E+00
    31.19000    -1.45382    -1.15094   0.00000E+00
    31.19000    -1.39324    -1.15094   0.00000E+00
    31.19000    -1.33266    -1.15094   0.00000E+00
    31.19000    -1.27209    -1.15094   0.00000E+00
    31.19000    -1.21151    -1.15094   0.00000E+00
    31.19000    -1.15094    -1.15094   0.00000E+00
    31.19000    -1.09036    -1.15094   0.00000E+00
    31.19000    -1.02979    -1.15094   0.00000E+00
    31.19000    -0.96921    -1.15094   0.66621E+02
    31.19000    -0.90864    -1.15094   0.11324E+04
    31.19000    -0.84806    -1.15094   0.43601E+04
    31.19000    -0.78748    -1.15094   0.86626E+04
    31.19000    -0.72691    -1.15094   0.10384E+05
    31.19000    -0.66633    -1.15094   0.79853E+04
    31.19000    -0.60576    -1.15094   0.49642E+04
    31.19000    -0.54518    -1.15094   0.61716E+04
    31.19000    -0.48461    -1.15094   0.13063E+05
    31.19000    -0.42403    -1.15094   0.24087E+05
    31.19000    -0.36345    -1.15094   0.37514E+05
    31.19000    -0.30288    -1.15094   0.51408E+05
    31.19000    -0.24230    -1.15094   0.61606E+05
    31.19000    -0.18173    -1.15094   0.62037E+05
    31.19000    -0.12115    -1.15094   0.49092E+05
    31.19000    -0.06058    -1.15094   0.27496E+05
    31.19000     0.00000    -1.15094   0.11431E+05
    31.19000     0.06058    -1.15094   0.15498E+05
    31.19000     0.12115    -1.15094   0.40721E+05
    31.19000     0.18173    -1.15094   0.71062E+05
    31.19000     0.24230    -1.15094   0.87178E+05
    31.19000     0.30288    -1.15094   0.82983E+05
    31.19000     0.36345    -1.15094   0.66826E+05
    31.19000     0.42403    -1.15094   0.49364E+05
    31.19000     0.48461    -1.15094   0.34879E+05
    31.19000     0.54518    -1.15094   0.23111E+05
    31.19000     0.60576    -1.15094   0.13881E+05
    31.19000     0.66633    -1.15094   0.77358E+04
    31.19000     0.72691    -1.15094   0.45539E+04
    31.19000     0.78748    -1.15094   0.33246E+04
    31.19000     0.84806    -1.15094   0.27450E+04
    31.19000     0.90864    -1.15094   0.17838E+04
    31.19000     0.96921    -1.15094   0.33485E+03
    31.19000     1.02979    -1.15094   0.00000E+00
    31.19000     1.09036    -1.15094   0.00000E+00
    31.19000     1.15094    -1.15094   0.00000E+00
    31.19000     1.21151    -1.15094   0.00000E+00
    31.19000     1.27209    -1.15094   0.00000E+00
    31.19000     1.33266    -1.15094   0.00000E+00
    31.19000     1.39324    -1.15094   0.00000E+00
    31.19000     1.45382    -1.15094   0.00000E+00
    31.19000     1.51439    -1.15094   0.00000E+00
    31.19000    -1.51439    -1.09036   0.00000E+00
    31.19000    -1.45382    -1.09036   0.00000E+00
    31.19000    -1.39324    -1.09036   0.00000E+00
    31.19000    -1.33266    -1.09036   0.00000E+00
    31.19000    -1.27209    -1.09036   0.00000E+00
    31.19000    -1.21151    -1.09036   0.00000E+00
    31.19000    -1.15094    -1.09036   0.00000E+00
    31.19000    -1.09036    -1.09036   0.00000E+00
    31.19000    -1.02979    -1.09036   0.49873E+02
    31.19000    -0.96921    -1.09036   0.73495E+03
    31.19000    -0.90864    -1.09036   0.36734E+04
    31.19000    -0.84806    -1.09036   0.10001E+05
    31.19000    -0.78748    -1.09036   0.16600E+05
    31.19000    -0.72691    -1.09036   0.17483E+05
    31.19000    -0.66633    -1.09036   0.11590E+05
    31.19000    -0.60576    -1.09036   0.62180E+04
    31.19000    -0.54518    -1.09036   0.99073E+04
    31.19000    -0.48461    -1.09036   0.24344E+05
    31.19000    -0.42403    -1.09036   0.45281E+05
    31.19000    -0.36345    -1.09036   0.68183E+05
    31.19000    -0.30288    -1.09036   0.89525E+05
    31.19000    -0.24230    -1.09036   0.10414E+06
    31.19000    -0.18173    -1.09036   0.10481E+06
    31.19000    -0.12115    -1.09036   0.86579E+05
    31.19000    -0.06058    -1.09036   0.53524E+05
    31.19000     0.00000    -1.09036   0.22272E+05
    31.19000     0.06058    -1.09036   0.14438E+05
    31.19000     0.12115    -1.09036   0.38639E+05
    31.19000     0.18173    -1.09036   0.79222E+05
    31.19000     0.24230    -1.09036   0.10775E+06
    31.19000     0.30288    -1.09036   0.10746E+06
    31.19000     0.36345    -1.09036   0.84255E+05
    31.19000     0.42403    -1.09036   0.55196E+05
    31.19000     0.48461    -1.09036   0.32186E+05
    31.19000     0.54518    -1.09036   0.17626E+05
    31.19000     0.60576    -1.09036   0.95278E+04
    31.19000     0.66633    -1.09036   0.56966E+04
    31.19000     0.72691    -1.09036   0.43866E+04
    31.19000     0.78748    -1.09036   0.42369E+04
    31.19000     0.84806    -1.09036   0.43069E+04
    31.19000     0.90864    -1.09036   0.38485E+04
    31.19000     0.96921    -1.09036   0.24527E+04
    31.19000     1.02979    -1.09036   0.56225E+03
    31.19000     1.09036    -1.09036   0.00000E+00
    31.19000     1.15094    -1.09036   0.00000E+00
    31.19000     1.21151    -1.09036   0.00000E+00
    31.19000     1.27209    -1.09036   0.00000E+00
    31.19000     1.33266    -1.09036   0.00000E+00
    31.19000     1.39324    -1.09036   0.00000E+00
    31.19000     1.45382    -1.09036   0.00000E+00
    31.19000     1.51439    -1.09036   0.00000E+00
    31.19000    -1.51439    -1.02979   0.00000E+00
    31.19000    -1.45382    -1.02979   0.00000E+00
    31.19000    -1.39324    -1.02979   0.00000E+00
    31.19000    -1.33266    -1.02979   0.00000E+00
    31.19000    -1.27209    -1.02979   0.00000E+00
    31.19000    -1.21151    -1.02979   0.00000E+00
    31.19000    -1.15094    -1.02979   0.00000E+00
    31.19000    -1.09036    -1.02979   0.76452E+02
    31.19000    -1.02979    -1.02979   0.68621E+03
    31.19000    -0.96921    -1.02979   0.28001E+04
    31.19000    -0.90864    -1.02979   0.85808E+04
    31.19000    -0.84806    -1.02979   0.18536E+05
    31.19000    -0.78748    -1.02979   0.27121E+05
    31.19000    -0.72691    -1.02979   0.26058E+05
    31.19000    -0.66633    -1.02979   0.15560E+05
    31.19000    -0.60576    -1.02979   0.82073E+04
    31.19000    -0.54518    -1.02979   0.17429E+05
    31.19000    -0.48461    -1.02979   0.44742E+05
    31.19000    -0.42403    -1.02979   0.81141E+05
    31.19000    -0.36345    -1.02979   0.11708E+06
    31.19000    -0.30288    -1.02979   0.14673E+06
    31.19000    -0.24230    -1.02979   0.16502E+06
    31.19000    -0.18173    -1.02979   0.16570E+06
    31.19000    -0.12115    -1.02979   0.14409E+06
    31.19000    -0.06058    -1.02979   0.10292E+06
    31.19000     0.00000    -1.02979   0.57838E+05
    31.19000     0.06058    -1.02979   0.33787E+05
    31.19000     0.12115    -1.02979   0.46816E+05
    31.19000     0.18173    -1.02979   0.85813E+05
    31.19000     0.24230    -1.02979   0.11811E+06
    31.19000     0.30288    -1.02979   0.11812E+06
    31.19000     0.36345    -1.02979   0.88224E+05
    31.19000     0.42403    -1.02979   0.50515E+05
    31.19000     0.48461    -1.02979   0.23650E+05
    31.19000     0.54518    -1.02979   0.11419E+05
    31.19000     0.60576    -1.02979   0.81891E+04
    31.19000     0.66633    -1.02979   0.79857E+04
    31.19000     0.72691    -1.02979   0.79533E+04
    31.19000     0.78748    -1.02979   0.75843E+04
    31.19000     0.84806    -1.02979   0.71263E+04
    31.19000     0.90864    -1.02979   0.64663E+04
    31.19000     0.96921    -1.02979   0.50957E+04
    31.19000     1.02979    -1.02979   0.29021E+04
    31.19000     1.09036    -1.02979   0.58884E+03
    31.19000     1.15094    -1.02979   0.00000E+00
    31.19000     1.21151    -1.02979   0.00000E+00
    31.19000     1.27209    -1.02979   0.00000E+00
    31.19000     1.33266    -1.02979   0.00000E+00
    31.19000     1.39324    -1.02979   0.00000E+00
    31.19000     1.45382    -1.02979   0.00000E+00
    31.19000     1.51439    -1.02979   0.00000E+00
    31.19000    -1.51439    -0.96921   0.00000E+00
    31.19000    -1.45382    -0.96921   0.00000E+00
    31.19000    -1.39324    -0.96921   0.00000E+00
    31.19000    -1.33266    -0.96921   0.00000E+00
    31.19000    -1.27209    -0.96921   0.00000E+00
    31.19000    -1.21151    -0.96921   0.00000E+00
    31.19000    -1.15094    -0.96921   0.12112E+03
    31.19000    -1.09036    -0.96921   0.12367E+04
    31.19000    -1.02979    -0.96921   0.36631E+04
    31.19000    -0.96921    -0.96921   0.85364E+04
    31.19000    -0.90864    -0.96921   0.17929E+05
    31.19000    -0.84806    -0.96921   0.31392E+05
    31.19000    -0.78748    -0.96921   0.41142E+05
    31.19000    -0.72691    -0.96921   0.37135E+05
    31.19000    -0.66633    -0.96921   0.21586E+05
    31.19000    -0.60576    -0.96921   0.13313E+05
    31.19000    -0.54518    -0.96921   0.31267E+05
    31.19000    -0.48461    -0.96921   0.76039E+05
    31.19000    -0.42403    -0.96921   0.13156E+06
    31.19000    -0.36345    -0.96921   0.18104E+06
    31.19000    -0.30288    -0.96921   0.21616E+06
    31.19000    -0.24230    -0.96921   0.23422E+06
    31.19000    -0.18173    -0.96921   0.23347E+06
    31.19000    -0.12115    -0.96921   0.21210E+06
    31.19000    -0.06058    -0.96921   0.17076E+06
    31.19000     0.00000    -0.96921   0.11887E+06
    31.19000     0.06058    -0.96921   0.77702E+05
    31.19000     0.12115    -0.96921   0.68212E+05
    31.19000     0.18173    -0.96921   0.89382E+05
    31.19000     0.24230    -0.96921   0.11413E+06
    31.19000     0.30288    -0.96921   0.11413E+06
    31.19000     0.36345    -0.96921   0.86606E+05
    31.19000     0.42403    -0.96921   0.52187E+05
    31.19000     0.48461    -0.96921   0.30509E+05
    31.19000     0.54518    -0.96921   0.24327E+05
    31.19000     0.60576    -0.96921   0.24860E+05
    31.19000     0.66633    -0.96921   0.24351E+05
    31.19000     0.72691    -0.96921   0.21096E+05
    31.19000     0.78748    -0.96921   0.16898E+05
    31.19000     0.84806    -0.96921   0.13474E+05
    31.19000     0.90864    -0.96921   0.11012E+05
    31.19000     0.96921    -0.96921   0.87036E+04
    31.19000     1.02979    -0.96921   0.59589E+04
    31.19000     1.09036    -0.96921   0.29546E+04
    31.19000     1.15094    -0.96921   0.38937E+03
    31.19000     1.21151    -0.96921   0.00000E+00
    31.19000     1.27209    -0.96921   0.00000E+00
    31.19000     1.33266    -0.96921   0.00000E+00
    31.19000     1.39324    -0.96921   0.00000E+00
    31.19000     1.45382    -0.96921   0.00000E+00
    31.19000     1.51439    -0.96921   0.00000E+00
    31.19000    -1.51439    -0.90864   0.00000E+00
    31.19000    -1.45382    -0.90864   0.00000E+00
    31.19000    -1.39324    -0.90864   0.00000E+00
    31.19000    -1.33266    -0.90864   0.00000E+00
    31.19000    -1.27209    -0.90864   0.00000E+00
    31.19000    -1.21151    -0.90864   0.00000E+00
    31.19000    -1.15094    -0.90864   0.19274E+04
    31.19000    -1.09036    -0.90864   0.58437E+04
    31.19000    -1.02979    -0.90864   0.12090E+05
    31.19000    -0.96921    -0.90864   0.21263E+05
    31.19000    -0.90864    -0.90864   0.34827E+05
    31.19000    -0.84806    -0.90864   0.51492E+05
    31.19000    -0.78748    -0.90864   0.62022E+05
    31.19000    -0.72691    -0.90864   0.55303E+05
    31.19000    -0.66633    -0.90864   0.35570E+05
    31.19000    -0.60576    -0.90864   0.27467E+05
    31.19000    -0.54518    -0.90864   0.55022E+05
    31.19000    -0.48461    -0.90864   0.11706E+06
    31.19000    -0.42403    -0.90864   0.18899E+06
    31.19000    -0.36345    -0.90864   0.24584E+06
    31.19000    -0.30288    -0.90864   0.27792E+06
    31.19000    -0.24230    -0.90864   0.28825E+06
    31.19000    -0.18173    -0.90864   0.28337E+06
    31.19000    -0.12115    -0.90864   0.26648E+06
    31.19000    -0.06058    -0.90864   0.23487E+06
    31.19000     0.00000    -0.90864   0.18626E+06
    31.19000     0.06058    -0.90864   0.13111E+06
    31.19000     0.12115    -0.90864   0.92349E+05
    31.19000     0.18173    -0.90864   0.84578E+05
    31.19000     0.24230    -0.90864   0.96951E+05
    31.19000     0.30288    -0.90864   0.10485E+06
    31.19000     0.36345    -0.90864   0.96834E+05
    31.19000     0.42403    -0.90864   0.82305E+05
    31.19000     0.48461    -0.90864   0.74194E+05
    31.19000     0.54518    -0.90864   0.73116E+05
    31.19000     0.60576    -0.90864   0.70773E+05
    31.19000     0.66633    -0.90864   0.61928E+05
    31.19000     0.72691    -0.90864   0.48620E+05
    31.19000     0.78748    -0.90864   0.35696E+05
    31.19000     0.84806    -0.90864   0.25978E+05
    31.19000     0.90864    -0.90864   0.19339E+05
    31.19000     0.96921    -0.90864   0.14347E+05
    31.19000     1.02979    -0.90864   0.99763E+04
    31.19000     1.09036    -0.90864   0.60194E+04
    31.19000     1.15094    -0.90864   0.25790E+04
    31.19000     1.21151    -0.90864   0.00000E+00
    31.19000     1.27209    -0.90864   0.00000E+00
    31.19000     1.33266    -0.90864   0.00000E+00
    31.19000     1.39324    -0.90864   0.00000E+00
    31.19000     1.45382    -0.90864   0.00000E+00
    31.19000     1.51439    -0.90864   0.00000E+00
    31.19000    -1.51439    -0.84806   0.00000E+00
    31.19000    -1.45382    -0.84806   0.00000E+00
    31.19000    -1.39324    -0.84806   0.00000E+00
    31.19000    -1.33266    -0.84806   0.00000E+00
    31.19000    -1.27209    -0.84806   0.00000E+00
    31.19000    -1.21151    -0.84806   0.18641E+04
    31.19000    -1.15094    -0.84806   0.69029E+04
    31.19000    -1.09036    -0.84806   0.15084E+05
    31.19000    -1.02979    -0.84806   0.26272E+05
    31.19000    -0.96921    -0.84806   0.40245E+05
    31.19000    -0.90864    -0.84806   0.57889E+05
    31.19000    -0.84806    -0.84806   0.77786E+05
    31.19000    -0.78748    -0.84806   0.90344E+05
    31.19000    -0.72691    -0.84806   0.83681E+05
    31.19000    -0.66633    -0.84806   0.62648E+05
    31.19000    -0.60576    -0.84806   0.55359E+05
    31.19000    -0.54518    -0.84806   0.89283E+05
    31.19000    -0.48461    -0.84806   0.16128E+06
    31.19000    -0.42403    -0.84806   0.23894E+06
    31.19000    -0.36345    -0.84806   0.29054E+06
    31.19000    -0.30288    -0.84806   0.30760E+06
    31.19000    -0.24230    -0.84806   0.30190E+06
    31.19000    -0.18173    -0.84806   0.29017E+06
    31.19000    -0.12115    -0.84806   0.28057E+06
    31.19000    -0.06058    -0.84806   0.26555E+06
    31.19000     0.00000    -0.84806   0.22874E+06
    31.19000     0.06058    -0.84806   0.16668E+06
    31.19000     0.12115    -0.84806   0.10233E+06
    31.19000     0.18173    -0.84806   0.67882E+05
    31.19000     0.24230    -0.84806   0.73727E+05
    31.19000     0.30288    -0.84806   0.10177E+06
    31.19000     0.36345    -0.84806   0.12856E+06
    31.19000     0.42403    -0.84806   0.14536E+06
    31.19000     0.48461    -0.84806   0.15415E+06
    31.19000     0.54518    -0.84806   0.15473E+06
    31.19000     0.60576    -0.84806   0.14337E+06
    31.19000     0.66633    -0.84806   0.12031E+06
    31.19000     0.72691    -0.84806   0.92034E+05
    31.19000     0.78748    -0.84806   0.66134E+05
    31.19000     0.84806    -0.84806   0.46356E+05
    31.19000     0.90864    -0.84806   0.32377E+05
    31.19000     0.96921    -0.84806   0.22331E+05
    31.19000     1.02979    -0.84806   0.14865E+05
    31.19000     1.09036    -0.84806   0.93917E+04
    31.19000     1.15094    -0.84806   0.52884E+04
    31.19000     1.21151    -0.84806   0.18683E+04
    31.19000     1.27209    -0.84806   0.00000E+00
    31.19000     1.33266    -0.84806   0.00000E+00
    31.19000     1.39324    -0.84806   0.00000E+00
    31.19000     1.45382    -0.84806   0.00000E+00
    31.19000     1.51439    -0.84806   0.00000E+00
    31.19000    -1.51439    -0.78748   0.00000E+00
    31.19000    -1.45382    -0.78748   0.00000E+00
    31.19000    -1.39324    -0.78748   0.00000E+00
    31.19000    -1.33266    -0.78748   0.00000E+00
    31.19000    -1.27209    -0.78748   0.91446E+03
    31.19000    -1.21151    -0.78748   0.55455E+04
    31.19000    -1.15094    -0.78748   0.13340E+05
    31.19000    -1.09036    -0.78748   0.24525E+05
    31.19000    -1.02979    -0.78748   0.38571E+05
    31.19000    -0.96921    -0.78748   0.54859E+05
    31.19000    -0.90864    -0.78748   0.74541E+05
    31.19000    -0.84806    -0.78748   0.97326E+05
    31.19000    -0.78748    -0.78748   0.11437E+06
    31.19000    -0.72691    -0.78748   0.11265E+06
    31.19000    -0.66633    -0.78748   0.94896E+05
    31.19000    -0.60576    -0.78748   0.88814E+05
    31.19000    -0.54518    -0.78748   0.12311E+06
    31.19000    -0.48461    -0.78748   0.19374E+06
    31.19000    -0.42403    -0.78748   0.26379E+06
    31.19000    -0.36345    -0.78748   0.29831E+06
    31.19000    -0.30288    -0.78748   0.29245E+06
    31.19000    -0.24230    -0.78748   0.26732E+06
    31.19000    -0.18173    -0.78748   0.24809E+06
    31.19000    -0.12115    -0.78748   0.24528E+06
    31.19000    -0.06058    -0.78748   0.24640E+06
    31.19000     0.00000    -0.78748   0.22426E+06
    31.19000     0.06058    -0.78748   0.16458E+06
    31.19000     0.12115    -0.78748   0.89168E+05
    31.19000     0.18173    -0.78748   0.42906E+05
    31.19000     0.24230    -0.78748   0.53056E+05
    31.19000     0.30288    -0.78748   0.10679E+06
    31.19000     0.36345    -0.78748   0.16960E+06
    31.19000     0.42403    -0.78748   0.21629E+06
    31.19000     0.48461    -0.78748   0.24008E+06
    31.19000     0.54518    -0.78748   0.24209E+06
    31.19000     0.60576    -0.78748   0.22377E+06
    31.19000     0.66633    -0.78748   0.18918E+06
    31.19000     0.72691    -0.78748   0.14693E+06
    31.19000     0.78748    -0.78748   0.10639E+06
    31.19000     0.84806    -0.78748   0.73121E+05
    31.19000     0.90864    -0.78748   0.48222E+05
    31.19000     0.96921    -0.78748   0.30621E+05
    31.19000     1.02979    -0.78748   0.19039E+05
    31.19000     1.09036    -0.78748   0.12164E+05
    31.19000     1.15094    -0.78748   0.80030E+04
    31.19000     1.21151    -0.78748   0.44034E+04
    31.19000     1.27209    -0.78748   0.90479E+03
    31.19000     1.33266    -0.78748   0.00000E+00
    31.19000     1.39324    -0.78748   0.00000E+00
    31.19000     1.45382    -0.78748   0.00000E+00
    31.19000     1.51439    -0.78748   0.00000E+00
    31.19000    -1.51439    -0.72691   0.00000E+00
    31.19000    -1.45382    -0.72691   0.00000E+00
    31.19000    -1.39324    -0.72691   0.00000E+00
    31.19000    -1.33266    -0.72691   0.00000E+00
    31.19000    -1.27209    -0.72691   0.31833E+04
    31.19000    -1.21151    -0.72691   0.88173E+04
    31.19000    -1.15094    -0.72691   0.16608E+05
    31.19000    -1.09036    -0.72691   0.26559E+05
    31.19000    -1.02979    -0.72691   0.38083E+05
    31.19000    -0.96921    -0.72691   0.51082E+05
    31.19000    -0.90864    -0.72691   0.68281E+05
    31.19000    -0.84806    -0.72691   0.91857E+05
    31.19000    -0.78748    -0.72691   0.11455E+06
    31.19000    -0.72691    -0.72691   0.12153E+06
    31.19000    -0.66633    -0.72691   0.11058E+06
    31.19000    -0.60576    -0.72691   0.10520E+06
    31.19000    -0.54518    -0.72691   0.13377E+06
    31.19000    -0.48461    -0.72691   0.19390E+06
    31.19000    -0.42403    -0.72691   0.24910E+06
    31.19000    -0.36345    -0.72691   0.26477E+06
    31.19000    -0.30288    -0.72691   0.23976E+06
    31.19000    -0.24230    -0.72691   0.20111E+06
    31.19000    -0.18173    -0.72691   0.17724E+06
    31.19000    -0.12115    -0.72691   0.17761E+06
    31.19000    -0.06058    -0.72691   0.18717E+06
    31.19000     0.00000    -0.72691   0.17634E+06
    31.19000     0.06058    -0.72691   0.12746E+06
    31.19000     0.12115    -0.72691   0.59496E+05
    31.19000     0.18173    -0.72691   0.19035E+05
    31.19000     0.24230    -0.72691   0.39063E+05
    31.19000     0.30288    -0.72691   0.10969E+06
    31.19000     0.36345    -0.72691   0.19235E+06
    31.19000     0.42403    -0.72691   0.25534E+06
    31.19000     0.48461    -0.72691   0.28964E+06
    31.19000     0.54518    -0.72691   0.29850E+06
    31.19000     0.60576    -0.72691   0.28475E+06
    31.19000     0.66633    -0.72691   0.25052E+06
    31.19000     0.72691    -0.72691   0.20196E+06
    31.19000     0.78748    -0.72691   0.14884E+06
    31.19000     0.84806    -0.72691   0.10022E+06
    31.19000     0.90864    -0.72691   0.61609E+05
    31.19000     0.96921    -0.72691   0.35052E+05
    31.19000     1.02979    -0.72691   0.19984E+05
    31.19000     1.09036    -0.72691   0.13466E+05
    31.19000     1.15094    -0.72691   0.10779E+05
    31.19000     1.21151    -0.72691   0.76858E+04
    31.19000     1.27209    -0.72691   0.32361E+04
    31.19000     1.33266    -0.72691   0.00000E+00
    31.19000     1.39324    -0.72691   0.00000E+00
    31.19000     1.45382    -0.72691   0.00000E+00
    31.19000     1.51439    -0.72691   0.00000E+00
    31.19000    -1.51439    -0.66633   0.00000E+00
    31.19000    -1.45382    -0.66633   0.00000E+00
    31.19000    -1.39324    -0.66633   0.00000E+00
    31.19000    -1.33266    -0.66633   0.12306E+04
    31.19000    -1.27209    -0.66633   0.52265E+04
    31.19000    -1.21151    -0.66633   0.10067E+05
    31.19000    -1.15094    -0.66633   0.15145E+05
    31.19000    -1.09036    -0.66633   0.20046E+05
    31.19000    -1.02979    -0.66633   0.24371E+05
    31.19000    -0.96921    -0.66633   0.29292E+05
    31.19000    -0.90864    -0.66633   0.39917E+05
    31.19000    -0.84806    -0.66633   0.61385E+05
    31.19000    -0.78748    -0.66633   0.88164E+05
    31.19000    -0.72691    -0.66633   0.10322E+06
    31.19000    -0.66633    -0.66633   0.97882E+05
    31.19000    -0.60576    -0.66633   0.89568E+05
    31.19000    -0.54518    -0.66633   0.10636E+06
    31.19000    -0.48461    -0.66633   0.15110E+06
    31.19000    -0.42403    -0.66633   0.19272E+06
    31.19000    -0.36345    -0.66633   0.19901E+06
    31.19000    -0.30288    -0.66633   0.16936E+06
    31.19000    -0.24230    -0.66633   0.13030E+06
    31.19000    -0.18173    -0.66633   0.10745E+06
    31.19000    -0.12115    -0.66633   0.10704E+06
    31.19000    -0.06058    -0.66633   0.11566E+06
    31.19000     0.00000    -0.66633   0.11032E+06
    31.19000     0.06058    -0.66633   0.77105E+05
    31.19000     0.12115    -0.66633   0.29657E+05
    31.19000     0.18173    -0.66633   0.47176E+04
    31.19000     0.24230    -0.66633   0.30192E+05
    31.19000     0.30288    -0.66633   0.98692E+05
    31.19000     0.36345    -0.66633   0.17732E+06
    31.19000     0.42403    -0.66633   0.23930E+06
    31.19000     0.48461    -0.66633   0.27928E+06
    31.19000     0.54518    -0.66633   0.30183E+06
    31.19000     0.60576    -0.66633   0.30636E+06
    31.19000     0.66633    -0.66633   0.28720E+06
    31.19000     0.72691    -0.66633   0.24317E+06
    31.19000     0.78748    -0.66633   0.18247E+06
    31.19000     0.84806    -0.66633   0.11906E+06
    31.19000     0.90864    -0.66633   0.66288E+05
    31.19000     0.96921    -0.66633   0.32067E+05
    31.19000     1.02979    -0.66633   0.16802E+05
    31.19000     1.09036    -0.66633   0.14154E+05
    31.19000     1.15094    -0.66633   0.14895E+05
    31.19000     1.21151    -0.66633   0.12481E+05
    31.19000     1.27209    -0.66633   0.65704E+04
    31.19000     1.33266    -0.66633   0.12398E+04
    31.19000     1.39324    -0.66633   0.00000E+00
    31.19000     1.45382    -0.66633   0.00000E+00
    31.19000     1.51439    -0.66633   0.00000E+00
    31.19000    -1.51439    -0.60576   0.00000E+00
    31.19000    -1.45382    -0.60576   0.00000E+00
    31.19000    -1.39324    -0.60576   0.00000E+00
    31.19000    -1.33266    -0.60576   0.28337E+04
    31.19000    -1.27209    -0.60576   0.69214E+04
    31.19000    -1.21151    -0.60576   0.10830E+05
    31.19000    -1.15094    -0.60576   0.13515E+05
    31.19000    -1.09036    -0.60576   0.14083E+05
    31.19000    -1.02979    -0.60576   0.12373E+05
    31.19000    -0.96921    -0.60576   0.10812E+05
    31.19000    -0.90864    -0.60576   0.16329E+05
    31.19000    -0.84806    -0.60576   0.35864E+05
    31.19000    -0.78748    -0.60576   0.64687E+05
    31.19000    -0.72691    -0.60576   0.83563E+05
    31.19000    -0.66633    -0.60576   0.77835E+05
    31.19000    -0.60576    -0.60576   0.59194E+05
    31.19000    -0.54518    -0.60576   0.56691E+05
    31.19000    -0.48461    -0.60576   0.81814E+05
    31.19000    -0.42403    -0.60576   0.11286E+06
    31.19000    -0.36345    -0.60576   0.12059E+06
    31.19000    -0.30288    -0.60576   0.10068E+06
    31.19000    -0.24230    -0.60576   0.72989E+05
    31.19000    -0.18173    -0.60576   0.56434E+05
    31.19000    -0.12115    -0.60576   0.54102E+05
    31.19000    -0.06058    -0.60576   0.57296E+05
    31.19000     0.00000    -0.60576   0.54074E+05
    31.19000     0.06058    -0.60576   0.37026E+05
    31.19000     0.12115    -0.60576   0.12620E+05
    31.19000     0.18173    -0.60576   0.18842E+04
    31.19000     0.24230    -0.60576   0.23115E+05
    31.19000     0.30288    -0.60576   0.72994E+05
    31.19000     0.36345    -0.60576   0.13068E+06
    31.19000     0.42403    -0.60576   0.18012E+06
    31.19000     0.48461    -0.60576   0.22156E+06
    31.19000     0.54518    -0.60576   0.26002E+06
    31.19000     0.60576    -0.60576   0.28972E+06
    31.19000     0.66633    -0.60576   0.29464E+06
    31.19000     0.72691    -0.60576   0.26313E+06
    31.19000     0.78748    -0.60576   0.19967E+06
    31.19000     0.84806    -0.60576   0.12389E+06
    31.19000     0.90864    -0.60576   0.59646E+05
    31.19000     0.96921    -0.60576   0.22364E+05
    31.19000     1.02979    -0.60576   0.12356E+05
    31.19000     1.09036    -0.60576   0.17391E+05
    31.19000     1.15094    -0.60576   0.22429E+05
    31.19000     1.21151    -0.60576   0.19534E+05
    31.19000     1.27209    -0.60576   0.10819E+05
    31.19000     1.33266    -0.60576   0.30352E+04
    31.19000     1.39324    -0.60576   0.00000E+00
    31.19000     1.45382    -0.60576   0.00000E+00
    31.19000     1.51439    -0.60576   0.00000E+00
    31.19000    -1.51439    -0.54518   0.00000E+00
    31.19000    -1.45382    -0.54518   0.00000E+00
    31.19000    -1.39324    -0.54518   0.80810E+03
    31.19000    -1.33266    -0.54518   0.44835E+04
    31.19000    -1.27209    -0.54518   0.90094E+04
    31.19000    -1.21151    -0.54518   0.13621E+05
    31.19000    -1.15094    -0.54518   0.17321E+05
    31.19000    -1.09036    -0.54518   0.19112E+05
    31.19000    -1.02979    -0.54518   0.19081E+05
    31.19000    -0.96921    -0.54518   0.20076E+05
    31.19000    -0.90864    -0.54518   0.28826E+05
    31.19000    -0.84806    -0.54518   0.51407E+05
    31.19000    -0.78748    -0.54518   0.82277E+05
    31.19000    -0.72691    -0.54518   0.10071E+06
    31.19000    -0.66633    -0.54518   0.88209E+05
    31.19000    -0.60576    -0.54518   0.52306E+05
    31.19000    -0.54518    -0.54518   0.23694E+05
    31.19000    -0.48461    -0.54518   0.23820E+05
    31.19000    -0.42403    -0.54518   0.42416E+05
    31.19000    -0.36345    -0.54518   0.53719E+05
    31.19000    -0.30288    -0.54518   0.47368E+05
    31.19000    -0.24230    -0.54518   0.33802E+05
    31.19000    -0.18173    -0.54518   0.25041E+05
    31.19000    -0.12115    -0.54518   0.22443E+05
    31.19000    -0.06058    -0.54518   0.22127E+05
    31.19000     0.00000    -0.54518   0.21214E+05
    31.19000     0.06058    -0.54518   0.17115E+05
    31.19000     0.12115    -0.54518   0.95458E+04
    31.19000     0.18173    -0.54518   0.57261E+04
    31.19000     0.24230    -0.54518   0.16298E+05
    31.19000     0.30288    -0.54518   0.43185E+05
    31.19000     0.36345    -0.54518   0.77517E+05
    31.19000     0.42403    -0.54518   0.11259E+06
    31.19000     0.48461    -0.54518   0.15277E+06
    31.19000     0.54518    -0.54518   0.20361E+06
    31.19000     0.60576    -0.54518   0.25565E+06
    31.19000     0.66633    -0.54518   0.28370E+06
    31.19000     0.72691    -0.54518   0.26545E+06
    31.19000     0.78748    -0.54518   0.20127E+06
    31.19000     0.84806    -0.54518   0.11686E+06
    31.19000     0.90864    -0.54518   0.46924E+05
    31.19000     0.96921    -0.54518   0.13135E+05
    31.19000     1.02979    -0.54518   0.13066E+05
    31.19000     1.09036    -0.54518   0.26825E+05
    31.19000     1.15094    -0.54518   0.34256E+05
    31.19000     1.21151    -0.54518   0.28313E+05
    31.19000     1.27209    -0.54518   0.15272E+05
    31.19000     1.33266    -0.54518   0.47197E+04
    31.19000     1.39324    -0.54518   0.40287E+03
    31.19000     1.45382    -0.54518   0.00000E+00
    31.19000     1.51439    -0.54518   0.00000E+00
    31.19000    -1.51439    -0.48461   0.00000E+00
    31.19000    -1.45382    -0.48461   0.00000E+00
    31.19000    -1.39324    -0.48461   0.19470E+04
    31.19000    -1.33266    -0.48461   0.61106E+04
    31.19000    -1.27209    -0.48461   0.11548E+05
    31.19000    -1.21151    -0.48461   0.18534E+05
    31.19000    -1.15094    -0.48461   0.26948E+05
    31.19000    -1.09036    -0.48461   0.36468E+05
    31.19000    -1.02979    -0.48461   0.47462E+05
    31.19000    -0.96921    -0.48461   0.61825E+05
    31.19000    -0.90864    -0.48461   0.83261E+05
    31.19000    -0.84806    -0.48461   0.11396E+06
    31.19000    -0.78748    -0.48461   0.14655E+06
    31.19000    -0.72691    -0.48461   0.16107E+06
    31.19000    -0.66633    -0.48461   0.13892E+06
    31.19000    -0.60576    -0.48461   0.85188E+05
    31.19000    -0.54518    -0.48461   0.30696E+05
    31.19000    -0.48461    -0.48461   0.43754E+04
    31.19000    -0.42403    -0.48461   0.66451E+04
    31.19000    -0.36345    -0.48461   0.16008E+05
    31.19000    -0.30288    -0.48461   0.16956E+05
    31.19000    -0.24230    -0.48461   0.11776E+05
    31.19000    -0.18173    -0.48461   0.79479E+04
    31.19000    -0.12115    -0.48461   0.66733E+04
    31.19000    -0.06058    -0.48461   0.65779E+04
    31.19000     0.00000    -0.48461   0.85319E+04
    31.19000     0.06058    -0.48461   0.11721E+05
    31.19000     0.12115    -0.48461   0.12004E+05
    31.19000     0.18173    -0.48461   0.90941E+04
    31.19000     0.24230    -0.48461   0.99212E+04
    31.19000     0.30288    -0.48461   0.20395E+05
    31.19000     0.36345    -0.48461   0.39073E+05
    31.19000     0.42403    -0.48461   0.64276E+05
    31.19000     0.48461    -0.48461   0.10236E+06
    31.19000     0.54518    -0.48461   0.15964E+06
    31.19000     0.60576    -0.48461   0.22494E+06
    31.19000     0.66633    -0.48461   0.26710E+06
    31.19000     0.72691    -0.48461   0.25682E+06
    31.19000     0.78748    -0.48461   0.19290E+06
    31.19000     0.84806    -0.48461   0.10683E+06
    31.19000     0.90864    -0.48461   0.40386E+05
    31.19000     0.96921    -0.48461   0.16284E+05
    31.19000     1.02979    -0.48461   0.26359E+05
    31.19000     1.09036    -0.48461   0.44301E+05
    31.19000     1.15094    -0.48461   0.48758E+05
    31.19000     1.21151    -0.48461   0.36645E+05
    31.19000     1.27209    -0.48461   0.18682E+05
    31.19000     1.33266    -0.48461   0.58294E+04
    31.19000     1.39324    -0.48461   0.76866E+03
    31.19000     1.45382    -0.48461   0.00000E+00
    31.19000     1.51439    -0.48461   0.00000E+00
    31.19000    -1.51439    -0.42403   0.00000E+00
    31.19000    -1.45382    -0.42403   0.00000E+00
    31.19000    -1.39324    -0.42403   0.30392E+04
    31.19000    -1.33266    -0.42403   0.74078E+04
    31.19000    -1.27209    -0.42403   0.13620E+05
    31.19000    -1.21151    -0.42403   0.23311E+05
    31.19000    -1.15094    -0.42403   0.37983E+05
    31.19000    -1.09036    -0.42403   0.58752E+05
    31.19000    -1.02979    -0.42403   0.86171E+05
    31.19000    -0.96921    -0.42403   0.11956E+06
    31.19000    -0.90864    -0.42403   0.15679E+06
    31.19000    -0.84806    -0.42403   0.19395E+06
    31.19000    -0.78748    -0.42403   0.22253E+06
    31.19000    -0.72691    -0.42403   0.22751E+06
    31.19000    -0.66633    -0.42403   0.19544E+06
    31.19000    -0.60576    -0.42403   0.13077E+06
    31.19000    -0.54518    -0.42403   0.60877E+05
    31.19000    -0.48461    -0.42403   0.16135E+05
    31.19000    -0.42403    -0.42403   0.38522E+04
    31.19000    -0.36345    -0.42403   0.71464E+04
    31.19000    -0.30288    -0.42403   0.81890E+04
    31.19000    -0.24230    -0.42403   0.43678E+04
    31.19000    -0.18173    -0.42403   0.13282E+04
    31.19000    -0.12115    -0.42403   0.98281E+03
    31.19000    -0.06058    -0.42403   0.20923E+04
    31.19000     0.00000    -0.42403   0.51295E+04
    31.19000     0.06058    -0.42403   0.96324E+04
    31.19000     0.12115    -0.42403   0.11338E+05
    31.19000     0.18173    -0.42403   0.79902E+04
    31.19000     0.24230    -0.42403   0.45760E+04
    31.19000     0.30288    -0.42403   0.77350E+04
    31.19000     0.36345    -0.42403   0.18812E+05
    31.19000     0.42403    -0.42403   0.38421E+05
    31.19000     0.48461    -0.42403   0.73765E+05
    31.19000     0.54518    -0.42403   0.13106E+06
    31.19000     0.60576    -0.42403   0.19804E+06
    31.19000     0.66633    -0.42403   0.24202E+06
    31.19000     0.72691    -0.42403   0.23376E+06
    31.19000     0.78748    -0.42403   0.17501E+06
    31.19000     0.84806    -0.42403   0.10036E+06
    31.19000     0.90864    -0.42403   0.50088E+05
    31.19000     0.96921    -0.42403   0.40172E+05
    31.19000     1.02979    -0.42403   0.55530E+05
    31.19000     1.09036    -0.42403   0.68656E+05
    31.19000     1.15094    -0.42403   0.63253E+05
    31.19000     1.21151    -0.42403   0.42638E+05
    31.19000     1.27209    -0.42403   0.20376E+05
    31.19000     1.33266    -0.42403   0.62926E+04
    31.19000     1.39324    -0.42403   0.97187E+03
    31.19000     1.45382    -0.42403   0.00000E+00
    31.19000     1.51439    -0.42403   0.00000E+00
    31.19000    -1.51439    -0.36345   0.00000E+00
    31.19000    -1.45382    -0.36345   0.62242E+03
    31.19000    -1.39324    -0.36345   0.38590E+04
    31.19000    -1.33266    -0.36345   0.79855E+04
    31.19000    -1.27209    -0.36345   0.14351E+05
    31.19000    -1.21151    -0.36345   0.25941E+05
    31.19000    -1.15094    -0.36345   0.46194E+05
    31.19000    -1.09036    -0.36345   0.78025E+05
    31.19000    -1.02979    -0.36345   0.12187E+06
    31.19000    -0.96921    -0.36345   0.17302E+06
    31.19000    -0.90864    -0.36345   0.22146E+06
    31.19000    -0.84806    -0.36345   0.25627E+06
    31.19000    -0.78748    -0.36345   0.26978E+06
    31.19000    -0.72691    -0.36345   0.25690E+06
    31.19000    -0.66633    -0.36345   0.21462E+06
    31.19000    -0.60576    -0.36345   0.14859E+06
    31.19000    -0.54518    -0.36345   0.78974E+05
    31.19000    -0.48461    -0.36345   0.30489E+05
    31.19000    -0.42403    -0.36345   0.12071E+05
    31.19000    -0.36345    -0.36345   0.11023E+05
    31.19000    -0.30288    -0.36345   0.10175E+05
    31.19000    -0.24230    -0.36345   0.50800E+04
    31.19000    -0.18173    -0.36345   0.10044E+04
    31.19000    -0.12115    -0.36345   0.55255E+03
    31.19000    -0.06058    -0.36345   0.15936E+04
    31.19000     0.00000    -0.36345   0.30578E+04
    31.19000     0.06058    -0.36345   0.52239E+04
    31.19000     0.12115    -0.36345   0.61697E+04
    31.19000     0.18173    -0.36345   0.39756E+04
    31.19000     0.24230    -0.36345   0.11590E+04
    31.19000     0.30288    -0.36345   0.22173E+04
    31.19000     0.36345    -0.36345   0.89984E+04
    31.19000     0.42403    -0.36345   0.23737E+05
    31.19000     0.48461    -0.36345   0.53554E+05
    31.19000     0.54518    -0.36345   0.10277E+06
    31.19000     0.60576    -0.36345   0.15869E+06
    31.19000     0.66633    -0.36345   0.19293E+06
    31.19000     0.72691    -0.36345   0.18448E+06
    31.19000     0.78748    -0.36345   0.14106E+06
    31.19000     0.84806    -0.36345   0.94269E+05
    31.19000     0.90864    -0.36345   0.72430E+05
    31.19000     0.96921    -0.36345   0.78562E+05
    31.19000     1.02979    -0.36345   0.93001E+05
    31.19000     1.09036    -0.36345   0.94089E+05
    31.19000     1.15094    -0.36345   0.75503E+05
    31.19000     1.21151    -0.36345   0.46804E+05
    31.19000     1.27209    -0.36345   0.21616E+05
    31.19000     1.33266    -0.36345   0.68800E+04
    31.19000     1.39324    -0.36345   0.12454E+04
    31.19000     1.45382    -0.36345   0.54440E+02
    31.19000     1.51439    -0.36345   0.00000E+00
    31.19000    -1.51439    -0.30288   0.00000E+00
    31.19000    -1.45382    -0.30288   0.11935E+04
    31.19000    -1.39324    -0.30288   0.42133E+04
    31.19000    -1.33266    -0.30288   0.76915E+04
    31.19000    -1.27209    -0.30288   0.13657E+05
    31.19000    -1.21151    -0.30288   0.26178E+05
    31.19000    -1.15094    -0.30288   0.50455E+05
    31.19000    -1.09036    -0.30288   0.91114E+05
    31.19000    -1.02979    -0.30288   0.14817E+06
    31.19000    -0.96921    -0.30288   0.21213E+06
    31.19000    -0.90864    -0.30288   0.26456E+06
    31.19000    -0.84806    -0.30288   0.28796E+06
    31.19000    -0.78748    -0.30288   0.27739E+06
    31.19000    -0.72691    -0.30288   0.24061E+06
    31.19000    -0.66633    -0.30288   0.18801E+06
    31.19000    -0.60576    -0.30288   0.12763E+06
    31.19000    -0.54518    -0.30288   0.70254E+05
    31.19000    -0.48461    -0.30288   0.30189E+05
    31.19000    -0.42403    -0.30288   0.13846E+05
    31.19000    -0.36345    -0.30288   0.12117E+05
    31.19000    -0.30288    -0.30288   0.10779E+05
    31.19000    -0.24230    -0.30288   0.55746E+04
    31.19000    -0.18173    -0.30288   0.15210E+04
    31.19000    -0.12115    -0.30288   0.12827E+04
    31.19000    -0.06058    -0.30288   0.18792E+04
    31.19000     0.00000    -0.30288   0.12724E+04
    31.19000     0.06058    -0.30288   0.89216E+03
    31.19000     0.12115    -0.30288   0.13683E+04
    31.19000     0.18173    -0.30288   0.12534E+04
    31.19000     0.24230    -0.30288   0.42808E+03
    31.19000     0.30288    -0.30288   0.78857E+03
    31.19000     0.36345    -0.30288   0.41593E+04
    31.19000     0.42403    -0.30288   0.13392E+05
    31.19000     0.48461    -0.30288   0.33628E+05
    31.19000     0.54518    -0.30288   0.66071E+05
    31.19000     0.60576    -0.30288   0.99942E+05
    31.19000     0.66633    -0.30288   0.11734E+06
    31.19000     0.72691    -0.30288   0.11053E+06
    31.19000     0.78748    -0.30288   0.91724E+05
    31.19000     0.84806    -0.30288   0.82123E+05
    31.19000     0.90864    -0.30288   0.91483E+05
    31.19000     0.96921    -0.30288   0.11010E+06
    31.19000     1.02979    -0.30288   0.11954E+06
    31.19000     1.09036    -0.30288   0.10905E+06
    31.19000     1.15094    -0.30288   0.82031E+05
    31.19000     1.21151    -0.30288   0.50346E+05
    31.19000     1.27209    -0.30288   0.24620E+05
    31.19000     1.33266    -0.30288   0.90362E+04
    31.19000     1.39324    -0.30288   0.21400E+04
    31.19000     1.45382    -0.30288   0.20059E+03
    31.19000     1.51439    -0.30288   0.00000E+00
    31.19000    -1.51439    -0.24230   0.00000E+00
    31.19000    -1.45382    -0.24230   0.15742E+04
    31.19000    -1.39324    -0.24230   0.40596E+04
    31.19000    -1.33266    -0.24230   0.66858E+04
    31.19000    -1.27209    -0.24230   0.11981E+05
    31.19000    -1.21151    -0.24230   0.24731E+05
    31.19000    -1.15094    -0.24230   0.51473E+05
    31.19000    -1.09036    -0.24230   0.98214E+05
    31.19000    -1.02979    -0.24230   0.16447E+06
    31.19000    -0.96921    -0.24230   0.23646E+06
    31.19000    -0.90864    -0.24230   0.28853E+06
    31.19000    -0.84806    -0.24230   0.29807E+06
    31.19000    -0.78748    -0.24230   0.26329E+06
    31.19000    -0.72691    -0.24230   0.20387E+06
    31.19000    -0.66633    -0.24230   0.14255E+06
    31.19000    -0.60576    -0.24230   0.89935E+05
    31.19000    -0.54518    -0.24230   0.48087E+05
    31.19000    -0.48461    -0.24230   0.20284E+05
    31.19000    -0.42403    -0.24230   0.88314E+04
    31.19000    -0.36345    -0.24230   0.77130E+04
    31.19000    -0.30288    -0.24230   0.68007E+04
    31.19000    -0.24230    -0.24230   0.29875E+04
    31.19000    -0.18173    -0.24230   0.56998E+03
    31.19000    -0.12115    -0.24230   0.15940E+04
    31.19000    -0.06058    -0.24230   0.27165E+04
    31.19000     0.00000    -0.24230   0.16788E+04
    31.19000     0.06058    -0.24230   0.45922E+03
    31.19000     0.12115    -0.24230   0.79231E+03
    31.19000     0.18173    -0.24230   0.14794E+04
    31.19000     0.24230    -0.24230   0.14142E+04
    31.19000     0.30288    -0.24230   0.16543E+04
    31.19000     0.36345    -0.24230   0.37922E+04
    31.19000     0.42403    -0.24230   0.90396E+04
    31.19000     0.48461    -0.24230   0.18429E+05
    31.19000     0.54518    -0.24230   0.30583E+05
    31.19000     0.60576    -0.24230   0.40061E+05
    31.19000     0.66633    -0.24230   0.42437E+05
    31.19000     0.72691    -0.24230   0.41809E+05
    31.19000     0.78748    -0.24230   0.49021E+05
    31.19000     0.84806    -0.24230   0.69899E+05
    31.19000     0.90864    -0.24230   0.97238E+05
    31.19000     0.96921    -0.24230   0.11638E+06
    31.19000     1.02979    -0.24230   0.11756E+06
    31.19000     1.09036    -0.24230   0.10183E+06
    31.19000     1.15094    -0.24230   0.77051E+05
    31.19000     1.21151    -0.24230   0.51124E+05
    31.19000     1.27209    -0.24230   0.29000E+05
    31.19000     1.33266    -0.24230   0.13139E+05
    31.19000     1.39324    -0.24230   0.41475E+04
    31.19000     1.45382    -0.24230   0.64172E+03
    31.19000     1.51439    -0.24230   0.00000E+00
    31.19000    -1.51439    -0.18173   0.00000E+00
    31.19000    -1.45382    -0.18173   0.17229E+04
    31.19000    -1.39324    -0.18173   0.35766E+04
    31.19000    -1.33266    -0.18173   0.52933E+04
    31.19000    -1.27209    -0.18173   0.95745E+04
    31.19000    -1.21151    -0.18173   0.21588E+05
    31.19000    -1.15094    -0.18173   0.48847E+05
    31.19000    -1.09036    -0.18173   0.98514E+05
    31.19000    -1.02979    -0.18173   0.17007E+06
    31.19000    -0.96921    -0.18173   0.24716E+06
    31.19000    -0.90864    -0.18173   0.29942E+06
    31.19000    -0.84806    -0.18173   0.30062E+06
    31.19000    -0.78748    -0.18173   0.25045E+06
    31.19000    -0.72691    -0.18173   0.17589E+06
    31.19000    -0.66633    -0.18173   0.10813E+06
    31.19000    -0.60576    -0.18173   0.60458E+05
    31.19000    -0.54518    -0.18173   0.29798E+05
    31.19000    -0.48461    -0.18173   0.11446E+05
    31.19000    -0.42403    -0.18173   0.38963E+04
    31.19000    -0.36345    -0.18173   0.31737E+04
    31.19000    -0.30288    -0.18173   0.28199E+04
    31.19000    -0.24230    -0.18173   0.83775E+03
    31.19000    -0.18173    -0.18173   0.28188E+03
    31.19000    -0.12115    -0.18173   0.22784E+04
    31.19000    -0.06058    -0.18173   0.39250E+04
    31.19000     0.00000    -0.18173   0.35559E+04
    31.19000     0.06058    -0.18173   0.28657E+04
    31.19000     0.12115    -0.18173   0.29345E+04
    31.19000     0.18173    -0.18173   0.25963E+04
    31.19000     0.24230    -0.18173   0.17472E+04
    31.19000     0.30288    -0.18173   0.25523E+04
    31.19000     0.36345    -0.18173   0.61448E+04
    31.19000     0.42403    -0.18173   0.10558E+05
    31.19000     0.48461    -0.18173   0.12592E+05
    31.19000     0.54518    -0.18173   0.10483E+05
    31.19000     0.60576    -0.18173   0.59075E+04
    31.19000     0.66633    -0.18173   0.53980E+04
    31.19000     0.72691    -0.18173   0.17683E+05
    31.19000     0.78748    -0.18173   0.45266E+05
    31.19000     0.84806    -0.18173   0.78337E+05
    31.19000     0.90864    -0.18173   0.10064E+06
    31.19000     0.96921    -0.18173   0.10309E+06
    31.19000     1.02979    -0.18173   0.90198E+05
    31.19000     1.09036    -0.18173   0.72944E+05
    31.19000     1.15094    -0.18173   0.57883E+05
    31.19000     1.21151    -0.18173   0.44468E+05
    31.19000     1.27209    -0.18173   0.30510E+05
    31.19000     1.33266    -0.18173   0.16924E+05
    31.19000     1.39324    -0.18173   0.67331E+04
    31.19000     1.45382    -0.18173   0.14567E+04
    31.19000     1.51439    -0.18173   0.00000E+00
    31.19000    -1.51439    -0.12115   0.00000E+00
    31.19000    -1.45382    -0.12115   0.17644E+04
    31.19000    -1.39324    -0.12115   0.32515E+04
    31.19000    -1.33266    -0.12115   0.41496E+04
    31.19000    -1.27209    -0.12115   0.67189E+04
    31.19000    -1.21151    -0.12115   0.16069E+05
    31.19000    -1.15094    -0.12115   0.40428E+05
    31.19000    -1.09036    -0.12115   0.88369E+05
    31.19000    -1.02979    -0.12115   0.16072E+06
    31.19000    -0.96921    -0.12115   0.24123E+06
    31.19000    -0.90864    -0.12115   0.29760E+06
    31.19000    -0.84806    -0.12115   0.30053E+06
    31.19000    -0.78748    -0.12115   0.24769E+06
    31.19000    -0.72691    -0.12115   0.16725E+06
    31.19000    -0.66633    -0.12115   0.94448E+05
    31.19000    -0.60576    -0.12115   0.46290E+05
    31.19000    -0.54518    -0.12115   0.19625E+05
    31.19000    -0.48461    -0.12115   0.61705E+04
    31.19000    -0.42403    -0.12115   0.12700E+04
    31.19000    -0.36345    -0.12115   0.12216E+04
    31.19000    -0.30288    -0.12115   0.17803E+04
    31.19000    -0.24230    -0.12115   0.15702E+04
    31.19000    -0.18173    -0.12115   0.20922E+04
    31.19000    -0.12115    -0.12115   0.34795E+04
    31.19000    -0.06058    -0.12115   0.40414E+04
    31.19000     0.00000    -0.12115   0.37286E+04
    31.19000     0.06058    -0.12115   0.39564E+04
    31.19000     0.12115    -0.12115   0.42024E+04
    31.19000     0.18173    -0.12115   0.27483E+04
    31.19000     0.24230    -0.12115   0.76856E+03
    31.19000     0.30288    -0.12115   0.18660E+04
    31.19000     0.36345    -0.12115   0.68386E+04
    31.19000     0.42403    -0.12115   0.11625E+05
    31.19000     0.48461    -0.12115   0.11501E+05
    31.19000     0.54518    -0.12115   0.67269E+04
    31.19000     0.60576    -0.12115   0.48086E+04
    31.19000     0.66633    -0.12115   0.17067E+05
    31.19000     0.72691    -0.12115   0.49145E+05
    31.19000     0.78748    -0.12115   0.91585E+05
    31.19000     0.84806    -0.12115   0.12231E+06
    31.19000     0.90864    -0.12115   0.12349E+06
    31.19000     0.96921    -0.12115   0.97363E+05
    31.19000     1.02979    -0.12115   0.63471E+05
    31.19000     1.09036    -0.12115   0.40444E+05
    31.19000     1.15094    -0.12115   0.32069E+05
    31.19000     1.21151    -0.12115   0.29951E+05
    31.19000     1.27209    -0.12115   0.25494E+05
    31.19000     1.33266    -0.12115   0.17113E+05
    31.19000     1.39324    -0.12115   0.82699E+04
    31.19000     1.45382    -0.12115   0.22888E+04
    31.19000     1.51439    -0.12115   0.00000E+00
    31.19000    -1.51439    -0.06058   0.00000E+00
    31.19000    -1.45382    -0.06058   0.19487E+04
    31.19000    -1.39324    -0.06058   0.38187E+04
    31.19000    -1.33266    -0.06058   0.45672E+04
    31.19000    -1.27209    -0.06058   0.51130E+04
    31.19000    -1.21151    -0.06058   0.95807E+04
    31.19000    -1.15094    -0.06058   0.26372E+05
    31.19000    -1.09036    -0.06058   0.66021E+05
    31.19000    -1.02979    -0.06058   0.13279E+06
    31.19000    -0.96921    -0.06058   0.21355E+06
    31.19000    -0.90864    -0.06058   0.27656E+06
    31.19000    -0.84806    -0.06058   0.28941E+06
    31.19000    -0.78748    -0.06058   0.24463E+06
    31.19000    -0.72691    -0.06058   0.16671E+06
    31.19000    -0.66633    -0.06058   0.91681E+05
    31.19000    -0.60576    -0.06058   0.40823E+05
    31.19000    -0.54518    -0.06058   0.14349E+05
    31.19000    -0.48461    -0.06058   0.33294E+04
    31.19000    -0.42403    -0.06058   0.32420E+03
    31.19000    -0.36345    -0.06058   0.70810E+03
    31.19000    -0.30288    -0.06058   0.17091E+04
    31.19000    -0.24230    -0.06058   0.27320E+04
    31.19000    -0.18173    -0.06058   0.38689E+04
    31.19000    -0.12115    -0.06058   0.40022E+04
    31.19000    -0.06058    -0.06058   0.25463E+04
    31.19000     0.00000    -0.06058   0.14871E+04
    31.19000     0.06058    -0.06058   0.25670E+04
    31.19000     0.12115    -0.06058   0.39172E+04
    31.19000     0.18173    -0.06058   0.28096E+04
    31.19000     0.24230    -0.06058   0.47481E+03
    31.19000     0.30288    -0.06058   0.72202E+03
    31.19000     0.36345    -0.06058   0.43385E+04
    31.19000     0.42403    -0.06058   0.78645E+04
    31.19000     0.48461    -0.06058   0.84729E+04
    31.19000     0.54518    -0.06058   0.93371E+04
    31.19000     0.60576    -0.06058   0.20553E+05
    31.19000     0.66633    -0.06058   0.53129E+05
    31.19000     0.72691    -0.06058   0.10701E+06
    31.19000     0.78748    -0.06058   0.16282E+06
    31.19000     0.84806    -0.06058   0.19056E+06
    31.19000     0.90864    -0.06058   0.17282E+06
    31.19000     0.96921    -0.06058   0.12051E+06
    31.19000     1.02979    -0.06058   0.63675E+05
    31.19000     1.09036    -0.06058   0.26945E+05
    31.19000     1.15094    -0.06058   0.14381E+05
    31.19000     1.21151    -0.06058   0.14749E+05
    31.19000     1.27209    -0.06058   0.15916E+05
    31.19000     1.33266    -0.06058   0.13096E+05
    31.19000     1.39324    -0.06058   0.76482E+04
    31.19000     1.45382    -0.06058   0.26080E+04
    31.19000     1.51439    -0.06058   0.00000E+00
    31.19000    -1.51439     0.00000   0.00000E+00
    31.19000    -1.45382     0.00000   0.23474E+04
    31.19000    -1.39324     0.00000   0.55936E+04
    31.19000    -1.33266     0.00000   0.78095E+04
    31.19000    -1.27209     0.00000   0.78249E+04
    31.19000    -1.21151     0.00000   0.74123E+04
    31.19000    -1.15094     0.00000   0.13917E+05
    31.19000    -1.09036     0.00000   0.39653E+05
    31.19000    -1.02979     0.00000   0.93419E+05
    31.19000    -0.96921     0.00000   0.16712E+06
    31.19000    -0.90864     0.00000   0.23168E+06
    31.19000    -0.84806     0.00000   0.25333E+06
    31.19000    -0.78748     0.00000   0.21997E+06
    31.19000    -0.72691     0.00000   0.15132E+06
    31.19000    -0.66633     0.00000   0.81691E+05
    31.19000    -0.60576     0.00000   0.34307E+05
    31.19000    -0.54518     0.00000   0.11643E+05
    31.19000    -0.48461     0.00000   0.42533E+04
    31.19000    -0.42403     0.00000   0.25128E+04
    31.19000    -0.36345     0.00000   0.15421E+04
    31.19000    -0.30288     0.00000   0.91641E+03
    31.19000    -0.24230     0.00000   0.18582E+04
    31.19000    -0.18173     0.00000   0.36926E+04
    31.19000    -0.12115     0.00000   0.37530E+04
    31.19000    -0.06058     0.00000   0.14877E+04
    31.19000     0.00000     0.00000   0.22538E-27
    31.19000     0.06058     0.00000   0.14877E+04
    31.19000     0.12115     0.00000   0.37530E+04
    31.19000     0.18173     0.00000   0.36926E+04
    31.19000     0.24230     0.00000   0.18582E+04
    31.19000     0.30288     0.00000   0.91641E+03
    31.19000     0.36345     0.00000   0.15421E+04
    31.19000     0.42403     0.00000   0.25128E+04
    31.19000     0.48461     0.00000   0.42533E+04
    31.19000     0.54518     0.00000   0.11643E+05
    31.19000     0.60576     0.00000   0.34307E+05
    31.19000     0.66633     0.00000   0.81691E+05
    31.19000     0.72691     0.00000   0.15132E+06
    31.19000     0.78748     0.00000   0.21997E+06
    31.19000     0.84806     0.00000   0.25333E+06
    31.19000     0.90864     0.00000   0.23168E+06
    31.19000     0.96921     0.00000   0.16712E+06
    31.19000     1.02979     0.00000   0.93419E+05
    31.19000     1.09036     0.00000   0.39653E+05
    31.19000     1.15094     0.00000   0.13917E+05
    31.19000     1.21151     0.00000   0.74123E+04
    31.19000     1.27209     0.00000   0.78249E+04
    31.19000     1.33266     0.00000   0.78095E+04
    31.19000     1.39324     0.00000   0.55936E+04
    31.19000     1.45382     0.00000   0.23474E+04
    31.19000     1.51439     0.00000   0.00000E+00
    31.19000    -1.51439     0.06058   0.00000E+00
    31.19000    -1.45382     0.06058   0.26080E+04
    31.19000    -1.39324     0.06058   0.76482E+04
    31.19000    -1.33266     0.06058   0.13096E+05
    31.19000    -1.27209     0.06058   0.15916E+05
    31.19000    -1.21151     0.06058   0.14749E+05
    31.19000    -1.15094     0.06058   0.14381E+05
    31.19000    -1.09036     0.06058   0.26945E+05
    31.19000    -1.02979     0.06058   0.63675E+05
    31.19000    -0.96921     0.06058   0.12051E+06
    31.19000    -0.90864     0.06058   0.17282E+06
    31.19000    -0.84806     0.06058   0.19056E+06
    31.19000    -0.78748     0.06058   0.16282E+06
    31.19000    -0.72691     0.06058   0.10701E+06
    31.19000    -0.66633     0.06058   0.53129E+05
    31.19000    -0.60576     0.06058   0.20553E+05
    31.19000    -0.54518     0.06058   0.93371E+04
    31.19000    -0.48461     0.06058   0.84729E+04
    31.19000    -0.42403     0.06058   0.78645E+04
    31.19000    -0.36345     0.06058   0.43385E+04
    31.19000    -0.30288     0.06058   0.72202E+03
    31.19000    -0.24230     0.06058   0.47481E+03
    31.19000    -0.18173     0.06058   0.28096E+04
    31.19000    -0.12115     0.06058   0.39172E+04
    31.19000    -0.06058     0.06058   0.25670E+04
    31.19000     0.00000     0.06058   0.14871E+04
    31.19000     0.06058     0.06058   0.25463E+04
    31.19000     0.12115     0.06058   0.40022E+04
    31.19000     0.18173     0.06058   0.38689E+04
    31.19000     0.24230     0.06058   0.27320E+04
    31.19000     0.30288     0.06058   0.17091E+04
    31.19000     0.36345     0.06058   0.70810E+03
    31.19000     0.42403     0.06058   0.32420E+03
    31.19000     0.48461     0.06058   0.33294E+04
    31.19000     0.54518     0.06058   0.14349E+05
    31.19000     0.60576     0.06058   0.40823E+05
    31.19000     0.66633     0.06058   0.91681E+05
    31.19000     0.72691     0.06058   0.16671E+06
    31.19000     0.78748     0.06058   0.24463E+06
    31.19000     0.84806     0.06058   0.28941E+06
    31.19000     0.90864     0.06058   0.27656E+06
    31.19000     0.96921     0.06058   0.21355E+06
    31.19000     1.02979     0.06058   0.13279E+06
    31.19000     1.09036     0.06058   0.66021E+05
    31.19000     1.15094     0.06058   0.26372E+05
    31.19000     1.21151     0.06058   0.95807E+04
    31.19000     1.27209     0.06058   0.51130E+04
    31.19000     1.33266     0.06058   0.45672E+04
    31.19000     1.39324     0.06058   0.38187E+04
    31.19000     1.45382     0.06058   0.19487E+04
    31.19000     1.51439     0.06058   0.00000E+00
    31.19000    -1.51439     0.12115   0.00000E+00
    31.19000    -1.45382     0.12115   0.22888E+04
    31.19000    -1.39324     0.12115   0.82699E+04
    31.19000    -1.33266     0.12115   0.17113E+05
    31.19000    -1.27209     0.12115   0.25494E+05
    31.19000    -1.21151     0.12115   0.29951E+05
    31.19000    -1.15094     0.12115   0.32069E+05
    31.19000    -1.09036     0.12115   0.40444E+05
    31.19000    -1.02979     0.12115   0.63471E+05
    31.19000    -0.96921     0.12115   0.97363E+05
    31.19000    -0.90864     0.12115   0.12349E+06
    31.19000    -0.84806     0.12115   0.12231E+06
    31.19000    -0.78748     0.12115   0.91585E+05
    31.19000    -0.72691     0.12115   0.49145E+05
    31.19000    -0.66633     0.12115   0.17067E+05
    31.19000    -0.60576     0.12115   0.48086E+04
    31.19000    -0.54518     0.12115   0.67269E+04
    31.19000    -0.48461     0.12115   0.11501E+05
    31.19000    -0.42403     0.12115   0.11625E+05
    31.19000    -0.36345     0.12115   0.68386E+04
    31.19000    -0.30288     0.12115   0.18660E+04
    31.19000    -0.24230     0.12115   0.76856E+03
    31.19000    -0.18173     0.12115   0.27483E+04
    31.19000    -0.12115     0.12115   0.42024E+04
    31.19000    -0.06058     0.12115   0.39564E+04
    31.19000     0.00000     0.12115   0.37286E+04
    31.19000     0.06058     0.12115   0.40414E+04
    31.19000     0.12115     0.12115   0.34795E+04
    31.19000     0.18173     0.12115   0.20922E+04
    31.19000     0.24230     0.12115   0.15702E+04
    31.19000     0.30288     0.12115   0.17803E+04
    31.19000     0.36345     0.12115   0.12216E+04
    31.19000     0.42403     0.12115   0.12700E+04
    31.19000     0.48461     0.12115   0.61705E+04
    31.19000     0.54518     0.12115   0.19625E+05
    31.19000     0.60576     0.12115   0.46290E+05
    31.19000     0.66633     0.12115   0.94448E+05
    31.19000     0.72691     0.12115   0.16725E+06
    31.19000     0.78748     0.12115   0.24769E+06
    31.19000     0.84806     0.12115   0.30053E+06
    31.19000     0.90864     0.12115   0.29760E+06
    31.19000     0.96921     0.12115   0.24123E+06
    31.19000     1.02979     0.12115   0.16072E+06
    31.19000     1.09036     0.12115   0.88369E+05
    31.19000     1.15094     0.12115   0.40428E+05
    31.19000     1.21151     0.12115   0.16069E+05
    31.19000     1.27209     0.12115   0.67189E+04
    31.19000     1.33266     0.12115   0.41496E+04
    31.19000     1.39324     0.12115   0.32515E+04
    31.19000     1.45382     0.12115   0.17644E+04
    31.19000     1.51439     0.12115   0.00000E+00
    31.19000    -1.51439     0.18173   0.00000E+00
    31.19000    -1.45382     0.18173   0.14567E+04
    31.19000    -1.39324     0.18173   0.67331E+04
    31.19000    -1.33266     0.18173   0.16924E+05
    31.19000    -1.27209     0.18173   0.30510E+05
    31.19000    -1.21151     0.18173   0.44468E+05
    31.19000    -1.15094     0.18173   0.57883E+05
    31.19000    -1.09036     0.18173   0.72944E+05
    31.19000    -1.02979     0.18173   0.90198E+05
    31.19000    -0.96921     0.18173   0.10309E+06
    31.19000    -0.90864     0.18173   0.10064E+06
    31.19000    -0.84806     0.18173   0.78337E+05
    31.19000    -0.78748     0.18173   0.45266E+05
    31.19000    -0.72691     0.18173   0.17683E+05
    31.19000    -0.66633     0.18173   0.53980E+04
    31.19000    -0.60576     0.18173   0.59075E+04
    31.19000    -0.54518     0.18173   0.10483E+05
    31.19000    -0.48461     0.18173   0.12592E+05
    31.19000    -0.42403     0.18173   0.10558E+05
    31.19000    -0.36345     0.18173   0.61448E+04
    31.19000    -0.30288     0.18173   0.25523E+04
    31.19000    -0.24230     0.18173   0.17472E+04
    31.19000    -0.18173     0.18173   0.25963E+04
    31.19000    -0.12115     0.18173   0.29345E+04
    31.19000    -0.06058     0.18173   0.28657E+04
    31.19000     0.00000     0.18173   0.35559E+04
    31.19000     0.06058     0.18173   0.39250E+04
    31.19000     0.12115     0.18173   0.22784E+04
    31.19000     0.18173     0.18173   0.28188E+03
    31.19000     0.24230     0.18173   0.83775E+03
    31.19000     0.30288     0.18173   0.28199E+04
    31.19000     0.36345     0.18173   0.31737E+04
    31.19000     0.42403     0.18173   0.38963E+04
    31.19000     0.48461     0.18173   0.11446E+05
    31.19000     0.54518     0.18173   0.29798E+05
    31.19000     0.60576     0.18173   0.60458E+05
    31.19000     0.66633     0.18173   0.10813E+06
    31.19000     0.72691     0.18173   0.17589E+06
    31.19000     0.78748     0.18173   0.25045E+06
    31.19000     0.84806     0.18173   0.30062E+06
    31.19000     0.90864     0.18173   0.29942E+06
    31.19000     0.96921     0.18173   0.24716E+06
    31.19000     1.02979     0.18173   0.17007E+06
    31.19000     1.09036     0.18173   0.98514E+05
    31.19000     1.15094     0.18173   0.48847E+05
    31.19000     1.21151     0.18173   0.21588E+05
    31.19000     1.27209     0.18173   0.95745E+04
    31.19000     1.33266     0.18173   0.52933E+04
    31.19000     1.39324     0.18173   0.35766E+04
    31.19000     1.45382     0.18173   0.17229E+04
    31.19000     1.51439     0.18173   0.00000E+00
    31.19000    -1.51439     0.24230   0.00000E+00
    31.19000    -1.45382     0.24230   0.64172E+03
    31.19000    -1.39324     0.24230   0.41475E+04
    31.19000    -1.33266     0.24230   0.13139E+05
    31.19000    -1.27209     0.24230   0.29000E+05
    31.19000    -1.21151     0.24230   0.51124E+05
    31.19000    -1.15094     0.24230   0.77051E+05
    31.19000    -1.09036     0.24230   0.10183E+06
    31.19000    -1.02979     0.24230   0.11756E+06
    31.19000    -0.96921     0.24230   0.11638E+06
    31.19000    -0.90864     0.24230   0.97238E+05
    31.19000    -0.84806     0.24230   0.69899E+05
    31.19000    -0.78748     0.24230   0.49021E+05
    31.19000    -0.72691     0.24230   0.41809E+05
    31.19000    -0.66633     0.24230   0.42437E+05
    31.19000    -0.60576     0.24230   0.40061E+05
    31.19000    -0.54518     0.24230   0.30583E+05
    31.19000    -0.48461     0.24230   0.18429E+05
    31.19000    -0.42403     0.24230   0.90396E+04
    31.19000    -0.36345     0.24230   0.37922E+04
    31.19000    -0.30288     0.24230   0.16543E+04
    31.19000    -0.24230     0.24230   0.14142E+04
    31.19000    -0.18173     0.24230   0.14794E+04
    31.19000    -0.12115     0.24230   0.79231E+03
    31.19000    -0.06058     0.24230   0.45922E+03
    31.19000     0.00000     0.24230   0.16788E+04
    31.19000     0.06058     0.24230   0.27165E+04
    31.19000     0.12115     0.24230   0.15940E+04
    31.19000     0.18173     0.24230   0.56998E+03
    31.19000     0.24230     0.24230   0.29875E+04
    31.19000     0.30288     0.24230   0.68007E+04
    31.19000     0.36345     0.24230   0.77130E+04
    31.19000     0.42403     0.24230   0.88314E+04
    31.19000     0.48461     0.24230   0.20284E+05
    31.19000     0.54518     0.24230   0.48087E+05
    31.19000     0.60576     0.24230   0.89935E+05
    31.19000     0.66633     0.24230   0.14255E+06
    31.19000     0.72691     0.24230   0.20387E+06
    31.19000     0.78748     0.24230   0.26329E+06
    31.19000     0.84806     0.24230   0.29807E+06
    31.19000     0.90864     0.24230   0.28853E+06
    31.19000     0.96921     0.24230   0.23646E+06
    31.19000     1.02979     0.24230   0.16447E+06
    31.19000     1.09036     0.24230   0.98214E+05
    31.19000     1.15094     0.24230   0.51473E+05
    31.19000     1.21151     0.24230   0.24731E+05
    31.19000     1.27209     0.24230   0.11981E+05
    31.19000     1.33266     0.24230   0.66858E+04
    31.19000     1.39324     0.24230   0.40596E+04
    31.19000     1.45382     0.24230   0.15742E+04
    31.19000     1.51439     0.24230   0.00000E+00
    31.19000    -1.51439     0.30288   0.00000E+00
    31.19000    -1.45382     0.30288   0.20059E+03
    31.19000    -1.39324     0.30288   0.21400E+04
    31.19000    -1.33266     0.30288   0.90362E+04
    31.19000    -1.27209     0.30288   0.24620E+05
    31.19000    -1.21151     0.30288   0.50346E+05
    31.19000    -1.15094     0.30288   0.82031E+05
    31.19000    -1.09036     0.30288   0.10905E+06
    31.19000    -1.02979     0.30288   0.11954E+06
    31.19000    -0.96921     0.30288   0.11010E+06
    31.19000    -0.90864     0.30288   0.91483E+05
    31.19000    -0.84806     0.30288   0.82123E+05
    31.19000    -0.78748     0.30288   0.91724E+05
    31.19000    -0.72691     0.30288   0.11053E+06
    31.19000    -0.66633     0.30288   0.11734E+06
    31.19000    -0.60576     0.30288   0.99942E+05
    31.19000    -0.54518     0.30288   0.66071E+05
    31.19000    -0.48461     0.30288   0.33628E+05
    31.19000    -0.42403     0.30288   0.13392E+05
    31.19000    -0.36345     0.30288   0.41593E+04
    31.19000    -0.30288     0.30288   0.78857E+03
    31.19000    -0.24230     0.30288   0.42808E+03
    31.19000    -0.18173     0.30288   0.12534E+04
    31.19000    -0.12115     0.30288   0.13683E+04
    31.19000    -0.06058     0.30288   0.89216E+03
    31.19000     0.00000     0.30288   0.12724E+04
    31.19000     0.06058     0.30288   0.18792E+04
    31.19000     0.12115     0.30288   0.12827E+04
    31.19000     0.18173     0.30288   0.15210E+04
    31.19000     0.24230     0.30288   0.55746E+04
    31.19000     0.30288     0.30288   0.10779E+05
    31.19000     0.36345     0.30288   0.12117E+05
    31.19000     0.42403     0.30288   0.13846E+05
    31.19000     0.48461     0.30288   0.30189E+05
    31.19000     0.54518     0.30288   0.70254E+05
    31.19000     0.60576     0.30288   0.12763E+06
    31.19000     0.66633     0.30288   0.18801E+06
    31.19000     0.72691     0.30288   0.24061E+06
    31.19000     0.78748     0.30288   0.27739E+06
    31.19000     0.84806     0.30288   0.28796E+06
    31.19000     0.90864     0.30288   0.26456E+06
    31.19000     0.96921     0.30288   0.21213E+06
    31.19000     1.02979     0.30288   0.14817E+06
    31.19000     1.09036     0.30288   0.91114E+05
    31.19000     1.15094     0.30288   0.50455E+05
    31.19000     1.21151     0.30288   0.26178E+05
    31.19000     1.27209     0.30288   0.13657E+05
    31.19000     1.33266     0.30288   0.76915E+04
    31.19000     1.39324     0.30288   0.42133E+04
    31.19000     1.45382     0.30288   0.11935E+04
    31.19000     1.51439     0.30288   0.00000E+00
    31.19000    -1.51439     0.36345   0.00000E+00
    31.19000    -1.45382     0.36345   0.54440E+02
    31.19000    -1.39324     0.36345   0.12454E+04
    31.19000    -1.33266     0.36345   0.68800E+04
    31.19000    -1.27209     0.36345   0.21616E+05
    31.19000    -1.21151     0.36345   0.46804E+05
    31.19000    -1.15094     0.36345   0.75503E+05
    31.19000    -1.09036     0.36345   0.94089E+05
    31.19000    -1.02979     0.36345   0.93001E+05
    31.19000    -0.96921     0.36345   0.78562E+05
    31.19000    -0.90864     0.36345   0.72430E+05
    31.19000    -0.84806     0.36345   0.94269E+05
    31.19000    -0.78748     0.36345   0.14106E+06
    31.19000    -0.72691     0.36345   0.18448E+06
    31.19000    -0.66633     0.36345   0.19293E+06
    31.19000    -0.60576     0.36345   0.15869E+06
    31.19000    -0.54518     0.36345   0.10277E+06
    31.19000    -0.48461     0.36345   0.53554E+05
    31.19000    -0.42403     0.36345   0.23737E+05
    31.19000    -0.36345     0.36345   0.89984E+04
    31.19000    -0.30288     0.36345   0.22173E+04
    31.19000    -0.24230     0.36345   0.11590E+04
    31.19000    -0.18173     0.36345   0.39756E+04
    31.19000    -0.12115     0.36345   0.61697E+04
    31.19000    -0.06058     0.36345   0.52239E+04
    31.19000     0.00000     0.36345   0.30578E+04
    31.19000     0.06058     0.36345   0.15936E+04
    31.19000     0.12115     0.36345   0.55255E+03
    31.19000     0.18173     0.36345   0.10044E+04
    31.19000     0.24230     0.36345   0.50800E+04
    31.19000     0.30288     0.36345   0.10175E+05
    31.19000     0.36345     0.36345   0.11023E+05
    31.19000     0.42403     0.36345   0.12071E+05
    31.19000     0.48461     0.36345   0.30489E+05
    31.19000     0.54518     0.36345   0.78974E+05
    31.19000     0.60576     0.36345   0.14859E+06
    31.19000     0.66633     0.36345   0.21462E+06
    31.19000     0.72691     0.36345   0.25690E+06
    31.19000     0.78748     0.36345   0.26978E+06
    31.19000     0.84806     0.36345   0.25627E+06
    31.19000     0.90864     0.36345   0.22146E+06
    31.19000     0.96921     0.36345   0.17302E+06
    31.19000     1.02979     0.36345   0.12187E+06
    31.19000     1.09036     0.36345   0.78025E+05
    31.19000     1.15094     0.36345   0.46194E+05
    31.19000     1.21151     0.36345   0.25941E+05
    31.19000     1.27209     0.36345   0.14351E+05
    31.19000     1.33266     0.36345   0.79855E+04
    31.19000     1.39324     0.36345   0.38590E+04
    31.19000     1.45382     0.36345   0.62242E+03
    31.19000     1.51439     0.36345   0.00000E+00
    31.19000    -1.51439     0.42403   0.00000E+00
    31.19000    -1.45382     0.42403   0.00000E+00
    31.19000    -1.39324     0.42403   0.97187E+03
    31.19000    -1.33266     0.42403   0.62926E+04
    31.19000    -1.27209     0.42403   0.20376E+05
    31.19000    -1.21151     0.42403   0.42638E+05
    31.19000    -1.15094     0.42403   0.63253E+05
    31.19000    -1.09036     0.42403   0.68656E+05
    31.19000    -1.02979     0.42403   0.55530E+05
    31.19000    -0.96921     0.42403   0.40172E+05
    31.19000    -0.90864     0.42403   0.50088E+05
    31.19000    -0.84806     0.42403   0.10036E+06
    31.19000    -0.78748     0.42403   0.17501E+06
    31.19000    -0.72691     0.42403   0.23376E+06
    31.19000    -0.66633     0.42403   0.24202E+06
    31.19000    -0.60576     0.42403   0.19804E+06
    31.19000    -0.54518     0.42403   0.13106E+06
    31.19000    -0.48461     0.42403   0.73765E+05
    31.19000    -0.42403     0.42403   0.38421E+05
    31.19000    -0.36345     0.42403   0.18812E+05
    31.19000    -0.30288     0.42403   0.77350E+04
    31.19000    -0.24230     0.42403   0.45760E+04
    31.19000    -0.18173     0.42403   0.79902E+04
    31.19000    -0.12115     0.42403   0.11338E+05
    31.19000    -0.06058     0.42403   0.96324E+04
    31.19000     0.00000     0.42403   0.51295E+04
    31.19000     0.06058     0.42403   0.20923E+04
    31.19000     0.12115     0.42403   0.98281E+03
    31.19000     0.18173     0.42403   0.13282E+04
    31.19000     0.24230     0.42403   0.43678E+04
    31.19000     0.30288     0.42403   0.81890E+04
    31.19000     0.36345     0.42403   0.71464E+04
    31.19000     0.42403     0.42403   0.38522E+04
    31.19000     0.48461     0.42403   0.16135E+05
    31.19000     0.54518     0.42403   0.60877E+05
    31.19000     0.60576     0.42403   0.13077E+06
    31.19000     0.66633     0.42403   0.19544E+06
    31.19000     0.72691     0.42403   0.22751E+06
    31.19000     0.78748     0.42403   0.22253E+06
    31.19000     0.84806     0.42403   0.19395E+06
    31.19000     0.90864     0.42403   0.15679E+06
    31.19000     0.96921     0.42403   0.11956E+06
    31.19000     1.02979     0.42403   0.86171E+05
    31.19000     1.09036     0.42403   0.58752E+05
    31.19000     1.15094     0.42403   0.37983E+05
    31.19000     1.21151     0.42403   0.23311E+05
    31.19000     1.27209     0.42403   0.13620E+05
    31.19000     1.33266     0.42403   0.74078E+04
    31.19000     1.39324     0.42403   0.30392E+04
    31.19000     1.45382     0.42403   0.00000E+00
    31.19000     1.51439     0.42403   0.00000E+00
    31.19000    -1.51439     0.48461   0.00000E+00
    31.19000    -1.45382     0.48461   0.00000E+00
    31.19000    -1.39324     0.48461   0.76866E+03
    31.19000    -1.33266     0.48461   0.58294E+04
    31.19000    -1.27209     0.48461   0.18682E+05
    31.19000    -1.21151     0.48461   0.36645E+05
    31.19000    -1.15094     0.48461   0.48758E+05
    31.19000    -1.09036     0.48461   0.44301E+05
    31.19000    -1.02979     0.48461   0.26359E+05
    31.19000    -0.96921     0.48461   0.16284E+05
    31.19000    -0.90864     0.48461   0.40386E+05
    31.19000    -0.84806     0.48461   0.10683E+06
    31.19000    -0.78748     0.48461   0.19290E+06
    31.19000    -0.72691     0.48461   0.25682E+06
    31.19000    -0.66633     0.48461   0.26710E+06
    31.19000    -0.60576     0.48461   0.22494E+06
    31.19000    -0.54518     0.48461   0.15964E+06
    31.19000    -0.48461     0.48461   0.10236E+06
    31.19000    -0.42403     0.48461   0.64276E+05
    31.19000    -0.36345     0.48461   0.39073E+05
    31.19000    -0.30288     0.48461   0.20395E+05
    31.19000    -0.24230     0.48461   0.99212E+04
    31.19000    -0.18173     0.48461   0.90941E+04
    31.19000    -0.12115     0.48461   0.12004E+05
    31.19000    -0.06058     0.48461   0.11721E+05
    31.19000     0.00000     0.48461   0.85319E+04
    31.19000     0.06058     0.48461   0.65779E+04
    31.19000     0.12115     0.48461   0.66733E+04
    31.19000     0.18173     0.48461   0.79479E+04
    31.19000     0.24230     0.48461   0.11776E+05
    31.19000     0.30288     0.48461   0.16956E+05
    31.19000     0.36345     0.48461   0.16008E+05
    31.19000     0.42403     0.48461   0.66451E+04
    31.19000     0.48461     0.48461   0.43754E+04
    31.19000     0.54518     0.48461   0.30696E+05
    31.19000     0.60576     0.48461   0.85188E+05
    31.19000     0.66633     0.48461   0.13892E+06
    31.19000     0.72691     0.48461   0.16107E+06
    31.19000     0.78748     0.48461   0.14655E+06
    31.19000     0.84806     0.48461   0.11396E+06
    31.19000     0.90864     0.48461   0.83261E+05
    31.19000     0.96921     0.48461   0.61825E+05
    31.19000     1.02979     0.48461   0.47462E+05
    31.19000     1.09036     0.48461   0.36468E+05
    31.19000     1.15094     0.48461   0.26948E+05
    31.19000     1.21151     0.48461   0.18534E+05
    31.19000     1.27209     0.48461   0.11548E+05
    31.19000     1.33266     0.48461   0.61106E+04
    31.19000     1.39324     0.48461   0.19470E+04
    31.19000     1.45382     0.48461   0.00000E+00
    31.19000     1.51439     0.48461   0.00000E+00
    31.19000    -1.51439     0.54518   0.00000E+00
    31.19000    -1.45382     0.54518   0.00000E+00
    31.19000    -1.39324     0.54518   0.40287E+03
    31.19000    -1.33266     0.54518   0.47197E+04
    31.19000    -1.27209     0.54518   0.15272E+05
    31.19000    -1.21151     0.54518   0.28313E+05
    31.19000    -1.15094     0.54518   0.34256E+05
    31.19000    -1.09036     0.54518   0.26825E+05
    31.19000    -1.02979     0.54518   0.13066E+05
    31.19000    -0.96921     0.54518   0.13135E+05
    31.19000    -0.90864     0.54518   0.46924E+05
    31.19000    -0.84806     0.54518   0.11686E+06
    31.19000    -0.78748     0.54518   0.20127E+06
    31.19000    -0.72691     0.54518   0.26545E+06
    31.19000    -0.66633     0.54518   0.28370E+06
    31.19000    -0.60576     0.54518   0.25565E+06
    31.19000    -0.54518     0.54518   0.20361E+06
    31.19000    -0.48461     0.54518   0.15277E+06
    31.19000    -0.42403     0.54518   0.11259E+06
    31.19000    -0.36345     0.54518   0.77517E+05
    31.19000    -0.30288     0.54518   0.43185E+05
    31.19000    -0.24230     0.54518   0.16298E+05
    31.19000    -0.18173     0.54518   0.57261E+04
    31.19000    -0.12115     0.54518   0.95458E+04
    31.19000    -0.06058     0.54518   0.17115E+05
    31.19000     0.00000     0.54518   0.21214E+05
    31.19000     0.06058     0.54518   0.22127E+05
    31.19000     0.12115     0.54518   0.22443E+05
    31.19000     0.18173     0.54518   0.25041E+05
    31.19000     0.24230     0.54518   0.33802E+05
    31.19000     0.30288     0.54518   0.47368E+05
    31.19000     0.36345     0.54518   0.53719E+05
    31.19000     0.42403     0.54518   0.42416E+05
    31.19000     0.48461     0.54518   0.23820E+05
    31.19000     0.54518     0.54518   0.23694E+05
    31.19000     0.60576     0.54518   0.52306E+05
    31.19000     0.66633     0.54518   0.88209E+05
    31.19000     0.72691     0.54518   0.10071E+06
    31.19000     0.78748     0.54518   0.82277E+05
    31.19000     0.84806     0.54518   0.51407E+05
    31.19000     0.90864     0.54518   0.28826E+05
    31.19000     0.96921     0.54518   0.20076E+05
    31.19000     1.02979     0.54518   0.19081E+05
    31.19000     1.09036     0.54518   0.19112E+05
    31.19000     1.15094     0.54518   0.17321E+05
    31.19000     1.21151     0.54518   0.13621E+05
    31.19000     1.27209     0.54518   0.90094E+04
    31.19000     1.33266     0.54518   0.44835E+04
    31.19000     1.39324     0.54518   0.80810E+03
    31.19000     1.45382     0.54518   0.00000E+00
    31.19000     1.51439     0.54518   0.00000E+00
    31.19000    -1.51439     0.60576   0.00000E+00
    31.19000    -1.45382     0.60576   0.00000E+00
    31.19000    -1.39324     0.60576   0.00000E+00
    31.19000    -1.33266     0.60576   0.30352E+04
    31.19000    -1.27209     0.60576   0.10819E+05
    31.19000    -1.21151     0.60576   0.19534E+05
    31.19000    -1.15094     0.60576   0.22429E+05
    31.19000    -1.09036     0.60576   0.17391E+05
    31.19000    -1.02979     0.60576   0.12356E+05
    31.19000    -0.96921     0.60576   0.22364E+05
    31.19000    -0.90864     0.60576   0.59646E+05
    31.19000    -0.84806     0.60576   0.12389E+06
    31.19000    -0.78748     0.60576   0.19967E+06
    31.19000    -0.72691     0.60576   0.26313E+06
    31.19000    -0.66633     0.60576   0.29464E+06
    31.19000    -0.60576     0.60576   0.28972E+06
    31.19000    -0.54518     0.60576   0.26002E+06
    31.19000    -0.48461     0.60576   0.22156E+06
    31.19000    -0.42403     0.60576   0.18012E+06
    31.19000    -0.36345     0.60576   0.13068E+06
    31.19000    -0.30288     0.60576   0.72994E+05
    31.19000    -0.24230     0.60576   0.23115E+05
    31.19000    -0.18173     0.60576   0.18842E+04
    31.19000    -0.12115     0.60576   0.12620E+05
    31.19000    -0.06058     0.60576   0.37026E+05
    31.19000     0.00000     0.60576   0.54074E+05
    31.19000     0.06058     0.60576   0.57296E+05
    31.19000     0.12115     0.60576   0.54102E+05
    31.19000     0.18173     0.60576   0.56434E+05
    31.19000     0.24230     0.60576   0.72989E+05
    31.19000     0.30288     0.60576   0.10068E+06
    31.19000     0.36345     0.60576   0.12059E+06
    31.19000     0.42403     0.60576   0.11286E+06
    31.19000     0.48461     0.60576   0.81814E+05
    31.19000     0.54518     0.60576   0.56691E+05
    31.19000     0.60576     0.60576   0.59194E+05
    31.19000     0.66633     0.60576   0.77835E+05
    31.19000     0.72691     0.60576   0.83563E+05
    31.19000     0.78748     0.60576   0.64687E+05
    31.19000     0.84806     0.60576   0.35864E+05
    31.19000     0.90864     0.60576   0.16329E+05
    31.19000     0.96921     0.60576   0.10812E+05
    31.19000     1.02979     0.60576   0.12373E+05
    31.19000     1.09036     0.60576   0.14083E+05
    31.19000     1.15094     0.60576   0.13515E+05
    31.19000     1.21151     0.60576   0.10830E+05
    31.19000     1.27209     0.60576   0.69214E+04
    31.19000     1.33266     0.60576   0.28337E+04
    31.19000     1.39324     0.60576   0.00000E+00
    31.19000     1.45382     0.60576   0.00000E+00
    31.19000     1.51439     0.60576   0.00000E+00
    31.19000    -1.51439     0.66633   0.00000E+00
    31.19000    -1.45382     0.66633   0.00000E+00
    31.19000    -1.39324     0.66633   0.00000E+00
    31.19000    -1.33266     0.66633   0.12398E+04
    31.19000    -1.27209     0.66633   0.65704E+04
    31.19000    -1.21151     0.66633   0.12481E+05
    31.19000    -1.15094     0.66633   0.14895E+05
    31.19000    -1.09036     0.66633   0.14154E+05
    31.19000    -1.02979     0.66633   0.16802E+05
    31.19000    -0.96921     0.66633   0.32067E+05
    31.19000    -0.90864     0.66633   0.66288E+05
    31.19000    -0.84806     0.66633   0.11906E+06
    31.19000    -0.78748     0.66633   0.18247E+06
    31.19000    -0.72691     0.66633   0.24317E+06
    31.19000    -0.66633     0.66633   0.28720E+06
    31.19000    -0.60576     0.66633   0.30636E+06
    31.19000    -0.54518     0.66633   0.30183E+06
    31.19000    -0.48461     0.66633   0.27928E+06
    31.19000    -0.42403     0.66633   0.23930E+06
    31.19000    -0.36345     0.66633   0.17732E+06
    31.19000    -0.30288     0.66633   0.98692E+05
    31.19000    -0.24230     0.66633   0.30192E+05
    31.19000    -0.18173     0.66633   0.47176E+04
    31.19000    -0.12115     0.66633   0.29657E+05
    31.19000    -0.06058     0.66633   0.77105E+05
    31.19000     0.00000     0.66633   0.11032E+06
    31.19000     0.06058     0.66633   0.11566E+06
    31.19000     0.12115     0.66633   0.10704E+06
    31.19000     0.18173     0.66633   0.10745E+06
    31.19000     0.24230     0.66633   0.13030E+06
    31.19000     0.30288     0.66633   0.16936E+06
    31.19000     0.36345     0.66633   0.19901E+06
    31.19000     0.42403     0.66633   0.19272E+06
    31.19000     0.48461     0.66633   0.15110E+06
    31.19000     0.54518     0.66633   0.10636E+06
    31.19000     0.60576     0.66633   0.89568E+05
    31.19000     0.66633     0.66633   0.97882E+05
    31.19000     0.72691     0.66633   0.10322E+06
    31.19000     0.78748     0.66633   0.88164E+05
    31.19000     0.84806     0.66633   0.61385E+05
    31.19000     0.90864     0.66633   0.39917E+05
    31.19000     0.96921     0.66633   0.29292E+05
    31.19000     1.02979     0.66633   0.24371E+05
    31.19000     1.09036     0.66633   0.20046E+05
    31.19000     1.15094     0.66633   0.15145E+05
    31.19000     1.21151     0.66633   0.10067E+05
    31.19000     1.27209     0.66633   0.52265E+04
    31.19000     1.33266     0.66633   0.12306E+04
    31.19000     1.39324     0.66633   0.00000E+00
    31.19000     1.45382     0.66633   0.00000E+00
    31.19000     1.51439     0.66633   0.00000E+00
    31.19000    -1.51439     0.72691   0.00000E+00
    31.19000    -1.45382     0.72691   0.00000E+00
    31.19000    -1.39324     0.72691   0.00000E+00
    31.19000    -1.33266     0.72691   0.00000E+00
    31.19000    -1.27209     0.72691   0.32361E+04
    31.19000    -1.21151     0.72691   0.76858E+04
    31.19000    -1.15094     0.72691   0.10779E+05
    31.19000    -1.09036     0.72691   0.13466E+05
    31.19000    -1.02979     0.72691   0.19984E+05
    31.19000    -0.96921     0.72691   0.35052E+05
    31.19000    -0.90864     0.72691   0.61609E+05
    31.19000    -0.84806     0.72691   0.10022E+06
    31.19000    -0.78748     0.72691   0.14884E+06
    31.19000    -0.72691     0.72691   0.20196E+06
    31.19000    -0.66633     0.72691   0.25052E+06
    31.19000    -0.60576     0.72691   0.28475E+06
    31.19000    -0.54518     0.72691   0.29850E+06
    31.19000    -0.48461     0.72691   0.28964E+06
    31.19000    -0.42403     0.72691   0.25534E+06
    31.19000    -0.36345     0.72691   0.19235E+06
    31.19000    -0.30288     0.72691   0.10969E+06
    31.19000    -0.24230     0.72691   0.39063E+05
    31.19000    -0.18173     0.72691   0.19035E+05
    31.19000    -0.12115     0.72691   0.59496E+05
    31.19000    -0.06058     0.72691   0.12746E+06
    31.19000     0.00000     0.72691   0.17634E+06
    31.19000     0.06058     0.72691   0.18717E+06
    31.19000     0.12115     0.72691   0.17761E+06
    31.19000     0.18173     0.72691   0.17724E+06
    31.19000     0.24230     0.72691   0.20111E+06
    31.19000     0.30288     0.72691   0.23976E+06
    31.19000     0.36345     0.72691   0.26477E+06
    31.19000     0.42403     0.72691   0.24910E+06
    31.19000     0.48461     0.72691   0.19390E+06
    31.19000     0.54518     0.72691   0.13377E+06
    31.19000     0.60576     0.72691   0.10520E+06
    31.19000     0.66633     0.72691   0.11058E+06
    31.19000     0.72691     0.72691   0.12153E+06
    31.19000     0.78748     0.72691   0.11455E+06
    31.19000     0.84806     0.72691   0.91857E+05
    31.19000     0.90864     0.72691   0.68281E+05
    31.19000     0.96921     0.72691   0.51082E+05
    31.19000     1.02979     0.72691   0.38083E+05
    31.19000     1.09036     0.72691   0.26559E+05
    31.19000     1.15094     0.72691   0.16608E+05
    31.19000     1.21151     0.72691   0.88173E+04
    31.19000     1.27209     0.72691   0.31833E+04
    31.19000     1.33266     0.72691   0.00000E+00
    31.19000     1.39324     0.72691   0.00000E+00
    31.19000     1.45382     0.72691   0.00000E+00
    31.19000     1.51439     0.72691   0.00000E+00
    31.19000    -1.51439     0.78748   0.00000E+00
    31.19000    -1.45382     0.78748   0.00000E+00
    31.19000    -1.39324     0.78748   0.00000E+00
    31.19000    -1.33266     0.78748   0.00000E+00
    31.19000    -1.27209     0.78748   0.90479E+03
    31.19000    -1.21151     0.78748   0.44034E+04
    31.19000    -1.15094     0.78748   0.80030E+04
    31.19000    -1.09036     0.78748   0.12164E+05
    31.19000    -1.02979     0.78748   0.19039E+05
    31.19000    -0.96921     0.78748   0.30621E+05
    31.19000    -0.90864     0.78748   0.48222E+05
    31.19000    -0.84806     0.78748   0.73121E+05
    31.19000    -0.78748     0.78748   0.10639E+06
    31.19000    -0.72691     0.78748   0.14693E+06
    31.19000    -0.66633     0.78748   0.18918E+06
    31.19000    -0.60576     0.78748   0.22377E+06
    31.19000    -0.54518     0.78748   0.24209E+06
    31.19000    -0.48461     0.78748   0.24008E+06
    31.19000    -0.42403     0.78748   0.21629E+06
    31.19000    -0.36345     0.78748   0.16960E+06
    31.19000    -0.30288     0.78748   0.10679E+06
    31.19000    -0.24230     0.78748   0.53056E+05
    31.19000    -0.18173     0.78748   0.42906E+05
    31.19000    -0.12115     0.78748   0.89168E+05
    31.19000    -0.06058     0.78748   0.16458E+06
    31.19000     0.00000     0.78748   0.22426E+06
    31.19000     0.06058     0.78748   0.24640E+06
    31.19000     0.12115     0.78748   0.24528E+06
    31.19000     0.18173     0.78748   0.24809E+06
    31.19000     0.24230     0.78748   0.26732E+06
    31.19000     0.30288     0.78748   0.29245E+06
    31.19000     0.36345     0.78748   0.29831E+06
    31.19000     0.42403     0.78748   0.26379E+06
    31.19000     0.48461     0.78748   0.19374E+06
    31.19000     0.54518     0.78748   0.12311E+06
    31.19000     0.60576     0.78748   0.88814E+05
    31.19000     0.66633     0.78748   0.94896E+05
    31.19000     0.72691     0.78748   0.11265E+06
    31.19000     0.78748     0.78748   0.11437E+06
    31.19000     0.84806     0.78748   0.97326E+05
    31.19000     0.90864     0.78748   0.74541E+05
    31.19000     0.96921     0.78748   0.54859E+05
    31.19000     1.02979     0.78748   0.38571E+05
    31.19000     1.09036     0.78748   0.24525E+05
    31.19000     1.15094     0.78748   0.13340E+05
    31.19000     1.21151     0.78748   0.55455E+04
    31.19000     1.27209     0.78748   0.91446E+03
    31.19000     1.33266     0.78748   0.00000E+00
    31.19000     1.39324     0.78748   0.00000E+00
    31.19000     1.45382     0.78748   0.00000E+00
    31.19000     1.51439     0.78748   0.00000E+00
    31.19000    -1.51439     0.84806   0.00000E+00
    31.19000    -1.45382     0.84806   0.00000E+00
    31.19000    -1.39324     0.84806   0.00000E+00
    31.19000    -1.33266     0.84806   0.00000E+00
    31.19000    -1.27209     0.84806   0.00000E+00
    31.19000    -1.21151     0.84806   0.18683E+04
    31.19000    -1.15094     0.84806   0.52884E+04
    31.19000    -1.09036     0.84806   0.93917E+04
    31.19000    -1.02979     0.84806   0.14865E+05
    31.19000    -0.96921     0.84806   0.22331E+05
    31.19000    -0.90864     0.84806   0.32377E+05
    31.19000    -0.84806     0.84806   0.46356E+05
    31.19000    -0.78748     0.84806   0.66134E+05
    31.19000    -0.72691     0.84806   0.92034E+05
    31.19000    -0.66633     0.84806   0.12031E+06
    31.19000    -0.60576     0.84806   0.14337E+06
    31.19000    -0.54518     0.84806   0.15473E+06
    31.19000    -0.48461     0.84806   0.15415E+06
    31.19000    -0.42403     0.84806   0.14536E+06
    31.19000    -0.36345     0.84806   0.12856E+06
    31.19000    -0.30288     0.84806   0.10177E+06
    31.19000    -0.24230     0.84806   0.73727E+05
    31.19000    -0.18173     0.84806   0.67882E+05
    31.19000    -0.12115     0.84806   0.10233E+06
    31.19000    -0.06058     0.84806   0.16668E+06
    31.19000     0.00000     0.84806   0.22874E+06
    31.19000     0.06058     0.84806   0.26555E+06
    31.19000     0.12115     0.84806   0.28057E+06
    31.19000     0.18173     0.84806   0.29017E+06
    31.19000     0.24230     0.84806   0.30190E+06
    31.19000     0.30288     0.84806   0.30760E+06
    31.19000     0.36345     0.84806   0.29054E+06
    31.19000     0.42403     0.84806   0.23894E+06
    31.19000     0.48461     0.84806   0.16128E+06
    31.19000     0.54518     0.84806   0.89283E+05
    31.19000     0.60576     0.84806   0.55359E+05
    31.19000     0.66633     0.84806   0.62648E+05
    31.19000     0.72691     0.84806   0.83681E+05
    31.19000     0.78748     0.84806   0.90344E+05
    31.19000     0.84806     0.84806   0.77786E+05
    31.19000     0.90864     0.84806   0.57889E+05
    31.19000     0.96921     0.84806   0.40245E+05
    31.19000     1.02979     0.84806   0.26272E+05
    31.19000     1.09036     0.84806   0.15084E+05
    31.19000     1.15094     0.84806   0.69029E+04
    31.19000     1.21151     0.84806   0.18641E+04
    31.19000     1.27209     0.84806   0.00000E+00
    31.19000     1.33266     0.84806   0.00000E+00
    31.19000     1.39324     0.84806   0.00000E+00
    31.19000     1.45382     0.84806   0.00000E+00
    31.19000     1.51439     0.84806   0.00000E+00
    31.19000    -1.51439     0.90864   0.00000E+00
    31.19000    -1.45382     0.90864   0.00000E+00
    31.19000    -1.39324     0.90864   0.00000E+00
    31.19000    -1.33266     0.90864   0.00000E+00
    31.19000    -1.27209     0.90864   0.00000E+00
    31.19000    -1.21151     0.90864   0.00000E+00
    31.19000    -1.15094     0.90864   0.25790E+04
    31.19000    -1.09036     0.90864   0.60194E+04
    31.19000    -1.02979     0.90864   0.99763E+04
    31.19000    -0.96921     0.90864   0.14347E+05
    31.19000    -0.90864     0.90864   0.19339E+05
    31.19000    -0.84806     0.90864   0.25978E+05
    31.19000    -0.78748     0.90864   0.35696E+05
    31.19000    -0.72691     0.90864   0.48620E+05
    31.19000    -0.66633     0.90864   0.61928E+05
    31.19000    -0.60576     0.90864   0.70773E+05
    31.19000    -0.54518     0.90864   0.73116E+05
    31.19000    -0.48461     0.90864   0.74194E+05
    31.19000    -0.42403     0.90864   0.82305E+05
    31.19000    -0.36345     0.90864   0.96834E+05
    31.19000    -0.30288     0.90864   0.10485E+06
    31.19000    -0.24230     0.90864   0.96951E+05
    31.19000    -0.18173     0.90864   0.84578E+05
    31.19000    -0.12115     0.90864   0.92349E+05
    31.19000    -0.06058     0.90864   0.13111E+06
    31.19000     0.00000     0.90864   0.18626E+06
    31.19000     0.06058     0.90864   0.23487E+06
    31.19000     0.12115     0.90864   0.26648E+06
    31.19000     0.18173     0.90864   0.28337E+06
    31.19000     0.24230     0.90864   0.28825E+06
    31.19000     0.30288     0.90864   0.27792E+06
    31.19000     0.36345     0.90864   0.24584E+06
    31.19000     0.42403     0.90864   0.18899E+06
    31.19000     0.48461     0.90864   0.11706E+06
    31.19000     0.54518     0.90864   0.55022E+05
    31.19000     0.60576     0.90864   0.27467E+05
    31.19000     0.66633     0.90864   0.35570E+05
    31.19000     0.72691     0.90864   0.55303E+05
    31.19000     0.78748     0.90864   0.62022E+05
    31.19000     0.84806     0.90864   0.51492E+05
    31.19000     0.90864     0.90864   0.34827E+05
    31.19000     0.96921     0.90864   0.21263E+05
    31.19000     1.02979     0.90864   0.12090E+05
    31.19000     1.09036     0.90864   0.58437E+04
    31.19000     1.15094     0.90864   0.19274E+04
    31.19000     1.21151     0.90864   0.00000E+00
    31.19000     1.27209     0.90864   0.00000E+00
    31.19000     1.33266     0.90864   0.00000E+00
    31.19000     1.39324     0.90864   0.00000E+00
    31.19000     1.45382     0.90864   0.00000E+00
    31.19000     1.51439     0.90864   0.00000E+00
    31.19000    -1.51439     0.96921   0.00000E+00
    31.19000    -1.45382     0.96921   0.00000E+00
    31.19000    -1.39324     0.96921   0.00000E+00
    31.19000    -1.33266     0.96921   0.00000E+00
    31.19000    -1.27209     0.96921   0.00000E+00
    31.19000    -1.21151     0.96921   0.00000E+00
    31.19000    -1.15094     0.96921   0.38937E+03
    31.19000    -1.09036     0.96921   0.29546E+04
    31.19000    -1.02979     0.96921   0.59589E+04
    31.19000    -0.96921     0.96921   0.87036E+04
    31.19000    -0.90864     0.96921   0.11012E+05
    31.19000    -0.84806     0.96921   0.13474E+05
    31.19000    -0.78748     0.96921   0.16898E+05
    31.19000    -0.72691     0.96921   0.21096E+05
    31.19000    -0.66633     0.96921   0.24351E+05
    31.19000    -0.60576     0.96921   0.24860E+05
    31.19000    -0.54518     0.96921   0.24327E+05
    31.19000    -0.48461     0.96921   0.30509E+05
    31.19000    -0.42403     0.96921   0.52187E+05
    31.19000    -0.36345     0.96921   0.86606E+05
    31.19000    -0.30288     0.96921   0.11413E+06
    31.19000    -0.24230     0.96921   0.11413E+06
    31.19000    -0.18173     0.96921   0.89382E+05
    31.19000    -0.12115     0.96921   0.68212E+05
    31.19000    -0.06058     0.96921   0.77702E+05
    31.19000     0.00000     0.96921   0.11887E+06
    31.19000     0.06058     0.96921   0.17076E+06
    31.19000     0.12115     0.96921   0.21210E+06
    31.19000     0.18173     0.96921   0.23347E+06
    31.19000     0.24230     0.96921   0.23422E+06
    31.19000     0.30288     0.96921   0.21616E+06
    31.19000     0.36345     0.96921   0.18104E+06
    31.19000     0.42403     0.96921   0.13156E+06
    31.19000     0.48461     0.96921   0.76039E+05
    31.19000     0.54518     0.96921   0.31267E+05
    31.19000     0.60576     0.96921   0.13313E+05
    31.19000     0.66633     0.96921   0.21586E+05
    31.19000     0.72691     0.96921   0.37135E+05
    31.19000     0.78748     0.96921   0.41142E+05
    31.19000     0.84806     0.96921   0.31392E+05
    31.19000     0.90864     0.96921   0.17929E+05
    31.19000     0.96921     0.96921   0.85364E+04
    31.19000     1.02979     0.96921   0.36631E+04
    31.19000     1.09036     0.96921   0.12367E+04
    31.19000     1.15094     0.96921   0.12112E+03
    31.19000     1.21151     0.96921   0.00000E+00
    31.19000     1.27209     0.96921   0.00000E+00
    31.19000     1.33266     0.96921   0.00000E+00
    31.19000     1.39324     0.96921   0.00000E+00
    31.19000     1.45382     0.96921   0.00000E+00
    31.19000     1.51439     0.96921   0.00000E+00
    31.19000    -1.51439     1.02979   0.00000E+00
    31.19000    -1.45382     1.02979   0.00000E+00
    31.19000    -1.39324     1.02979   0.00000E+00
    31.19000    -1.33266     1.02979   0.00000E+00
    31.19000    -1.27209     1.02979   0.00000E+00
    31.19000    -1.21151     1.02979   0.00000E+00
    31.19000    -1.15094     1.02979   0.00000E+00
    31.19000    -1.09036     1.02979   0.58884E+03
    31.19000    -1.02979     1.02979   0.29021E+04
    31.19000    -0.96921     1.02979   0.50957E+04
    31.19000    -0.90864     1.02979   0.64663E+04
    31.19000    -0.84806     1.02979   0.71263E+04
    31.19000    -0.78748     1.02979   0.75843E+04
    31.19000    -0.72691     1.02979   0.79533E+04
    31.19000    -0.66633     1.02979   0.79857E+04
    31.19000    -0.60576     1.02979   0.81891E+04
    31.19000    -0.54518     1.02979   0.11419E+05
    31.19000    -0.48461     1.02979   0.23650E+05
    31.19000    -0.42403     1.02979   0.50515E+05
    31.19000    -0.36345     1.02979   0.88224E+05
    31.19000    -0.30288     1.02979   0.11812E+06
    31.19000    -0.24230     1.02979   0.11811E+06
    31.19000    -0.18173     1.02979   0.85813E+05
    31.19000    -0.12115     1.02979   0.46816E+05
    31.19000    -0.06058     1.02979   0.33787E+05
    31.19000     0.00000     1.02979   0.57838E+05
    31.19000     0.06058     1.02979   0.10292E+06
    31.19000     0.12115     1.02979   0.14409E+06
    31.19000     0.18173     1.02979   0.16570E+06
    31.19000     0.24230     1.02979   0.16502E+06
    31.19000     0.30288     1.02979   0.14673E+06
    31.19000     0.36345     1.02979   0.11708E+06
    31.19000     0.42403     1.02979   0.81141E+05
    31.19000     0.48461     1.02979   0.44742E+05
    31.19000     0.54518     1.02979   0.17429E+05
    31.19000     0.60576     1.02979   0.82073E+04
    31.19000     0.66633     1.02979   0.15560E+05
    31.19000     0.72691     1.02979   0.26058E+05
    31.19000     0.78748     1.02979   0.27121E+05
    31.19000     0.84806     1.02979   0.18536E+05
    31.19000     0.90864     1.02979   0.85808E+04
    31.19000     0.96921     1.02979   0.28001E+04
    31.19000     1.02979     1.02979   0.68621E+03
    31.19000     1.09036     1.02979   0.76452E+02
    31.19000     1.15094     1.02979   0.00000E+00
    31.19000     1.21151     1.02979   0.00000E+00
    31.19000     1.27209     1.02979   0.00000E+00
    31.19000     1.33266     1.02979   0.00000E+00
    31.19000     1.39324     1.02979   0.00000E+00
    31.19000     1.45382     1.02979   0.00000E+00
    31.19000     1.51439     1.02979   0.00000E+00
    31.19000    -1.51439     1.09036   0.00000E+00
    31.19000    -1.45382     1.09036   0.00000E+00
    31.19000    -1.39324     1.09036   0.00000E+00
    31.19000    -1.33266     1.09036   0.00000E+00
    31.19000    -1.27209     1.09036   0.00000E+00
    31.19000    -1.21151     1.09036   0.00000E+00
    31.19000    -1.15094     1.09036   0.00000E+00
    31.19000    -1.09036     1.09036   0.00000E+00
    31.19000    -1.02979     1.09036   0.56225E+03
    31.19000    -0.96921     1.09036   0.24527E+04
    31.19000    -0.90864     1.09036   0.38485E+04
    31.19000    -0.84806     1.09036   0.43069E+04
    31.19000    -0.78748     1.09036   0.42369E+04
    31.19000    -0.72691     1.09036   0.43866E+04
    31.19000    -0.66633     1.09036   0.56966E+04
    31.19000    -0.60576     1.09036   0.95278E+04
    31.19000    -0.54518     1.09036   0.17626E+05
    31.19000    -0.48461     1.09036   0.32186E+05
    31.19000    -0.42403     1.09036   0.55196E+05
    31.19000    -0.36345     1.09036   0.84255E+05
    31.19000    -0.30288     1.09036   0.10746E+06
    31.19000    -0.24230     1.09036   0.10775E+06
    31.19000    -0.18173     1.09036   0.79222E+05
    31.19000    -0.12115     1.09036   0.38639E+05
    31.19000    -0.06058     1.09036   0.14438E+05
    31.19000     0.00000     1.09036   0.22272E+05
    31.19000     0.06058     1.09036   0.53524E+05
    31.19000     0.12115     1.09036   0.86579E+05
    31.19000     0.18173     1.09036   0.10481E+06
    31.19000     0.24230     1.09036   0.10414E+06
    31.19000     0.30288     1.09036   0.89525E+05
    31.19000     0.36345     1.09036   0.68183E+05
    31.19000     0.42403     1.09036   0.45281E+05
    31.19000     0.48461     1.09036   0.24344E+05
    31.19000     0.54518     1.09036   0.99073E+04
    31.19000     0.60576     1.09036   0.62180E+04
    31.19000     0.66633     1.09036   0.11590E+05
    31.19000     0.72691     1.09036   0.17483E+05
    31.19000     0.78748     1.09036   0.16600E+05
    31.19000     0.84806     1.09036   0.10001E+05
    31.19000     0.90864     1.09036   0.36734E+04
    31.19000     0.96921     1.09036   0.73495E+03
    31.19000     1.02979     1.09036   0.49873E+02
    31.19000     1.09036     1.09036   0.00000E+00
    31.19000     1.15094     1.09036   0.00000E+00
    31.19000     1.21151     1.09036   0.00000E+00
    31.19000     1.27209     1.09036   0.00000E+00
    31.19000     1.33266     1.09036   0.00000E+00
    31.19000     1.39324     1.09036   0.00000E+00
    31.19000     1.45382     1.09036   0.00000E+00
    31.19000     1.51439     1.09036   0.00000E+00
    31.19000    -1.51439     1.15094   0.00000E+00
    31.19000    -1.45382     1.15094   0.00000E+00
    31.19000    -1.39324     1.15094   0.00000E+00
    31.19000    -1.33266     1.15094   0.00000E+00
    31.19000    -1.27209     1.15094   0.00000E+00
    31.19000    -1.21151     1.15094   0.00000E+00
    31.19000    -1.15094     1.15094   0.00000E+00
    31.19000    -1.09036     1.15094   0.00000E+00
    31.19000    -1.02979     1.15094   0.00000E+00
    31.19000    -0.96921     1.15094   0.33485E+03
    31.19000    -0.90864     1.15094   0.17838E+04
    31.19000    -0.84806     1.15094   0.27450E+04
    31.19000    -0.78748     1.15094   0.33246E+04
    31.19000    -0.72691     1.15094   0.45539E+04
    31.19000    -0.66633     1.15094   0.77358E+04
    31.19000    -0.60576     1.15094   0.13881E+05
    31.19000    -0.54518     1.15094   0.23111E+05
    31.19000    -0.48461     1.15094   0.34879E+05
    31.19000    -0.42403     1.15094   0.49364E+05
    31.19000    -0.36345     1.15094   0.66826E+05
    31.19000    -0.30288     1.15094   0.82983E+05
    31.19000    -0.24230     1.15094   0.87178E+05
    31.19000    -0.18173     1.15094   0.71062E+05
    31.19000    -0.12115     1.15094   0.40721E+05
    31.19000    -0.06058     1.15094   0.15498E+05
    31.19000     0.00000     1.15094   0.11431E+05
    31.19000     0.06058     1.15094   0.27496E+05
    31.19000     0.12115     1.15094   0.49092E+05
    31.19000     0.18173     1.15094   0.62037E+05
    31.19000     0.24230     1.15094   0.61606E+05
    31.19000     0.30288     1.15094   0.51408E+05
    31.19000     0.36345     1.15094   0.37514E+05
    31.19000     0.42403     1.15094   0.24087E+05
    31.19000     0.48461     1.15094   0.13063E+05
    31.19000     0.54518     1.15094   0.61716E+04
    31.19000     0.60576     1.15094   0.49642E+04
    31.19000     0.66633     1.15094   0.79853E+04
    31.19000     0.72691     1.15094   0.10384E+05
    31.19000     0.78748     1.15094   0.86626E+04
    31.19000     0.84806     1.15094   0.43601E+04
    31.19000     0.90864     1.15094   0.11324E+04
    31.19000     0.96921     1.15094   0.66621E+02
    31.19000     1.02979     1.15094   0.00000E+00
    31.19000     1.09036     1.15094   0.00000E+00
    31.19000     1.15094     1.15094   0.00000E+00
    31.19000     1.21151     1.15094   0.00000E+00
    31.19000     1.27209     1.15094   0.00000E+00
    31.19000     1.33266     1.15094   0.00000E+00
    31.19000     1.39324     1.15094   0.00000E+00
    31.19000     1.45382     1.15094   0.00000E+00
    31.19000     1.51439     1.15094   0.00000E+00
    31.19000    -1.51439     1.21151   0.00000E+00
    31.19000    -1.45382     1.21151   0.00000E+00
    31.19000    -1.39324     1.21151   0.00000E+00
    31.19000    -1.33266     1.21151   0.00000E+00
    31.19000    -1.27209     1.21151   0.00000E+00
    31.19000    -1.21151     1.21151   0.00000E+00
    31.19000    -1.15094     1.21151   0.00000E+00
    31.19000    -1.09036     1.21151   0.00000E+00
    31.19000    -1.02979     1.21151   0.00000E+00
    31.19000    -0.96921     1.21151   0.00000E+00
    31.19000    -0.90864     1.21151   0.00000E+00
    31.19000    -0.84806     1.21151   0.11148E+04
    31.19000    -0.78748     1.21151   0.22403E+04
    31.19000    -0.72691     1.21151   0.40138E+04
    31.19000    -0.66633     1.21151   0.73910E+04
    31.19000    -0.60576     1.21151   0.12709E+05
    31.19000    -0.54518     1.21151   0.19287E+05
    31.19000    -0.48461     1.21151   0.25938E+05
    31.19000    -0.42403     1.21151   0.32745E+05
    31.19000    -0.36345     1.21151   0.41772E+05
    31.19000    -0.30288     1.21151   0.53486E+05
    31.19000    -0.24230     1.21151   0.62223E+05
    31.19000    -0.18173     1.21151   0.59164E+05
    31.19000    -0.12115     1.21151   0.42602E+05
    31.19000    -0.06058     1.21151   0.22767E+05
    31.19000     0.00000     1.21151   0.13105E+05
    31.19000     0.06058     1.21151   0.17604E+05
    31.19000     0.12115     1.21151   0.28728E+05
    31.19000     0.18173     1.21151   0.36292E+05
    31.19000     0.24230     1.21151   0.35835E+05
    31.19000     0.30288     1.21151   0.29319E+05
    31.19000     0.36345     1.21151   0.20907E+05
    31.19000     0.42403     1.21151   0.13414E+05
    31.19000     0.48461     1.21151   0.78232E+04
    31.19000     0.54518     1.21151   0.45924E+04
    31.19000     0.60576     1.21151   0.40033E+04
    31.19000     0.66633     1.21151   0.49761E+04
    31.19000     0.72691     1.21151   0.51455E+04
    31.19000     0.78748     1.21151   0.33827E+04
    31.19000     0.84806     1.21151   0.11108E+04
    31.19000     0.90864     1.21151   0.00000E+00
    31.19000     0.96921     1.21151   0.00000E+00
    31.19000     1.02979     1.21151   0.00000E+00
    31.19000     1.09036     1.21151   0.00000E+00
    31.19000     1.15094     1.21151   0.00000E+00
    31.19000     1.21151     1.21151   0.00000E+00
    31.19000     1.27209     1.21151   0.00000E+00
    31.19000     1.33266     1.21151   0.00000E+00
    31.19000     1.39324     1.21151   0.00000E+00
    31.19000     1.45382     1.21151   0.00000E+00
    31.19000     1.51439     1.21151   0.00000E+00
    31.19000    -1.51439     1.27209   0.00000E+00
    31.19000    -1.45382     1.27209   0.00000E+00
    31.19000    -1.39324     1.27209   0.00000E+00
    31.19000    -1.33266     1.27209   0.00000E+00
    31.19000    -1.27209     1.27209   0.00000E+00
    31.19000    -1.21151     1.27209   0.00000E+00
    31.19000    -1.15094     1.27209   0.00000E+00
    31.19000    -1.09036     1.27209   0.00000E+00
    31.19000    -1.02979     1.27209   0.00000E+00
    31.19000    -0.96921     1.27209   0.00000E+00
    31.19000    -0.90864     1.27209   0.00000E+00
    31.19000    -0.84806     1.27209   0.00000E+00
    31.19000    -0.78748     1.27209   0.50418E+03
    31.19000    -0.72691     1.27209   0.18120E+04
    31.19000    -0.66633     1.27209   0.39817E+04
    31.19000    -0.60576     1.27209   0.69601E+04
    31.19000    -0.54518     1.27209   0.10102E+05
    31.19000    -0.48461     1.27209   0.12739E+05
    31.19000    -0.42403     1.27209   0.15258E+05
    31.19000    -0.36345     1.27209   0.19778E+05
    31.19000    -0.30288     1.27209   0.28172E+05
    31.19000    -0.24230     1.27209   0.38063E+05
    31.19000    -0.18173     1.27209   0.42630E+05
    31.19000    -0.12115     1.27209   0.37168E+05
    31.19000    -0.06058     1.27209   0.25266E+05
    31.19000     0.00000     1.27209   0.15915E+05
    31.19000     0.06058     1.27209   0.14466E+05
    31.19000     0.12115     1.27209   0.18399E+05
    31.19000     0.18173     1.27209   0.21700E+05
    31.19000     0.24230     1.27209   0.21047E+05
    31.19000     0.30288     1.27209   0.17210E+05
    31.19000     0.36345     1.27209   0.12513E+05
    31.19000     0.42403     1.27209   0.85003E+04
    31.19000     0.48461     1.27209   0.56032E+04
    31.19000     0.54518     1.27209   0.38385E+04
    31.19000     0.60576     1.27209   0.30615E+04
    31.19000     0.66633     1.27209   0.26375E+04
    31.19000     0.72691     1.27209   0.17592E+04
    31.19000     0.78748     1.27209   0.51388E+03
    31.19000     0.84806     1.27209   0.00000E+00
    31.19000     0.90864     1.27209   0.00000E+00
    31.19000     0.96921     1.27209   0.00000E+00
    31.19000     1.02979     1.27209   0.00000E+00
    31.19000     1.09036     1.27209   0.00000E+00
    31.19000     1.15094     1.27209   0.00000E+00
    31.19000     1.21151     1.27209   0.00000E+00
    31.19000     1.27209     1.27209   0.00000E+00
    31.19000     1.33266     1.27209   0.00000E+00
    31.19000     1.39324     1.27209   0.00000E+00
    31.19000     1.45382     1.27209   0.00000E+00
    31.19000     1.51439     1.27209   0.00000E+00
    31.19000    -1.51439     1.33266   0.00000E+00
    31.19000    -1.45382     1.33266   0.00000E+00
    31.19000    -1.39324     1.33266   0.00000E+00
    31.19000    -1.33266     1.33266   0.00000E+00
    31.19000    -1.27209     1.33266   0.00000E+00
    31.19000    -1.21151     1.33266   0.00000E+00
    31.19000    -1.15094     1.33266   0.00000E+00
    31.19000    -1.09036     1.33266   0.00000E+00
    31.19000    -1.02979     1.33266   0.00000E+00
    31.19000    -0.96921     1.33266   0.00000E+00
    31.19000    -0.90864     1.33266   0.00000E+00
    31.19000    -0.84806     1.33266   0.00000E+00
    31.19000    -0.78748     1.33266   0.00000E+00
    31.19000    -0.72691     1.33266   0.00000E+00
    31.19000    -0.66633     1.33266   0.71895E+03
    31.19000    -0.60576     1.33266   0.18446E+04
    31.19000    -0.54518     1.33266   0.29071E+04
    31.19000    -0.48461     1.33266   0.36779E+04
    31.19000    -0.42403     1.33266   0.45193E+04
    31.19000    -0.36345     1.33266   0.66437E+04
    31.19000    -0.30288     1.33266   0.11513E+05
    31.19000    -0.24230     1.33266   0.18725E+05
    31.19000    -0.18173     1.33266   0.24705E+05
    31.19000    -0.12115     1.33266   0.25368E+05
    31.19000    -0.06058     1.33266   0.20648E+05
    31.19000     0.00000     1.33266   0.14878E+05
    31.19000     0.06058     1.33266   0.12120E+05
    31.19000     0.12115     1.33266   0.12408E+05
    31.19000     0.18173     1.33266   0.13077E+05
    31.19000     0.24230     1.33266   0.12274E+05
    31.19000     0.30288     1.33266   0.10169E+05
    31.19000     0.36345     1.33266   0.77492E+04
    31.19000     0.42403     1.33266   0.56340E+04
    31.19000     0.48461     1.33266   0.39585E+04
    31.19000     0.54518     1.33266   0.26704E+04
    31.19000     0.60576     1.33266   0.16429E+04
    31.19000     0.66633     1.33266   0.70962E+03
    31.19000     0.72691     1.33266   0.00000E+00
    31.19000     0.78748     1.33266   0.00000E+00
    31.19000     0.84806     1.33266   0.00000E+00
    31.19000     0.90864     1.33266   0.00000E+00
    31.19000     0.96921     1.33266   0.00000E+00
    31.19000     1.02979     1.33266   0.00000E+00
    31.19000     1.09036     1.33266   0.00000E+00
    31.19000     1.15094     1.33266   0.00000E+00
    31.19000     1.21151     1.33266   0.00000E+00
    31.19000     1.27209     1.33266   0.00000E+00
    31.19000     1.33266     1.33266   0.00000E+00
    31.19000     1.39324     1.33266   0.00000E+00
    31.19000     1.45382     1.33266   0.00000E+00
    31.19000     1.51439     1.33266   0.00000E+00
    31.19000    -1.51439     1.39324   0.00000E+00
    31.19000    -1.45382     1.39324   0.00000E+00
    31.19000    -1.39324     1.39324   0.00000E+00
    31.19000    -1.33266     1.39324   0.00000E+00
    31.19000    -1.27209     1.39324   0.00000E+00
    31.19000    -1.21151     1.39324   0.00000E+00
    31.19000    -1.15094     1.39324   0.00000E+00
    31.19000    -1.09036     1.39324   0.00000E+00
    31.19000    -1.02979     1.39324   0.00000E+00
    31.19000    -0.96921     1.39324   0.00000E+00
    31.19000    -0.90864     1.39324   0.00000E+00
    31.19000    -0.84806     1.39324   0.00000E+00
    31.19000    -0.78748     1.39324   0.00000E+00
    31.19000    -0.72691     1.39324   0.00000E+00
    31.19000    -0.66633     1.39324   0.00000E+00
    31.19000    -0.60576     1.39324   0.00000E+00
    31.19000    -0.54518     1.39324   0.22766E+03
    31.19000    -0.48461     1.39324   0.43083E+03
    31.19000    -0.42403     1.39324   0.66221E+03
    31.19000    -0.36345     1.39324   0.13462E+04
    31.19000    -0.30288     1.39324   0.31776E+04
    31.19000    -0.24230     1.39324   0.65331E+04
    31.19000    -0.18173     1.39324   0.10416E+05
    31.19000    -0.12115     1.39324   0.12706E+05
    31.19000    -0.06058     1.39324   0.12249E+05
    31.19000     0.00000     1.39324   0.10165E+05
    31.19000     0.06058     1.39324   0.84204E+04
    31.19000     0.12115     1.39324   0.76892E+04
    31.19000     0.18173     1.39324   0.72606E+04
    31.19000     0.24230     1.39324   0.64459E+04
    31.19000     0.30288     1.39324   0.52512E+04
    31.19000     0.36345     1.39324   0.39599E+04
    31.19000     0.42403     1.39324   0.27295E+04
    31.19000     0.48461     1.39324   0.16091E+04
    31.19000     0.54518     1.39324   0.63284E+03
    31.19000     0.60576     1.39324   0.00000E+00
    31.19000     0.66633     1.39324   0.00000E+00
    31.19000     0.72691     1.39324   0.00000E+00
    31.19000     0.78748     1.39324   0.00000E+00
    31.19000     0.84806     1.39324   0.00000E+00
    31.19000     0.90864     1.39324   0.00000E+00
    31.19000     0.96921     1.39324   0.00000E+00
    31.19000     1.02979     1.39324   0.00000E+00
    31.19000     1.09036     1.39324   0.00000E+00
    31.19000     1.15094     1.39324   0.00000E+00
    31.19000     1.21151     1.39324   0.00000E+00
    31.19000     1.27209     1.39324   0.00000E+00
    31.19000     1.33266     1.39324   0.00000E+00
    31.19000     1.39324     1.39324   0.00000E+00
    31.19000     1.45382     1.39324   0.00000E+00
    31.19000     1.51439     1.39324   0.00000E+00
    31.19000    -1.51439     1.45382   0.00000E+00
    31.19000    -1.45382     1.45382   0.00000E+00
    31.19000    -1.39324     1.45382   0.00000E+00
    31.19000    -1.33266     1.45382   0.00000E+00
    31.19000    -1.27209     1.45382   0.00000E+00
    31.19000    -1.21151     1.45382   0.00000E+00
    31.19000    -1.15094     1.45382   0.00000E+00
    31.19000    -1.09036     1.45382   0.00000E+00
    31.19000    -1.02979     1.45382   0.00000E+00
    31.19000    -0.96921     1.45382   0.00000E+00
    31.19000    -0.90864     1.45382   0.00000E+00
    31.19000    -0.84806     1.45382   0.00000E+00
    31.19000    -0.78748     1.45382   0.00000E+00
    31.19000    -0.72691     1.45382   0.00000E+00
    31.19000    -0.66633     1.45382   0.00000E+00
    31.19000    -0.60576     1.45382   0.00000E+00
    31.19000    -0.54518     1.45382   0.00000E+00
    31.19000    -0.48461     1.45382   0.00000E+00
    31.19000    -0.42403     1.45382   0.00000E+00
    31.19000    -0.36345     1.45382   0.71729E+02
    31.19000    -0.30288     1.45382   0.35721E+03
    31.19000    -0.24230     1.45382   0.11286E+04
    31.19000    -0.18173     1.45382   0.24306E+04
    31.19000    -0.12115     1.45382   0.37431E+04
    31.19000    -0.06058     1.45382   0.43753E+04
    31.19000     0.00000     1.45382   0.42156E+04
    31.19000     0.06058     1.45382   0.37161E+04
    31.19000     0.12115     1.45382   0.32190E+04
    31.19000     0.18173     1.45382   0.26971E+04
    31.19000     0.24230     1.45382   0.20612E+04
    31.19000     0.30288     1.45382   0.13501E+04
    31.19000     0.36345     1.45382   0.63971E+03
    31.19000     0.42403     1.45382   0.00000E+00
    31.19000     0.48461     1.45382   0.00000E+00
    31.19000     0.54518     1.45382   0.00000E+00
    31.19000     0.60576     1.45382   0.00000E+00
    31.19000     0.66633     1.45382   0.00000E+00
    31.19000     0.72691     1.45382   0.00000E+00
    31.19000     0.78748     1.45382   0.00000E+00
    31.19000     0.84806     1.45382   0.00000E+00
    31.19000     0.90864     1.45382   0.00000E+00
    31.19000     0.96921     1.45382   0.00000E+00
    31.19000     1.02979     1.45382   0.00000E+00
    31.19000     1.09036     1.45382   0.00000E+00
    31.19000     1.15094     1.45382   0.00000E+00
    31.19000     1.21151     1.45382   0.00000E+00
    31.19000     1.27209     1.45382   0.00000E+00
    31.19000     1.33266     1.45382   0.00000E+00
    31.19000     1.39324     1.45382   0.00000E+00
    31.19000     1.45382     1.45382   0.00000E+00
    31.19000     1.51439     1.45382   0.00000E+00
    31.19000    -1.51439     1.51439   0.00000E+00
    31.19000    -1.45382     1.51439   0.00000E+00
    31.19000    -1.39324     1.51439   0.00000E+00
    31.19000    -1.33266     1.51439   0.00000E+00
    31.19000    -1.27209     1.51439   0.00000E+00
    31.19000    -1.21151     1.51439   0.00000E+00
    31.19000    -1.15094     1.51439   0.00000E+00
    31.19000    -1.09036     1.51439   0.00000E+00
    31.19000    -1.02979     1.51439   0.00000E+00
    31.19000    -0.96921     1.51439   0.00000E+00
    31.19000    -0.90864     1.51439   0.00000E+00
    31.19000    -0.84806     1.51439   0.00000E+00
    31.19000    -0.78748     1.51439   0.00000E+00
    31.19000    -0.72691     1.51439   0.00000E+00
    31.19000    -0.66633     1.51439   0.00000E+00
    31.19000    -0.60576     1.51439   0.00000E+00
    31.19000    -0.54518     1.51439   0.00000E+00
    31.19000    -0.48461     1.51439   0.00000E+00
    31.19000    -0.42403     1.51439   0.00000E+00
    31.19000    -0.36345     1.51439   0.00000E+00
    31.19000    -0.30288     1.51439   0.00000E+00
    31.19000    -0.24230     1.51439   0.00000E+00
    31.19000    -0.18173     1.51439   0.00000E+00
    31.19000    -0.12115     1.51439   0.00000E+00
    31.19000    -0.06058     1.51439   0.00000E+00
    31.19000     0.00000     1.51439   0.00000E+00
    31.19000     0.06058     1.51439   0.00000E+00
    31.19000     0.12115     1.51439   0.00000E+00
    31.19000     0.18173     1.51439   0.00000E+00
    31.19000     0.24230     1.51439   0.00000E+00
    31.19000     0.30288     1.51439   0.00000E+00
    31.19000     0.36345     1.51439   0.00000E+00
    31.19000     0.42403     1.51439   0.00000E+00
    31.19000     0.48461     1.51439   0.00000E+00
    31.19000     0.54518     1.51439   0.00000E+00
    31.19000     0.60576     1.51439   0.00000E+00
    31.19000     0.66633     1.51439   0.00000E+00
    31.19000     0.72691     1.51439   0.00000E+00
    31.19000     0.78748     1.51439   0.00000E+00
    31.19000     0.84806     1.51439   0.00000E+00
    31.19000     0.90864     1.51439   0.00000E+00
    31.19000     0.96921     1.51439   0.00000E+00
    31.19000     1.02979     1.51439   0.00000E+00
    31.19000     1.09036     1.51439   0.00000E+00
    31.19000     1.15094     1.51439   0.00000E+00
    31.19000     1.21151     1.51439   0.00000E+00
    31.19000     1.27209     1.51439   0.00000E+00
    31.19000     1.33266     1.51439   0.00000E+00
    31.19000     1.39324     1.51439   0.00000E+00
    31.19000     1.45382     1.51439   0.00000E+00
    31.19000     1.51439     1.51439   0.00000E+00
