# Supplementary material for: Femtosecond concerted rotation of molecules on a 2D material interface
Source: Nat Commun. 2026 Feb 27;17:2110. doi: 10.1038/s41467-026-69801-6 (PMC12954116; doi:10.1038/s41467-026-69801-6)
Supplement: Supplementary file 6 — Source Data 4 [file 41467_2026_69801_MOESM6_ESM.zip › FigS19/CuPc_HOMO+.data]

# Pulse duration   photon energy   intensity   polarization        angle
#  80.00 fs         31.19 eV         1.00 a.u.       0.37  0.00  0.93   -0.00°
Number of Values:            2601
#  Energy, eV      qx          qz         signal, a.u.
    31.19000    -1.51439    -1.51439   0.00000E+00
    31.19000    -1.45382    -1.51439   0.00000E+00
    31.19000    -1.39324    -1.51439   0.00000E+00
    31.19000    -1.33266    -1.51439   0.00000E+00
    31.19000    -1.27209    -1.51439   0.00000E+00
    31.19000    -1.21151    -1.51439   0.00000E+00
    31.19000    -1.15094    -1.51439   0.00000E+00
    31.19000    -1.09036    -1.51439   0.00000E+00
    31.19000    -1.02979    -1.51439   0.00000E+00
    31.19000    -0.96921    -1.51439   0.00000E+00
    31.19000    -0.90864    -1.51439   0.00000E+00
    31.19000    -0.84806    -1.51439   0.00000E+00
    31.19000    -0.78748    -1.51439   0.00000E+00
    31.19000    -0.72691    -1.51439   0.00000E+00
    31.19000    -0.66633    -1.51439   0.00000E+00
    31.19000    -0.60576    -1.51439   0.00000E+00
    31.19000    -0.54518    -1.51439   0.00000E+00
    31.19000    -0.48461    -1.51439   0.00000E+00
    31.19000    -0.42403    -1.51439   0.00000E+00
    31.19000    -0.36345    -1.51439   0.00000E+00
    31.19000    -0.30288    -1.51439   0.00000E+00
    31.19000    -0.24230    -1.51439   0.00000E+00
    31.19000    -0.18173    -1.51439   0.00000E+00
    31.19000    -0.12115    -1.51439   0.00000E+00
    31.19000    -0.06058    -1.51439   0.00000E+00
    31.19000     0.00000    -1.51439   0.00000E+00
    31.19000     0.06058    -1.51439   0.00000E+00
    31.19000     0.12115    -1.51439   0.00000E+00
    31.19000     0.18173    -1.51439   0.00000E+00
    31.19000     0.24230    -1.51439   0.00000E+00
    31.19000     0.30288    -1.51439   0.00000E+00
    31.19000     0.36345    -1.51439   0.00000E+00
    31.19000     0.42403    -1.51439   0.00000E+00
    31.19000     0.48461    -1.51439   0.00000E+00
    31.19000     0.54518    -1.51439   0.00000E+00
    31.19000     0.60576    -1.51439   0.00000E+00
    31.19000     0.66633    -1.51439   0.00000E+00
    31.19000     0.72691    -1.51439   0.00000E+00
    31.19000     0.78748    -1.51439   0.00000E+00
    31.19000     0.84806    -1.51439   0.00000E+00
    31.19000     0.90864    -1.51439   0.00000E+00
    31.19000     0.96921    -1.51439   0.00000E+00
    31.19000     1.02979    -1.51439   0.00000E+00
    31.19000     1.09036    -1.51439   0.00000E+00
    31.19000     1.15094    -1.51439   0.00000E+00
    31.19000     1.21151    -1.51439   0.00000E+00
    31.19000     1.27209    -1.51439   0.00000E+00
    31.19000     1.33266    -1.51439   0.00000E+00
    31.19000     1.39324    -1.51439   0.00000E+00
    31.19000     1.45382    -1.51439   0.00000E+00
    31.19000     1.51439    -1.51439   0.00000E+00
    31.19000    -1.51439    -1.45382   0.00000E+00
    31.19000    -1.45382    -1.45382   0.00000E+00
    31.19000    -1.39324    -1.45382   0.00000E+00
    31.19000    -1.33266    -1.45382   0.00000E+00
    31.19000    -1.27209    -1.45382   0.00000E+00
    31.19000    -1.21151    -1.45382   0.00000E+00
    31.19000    -1.15094    -1.45382   0.00000E+00
    31.19000    -1.09036    -1.45382   0.00000E+00
    31.19000    -1.02979    -1.45382   0.00000E+00
    31.19000    -0.96921    -1.45382   0.00000E+00
    31.19000    -0.90864    -1.45382   0.00000E+00
    31.19000    -0.84806    -1.45382   0.00000E+00
    31.19000    -0.78748    -1.45382   0.00000E+00
    31.19000    -0.72691    -1.45382   0.00000E+00
    31.19000    -0.66633    -1.45382   0.00000E+00
    31.19000    -0.60576    -1.45382   0.00000E+00
    31.19000    -0.54518    -1.45382   0.00000E+00
    31.19000    -0.48461    -1.45382   0.00000E+00
    31.19000    -0.42403    -1.45382   0.00000E+00
    31.19000    -0.36345    -1.45382   0.62144E+05
    31.19000    -0.30288    -1.45382   0.70035E+05
    31.19000    -0.24230    -1.45382   0.73834E+05
    31.19000    -0.18173    -1.45382   0.74219E+05
    31.19000    -0.12115    -1.45382   0.72472E+05
    31.19000    -0.06058    -1.45382   0.70097E+05
    31.19000     0.00000    -1.45382   0.68352E+05
    31.19000     0.06058    -1.45382   0.67924E+05
    31.19000     0.12115    -1.45382   0.68763E+05
    31.19000     0.18173    -1.45382   0.70042E+05
    31.19000     0.24230    -1.45382   0.70297E+05
    31.19000     0.30288    -1.45382   0.67865E+05
    31.19000     0.36345    -1.45382   0.61493E+05
    31.19000     0.42403    -1.45382   0.00000E+00
    31.19000     0.48461    -1.45382   0.00000E+00
    31.19000     0.54518    -1.45382   0.00000E+00
    31.19000     0.60576    -1.45382   0.00000E+00
    31.19000     0.66633    -1.45382   0.00000E+00
    31.19000     0.72691    -1.45382   0.00000E+00
    31.19000     0.78748    -1.45382   0.00000E+00
    31.19000     0.84806    -1.45382   0.00000E+00
    31.19000     0.90864    -1.45382   0.00000E+00
    31.19000     0.96921    -1.45382   0.00000E+00
    31.19000     1.02979    -1.45382   0.00000E+00
    31.19000     1.09036    -1.45382   0.00000E+00
    31.19000     1.15094    -1.45382   0.00000E+00
    31.19000     1.21151    -1.45382   0.00000E+00
    31.19000     1.27209    -1.45382   0.00000E+00
    31.19000     1.33266    -1.45382   0.00000E+00
    31.19000     1.39324    -1.45382   0.00000E+00
    31.19000     1.45382    -1.45382   0.00000E+00
    31.19000     1.51439    -1.45382   0.00000E+00
    31.19000    -1.51439    -1.39324   0.00000E+00
    31.19000    -1.45382    -1.39324   0.00000E+00
    31.19000    -1.39324    -1.39324   0.00000E+00
    31.19000    -1.33266    -1.39324   0.00000E+00
    31.19000    -1.27209    -1.39324   0.00000E+00
    31.19000    -1.21151    -1.39324   0.00000E+00
    31.19000    -1.15094    -1.39324   0.00000E+00
    31.19000    -1.09036    -1.39324   0.00000E+00
    31.19000    -1.02979    -1.39324   0.00000E+00
    31.19000    -0.96921    -1.39324   0.00000E+00
    31.19000    -0.90864    -1.39324   0.00000E+00
    31.19000    -0.84806    -1.39324   0.00000E+00
    31.19000    -0.78748    -1.39324   0.00000E+00
    31.19000    -0.72691    -1.39324   0.00000E+00
    31.19000    -0.66633    -1.39324   0.00000E+00
    31.19000    -0.60576    -1.39324   0.00000E+00
    31.19000    -0.54518    -1.39324   0.56950E+05
    31.19000    -0.48461    -1.39324   0.72501E+05
    31.19000    -0.42403    -1.39324   0.84515E+05
    31.19000    -0.36345    -1.39324   0.92060E+05
    31.19000    -0.30288    -1.39324   0.94974E+05
    31.19000    -0.24230    -1.39324   0.93880E+05
    31.19000    -0.18173    -1.39324   0.90072E+05
    31.19000    -0.12115    -1.39324   0.85239E+05
    31.19000    -0.06058    -1.39324   0.81031E+05
    31.19000     0.00000    -1.39324   0.78640E+05
    31.19000     0.06058    -1.39324   0.78655E+05
    31.19000     0.12115    -1.39324   0.81069E+05
    31.19000     0.18173    -1.39324   0.85198E+05
    31.19000     0.24230    -1.39324   0.89590E+05
    31.19000     0.30288    -1.39324   0.92268E+05
    31.19000     0.36345    -1.39324   0.91326E+05
    31.19000     0.42403    -1.39324   0.85540E+05
    31.19000     0.48461    -1.39324   0.74675E+05
    31.19000     0.54518    -1.39324   0.59503E+05
    31.19000     0.60576    -1.39324   0.00000E+00
    31.19000     0.66633    -1.39324   0.00000E+00
    31.19000     0.72691    -1.39324   0.00000E+00
    31.19000     0.78748    -1.39324   0.00000E+00
    31.19000     0.84806    -1.39324   0.00000E+00
    31.19000     0.90864    -1.39324   0.00000E+00
    31.19000     0.96921    -1.39324   0.00000E+00
    31.19000     1.02979    -1.39324   0.00000E+00
    31.19000     1.09036    -1.39324   0.00000E+00
    31.19000     1.15094    -1.39324   0.00000E+00
    31.19000     1.21151    -1.39324   0.00000E+00
    31.19000     1.27209    -1.39324   0.00000E+00
    31.19000     1.33266    -1.39324   0.00000E+00
    31.19000     1.39324    -1.39324   0.00000E+00
    31.19000     1.45382    -1.39324   0.00000E+00
    31.19000     1.51439    -1.39324   0.00000E+00
    31.19000    -1.51439    -1.33266   0.00000E+00
    31.19000    -1.45382    -1.33266   0.00000E+00
    31.19000    -1.39324    -1.33266   0.00000E+00
    31.19000    -1.33266    -1.33266   0.00000E+00
    31.19000    -1.27209    -1.33266   0.00000E+00
    31.19000    -1.21151    -1.33266   0.00000E+00
    31.19000    -1.15094    -1.33266   0.00000E+00
    31.19000    -1.09036    -1.33266   0.00000E+00
    31.19000    -1.02979    -1.33266   0.00000E+00
    31.19000    -0.96921    -1.33266   0.00000E+00
    31.19000    -0.90864    -1.33266   0.00000E+00
    31.19000    -0.84806    -1.33266   0.00000E+00
    31.19000    -0.78748    -1.33266   0.00000E+00
    31.19000    -0.72691    -1.33266   0.00000E+00
    31.19000    -0.66633    -1.33266   0.53300E+05
    31.19000    -0.60576    -1.33266   0.68552E+05
    31.19000    -0.54518    -1.33266   0.81226E+05
    31.19000    -0.48461    -1.33266   0.90471E+05
    31.19000    -0.42403    -1.33266   0.95723E+05
    31.19000    -0.36345    -1.33266   0.96845E+05
    31.19000    -0.30288    -1.33266   0.94200E+05
    31.19000    -0.24230    -1.33266   0.88702E+05
    31.19000    -0.18173    -1.33266   0.81771E+05
    31.19000    -0.12115    -1.33266   0.75069E+05
    31.19000    -0.06058    -1.33266   0.70042E+05
    31.19000     0.00000    -1.33266   0.67558E+05
    31.19000     0.06058    -1.33266   0.67964E+05
    31.19000     0.12115    -1.33266   0.71299E+05
    31.19000     0.18173    -1.33266   0.77194E+05
    31.19000     0.24230    -1.33266   0.84551E+05
    31.19000     0.30288    -1.33266   0.91561E+05
    31.19000     0.36345    -1.33266   0.96228E+05
    31.19000     0.42403    -1.33266   0.96989E+05
    31.19000     0.48461    -1.33266   0.93014E+05
    31.19000     0.54518    -1.33266   0.84229E+05
    31.19000     0.60576    -1.33266   0.71205E+05
    31.19000     0.66633    -1.33266   0.55014E+05
    31.19000     0.72691    -1.33266   0.00000E+00
    31.19000     0.78748    -1.33266   0.00000E+00
    31.19000     0.84806    -1.33266   0.00000E+00
    31.19000     0.90864    -1.33266   0.00000E+00
    31.19000     0.96921    -1.33266   0.00000E+00
    31.19000     1.02979    -1.33266   0.00000E+00
    31.19000     1.09036    -1.33266   0.00000E+00
    31.19000     1.15094    -1.33266   0.00000E+00
    31.19000     1.21151    -1.33266   0.00000E+00
    31.19000     1.27209    -1.33266   0.00000E+00
    31.19000     1.33266    -1.33266   0.00000E+00
    31.19000     1.39324    -1.33266   0.00000E+00
    31.19000     1.45382    -1.33266   0.00000E+00
    31.19000     1.51439    -1.33266   0.00000E+00
    31.19000    -1.51439    -1.27209   0.00000E+00
    31.19000    -1.45382    -1.27209   0.00000E+00
    31.19000    -1.39324    -1.27209   0.00000E+00
    31.19000    -1.33266    -1.27209   0.00000E+00
    31.19000    -1.27209    -1.27209   0.00000E+00
    31.19000    -1.21151    -1.27209   0.00000E+00
    31.19000    -1.15094    -1.27209   0.00000E+00
    31.19000    -1.09036    -1.27209   0.00000E+00
    31.19000    -1.02979    -1.27209   0.00000E+00
    31.19000    -0.96921    -1.27209   0.00000E+00
    31.19000    -0.90864    -1.27209   0.00000E+00
    31.19000    -0.84806    -1.27209   0.00000E+00
    31.19000    -0.78748    -1.27209   0.50208E+05
    31.19000    -0.72691    -1.27209   0.64199E+05
    31.19000    -0.66633    -1.27209   0.74342E+05
    31.19000    -0.60576    -1.27209   0.81011E+05
    31.19000    -0.54518    -1.27209   0.84579E+05
    31.19000    -0.48461    -1.27209   0.85398E+05
    31.19000    -0.42403    -1.27209   0.83744E+05
    31.19000    -0.36345    -1.27209   0.79802E+05
    31.19000    -0.30288    -1.27209   0.73835E+05
    31.19000    -0.24230    -1.27209   0.66451E+05
    31.19000    -0.18173    -1.27209   0.58753E+05
    31.19000    -0.12115    -1.27209   0.52096E+05
    31.19000    -0.06058    -1.27209   0.47534E+05
    31.19000     0.00000    -1.27209   0.45478E+05
    31.19000     0.06058    -1.27209   0.45963E+05
    31.19000     0.12115    -1.27209   0.49082E+05
    31.19000     0.18173    -1.27209   0.54878E+05
    31.19000     0.24230    -1.27209   0.62784E+05
    31.19000     0.30288    -1.27209   0.71451E+05
    31.19000     0.36345    -1.27209   0.79244E+05
    31.19000     0.42403    -1.27209   0.84870E+05
    31.19000     0.48461    -1.27209   0.87590E+05
    31.19000     0.54518    -1.27209   0.87035E+05
    31.19000     0.60576    -1.27209   0.82962E+05
    31.19000     0.66633    -1.27209   0.75193E+05
    31.19000     0.72691    -1.27209   0.63715E+05
    31.19000     0.78748    -1.27209   0.48764E+05
    31.19000     0.84806    -1.27209   0.00000E+00
    31.19000     0.90864    -1.27209   0.00000E+00
    31.19000     0.96921    -1.27209   0.00000E+00
    31.19000     1.02979    -1.27209   0.00000E+00
    31.19000     1.09036    -1.27209   0.00000E+00
    31.19000     1.15094    -1.27209   0.00000E+00
    31.19000     1.21151    -1.27209   0.00000E+00
    31.19000     1.27209    -1.27209   0.00000E+00
    31.19000     1.33266    -1.27209   0.00000E+00
    31.19000     1.39324    -1.27209   0.00000E+00
    31.19000     1.45382    -1.27209   0.00000E+00
    31.19000     1.51439    -1.27209   0.00000E+00
    31.19000    -1.51439    -1.21151   0.00000E+00
    31.19000    -1.45382    -1.21151   0.00000E+00
    31.19000    -1.39324    -1.21151   0.00000E+00
    31.19000    -1.33266    -1.21151   0.00000E+00
    31.19000    -1.27209    -1.21151   0.00000E+00
    31.19000    -1.21151    -1.21151   0.00000E+00
    31.19000    -1.15094    -1.21151   0.00000E+00
    31.19000    -1.09036    -1.21151   0.00000E+00
    31.19000    -1.02979    -1.21151   0.00000E+00
    31.19000    -0.96921    -1.21151   0.00000E+00
    31.19000    -0.90864    -1.21151   0.00000E+00
    31.19000    -0.84806    -1.21151   0.63890E+05
    31.19000    -0.78748    -1.21151   0.74812E+05
    31.19000    -0.72691    -1.21151   0.79058E+05
    31.19000    -0.66633    -1.21151   0.78501E+05
    31.19000    -0.60576    -1.21151   0.75015E+05
    31.19000    -0.54518    -1.21151   0.70072E+05
    31.19000    -0.48461    -1.21151   0.64635E+05
    31.19000    -0.42403    -1.21151   0.59120E+05
    31.19000    -0.36345    -1.21151   0.53456E+05
    31.19000    -0.30288    -1.21151   0.47381E+05
    31.19000    -0.24230    -1.21151   0.40935E+05
    31.19000    -0.18173    -1.21151   0.34765E+05
    31.19000    -0.12115    -1.21151   0.29855E+05
    31.19000    -0.06058    -1.21151   0.26824E+05
    31.19000     0.00000    -1.21151   0.25569E+05
    31.19000     0.06058    -1.21151   0.25779E+05
    31.19000     0.12115    -1.21151   0.27627E+05
    31.19000     0.18173    -1.21151   0.31616E+05
    31.19000     0.24230    -1.21151   0.37751E+05
    31.19000     0.30288    -1.21151   0.45184E+05
    31.19000     0.36345    -1.21151   0.52760E+05
    31.19000     0.42403    -1.21151   0.59745E+05
    31.19000     0.48461    -1.21151   0.65963E+05
    31.19000     0.54518    -1.21151   0.71390E+05
    31.19000     0.60576    -1.21151   0.75687E+05
    31.19000     0.66633    -1.21151   0.78008E+05
    31.19000     0.72691    -1.21151   0.77120E+05
    31.19000     0.78748    -1.21151   0.71668E+05
    31.19000     0.84806    -1.21151   0.60444E+05
    31.19000     0.90864    -1.21151   0.00000E+00
    31.19000     0.96921    -1.21151   0.00000E+00
    31.19000     1.02979    -1.21151   0.00000E+00
    31.19000     1.09036    -1.21151   0.00000E+00
    31.19000     1.15094    -1.21151   0.00000E+00
    31.19000     1.21151    -1.21151   0.00000E+00
    31.19000     1.27209    -1.21151   0.00000E+00
    31.19000     1.33266    -1.21151   0.00000E+00
    31.19000     1.39324    -1.21151   0.00000E+00
    31.19000     1.45382    -1.21151   0.00000E+00
    31.19000     1.51439    -1.21151   0.00000E+00
    31.19000    -1.51439    -1.15094   0.00000E+00
    31.19000    -1.45382    -1.15094   0.00000E+00
    31.19000    -1.39324    -1.15094   0.00000E+00
    31.19000    -1.33266    -1.15094   0.00000E+00
    31.19000    -1.27209    -1.15094   0.00000E+00
    31.19000    -1.21151    -1.15094   0.00000E+00
    31.19000    -1.15094    -1.15094   0.00000E+00
    31.19000    -1.09036    -1.15094   0.00000E+00
    31.19000    -1.02979    -1.15094   0.00000E+00
    31.19000    -0.96921    -1.15094   0.55821E+05
    31.19000    -0.90864    -1.15094   0.75892E+05
    31.19000    -0.84806    -1.15094   0.85145E+05
    31.19000    -0.78748    -1.15094   0.84633E+05
    31.19000    -0.72691    -1.15094   0.77562E+05
    31.19000    -0.66633    -1.15094   0.67497E+05
    31.19000    -0.60576    -1.15094   0.57124E+05
    31.19000    -0.54518    -1.15094   0.47919E+05
    31.19000    -0.48461    -1.15094   0.40408E+05
    31.19000    -0.42403    -1.15094   0.34525E+05
    31.19000    -0.36345    -1.15094   0.29811E+05
    31.19000    -0.30288    -1.15094   0.25638E+05
    31.19000    -0.24230    -1.15094   0.21651E+05
    31.19000    -0.18173    -1.15094   0.18142E+05
    31.19000    -0.12115    -1.15094   0.15773E+05
    31.19000    -0.06058    -1.15094   0.14743E+05
    31.19000     0.00000    -1.15094   0.14434E+05
    31.19000     0.06058    -1.15094   0.14195E+05
    31.19000     0.12115    -1.15094   0.14299E+05
    31.19000     0.18173    -1.15094   0.15722E+05
    31.19000     0.24230    -1.15094   0.18995E+05
    31.19000     0.30288    -1.15094   0.23670E+05
    31.19000     0.36345    -1.15094   0.28948E+05
    31.19000     0.42403    -1.15094   0.34529E+05
    31.19000     0.48461    -1.15094   0.40737E+05
    31.19000     0.54518    -1.15094   0.48046E+05
    31.19000     0.60576    -1.15094   0.56593E+05
    31.19000     0.66633    -1.15094   0.65866E+05
    31.19000     0.72691    -1.15094   0.74533E+05
    31.19000     0.78748    -1.15094   0.80360E+05
    31.19000     0.84806    -1.15094   0.80428E+05
    31.19000     0.90864    -1.15094   0.71908E+05
    31.19000     0.96921    -1.15094   0.53469E+05
    31.19000     1.02979    -1.15094   0.00000E+00
    31.19000     1.09036    -1.15094   0.00000E+00
    31.19000     1.15094    -1.15094   0.00000E+00
    31.19000     1.21151    -1.15094   0.00000E+00
    31.19000     1.27209    -1.15094   0.00000E+00
    31.19000     1.33266    -1.15094   0.00000E+00
    31.19000     1.39324    -1.15094   0.00000E+00
    31.19000     1.45382    -1.15094   0.00000E+00
    31.19000     1.51439    -1.15094   0.00000E+00
    31.19000    -1.51439    -1.09036   0.00000E+00
    31.19000    -1.45382    -1.09036   0.00000E+00
    31.19000    -1.39324    -1.09036   0.00000E+00
    31.19000    -1.33266    -1.09036   0.00000E+00
    31.19000    -1.27209    -1.09036   0.00000E+00
    31.19000    -1.21151    -1.09036   0.00000E+00
    31.19000    -1.15094    -1.09036   0.00000E+00
    31.19000    -1.09036    -1.09036   0.00000E+00
    31.19000    -1.02979    -1.09036   0.61168E+05
    31.19000    -0.96921    -1.09036   0.83746E+05
    31.19000    -0.90864    -1.09036   0.93322E+05
    31.19000    -0.84806    -1.09036   0.90434E+05
    31.19000    -0.78748    -1.09036   0.78924E+05
    31.19000    -0.72691    -1.09036   0.63763E+05
    31.19000    -0.66633    -1.09036   0.49092E+05
    31.19000    -0.60576    -1.09036   0.37142E+05
    31.19000    -0.54518    -1.09036   0.28291E+05
    31.19000    -0.48461    -1.09036   0.21950E+05
    31.19000    -0.42403    -1.09036   0.17461E+05
    31.19000    -0.36345    -1.09036   0.14349E+05
    31.19000    -0.30288    -1.09036   0.12151E+05
    31.19000    -0.24230    -1.09036   0.10508E+05
    31.19000    -0.18173    -1.09036   0.95083E+04
    31.19000    -0.12115    -1.09036   0.95175E+04
    31.19000    -0.06058    -1.09036   0.10337E+05
    31.19000     0.00000    -1.09036   0.10893E+05
    31.19000     0.06058    -1.09036   0.10249E+05
    31.19000     0.12115    -1.09036   0.87869E+04
    31.19000     0.18173    -1.09036   0.79075E+04
    31.19000     0.24230    -1.09036   0.85890E+04
    31.19000     0.30288    -1.09036   0.10681E+05
    31.19000     0.36345    -1.09036   0.13577E+05
    31.19000     0.42403    -1.09036   0.17103E+05
    31.19000     0.48461    -1.09036   0.21623E+05
    31.19000     0.54518    -1.09036   0.27713E+05
    31.19000     0.60576    -1.09036   0.35986E+05
    31.19000     0.66633    -1.09036   0.46917E+05
    31.19000     0.72691    -1.09036   0.60264E+05
    31.19000     0.78748    -1.09036   0.74295E+05
    31.19000     0.84806    -1.09036   0.85468E+05
    31.19000     0.90864    -1.09036   0.89103E+05
    31.19000     0.96921    -1.09036   0.81109E+05
    31.19000     1.02979    -1.09036   0.60229E+05
    31.19000     1.09036    -1.09036   0.00000E+00
    31.19000     1.15094    -1.09036   0.00000E+00
    31.19000     1.21151    -1.09036   0.00000E+00
    31.19000     1.27209    -1.09036   0.00000E+00
    31.19000     1.33266    -1.09036   0.00000E+00
    31.19000     1.39324    -1.09036   0.00000E+00
    31.19000     1.45382    -1.09036   0.00000E+00
    31.19000     1.51439    -1.09036   0.00000E+00
    31.19000    -1.51439    -1.02979   0.00000E+00
    31.19000    -1.45382    -1.02979   0.00000E+00
    31.19000    -1.39324    -1.02979   0.00000E+00
    31.19000    -1.33266    -1.02979   0.00000E+00
    31.19000    -1.27209    -1.02979   0.00000E+00
    31.19000    -1.21151    -1.02979   0.00000E+00
    31.19000    -1.15094    -1.02979   0.00000E+00
    31.19000    -1.09036    -1.02979   0.60273E+05
    31.19000    -1.02979    -1.02979   0.85697E+05
    31.19000    -0.96921    -1.02979   0.97233E+05
    31.19000    -0.90864    -1.02979   0.94505E+05
    31.19000    -0.84806    -1.02979   0.81342E+05
    31.19000    -0.78748    -1.02979   0.63327E+05
    31.19000    -0.72691    -1.02979   0.45612E+05
    31.19000    -0.66633    -1.02979   0.31527E+05
    31.19000    -0.60576    -1.02979   0.22016E+05
    31.19000    -0.54518    -1.02979   0.16055E+05
    31.19000    -0.48461    -1.02979   0.11994E+05
    31.19000    -0.42403    -1.02979   0.88509E+04
    31.19000    -0.36345    -1.02979   0.65478E+04
    31.19000    -0.30288    -1.02979   0.52471E+04
    31.19000    -0.24230    -1.02979   0.49273E+04
    31.19000    -0.18173    -1.02979   0.56077E+04
    31.19000    -0.12115    -1.02979   0.73404E+04
    31.19000    -0.06058    -1.02979   0.95333E+04
    31.19000     0.00000    -1.02979   0.10742E+05
    31.19000     0.06058    -1.02979   0.98355E+04
    31.19000     0.12115    -1.02979   0.73031E+04
    31.19000     0.18173    -1.02979   0.48821E+04
    31.19000     0.24230    -1.02979   0.39232E+04
    31.19000     0.30288    -1.02979   0.45418E+04
    31.19000     0.36345    -1.02979   0.62322E+04
    31.19000     0.42403    -1.02979   0.86618E+04
    31.19000     0.48461    -1.02979   0.11759E+05
    31.19000     0.54518    -1.02979   0.15675E+05
    31.19000     0.60576    -1.02979   0.21135E+05
    31.19000     0.66633    -1.02979   0.29564E+05
    31.19000     0.72691    -1.02979   0.42254E+05
    31.19000     0.78748    -1.02979   0.58948E+05
    31.19000     0.84806    -1.02979   0.76889E+05
    31.19000     0.90864    -1.02979   0.91019E+05
    31.19000     0.96921    -1.02979   0.95396E+05
    31.19000     1.02979    -1.02979   0.85581E+05
    31.19000     1.09036    -1.02979   0.61233E+05
    31.19000     1.15094    -1.02979   0.00000E+00
    31.19000     1.21151    -1.02979   0.00000E+00
    31.19000     1.27209    -1.02979   0.00000E+00
    31.19000     1.33266    -1.02979   0.00000E+00
    31.19000     1.39324    -1.02979   0.00000E+00
    31.19000     1.45382    -1.02979   0.00000E+00
    31.19000     1.51439    -1.02979   0.00000E+00
    31.19000    -1.51439    -0.96921   0.00000E+00
    31.19000    -1.45382    -0.96921   0.00000E+00
    31.19000    -1.39324    -0.96921   0.00000E+00
    31.19000    -1.33266    -0.96921   0.00000E+00
    31.19000    -1.27209    -0.96921   0.00000E+00
    31.19000    -1.21151    -0.96921   0.00000E+00
    31.19000    -1.15094    -0.96921   0.53553E+05
    31.19000    -1.09036    -0.96921   0.81468E+05
    31.19000    -1.02979    -0.96921   0.95864E+05
    31.19000    -0.96921    -0.96921   0.95071E+05
    31.19000    -0.90864    -0.96921   0.82585E+05
    31.19000    -0.84806    -0.96921   0.64199E+05
    31.19000    -0.78748    -0.96921   0.45311E+05
    31.19000    -0.72691    -0.96921   0.29681E+05
    31.19000    -0.66633    -0.96921   0.19100E+05
    31.19000    -0.60576    -0.96921   0.13317E+05
    31.19000    -0.54518    -0.96921   0.10469E+05
    31.19000    -0.48461    -0.96921   0.83732E+04
    31.19000    -0.42403    -0.96921   0.59532E+04
    31.19000    -0.36345    -0.96921   0.35648E+04
    31.19000    -0.30288    -0.96921   0.20834E+04
    31.19000    -0.24230    -0.96921   0.20289E+04
    31.19000    -0.18173    -0.96921   0.35133E+04
    31.19000    -0.12115    -0.96921   0.63036E+04
    31.19000    -0.06058    -0.96921   0.93985E+04
    31.19000     0.00000    -0.96921   0.11039E+05
    31.19000     0.06058    -0.96921   0.99815E+04
    31.19000     0.12115    -0.96921   0.68178E+04
    31.19000     0.18173    -0.96921   0.35501E+04
    31.19000     0.24230    -0.96921   0.18603E+04
    31.19000     0.30288    -0.96921   0.21298E+04
    31.19000     0.36345    -0.96921   0.38808E+04
    31.19000     0.42403    -0.96921   0.64300E+04
    31.19000     0.48461    -0.96921   0.90420E+04
    31.19000     0.54518    -0.96921   0.11239E+05
    31.19000     0.60576    -0.96921   0.13589E+05
    31.19000     0.66633    -0.96921   0.18038E+05
    31.19000     0.72691    -0.96921   0.26975E+05
    31.19000     0.78748    -0.96921   0.41583E+05
    31.19000     0.84806    -0.96921   0.60639E+05
    31.19000     0.90864    -0.96921   0.80258E+05
    31.19000     0.96921    -0.96921   0.94510E+05
    31.19000     1.02979    -0.96921   0.97034E+05
    31.19000     1.09036    -0.96921   0.83792E+05
    31.19000     1.15094    -0.96921   0.55950E+05
    31.19000     1.21151    -0.96921   0.00000E+00
    31.19000     1.27209    -0.96921   0.00000E+00
    31.19000     1.33266    -0.96921   0.00000E+00
    31.19000     1.39324    -0.96921   0.00000E+00
    31.19000     1.45382    -0.96921   0.00000E+00
    31.19000     1.51439    -0.96921   0.00000E+00
    31.19000    -1.51439    -0.90864   0.00000E+00
    31.19000    -1.45382    -0.90864   0.00000E+00
    31.19000    -1.39324    -0.90864   0.00000E+00
    31.19000    -1.33266    -0.90864   0.00000E+00
    31.19000    -1.27209    -0.90864   0.00000E+00
    31.19000    -1.21151    -0.90864   0.00000E+00
    31.19000    -1.15094    -0.90864   0.72358E+05
    31.19000    -1.09036    -0.90864   0.89825E+05
    31.19000    -1.02979    -0.90864   0.91864E+05
    31.19000    -0.96921    -0.90864   0.81221E+05
    31.19000    -0.90864    -0.90864   0.63922E+05
    31.19000    -0.84806    -0.90864   0.45643E+05
    31.19000    -0.78748    -0.90864   0.29959E+05
    31.19000    -0.72691    -0.90864   0.18539E+05
    31.19000    -0.66633    -0.90864   0.11786E+05
    31.19000    -0.60576    -0.90864   0.89790E+04
    31.19000    -0.54518    -0.90864   0.82983E+04
    31.19000    -0.48461    -0.90864   0.76017E+04
    31.19000    -0.42403    -0.90864   0.57249E+04
    31.19000    -0.36345    -0.90864   0.30820E+04
    31.19000    -0.30288    -0.90864   0.97610E+03
    31.19000    -0.24230    -0.90864   0.51904E+03
    31.19000    -0.18173    -0.90864   0.21428E+04
    31.19000    -0.12115    -0.90864   0.54712E+04
    31.19000    -0.06058    -0.90864   0.91130E+04
    31.19000     0.00000    -0.90864   0.11008E+05
    31.19000     0.06058    -0.90864   0.98402E+04
    31.19000     0.12115    -0.90864   0.63104E+04
    31.19000     0.18173    -0.90864   0.26448E+04
    31.19000     0.24230    -0.90864   0.81845E+03
    31.19000     0.30288    -0.90864   0.14244E+04
    31.19000     0.36345    -0.90864   0.38892E+04
    31.19000     0.42403    -0.90864   0.70685E+04
    31.19000     0.48461    -0.90864   0.96362E+04
    31.19000     0.54518    -0.90864   0.10722E+05
    31.19000     0.60576    -0.90864   0.10807E+05
    31.19000     0.66633    -0.90864   0.11937E+05
    31.19000     0.72691    -0.90864   0.16753E+05
    31.19000     0.78748    -0.90864   0.27092E+05
    31.19000     0.84806    -0.90864   0.43068E+05
    31.19000     0.90864    -0.90864   0.62716E+05
    31.19000     0.96921    -0.90864   0.81790E+05
    31.19000     1.02979    -0.90864   0.94063E+05
    31.19000     1.09036    -0.90864   0.93140E+05
    31.19000     1.15094    -0.90864   0.75914E+05
    31.19000     1.21151    -0.90864   0.00000E+00
    31.19000     1.27209    -0.90864   0.00000E+00
    31.19000     1.33266    -0.90864   0.00000E+00
    31.19000     1.39324    -0.90864   0.00000E+00
    31.19000     1.45382    -0.90864   0.00000E+00
    31.19000     1.51439    -0.90864   0.00000E+00
    31.19000    -1.51439    -0.84806   0.00000E+00
    31.19000    -1.45382    -0.84806   0.00000E+00
    31.19000    -1.39324    -0.84806   0.00000E+00
    31.19000    -1.33266    -0.84806   0.00000E+00
    31.19000    -1.27209    -0.84806   0.00000E+00
    31.19000    -1.21151    -0.84806   0.60811E+05
    31.19000    -1.15094    -0.84806   0.81161E+05
    31.19000    -1.09036    -0.84806   0.86442E+05
    31.19000    -1.02979    -0.84806   0.78008E+05
    31.19000    -0.96921    -0.84806   0.61904E+05
    31.19000    -0.90864    -0.84806   0.44552E+05
    31.19000    -0.84806    -0.84806   0.29823E+05
    31.19000    -0.78748    -0.84806   0.18887E+05
    31.19000    -0.72691    -0.84806   0.11594E+05
    31.19000    -0.66633    -0.84806   0.75960E+04
    31.19000    -0.60576    -0.84806   0.64014E+04
    31.19000    -0.54518    -0.84806   0.68852E+04
    31.19000    -0.48461    -0.84806   0.73313E+04
    31.19000    -0.42403    -0.84806   0.63853E+04
    31.19000    -0.36345    -0.84806   0.40210E+04
    31.19000    -0.30288    -0.84806   0.14867E+04
    31.19000    -0.24230    -0.84806   0.36909E+03
    31.19000    -0.18173    -0.84806   0.16333E+04
    31.19000    -0.12115    -0.84806   0.50183E+04
    31.19000    -0.06058    -0.84806   0.88693E+04
    31.19000     0.00000    -0.84806   0.10855E+05
    31.19000     0.06058    -0.84806   0.96008E+04
    31.19000     0.12115    -0.84806   0.59131E+04
    31.19000     0.18173    -0.84806   0.21983E+04
    31.19000     0.24230    -0.84806   0.62249E+03
    31.19000     0.30288    -0.84806   0.18264E+04
    31.19000     0.36345    -0.84806   0.49740E+04
    31.19000     0.42403    -0.84806   0.84559E+04
    31.19000     0.48461    -0.84806   0.10656E+05
    31.19000     0.54518    -0.84806   0.10786E+05
    31.19000     0.60576    -0.84806   0.95070E+04
    31.19000     0.66633    -0.84806   0.87209E+04
    31.19000     0.72691    -0.84806   0.10617E+05
    31.19000     0.78748    -0.84806   0.16808E+05
    31.19000     0.84806    -0.84806   0.28044E+05
    31.19000     0.90864    -0.84806   0.44080E+05
    31.19000     0.96921    -0.84806   0.63036E+05
    31.19000     1.02979    -0.84806   0.80516E+05
    31.19000     1.09036    -0.84806   0.89859E+05
    31.19000     1.15094    -0.84806   0.84831E+05
    31.19000     1.21151    -0.84806   0.63861E+05
    31.19000     1.27209    -0.84806   0.00000E+00
    31.19000     1.33266    -0.84806   0.00000E+00
    31.19000     1.39324    -0.84806   0.00000E+00
    31.19000     1.45382    -0.84806   0.00000E+00
    31.19000     1.51439    -0.84806   0.00000E+00
    31.19000    -1.51439    -0.78748   0.00000E+00
    31.19000    -1.45382    -0.78748   0.00000E+00
    31.19000    -1.39324    -0.78748   0.00000E+00
    31.19000    -1.33266    -0.78748   0.00000E+00
    31.19000    -1.27209    -0.78748   0.49039E+05
    31.19000    -1.21151    -0.78748   0.72286E+05
    31.19000    -1.15094    -0.78748   0.81239E+05
    31.19000    -1.09036    -0.78748   0.75366E+05
    31.19000    -1.02979    -0.78748   0.60160E+05
    31.19000    -0.96921    -0.78748   0.42891E+05
    31.19000    -0.90864    -0.78748   0.28473E+05
    31.19000    -0.84806    -0.78748   0.18305E+05
    31.19000    -0.78748    -0.78748   0.11608E+05
    31.19000    -0.72691    -0.78748   0.72520E+04
    31.19000    -0.66633    -0.78748   0.47503E+04
    31.19000    -0.60576    -0.78748   0.41458E+04
    31.19000    -0.54518    -0.78748   0.51897E+04
    31.19000    -0.48461    -0.78748   0.67468E+04
    31.19000    -0.42403    -0.78748   0.72550E+04
    31.19000    -0.36345    -0.78748   0.59292E+04
    31.19000    -0.30288    -0.78748   0.34954E+04
    31.19000    -0.24230    -0.78748   0.17385E+04
    31.19000    -0.18173    -0.78748   0.22373E+04
    31.19000    -0.12115    -0.78748   0.51398E+04
    31.19000    -0.06058    -0.78748   0.87821E+04
    31.19000     0.00000    -0.78748   0.10671E+05
    31.19000     0.06058    -0.78748   0.93845E+04
    31.19000     0.12115    -0.78748   0.58058E+04
    31.19000     0.18173    -0.78748   0.24302E+04
    31.19000     0.24230    -0.78748   0.14273E+04
    31.19000     0.30288    -0.78748   0.32466E+04
    31.19000     0.36345    -0.78748   0.66553E+04
    31.19000     0.42403    -0.78748   0.97096E+04
    31.19000     0.48461    -0.78748   0.10888E+05
    31.19000     0.54518    -0.78748   0.99032E+04
    31.19000     0.60576    -0.78748   0.77942E+04
    31.19000     0.66633    -0.78748   0.62224E+04
    31.19000     0.72691    -0.78748   0.66137E+04
    31.19000     0.78748    -0.78748   0.98949E+04
    31.19000     0.84806    -0.78748   0.16805E+05
    31.19000     0.90864    -0.78748   0.28078E+05
    31.19000     0.96921    -0.78748   0.43839E+05
    31.19000     1.02979    -0.78748   0.62187E+05
    31.19000     1.09036    -0.78748   0.78013E+05
    31.19000     1.15094    -0.78748   0.83986E+05
    31.19000     1.21151    -0.78748   0.74518E+05
    31.19000     1.27209    -0.78748   0.50225E+05
    31.19000     1.33266    -0.78748   0.00000E+00
    31.19000     1.39324    -0.78748   0.00000E+00
    31.19000     1.45382    -0.78748   0.00000E+00
    31.19000     1.51439    -0.78748   0.00000E+00
    31.19000    -1.51439    -0.72691   0.00000E+00
    31.19000    -1.45382    -0.72691   0.00000E+00
    31.19000    -1.39324    -0.72691   0.00000E+00
    31.19000    -1.33266    -0.72691   0.00000E+00
    31.19000    -1.27209    -0.72691   0.64300E+05
    31.19000    -1.21151    -0.72691   0.77923E+05
    31.19000    -1.15094    -0.72691   0.75474E+05
    31.19000    -1.09036    -0.72691   0.61328E+05
    31.19000    -1.02979    -0.72691   0.43373E+05
    31.19000    -0.96921    -0.72691   0.27994E+05
    31.19000    -0.90864    -0.72691   0.17542E+05
    31.19000    -0.84806    -0.72691   0.11218E+05
    31.19000    -0.78748    -0.72691   0.72597E+04
    31.19000    -0.72691    -0.72691   0.44324E+04
    31.19000    -0.66633    -0.72691   0.24973E+04
    31.19000    -0.60576    -0.72691   0.19680E+04
    31.19000    -0.54518    -0.72691   0.32805E+04
    31.19000    -0.48461    -0.72691   0.58548E+04
    31.19000    -0.42403    -0.72691   0.80423E+04
    31.19000    -0.36345    -0.72691   0.82906E+04
    31.19000    -0.30288    -0.72691   0.65176E+04
    31.19000    -0.24230    -0.72691   0.43408E+04
    31.19000    -0.18173    -0.72691   0.38319E+04
    31.19000    -0.12115    -0.72691   0.57490E+04
    31.19000    -0.06058    -0.72691   0.87303E+04
    31.19000     0.00000    -0.72691   0.10314E+05
    31.19000     0.06058    -0.72691   0.90667E+04
    31.19000     0.12115    -0.72691   0.58824E+04
    31.19000     0.18173    -0.72691   0.32064E+04
    31.19000     0.24230    -0.72691   0.29916E+04
    31.19000     0.30288    -0.72691   0.52917E+04
    31.19000     0.36345    -0.72691   0.84631E+04
    31.19000     0.42403    -0.72691   0.10462E+05
    31.19000     0.48461    -0.72691   0.10180E+05
    31.19000     0.54518    -0.72691   0.80030E+04
    31.19000     0.60576    -0.72691   0.53447E+04
    31.19000     0.66633    -0.72691   0.36022E+04
    31.19000     0.72691    -0.72691   0.35014E+04
    31.19000     0.78748    -0.72691   0.52873E+04
    31.19000     0.84806    -0.72691   0.93397E+04
    31.19000     0.90864    -0.72691   0.16566E+05
    31.19000     0.96921    -0.72691   0.28168E+05
    31.19000     1.02979    -0.72691   0.44435E+05
    31.19000     1.09036    -0.72691   0.62782E+05
    31.19000     1.15094    -0.72691   0.76807E+05
    31.19000     1.21151    -0.72691   0.78642E+05
    31.19000     1.27209    -0.72691   0.64102E+05
    31.19000     1.33266    -0.72691   0.00000E+00
    31.19000     1.39324    -0.72691   0.00000E+00
    31.19000     1.45382    -0.72691   0.00000E+00
    31.19000     1.51439    -0.72691   0.00000E+00
    31.19000    -1.51439    -0.66633   0.00000E+00
    31.19000    -1.45382    -0.66633   0.00000E+00
    31.19000    -1.39324    -0.66633   0.00000E+00
    31.19000    -1.33266    -0.66633   0.55538E+05
    31.19000    -1.27209    -0.66633   0.76050E+05
    31.19000    -1.21151    -0.66633   0.78959E+05
    31.19000    -1.15094    -0.66633   0.66852E+05
    31.19000    -1.09036    -0.66633   0.47923E+05
    31.19000    -1.02979    -0.66633   0.30432E+05
    31.19000    -0.96921    -0.66633   0.18482E+05
    31.19000    -0.90864    -0.66633   0.11760E+05
    31.19000    -0.84806    -0.66633   0.80157E+04
    31.19000    -0.78748    -0.66633   0.53564E+04
    31.19000    -0.72691    -0.66633   0.29925E+04
    31.19000    -0.66633    -0.66633   0.10729E+04
    31.19000    -0.60576    -0.66633   0.37523E+03
    31.19000    -0.54518    -0.66633   0.17015E+04
    31.19000    -0.48461    -0.66633   0.49215E+04
    31.19000    -0.42403    -0.66633   0.85160E+04
    31.19000    -0.36345    -0.66633   0.10431E+05
    31.19000    -0.30288    -0.66633   0.97391E+04
    31.19000    -0.24230    -0.66633   0.75425E+04
    31.19000    -0.18173    -0.66633   0.60951E+04
    31.19000    -0.12115    -0.66633   0.67667E+04
    31.19000    -0.06058    -0.66633   0.87474E+04
    31.19000     0.00000    -0.66633   0.98454E+04
    31.19000     0.06058    -0.66633   0.86835E+04
    31.19000     0.12115    -0.66633   0.60835E+04
    31.19000     0.18173    -0.66633   0.42684E+04
    31.19000     0.24230    -0.66633   0.47940E+04
    31.19000     0.30288    -0.66633   0.72538E+04
    31.19000     0.36345    -0.66633   0.97469E+04
    31.19000     0.42403    -0.66633   0.10416E+05
    31.19000     0.48461    -0.66633   0.87290E+04
    31.19000     0.54518    -0.66633   0.56530E+04
    31.19000     0.60576    -0.66633   0.27788E+04
    31.19000     0.66633    -0.66633   0.12329E+04
    31.19000     0.72691    -0.66633   0.12786E+04
    31.19000     0.78748    -0.66633   0.27116E+04
    31.19000     0.84806    -0.66633   0.54652E+04
    31.19000     0.90864    -0.66633   0.10065E+05
    31.19000     0.96921    -0.66633   0.17883E+05
    31.19000     1.02979    -0.66633   0.30625E+05
    31.19000     1.09036    -0.66633   0.48324E+05
    31.19000     1.15094    -0.66633   0.66885E+05
    31.19000     1.21151    -0.66633   0.78168E+05
    31.19000     1.27209    -0.66633   0.74274E+05
    31.19000     1.33266    -0.66633   0.53310E+05
    31.19000     1.39324    -0.66633   0.00000E+00
    31.19000     1.45382    -0.66633   0.00000E+00
    31.19000     1.51439    -0.66633   0.00000E+00
    31.19000    -1.51439    -0.60576   0.00000E+00
    31.19000    -1.45382    -0.60576   0.00000E+00
    31.19000    -1.39324    -0.60576   0.00000E+00
    31.19000    -1.33266    -0.60576   0.71978E+05
    31.19000    -1.27209    -0.60576   0.83984E+05
    31.19000    -1.21151    -0.60576   0.76736E+05
    31.19000    -1.15094    -0.60576   0.57616E+05
    31.19000    -1.09036    -0.60576   0.36897E+05
    31.19000    -1.02979    -0.60576   0.21634E+05
    31.19000    -0.96921    -0.60576   0.13295E+05
    31.19000    -0.90864    -0.60576   0.95449E+04
    31.19000    -0.84806    -0.60576   0.74734E+04
    31.19000    -0.78748    -0.60576   0.54707E+04
    31.19000    -0.72691    -0.60576   0.32494E+04
    31.19000    -0.66633    -0.60576   0.12384E+04
    31.19000    -0.60576    -0.60576   0.26738E+03
    31.19000    -0.54518    -0.60576   0.12537E+04
    31.19000    -0.48461    -0.60576   0.44402E+04
    31.19000    -0.42403    -0.60576   0.86923E+04
    31.19000    -0.36345    -0.60576   0.11875E+05
    31.19000    -0.30288    -0.60576   0.12407E+05
    31.19000    -0.24230    -0.60576   0.10660E+05
    31.19000    -0.18173    -0.60576   0.86638E+04
    31.19000    -0.12115    -0.60576   0.81811E+04
    31.19000    -0.06058    -0.60576   0.90493E+04
    31.19000     0.00000    -0.60576   0.95685E+04
    31.19000     0.06058    -0.60576   0.85223E+04
    31.19000     0.12115    -0.60576   0.65735E+04
    31.19000     0.18173    -0.60576   0.55405E+04
    31.19000     0.24230    -0.60576   0.64730E+04
    31.19000     0.30288    -0.60576   0.86050E+04
    31.19000     0.36345    -0.60576   0.10078E+05
    31.19000     0.42403    -0.60576   0.95073E+04
    31.19000     0.48461    -0.60576   0.69574E+04
    31.19000     0.54518    -0.60576   0.36956E+04
    31.19000     0.60576    -0.60576   0.11792E+04
    31.19000     0.66633    -0.60576   0.19685E+03
    31.19000     0.72691    -0.60576   0.74158E+03
    31.19000     0.78748    -0.60576   0.24022E+04
    31.19000     0.84806    -0.60576   0.47656E+04
    31.19000     0.90864    -0.60576   0.78281E+04
    31.19000     0.96921    -0.60576   0.12650E+05
    31.19000     1.02979    -0.60576   0.21590E+05
    31.19000     1.09036    -0.60576   0.36755E+05
    31.19000     1.15094    -0.60576   0.56790E+05
    31.19000     1.21151    -0.60576   0.74863E+05
    31.19000     1.27209    -0.60576   0.81043E+05
    31.19000     1.33266    -0.60576   0.68595E+05
    31.19000     1.39324    -0.60576   0.00000E+00
    31.19000     1.45382    -0.60576   0.00000E+00
    31.19000     1.51439    -0.60576   0.00000E+00
    31.19000    -1.51439    -0.54518   0.00000E+00
    31.19000    -1.45382    -0.54518   0.00000E+00
    31.19000    -1.39324    -0.54518   0.59880E+05
    31.19000    -1.33266    -0.54518   0.85040E+05
    31.19000    -1.27209    -0.54518   0.88040E+05
    31.19000    -1.21151    -0.54518   0.72449E+05
    31.19000    -1.15094    -0.54518   0.49092E+05
    31.19000    -1.09036    -0.54518   0.28513E+05
    31.19000    -1.02979    -0.54518   0.15771E+05
    31.19000    -0.96921    -0.54518   0.10213E+05
    31.19000    -0.90864    -0.54518   0.85104E+04
    31.19000    -0.84806    -0.54518   0.77477E+04
    31.19000    -0.78748    -0.54518   0.66248E+04
    31.19000    -0.72691    -0.54518   0.50430E+04
    31.19000    -0.66633    -0.54518   0.33916E+04
    31.19000    -0.60576    -0.54518   0.23261E+04
    31.19000    -0.54518    -0.54518   0.27153E+04
    31.19000    -0.48461    -0.54518   0.51274E+04
    31.19000    -0.42403    -0.54518   0.90190E+04
    31.19000    -0.36345    -0.54518   0.12612E+05
    31.19000    -0.30288    -0.54518   0.14052E+05
    31.19000    -0.24230    -0.54518   0.12996E+05
    31.19000    -0.18173    -0.54518   0.10918E+05
    31.19000    -0.12115    -0.54518   0.96253E+04
    31.19000    -0.06058    -0.54518   0.95088E+04
    31.19000     0.00000    -0.54518   0.94869E+04
    31.19000     0.06058    -0.54518   0.86132E+04
    31.19000     0.12115    -0.54518   0.73318E+04
    31.19000     0.18173    -0.54518   0.69116E+04
    31.19000     0.24230    -0.54518   0.78682E+04
    31.19000     0.30288    -0.54518   0.92784E+04
    31.19000     0.36345    -0.54518   0.96521E+04
    31.19000     0.42403    -0.54518   0.82764E+04
    31.19000     0.48461    -0.54518   0.57018E+04
    31.19000     0.54518    -0.54518   0.31511E+04
    31.19000     0.60576    -0.54518   0.16169E+04
    31.19000     0.66633    -0.54518   0.14249E+04
    31.19000     0.72691    -0.54518   0.23820E+04
    31.19000     0.78748    -0.54518   0.40761E+04
    31.19000     0.84806    -0.54518   0.60178E+04
    31.19000     0.90864    -0.54518   0.79214E+04
    31.19000     0.96921    -0.54518   0.10509E+05
    31.19000     1.02979    -0.54518   0.16236E+05
    31.19000     1.09036    -0.54518   0.28384E+05
    31.19000     1.15094    -0.54518   0.47909E+05
    31.19000     1.21151    -0.54518   0.70080E+05
    31.19000     1.27209    -0.54518   0.84651E+05
    31.19000     1.33266    -0.54518   0.81264E+05
    31.19000     1.39324    -0.54518   0.56887E+05
    31.19000     1.45382    -0.54518   0.00000E+00
    31.19000     1.51439    -0.54518   0.00000E+00
    31.19000    -1.51439    -0.48461   0.00000E+00
    31.19000    -1.45382    -0.48461   0.00000E+00
    31.19000    -1.39324    -0.48461   0.75009E+05
    31.19000    -1.33266    -0.48461   0.93639E+05
    31.19000    -1.27209    -0.48461   0.88408E+05
    31.19000    -1.21151    -0.48461   0.66958E+05
    31.19000    -1.15094    -0.48461   0.41813E+05
    31.19000    -1.09036    -0.48461   0.22378E+05
    31.19000    -1.02979    -0.48461   0.11582E+05
    31.19000    -0.96921    -0.48461   0.75150E+04
    31.19000    -0.90864    -0.48461   0.68417E+04
    31.19000    -0.84806    -0.48461   0.71328E+04
    31.19000    -0.78748    -0.48461   0.73401E+04
    31.19000    -0.72691    -0.48461   0.72087E+04
    31.19000    -0.66633    -0.48461   0.67390E+04
    31.19000    -0.60576    -0.48461   0.61727E+04
    31.19000    -0.54518    -0.48461   0.61518E+04
    31.19000    -0.48461    -0.48461   0.74265E+04
    31.19000    -0.42403    -0.48461   0.10064E+05
    31.19000    -0.36345    -0.48461   0.12959E+05
    31.19000    -0.30288    -0.48461   0.14476E+05
    31.19000    -0.24230    -0.48461   0.13862E+05
    31.19000    -0.18173    -0.48461   0.11945E+05
    31.19000    -0.12115    -0.48461   0.10236E+05
    31.19000    -0.06058    -0.48461   0.94239E+04
    31.19000     0.00000    -0.48461   0.90129E+04
    31.19000     0.06058    -0.48461   0.83882E+04
    31.19000     0.12115    -0.48461   0.77792E+04
    31.19000     0.18173    -0.48461   0.78769E+04
    31.19000     0.24230    -0.48461   0.87378E+04
    31.19000     0.30288    -0.48461   0.94877E+04
    31.19000     0.36345    -0.48461   0.91865E+04
    31.19000     0.42403    -0.48461   0.77628E+04
    31.19000     0.48461    -0.48461   0.60002E+04
    31.19000     0.54518    -0.48461   0.47659E+04
    31.19000     0.60576    -0.48461   0.43919E+04
    31.19000     0.66633    -0.48461   0.47066E+04
    31.19000     0.72691    -0.48461   0.54278E+04
    31.19000     0.78748    -0.48461   0.63638E+04
    31.19000     0.84806    -0.48461   0.73043E+04
    31.19000     0.90864    -0.48461   0.80750E+04
    31.19000     0.96921    -0.48461   0.92223E+04
    31.19000     1.02979    -0.48461   0.12908E+05
    31.19000     1.09036    -0.48461   0.22642E+05
    31.19000     1.15094    -0.48461   0.40782E+05
    31.19000     1.21151    -0.48461   0.64772E+05
    31.19000     1.27209    -0.48461   0.85415E+05
    31.19000     1.33266    -0.48461   0.90412E+05
    31.19000     1.39324    -0.48461   0.72388E+05
    31.19000     1.45382    -0.48461   0.00000E+00
    31.19000     1.51439    -0.48461   0.00000E+00
    31.19000    -1.51439    -0.42403   0.00000E+00
    31.19000    -1.45382    -0.42403   0.00000E+00
    31.19000    -1.39324    -0.42403   0.85710E+05
    31.19000    -1.33266    -0.42403   0.97334E+05
    31.19000    -1.27209    -0.42403   0.85448E+05
    31.19000    -1.21151    -0.42403   0.60672E+05
    31.19000    -1.15094    -0.42403   0.35699E+05
    31.19000    -1.09036    -0.42403   0.17986E+05
    31.19000    -1.02979    -0.42403   0.85403E+04
    31.19000    -0.96921    -0.42403   0.48886E+04
    31.19000    -0.90864    -0.42403   0.42796E+04
    31.19000    -0.84806    -0.42403   0.50670E+04
    31.19000    -0.78748    -0.42403   0.65166E+04
    31.19000    -0.72691    -0.42403   0.81476E+04
    31.19000    -0.66633    -0.42403   0.94520E+04
    31.19000    -0.60576    -0.42403   0.10121E+05
    31.19000    -0.54518    -0.42403   0.10361E+05
    31.19000    -0.48461    -0.42403   0.10791E+05
    31.19000    -0.42403    -0.42403   0.11835E+05
    31.19000    -0.36345    -0.42403   0.13140E+05
    31.19000    -0.30288    -0.42403   0.13736E+05
    31.19000    -0.24230    -0.42403   0.12956E+05
    31.19000    -0.18173    -0.42403   0.11150E+05
    31.19000    -0.12115    -0.42403   0.93278E+04
    31.19000    -0.06058    -0.42403   0.81577E+04
    31.19000     0.00000    -0.42403   0.75442E+04
    31.19000     0.06058    -0.42403   0.71891E+04
    31.19000     0.12115    -0.42403   0.71842E+04
    31.19000     0.18173    -0.42403   0.77764E+04
    31.19000     0.24230    -0.42403   0.87461E+04
    31.19000     0.30288    -0.42403   0.94073E+04
    31.19000     0.36345    -0.42403   0.93063E+04
    31.19000     0.42403    -0.42403   0.87036E+04
    31.19000     0.48461    -0.42403   0.82403E+04
    31.19000     0.54518    -0.42403   0.82394E+04
    31.19000     0.60576    -0.42403   0.84508E+04
    31.19000     0.66633    -0.42403   0.84265E+04
    31.19000     0.72691    -0.42403   0.80201E+04
    31.19000     0.78748    -0.42403   0.74724E+04
    31.19000     0.84806    -0.42403   0.70801E+04
    31.19000     0.90864    -0.42403   0.69854E+04
    31.19000     0.96921    -0.42403   0.76098E+04
    31.19000     1.02979    -0.42403   0.10544E+05
    31.19000     1.09036    -0.42403   0.18822E+05
    31.19000     1.15094    -0.42403   0.35350E+05
    31.19000     1.21151    -0.42403   0.59424E+05
    31.19000     1.27209    -0.42403   0.83703E+05
    31.19000     1.33266    -0.42403   0.95544E+05
    31.19000     1.39324    -0.42403   0.84338E+05
    31.19000     1.45382    -0.42403   0.00000E+00
    31.19000     1.51439    -0.42403   0.00000E+00
    31.19000    -1.51439    -0.36345   0.00000E+00
    31.19000    -1.45382    -0.36345   0.61501E+05
    31.19000    -1.39324    -0.36345   0.91384E+05
    31.19000    -1.33266    -0.36345   0.96388E+05
    31.19000    -1.27209    -0.36345   0.79669E+05
    31.19000    -1.21151    -0.36345   0.53680E+05
    31.19000    -1.15094    -0.36345   0.30297E+05
    31.19000    -1.09036    -0.36345   0.14801E+05
    31.19000    -1.02979    -0.36345   0.65887E+04
    31.19000    -0.96921    -0.36345   0.29470E+04
    31.19000    -0.90864    -0.36345   0.18153E+04
    31.19000    -0.84806    -0.36345   0.23630E+04
    31.19000    -0.78748    -0.36345   0.42877E+04
    31.19000    -0.72691    -0.36345   0.70897E+04
    31.19000    -0.66633    -0.36345   0.99611E+04
    31.19000    -0.60576    -0.36345   0.12154E+05
    31.19000    -0.54518    -0.36345   0.13338E+05
    31.19000    -0.48461    -0.36345   0.13656E+05
    31.19000    -0.42403    -0.36345   0.13470E+05
    31.19000    -0.36345    -0.36345   0.12994E+05
    31.19000    -0.30288    -0.36345   0.12128E+05
    31.19000    -0.24230    -0.36345   0.10706E+05
    31.19000    -0.18173    -0.36345   0.88853E+04
    31.19000    -0.12115    -0.36345   0.71495E+04
    31.19000    -0.06058    -0.36345   0.59068E+04
    31.19000     0.00000    -0.36345   0.52305E+04
    31.19000     0.06058    -0.36345   0.50628E+04
    31.19000     0.12115    -0.36345   0.54646E+04
    31.19000     0.18173    -0.36345   0.64689E+04
    31.19000     0.24230    -0.36345   0.78062E+04
    31.19000     0.30288    -0.36345   0.90317E+04
    31.19000     0.36345    -0.36345   0.99448E+04
    31.19000     0.42403    -0.36345   0.10704E+05
    31.19000     0.48461    -0.36345   0.11458E+05
    31.19000     0.54518    -0.36345   0.11980E+05
    31.19000     0.60576    -0.36345   0.11771E+05
    31.19000     0.66633    -0.36345   0.10529E+05
    31.19000     0.72691    -0.36345   0.85145E+04
    31.19000     0.78748    -0.36345   0.64668E+04
    31.19000     0.84806    -0.36345   0.51214E+04
    31.19000     0.90864    -0.36345   0.48181E+04
    31.19000     0.96921    -0.36345   0.57403E+04
    31.19000     1.02979    -0.36345   0.87814E+04
    31.19000     1.09036    -0.36345   0.16235E+05
    31.19000     1.15094    -0.36345   0.31061E+05
    31.19000     1.21151    -0.36345   0.54003E+05
    31.19000     1.27209    -0.36345   0.79828E+05
    31.19000     1.33266    -0.36345   0.96658E+05
    31.19000     1.39324    -0.36345   0.91891E+05
    31.19000     1.45382    -0.36345   0.62065E+05
    31.19000     1.51439    -0.36345   0.00000E+00
    31.19000    -1.51439    -0.30288   0.00000E+00
    31.19000    -1.45382    -0.30288   0.67918E+05
    31.19000    -1.39324    -0.30288   0.92374E+05
    31.19000    -1.33266    -0.30288   0.91720E+05
    31.19000    -1.27209    -0.30288   0.71860E+05
    31.19000    -1.21151    -0.30288   0.46152E+05
    31.19000    -1.15094    -0.30288   0.25218E+05
    31.19000    -1.09036    -0.30288   0.12340E+05
    31.19000    -1.02979    -0.30288   0.56392E+04
    31.19000    -0.96921    -0.30288   0.22424E+04
    31.19000    -0.90864    -0.30288   0.59558E+03
    31.19000    -0.84806    -0.30288   0.47471E+03
    31.19000    -0.78748    -0.30288   0.19945E+04
    31.19000    -0.72691    -0.30288   0.48564E+04
    31.19000    -0.66633    -0.30288   0.83130E+04
    31.19000    -0.60576    -0.30288   0.11512E+05
    31.19000    -0.54518    -0.30288   0.13736E+05
    31.19000    -0.48461    -0.30288   0.14523E+05
    31.19000    -0.42403    -0.30288   0.13845E+05
    31.19000    -0.36345    -0.30288   0.12147E+05
    31.19000    -0.30288    -0.30288   0.10064E+05
    31.19000    -0.24230    -0.30288   0.80315E+04
    31.19000    -0.18173    -0.30288   0.62143E+04
    31.19000    -0.12115    -0.30288   0.46908E+04
    31.19000    -0.06058    -0.30288   0.35567E+04
    31.19000     0.00000    -0.30288   0.28966E+04
    31.19000     0.06058    -0.30288   0.27943E+04
    31.19000     0.12115    -0.30288   0.33465E+04
    31.19000     0.18173    -0.30288   0.45601E+04
    31.19000     0.24230    -0.30288   0.62733E+04
    31.19000     0.30288    -0.30288   0.82660E+04
    31.19000     0.36345    -0.30288   0.10380E+05
    31.19000     0.42403    -0.30288   0.12396E+05
    31.19000     0.48461    -0.30288   0.13841E+05
    31.19000     0.54518    -0.30288   0.14097E+05
    31.19000     0.60576    -0.30288   0.12785E+05
    31.19000     0.66633    -0.30288   0.10087E+05
    31.19000     0.72691    -0.30288   0.67755E+04
    31.19000     0.78748    -0.30288   0.39269E+04
    31.19000     0.84806    -0.30288   0.24170E+04
    31.19000     0.90864    -0.30288   0.25216E+04
    31.19000     0.96921    -0.30288   0.40918E+04
    31.19000     1.02979    -0.30288   0.74096E+04
    31.19000     1.09036    -0.30288   0.14122E+05
    31.19000     1.15094    -0.30288   0.27110E+05
    31.19000     1.21151    -0.30288   0.48193E+05
    31.19000     1.27209    -0.30288   0.74086E+05
    31.19000     1.33266    -0.30288   0.94187E+05
    31.19000     1.39324    -0.30288   0.94944E+05
    31.19000     1.45382    -0.30288   0.70013E+05
    31.19000     1.51439    -0.30288   0.00000E+00
    31.19000    -1.51439    -0.24230   0.00000E+00
    31.19000    -1.45382    -0.24230   0.70469E+05
    31.19000    -1.39324    -0.24230   0.89846E+05
    31.19000    -1.33266    -0.24230   0.84809E+05
    31.19000    -1.27209    -0.24230   0.63218E+05
    31.19000    -1.21151    -0.24230   0.38712E+05
    31.19000    -1.15094    -0.24230   0.20607E+05
    31.19000    -1.09036    -0.24230   0.10526E+05
    31.19000    -1.02979    -0.24230   0.56360E+04
    31.19000    -0.96921    -0.24230   0.29578E+04
    31.19000    -0.90864    -0.24230   0.12419E+04
    31.19000    -0.84806    -0.24230   0.58113E+03
    31.19000    -0.78748    -0.24230   0.13120E+04
    31.19000    -0.72691    -0.24230   0.33567E+04
    31.19000    -0.66633    -0.24230   0.62613E+04
    31.19000    -0.60576    -0.24230   0.94163E+04
    31.19000    -0.54518    -0.24230   0.12044E+05
    31.19000    -0.48461    -0.24230   0.13268E+05
    31.19000    -0.42403    -0.24230   0.12619E+05
    31.19000    -0.36345    -0.24230   0.10499E+05
    31.19000    -0.30288    -0.24230   0.79146E+04
    31.19000    -0.24230    -0.24230   0.56855E+04
    31.19000    -0.18173    -0.24230   0.40234E+04
    31.19000    -0.12115    -0.24230   0.27786E+04
    31.19000    -0.06058    -0.24230   0.18390E+04
    31.19000     0.00000    -0.24230   0.12540E+04
    31.19000     0.06058    -0.24230   0.11598E+04
    31.19000     0.12115    -0.24230   0.16851E+04
    31.19000     0.18173    -0.24230   0.28771E+04
    31.19000     0.24230    -0.24230   0.47079E+04
    31.19000     0.30288    -0.24230   0.71303E+04
    31.19000     0.36345    -0.24230   0.99729E+04
    31.19000     0.42403    -0.24230   0.12675E+05
    31.19000     0.48461    -0.24230   0.14296E+05
    31.19000     0.54518    -0.24230   0.14025E+05
    31.19000     0.60576    -0.24230   0.11758E+05
    31.19000     0.66633    -0.24230   0.81787E+04
    31.19000     0.72691    -0.24230   0.44069E+04
    31.19000     0.78748    -0.24230   0.15691E+04
    31.19000     0.84806    -0.24230   0.40823E+03
    31.19000     0.90864    -0.24230   0.10136E+04
    31.19000     0.96921    -0.24230   0.29868E+04
    31.19000     1.02979    -0.24230   0.62311E+04
    31.19000     1.09036    -0.24230   0.11968E+05
    31.19000     1.15094    -0.24230   0.22998E+05
    31.19000     1.21151    -0.24230   0.41906E+05
    31.19000     1.27209    -0.24230   0.66984E+05
    31.19000     1.33266    -0.24230   0.88976E+05
    31.19000     1.39324    -0.24230   0.94079E+05
    31.19000     1.45382    -0.24230   0.73929E+05
    31.19000     1.51439    -0.24230   0.00000E+00
    31.19000    -1.51439    -0.18173   0.00000E+00
    31.19000    -1.45382    -0.18173   0.70291E+05
    31.19000    -1.39324    -0.18173   0.85523E+05
    31.19000    -1.33266    -0.18173   0.77458E+05
    31.19000    -1.27209    -0.18173   0.55224E+05
    31.19000    -1.21151    -0.18173   0.32400E+05
    31.19000    -1.15094    -0.18173   0.17134E+05
    31.19000    -1.09036    -0.18173   0.97476E+04
    31.19000    -1.02979    -0.18173   0.67277E+04
    31.19000    -0.96921    -0.18173   0.50749E+04
    31.19000    -0.90864    -0.18173   0.37607E+04
    31.19000    -0.84806    -0.18173   0.29958E+04
    31.19000    -0.78748    -0.18173   0.31127E+04
    31.19000    -0.72691    -0.18173   0.41063E+04
    31.19000    -0.66633    -0.18173   0.58080E+04
    31.19000    -0.60576    -0.18173   0.79955E+04
    31.19000    -0.54518    -0.18173   0.10114E+05
    31.19000    -0.48461    -0.18173   0.11206E+05
    31.19000    -0.42403    -0.18173   0.10568E+05
    31.19000    -0.36345    -0.18173   0.84686E+04
    31.19000    -0.30288    -0.18173   0.59487E+04
    31.19000    -0.24230    -0.18173   0.39011E+04
    31.19000    -0.18173    -0.18173   0.25205E+04
    31.19000    -0.12115    -0.18173   0.15698E+04
    31.19000    -0.06058    -0.18173   0.86289E+03
    31.19000     0.00000    -0.18173   0.41578E+03
    31.19000     0.06058    -0.18173   0.35359E+03
    31.19000     0.12115    -0.18173   0.80371E+03
    31.19000     0.18173    -0.18173   0.18387E+04
    31.19000     0.24230    -0.18173   0.35077E+04
    31.19000     0.30288    -0.18173   0.58791E+04
    31.19000     0.36345    -0.18173   0.88402E+04
    31.19000     0.42403    -0.18173   0.11736E+05
    31.19000     0.48461    -0.18173   0.13438E+05
    31.19000     0.54518    -0.18173   0.13066E+05
    31.19000     0.60576    -0.18173   0.10669E+05
    31.19000     0.66633    -0.18173   0.71506E+04
    31.19000     0.72691    -0.18173   0.36818E+04
    31.19000     0.78748    -0.18173   0.12266E+04
    31.19000     0.84806    -0.18173   0.33393E+03
    31.19000     0.90864    -0.18173   0.10086E+04
    31.19000     0.96921    -0.18173   0.28143E+04
    31.19000     1.02979    -0.18173   0.54989E+04
    31.19000     1.09036    -0.18173   0.10005E+05
    31.19000     1.15094    -0.18173   0.19037E+05
    31.19000     1.21151    -0.18173   0.35701E+05
    31.19000     1.27209    -0.18173   0.59482E+05
    31.19000     1.33266    -0.18173   0.82298E+05
    31.19000     1.39324    -0.18173   0.90480E+05
    31.19000     1.45382    -0.18173   0.74431E+05
    31.19000     1.51439    -0.18173   0.00000E+00
    31.19000    -1.51439    -0.12115   0.00000E+00
    31.19000    -1.45382    -0.12115   0.68929E+05
    31.19000    -1.39324    -0.12115   0.81237E+05
    31.19000    -1.33266    -0.12115   0.71354E+05
    31.19000    -1.27209    -0.12115   0.49163E+05
    31.19000    -1.21151    -0.12115   0.28056E+05
    31.19000    -1.15094    -0.12115   0.15263E+05
    31.19000    -1.09036    -0.12115   0.10148E+05
    31.19000    -1.02979    -0.12115   0.87391E+04
    31.19000    -0.96921    -0.12115   0.80810E+04
    31.19000    -0.90864    -0.12115   0.73472E+04
    31.19000    -0.84806    -0.12115   0.67999E+04
    31.19000    -0.78748    -0.12115   0.66623E+04
    31.19000    -0.72691    -0.12115   0.68642E+04
    31.19000    -0.66633    -0.12115   0.73784E+04
    31.19000    -0.60576    -0.12115   0.82911E+04
    31.19000    -0.54518    -0.12115   0.93469E+04
    31.19000    -0.48461    -0.12115   0.97474E+04
    31.19000    -0.42403    -0.12115   0.87971E+04
    31.19000    -0.36345    -0.12115   0.66881E+04
    31.19000    -0.30288    -0.12115   0.43547E+04
    31.19000    -0.24230    -0.12115   0.25821E+04
    31.19000    -0.18173    -0.12115   0.14931E+04
    31.19000    -0.12115    -0.12115   0.82377E+03
    31.19000    -0.06058    -0.12115   0.36910E+03
    31.19000     0.00000    -0.12115   0.10209E+03
    31.19000     0.06058    -0.12115   0.10329E+03
    31.19000     0.12115    -0.12115   0.48951E+03
    31.19000     0.18173    -0.12115   0.13488E+04
    31.19000     0.24230    -0.12115   0.27599E+04
    31.19000     0.30288    -0.12115   0.48652E+04
    31.19000     0.36345    -0.12115   0.76828E+04
    31.19000     0.42403    -0.12115   0.10676E+05
    31.19000     0.48461    -0.12115   0.12744E+05
    31.19000     0.54518    -0.12115   0.12955E+05
    31.19000     0.60576    -0.12115   0.11288E+05
    31.19000     0.66633    -0.12115   0.85463E+04
    31.19000     0.72691    -0.12115   0.57219E+04
    31.19000     0.78748    -0.12115   0.35739E+04
    31.19000     0.84806    -0.12115   0.25666E+04
    31.19000     0.90864    -0.12115   0.28021E+04
    31.19000     0.96921    -0.12115   0.39786E+04
    31.19000     1.02979    -0.12115   0.58013E+04
    31.19000     1.09036    -0.12115   0.89819E+04
    31.19000     1.15094    -0.12115   0.16100E+05
    31.19000     1.21151    -0.12115   0.30617E+05
    31.19000     1.27209    -0.12115   0.52886E+05
    31.19000     1.33266    -0.12115   0.75732E+05
    31.19000     1.39324    -0.12115   0.85763E+05
    31.19000     1.45382    -0.12115   0.72754E+05
    31.19000     1.51439    -0.12115   0.00000E+00
    31.19000    -1.51439    -0.06058   0.00000E+00
    31.19000    -1.45382    -0.06058   0.67830E+05
    31.19000    -1.39324    -0.06058   0.78443E+05
    31.19000    -1.33266    -0.06058   0.67623E+05
    31.19000    -1.27209    -0.06058   0.45655E+05
    31.19000    -1.21151    -0.06058   0.25758E+05
    31.19000    -1.15094    -0.06058   0.14578E+05
    31.19000    -1.09036    -0.06058   0.10912E+05
    31.19000    -1.02979    -0.06058   0.10530E+05
    31.19000    -0.96921    -0.06058   0.10534E+05
    31.19000    -0.90864    -0.06058   0.10241E+05
    31.19000    -0.84806    -0.06058   0.99471E+04
    31.19000    -0.78748    -0.06058   0.97856E+04
    31.19000    -0.72691    -0.06058   0.95948E+04
    31.19000    -0.66633    -0.06058   0.93697E+04
    31.19000    -0.60576    -0.06058   0.93441E+04
    31.19000    -0.54518    -0.06058   0.94714E+04
    31.19000    -0.48461    -0.06058   0.91406E+04
    31.19000    -0.42403    -0.06058   0.77592E+04
    31.19000    -0.36345    -0.06058   0.55121E+04
    31.19000    -0.30288    -0.06058   0.32442E+04
    31.19000    -0.24230    -0.06058   0.16402E+04
    31.19000    -0.18173    -0.06058   0.76685E+03
    31.19000    -0.12115    -0.06058   0.34010E+03
    31.19000    -0.06058    -0.06058   0.12045E+03
    31.19000     0.00000    -0.06058   0.18017E+02
    31.19000     0.06058    -0.06058   0.66327E+02
    31.19000     0.12115    -0.06058   0.38793E+03
    31.19000     0.18173    -0.06058   0.11066E+04
    31.19000     0.24230    -0.06058   0.23322E+04
    31.19000     0.30288    -0.06058   0.42550E+04
    31.19000     0.36345    -0.06058   0.70024E+04
    31.19000     0.42403    -0.06058   0.10187E+05
    31.19000     0.48461    -0.06058   0.12802E+05
    31.19000     0.54518    -0.06058   0.13884E+05
    31.19000     0.60576    -0.06058   0.13247E+05
    31.19000     0.66633    -0.06058   0.11456E+05
    31.19000     0.72691    -0.06058   0.92541E+04
    31.19000     0.78748    -0.06058   0.72442E+04
    31.19000     0.84806    -0.06058   0.59116E+04
    31.19000     0.90864    -0.06058   0.55421E+04
    31.19000     0.96921    -0.06058   0.60128E+04
    31.19000     1.02979    -0.06058   0.70160E+04
    31.19000     1.09036    -0.06058   0.90721E+04
    31.19000     1.15094    -0.06058   0.14645E+05
    31.19000     1.21151    -0.06058   0.27423E+05
    31.19000     1.27209    -0.06058   0.48320E+05
    31.19000     1.33266    -0.06058   0.70755E+05
    31.19000     1.39324    -0.06058   0.81600E+05
    31.19000     1.45382    -0.06058   0.70412E+05
    31.19000     1.51439    -0.06058   0.00000E+00
    31.19000    -1.51439     0.00000   0.00000E+00
    31.19000    -1.45382     0.00000   0.67929E+05
    31.19000    -1.39324     0.00000   0.77965E+05
    31.19000    -1.33266     0.00000   0.66757E+05
    31.19000    -1.27209     0.00000   0.44743E+05
    31.19000    -1.21151     0.00000   0.25062E+05
    31.19000    -1.15094     0.00000   0.14182E+05
    31.19000    -1.09036     0.00000   0.10776E+05
    31.19000    -1.02979     0.00000   0.10591E+05
    31.19000    -0.96921     0.00000   0.10749E+05
    31.19000    -0.90864     0.00000   0.10590E+05
    31.19000    -0.84806     0.00000   0.10407E+05
    31.19000    -0.78748     0.00000   0.10300E+05
    31.19000    -0.72691     0.00000   0.10065E+05
    31.19000    -0.66633     0.00000   0.96734E+04
    31.19000    -0.60576     0.00000   0.93895E+04
    31.19000    -0.54518     0.00000   0.92442E+04
    31.19000    -0.48461     0.00000   0.87084E+04
    31.19000    -0.42403     0.00000   0.72206E+04
    31.19000    -0.36345     0.00000   0.49398E+04
    31.19000    -0.30288     0.00000   0.26778E+04
    31.19000    -0.24230     0.00000   0.11211E+04
    31.19000    -0.18173     0.00000   0.35505E+03
    31.19000    -0.12115     0.00000   0.83942E+02
    31.19000    -0.06058     0.00000   0.15802E+02
    31.19000     0.00000     0.00000   0.91843E+00
    31.19000     0.06058     0.00000   0.43852E+02
    31.19000     0.12115     0.00000   0.28496E+03
    31.19000     0.18173     0.00000   0.90141E+03
    31.19000     0.24230     0.00000   0.20557E+04
    31.19000     0.30288     0.00000   0.39549E+04
    31.19000     0.36345     0.00000   0.67192E+04
    31.19000     0.42403     0.00000   0.99864E+04
    31.19000     0.48461     0.00000   0.12830E+05
    31.19000     0.54518     0.00000   0.14354E+05
    31.19000     0.60576     0.00000   0.14336E+05
    31.19000     0.66633     0.00000   0.13174E+05
    31.19000     0.72691     0.00000   0.11403E+05
    31.19000     0.78748     0.00000   0.94953E+04
    31.19000     0.84806     0.00000   0.79577E+04
    31.19000     0.90864     0.00000   0.72134E+04
    31.19000     0.96921     0.00000   0.72716E+04
    31.19000     1.02979     0.00000   0.78405E+04
    31.19000     1.09036     0.00000   0.93488E+04
    31.19000     1.15094     0.00000   0.14193E+05
    31.19000     1.21151     0.00000   0.26137E+05
    31.19000     1.27209     0.00000   0.46303E+05
    31.19000     1.33266     0.00000   0.68340E+05
    31.19000     1.39324     0.00000   0.79278E+05
    31.19000     1.45382     0.00000   0.68727E+05
    31.19000     1.51439     0.00000   0.00000E+00
    31.19000    -1.51439     0.06058   0.00000E+00
    31.19000    -1.45382     0.06058   0.69435E+05
    31.19000    -1.39324     0.06058   0.80002E+05
    31.19000    -1.33266     0.06058   0.68862E+05
    31.19000    -1.27209     0.06058   0.46398E+05
    31.19000    -1.21151     0.06058   0.25808E+05
    31.19000    -1.15094     0.06058   0.13815E+05
    31.19000    -1.09036     0.06058   0.94239E+04
    31.19000    -1.02979     0.06058   0.85718E+04
    31.19000    -0.96921     0.06058   0.83624E+04
    31.19000    -0.90864     0.06058   0.80243E+04
    31.19000    -0.84806     0.06058   0.77968E+04
    31.19000    -0.78748     0.06058   0.77927E+04
    31.19000    -0.72691     0.06058   0.78061E+04
    31.19000    -0.66633     0.06058   0.77632E+04
    31.19000    -0.60576     0.06058   0.78786E+04
    31.19000    -0.54518     0.06058   0.81675E+04
    31.19000    -0.48461     0.06058   0.80798E+04
    31.19000    -0.42403     0.06058   0.69793E+04
    31.19000    -0.36345     0.06058   0.49314E+04
    31.19000    -0.30288     0.06058   0.27307E+04
    31.19000    -0.24230     0.06058   0.11495E+04
    31.19000    -0.18173     0.06058   0.37159E+03
    31.19000    -0.12115     0.06058   0.12380E+03
    31.19000    -0.06058     0.06058   0.75250E+02
    31.19000     0.00000     0.06058   0.41644E+02
    31.19000     0.06058     0.06058   0.20969E+02
    31.19000     0.12115     0.06058   0.17245E+03
    31.19000     0.18173     0.06058   0.72608E+03
    31.19000     0.24230     0.06058   0.18991E+04
    31.19000     0.30288     0.06058   0.38627E+04
    31.19000     0.36345     0.06058   0.65862E+04
    31.19000     0.42403     0.06058   0.95813E+04
    31.19000     0.48461     0.06058   0.11985E+05
    31.19000     0.54518     0.06058   0.13126E+05
    31.19000     0.60576     0.06058   0.12961E+05
    31.19000     0.66633     0.06058   0.11879E+05
    31.19000     0.72691     0.06058   0.10275E+05
    31.19000     0.78748     0.06058   0.84969E+04
    31.19000     0.84806     0.06058   0.70149E+04
    31.19000     0.90864     0.06058   0.62845E+04
    31.19000     0.96921     0.06058   0.63752E+04
    31.19000     1.02979     0.06058   0.70647E+04
    31.19000     1.09036     0.06058   0.88379E+04
    31.19000     1.15094     0.06058   0.14089E+05
    31.19000     1.21151     0.06058   0.26477E+05
    31.19000     1.27209     0.06058   0.46924E+05
    31.19000     1.33266     0.06058   0.68900E+05
    31.19000     1.39324     0.06058   0.79451E+05
    31.19000     1.45382     0.06058   0.68425E+05
    31.19000     1.51439     0.06058   0.00000E+00
    31.19000    -1.51439     0.12115   0.00000E+00
    31.19000    -1.45382     0.12115   0.71777E+05
    31.19000    -1.39324     0.12115   0.84111E+05
    31.19000    -1.33266     0.12115   0.73717E+05
    31.19000    -1.27209     0.12115   0.50670E+05
    31.19000    -1.21151     0.12115   0.28371E+05
    31.19000    -1.15094     0.12115   0.14210E+05
    31.19000    -1.09036     0.12115   0.79163E+04
    31.19000    -1.02979     0.12115   0.57852E+04
    31.19000    -0.96921     0.12115   0.48590E+04
    31.19000    -0.90864     0.12115   0.41623E+04
    31.19000    -0.84806     0.12115   0.38483E+04
    31.19000    -0.78748     0.12115   0.40604E+04
    31.19000    -0.72691     0.12115   0.45871E+04
    31.19000    -0.66633     0.12115   0.52417E+04
    31.19000    -0.60576     0.12115   0.61027E+04
    31.19000    -0.54518     0.12115   0.71201E+04
    31.19000    -0.48461     0.12115   0.77255E+04
    31.19000    -0.42403     0.12115   0.72192E+04
    31.19000    -0.36345     0.12115   0.55545E+04
    31.19000    -0.30288     0.12115   0.34740E+04
    31.19000    -0.24230     0.12115   0.18254E+04
    31.19000    -0.18173     0.12115   0.92223E+03
    31.19000    -0.12115     0.12115   0.56074E+03
    31.19000    -0.06058     0.12115   0.40793E+03
    31.19000     0.00000     0.12115   0.26712E+03
    31.19000     0.06058     0.12115   0.14294E+03
    31.19000     0.12115     0.12115   0.21780E+03
    31.19000     0.18173     0.12115   0.76634E+03
    31.19000     0.24230     0.12115   0.20307E+04
    31.19000     0.30288     0.12115   0.40836E+04
    31.19000     0.36345     0.12115   0.66608E+04
    31.19000     0.42403     0.12115   0.90945E+04
    31.19000     0.48461     0.12115   0.10606E+05
    31.19000     0.54518     0.12115   0.10828E+05
    31.19000     0.60576     0.12115   0.99908E+04
    31.19000     0.66633     0.12115   0.85528E+04
    31.19000     0.72691     0.12115   0.68387E+04
    31.19000     0.78748     0.12115   0.51251E+04
    31.19000     0.84806     0.12115   0.38422E+04
    31.19000     0.90864     0.12115   0.34021E+04
    31.19000     0.96921     0.12115   0.38676E+04
    31.19000     1.02979     0.12115   0.51303E+04
    31.19000     1.09036     0.12115   0.78748E+04
    31.19000     1.15094     0.12115   0.14568E+05
    31.19000     1.21151     0.12115   0.28589E+05
    31.19000     1.27209     0.12115   0.50255E+05
    31.19000     1.33266     0.12115   0.72447E+05
    31.19000     1.39324     0.12115   0.82071E+05
    31.19000     1.45382     0.12115   0.69409E+05
    31.19000     1.51439     0.12115   0.00000E+00
    31.19000    -1.51439     0.18173   0.00000E+00
    31.19000    -1.45382     0.18173   0.73686E+05
    31.19000    -1.39324     0.18173   0.89111E+05
    31.19000    -1.33266     0.18173   0.80498E+05
    31.19000    -1.27209     0.18173   0.57233E+05
    31.19000    -1.21151     0.18173   0.32985E+05
    31.19000    -1.15094     0.18173   0.16162E+05
    31.19000    -1.09036     0.18173   0.75440E+04
    31.19000    -1.02979     0.18173   0.39214E+04
    31.19000    -0.96921     0.18173   0.22558E+04
    31.19000    -0.90864     0.18173   0.13028E+04
    31.19000    -0.84806     0.18173   0.10743E+04
    31.19000    -0.78748     0.18173   0.17030E+04
    31.19000    -0.72691     0.18173   0.29152E+04
    31.19000    -0.66633     0.18173   0.43260E+04
    31.19000    -0.60576     0.18173   0.57993E+04
    31.19000    -0.54518     0.18173   0.72334E+04
    31.19000    -0.48461     0.18173   0.81807E+04
    31.19000    -0.42403     0.18173   0.80517E+04
    31.19000    -0.36345     0.18173   0.67457E+04
    31.19000    -0.30288     0.18173   0.48531E+04
    31.19000    -0.24230     0.18173   0.31561E+04
    31.19000    -0.18173     0.18173   0.20519E+04
    31.19000    -0.12115     0.18173   0.14638E+04
    31.19000    -0.06058     0.18173   0.11237E+04
    31.19000     0.00000     0.18173   0.84274E+03
    31.19000     0.06058     0.18173   0.62918E+03
    31.19000     0.12115     0.18173   0.68593E+03
    31.19000     0.18173     0.18173   0.13047E+04
    31.19000     0.24230     0.18173   0.26887E+04
    31.19000     0.30288     0.18173   0.47718E+04
    31.19000     0.36345     0.18173   0.71072E+04
    31.19000     0.42403     0.18173   0.89638E+04
    31.19000     0.48461     0.18173   0.97097E+04
    31.19000     0.54518     0.18173   0.92154E+04
    31.19000     0.60576     0.18173   0.78339E+04
    31.19000     0.66633     0.18173   0.60003E+04
    31.19000     0.72691     0.18173   0.40086E+04
    31.19000     0.78748     0.18173   0.21873E+04
    31.19000     0.84806     0.18173   0.10175E+04
    31.19000     0.90864     0.18173   0.87254E+03
    31.19000     0.96921     0.18173   0.17774E+04
    31.19000     1.02979     0.18173   0.37642E+04
    31.19000     1.09036     0.18173   0.78195E+04
    31.19000     1.15094     0.18173   0.16545E+05
    31.19000     1.21151     0.18173   0.32907E+05
    31.19000     1.27209     0.18173   0.56252E+05
    31.19000     1.33266     0.18173   0.78499E+05
    31.19000     1.39324     0.18173   0.86324E+05
    31.19000     1.45382     0.18173   0.70745E+05
    31.19000     1.51439     0.18173   0.00000E+00
    31.19000    -1.51439     0.24230   0.00000E+00
    31.19000    -1.45382     0.24230   0.73539E+05
    31.19000    -1.39324     0.24230   0.93213E+05
    31.19000    -1.33266     0.24230   0.87659E+05
    31.19000    -1.27209     0.24230   0.65018E+05
    31.19000    -1.21151     0.24230   0.39100E+05
    31.19000    -1.15094     0.24230   0.19584E+05
    31.19000    -1.09036     0.24230   0.86185E+04
    31.19000    -1.02979     0.24230   0.36556E+04
    31.19000    -0.96921     0.24230   0.15845E+04
    31.19000    -0.90864     0.24230   0.79277E+03
    31.19000    -0.84806     0.24230   0.10047E+04
    31.19000    -0.78748     0.24230   0.22156E+04
    31.19000    -0.72691     0.24230   0.40283E+04
    31.19000    -0.66633     0.24230   0.58473E+04
    31.19000    -0.60576     0.24230   0.73440E+04
    31.19000    -0.54518     0.24230   0.84705E+04
    31.19000    -0.48461     0.24230   0.91221E+04
    31.19000    -0.42403     0.24230   0.90508E+04
    31.19000    -0.36345     0.24230   0.81517E+04
    31.19000    -0.30288     0.24230   0.66767E+04
    31.19000    -0.24230     0.24230   0.50937E+04
    31.19000    -0.18173     0.24230   0.37883E+04
    31.19000    -0.12115     0.24230   0.28942E+04
    31.19000    -0.06058     0.24230   0.23225E+04
    31.19000     0.00000     0.24230   0.19278E+04
    31.19000     0.06058     0.24230   0.17007E+04
    31.19000     0.12115     0.24230   0.18302E+04
    31.19000     0.18173     0.24230   0.25585E+04
    31.19000     0.24230     0.24230   0.39596E+04
    31.19000     0.30288     0.24230   0.58271E+04
    31.19000     0.36345     0.24230   0.77126E+04
    31.19000     0.42403     0.24230   0.90846E+04
    31.19000     0.48461     0.24230   0.95703E+04
    31.19000     0.54518     0.24230   0.91174E+04
    31.19000     0.60576     0.24230   0.78976E+04
    31.19000     0.66633     0.24230   0.60974E+04
    31.19000     0.72691     0.24230   0.39433E+04
    31.19000     0.78748     0.24230   0.19032E+04
    31.19000     0.84806     0.24230   0.61536E+03
    31.19000     0.90864     0.24230   0.49164E+03
    31.19000     0.96921     0.24230   0.15795E+04
    31.19000     1.02979     0.24230   0.41209E+04
    31.19000     1.09036     0.24230   0.94810E+04
    31.19000     1.15094     0.24230   0.20415E+05
    31.19000     1.21151     0.24230   0.39320E+05
    31.19000     1.27209     0.24230   0.64240E+05
    31.19000     1.33266     0.24230   0.85840E+05
    31.19000     1.39324     0.24230   0.90642E+05
    31.19000     1.45382     0.24230   0.70895E+05
    31.19000     1.51439     0.24230   0.00000E+00
    31.19000    -1.51439     0.30288   0.00000E+00
    31.19000    -1.45382     0.30288   0.69908E+05
    31.19000    -1.39324     0.30288   0.94525E+05
    31.19000    -1.33266     0.30288   0.93343E+05
    31.19000    -1.27209     0.30288   0.72533E+05
    31.19000    -1.21151     0.30288   0.45651E+05
    31.19000    -1.15094     0.30288   0.23742E+05
    31.19000    -1.09036     0.30288   0.10640E+05
    31.19000    -1.02979     0.30288   0.46922E+04
    31.19000    -0.96921     0.30288   0.27250E+04
    31.19000    -0.90864     0.30288   0.25900E+04
    31.19000    -0.84806     0.30288   0.34969E+04
    31.19000    -0.78748     0.30288   0.51625E+04
    31.19000    -0.72691     0.30288   0.70894E+04
    31.19000    -0.66633     0.30288   0.86132E+04
    31.19000    -0.60576     0.30288   0.93824E+04
    31.19000    -0.54518     0.30288   0.95659E+04
    31.19000    -0.48461     0.30288   0.95628E+04
    31.19000    -0.42403     0.30288   0.95666E+04
    31.19000    -0.36345     0.30288   0.94063E+04
    31.19000    -0.30288     0.30288   0.87712E+04
    31.19000    -0.24230     0.30288   0.75899E+04
    31.19000    -0.18173     0.30288   0.61785E+04
    31.19000    -0.12115     0.30288   0.49814E+04
    31.19000    -0.06058     0.30288   0.41969E+04
    31.19000     0.00000     0.30288   0.37402E+04
    31.19000     0.06058     0.30288   0.35476E+04
    31.19000     0.12115     0.30288   0.37563E+04
    31.19000     0.18173     0.30288   0.45038E+04
    31.19000     0.24230     0.30288   0.56642E+04
    31.19000     0.30288     0.30288   0.69061E+04
    31.19000     0.36345     0.30288   0.79647E+04
    31.19000     0.42403     0.30288   0.87719E+04
    31.19000     0.48461     0.30288   0.93459E+04
    31.19000     0.54518     0.30288   0.96130E+04
    31.19000     0.60576     0.30288   0.93358E+04
    31.19000     0.66633     0.30288   0.82540E+04
    31.19000     0.72691     0.30288   0.64071E+04
    31.19000     0.78748     0.30288   0.43316E+04
    31.19000     0.84806     0.30288   0.27999E+04
    31.19000     0.90864     0.30288   0.23302E+04
    31.19000     0.96921     0.30288   0.31490E+04
    31.19000     1.02979     0.30288   0.58840E+04
    31.19000     1.09036     0.30288   0.12386E+05
    31.19000     1.15094     0.30288   0.25519E+05
    31.19000     1.21151     0.30288   0.46867E+05
    31.19000     1.27209     0.30288   0.72819E+05
    31.19000     1.33266     0.30288   0.92641E+05
    31.19000     1.39324     0.30288   0.93052E+05
    31.19000     1.45382     0.30288   0.68231E+05
    31.19000     1.51439     0.30288   0.00000E+00
    31.19000    -1.51439     0.36345   0.00000E+00
    31.19000    -1.45382     0.36345   0.62066E+05
    31.19000    -1.39324     0.36345   0.91649E+05
    31.19000    -1.33266     0.36345   0.96006E+05
    31.19000    -1.27209     0.36345   0.78551E+05
    31.19000    -1.21151     0.36345   0.51863E+05
    31.19000    -1.15094     0.36345   0.28171E+05
    31.19000    -1.09036     0.36345   0.13248E+05
    31.19000    -1.02979     0.36345   0.66080E+04
    31.19000    -0.96921     0.36345   0.50541E+04
    31.19000    -0.90864     0.36345   0.57307E+04
    31.19000    -0.84806     0.36345   0.71478E+04
    31.19000    -0.78748     0.36345   0.87089E+04
    31.19000    -0.72691     0.36345   0.99717E+04
    31.19000    -0.66633     0.36345   0.10469E+05
    31.19000    -0.60576     0.36345   0.10067E+05
    31.19000    -0.54518     0.36345   0.92585E+04
    31.19000    -0.48461     0.36345   0.88925E+04
    31.19000    -0.42403     0.36345   0.94382E+04
    31.19000    -0.36345     0.36345   0.10473E+05
    31.19000    -0.30288     0.36345   0.11010E+05
    31.19000    -0.24230     0.36345   0.10436E+05
    31.19000    -0.18173     0.36345   0.90753E+04
    31.19000    -0.12115     0.36345   0.77442E+04
    31.19000    -0.06058     0.36345   0.68986E+04
    31.19000     0.00000     0.36345   0.64246E+04
    31.19000     0.06058     0.36345   0.61588E+04
    31.19000     0.12115     0.36345   0.62330E+04
    31.19000     0.18173     0.36345   0.67537E+04
    31.19000     0.24230     0.36345   0.74176E+04
    31.19000     0.30288     0.36345   0.77494E+04
    31.19000     0.36345     0.36345   0.76769E+04
    31.19000     0.42403     0.36345   0.76549E+04
    31.19000     0.48461     0.36345   0.81680E+04
    31.19000     0.54518     0.36345   0.91892E+04
    31.19000     0.60576     0.36345   0.10130E+05
    31.19000     0.66633     0.36345   0.10288E+05
    31.19000     0.72691     0.36345   0.94019E+04
    31.19000     0.78748     0.36345   0.78440E+04
    31.19000     0.84806     0.36345   0.63014E+04
    31.19000     0.90864     0.36345   0.53465E+04
    31.19000     0.96921     0.36345   0.55400E+04
    31.19000     1.02979     0.36345   0.81436E+04
    31.19000     1.09036     0.36345   0.15648E+05
    31.19000     1.15094     0.36345   0.30926E+05
    31.19000     1.21151     0.36345   0.54389E+05
    31.19000     1.27209     0.36345   0.80434E+05
    31.19000     1.33266     0.36345   0.97034E+05
    31.19000     1.39324     0.36345   0.91790E+05
    31.19000     1.45382     0.36345   0.61632E+05
    31.19000     1.51439     0.36345   0.00000E+00
    31.19000    -1.51439     0.42403   0.00000E+00
    31.19000    -1.45382     0.42403   0.00000E+00
    31.19000    -1.39324     0.42403   0.84028E+05
    31.19000    -1.33266     0.42403   0.94777E+05
    31.19000    -1.27209     0.42403   0.82460E+05
    31.19000    -1.21151     0.42403   0.57638E+05
    31.19000    -1.15094     0.42403   0.33105E+05
    31.19000    -1.09036     0.42403   0.16612E+05
    31.19000    -1.02979     0.42403   0.91694E+04
    31.19000    -0.96921     0.42403   0.77524E+04
    31.19000    -0.90864     0.42403   0.88030E+04
    31.19000    -0.84806     0.42403   0.10110E+05
    31.19000    -0.78748     0.42403   0.10844E+05
    31.19000    -0.72691     0.42403   0.10805E+05
    31.19000    -0.66633     0.42403   0.99590E+04
    31.19000    -0.60576     0.42403   0.85630E+04
    31.19000    -0.54518     0.42403   0.74035E+04
    31.19000    -0.48461     0.42403   0.74828E+04
    31.19000    -0.42403     0.42403   0.91497E+04
    31.19000    -0.36345     0.42403   0.11525E+05
    31.19000    -0.30288     0.42403   0.13077E+05
    31.19000    -0.24230     0.42403   0.12981E+05
    31.19000    -0.18173     0.42403   0.11801E+05
    31.19000    -0.12115     0.42403   0.10682E+05
    31.19000    -0.06058     0.42403   0.10091E+05
    31.19000     0.00000     0.42403   0.96484E+04
    31.19000     0.06058     0.42403   0.90491E+04
    31.19000     0.12115     0.42403   0.85967E+04
    31.19000     0.18173     0.42403   0.86224E+04
    31.19000     0.24230     0.42403   0.87860E+04
    31.19000     0.30288     0.42403   0.83901E+04
    31.19000     0.36345     0.42403   0.73076E+04
    31.19000     0.42403     0.42403   0.62733E+04
    31.19000     0.48461     0.42403   0.61877E+04
    31.19000     0.54518     0.42403   0.72806E+04
    31.19000     0.60576     0.42403   0.89616E+04
    31.19000     0.66633     0.42403   0.10344E+05
    31.19000     0.72691     0.42403   0.10858E+05
    31.19000     0.78748     0.42403   0.10471E+05
    31.19000     0.84806     0.42403   0.94809E+04
    31.19000     0.90864     0.42403   0.83387E+04
    31.19000     0.96921     0.42403   0.79810E+04
    31.19000     1.02979     0.42403   0.10481E+05
    31.19000     1.09036     0.42403   0.19055E+05
    31.19000     1.15094     0.42403   0.36374E+05
    31.19000     1.21151     0.42403   0.61259E+05
    31.19000     1.27209     0.42403   0.85944E+05
    31.19000     1.33266     0.42403   0.97624E+05
    31.19000     1.39324     0.42403   0.85795E+05
    31.19000     1.45382     0.42403   0.00000E+00
    31.19000     1.51439     0.42403   0.00000E+00
    31.19000    -1.51439     0.48461   0.00000E+00
    31.19000    -1.45382     0.48461   0.00000E+00
    31.19000    -1.39324     0.48461   0.71985E+05
    31.19000    -1.33266     0.48461   0.89451E+05
    31.19000    -1.27209     0.48461   0.84104E+05
    31.19000    -1.21151     0.48461   0.63265E+05
    31.19000    -1.15094     0.48461   0.39153E+05
    31.19000    -1.09036     0.48461   0.21178E+05
    31.19000    -1.02979     0.48461   0.12221E+05
    31.19000    -0.96921     0.48461   0.99655E+04
    31.19000    -0.90864     0.48461   0.10497E+05
    31.19000    -0.84806     0.48461   0.11038E+05
    31.19000    -0.78748     0.48461   0.10576E+05
    31.19000    -0.72691     0.48461   0.91729E+04
    31.19000    -0.66633     0.48461   0.72699E+04
    31.19000    -0.60576     0.48461   0.55489E+04
    31.19000    -0.54518     0.48461   0.49506E+04
    31.19000    -0.48461     0.48461   0.62426E+04
    31.19000    -0.42403     0.48461   0.92289E+04
    31.19000    -0.36345     0.48461   0.12488E+05
    31.19000    -0.30288     0.48461   0.14321E+05
    31.19000    -0.24230     0.48461   0.14226E+05
    31.19000    -0.18173     0.48461   0.13269E+05
    31.19000    -0.12115     0.48461   0.12771E+05
    31.19000    -0.06058     0.48461   0.12828E+05
    31.19000     0.00000     0.48461   0.12505E+05
    31.19000     0.06058     0.48461   0.11338E+05
    31.19000     0.12115     0.48461   0.10032E+05
    31.19000     0.18173     0.48461   0.94667E+04
    31.19000     0.24230     0.48461   0.94600E+04
    31.19000     0.30288     0.48461   0.89971E+04
    31.19000     0.36345     0.48461   0.75178E+04
    31.19000     0.42403     0.48461   0.56069E+04
    31.19000     0.48461     0.48461   0.44092E+04
    31.19000     0.54518     0.48461   0.46238E+04
    31.19000     0.60576     0.48461   0.60912E+04
    31.19000     0.66633     0.48461   0.80961E+04
    31.19000     0.72691     0.48461   0.98812E+04
    31.19000     0.78748     0.48461   0.10927E+05
    31.19000     0.84806     0.48461   0.10987E+05
    31.19000     0.90864     0.48461   0.10265E+05
    31.19000     0.96921     0.48461   0.10015E+05
    31.19000     1.02979     0.48461   0.13073E+05
    31.19000     1.09036     0.48461   0.23174E+05
    31.19000     1.15094     0.48461   0.42336E+05
    31.19000     1.21151     0.48461   0.67398E+05
    31.19000     1.27209     0.48461   0.88677E+05
    31.19000     1.33266     0.48461   0.93640E+05
    31.19000     1.39324     0.48461   0.74881E+05
    31.19000     1.45382     0.48461   0.00000E+00
    31.19000     1.51439     0.48461   0.00000E+00
    31.19000    -1.51439     0.54518   0.00000E+00
    31.19000    -1.45382     0.54518   0.00000E+00
    31.19000    -1.39324     0.54518   0.56567E+05
    31.19000    -1.33266     0.54518   0.80301E+05
    31.19000    -1.27209     0.54518   0.83400E+05
    31.19000    -1.21151     0.54518   0.68869E+05
    31.19000    -1.15094     0.54518   0.46815E+05
    31.19000    -1.09036     0.54518   0.27506E+05
    31.19000    -1.02979     0.54518   0.15993E+05
    31.19000    -0.96921     0.54518   0.11514E+05
    31.19000    -0.90864     0.54518   0.10516E+05
    31.19000    -0.84806     0.54518   0.99269E+04
    31.19000    -0.78748     0.54518   0.84571E+04
    31.19000    -0.72691     0.54518   0.61949E+04
    31.19000    -0.66633     0.54518   0.38800E+04
    31.19000    -0.60576     0.54518   0.25249E+04
    31.19000    -0.54518     0.54518   0.30694E+04
    31.19000    -0.48461     0.54518   0.57599E+04
    31.19000    -0.42403     0.54518   0.96368E+04
    31.19000    -0.36345     0.54518   0.12864E+05
    31.19000    -0.30288     0.54518   0.14040E+05
    31.19000    -0.24230     0.54518   0.13434E+05
    31.19000    -0.18173     0.54518   0.12723E+05
    31.19000    -0.12115     0.54518   0.13164E+05
    31.19000    -0.06058     0.54518   0.14173E+05
    31.19000     0.00000     0.54518   0.14097E+05
    31.19000     0.06058     0.54518   0.12331E+05
    31.19000     0.12115     0.54518   0.10122E+05
    31.19000     0.18173     0.54518   0.90823E+04
    31.19000     0.24230     0.54518   0.93464E+04
    31.19000     0.30288     0.54518   0.95637E+04
    31.19000     0.36345     0.54518   0.84818E+04
    31.19000     0.42403     0.54518   0.61601E+04
    31.19000     0.48461     0.54518   0.37563E+04
    31.19000     0.54518     0.54518   0.25016E+04
    31.19000     0.60576     0.54518   0.29205E+04
    31.19000     0.66633     0.54518   0.47111E+04
    31.19000     0.72691     0.54518   0.70819E+04
    31.19000     0.78748     0.54518   0.91589E+04
    31.19000     0.84806     0.54518   0.10306E+05
    31.19000     0.90864     0.54518   0.10591E+05
    31.19000     0.96921     0.54518   0.11541E+05
    31.19000     1.02979     0.54518   0.16426E+05
    31.19000     1.09036     0.54518   0.28840E+05
    31.19000     1.15094     0.54518   0.49405E+05
    31.19000     1.21151     0.54518   0.72770E+05
    31.19000     1.27209     0.54518   0.88174E+05
    31.19000     1.33266     0.54518   0.84906E+05
    31.19000     1.39324     0.54518   0.59728E+05
    31.19000     1.45382     0.54518   0.00000E+00
    31.19000     1.51439     0.54518   0.00000E+00
    31.19000    -1.51439     0.60576   0.00000E+00
    31.19000    -1.45382     0.60576   0.00000E+00
    31.19000    -1.39324     0.60576   0.00000E+00
    31.19000    -1.33266     0.60576   0.67899E+05
    31.19000    -1.27209     0.60576   0.80087E+05
    31.19000    -1.21151     0.60576   0.74042E+05
    31.19000    -1.15094     0.60576   0.56184E+05
    31.19000    -1.09036     0.60576   0.36337E+05
    31.19000    -1.02979     0.60576   0.21615E+05
    31.19000    -0.96921     0.60576   0.13650E+05
    31.19000    -0.90864     0.60576   0.10169E+05
    31.19000    -0.84806     0.60576   0.82086E+04
    31.19000    -0.78748     0.60576   0.60745E+04
    31.19000    -0.72691     0.60576   0.35449E+04
    31.19000    -0.66633     0.60576   0.13776E+04
    31.19000    -0.60576     0.60576   0.72858E+03
    31.19000    -0.54518     0.60576   0.23773E+04
    31.19000    -0.48461     0.60576   0.59492E+04
    31.19000    -0.42403     0.60576   0.98206E+04
    31.19000    -0.36345     0.60576   0.12078E+05
    31.19000    -0.30288     0.60576   0.11983E+05
    31.19000    -0.24230     0.60576   0.10701E+05
    31.19000    -0.18173     0.60576   0.10344E+05
    31.19000    -0.12115     0.60576   0.11861E+05
    31.19000    -0.06058     0.60576   0.13904E+05
    31.19000     0.00000     0.60576   0.14176E+05
    31.19000     0.06058     0.60576   0.11985E+05
    31.19000     0.12115     0.60576   0.90719E+04
    31.19000     0.18173     0.60576   0.77375E+04
    31.19000     0.24230     0.60576   0.84918E+04
    31.19000     0.30288     0.60576   0.97816E+04
    31.19000     0.36345     0.60576   0.96928E+04
    31.19000     0.42403     0.60576   0.76066E+04
    31.19000     0.48461     0.60576   0.44566E+04
    31.19000     0.54518     0.60576   0.18438E+04
    31.19000     0.60576     0.60576   0.94037E+03
    31.19000     0.66633     0.60576   0.19062E+04
    31.19000     0.72691     0.60576   0.40444E+04
    31.19000     0.78748     0.60576   0.63880E+04
    31.19000     0.84806     0.60576   0.82921E+04
    31.19000     0.90864     0.60576   0.10023E+05
    31.19000     0.96921     0.60576   0.13371E+05
    31.19000     1.02979     0.60576   0.21480E+05
    31.19000     1.09036     0.60576   0.36791E+05
    31.19000     1.15094     0.60576   0.57712E+05
    31.19000     1.21151     0.60576   0.76923E+05
    31.19000     1.27209     0.60576   0.84029E+05
    31.19000     1.33266     0.60576   0.71837E+05
    31.19000     1.39324     0.60576   0.00000E+00
    31.19000     1.45382     0.60576   0.00000E+00
    31.19000     1.51439     0.60576   0.00000E+00
    31.19000    -1.51439     0.66633   0.00000E+00
    31.19000    -1.45382     0.66633   0.00000E+00
    31.19000    -1.39324     0.66633   0.00000E+00
    31.19000    -1.33266     0.66633   0.52992E+05
    31.19000    -1.27209     0.66633   0.73733E+05
    31.19000    -1.21151     0.66633   0.77767E+05
    31.19000    -1.15094     0.66633   0.66713E+05
    31.19000    -1.09036     0.66633   0.48296E+05
    31.19000    -1.02979     0.66633   0.30848E+05
    31.19000    -0.96921     0.66633   0.18738E+05
    31.19000    -0.90864     0.66633   0.11839E+05
    31.19000    -0.84806     0.66633   0.79062E+04
    31.19000    -0.78748     0.66633   0.49680E+04
    31.19000    -0.72691     0.66633   0.23345E+04
    31.19000    -0.66633     0.66633   0.52791E+03
    31.19000    -0.60576     0.66633   0.55949E+03
    31.19000    -0.54518     0.66633   0.28305E+04
    31.19000    -0.48461     0.66633   0.63864E+04
    31.19000    -0.42403     0.66633   0.92984E+04
    31.19000    -0.36345     0.66633   0.10012E+05
    31.19000    -0.30288     0.66633   0.86098E+04
    31.19000    -0.24230     0.66633   0.69110E+04
    31.19000    -0.18173     0.66633   0.70786E+04
    31.19000    -0.12115     0.66633   0.95916E+04
    31.19000    -0.06058     0.66633   0.12498E+05
    31.19000     0.00000     0.66633   0.13111E+05
    31.19000     0.06058     0.66633   0.10721E+05
    31.19000     0.12115     0.66633   0.73779E+04
    31.19000     0.18173     0.66633   0.58362E+04
    31.19000     0.24230     0.66633   0.69644E+04
    31.19000     0.30288     0.66633   0.92470E+04
    31.19000     0.36345     0.66633   0.10397E+05
    31.19000     0.42403     0.66633   0.91900E+04
    31.19000     0.48461     0.66633   0.61178E+04
    31.19000     0.54518     0.66633   0.28111E+04
    31.19000     0.60576     0.66633   0.84967E+03
    31.19000     0.66633     0.66633   0.82112E+03
    31.19000     0.72691     0.66633   0.22731E+04
    31.19000     0.78748     0.66633   0.44305E+04
    31.19000     0.84806     0.66633   0.70019E+04
    31.19000     0.90864     0.66633   0.10720E+05
    31.19000     0.96921     0.66633   0.17510E+05
    31.19000     1.02979     0.66633   0.29655E+05
    31.19000     1.09036     0.66633   0.47440E+05
    31.19000     1.15094     0.66633   0.66657E+05
    31.19000     1.21151     0.66633   0.78914E+05
    31.19000     1.27209     0.66633   0.75983E+05
    31.19000     1.33266     0.66633   0.55441E+05
    31.19000     1.39324     0.66633   0.00000E+00
    31.19000     1.45382     0.66633   0.00000E+00
    31.19000     1.51439     0.66633   0.00000E+00
    31.19000    -1.51439     0.72691   0.00000E+00
    31.19000    -1.45382     0.72691   0.00000E+00
    31.19000    -1.39324     0.72691   0.00000E+00
    31.19000    -1.33266     0.72691   0.00000E+00
    31.19000    -1.27209     0.72691   0.63879E+05
    31.19000    -1.21151     0.72691   0.78523E+05
    31.19000    -1.15094     0.72691   0.76902E+05
    31.19000    -1.09036     0.72691   0.63018E+05
    31.19000    -1.02979     0.72691   0.44807E+05
    31.19000    -0.96921     0.72691   0.28858E+05
    31.19000    -0.90864     0.72691   0.17707E+05
    31.19000    -0.84806     0.72691   0.10647E+05
    31.19000    -0.78748     0.72691   0.60095E+04
    31.19000    -0.72691     0.72691   0.28329E+04
    31.19000    -0.66633     0.72691   0.12444E+04
    31.19000    -0.60576     0.72691   0.17383E+04
    31.19000    -0.54518     0.72691   0.40594E+04
    31.19000    -0.48461     0.72691   0.67848E+04
    31.19000    -0.42403     0.72691   0.81256E+04
    31.19000    -0.36345     0.72691   0.72431E+04
    31.19000    -0.30288     0.72691   0.49471E+04
    31.19000    -0.24230     0.72691   0.32621E+04
    31.19000    -0.18173     0.72691   0.40165E+04
    31.19000    -0.12115     0.72691   0.72106E+04
    31.19000    -0.06058     0.72691   0.10595E+05
    31.19000     0.00000     0.72691   0.11407E+05
    31.19000     0.06058     0.72691   0.89729E+04
    31.19000     0.12115     0.72691   0.54320E+04
    31.19000     0.18173     0.72691   0.37073E+04
    31.19000     0.24230     0.72691   0.49369E+04
    31.19000     0.30288     0.72691   0.78626E+04
    31.19000     0.36345     0.72691   0.10197E+05
    31.19000     0.42403     0.72691   0.10313E+05
    31.19000     0.48461     0.72691   0.81168E+04
    31.19000     0.54518     0.72691   0.48912E+04
    31.19000     0.60576     0.72691   0.23440E+04
    31.19000     0.66633     0.72691   0.15102E+04
    31.19000     0.72691     0.72691   0.24240E+04
    31.19000     0.78748     0.72691   0.47612E+04
    31.19000     0.84806     0.72691   0.87144E+04
    31.19000     0.90864     0.72691   0.15373E+05
    31.19000     0.96921     0.72691   0.26311E+05
    31.19000     1.02979     0.72691   0.42149E+05
    31.19000     1.09036     0.72691   0.60455E+05
    31.19000     1.15094     0.72691   0.74875E+05
    31.19000     1.21151     0.72691   0.77555E+05
    31.19000     1.27209     0.72691   0.64113E+05
    31.19000     1.33266     0.72691   0.00000E+00
    31.19000     1.39324     0.72691   0.00000E+00
    31.19000     1.45382     0.72691   0.00000E+00
    31.19000     1.51439     0.72691   0.00000E+00
    31.19000    -1.51439     0.78748   0.00000E+00
    31.19000    -1.45382     0.78748   0.00000E+00
    31.19000    -1.39324     0.78748   0.00000E+00
    31.19000    -1.33266     0.78748   0.00000E+00
    31.19000    -1.27209     0.78748   0.50142E+05
    31.19000    -1.21151     0.78748   0.74448E+05
    31.19000    -1.15094     0.78748   0.84087E+05
    31.19000    -1.09036     0.78748   0.78297E+05
    31.19000    -1.02979     0.78748   0.62617E+05
    31.19000    -0.96921     0.78748   0.44435E+05
    31.19000    -0.90864     0.78748   0.28806E+05
    31.19000    -0.84806     0.78748   0.17351E+05
    31.19000    -0.78748     0.78748   0.96467E+04
    31.19000    -0.72691     0.78748   0.49989E+04
    31.19000    -0.66633     0.78748   0.31377E+04
    31.19000    -0.60576     0.78748   0.37197E+04
    31.19000    -0.54518     0.78748   0.56189E+04
    31.19000    -0.48461     0.78748   0.70914E+04
    31.19000    -0.42403     0.78748   0.68163E+04
    31.19000    -0.36345     0.78748   0.47636E+04
    31.19000    -0.30288     0.78748   0.21634E+04
    31.19000    -0.24230     0.78748   0.79821E+03
    31.19000    -0.18173     0.78748   0.19641E+04
    31.19000    -0.12115     0.78748   0.53465E+04
    31.19000    -0.06058     0.78748   0.87303E+04
    31.19000     0.00000     0.78748   0.95195E+04
    31.19000     0.06058     0.78748   0.71081E+04
    31.19000     0.12115     0.78748   0.35651E+04
    31.19000     0.18173     0.78748   0.17404E+04
    31.19000     0.24230     0.78748   0.28825E+04
    31.19000     0.30288     0.78748   0.60616E+04
    31.19000     0.36345     0.78748   0.92739E+04
    31.19000     0.42403     0.78748   0.10764E+05
    31.19000     0.48461     0.78748   0.98561E+04
    31.19000     0.54518     0.78748   0.72473E+04
    31.19000     0.60576     0.78748   0.45709E+04
    31.19000     0.66633     0.78748   0.33845E+04
    31.19000     0.72691     0.78748   0.44908E+04
    31.19000     0.78748     0.78748   0.82013E+04
    31.19000     0.84806     0.78748   0.15023E+05
    31.19000     0.90864     0.78748   0.25813E+05
    31.19000     0.96921     0.78748   0.40938E+05
    31.19000     1.02979     0.78748   0.58693E+05
    31.19000     1.09036     0.78748   0.74156E+05
    31.19000     1.15094     0.78748   0.80271E+05
    31.19000     1.21151     0.78748   0.71689E+05
    31.19000     1.27209     0.78748   0.48856E+05
    31.19000     1.33266     0.78748   0.00000E+00
    31.19000     1.39324     0.78748   0.00000E+00
    31.19000     1.45382     0.78748   0.00000E+00
    31.19000     1.51439     0.78748   0.00000E+00
    31.19000    -1.51439     0.84806   0.00000E+00
    31.19000    -1.45382     0.84806   0.00000E+00
    31.19000    -1.39324     0.84806   0.00000E+00
    31.19000    -1.33266     0.84806   0.00000E+00
    31.19000    -1.27209     0.84806   0.00000E+00
    31.19000    -1.21151     0.84806   0.63728E+05
    31.19000    -1.15094     0.84806   0.84759E+05
    31.19000    -1.09036     0.84806   0.90003E+05
    31.19000    -1.02979     0.84806   0.80914E+05
    31.19000    -0.96921     0.84806   0.63641E+05
    31.19000    -0.90864     0.84806   0.44745E+05
    31.19000    -0.84806     0.84806   0.28443E+05
    31.19000    -0.78748     0.84806   0.16458E+05
    31.19000    -0.72691     0.84806   0.91203E+04
    31.19000    -0.66633     0.84806   0.60369E+04
    31.19000    -0.60576     0.84806   0.60088E+04
    31.19000    -0.54518     0.84806   0.70652E+04
    31.19000    -0.48461     0.84806   0.72941E+04
    31.19000    -0.42403     0.84806   0.58963E+04
    31.19000    -0.36345     0.84806   0.34047E+04
    31.19000    -0.30288     0.84806   0.10457E+04
    31.19000    -0.24230     0.84806   0.82544E+02
    31.19000    -0.18173     0.84806   0.13261E+04
    31.19000    -0.12115     0.84806   0.44044E+04
    31.19000    -0.06058     0.84806   0.73822E+04
    31.19000     0.00000     0.84806   0.79525E+04
    31.19000     0.06058     0.84806   0.55907E+04
    31.19000     0.12115     0.84806   0.22232E+04
    31.19000     0.18173     0.84806   0.46470E+03
    31.19000     0.24230     0.84806   0.14749E+04
    31.19000     0.30288     0.84806   0.45566E+04
    31.19000     0.36345     0.84806   0.81147E+04
    31.19000     0.42403     0.84806   0.10548E+05
    31.19000     0.48461     0.84806   0.10827E+05
    31.19000     0.54518     0.84806   0.90879E+04
    31.19000     0.60576     0.84806   0.68131E+04
    31.19000     0.66633     0.84806   0.60984E+04
    31.19000     0.72691     0.84806   0.86334E+04
    31.19000     0.78748     0.84806   0.15335E+05
    31.19000     0.84806     0.84806   0.26570E+05
    31.19000     0.90864     0.84806   0.42083E+05
    31.19000     0.96921     0.84806   0.60150E+05
    31.19000     1.02979     0.84806   0.76600E+05
    31.19000     1.09036     0.84806   0.85159E+05
    31.19000     1.15094     0.84806   0.80132E+05
    31.19000     1.21151     0.84806   0.60297E+05
    31.19000     1.27209     0.84806   0.00000E+00
    31.19000     1.33266     0.84806   0.00000E+00
    31.19000     1.39324     0.84806   0.00000E+00
    31.19000     1.45382     0.84806   0.00000E+00
    31.19000     1.51439     0.84806   0.00000E+00
    31.19000    -1.51439     0.90864   0.00000E+00
    31.19000    -1.45382     0.90864   0.00000E+00
    31.19000    -1.39324     0.90864   0.00000E+00
    31.19000    -1.33266     0.90864   0.00000E+00
    31.19000    -1.27209     0.90864   0.00000E+00
    31.19000    -1.21151     0.90864   0.00000E+00
    31.19000    -1.15094     0.90864   0.75722E+05
    31.19000    -1.09036     0.90864   0.93125E+05
    31.19000    -1.02979     0.90864   0.94400E+05
    31.19000    -0.96921     0.90864   0.82463E+05
    31.19000    -0.90864     0.90864   0.63545E+05
    31.19000    -0.84806     0.90864   0.43747E+05
    31.19000    -0.78748     0.90864   0.27259E+05
    31.19000    -0.72691     0.90864   0.16125E+05
    31.19000    -0.66633     0.90864   0.10446E+05
    31.19000    -0.60576     0.90864   0.86543E+04
    31.19000    -0.54518     0.90864   0.83191E+04
    31.19000    -0.48461     0.90864   0.75021E+04
    31.19000    -0.42403     0.90864   0.56843E+04
    31.19000    -0.36345     0.90864   0.34676E+04
    31.19000    -0.30288     0.90864   0.16846E+04
    31.19000    -0.24230     0.90864   0.10325E+04
    31.19000    -0.18173     0.90864   0.20465E+04
    31.19000    -0.12115     0.90864   0.45177E+04
    31.19000    -0.06058     0.90864   0.68891E+04
    31.19000     0.00000     0.90864   0.71546E+04
    31.19000     0.06058     0.90864   0.48713E+04
    31.19000     0.12115     0.90864   0.18107E+04
    31.19000     0.18173     0.90864   0.27596E+03
    31.19000     0.24230     0.90864   0.11724E+04
    31.19000     0.30288     0.90864   0.38603E+04
    31.19000     0.36345     0.90864   0.71338E+04
    31.19000     0.42403     0.90864   0.97862E+04
    31.19000     0.48461     0.90864   0.10832E+05
    31.19000     0.54518     0.90864   0.10155E+05
    31.19000     0.60576     0.90864   0.91326E+04
    31.19000     0.66633     0.90864   0.10232E+05
    31.19000     0.72691     0.90864   0.15756E+05
    31.19000     0.78748     0.90864   0.26812E+05
    31.19000     0.84806     0.90864   0.42962E+05
    31.19000     0.90864     0.90864   0.62063E+05
    31.19000     0.96921     0.90864   0.79975E+05
    31.19000     1.02979     0.90864   0.90822E+05
    31.19000     1.09036     0.90864   0.88849E+05
    31.19000     1.15094     0.90864   0.71676E+05
    31.19000     1.21151     0.90864   0.00000E+00
    31.19000     1.27209     0.90864   0.00000E+00
    31.19000     1.33266     0.90864   0.00000E+00
    31.19000     1.39324     0.90864   0.00000E+00
    31.19000     1.45382     0.90864   0.00000E+00
    31.19000     1.51439     0.90864   0.00000E+00
    31.19000    -1.51439     0.96921   0.00000E+00
    31.19000    -1.45382     0.96921   0.00000E+00
    31.19000    -1.39324     0.96921   0.00000E+00
    31.19000    -1.33266     0.96921   0.00000E+00
    31.19000    -1.27209     0.96921   0.00000E+00
    31.19000    -1.21151     0.96921   0.00000E+00
    31.19000    -1.15094     0.96921   0.55852E+05
    31.19000    -1.09036     0.96921   0.83741E+05
    31.19000    -1.02979     0.96921   0.97339E+05
    31.19000    -0.96921     0.96921   0.95230E+05
    31.19000    -0.90864     0.96921   0.81235E+05
    31.19000    -0.84806     0.96921   0.61629E+05
    31.19000    -0.78748     0.96921   0.42352E+05
    31.19000    -0.72691     0.96921   0.27343E+05
    31.19000    -0.66633     0.96921   0.17912E+05
    31.19000    -0.60576     0.96921   0.13026E+05
    31.19000    -0.54518     0.96921   0.10511E+05
    31.19000    -0.48461     0.96921   0.86030E+04
    31.19000    -0.42403     0.96921   0.67203E+04
    31.19000    -0.36345     0.96921   0.50342E+04
    31.19000    -0.30288     0.96921   0.37588E+04
    31.19000    -0.24230     0.96921   0.31512E+04
    31.19000    -0.18173     0.96921   0.36959E+04
    31.19000    -0.12115     0.96921   0.54431E+04
    31.19000    -0.06058     0.96921   0.71862E+04
    31.19000     0.00000     0.96921   0.71788E+04
    31.19000     0.06058     0.96921   0.50465E+04
    31.19000     0.12115     0.96921   0.24025E+04
    31.19000     0.18173     0.96921   0.12174E+04
    31.19000     0.24230     0.96921   0.20705E+04
    31.19000     0.30288     0.96921   0.42452E+04
    31.19000     0.36345     0.96921   0.68318E+04
    31.19000     0.42403     0.96921   0.91592E+04
    31.19000     0.48461     0.96921   0.10703E+05
    31.19000     0.54518     0.96921   0.11524E+05
    31.19000     0.60576     0.96921   0.12968E+05
    31.19000     0.66633     0.96921   0.17465E+05
    31.19000     0.72691     0.96921   0.27209E+05
    31.19000     0.78748     0.96921   0.42727E+05
    31.19000     0.84806     0.96921   0.62165E+05
    31.19000     0.90864     0.96921   0.81324E+05
    31.19000     0.96921     0.96921   0.94338E+05
    31.19000     1.02979     0.96921   0.95313E+05
    31.19000     1.09036     0.96921   0.81015E+05
    31.19000     1.15094     0.96921   0.53388E+05
    31.19000     1.21151     0.96921   0.00000E+00
    31.19000     1.27209     0.96921   0.00000E+00
    31.19000     1.33266     0.96921   0.00000E+00
    31.19000     1.39324     0.96921   0.00000E+00
    31.19000     1.45382     0.96921   0.00000E+00
    31.19000     1.51439     0.96921   0.00000E+00
    31.19000    -1.51439     1.02979   0.00000E+00
    31.19000    -1.45382     1.02979   0.00000E+00
    31.19000    -1.39324     1.02979   0.00000E+00
    31.19000    -1.33266     1.02979   0.00000E+00
    31.19000    -1.27209     1.02979   0.00000E+00
    31.19000    -1.21151     1.02979   0.00000E+00
    31.19000    -1.15094     1.02979   0.00000E+00
    31.19000    -1.09036     1.02979   0.61234E+05
    31.19000    -1.02979     1.02979   0.85860E+05
    31.19000    -0.96921     1.02979   0.96072E+05
    31.19000    -0.90864     1.02979   0.91977E+05
    31.19000    -0.84806     1.02979   0.77958E+05
    31.19000    -0.78748     1.02979   0.60022E+05
    31.19000    -0.72691     1.02979   0.43271E+05
    31.19000    -0.66633     1.02979   0.30457E+05
    31.19000    -0.60576     1.02979   0.21893E+05
    31.19000    -0.54518     1.02979   0.16470E+05
    31.19000    -0.48461     1.02979   0.12942E+05
    31.19000    -0.42403     1.02979   0.10555E+05
    31.19000    -0.36345     1.02979   0.88457E+04
    31.19000    -0.30288     1.02979   0.74250E+04
    31.19000    -0.24230     1.02979   0.62935E+04
    31.19000    -0.18173     1.02979   0.60099E+04
    31.19000    -0.12115     1.02979   0.68664E+04
    31.19000    -0.06058     1.02979   0.79483E+04
    31.19000     0.00000     1.02979   0.77487E+04
    31.19000     0.06058     1.02979   0.59442E+04
    31.19000     0.12115     1.02979   0.39452E+04
    31.19000     0.18173     1.02979   0.33668E+04
    31.19000     0.24230     1.02979   0.44721E+04
    31.19000     0.30288     1.02979   0.64348E+04
    31.19000     0.36345     1.02979   0.85559E+04
    31.19000     0.42403     1.02979   0.10713E+05
    31.19000     0.48461     1.02979   0.13068E+05
    31.19000     0.54518     1.02979   0.16117E+05
    31.19000     0.60576     1.02979   0.21097E+05
    31.19000     0.66633     1.02979   0.29792E+05
    31.19000     0.72691     1.02979   0.43395E+05
    31.19000     0.78748     1.02979   0.61145E+05
    31.19000     0.84806     1.02979   0.79685E+05
    31.19000     0.90864     1.02979   0.93554E+05
    31.19000     0.96921     1.02979   0.96814E+05
    31.19000     1.02979     1.02979   0.85530E+05
    31.19000     1.09036     1.02979   0.60217E+05
    31.19000     1.15094     1.02979   0.00000E+00
    31.19000     1.21151     1.02979   0.00000E+00
    31.19000     1.27209     1.02979   0.00000E+00
    31.19000     1.33266     1.02979   0.00000E+00
    31.19000     1.39324     1.02979   0.00000E+00
    31.19000     1.45382     1.02979   0.00000E+00
    31.19000     1.51439     1.02979   0.00000E+00
    31.19000    -1.51439     1.09036   0.00000E+00
    31.19000    -1.45382     1.09036   0.00000E+00
    31.19000    -1.39324     1.09036   0.00000E+00
    31.19000    -1.33266     1.09036   0.00000E+00
    31.19000    -1.27209     1.09036   0.00000E+00
    31.19000    -1.21151     1.09036   0.00000E+00
    31.19000    -1.15094     1.09036   0.00000E+00
    31.19000    -1.09036     1.09036   0.00000E+00
    31.19000    -1.02979     1.09036   0.60379E+05
    31.19000    -0.96921     1.09036   0.81612E+05
    31.19000    -0.90864     1.09036   0.89873E+05
    31.19000    -0.84806     1.09036   0.86386E+05
    31.19000    -0.78748     1.09036   0.75348E+05
    31.19000    -0.72691     1.09036   0.61498E+05
    31.19000    -0.66633     1.09036   0.48329E+05
    31.19000    -0.60576     1.09036   0.37546E+05
    31.19000    -0.54518     1.09036   0.29496E+05
    31.19000    -0.48461     1.09036   0.23838E+05
    31.19000    -0.42403     1.09036   0.19937E+05
    31.19000    -0.36345     1.09036   0.16971E+05
    31.19000    -0.30288     1.09036   0.14230E+05
    31.19000    -0.24230     1.09036   0.11644E+05
    31.19000    -0.18173     1.09036   0.98726E+04
    31.19000    -0.12115     1.09036   0.93975E+04
    31.19000    -0.06058     1.09036   0.95948E+04
    31.19000     0.00000     1.09036   0.92440E+04
    31.19000     0.06058     1.09036   0.80638E+04
    31.19000     0.12115     1.09036   0.71743E+04
    31.19000     0.18173     1.09036   0.77698E+04
    31.19000     0.24230     1.09036   0.98223E+04
    31.19000     0.30288     1.09036   0.12432E+05
    31.19000     0.36345     1.09036   0.15047E+05
    31.19000     0.42403     1.09036   0.17950E+05
    31.19000     0.48461     1.09036   0.21855E+05
    31.19000     0.54518     1.09036   0.27546E+05
    31.19000     0.60576     1.09036   0.35833E+05
    31.19000     0.66633     1.09036   0.47330E+05
    31.19000     0.72691     1.09036   0.61730E+05
    31.19000     0.78748     1.09036   0.76957E+05
    31.19000     0.84806     1.09036   0.88930E+05
    31.19000     0.90864     1.09036   0.92491E+05
    31.19000     0.96921     1.09036   0.83483E+05
    31.19000     1.02979     1.09036   0.61167E+05
    31.19000     1.09036     1.09036   0.00000E+00
    31.19000     1.15094     1.09036   0.00000E+00
    31.19000     1.21151     1.09036   0.00000E+00
    31.19000     1.27209     1.09036   0.00000E+00
    31.19000     1.33266     1.09036   0.00000E+00
    31.19000     1.39324     1.09036   0.00000E+00
    31.19000     1.45382     1.09036   0.00000E+00
    31.19000     1.51439     1.09036   0.00000E+00
    31.19000    -1.51439     1.15094   0.00000E+00
    31.19000    -1.45382     1.15094   0.00000E+00
    31.19000    -1.39324     1.15094   0.00000E+00
    31.19000    -1.33266     1.15094   0.00000E+00
    31.19000    -1.27209     1.15094   0.00000E+00
    31.19000    -1.21151     1.15094   0.00000E+00
    31.19000    -1.15094     1.15094   0.00000E+00
    31.19000    -1.09036     1.15094   0.00000E+00
    31.19000    -1.02979     1.15094   0.00000E+00
    31.19000    -0.96921     1.15094   0.53639E+05
    31.19000    -0.90864     1.15094   0.72375E+05
    31.19000    -0.84806     1.15094   0.81084E+05
    31.19000    -0.78748     1.15094   0.81235E+05
    31.19000    -0.72691     1.15094   0.75739E+05
    31.19000    -0.66633     1.15094   0.67447E+05
    31.19000    -0.60576     1.15094   0.58486E+05
    31.19000    -0.54518     1.15094   0.50197E+05
    31.19000    -0.48461     1.15094   0.43186E+05
    31.19000    -0.42403     1.15094   0.37362E+05
    31.19000    -0.36345     1.15094   0.32150E+05
    31.19000    -0.30288     1.15094   0.27005E+05
    31.19000    -0.24230     1.15094   0.22023E+05
    31.19000    -0.18173     1.15094   0.17991E+05
    31.19000    -0.12115     1.15094   0.15580E+05
    31.19000    -0.06058     1.15094   0.14526E+05
    31.19000     0.00000     1.15094   0.13986E+05
    31.19000     0.06058     1.15094   0.13736E+05
    31.19000     0.12115     1.15094   0.14525E+05
    31.19000     0.18173     1.15094   0.17040E+05
    31.19000     0.24230     1.15094   0.20947E+05
    31.19000     0.30288     1.15094   0.25278E+05
    31.19000     0.36345     1.15094   0.29515E+05
    31.19000     0.42403     1.15094   0.34020E+05
    31.19000     0.48461     1.15094   0.39581E+05
    31.19000     0.54518     1.15094   0.46799E+05
    31.19000     0.60576     1.15094   0.55761E+05
    31.19000     0.66633     1.15094   0.65899E+05
    31.19000     0.72691     1.15094   0.75793E+05
    31.19000     0.78748     1.15094   0.82942E+05
    31.19000     0.84806     1.15094   0.83894E+05
    31.19000     0.90864     1.15094   0.75289E+05
    31.19000     0.96921     1.15094   0.55729E+05
    31.19000     1.02979     1.15094   0.00000E+00
    31.19000     1.09036     1.15094   0.00000E+00
    31.19000     1.15094     1.15094   0.00000E+00
    31.19000     1.21151     1.15094   0.00000E+00
    31.19000     1.27209     1.15094   0.00000E+00
    31.19000     1.33266     1.15094   0.00000E+00
    31.19000     1.39324     1.15094   0.00000E+00
    31.19000     1.45382     1.15094   0.00000E+00
    31.19000     1.51439     1.15094   0.00000E+00
    31.19000    -1.51439     1.21151   0.00000E+00
    31.19000    -1.45382     1.21151   0.00000E+00
    31.19000    -1.39324     1.21151   0.00000E+00
    31.19000    -1.33266     1.21151   0.00000E+00
    31.19000    -1.27209     1.21151   0.00000E+00
    31.19000    -1.21151     1.21151   0.00000E+00
    31.19000    -1.15094     1.21151   0.00000E+00
    31.19000    -1.09036     1.21151   0.00000E+00
    31.19000    -1.02979     1.21151   0.00000E+00
    31.19000    -0.96921     1.21151   0.00000E+00
    31.19000    -0.90864     1.21151   0.00000E+00
    31.19000    -0.84806     1.21151   0.60788E+05
    31.19000    -0.78748     1.21151   0.72300E+05
    31.19000    -0.72691     1.21151   0.78174E+05
    31.19000    -0.66633     1.21151   0.79541E+05
    31.19000    -0.60576     1.21151   0.77582E+05
    31.19000    -0.54518     1.21151   0.73440E+05
    31.19000    -0.48461     1.21151   0.68040E+05
    31.19000    -0.42403     1.21151   0.61877E+05
    31.19000    -0.36345     1.21151   0.55048E+05
    31.19000    -0.30288     1.21151   0.47629E+05
    31.19000    -0.24230     1.21151   0.40144E+05
    31.19000    -0.18173     1.21151   0.33629E+05
    31.19000    -0.12115     1.21151   0.29024E+05
    31.19000    -0.06058     1.21151   0.26520E+05
    31.19000     0.00000     1.21151   0.25736E+05
    31.19000     0.06058     1.21151   0.26538E+05
    31.19000     0.12115     1.21151   0.29282E+05
    31.19000     0.18173     1.21151   0.34097E+05
    31.19000     0.24230     1.21151   0.40278E+05
    31.19000     0.30288     1.21151   0.46690E+05
    31.19000     0.36345     1.21151   0.52632E+05
    31.19000     0.42403     1.21151   0.58139E+05
    31.19000     0.48461     1.21151   0.63560E+05
    31.19000     0.54518     1.21151   0.68972E+05
    31.19000     0.60576     1.21151   0.73885E+05
    31.19000     0.66633     1.21151   0.77278E+05
    31.19000     0.72691     1.21151   0.77768E+05
    31.19000     0.78748     1.21151   0.73673E+05
    31.19000     0.84806     1.21151   0.63206E+05
    31.19000     0.90864     1.21151   0.00000E+00
    31.19000     0.96921     1.21151   0.00000E+00
    31.19000     1.02979     1.21151   0.00000E+00
    31.19000     1.09036     1.21151   0.00000E+00
    31.19000     1.15094     1.21151   0.00000E+00
    31.19000     1.21151     1.21151   0.00000E+00
    31.19000     1.27209     1.21151   0.00000E+00
    31.19000     1.33266     1.21151   0.00000E+00
    31.19000     1.39324     1.21151   0.00000E+00
    31.19000     1.45382     1.21151   0.00000E+00
    31.19000     1.51439     1.21151   0.00000E+00
    31.19000    -1.51439     1.27209   0.00000E+00
    31.19000    -1.45382     1.27209   0.00000E+00
    31.19000    -1.39324     1.27209   0.00000E+00
    31.19000    -1.33266     1.27209   0.00000E+00
    31.19000    -1.27209     1.27209   0.00000E+00
    31.19000    -1.21151     1.27209   0.00000E+00
    31.19000    -1.15094     1.27209   0.00000E+00
    31.19000    -1.09036     1.27209   0.00000E+00
    31.19000    -1.02979     1.27209   0.00000E+00
    31.19000    -0.96921     1.27209   0.00000E+00
    31.19000    -0.90864     1.27209   0.00000E+00
    31.19000    -0.84806     1.27209   0.00000E+00
    31.19000    -0.78748     1.27209   0.49030E+05
    31.19000    -0.72691     1.27209   0.64414E+05
    31.19000    -0.66633     1.27209   0.76395E+05
    31.19000    -0.60576     1.27209   0.84529E+05
    31.19000    -0.54518     1.27209   0.88667E+05
    31.19000    -0.48461     1.27209   0.89046E+05
    31.19000    -0.42403     1.27209   0.86141E+05
    31.19000    -0.36345     1.27209   0.80531E+05
    31.19000    -0.30288     1.27209   0.72947E+05
    31.19000    -0.24230     1.27209   0.64458E+05
    31.19000    -0.18173     1.27209   0.56472E+05
    31.19000    -0.12115     1.27209   0.50312E+05
    31.19000    -0.06058     1.27209   0.46690E+05
    31.19000     0.00000     1.27209   0.45724E+05
    31.19000     0.06058     1.27209   0.47404E+05
    31.19000     0.12115     1.27209   0.51732E+05
    31.19000     0.18173     1.27209   0.58274E+05
    31.19000     0.24230     1.27209   0.65879E+05
    31.19000     0.30288     1.27209   0.73105E+05
    31.19000     0.36345     1.27209   0.78881E+05
    31.19000     0.42403     1.27209   0.82708E+05
    31.19000     0.48461     1.27209   0.84389E+05
    31.19000     0.54518     1.27209   0.83687E+05
    31.19000     0.60576     1.27209   0.80222E+05
    31.19000     0.66633     1.27209   0.73600E+05
    31.19000     0.72691     1.27209   0.63539E+05
    31.19000     0.78748     1.27209   0.49819E+05
    31.19000     0.84806     1.27209   0.00000E+00
    31.19000     0.90864     1.27209   0.00000E+00
    31.19000     0.96921     1.27209   0.00000E+00
    31.19000     1.02979     1.27209   0.00000E+00
    31.19000     1.09036     1.27209   0.00000E+00
    31.19000     1.15094     1.27209   0.00000E+00
    31.19000     1.21151     1.27209   0.00000E+00
    31.19000     1.27209     1.27209   0.00000E+00
    31.19000     1.33266     1.27209   0.00000E+00
    31.19000     1.39324     1.27209   0.00000E+00
    31.19000     1.45382     1.27209   0.00000E+00
    31.19000     1.51439     1.27209   0.00000E+00
    31.19000    -1.51439     1.33266   0.00000E+00
    31.19000    -1.45382     1.33266   0.00000E+00
    31.19000    -1.39324     1.33266   0.00000E+00
    31.19000    -1.33266     1.33266   0.00000E+00
    31.19000    -1.27209     1.33266   0.00000E+00
    31.19000    -1.21151     1.33266   0.00000E+00
    31.19000    -1.15094     1.33266   0.00000E+00
    31.19000    -1.09036     1.33266   0.00000E+00
    31.19000    -1.02979     1.33266   0.00000E+00
    31.19000    -0.96921     1.33266   0.00000E+00
    31.19000    -0.90864     1.33266   0.00000E+00
    31.19000    -0.84806     1.33266   0.00000E+00
    31.19000    -0.78748     1.33266   0.00000E+00
    31.19000    -0.72691     1.33266   0.00000E+00
    31.19000    -0.66633     1.33266   0.55534E+05
    31.19000    -0.60576     1.33266   0.72084E+05
    31.19000    -0.54518     1.33266   0.85199E+05
    31.19000    -0.48461     1.33266   0.93819E+05
    31.19000    -0.42403     1.33266   0.97599E+05
    31.19000    -0.36345     1.33266   0.96864E+05
    31.19000    -0.30288     1.33266   0.92486E+05
    31.19000    -0.24230     1.33266   0.85814E+05
    31.19000    -0.18173     1.33266   0.78560E+05
    31.19000    -0.12115     1.33266   0.72423E+05
    31.19000    -0.06058     1.33266   0.68622E+05
    31.19000     0.00000     1.33266   0.67740E+05
    31.19000     0.06058     1.33266   0.69894E+05
    31.19000     0.12115     1.33266   0.74782E+05
    31.19000     0.18173     1.33266   0.81462E+05
    31.19000     0.24230     1.33266   0.88350E+05
    31.19000     0.30288     1.33266   0.93699E+05
    31.19000     0.36345     1.33266   0.96144E+05
    31.19000     0.42403     1.33266   0.94906E+05
    31.19000     0.48461     1.33266   0.89694E+05
    31.19000     0.54518     1.33266   0.80605E+05
    31.19000     0.60576     1.33266   0.68108E+05
    31.19000     0.66633     1.33266   0.53022E+05
    31.19000     0.72691     1.33266   0.00000E+00
    31.19000     0.78748     1.33266   0.00000E+00
    31.19000     0.84806     1.33266   0.00000E+00
    31.19000     0.90864     1.33266   0.00000E+00
    31.19000     0.96921     1.33266   0.00000E+00
    31.19000     1.02979     1.33266   0.00000E+00
    31.19000     1.09036     1.33266   0.00000E+00
    31.19000     1.15094     1.33266   0.00000E+00
    31.19000     1.21151     1.33266   0.00000E+00
    31.19000     1.27209     1.33266   0.00000E+00
    31.19000     1.33266     1.33266   0.00000E+00
    31.19000     1.39324     1.33266   0.00000E+00
    31.19000     1.45382     1.33266   0.00000E+00
    31.19000     1.51439     1.33266   0.00000E+00
    31.19000    -1.51439     1.39324   0.00000E+00
    31.19000    -1.45382     1.39324   0.00000E+00
    31.19000    -1.39324     1.39324   0.00000E+00
    31.19000    -1.33266     1.39324   0.00000E+00
    31.19000    -1.27209     1.39324   0.00000E+00
    31.19000    -1.21151     1.39324   0.00000E+00
    31.19000    -1.15094     1.39324   0.00000E+00
    31.19000    -1.09036     1.39324   0.00000E+00
    31.19000    -1.02979     1.39324   0.00000E+00
    31.19000    -0.96921     1.39324   0.00000E+00
    31.19000    -0.90864     1.39324   0.00000E+00
    31.19000    -0.84806     1.39324   0.00000E+00
    31.19000    -0.78748     1.39324   0.00000E+00
    31.19000    -0.72691     1.39324   0.00000E+00
    31.19000    -0.66633     1.39324   0.00000E+00
    31.19000    -0.60576     1.39324   0.00000E+00
    31.19000    -0.54518     1.39324   0.59752E+05
    31.19000    -0.48461     1.39324   0.74912E+05
    31.19000    -0.42403     1.39324   0.85713E+05
    31.19000    -0.36345     1.39324   0.91600E+05
    31.19000    -0.30288     1.39324   0.92874E+05
    31.19000    -0.24230     1.39324   0.90594E+05
    31.19000    -0.18173     1.39324   0.86394E+05
    31.19000    -0.12115     1.39324   0.82112E+05
    31.19000    -0.06058     1.39324   0.79295E+05
    31.19000     0.00000     1.39324   0.78854E+05
    31.19000     0.06058     1.39324   0.80989E+05
    31.19000     0.12115     1.39324   0.85154E+05
    31.19000     0.18173     1.39324   0.90049E+05
    31.19000     0.24230     1.39324   0.93866E+05
    31.19000     0.30288     1.39324   0.94837E+05
    31.19000     0.36345     1.39324   0.91734E+05
    31.19000     0.42403     1.39324   0.84071E+05
    31.19000     0.48461     1.39324   0.72092E+05
    31.19000     0.54518     1.39324   0.56703E+05
    31.19000     0.60576     1.39324   0.00000E+00
    31.19000     0.66633     1.39324   0.00000E+00
    31.19000     0.72691     1.39324   0.00000E+00
    31.19000     0.78748     1.39324   0.00000E+00
    31.19000     0.84806     1.39324   0.00000E+00
    31.19000     0.90864     1.39324   0.00000E+00
    31.19000     0.96921     1.39324   0.00000E+00
    31.19000     1.02979     1.39324   0.00000E+00
    31.19000     1.09036     1.39324   0.00000E+00
    31.19000     1.15094     1.39324   0.00000E+00
    31.19000     1.21151     1.39324   0.00000E+00
    31.19000     1.27209     1.39324   0.00000E+00
    31.19000     1.33266     1.39324   0.00000E+00
    31.19000     1.39324     1.39324   0.00000E+00
    31.19000     1.45382     1.39324   0.00000E+00
    31.19000     1.51439     1.39324   0.00000E+00
    31.19000    -1.51439     1.45382   0.00000E+00
    31.19000    -1.45382     1.45382   0.00000E+00
    31.19000    -1.39324     1.45382   0.00000E+00
    31.19000    -1.33266     1.45382   0.00000E+00
    31.19000    -1.27209     1.45382   0.00000E+00
    31.19000    -1.21151     1.45382   0.00000E+00
    31.19000    -1.15094     1.45382   0.00000E+00
    31.19000    -1.09036     1.45382   0.00000E+00
    31.19000    -1.02979     1.45382   0.00000E+00
    31.19000    -0.96921     1.45382   0.00000E+00
    31.19000    -0.90864     1.45382   0.00000E+00
    31.19000    -0.84806     1.45382   0.00000E+00
    31.19000    -0.78748     1.45382   0.00000E+00
    31.19000    -0.72691     1.45382   0.00000E+00
    31.19000    -0.66633     1.45382   0.00000E+00
    31.19000    -0.60576     1.45382   0.00000E+00
    31.19000    -0.54518     1.45382   0.00000E+00
    31.19000    -0.48461     1.45382   0.00000E+00
    31.19000    -0.42403     1.45382   0.00000E+00
    31.19000    -0.36345     1.45382   0.61527E+05
    31.19000    -0.30288     1.45382   0.68104E+05
    31.19000    -0.24230     1.45382   0.70828E+05
    31.19000    -0.18173     1.45382   0.70765E+05
    31.19000    -0.12115     1.45382   0.69453E+05
    31.19000    -0.06058     1.45382   0.68392E+05
    31.19000     0.00000     1.45382   0.68573E+05
    31.19000     0.06058     1.45382   0.70192E+05
    31.19000     0.12115     1.45382   0.72586E+05
    31.19000     0.18173     1.45382   0.74399E+05
    31.19000     0.24230     1.45382   0.74013E+05
    31.19000     0.30288     1.45382   0.70115E+05
    31.19000     0.36345     1.45382   0.62107E+05
    31.19000     0.42403     1.45382   0.00000E+00
    31.19000     0.48461     1.45382   0.00000E+00
    31.19000     0.54518     1.45382   0.00000E+00
    31.19000     0.60576     1.45382   0.00000E+00
    31.19000     0.66633     1.45382   0.00000E+00
    31.19000     0.72691     1.45382   0.00000E+00
    31.19000     0.78748     1.45382   0.00000E+00
    31.19000     0.84806     1.45382   0.00000E+00
    31.19000     0.90864     1.45382   0.00000E+00
    31.19000     0.96921     1.45382   0.00000E+00
    31.19000     1.02979     1.45382   0.00000E+00
    31.19000     1.09036     1.45382   0.00000E+00
    31.19000     1.15094     1.45382   0.00000E+00
    31.19000     1.21151     1.45382   0.00000E+00
    31.19000     1.27209     1.45382   0.00000E+00
    31.19000     1.33266     1.45382   0.00000E+00
    31.19000     1.39324     1.45382   0.00000E+00
    31.19000     1.45382     1.45382   0.00000E+00
    31.19000     1.51439     1.45382   0.00000E+00
    31.19000    -1.51439     1.51439   0.00000E+00
    31.19000    -1.45382     1.51439   0.00000E+00
    31.19000    -1.39324     1.51439   0.00000E+00
    31.19000    -1.33266     1.51439   0.00000E+00
    31.19000    -1.27209     1.51439   0.00000E+00
    31.19000    -1.21151     1.51439   0.00000E+00
    31.19000    -1.15094     1.51439   0.00000E+00
    31.19000    -1.09036     1.51439   0.00000E+00
    31.19000    -1.02979     1.51439   0.00000E+00
    31.19000    -0.96921     1.51439   0.00000E+00
    31.19000    -0.90864     1.51439   0.00000E+00
    31.19000    -0.84806     1.51439   0.00000E+00
    31.19000    -0.78748     1.51439   0.00000E+00
    31.19000    -0.72691     1.51439   0.00000E+00
    31.19000    -0.66633     1.51439   0.00000E+00
    31.19000    -0.60576     1.51439   0.00000E+00
    31.19000    -0.54518     1.51439   0.00000E+00
    31.19000    -0.48461     1.51439   0.00000E+00
    31.19000    -0.42403     1.51439   0.00000E+00
    31.19000    -0.36345     1.51439   0.00000E+00
    31.19000    -0.30288     1.51439   0.00000E+00
    31.19000    -0.24230     1.51439   0.00000E+00
    31.19000    -0.18173     1.51439   0.00000E+00
    31.19000    -0.12115     1.51439   0.00000E+00
    31.19000    -0.06058     1.51439   0.00000E+00
    31.19000     0.00000     1.51439   0.00000E+00
    31.19000     0.06058     1.51439   0.00000E+00
    31.19000     0.12115     1.51439   0.00000E+00
    31.19000     0.18173     1.51439   0.00000E+00
    31.19000     0.24230     1.51439   0.00000E+00
    31.19000     0.30288     1.51439   0.00000E+00
    31.19000     0.36345     1.51439   0.00000E+00
    31.19000     0.42403     1.51439   0.00000E+00
    31.19000     0.48461     1.51439   0.00000E+00
    31.19000     0.54518     1.51439   0.00000E+00
    31.19000     0.60576     1.51439   0.00000E+00
    31.19000     0.66633     1.51439   0.00000E+00
    31.19000     0.72691     1.51439   0.00000E+00
    31.19000     0.78748     1.51439   0.00000E+00
    31.19000     0.84806     1.51439   0.00000E+00
    31.19000     0.90864     1.51439   0.00000E+00
    31.19000     0.96921     1.51439   0.00000E+00
    31.19000     1.02979     1.51439   0.00000E+00
    31.19000     1.09036     1.51439   0.00000E+00
    31.19000     1.15094     1.51439   0.00000E+00
    31.19000     1.21151     1.51439   0.00000E+00
    31.19000     1.27209     1.51439   0.00000E+00
    31.19000     1.33266     1.51439   0.00000E+00
    31.19000     1.39324     1.51439   0.00000E+00
    31.19000     1.45382     1.51439   0.00000E+00
    31.19000     1.51439     1.51439   0.00000E+00
