# Supplementary material for: Femtosecond concerted rotation of molecules on a 2D material interface
Source: Nat Commun. 2026 Feb 27;17:2110. doi: 10.1038/s41467-026-69801-6 (PMC12954116; doi:10.1038/s41467-026-69801-6)
Supplement: Supplementary file 6 — Source Data 4 [file 41467_2026_69801_MOESM6_ESM.zip › FigS19/CuPc_HOMO.data]

# Pulse duration   photon energy   intensity   polarization        angle
#  80.00 fs         31.19 eV         1.00 a.u.       0.37  0.00  0.93   -0.00°
Number of Values:            2601
#  Energy, eV      qx          qz         signal, a.u.
    31.19000    -1.51439    -1.51439   0.00000E+00
    31.19000    -1.45382    -1.51439   0.00000E+00
    31.19000    -1.39324    -1.51439   0.00000E+00
    31.19000    -1.33266    -1.51439   0.00000E+00
    31.19000    -1.27209    -1.51439   0.00000E+00
    31.19000    -1.21151    -1.51439   0.00000E+00
    31.19000    -1.15094    -1.51439   0.00000E+00
    31.19000    -1.09036    -1.51439   0.00000E+00
    31.19000    -1.02979    -1.51439   0.00000E+00
    31.19000    -0.96921    -1.51439   0.00000E+00
    31.19000    -0.90864    -1.51439   0.00000E+00
    31.19000    -0.84806    -1.51439   0.00000E+00
    31.19000    -0.78748    -1.51439   0.00000E+00
    31.19000    -0.72691    -1.51439   0.00000E+00
    31.19000    -0.66633    -1.51439   0.00000E+00
    31.19000    -0.60576    -1.51439   0.00000E+00
    31.19000    -0.54518    -1.51439   0.00000E+00
    31.19000    -0.48461    -1.51439   0.00000E+00
    31.19000    -0.42403    -1.51439   0.00000E+00
    31.19000    -0.36345    -1.51439   0.00000E+00
    31.19000    -0.30288    -1.51439   0.00000E+00
    31.19000    -0.24230    -1.51439   0.00000E+00
    31.19000    -0.18173    -1.51439   0.00000E+00
    31.19000    -0.12115    -1.51439   0.00000E+00
    31.19000    -0.06058    -1.51439   0.00000E+00
    31.19000     0.00000    -1.51439   0.00000E+00
    31.19000     0.06058    -1.51439   0.00000E+00
    31.19000     0.12115    -1.51439   0.00000E+00
    31.19000     0.18173    -1.51439   0.00000E+00
    31.19000     0.24230    -1.51439   0.00000E+00
    31.19000     0.30288    -1.51439   0.00000E+00
    31.19000     0.36345    -1.51439   0.00000E+00
    31.19000     0.42403    -1.51439   0.00000E+00
    31.19000     0.48461    -1.51439   0.00000E+00
    31.19000     0.54518    -1.51439   0.00000E+00
    31.19000     0.60576    -1.51439   0.00000E+00
    31.19000     0.66633    -1.51439   0.00000E+00
    31.19000     0.72691    -1.51439   0.00000E+00
    31.19000     0.78748    -1.51439   0.00000E+00
    31.19000     0.84806    -1.51439   0.00000E+00
    31.19000     0.90864    -1.51439   0.00000E+00
    31.19000     0.96921    -1.51439   0.00000E+00
    31.19000     1.02979    -1.51439   0.00000E+00
    31.19000     1.09036    -1.51439   0.00000E+00
    31.19000     1.15094    -1.51439   0.00000E+00
    31.19000     1.21151    -1.51439   0.00000E+00
    31.19000     1.27209    -1.51439   0.00000E+00
    31.19000     1.33266    -1.51439   0.00000E+00
    31.19000     1.39324    -1.51439   0.00000E+00
    31.19000     1.45382    -1.51439   0.00000E+00
    31.19000     1.51439    -1.51439   0.00000E+00
    31.19000    -1.51439    -1.45382   0.00000E+00
    31.19000    -1.45382    -1.45382   0.00000E+00
    31.19000    -1.39324    -1.45382   0.00000E+00
    31.19000    -1.33266    -1.45382   0.00000E+00
    31.19000    -1.27209    -1.45382   0.00000E+00
    31.19000    -1.21151    -1.45382   0.00000E+00
    31.19000    -1.15094    -1.45382   0.00000E+00
    31.19000    -1.09036    -1.45382   0.00000E+00
    31.19000    -1.02979    -1.45382   0.00000E+00
    31.19000    -0.96921    -1.45382   0.00000E+00
    31.19000    -0.90864    -1.45382   0.00000E+00
    31.19000    -0.84806    -1.45382   0.00000E+00
    31.19000    -0.78748    -1.45382   0.00000E+00
    31.19000    -0.72691    -1.45382   0.00000E+00
    31.19000    -0.66633    -1.45382   0.00000E+00
    31.19000    -0.60576    -1.45382   0.00000E+00
    31.19000    -0.54518    -1.45382   0.00000E+00
    31.19000    -0.48461    -1.45382   0.00000E+00
    31.19000    -0.42403    -1.45382   0.00000E+00
    31.19000    -0.36345    -1.45382   0.74588E+05
    31.19000    -0.30288    -1.45382   0.83487E+05
    31.19000    -0.24230    -1.45382   0.84316E+05
    31.19000    -0.18173    -1.45382   0.78256E+05
    31.19000    -0.12115    -1.45382   0.68478E+05
    31.19000    -0.06058    -1.45382   0.59019E+05
    31.19000     0.00000    -1.45382   0.53317E+05
    31.19000     0.06058    -1.45382   0.53186E+05
    31.19000     0.12115    -1.45382   0.58442E+05
    31.19000     0.18173    -1.45382   0.66870E+05
    31.19000     0.24230    -1.45382   0.74656E+05
    31.19000     0.30288    -1.45382   0.77635E+05
    31.19000     0.36345    -1.45382   0.72988E+05
    31.19000     0.42403    -1.45382   0.00000E+00
    31.19000     0.48461    -1.45382   0.00000E+00
    31.19000     0.54518    -1.45382   0.00000E+00
    31.19000     0.60576    -1.45382   0.00000E+00
    31.19000     0.66633    -1.45382   0.00000E+00
    31.19000     0.72691    -1.45382   0.00000E+00
    31.19000     0.78748    -1.45382   0.00000E+00
    31.19000     0.84806    -1.45382   0.00000E+00
    31.19000     0.90864    -1.45382   0.00000E+00
    31.19000     0.96921    -1.45382   0.00000E+00
    31.19000     1.02979    -1.45382   0.00000E+00
    31.19000     1.09036    -1.45382   0.00000E+00
    31.19000     1.15094    -1.45382   0.00000E+00
    31.19000     1.21151    -1.45382   0.00000E+00
    31.19000     1.27209    -1.45382   0.00000E+00
    31.19000     1.33266    -1.45382   0.00000E+00
    31.19000     1.39324    -1.45382   0.00000E+00
    31.19000     1.45382    -1.45382   0.00000E+00
    31.19000     1.51439    -1.45382   0.00000E+00
    31.19000    -1.51439    -1.39324   0.00000E+00
    31.19000    -1.45382    -1.39324   0.00000E+00
    31.19000    -1.39324    -1.39324   0.00000E+00
    31.19000    -1.33266    -1.39324   0.00000E+00
    31.19000    -1.27209    -1.39324   0.00000E+00
    31.19000    -1.21151    -1.39324   0.00000E+00
    31.19000    -1.15094    -1.39324   0.00000E+00
    31.19000    -1.09036    -1.39324   0.00000E+00
    31.19000    -1.02979    -1.39324   0.00000E+00
    31.19000    -0.96921    -1.39324   0.00000E+00
    31.19000    -0.90864    -1.39324   0.00000E+00
    31.19000    -0.84806    -1.39324   0.00000E+00
    31.19000    -0.78748    -1.39324   0.00000E+00
    31.19000    -0.72691    -1.39324   0.00000E+00
    31.19000    -0.66633    -1.39324   0.00000E+00
    31.19000    -0.60576    -1.39324   0.00000E+00
    31.19000    -0.54518    -1.39324   0.57495E+05
    31.19000    -0.48461    -1.39324   0.81115E+05
    31.19000    -0.42403    -1.39324   0.10120E+06
    31.19000    -0.36345    -1.39324   0.11390E+06
    31.19000    -0.30288    -1.39324   0.11721E+06
    31.19000    -0.24230    -1.39324   0.11140E+06
    31.19000    -0.18173    -1.39324   0.99071E+05
    31.19000    -0.12115    -1.39324   0.84416E+05
    31.19000    -0.06058    -1.39324   0.71926E+05
    31.19000     0.00000    -1.39324   0.64986E+05
    31.19000     0.06058    -1.39324   0.65271E+05
    31.19000     0.12115    -1.39324   0.72728E+05
    31.19000     0.18173    -1.39324   0.85443E+05
    31.19000     0.24230    -1.39324   0.99544E+05
    31.19000     0.30288    -1.39324   0.11005E+06
    31.19000     0.36345    -1.39324   0.11261E+06
    31.19000     0.42403    -1.39324   0.10510E+06
    31.19000     0.48461    -1.39324   0.88234E+05
    31.19000     0.54518    -1.39324   0.65221E+05
    31.19000     0.60576    -1.39324   0.00000E+00
    31.19000     0.66633    -1.39324   0.00000E+00
    31.19000     0.72691    -1.39324   0.00000E+00
    31.19000     0.78748    -1.39324   0.00000E+00
    31.19000     0.84806    -1.39324   0.00000E+00
    31.19000     0.90864    -1.39324   0.00000E+00
    31.19000     0.96921    -1.39324   0.00000E+00
    31.19000     1.02979    -1.39324   0.00000E+00
    31.19000     1.09036    -1.39324   0.00000E+00
    31.19000     1.15094    -1.39324   0.00000E+00
    31.19000     1.21151    -1.39324   0.00000E+00
    31.19000     1.27209    -1.39324   0.00000E+00
    31.19000     1.33266    -1.39324   0.00000E+00
    31.19000     1.39324    -1.39324   0.00000E+00
    31.19000     1.45382    -1.39324   0.00000E+00
    31.19000     1.51439    -1.39324   0.00000E+00
    31.19000    -1.51439    -1.33266   0.00000E+00
    31.19000    -1.45382    -1.33266   0.00000E+00
    31.19000    -1.39324    -1.33266   0.00000E+00
    31.19000    -1.33266    -1.33266   0.00000E+00
    31.19000    -1.27209    -1.33266   0.00000E+00
    31.19000    -1.21151    -1.33266   0.00000E+00
    31.19000    -1.15094    -1.33266   0.00000E+00
    31.19000    -1.09036    -1.33266   0.00000E+00
    31.19000    -1.02979    -1.33266   0.00000E+00
    31.19000    -0.96921    -1.33266   0.00000E+00
    31.19000    -0.90864    -1.33266   0.00000E+00
    31.19000    -0.84806    -1.33266   0.00000E+00
    31.19000    -0.78748    -1.33266   0.00000E+00
    31.19000    -0.72691    -1.33266   0.00000E+00
    31.19000    -0.66633    -1.33266   0.41557E+05
    31.19000    -0.60576    -1.33266   0.60691E+05
    31.19000    -0.54518    -1.33266   0.81680E+05
    31.19000    -0.48461    -1.33266   0.10111E+06
    31.19000    -0.42403    -1.33266   0.11523E+06
    31.19000    -0.36345    -1.33266   0.12128E+06
    31.19000    -0.30288    -1.33266   0.11833E+06
    31.19000    -0.24230    -1.33266   0.10756E+06
    31.19000    -0.18173    -1.33266   0.92031E+05
    31.19000    -0.12115    -1.33266   0.75956E+05
    31.19000    -0.06058    -1.33266   0.63318E+05
    31.19000     0.00000    -1.33266   0.56746E+05
    31.19000     0.06058    -1.33266   0.57395E+05
    31.19000     0.12115    -1.33266   0.65348E+05
    31.19000     0.18173    -1.33266   0.79408E+05
    31.19000     0.24230    -1.33266   0.96505E+05
    31.19000     0.30288    -1.33266   0.11200E+06
    31.19000     0.36345    -1.33266   0.12119E+06
    31.19000     0.42403    -1.33266   0.12103E+06
    31.19000     0.48461    -1.33266   0.11087E+06
    31.19000     0.54518    -1.33266   0.92552E+05
    31.19000     0.60576    -1.33266   0.69785E+05
    31.19000     0.66633    -1.33266   0.46997E+05
    31.19000     0.72691    -1.33266   0.00000E+00
    31.19000     0.78748    -1.33266   0.00000E+00
    31.19000     0.84806    -1.33266   0.00000E+00
    31.19000     0.90864    -1.33266   0.00000E+00
    31.19000     0.96921    -1.33266   0.00000E+00
    31.19000     1.02979    -1.33266   0.00000E+00
    31.19000     1.09036    -1.33266   0.00000E+00
    31.19000     1.15094    -1.33266   0.00000E+00
    31.19000     1.21151    -1.33266   0.00000E+00
    31.19000     1.27209    -1.33266   0.00000E+00
    31.19000     1.33266    -1.33266   0.00000E+00
    31.19000     1.39324    -1.33266   0.00000E+00
    31.19000     1.45382    -1.33266   0.00000E+00
    31.19000     1.51439    -1.33266   0.00000E+00
    31.19000    -1.51439    -1.27209   0.00000E+00
    31.19000    -1.45382    -1.27209   0.00000E+00
    31.19000    -1.39324    -1.27209   0.00000E+00
    31.19000    -1.33266    -1.27209   0.00000E+00
    31.19000    -1.27209    -1.27209   0.00000E+00
    31.19000    -1.21151    -1.27209   0.00000E+00
    31.19000    -1.15094    -1.27209   0.00000E+00
    31.19000    -1.09036    -1.27209   0.00000E+00
    31.19000    -1.02979    -1.27209   0.00000E+00
    31.19000    -0.96921    -1.27209   0.00000E+00
    31.19000    -0.90864    -1.27209   0.00000E+00
    31.19000    -0.84806    -1.27209   0.00000E+00
    31.19000    -0.78748    -1.27209   0.39262E+05
    31.19000    -0.72691    -1.27209   0.49341E+05
    31.19000    -0.66633    -1.27209   0.59689E+05
    31.19000    -0.60576    -1.27209   0.71331E+05
    31.19000    -0.54518    -1.27209   0.83285E+05
    31.19000    -0.48461    -1.27209   0.93430E+05
    31.19000    -0.42403    -1.27209   0.99451E+05
    31.19000    -0.36345    -1.27209   0.99573E+05
    31.19000    -0.30288    -1.27209   0.93163E+05
    31.19000    -0.24230    -1.27209   0.81193E+05
    31.19000    -0.18173    -1.27209   0.66290E+05
    31.19000    -0.12115    -1.27209   0.52008E+05
    31.19000    -0.06058    -1.27209   0.41440E+05
    31.19000     0.00000    -1.27209   0.36250E+05
    31.19000     0.06058    -1.27209   0.36975E+05
    31.19000     0.12115    -1.27209   0.43778E+05
    31.19000     0.18173    -1.27209   0.56235E+05
    31.19000     0.24230    -1.27209   0.72347E+05
    31.19000     0.30288    -1.27209   0.88439E+05
    31.19000     0.36345    -1.27209   0.10049E+06
    31.19000     0.42403    -1.27209   0.10570E+06
    31.19000     0.48461    -1.27209   0.10322E+06
    31.19000     0.54518    -1.27209   0.93941E+05
    31.19000     0.60576    -1.27209   0.80053E+05
    31.19000     0.66633    -1.27209   0.64332E+05
    31.19000     0.72691    -1.27209   0.49261E+05
    31.19000     0.78748    -1.27209   0.35881E+05
    31.19000     0.84806    -1.27209   0.00000E+00
    31.19000     0.90864    -1.27209   0.00000E+00
    31.19000     0.96921    -1.27209   0.00000E+00
    31.19000     1.02979    -1.27209   0.00000E+00
    31.19000     1.09036    -1.27209   0.00000E+00
    31.19000     1.15094    -1.27209   0.00000E+00
    31.19000     1.21151    -1.27209   0.00000E+00
    31.19000     1.27209    -1.27209   0.00000E+00
    31.19000     1.33266    -1.27209   0.00000E+00
    31.19000     1.39324    -1.27209   0.00000E+00
    31.19000     1.45382    -1.27209   0.00000E+00
    31.19000     1.51439    -1.27209   0.00000E+00
    31.19000    -1.51439    -1.21151   0.00000E+00
    31.19000    -1.45382    -1.21151   0.00000E+00
    31.19000    -1.39324    -1.21151   0.00000E+00
    31.19000    -1.33266    -1.21151   0.00000E+00
    31.19000    -1.27209    -1.21151   0.00000E+00
    31.19000    -1.21151    -1.21151   0.00000E+00
    31.19000    -1.15094    -1.21151   0.00000E+00
    31.19000    -1.09036    -1.21151   0.00000E+00
    31.19000    -1.02979    -1.21151   0.00000E+00
    31.19000    -0.96921    -1.21151   0.00000E+00
    31.19000    -0.90864    -1.21151   0.00000E+00
    31.19000    -0.84806    -1.21151   0.60083E+05
    31.19000    -0.78748    -1.21151   0.65479E+05
    31.19000    -0.72691    -1.21151   0.65731E+05
    31.19000    -0.66633    -1.21151   0.64889E+05
    31.19000    -0.60576    -1.21151   0.64994E+05
    31.19000    -0.54518    -1.21151   0.66190E+05
    31.19000    -0.48461    -1.21151   0.67617E+05
    31.19000    -0.42403    -1.21151   0.67936E+05
    31.19000    -0.36345    -1.21151   0.65632E+05
    31.19000    -0.30288    -1.21151   0.59584E+05
    31.19000    -0.24230    -1.21151   0.49895E+05
    31.19000    -0.18173    -1.21151   0.38343E+05
    31.19000    -0.12115    -1.21151   0.27730E+05
    31.19000    -0.06058    -1.21151   0.20326E+05
    31.19000     0.00000    -1.21151   0.16904E+05
    31.19000     0.06058    -1.21151   0.17391E+05
    31.19000     0.12115    -1.21151   0.21997E+05
    31.19000     0.18173    -1.21151   0.30966E+05
    31.19000     0.24230    -1.21151   0.43249E+05
    31.19000     0.30288    -1.21151   0.56144E+05
    31.19000     0.36345    -1.21151   0.66632E+05
    31.19000     0.42403    -1.21151   0.72951E+05
    31.19000     0.48461    -1.21151   0.75013E+05
    31.19000     0.54518    -1.21151   0.73800E+05
    31.19000     0.60576    -1.21151   0.70597E+05
    31.19000     0.66633    -1.21151   0.66555E+05
    31.19000     0.72691    -1.21151   0.62417E+05
    31.19000     0.78748    -1.21151   0.57939E+05
    31.19000     0.84806    -1.21151   0.51155E+05
    31.19000     0.90864    -1.21151   0.00000E+00
    31.19000     0.96921    -1.21151   0.00000E+00
    31.19000     1.02979    -1.21151   0.00000E+00
    31.19000     1.09036    -1.21151   0.00000E+00
    31.19000     1.15094    -1.21151   0.00000E+00
    31.19000     1.21151    -1.21151   0.00000E+00
    31.19000     1.27209    -1.21151   0.00000E+00
    31.19000     1.33266    -1.21151   0.00000E+00
    31.19000     1.39324    -1.21151   0.00000E+00
    31.19000     1.45382    -1.21151   0.00000E+00
    31.19000     1.51439    -1.21151   0.00000E+00
    31.19000    -1.51439    -1.15094   0.00000E+00
    31.19000    -1.45382    -1.15094   0.00000E+00
    31.19000    -1.39324    -1.15094   0.00000E+00
    31.19000    -1.33266    -1.15094   0.00000E+00
    31.19000    -1.27209    -1.15094   0.00000E+00
    31.19000    -1.21151    -1.15094   0.00000E+00
    31.19000    -1.15094    -1.15094   0.00000E+00
    31.19000    -1.09036    -1.15094   0.00000E+00
    31.19000    -1.02979    -1.15094   0.00000E+00
    31.19000    -0.96921    -1.15094   0.63601E+05
    31.19000    -0.90864    -1.15094   0.83807E+05
    31.19000    -0.84806    -1.15094   0.88639E+05
    31.19000    -0.78748    -1.15094   0.81551E+05
    31.19000    -0.72691    -1.15094   0.69132E+05
    31.19000    -0.66633    -1.15094   0.56972E+05
    31.19000    -0.60576    -1.15094   0.47800E+05
    31.19000    -0.54518    -1.15094   0.42020E+05
    31.19000    -0.48461    -1.15094   0.38928E+05
    31.19000    -0.42403    -1.15094   0.37318E+05
    31.19000    -0.36345    -1.15094   0.35589E+05
    31.19000    -0.30288    -1.15094   0.32109E+05
    31.19000    -0.24230    -1.15094   0.26165E+05
    31.19000    -0.18173    -1.15094   0.18778E+05
    31.19000    -0.12115    -1.15094   0.12180E+05
    31.19000    -0.06058    -1.15094   0.80309E+04
    31.19000     0.00000    -1.15094   0.63365E+04
    31.19000     0.06058    -1.15094   0.64471E+04
    31.19000     0.12115    -1.15094   0.86080E+04
    31.19000     0.18173    -1.15094   0.13653E+05
    31.19000     0.24230    -1.15094   0.21267E+05
    31.19000     0.30288    -1.15094   0.29450E+05
    31.19000     0.36345    -1.15094   0.36009E+05
    31.19000     0.42403    -1.15094   0.40200E+05
    31.19000     0.48461    -1.15094   0.42871E+05
    31.19000     0.54518    -1.15094   0.45519E+05
    31.19000     0.60576    -1.15094   0.49410E+05
    31.19000     0.66633    -1.15094   0.55227E+05
    31.19000     0.72691    -1.15094   0.62890E+05
    31.19000     0.78748    -1.15094   0.71014E+05
    31.19000     0.84806    -1.15094   0.76124E+05
    31.19000     0.90864    -1.15094   0.72944E+05
    31.19000     0.96921    -1.15094   0.57127E+05
    31.19000     1.02979    -1.15094   0.00000E+00
    31.19000     1.09036    -1.15094   0.00000E+00
    31.19000     1.15094    -1.15094   0.00000E+00
    31.19000     1.21151    -1.15094   0.00000E+00
    31.19000     1.27209    -1.15094   0.00000E+00
    31.19000     1.33266    -1.15094   0.00000E+00
    31.19000     1.39324    -1.15094   0.00000E+00
    31.19000     1.45382    -1.15094   0.00000E+00
    31.19000     1.51439    -1.15094   0.00000E+00
    31.19000    -1.51439    -1.09036   0.00000E+00
    31.19000    -1.45382    -1.09036   0.00000E+00
    31.19000    -1.39324    -1.09036   0.00000E+00
    31.19000    -1.33266    -1.09036   0.00000E+00
    31.19000    -1.27209    -1.09036   0.00000E+00
    31.19000    -1.21151    -1.09036   0.00000E+00
    31.19000    -1.15094    -1.09036   0.00000E+00
    31.19000    -1.09036    -1.09036   0.00000E+00
    31.19000    -1.02979    -1.09036   0.73404E+05
    31.19000    -0.96921    -1.09036   0.10130E+06
    31.19000    -0.90864    -1.09036   0.11051E+06
    31.19000    -0.84806    -1.09036   0.10182E+06
    31.19000    -0.78748    -1.09036   0.82232E+05
    31.19000    -0.72691    -1.09036   0.60208E+05
    31.19000    -0.66633    -1.09036   0.41739E+05
    31.19000    -0.60576    -1.09036   0.29042E+05
    31.19000    -0.54518    -1.09036   0.21600E+05
    31.19000    -0.48461    -1.09036   0.17920E+05
    31.19000    -0.42403    -1.09036   0.16575E+05
    31.19000    -0.36345    -1.09036   0.16182E+05
    31.19000    -0.30288    -1.09036   0.15191E+05
    31.19000    -0.24230    -1.09036   0.12526E+05
    31.19000    -0.18173    -1.09036   0.86620E+04
    31.19000    -0.12115    -1.09036   0.53923E+04
    31.19000    -0.06058    -1.09036   0.39278E+04
    31.19000     0.00000    -1.09036   0.36603E+04
    31.19000     0.06058    -1.09036   0.34466E+04
    31.19000     0.12115    -1.09036   0.35632E+04
    31.19000     0.18173    -1.09036   0.53383E+04
    31.19000     0.24230    -1.09036   0.90250E+04
    31.19000     0.30288    -1.09036   0.13120E+05
    31.19000     0.36345    -1.09036   0.16007E+05
    31.19000     0.42403    -1.09036   0.17548E+05
    31.19000     0.48461    -1.09036   0.18947E+05
    31.19000     0.54518    -1.09036   0.21776E+05
    31.19000     0.60576    -1.09036   0.27510E+05
    31.19000     0.66633    -1.09036   0.37445E+05
    31.19000     0.72691    -1.09036   0.52212E+05
    31.19000     0.78748    -1.09036   0.70653E+05
    31.19000     0.84806    -1.09036   0.88583E+05
    31.19000     0.90864    -1.09036   0.98829E+05
    31.19000     0.96921    -1.09036   0.93892E+05
    31.19000     1.02979    -1.09036   0.70705E+05
    31.19000     1.09036    -1.09036   0.00000E+00
    31.19000     1.15094    -1.09036   0.00000E+00
    31.19000     1.21151    -1.09036   0.00000E+00
    31.19000     1.27209    -1.09036   0.00000E+00
    31.19000     1.33266    -1.09036   0.00000E+00
    31.19000     1.39324    -1.09036   0.00000E+00
    31.19000     1.45382    -1.09036   0.00000E+00
    31.19000     1.51439    -1.09036   0.00000E+00
    31.19000    -1.51439    -1.02979   0.00000E+00
    31.19000    -1.45382    -1.02979   0.00000E+00
    31.19000    -1.39324    -1.02979   0.00000E+00
    31.19000    -1.33266    -1.02979   0.00000E+00
    31.19000    -1.27209    -1.02979   0.00000E+00
    31.19000    -1.21151    -1.02979   0.00000E+00
    31.19000    -1.15094    -1.02979   0.00000E+00
    31.19000    -1.09036    -1.02979   0.70830E+05
    31.19000    -1.02979    -1.02979   0.10530E+06
    31.19000    -0.96921    -1.02979   0.12165E+06
    31.19000    -0.90864    -1.02979   0.11716E+06
    31.19000    -0.84806    -1.02979   0.97064E+05
    31.19000    -0.78748    -1.02979   0.70352E+05
    31.19000    -0.72691    -1.02979   0.45265E+05
    31.19000    -0.66633    -1.02979   0.26606E+05
    31.19000    -0.60576    -1.02979   0.15273E+05
    31.19000    -0.54518    -1.02979   0.95124E+04
    31.19000    -0.48461    -1.02979   0.69660E+04
    31.19000    -0.42403    -1.02979   0.61298E+04
    31.19000    -0.36345    -1.02979   0.62676E+04
    31.19000    -0.30288    -1.02979   0.64930E+04
    31.19000    -0.24230    -1.02979   0.58220E+04
    31.19000    -0.18173    -1.02979   0.43507E+04
    31.19000    -0.12115    -1.02979   0.34304E+04
    31.19000    -0.06058    -1.02979   0.38727E+04
    31.19000     0.00000    -1.02979   0.46299E+04
    31.19000     0.06058    -1.02979   0.42183E+04
    31.19000     0.12115    -1.02979   0.29303E+04
    31.19000     0.18173    -1.02979   0.24501E+04
    31.19000     0.24230    -1.02979   0.34930E+04
    31.19000     0.30288    -1.02979   0.50283E+04
    31.19000     0.36345    -1.02979   0.58994E+04
    31.19000     0.42403    -1.02979   0.61609E+04
    31.19000     0.48461    -1.02979   0.66508E+04
    31.19000     0.54518    -1.02979   0.82979E+04
    31.19000     0.60576    -1.02979   0.12444E+05
    31.19000     0.66633    -1.02979   0.21230E+05
    31.19000     0.72691    -1.02979   0.36766E+05
    31.19000     0.78748    -1.02979   0.59276E+05
    31.19000     0.84806    -1.02979   0.85377E+05
    31.19000     0.90864    -1.02979   0.10765E+06
    31.19000     0.96921    -1.02979   0.11658E+06
    31.19000     1.02979    -1.02979   0.10503E+06
    31.19000     1.09036    -1.02979   0.73392E+05
    31.19000     1.15094    -1.02979   0.00000E+00
    31.19000     1.21151    -1.02979   0.00000E+00
    31.19000     1.27209    -1.02979   0.00000E+00
    31.19000     1.33266    -1.02979   0.00000E+00
    31.19000     1.39324    -1.02979   0.00000E+00
    31.19000     1.45382    -1.02979   0.00000E+00
    31.19000     1.51439    -1.02979   0.00000E+00
    31.19000    -1.51439    -0.96921   0.00000E+00
    31.19000    -1.45382    -0.96921   0.00000E+00
    31.19000    -1.39324    -0.96921   0.00000E+00
    31.19000    -1.33266    -0.96921   0.00000E+00
    31.19000    -1.27209    -0.96921   0.00000E+00
    31.19000    -1.21151    -0.96921   0.00000E+00
    31.19000    -1.15094    -0.96921   0.57220E+05
    31.19000    -1.09036    -0.96921   0.94351E+05
    31.19000    -1.02979    -0.96921   0.11731E+06
    31.19000    -0.96921    -0.96921   0.11996E+06
    31.19000    -0.90864    -0.96921   0.10486E+06
    31.19000    -0.84806    -0.96921   0.79853E+05
    31.19000    -0.78748    -0.96921   0.53235E+05
    31.19000    -0.72691    -0.96921   0.30978E+05
    31.19000    -0.66633    -0.96921   0.15899E+05
    31.19000    -0.60576    -0.96921   0.78284E+04
    31.19000    -0.54518    -0.96921   0.44820E+04
    31.19000    -0.48461    -0.96921   0.31780E+04
    31.19000    -0.42403    -0.96921   0.24716E+04
    31.19000    -0.36345    -0.96921   0.22410E+04
    31.19000    -0.30288    -0.96921   0.24285E+04
    31.19000    -0.24230    -0.96921   0.25081E+04
    31.19000    -0.18173    -0.96921   0.24529E+04
    31.19000    -0.12115    -0.96921   0.31596E+04
    31.19000    -0.06058    -0.96921   0.49601E+04
    31.19000     0.00000    -0.96921   0.64346E+04
    31.19000     0.06058    -0.96921   0.58956E+04
    31.19000     0.12115    -0.96921   0.36667E+04
    31.19000     0.18173    -0.96921   0.17064E+04
    31.19000     0.24230    -0.96921   0.11850E+04
    31.19000     0.30288    -0.96921   0.15912E+04
    31.19000     0.36345    -0.96921   0.21101E+04
    31.19000     0.42403    -0.96921   0.26248E+04
    31.19000     0.48461    -0.96921   0.32022E+04
    31.19000     0.54518    -0.96921   0.38564E+04
    31.19000     0.60576    -0.96921   0.55616E+04
    31.19000     0.66633    -0.96921   0.10923E+05
    31.19000     0.72691    -0.96921   0.23084E+05
    31.19000     0.78748    -0.96921   0.43613E+05
    31.19000     0.84806    -0.96921   0.70790E+05
    31.19000     0.90864    -0.96921   0.98887E+05
    31.19000     0.96921    -0.96921   0.11884E+06
    31.19000     1.02979    -0.96921   0.12120E+06
    31.19000     1.09036    -0.96921   0.10131E+06
    31.19000     1.15094    -0.96921   0.63738E+05
    31.19000     1.21151    -0.96921   0.00000E+00
    31.19000     1.27209    -0.96921   0.00000E+00
    31.19000     1.33266    -0.96921   0.00000E+00
    31.19000     1.39324    -0.96921   0.00000E+00
    31.19000     1.45382    -0.96921   0.00000E+00
    31.19000     1.51439    -0.96921   0.00000E+00
    31.19000    -1.51439    -0.90864   0.00000E+00
    31.19000    -1.45382    -0.90864   0.00000E+00
    31.19000    -1.39324    -0.90864   0.00000E+00
    31.19000    -1.33266    -0.90864   0.00000E+00
    31.19000    -1.27209    -0.90864   0.00000E+00
    31.19000    -1.21151    -0.90864   0.00000E+00
    31.19000    -1.15094    -0.90864   0.73378E+05
    31.19000    -1.09036    -0.90864   0.99611E+05
    31.19000    -1.02979    -0.90864   0.10884E+06
    31.19000    -0.96921    -0.90864   0.10069E+06
    31.19000    -0.90864    -0.90864   0.81316E+05
    31.19000    -0.84806    -0.90864   0.58277E+05
    31.19000    -0.78748    -0.90864   0.37052E+05
    31.19000    -0.72691    -0.90864   0.20551E+05
    31.19000    -0.66633    -0.90864   0.98765E+04
    31.19000    -0.60576    -0.90864   0.46533E+04
    31.19000    -0.54518    -0.90864   0.30742E+04
    31.19000    -0.48461    -0.90864   0.27486E+04
    31.19000    -0.42403    -0.90864   0.21873E+04
    31.19000    -0.36345    -0.90864   0.13656E+04
    31.19000    -0.30288    -0.90864   0.79740E+03
    31.19000    -0.24230    -0.90864   0.69813E+03
    31.19000    -0.18173    -0.90864   0.13579E+04
    31.19000    -0.12115    -0.90864   0.33479E+04
    31.19000    -0.06058    -0.90864   0.63543E+04
    31.19000     0.00000    -0.90864   0.84434E+04
    31.19000     0.06058    -0.90864   0.77429E+04
    31.19000     0.12115    -0.90864   0.46925E+04
    31.19000     0.18173    -0.90864   0.16214E+04
    31.19000     0.24230    -0.90864   0.25325E+03
    31.19000     0.30288    -0.90864   0.55653E+03
    31.19000     0.36345    -0.90864   0.17498E+04
    31.19000     0.42403    -0.90864   0.31783E+04
    31.19000     0.48461    -0.90864   0.41311E+04
    31.19000     0.54518    -0.90864   0.40937E+04
    31.19000     0.60576    -0.90864   0.39108E+04
    31.19000     0.66633    -0.90864   0.62015E+04
    31.19000     0.72691    -0.90864   0.14100E+05
    31.19000     0.78748    -0.90864   0.29513E+05
    31.19000     0.84806    -0.90864   0.52108E+05
    31.19000     0.90864    -0.90864   0.78775E+05
    31.19000     0.96921    -0.90864   0.10315E+06
    31.19000     1.02979    -0.90864   0.11629E+06
    31.19000     1.09036    -0.90864   0.11031E+06
    31.19000     1.15094    -0.90864   0.83974E+05
    31.19000     1.21151    -0.90864   0.00000E+00
    31.19000     1.27209    -0.90864   0.00000E+00
    31.19000     1.33266    -0.90864   0.00000E+00
    31.19000     1.39324    -0.90864   0.00000E+00
    31.19000     1.45382    -0.90864   0.00000E+00
    31.19000     1.51439    -0.90864   0.00000E+00
    31.19000    -1.51439    -0.84806   0.00000E+00
    31.19000    -1.45382    -0.84806   0.00000E+00
    31.19000    -1.39324    -0.84806   0.00000E+00
    31.19000    -1.33266    -0.84806   0.00000E+00
    31.19000    -1.27209    -0.84806   0.00000E+00
    31.19000    -1.21151    -0.84806   0.51491E+05
    31.19000    -1.15094    -0.84806   0.76736E+05
    31.19000    -1.09036    -0.84806   0.89526E+05
    31.19000    -1.02979    -0.84806   0.86914E+05
    31.19000    -0.96921    -0.84806   0.73151E+05
    31.19000    -0.90864    -0.84806   0.55219E+05
    31.19000    -0.84806    -0.84806   0.38255E+05
    31.19000    -0.78748    -0.84806   0.24342E+05
    31.19000    -0.72691    -0.84806   0.13839E+05
    31.19000    -0.66633    -0.84806   0.68429E+04
    31.19000    -0.60576    -0.84806   0.33886E+04
    31.19000    -0.54518    -0.84806   0.27586E+04
    31.19000    -0.48461    -0.84806   0.32881E+04
    31.19000    -0.42403    -0.84806   0.33306E+04
    31.19000    -0.36345    -0.84806   0.23475E+04
    31.19000    -0.30288    -0.84806   0.91570E+03
    31.19000    -0.24230    -0.84806   0.70989E+02
    31.19000    -0.18173    -0.84806   0.89871E+03
    31.19000    -0.12115    -0.84806   0.39600E+04
    31.19000    -0.06058    -0.84806   0.82036E+04
    31.19000     0.00000    -0.84806   0.10924E+05
    31.19000     0.06058    -0.84806   0.99662E+04
    31.19000     0.12115    -0.84806   0.60215E+04
    31.19000     0.18173    -0.84806   0.20211E+04
    31.19000     0.24230    -0.84806   0.33681E+03
    31.19000     0.30288    -0.84806   0.11896E+04
    31.19000     0.36345    -0.84806   0.33701E+04
    31.19000     0.42403    -0.84806   0.54243E+04
    31.19000     0.48461    -0.84806   0.61862E+04
    31.19000     0.54518    -0.84806   0.53305E+04
    31.19000     0.60576    -0.84806   0.40097E+04
    31.19000     0.66633    -0.84806   0.45501E+04
    31.19000     0.72691    -0.84806   0.91929E+04
    31.19000     0.78748    -0.84806   0.19187E+05
    31.19000     0.84806    -0.84806   0.34786E+05
    31.19000     0.90864    -0.84806   0.55190E+05
    31.19000     0.96921    -0.84806   0.77504E+05
    31.19000     1.02979    -0.84806   0.95578E+05
    31.19000     1.09036    -0.84806   0.10113E+06
    31.19000     1.15094    -0.84806   0.88538E+05
    31.19000     1.21151    -0.84806   0.60260E+05
    31.19000     1.27209    -0.84806   0.00000E+00
    31.19000     1.33266    -0.84806   0.00000E+00
    31.19000     1.39324    -0.84806   0.00000E+00
    31.19000     1.45382    -0.84806   0.00000E+00
    31.19000     1.51439    -0.84806   0.00000E+00
    31.19000    -1.51439    -0.78748   0.00000E+00
    31.19000    -1.45382    -0.78748   0.00000E+00
    31.19000    -1.39324    -0.78748   0.00000E+00
    31.19000    -1.33266    -0.78748   0.00000E+00
    31.19000    -1.27209    -0.78748   0.36193E+05
    31.19000    -1.21151    -0.78748   0.58464E+05
    31.19000    -1.15094    -0.78748   0.71653E+05
    31.19000    -1.09036    -0.78748   0.71684E+05
    31.19000    -1.02979    -0.78748   0.61086E+05
    31.19000    -0.96921    -0.78748   0.46292E+05
    31.19000    -0.90864    -0.78748   0.32737E+05
    31.19000    -0.84806    -0.78748   0.22477E+05
    31.19000    -0.78748    -0.78748   0.15047E+05
    31.19000    -0.72691    -0.78748   0.93855E+04
    31.19000    -0.66633    -0.78748   0.51130E+04
    31.19000    -0.60576    -0.78748   0.26921E+04
    31.19000    -0.54518    -0.78748   0.25222E+04
    31.19000    -0.48461    -0.78748   0.38966E+04
    31.19000    -0.42403    -0.78748   0.51133E+04
    31.19000    -0.36345    -0.78748   0.47717E+04
    31.19000    -0.30288    -0.78748   0.29320E+04
    31.19000    -0.24230    -0.78748   0.11889E+04
    31.19000    -0.18173    -0.78748   0.16842E+04
    31.19000    -0.12115    -0.78748   0.53968E+04
    31.19000    -0.06058    -0.78748   0.10697E+05
    31.19000     0.00000    -0.78748   0.13978E+05
    31.19000     0.06058    -0.78748   0.12693E+05
    31.19000     0.12115    -0.78748   0.78992E+04
    31.19000     0.18173    -0.78748   0.32971E+04
    31.19000     0.24230    -0.78748   0.18263E+04
    31.19000     0.30288    -0.78748   0.35560E+04
    31.19000     0.36345    -0.78748   0.64436E+04
    31.19000     0.42403    -0.78748   0.82692E+04
    31.19000     0.48461    -0.78748   0.79521E+04
    31.19000     0.54518    -0.78748   0.59714E+04
    31.19000     0.60576    -0.78748   0.39903E+04
    31.19000     0.66633    -0.78748   0.37975E+04
    31.19000     0.72691    -0.78748   0.63812E+04
    31.19000     0.78748    -0.78748   0.12010E+05
    31.19000     0.84806    -0.78748   0.20983E+05
    31.19000     0.90864    -0.78748   0.33882E+05
    31.19000     0.96921    -0.78748   0.50593E+05
    31.19000     1.02979    -0.78748   0.68410E+05
    31.19000     1.09036    -0.78748   0.81043E+05
    31.19000     1.15094    -0.78748   0.81042E+05
    31.19000     1.21151    -0.78748   0.65426E+05
    31.19000     1.27209    -0.78748   0.39386E+05
    31.19000     1.33266    -0.78748   0.00000E+00
    31.19000     1.39324    -0.78748   0.00000E+00
    31.19000     1.45382    -0.78748   0.00000E+00
    31.19000     1.51439    -0.78748   0.00000E+00
    31.19000    -1.51439    -0.72691   0.00000E+00
    31.19000    -1.45382    -0.72691   0.00000E+00
    31.19000    -1.39324    -0.72691   0.00000E+00
    31.19000    -1.33266    -0.72691   0.00000E+00
    31.19000    -1.27209    -0.72691   0.49914E+05
    31.19000    -1.21151    -0.72691   0.63067E+05
    31.19000    -1.15094    -0.72691   0.63600E+05
    31.19000    -1.09036    -0.72691   0.53445E+05
    31.19000    -1.02979    -0.72691   0.38826E+05
    31.19000    -0.96921    -0.72691   0.25760E+05
    31.19000    -0.90864    -0.72691   0.16868E+05
    31.19000    -0.84806    -0.72691   0.11659E+05
    31.19000    -0.78748    -0.72691   0.85028E+04
    31.19000    -0.72691    -0.72691   0.59964E+04
    31.19000    -0.66633    -0.72691   0.35926E+04
    31.19000    -0.60576    -0.72691   0.18880E+04
    31.19000    -0.54518    -0.72691   0.20417E+04
    31.19000    -0.48461    -0.72691   0.43023E+04
    31.19000    -0.42403    -0.72691   0.71576E+04
    31.19000    -0.36345    -0.72691   0.83475E+04
    31.19000    -0.30288    -0.72691   0.69524E+04
    31.19000    -0.24230    -0.72691   0.45747E+04
    31.19000    -0.18173    -0.72691   0.43022E+04
    31.19000    -0.12115    -0.72691   0.79076E+04
    31.19000    -0.06058    -0.72691   0.13630E+05
    31.19000     0.00000    -0.72691   0.17164E+05
    31.19000     0.06058    -0.72691   0.15594E+05
    31.19000     0.12115    -0.72691   0.10337E+05
    31.19000     0.18173    -0.72691   0.57701E+04
    31.19000     0.24230    -0.72691   0.50590E+04
    31.19000     0.30288    -0.72691   0.76711E+04
    31.19000     0.36345    -0.72691   0.10586E+05
    31.19000     0.42403    -0.72691   0.11185E+05
    31.19000     0.48461    -0.72691   0.90508E+04
    31.19000     0.54518    -0.72691   0.57423E+04
    31.19000     0.60576    -0.72691   0.32989E+04
    31.19000     0.66633    -0.72691   0.27907E+04
    31.19000     0.72691    -0.72691   0.40738E+04
    31.19000     0.78748    -0.72691   0.67144E+04
    31.19000     0.84806    -0.72691   0.10938E+05
    31.19000     0.90864    -0.72691   0.17804E+05
    31.19000     0.96921    -0.72691   0.28599E+05
    31.19000     1.02979    -0.72691   0.43359E+05
    31.19000     1.09036    -0.72691   0.58858E+05
    31.19000     1.15094    -0.72691   0.68376E+05
    31.19000     1.21151    -0.72691   0.65465E+05
    31.19000     1.27209    -0.72691   0.49329E+05
    31.19000     1.33266    -0.72691   0.00000E+00
    31.19000     1.39324    -0.72691   0.00000E+00
    31.19000     1.45382    -0.72691   0.00000E+00
    31.19000     1.51439    -0.72691   0.00000E+00
    31.19000    -1.51439    -0.66633   0.00000E+00
    31.19000    -1.45382    -0.66633   0.00000E+00
    31.19000    -1.39324    -0.66633   0.00000E+00
    31.19000    -1.33266    -0.66633   0.47677E+05
    31.19000    -1.27209    -0.66633   0.65268E+05
    31.19000    -1.21151    -0.66633   0.67379E+05
    31.19000    -1.15094    -0.66633   0.56185E+05
    31.19000    -1.09036    -0.66633   0.39012E+05
    31.19000    -1.02979    -0.66633   0.23422E+05
    31.19000    -0.96921    -0.66633   0.13190E+05
    31.19000    -0.90864    -0.66633   0.79595E+04
    31.19000    -0.84806    -0.66633   0.56435E+04
    31.19000    -0.78748    -0.66633   0.44919E+04
    31.19000    -0.72691    -0.66633   0.34456E+04
    31.19000    -0.66633    -0.66633   0.20394E+04
    31.19000    -0.60576    -0.66633   0.81779E+03
    31.19000    -0.54518    -0.66633   0.12666E+04
    31.19000    -0.48461    -0.66633   0.43637E+04
    31.19000    -0.42403    -0.66633   0.89996E+04
    31.19000    -0.36345    -0.66633   0.12342E+05
    31.19000    -0.30288    -0.66633   0.12317E+05
    31.19000    -0.24230    -0.66633   0.99091E+04
    31.19000    -0.18173    -0.66633   0.86718E+04
    31.19000    -0.12115    -0.66633   0.11294E+05
    31.19000    -0.06058    -0.66633   0.16469E+05
    31.19000     0.00000    -0.66633   0.19755E+05
    31.19000     0.06058    -0.66633   0.18082E+05
    31.19000     0.12115    -0.66633   0.13068E+05
    31.19000     0.18173    -0.66633   0.93286E+04
    31.19000     0.24230    -0.66633   0.97277E+04
    31.19000     0.30288    -0.66633   0.12854E+05
    31.19000     0.36345    -0.66633   0.14937E+05
    31.19000     0.42403    -0.66633   0.13535E+05
    31.19000     0.48461    -0.66633   0.92761E+04
    31.19000     0.54518    -0.66633   0.47065E+04
    31.19000     0.60576    -0.66633   0.19327E+04
    31.19000     0.66633    -0.66633   0.12840E+04
    31.19000     0.72691    -0.66633   0.18569E+04
    31.19000     0.78748    -0.66633   0.29214E+04
    31.19000     0.84806    -0.66633   0.46362E+04
    31.19000     0.90864    -0.66633   0.79076E+04
    31.19000     0.96921    -0.66633   0.14236E+05
    31.19000     1.02979    -0.66633   0.25231E+05
    31.19000     1.09036    -0.66633   0.40682E+05
    31.19000     1.15094    -0.66633   0.56309E+05
    31.19000     1.21151    -0.66633   0.64604E+05
    31.19000     1.27209    -0.66633   0.59617E+05
    31.19000     1.33266    -0.66633   0.41517E+05
    31.19000     1.39324    -0.66633   0.00000E+00
    31.19000     1.45382    -0.66633   0.00000E+00
    31.19000     1.51439    -0.66633   0.00000E+00
    31.19000    -1.51439    -0.60576   0.00000E+00
    31.19000    -1.45382    -0.60576   0.00000E+00
    31.19000    -1.39324    -0.60576   0.00000E+00
    31.19000    -1.33266    -0.60576   0.70755E+05
    31.19000    -1.27209    -0.60576   0.81158E+05
    31.19000    -1.21151    -0.60576   0.71623E+05
    31.19000    -1.15094    -0.60576   0.50710E+05
    31.19000    -1.09036    -0.60576   0.29376E+05
    31.19000    -1.02979    -0.60576   0.14509E+05
    31.19000    -0.96921    -0.60576   0.70403E+04
    31.19000    -0.90864    -0.60576   0.43129E+04
    31.19000    -0.84806    -0.60576   0.34724E+04
    31.19000    -0.78748    -0.60576   0.30217E+04
    31.19000    -0.72691    -0.60576   0.23828E+04
    31.19000    -0.66633    -0.60576   0.13208E+04
    31.19000    -0.60576    -0.60576   0.31378E+03
    31.19000    -0.54518    -0.60576   0.85239E+03
    31.19000    -0.48461    -0.60576   0.43427E+04
    31.19000    -0.42403    -0.60576   0.10242E+05
    31.19000    -0.36345    -0.60576   0.15655E+05
    31.19000    -0.30288    -0.60576   0.17567E+05
    31.19000    -0.24230    -0.60576   0.15893E+05
    31.19000    -0.18173    -0.60576   0.13927E+05
    31.19000    -0.12115    -0.60576   0.15012E+05
    31.19000    -0.06058    -0.60576   0.18750E+05
    31.19000     0.00000    -0.60576   0.21295E+05
    31.19000     0.06058    -0.60576   0.19790E+05
    31.19000     0.12115    -0.60576   0.15772E+05
    31.19000     0.18173    -0.60576   0.13420E+05
    31.19000     0.24230    -0.60576   0.14794E+05
    31.19000     0.30288    -0.60576   0.17687E+05
    31.19000     0.36345    -0.60576   0.18185E+05
    31.19000     0.42403    -0.60576   0.14590E+05
    31.19000     0.48461    -0.60576   0.86202E+04
    31.19000     0.54518    -0.60576   0.33642E+04
    31.19000     0.60576    -0.60576   0.63415E+03
    31.19000     0.66633    -0.60576   0.12723E+03
    31.19000     0.72691    -0.60576   0.57346E+03
    31.19000     0.78748    -0.60576   0.11938E+04
    31.19000     0.84806    -0.60576   0.20343E+04
    31.19000     0.90864    -0.60576   0.35969E+04
    31.19000     0.96921    -0.60576   0.70501E+04
    31.19000     1.02979    -0.60576   0.14673E+05
    31.19000     1.09036    -0.60576   0.28585E+05
    31.19000     1.15094    -0.60576   0.47533E+05
    31.19000     1.21151    -0.60576   0.64913E+05
    31.19000     1.27209    -0.60576   0.71321E+05
    31.19000     1.33266    -0.60576   0.60633E+05
    31.19000     1.39324    -0.60576   0.00000E+00
    31.19000     1.45382    -0.60576   0.00000E+00
    31.19000     1.51439    -0.60576   0.00000E+00
    31.19000    -1.51439    -0.54518   0.00000E+00
    31.19000    -1.45382    -0.54518   0.00000E+00
    31.19000    -1.39324    -0.54518   0.65695E+05
    31.19000    -1.33266    -0.54518   0.93522E+05
    31.19000    -1.27209    -0.54518   0.94989E+05
    31.19000    -1.21151    -0.54518   0.74928E+05
    31.19000    -1.15094    -0.54518   0.47085E+05
    31.19000    -1.09036    -0.54518   0.23773E+05
    31.19000    -1.02979    -0.54518   0.10024E+05
    31.19000    -0.96921    -0.54518   0.44341E+04
    31.19000    -0.90864    -0.54518   0.32018E+04
    31.19000    -0.84806    -0.54518   0.33346E+04
    31.19000    -0.78748    -0.54518   0.35090E+04
    31.19000    -0.72691    -0.54518   0.33452E+04
    31.19000    -0.66633    -0.54518   0.27143E+04
    31.19000    -0.60576    -0.54518   0.19451E+04
    31.19000    -0.54518    -0.54518   0.22803E+04
    31.19000    -0.48461    -0.54518   0.52963E+04
    31.19000    -0.42403    -0.54518   0.11175E+05
    31.19000    -0.36345    -0.54518   0.17610E+05
    31.19000    -0.30288    -0.54518   0.21242E+05
    31.19000    -0.24230    -0.54518   0.20843E+05
    31.19000    -0.18173    -0.54518   0.18744E+05
    31.19000    -0.12115    -0.54518   0.18340E+05
    31.19000    -0.06058    -0.54518   0.20234E+05
    31.19000     0.00000    -0.54518   0.21768E+05
    31.19000     0.06058    -0.54518   0.20663E+05
    31.19000     0.12115    -0.54518   0.18085E+05
    31.19000     0.18173    -0.54518   0.17157E+05
    31.19000     0.24230    -0.54518   0.18885E+05
    31.19000     0.30288    -0.54518   0.20732E+05
    31.19000     0.36345    -0.54518   0.19413E+05
    31.19000     0.42403    -0.54518   0.14341E+05
    31.19000     0.48461    -0.54518   0.79407E+04
    31.19000     0.54518    -0.54518   0.31376E+04
    31.19000     0.60576    -0.54518   0.10561E+04
    31.19000     0.66633    -0.54518   0.90174E+03
    31.19000     0.72691    -0.54518   0.13784E+04
    31.19000     0.78748    -0.54518   0.18351E+04
    31.19000     0.84806    -0.54518   0.22569E+04
    31.19000     0.90864    -0.54518   0.28674E+04
    31.19000     0.96921    -0.54518   0.45419E+04
    31.19000     1.02979    -0.54518   0.97229E+04
    31.19000     1.09036    -0.54518   0.21876E+05
    31.19000     1.15094    -0.54518   0.42328E+05
    31.19000     1.21151    -0.54518   0.66464E+05
    31.19000     1.27209    -0.54518   0.83419E+05
    31.19000     1.33266    -0.54518   0.81642E+05
    31.19000     1.39324    -0.54518   0.57383E+05
    31.19000     1.45382    -0.54518   0.00000E+00
    31.19000     1.51439    -0.54518   0.00000E+00
    31.19000    -1.51439    -0.48461   0.00000E+00
    31.19000    -1.45382    -0.48461   0.00000E+00
    31.19000    -1.39324    -0.48461   0.88632E+05
    31.19000    -1.33266    -0.48461   0.11153E+06
    31.19000    -1.27209    -0.48461   0.10396E+06
    31.19000    -1.21151    -0.48461   0.76074E+05
    31.19000    -1.15094    -0.48461   0.44545E+05
    31.19000    -1.09036    -0.48461   0.20949E+05
    31.19000    -1.02979    -0.48461   0.80783E+04
    31.19000    -0.96921    -0.48461   0.31933E+04
    31.19000    -0.90864    -0.48461   0.24776E+04
    31.19000    -0.84806    -0.48461   0.33242E+04
    31.19000    -0.78748    -0.48461   0.45359E+04
    31.19000    -0.72691    -0.48461   0.56406E+04
    31.19000    -0.66633    -0.48461   0.63096E+04
    31.19000    -0.60576    -0.48461   0.64379E+04
    31.19000    -0.54518    -0.48461   0.66993E+04
    31.19000    -0.48461    -0.48461   0.85455E+04
    31.19000    -0.42403    -0.48461   0.12909E+05
    31.19000    -0.36345    -0.48461   0.18634E+05
    31.19000    -0.30288    -0.48461   0.22840E+05
    31.19000    -0.24230    -0.48461   0.23559E+05
    31.19000    -0.18173    -0.48461   0.21827E+05
    31.19000    -0.12115    -0.48461   0.20426E+05
    31.19000    -0.06058    -0.48461   0.20642E+05
    31.19000     0.00000    -0.48461   0.21179E+05
    31.19000     0.06058    -0.48461   0.20543E+05
    31.19000     0.12115    -0.48461   0.19387E+05
    31.19000     0.18173    -0.48461   0.19504E+05
    31.19000     0.24230    -0.48461   0.20967E+05
    31.19000     0.30288    -0.48461   0.21516E+05
    31.19000     0.36345    -0.48461   0.19067E+05
    31.19000     0.42403    -0.48461   0.14071E+05
    31.19000     0.48461    -0.48461   0.89613E+04
    31.19000     0.54518    -0.48461   0.57416E+04
    31.19000     0.60576    -0.48461   0.45703E+04
    31.19000     0.66633    -0.48461   0.43760E+04
    31.19000     0.72691    -0.48461   0.42105E+04
    31.19000     0.78748    -0.48461   0.38429E+04
    31.19000     0.84806    -0.48461   0.34378E+04
    31.19000     0.90864    -0.48461   0.32270E+04
    31.19000     0.96921    -0.48461   0.39798E+04
    31.19000     1.02979    -0.48461   0.79704E+04
    31.19000     1.09036    -0.48461   0.18984E+05
    31.19000     1.15094    -0.48461   0.39902E+05
    31.19000     1.21151    -0.48461   0.68317E+05
    31.19000     1.27209    -0.48461   0.93739E+05
    31.19000     1.33266    -0.48461   0.10111E+06
    31.19000     1.39324    -0.48461   0.81019E+05
    31.19000     1.45382    -0.48461   0.00000E+00
    31.19000     1.51439    -0.48461   0.00000E+00
    31.19000    -1.51439    -0.42403   0.00000E+00
    31.19000    -1.45382    -0.42403   0.00000E+00
    31.19000    -1.39324    -0.42403   0.10527E+06
    31.19000    -1.33266    -0.42403   0.12126E+06
    31.19000    -1.27209    -0.42403   0.10607E+06
    31.19000    -1.21151    -0.42403   0.73853E+05
    31.19000    -1.15094    -0.42403   0.41868E+05
    31.19000    -1.09036    -0.42403   0.19556E+05
    31.19000    -1.02979    -0.42403   0.75792E+04
    31.19000    -0.96921    -0.42403   0.26539E+04
    31.19000    -0.90864    -0.42403   0.15922E+04
    31.19000    -0.84806    -0.42403   0.25361E+04
    31.19000    -0.78748    -0.42403   0.46422E+04
    31.19000    -0.72691    -0.42403   0.74228E+04
    31.19000    -0.66633    -0.42403   0.10224E+05
    31.19000    -0.60576    -0.42403   0.12250E+05
    31.19000    -0.54518    -0.42403   0.13261E+05
    31.19000    -0.48461    -0.42403   0.14156E+05
    31.19000    -0.42403    -0.42403   0.16286E+05
    31.19000    -0.36345    -0.42403   0.19790E+05
    31.19000    -0.30288    -0.42403   0.22952E+05
    31.19000    -0.24230    -0.42403   0.23832E+05
    31.19000    -0.18173    -0.42403   0.22406E+05
    31.19000    -0.12115    -0.42403   0.20476E+05
    31.19000    -0.06058    -0.42403   0.19483E+05
    31.19000     0.00000    -0.42403   0.19221E+05
    31.19000     0.06058    -0.42403   0.18957E+05
    31.19000     0.12115    -0.42403   0.18902E+05
    31.19000     0.18173    -0.42403   0.19702E+05
    31.19000     0.24230    -0.42403   0.20873E+05
    31.19000     0.30288    -0.42403   0.20837E+05
    31.19000     0.36345    -0.42403   0.18724E+05
    31.19000     0.42403    -0.42403   0.15487E+05
    31.19000     0.48461    -0.42403   0.12819E+05
    31.19000     0.54518    -0.42403   0.11385E+05
    31.19000     0.60576    -0.42403   0.10486E+05
    31.19000     0.66633    -0.42403   0.91868E+04
    31.19000     0.72691    -0.42403   0.73109E+04
    31.19000     0.78748    -0.42403   0.53663E+04
    31.19000     0.84806    -0.42403   0.38954E+04
    31.19000     0.90864    -0.42403   0.32203E+04
    31.19000     0.96921    -0.42403   0.39552E+04
    31.19000     1.02979    -0.42403   0.79071E+04
    31.19000     1.09036    -0.42403   0.18435E+05
    31.19000     1.15094    -0.42403   0.38988E+05
    31.19000     1.21151    -0.42403   0.69102E+05
    31.19000     1.27209    -0.42403   0.99972E+05
    31.19000     1.33266    -0.42403   0.11529E+06
    31.19000     1.39324    -0.42403   0.10115E+06
    31.19000     1.45382    -0.42403   0.00000E+00
    31.19000     1.51439    -0.42403   0.00000E+00
    31.19000    -1.51439    -0.36345   0.00000E+00
    31.19000    -1.45382    -0.36345   0.72976E+05
    31.19000    -1.39324    -0.36345   0.11264E+06
    31.19000    -1.33266    -0.36345   0.12120E+06
    31.19000    -1.27209    -0.36345   0.10067E+06
    31.19000    -1.21151    -0.36345   0.67449E+05
    31.19000    -1.15094    -0.36345   0.37659E+05
    31.19000    -1.09036    -0.36345   0.18089E+05
    31.19000    -1.02979    -0.36345   0.76211E+04
    31.19000    -0.96921    -0.36345   0.27627E+04
    31.19000    -0.90864    -0.36345   0.99182E+03
    31.19000    -0.84806    -0.36345   0.12527E+04
    31.19000    -0.78748    -0.36345   0.33430E+04
    31.19000    -0.72691    -0.36345   0.71287E+04
    31.19000    -0.66633    -0.36345   0.11886E+05
    31.19000    -0.60576    -0.36345   0.16241E+05
    31.19000    -0.54518    -0.36345   0.18970E+05
    31.19000    -0.48461    -0.36345   0.20020E+05
    31.19000    -0.42403    -0.36345   0.20509E+05
    31.19000    -0.36345    -0.36345   0.21414E+05
    31.19000    -0.30288    -0.36345   0.22376E+05
    31.19000    -0.24230    -0.36345   0.22214E+05
    31.19000    -0.18173    -0.36345   0.20513E+05
    31.19000    -0.12115    -0.36345   0.18194E+05
    31.19000    -0.06058    -0.36345   0.16438E+05
    31.19000     0.00000    -0.36345   0.15620E+05
    31.19000     0.06058    -0.36345   0.15575E+05
    31.19000     0.12115    -0.36345   0.16289E+05
    31.19000     0.18173    -0.36345   0.17723E+05
    31.19000     0.24230    -0.36345   0.19229E+05
    31.19000     0.30288    -0.36345   0.19883E+05
    31.19000     0.36345    -0.36345   0.19505E+05
    31.19000     0.42403    -0.36345   0.18818E+05
    31.19000     0.48461    -0.36345   0.18376E+05
    31.19000     0.54518    -0.36345   0.17709E+05
    31.19000     0.60576    -0.36345   0.15840E+05
    31.19000     0.66633    -0.36345   0.12488E+05
    31.19000     0.72691    -0.36345   0.84984E+04
    31.19000     0.78748    -0.36345   0.51418E+04
    31.19000     0.84806    -0.36345   0.32106E+04
    31.19000     0.90864    -0.36345   0.28627E+04
    31.19000     0.96921    -0.36345   0.42966E+04
    31.19000     1.02979    -0.36345   0.86857E+04
    31.19000     1.09036    -0.36345   0.18723E+05
    31.19000     1.15094    -0.36345   0.37903E+05
    31.19000     1.21151    -0.36345   0.67290E+05
    31.19000     1.27209    -0.36345   0.10038E+06
    31.19000     1.33266    -0.36345   0.12150E+06
    31.19000     1.39324    -0.36345   0.11396E+06
    31.19000     1.45382    -0.36345   0.74643E+05
    31.19000     1.51439    -0.36345   0.00000E+00
    31.19000    -1.51439    -0.30288   0.00000E+00
    31.19000    -1.45382    -0.30288   0.77737E+05
    31.19000    -1.39324    -0.30288   0.11023E+06
    31.19000    -1.33266    -0.30288   0.11217E+06
    31.19000    -1.27209    -0.30288   0.88773E+05
    31.19000    -1.21151    -0.30288   0.57041E+05
    31.19000    -1.15094    -0.30288   0.31106E+05
    31.19000    -1.09036    -0.30288   0.15274E+05
    31.19000    -1.02979    -0.30288   0.71116E+04
    31.19000    -0.96921    -0.30288   0.30219E+04
    31.19000    -0.90864    -0.30288   0.89604E+03
    31.19000    -0.84806    -0.30288   0.23291E+03
    31.19000    -0.78748    -0.30288   0.14586E+04
    31.19000    -0.72691    -0.30288   0.50101E+04
    31.19000    -0.66633    -0.30288   0.10480E+05
    31.19000    -0.60576    -0.30288   0.16407E+05
    31.19000    -0.54518    -0.30288   0.20988E+05
    31.19000    -0.48461    -0.30288   0.23207E+05
    31.19000    -0.42403    -0.30288   0.23382E+05
    31.19000    -0.36345    -0.30288   0.22529E+05
    31.19000    -0.30288    -0.30288   0.21247E+05
    31.19000    -0.24230    -0.30288   0.19405E+05
    31.19000    -0.18173    -0.30288   0.16872E+05
    31.19000    -0.12115    -0.30288   0.14118E+05
    31.19000    -0.06058    -0.30288   0.11922E+05
    31.19000     0.00000    -0.30288   0.10785E+05
    31.19000     0.06058    -0.30288   0.10853E+05
    31.19000     0.12115    -0.30288   0.12107E+05
    31.19000     0.18173    -0.30288   0.14291E+05
    31.19000     0.24230    -0.30288   0.16809E+05
    31.19000     0.30288    -0.30288   0.19057E+05
    31.19000     0.36345    -0.30288   0.20847E+05
    31.19000     0.42403    -0.30288   0.22185E+05
    31.19000     0.48461    -0.30288   0.22642E+05
    31.19000     0.54518    -0.30288   0.21312E+05
    31.19000     0.60576    -0.30288   0.17657E+05
    31.19000     0.66633    -0.30288   0.12331E+05
    31.19000     0.72691    -0.30288   0.70051E+04
    31.19000     0.78748    -0.30288   0.33107E+04
    31.19000     0.84806    -0.30288   0.19075E+04
    31.19000     0.90864    -0.30288   0.24937E+04
    31.19000     0.96921    -0.30288   0.47124E+04
    31.19000     1.02979    -0.30288   0.91910E+04
    31.19000     1.09036    -0.30288   0.18114E+05
    31.19000     1.15094    -0.30288   0.34893E+05
    31.19000     1.21151    -0.30288   0.61700E+05
    31.19000     1.27209    -0.30288   0.94325E+05
    31.19000     1.33266    -0.30288   0.11880E+06
    31.19000     1.39324    -0.30288   0.11743E+06
    31.19000     1.45382    -0.30288   0.83608E+05
    31.19000     1.51439    -0.30288   0.00000E+00
    31.19000    -1.51439    -0.24230   0.00000E+00
    31.19000    -1.45382    -0.24230   0.74973E+05
    31.19000    -1.39324    -0.24230   0.10007E+06
    31.19000    -1.33266    -0.24230   0.97069E+05
    31.19000    -1.27209    -0.24230   0.73000E+05
    31.19000    -1.21151    -0.24230   0.44269E+05
    31.19000    -1.15094    -0.24230   0.22851E+05
    31.19000    -1.09036    -0.24230   0.11056E+05
    31.19000    -1.02979    -0.24230   0.56123E+04
    31.19000    -0.96921    -0.24230   0.29590E+04
    31.19000    -0.90864    -0.24230   0.12647E+04
    31.19000    -0.84806    -0.24230   0.28425E+03
    31.19000    -0.78748    -0.24230   0.72088E+03
    31.19000    -0.72691    -0.24230   0.33530E+04
    31.19000    -0.66633    -0.24230   0.81767E+04
    31.19000    -0.60576    -0.24230   0.14118E+05
    31.19000    -0.54518    -0.24230   0.19471E+05
    31.19000    -0.48461    -0.24230   0.22751E+05
    31.19000    -0.42403    -0.24230   0.23421E+05
    31.19000    -0.36345    -0.24230   0.21949E+05
    31.19000    -0.30288    -0.24230   0.19213E+05
    31.19000    -0.24230    -0.24230   0.15914E+05
    31.19000    -0.18173    -0.24230   0.12512E+05
    31.19000    -0.12115    -0.24230   0.94336E+04
    31.19000    -0.06058    -0.24230   0.71200E+04
    31.19000     0.00000    -0.24230   0.59155E+04
    31.19000     0.06058    -0.24230   0.60480E+04
    31.19000     0.12115    -0.24230   0.76160E+04
    31.19000     0.18173    -0.24230   0.10460E+05
    31.19000     0.24230    -0.24230   0.14102E+05
    31.19000     0.30288    -0.24230   0.17918E+05
    31.19000     0.36345    -0.24230   0.21285E+05
    31.19000     0.42403    -0.24230   0.23476E+05
    31.19000     0.48461    -0.24230   0.23596E+05
    31.19000     0.54518    -0.24230   0.20991E+05
    31.19000     0.60576    -0.24230   0.15907E+05
    31.19000     0.66633    -0.24230   0.97133E+04
    31.19000     0.72691    -0.24230   0.43320E+04
    31.19000     0.78748    -0.24230   0.12272E+04
    31.19000     0.84806    -0.24230   0.68165E+03
    31.19000     0.90864    -0.24230   0.19724E+04
    31.19000     0.96921    -0.24230   0.43773E+04
    31.19000     1.02979    -0.24230   0.82195E+04
    31.19000     1.09036    -0.24230   0.15370E+05
    31.19000     1.15094    -0.24230   0.29109E+05
    31.19000     1.21151    -0.24230   0.52309E+05
    31.19000     1.27209    -0.24230   0.82648E+05
    31.19000     1.33266    -0.24230   0.10824E+06
    31.19000     1.39324    -0.24230   0.11177E+06
    31.19000     1.45382    -0.24230   0.84504E+05
    31.19000     1.51439    -0.24230   0.00000E+00
    31.19000    -1.51439    -0.18173   0.00000E+00
    31.19000    -1.45382    -0.18173   0.67348E+05
    31.19000    -1.39324    -0.18173   0.86208E+05
    31.19000    -1.33266    -0.18173   0.80225E+05
    31.19000    -1.27209    -0.18173   0.57032E+05
    31.19000    -1.21151    -0.18173   0.31919E+05
    31.19000    -1.15094    -0.18173   0.14946E+05
    31.19000    -1.09036    -0.18173   0.69319E+04
    31.19000    -1.02979    -0.18173   0.41039E+04
    31.19000    -0.96921    -0.18173   0.31217E+04
    31.19000    -0.90864    -0.18173   0.25183E+04
    31.19000    -0.84806    -0.18173   0.21955E+04
    31.19000    -0.78748    -0.18173   0.27540E+04
    31.19000    -0.72691    -0.18173   0.48205E+04
    31.19000    -0.66633    -0.18173   0.84766E+04
    31.19000    -0.60576    -0.18173   0.13107E+05
    31.19000    -0.54518    -0.18173   0.17597E+05
    31.19000    -0.48461    -0.18173   0.20680E+05
    31.19000    -0.42403    -0.18173   0.21440E+05
    31.19000    -0.36345    -0.18173   0.19756E+05
    31.19000    -0.30288    -0.18173   0.16323E+05
    31.19000    -0.24230    -0.18173   0.12217E+05
    31.19000    -0.18173    -0.18173   0.83819E+04
    31.19000    -0.12115    -0.18173   0.53596E+04
    31.19000    -0.06058    -0.18173   0.33237E+04
    31.19000     0.00000    -0.18173   0.23152E+04
    31.19000     0.06058    -0.18173   0.24784E+04
    31.19000     0.12115    -0.18173   0.40603E+04
    31.19000     0.18173    -0.18173   0.71532E+04
    31.19000     0.24230    -0.18173   0.11445E+05
    31.19000     0.30288    -0.18173   0.16188E+05
    31.19000     0.36345    -0.18173   0.20323E+05
    31.19000     0.42403    -0.18173   0.22683E+05
    31.19000     0.48461    -0.18173   0.22364E+05
    31.19000     0.54518    -0.18173   0.19184E+05
    31.19000     0.60576    -0.18173   0.13936E+05
    31.19000     0.66633    -0.18173   0.81310E+04
    31.19000     0.72691    -0.18173   0.33985E+04
    31.19000     0.78748    -0.18173   0.80060E+03
    31.19000     0.84806    -0.18173   0.39852E+03
    31.19000     0.90864    -0.18173   0.14366E+04
    31.19000     0.96921    -0.18173   0.31869E+04
    31.19000     1.02979    -0.18173   0.58345E+04
    31.19000     1.09036    -0.18173   0.10937E+05
    31.19000     1.15094    -0.18173   0.21517E+05
    31.19000     1.21151    -0.18173   0.40803E+05
    31.19000     1.27209    -0.18173   0.67866E+05
    31.19000     1.33266    -0.18173   0.92800E+05
    31.19000     1.39324    -0.18173   0.99494E+05
    31.19000     1.45382    -0.18173   0.78480E+05
    31.19000     1.51439    -0.18173   0.00000E+00
    31.19000    -1.51439    -0.12115   0.00000E+00
    31.19000    -1.45382    -0.12115   0.58860E+05
    31.19000    -1.39324    -0.12115   0.73380E+05
    31.19000    -1.33266    -0.12115   0.65997E+05
    31.19000    -1.27209    -0.12115   0.44331E+05
    31.19000    -1.21151    -0.12115   0.22594E+05
    31.19000    -1.15094    -0.12115   0.94111E+04
    31.19000    -1.09036    -0.12115   0.45375E+04
    31.19000    -1.02979    -0.12115   0.38726E+04
    31.19000    -0.96921    -0.12115   0.43688E+04
    31.19000    -0.90864    -0.12115   0.50286E+04
    31.19000    -0.84806    -0.12115   0.59539E+04
    31.19000    -0.78748    -0.12115   0.75042E+04
    31.19000    -0.72691    -0.12115   0.98175E+04
    31.19000    -0.66633    -0.12115   0.12660E+05
    31.19000    -0.60576    -0.12115   0.15605E+05
    31.19000    -0.54518    -0.12115   0.18170E+05
    31.19000    -0.48461    -0.12115   0.19723E+05
    31.19000    -0.42403    -0.12115   0.19537E+05
    31.19000    -0.36345    -0.12115   0.17259E+05
    31.19000    -0.30288    -0.12115   0.13339E+05
    31.19000    -0.24230    -0.12115   0.89059E+04
    31.19000    -0.18173    -0.12115   0.51197E+04
    31.19000    -0.12115    -0.12115   0.25605E+04
    31.19000    -0.06058    -0.12115   0.11342E+04
    31.19000     0.00000    -0.12115   0.51445E+03
    31.19000     0.06058    -0.12115   0.67125E+03
    31.19000     0.12115    -0.12115   0.19859E+04
    31.19000     0.18173    -0.12115   0.48665E+04
    31.19000     0.24230    -0.12115   0.92411E+04
    31.19000     0.30288    -0.12115   0.14344E+05
    31.19000     0.36345    -0.12115   0.18909E+05
    31.19000     0.42403    -0.12115   0.21647E+05
    31.19000     0.48461    -0.12115   0.21777E+05
    31.19000     0.54518    -0.12115   0.19356E+05
    31.19000     0.60576    -0.12115   0.15175E+05
    31.19000     0.66633    -0.12115   0.10389E+05
    31.19000     0.72691    -0.12115   0.61366E+04
    31.19000     0.78748    -0.12115   0.32416E+04
    31.19000     0.84806    -0.12115   0.19234E+04
    31.19000     0.90864    -0.12115   0.17922E+04
    31.19000     0.96921    -0.12115   0.23451E+04
    31.19000     1.02979    -0.12115   0.36307E+04
    31.19000     1.09036    -0.12115   0.67802E+04
    31.19000     1.15094    -0.12115   0.14455E+05
    31.19000     1.21151    -0.12115   0.30037E+05
    31.19000     1.27209    -0.12115   0.53559E+05
    31.19000     1.33266    -0.12115   0.76702E+05
    31.19000     1.39324    -0.12115   0.84813E+05
    31.19000     1.45382    -0.12115   0.68711E+05
    31.19000     1.51439    -0.12115   0.00000E+00
    31.19000    -1.51439    -0.06058   0.00000E+00
    31.19000    -1.45382    -0.06058   0.53301E+05
    31.19000    -1.39324    -0.06058   0.65438E+05
    31.19000    -1.33266    -0.06058   0.57466E+05
    31.19000    -1.27209    -0.06058   0.36946E+05
    31.19000    -1.21151    -0.06058   0.17439E+05
    31.19000    -1.15094    -0.06058   0.67123E+04
    31.19000    -1.09036    -0.06058   0.38741E+04
    31.19000    -1.02979    -0.06058   0.46173E+04
    31.19000    -0.96921    -0.06058   0.61056E+04
    31.19000    -0.90864    -0.06058   0.77152E+04
    31.19000    -0.84806    -0.06058   0.97459E+04
    31.19000    -0.78748    -0.06058   0.12386E+05
    31.19000    -0.72691    -0.06058   0.15323E+05
    31.19000    -0.66633    -0.06058   0.17915E+05
    31.19000    -0.60576    -0.06058   0.19682E+05
    31.19000    -0.54518    -0.06058   0.20517E+05
    31.19000    -0.48461    -0.06058   0.20336E+05
    31.19000    -0.42403    -0.06058   0.18795E+05
    31.19000    -0.36345    -0.06058   0.15612E+05
    31.19000    -0.30288    -0.06058   0.11161E+05
    31.19000    -0.24230    -0.06058   0.65559E+04
    31.19000    -0.18173    -0.06058   0.30034E+04
    31.19000    -0.12115    -0.06058   0.10215E+04
    31.19000    -0.06058    -0.06058   0.25264E+03
    31.19000     0.00000    -0.06058   0.32417E+02
    31.19000     0.06058    -0.06058   0.15387E+03
    31.19000     0.12115    -0.06058   0.11053E+04
    31.19000     0.18173    -0.06058   0.35881E+04
    31.19000     0.24230    -0.06058   0.77888E+04
    31.19000     0.30288    -0.06058   0.13032E+05
    31.19000     0.36345    -0.06058   0.18041E+05
    31.19000     0.42403    -0.06058   0.21552E+05
    31.19000     0.48461    -0.06058   0.22852E+05
    31.19000     0.54518    -0.06058   0.21925E+05
    31.19000     0.60576    -0.06058   0.19221E+05
    31.19000     0.66633    -0.06058   0.15386E+05
    31.19000     0.72691    -0.06058   0.11194E+05
    31.19000     0.78748    -0.06058   0.74803E+04
    31.19000     0.84806    -0.06058   0.48378E+04
    31.19000     0.90864    -0.06058   0.33431E+04
    31.19000     0.96921    -0.06058   0.27224E+04
    31.19000     1.02979    -0.06058   0.28527E+04
    31.19000     1.09036    -0.06058   0.44395E+04
    31.19000     1.15094    -0.06058   0.98193E+04
    31.19000     1.21151    -0.06058   0.22453E+05
    31.19000     1.27209    -0.06058   0.42960E+05
    31.19000     1.33266    -0.06058   0.64064E+05
    31.19000     1.39324    -0.06058   0.72332E+05
    31.19000     1.45382    -0.06058   0.59296E+05
    31.19000     1.51439    -0.06058   0.00000E+00
    31.19000    -1.51439     0.00000   0.00000E+00
    31.19000    -1.45382     0.00000   0.53021E+05
    31.19000    -1.39324     0.00000   0.64504E+05
    31.19000    -1.33266     0.00000   0.56059E+05
    31.19000    -1.27209     0.00000   0.35499E+05
    31.19000    -1.21151     0.00000   0.16326E+05
    31.19000    -1.15094     0.00000   0.60676E+04
    31.19000    -1.09036     0.00000   0.36413E+04
    31.19000    -1.02979     0.00000   0.47020E+04
    31.19000    -0.96921     0.00000   0.64724E+04
    31.19000    -0.90864     0.00000   0.84064E+04
    31.19000    -0.84806     0.00000   0.10838E+05
    31.19000    -0.78748     0.00000   0.13895E+05
    31.19000    -0.72691     0.00000   0.17124E+05
    31.19000    -0.66633     0.00000   0.19742E+05
    31.19000    -0.60576     0.00000   0.21235E+05
    31.19000    -0.54518     0.00000   0.21570E+05
    31.19000    -0.48461     0.00000   0.20797E+05
    31.19000    -0.42403     0.00000   0.18686E+05
    31.19000    -0.36345     0.00000   0.15029E+05
    31.19000    -0.30288     0.00000   0.10257E+05
    31.19000    -0.24230     0.00000   0.55382E+04
    31.19000    -0.18173     0.00000   0.21108E+04
    31.19000    -0.12115     0.00000   0.44239E+03
    31.19000    -0.06058     0.00000   0.22430E+02
    31.19000     0.00000     0.00000   0.55111E+00
    31.19000     0.06058     0.00000   0.74639E+02
    31.19000     0.12115     0.00000   0.79730E+03
    31.19000     0.18173     0.00000   0.30353E+04
    31.19000     0.24230     0.00000   0.71148E+04
    31.19000     0.30288     0.00000   0.12414E+05
    31.19000     0.36345     0.00000   0.17676E+05
    31.19000     0.42403     0.00000   0.21687E+05
    31.19000     0.48461     0.00000   0.23770E+05
    31.19000     0.54518     0.00000   0.23812E+05
    31.19000     0.60576     0.00000   0.22006E+05
    31.19000     0.66633     0.00000   0.18700E+05
    31.19000     0.72691     0.00000   0.14501E+05
    31.19000     0.78748     0.00000   0.10297E+05
    31.19000     0.84806     0.00000   0.69035E+04
    31.19000     0.90864     0.00000   0.46490E+04
    31.19000     0.96921     0.00000   0.33804E+04
    31.19000     1.02979     0.00000   0.28844E+04
    31.19000     1.09036     0.00000   0.36469E+04
    31.19000     1.15094     0.00000   0.78436E+04
    31.19000     1.21151     0.00000   0.18962E+05
    31.19000     1.27209     0.00000   0.37844E+05
    31.19000     1.33266     0.00000   0.57638E+05
    31.19000     1.39324     0.00000   0.65560E+05
    31.19000     1.45382     0.00000   0.53742E+05
    31.19000     1.51439     0.00000   0.00000E+00
    31.19000    -1.51439     0.06058   0.00000E+00
    31.19000    -1.45382     0.06058   0.58407E+05
    31.19000    -1.39324     0.06058   0.70920E+05
    31.19000    -1.33266     0.06058   0.61991E+05
    31.19000    -1.27209     0.06058   0.40028E+05
    31.19000    -1.21151     0.06058   0.19109E+05
    31.19000    -1.15094     0.06058   0.71495E+04
    31.19000    -1.09036     0.06058   0.33486E+04
    31.19000    -1.02979     0.06058   0.34963E+04
    31.19000    -0.96921     0.06058   0.47207E+04
    31.19000    -0.90864     0.06058   0.62411E+04
    31.19000    -0.84806     0.06058   0.82310E+04
    31.19000    -0.78748     0.06058   0.10851E+05
    31.19000    -0.72691     0.06058   0.13831E+05
    31.19000    -0.66633     0.06058   0.16593E+05
    31.19000    -0.60576     0.06058   0.18687E+05
    31.19000    -0.54518     0.06058   0.19927E+05
    31.19000    -0.48461     0.06058   0.20059E+05
    31.19000    -0.42403     0.06058   0.18610E+05
    31.19000    -0.36345     0.06058   0.15321E+05
    31.19000    -0.30288     0.06058   0.10706E+05
    31.19000    -0.24230     0.06058   0.60196E+04
    31.19000    -0.18173     0.06058   0.25369E+04
    31.19000    -0.12115     0.06058   0.74959E+03
    31.19000    -0.06058     0.06058   0.19245E+03
    31.19000     0.00000     0.06058   0.64656E+02
    31.19000     0.06058     0.06058   0.93523E+02
    31.19000     0.12115     0.06058   0.83389E+03
    31.19000     0.18173     0.06058   0.31209E+04
    31.19000     0.24230     0.06058   0.72114E+04
    31.19000     0.30288     0.06058   0.12406E+05
    31.19000     0.36345     0.06058   0.17416E+05
    31.19000     0.42403     0.06058   0.21064E+05
    31.19000     0.48461     0.06058   0.22750E+05
    31.19000     0.54518     0.06058   0.22449E+05
    31.19000     0.60576     0.06058   0.20433E+05
    31.19000     0.66633     0.06058   0.17111E+05
    31.19000     0.72691     0.06058   0.13098E+05
    31.19000     0.78748     0.06058   0.92040E+04
    31.19000     0.84806     0.06058   0.61150E+04
    31.19000     0.90864     0.06058   0.40666E+04
    31.19000     0.96921     0.06058   0.29085E+04
    31.19000     1.02979     0.06058   0.25123E+04
    31.19000     1.09036     0.06058   0.34620E+04
    31.19000     1.15094     0.06058   0.79826E+04
    31.19000     1.21151     0.06058   0.19517E+05
    31.19000     1.27209     0.06058   0.38742E+05
    31.19000     1.33266     0.06058   0.58585E+05
    31.19000     1.39324     0.06058   0.66183E+05
    31.19000     1.45382     0.06058   0.53863E+05
    31.19000     1.51439     0.06058   0.00000E+00
    31.19000    -1.51439     0.12115   0.00000E+00
    31.19000    -1.45382     0.12115   0.67792E+05
    31.19000    -1.39324     0.12115   0.83240E+05
    31.19000    -1.33266     0.12115   0.74356E+05
    31.19000    -1.27209     0.12115   0.50203E+05
    31.19000    -1.21151     0.12115   0.25977E+05
    31.19000    -1.15094     0.12115   0.10627E+05
    31.19000    -1.09036     0.12115   0.40648E+04
    31.19000    -1.02979     0.12115   0.23201E+04
    31.19000    -0.96921     0.12115   0.23047E+04
    31.19000    -0.90864     0.12115   0.28458E+04
    31.19000    -0.84806     0.12115   0.38993E+04
    31.19000    -0.78748     0.12115   0.57364E+04
    31.19000    -0.72691     0.12115   0.84114E+04
    31.19000    -0.66633     0.12115   0.11622E+05
    31.19000    -0.60576     0.12115   0.14901E+05
    31.19000    -0.54518     0.12115   0.17699E+05
    31.19000    -0.48461     0.12115   0.19296E+05
    31.19000    -0.42403     0.12115   0.18960E+05
    31.19000    -0.36345     0.12115   0.16455E+05
    31.19000    -0.30288     0.12115   0.12388E+05
    31.19000    -0.24230     0.12115   0.79823E+04
    31.19000    -0.18173     0.12115   0.44215E+04
    31.19000    -0.12115     0.12115   0.22361E+04
    31.19000    -0.06058     0.12115   0.11833E+04
    31.19000     0.00000     0.12115   0.72545E+03
    31.19000     0.06058     0.12115   0.72080E+03
    31.19000     0.12115     0.12115   0.16600E+04
    31.19000     0.18173     0.12115   0.41726E+04
    31.19000     0.24230     0.12115   0.82872E+04
    31.19000     0.30288     0.12115   0.13169E+05
    31.19000     0.36345     0.12115   0.17520E+05
    31.19000     0.42403     0.12115   0.20222E+05
    31.19000     0.48461     0.12115   0.20744E+05
    31.19000     0.54518     0.12115   0.19189E+05
    31.19000     0.60576     0.12115   0.16088E+05
    31.19000     0.66633     0.12115   0.12188E+05
    31.19000     0.72691     0.12115   0.83106E+04
    31.19000     0.78748     0.12115   0.51744E+04
    31.19000     0.84806     0.12115   0.31233E+04
    31.19000     0.90864     0.12115   0.20363E+04
    31.19000     0.96921     0.12115   0.16488E+04
    31.19000     1.02979     0.12115   0.20333E+04
    31.19000     1.09036     0.12115   0.41358E+04
    31.19000     1.15094     0.12115   0.10432E+05
    31.19000     1.21151     0.12115   0.24259E+05
    31.19000     1.27209     0.12115   0.45727E+05
    31.19000     1.33266     0.12115   0.66864E+05
    31.19000     1.39324     0.12115   0.74013E+05
    31.19000     1.45382     0.12115   0.59362E+05
    31.19000     1.51439     0.12115   0.00000E+00
    31.19000    -1.51439     0.18173   0.00000E+00
    31.19000    -1.45382     0.18173   0.77746E+05
    31.19000    -1.39324     0.18173   0.98110E+05
    31.19000    -1.33266     0.18173   0.90600E+05
    31.19000    -1.27209     0.18173   0.64483E+05
    31.19000    -1.21151     0.18173   0.36317E+05
    31.19000    -1.15094     0.18173   0.16690E+05
    31.19000    -1.09036     0.18173   0.66460E+04
    31.19000    -1.02979     0.18173   0.25410E+04
    31.19000    -0.96921     0.18173   0.10300E+04
    31.19000    -0.90864     0.18173   0.55452E+03
    31.19000    -0.84806     0.18173   0.89285E+03
    31.19000    -0.78748     0.18173   0.24071E+04
    31.19000    -0.72691     0.18173   0.53431E+04
    31.19000    -0.66633     0.18173   0.94264E+04
    31.19000    -0.60576     0.18173   0.13898E+05
    31.19000    -0.54518     0.18173   0.17750E+05
    31.19000    -0.48461     0.18173   0.20015E+05
    31.19000    -0.42403     0.18173   0.20133E+05
    31.19000    -0.36345     0.18173   0.18206E+05
    31.19000    -0.30288     0.18173   0.14907E+05
    31.19000    -0.24230     0.18173   0.11144E+05
    31.19000    -0.18173     0.18173   0.77473E+04
    31.19000    -0.12115     0.18173   0.52251E+04
    31.19000    -0.06058     0.18173   0.36459E+04
    31.19000     0.00000     0.18173   0.28325E+04
    31.19000     0.06058     0.18173   0.27999E+04
    31.19000     0.12115     0.18173   0.39295E+04
    31.19000     0.18173     0.18173   0.65714E+04
    31.19000     0.24230     0.18173   0.10496E+05
    31.19000     0.30288     0.18173   0.14822E+05
    31.19000     0.36345     0.18173   0.18427E+05
    31.19000     0.42403     0.18173   0.20374E+05
    31.19000     0.48461     0.18173   0.20116E+05
    31.19000     0.54518     0.18173   0.17613E+05
    31.19000     0.60576     0.18173   0.13423E+05
    31.19000     0.66633     0.18173   0.86156E+04
    31.19000     0.72691     0.18173   0.44161E+04
    31.19000     0.78748     0.18173   0.16911E+04
    31.19000     0.84806     0.18173   0.56793E+03
    31.19000     0.90864     0.18173   0.56097E+03
    31.19000     0.96921     0.18173   0.12232E+04
    31.19000     1.02979     0.18173   0.28121E+04
    31.19000     1.09036     0.18173   0.67330E+04
    31.19000     1.15094     0.18173   0.15842E+05
    31.19000     1.21151     0.18173   0.33310E+05
    31.19000     1.27209     0.18173   0.58241E+05
    31.19000     1.33266     0.18173   0.81090E+05
    31.19000     1.39324     0.18173   0.86916E+05
    31.19000     1.45382     0.18173   0.67858E+05
    31.19000     1.51439     0.18173   0.00000E+00
    31.19000    -1.51439     0.24230   0.00000E+00
    31.19000    -1.45382     0.24230   0.84081E+05
    31.19000    -1.39324     0.24230   0.11083E+06
    31.19000    -1.33266     0.24230   0.10654E+06
    31.19000    -1.27209     0.24230   0.79661E+05
    31.19000    -1.21151     0.24230   0.47874E+05
    31.19000    -1.15094     0.24230   0.23822E+05
    31.19000    -1.09036     0.24230   0.10157E+05
    31.19000    -1.02979     0.24230   0.37701E+04
    31.19000    -0.96921     0.24230   0.11045E+04
    31.19000    -0.90864     0.24230   0.23511E+03
    31.19000    -0.84806     0.24230   0.69956E+03
    31.19000    -0.78748     0.24230   0.27431E+04
    31.19000    -0.72691     0.24230   0.64961E+04
    31.19000    -0.66633     0.24230   0.11416E+05
    31.19000    -0.60576     0.24230   0.16319E+05
    31.19000    -0.54518     0.24230   0.19922E+05
    31.19000    -0.48461     0.24230   0.21516E+05
    31.19000    -0.42403     0.24230   0.21253E+05
    31.19000    -0.36345     0.24230   0.19778E+05
    31.19000    -0.30288     0.24230   0.17608E+05
    31.19000    -0.24230     0.24230   0.14968E+05
    31.19000    -0.18173     0.24230   0.12137E+05
    31.19000    -0.12115     0.24230   0.96006E+04
    31.19000    -0.06058     0.24230   0.77611E+04
    31.19000     0.00000     0.24230   0.67417E+04
    31.19000     0.06058     0.24230   0.66474E+04
    31.19000     0.12115     0.24230   0.77570E+04
    31.19000     0.18173     0.24230   0.10188E+05
    31.19000     0.24230     0.24230   0.13500E+05
    31.19000     0.30288     0.24230   0.16877E+05
    31.19000     0.36345     0.24230   0.19622E+05
    31.19000     0.42403     0.24230   0.21248E+05
    31.19000     0.48461     0.24230   0.21213E+05
    31.19000     0.54518     0.24230   0.18997E+05
    31.19000     0.60576     0.24230   0.14668E+05
    31.19000     0.66633     0.24230   0.92519E+04
    31.19000     0.72691     0.24230   0.43533E+04
    31.19000     0.78748     0.24230   0.12462E+04
    31.19000     0.84806     0.24230   0.20764E+03
    31.19000     0.90864     0.24230   0.67963E+03
    31.19000     0.96921     0.24230   0.21478E+04
    31.19000     1.02979     0.24230   0.50224E+04
    31.19000     1.09036     0.24230   0.11127E+05
    31.19000     1.15094     0.24230   0.23682E+05
    31.19000     1.21151     0.24230   0.45505E+05
    31.19000     1.27209     0.24230   0.74186E+05
    31.19000     1.33266     0.24230   0.98052E+05
    31.19000     1.39324     0.24230   0.10087E+06
    31.19000     1.45382     0.24230   0.75452E+05
    31.19000     1.51439     0.24230   0.00000E+00
    31.19000    -1.51439     0.30288   0.00000E+00
    31.19000    -1.45382     0.30288   0.83444E+05
    31.19000    -1.39324     0.30288   0.11689E+06
    31.19000    -1.33266     0.30288   0.11760E+06
    31.19000    -1.27209     0.30288   0.91879E+05
    31.19000    -1.21151     0.30288   0.57664E+05
    31.19000    -1.15094     0.30288   0.29719E+05
    31.19000    -1.09036     0.30288   0.12804E+05
    31.19000    -1.02979     0.30288   0.46916E+04
    31.19000    -0.96921     0.30288   0.16739E+04
    31.19000    -0.90864     0.30288   0.13201E+04
    31.19000    -0.84806     0.30288   0.26844E+04
    31.19000    -0.78748     0.30288   0.56161E+04
    31.19000    -0.72691     0.30288   0.99240E+04
    31.19000    -0.66633     0.30288   0.14785E+05
    31.19000    -0.60576     0.30288   0.18842E+05
    31.19000    -0.54518     0.30288   0.21016E+05
    31.19000    -0.48461     0.30288   0.21338E+05
    31.19000    -0.42403     0.30288   0.20834E+05
    31.19000    -0.36345     0.30288   0.20414E+05
    31.19000    -0.30288     0.30288   0.19977E+05
    31.19000    -0.24230     0.30288   0.18829E+05
    31.19000    -0.18173     0.30288   0.16814E+05
    31.19000    -0.12115     0.30288   0.14601E+05
    31.19000    -0.06058     0.30288   0.12896E+05
    31.19000     0.00000     0.30288   0.11891E+05
    31.19000     0.06058     0.30288   0.11639E+05
    31.19000     0.12115     0.30288   0.12410E+05
    31.19000     0.18173     0.30288   0.14263E+05
    31.19000     0.24230     0.30288   0.16580E+05
    31.19000     0.30288     0.30288   0.18539E+05
    31.19000     0.36345     0.30288   0.19938E+05
    31.19000     0.42403     0.30288   0.21045E+05
    31.19000     0.48461     0.30288   0.21645E+05
    31.19000     0.54518     0.30288   0.20759E+05
    31.19000     0.60576     0.30288   0.17597E+05
    31.19000     0.66633     0.30288   0.12608E+05
    31.19000     0.72691     0.30288   0.73738E+04
    31.19000     0.78748     0.30288   0.35097E+04
    31.19000     0.84806     0.30288   0.16988E+04
    31.19000     0.90864     0.30288   0.17169E+04
    31.19000     0.96921     0.30288   0.33098E+04
    31.19000     1.02979     0.30288   0.71772E+04
    31.19000     1.09036     0.30288   0.15546E+05
    31.19000     1.15094     0.30288   0.31851E+05
    31.19000     1.21151     0.30288   0.58147E+05
    31.19000     1.27209     0.30288   0.89921E+05
    31.19000     1.33266     0.30288   0.11314E+06
    31.19000     1.39324     0.30288   0.11095E+06
    31.19000     1.45382     0.30288   0.78066E+05
    31.19000     1.51439     0.30288   0.00000E+00
    31.19000    -1.51439     0.36345   0.00000E+00
    31.19000    -1.45382     0.36345   0.74585E+05
    31.19000    -1.39324     0.36345   0.11357E+06
    31.19000    -1.33266     0.36345   0.12050E+06
    31.19000    -1.27209     0.36345   0.98293E+05
    31.19000    -1.21151     0.36345   0.63737E+05
    31.19000    -1.15094     0.36345   0.33215E+05
    31.19000    -1.09036     0.36345   0.13903E+05
    31.19000    -1.02979     0.36345   0.48712E+04
    31.19000    -0.96921     0.36345   0.22868E+04
    31.19000    -0.90864     0.36345   0.29590E+04
    31.19000    -0.84806     0.36345   0.52096E+04
    31.19000    -0.78748     0.36345   0.84071E+04
    31.19000    -0.72691     0.36345   0.12143E+05
    31.19000    -0.66633     0.36345   0.15625E+05
    31.19000    -0.60576     0.36345   0.17823E+05
    31.19000    -0.54518     0.36345   0.18358E+05
    31.19000    -0.48461     0.36345   0.18128E+05
    31.19000    -0.42403     0.36345   0.18608E+05
    31.19000    -0.36345     0.36345   0.20255E+05
    31.19000    -0.30288     0.36345   0.21893E+05
    31.19000    -0.24230     0.36345   0.22062E+05
    31.19000    -0.18173     0.36345   0.20702E+05
    31.19000    -0.12115     0.36345   0.19011E+05
    31.19000    -0.06058     0.36345   0.17851E+05
    31.19000     0.00000     0.36345   0.17084E+05
    31.19000     0.06058     0.36345   0.16524E+05
    31.19000     0.12115     0.36345   0.16653E+05
    31.19000     0.18173     0.36345   0.17789E+05
    31.19000     0.24230     0.36345   0.19152E+05
    31.19000     0.30288     0.36345   0.19591E+05
    31.19000     0.36345     0.36345   0.19083E+05
    31.19000     0.42403     0.36345   0.18740E+05
    31.19000     0.48461     0.36345   0.19182E+05
    31.19000     0.54518     0.36345   0.19515E+05
    31.19000     0.60576     0.36345   0.18252E+05
    31.19000     0.66633     0.36345   0.14922E+05
    31.19000     0.72691     0.36345   0.10504E+05
    31.19000     0.78748     0.36345   0.64860E+04
    31.19000     0.84806     0.36345   0.38254E+04
    31.19000     0.90864     0.36345   0.28080E+04
    31.19000     0.96921     0.36345   0.37691E+04
    31.19000     1.02979     0.36345   0.80229E+04
    31.19000     1.09036     0.36345   0.18363E+05
    31.19000     1.15094     0.36345   0.38242E+05
    31.19000     1.21151     0.36345   0.68374E+05
    31.19000     1.27209     0.36345   0.10163E+06
    31.19000     1.33266     0.36345   0.12191E+06
    31.19000     1.39324     0.36345   0.11303E+06
    31.19000     1.45382     0.36345   0.73086E+05
    31.19000     1.51439     0.36345   0.00000E+00
    31.19000    -1.51439     0.42403   0.00000E+00
    31.19000    -1.45382     0.42403   0.00000E+00
    31.19000    -1.39324     0.42403   0.10067E+06
    31.19000    -1.33266     0.42403   0.11417E+06
    31.19000    -1.27209     0.42403   0.97985E+05
    31.19000    -1.21151     0.42403   0.66006E+05
    31.19000    -1.15094     0.42403   0.34976E+05
    31.19000    -1.09036     0.42403   0.14361E+05
    31.19000    -1.02979     0.42403   0.49279E+04
    31.19000    -0.96921     0.42403   0.29248E+04
    31.19000    -0.90864     0.42403   0.43194E+04
    31.19000    -0.84806     0.42403   0.66755E+04
    31.19000    -0.78748     0.42403   0.90654E+04
    31.19000    -0.72691     0.42403   0.11155E+05
    31.19000    -0.66633     0.42403   0.12517E+05
    31.19000    -0.60576     0.42403   0.12813E+05
    31.19000    -0.54518     0.42403   0.12552E+05
    31.19000    -0.48461     0.42403   0.13203E+05
    31.19000    -0.42403     0.42403   0.15929E+05
    31.19000    -0.36345     0.42403   0.20031E+05
    31.19000    -0.30288     0.42403   0.23202E+05
    31.19000    -0.24230     0.42403   0.23827E+05
    31.19000    -0.18173     0.42403   0.22655E+05
    31.19000    -0.12115     0.42403   0.21640E+05
    31.19000    -0.06058     0.42403   0.21459E+05
    31.19000     0.00000     0.42403   0.21141E+05
    31.19000     0.06058     0.42403   0.20106E+05
    31.19000     0.12115     0.42403   0.19350E+05
    31.19000     0.18173     0.42403   0.19888E+05
    31.19000     0.24230     0.42403   0.20886E+05
    31.19000     0.30288     0.42403   0.20453E+05
    31.19000     0.36345     0.42403   0.18114E+05
    31.19000     0.42403     0.42403   0.15495E+05
    31.19000     0.48461     0.42403   0.14362E+05
    31.19000     0.54518     0.42403   0.14669E+05
    31.19000     0.60576     0.42403   0.14888E+05
    31.19000     0.66633     0.42403   0.13759E+05
    31.19000     0.72691     0.42403   0.11287E+05
    31.19000     0.78748     0.42403   0.82999E+04
    31.19000     0.84806     0.42403   0.55941E+04
    31.19000     0.90864     0.42403   0.37515E+04
    31.19000     0.96921     0.42403   0.37633E+04
    31.19000     1.02979     0.42403   0.78568E+04
    31.19000     1.09036     0.42403   0.19612E+05
    31.19000     1.15094     0.42403   0.42262E+05
    31.19000     1.21151     0.42403   0.74593E+05
    31.19000     1.27209     0.42403   0.10672E+06
    31.19000     1.33266     0.42403   0.12152E+06
    31.19000     1.39324     0.42403   0.10525E+06
    31.19000     1.45382     0.42403   0.00000E+00
    31.19000     1.51439     0.42403   0.00000E+00
    31.19000    -1.51439     0.48461   0.00000E+00
    31.19000    -1.45382     0.48461   0.00000E+00
    31.19000    -1.39324     0.48461   0.80464E+05
    31.19000    -1.33266     0.48461   0.99824E+05
    31.19000    -1.27209     0.48461   0.91821E+05
    31.19000    -1.21151     0.48461   0.65737E+05
    31.19000    -1.15094     0.48461   0.36705E+05
    31.19000    -1.09036     0.48461   0.15710E+05
    31.19000    -1.02979     0.48461   0.56093E+04
    31.19000    -0.96921     0.48461   0.33912E+04
    31.19000    -0.90864     0.48461   0.45879E+04
    31.19000    -0.84806     0.48461   0.62379E+04
    31.19000    -0.78748     0.48461   0.73089E+04
    31.19000    -0.72691     0.48461   0.76590E+04
    31.19000    -0.66633     0.48461   0.72712E+04
    31.19000    -0.60576     0.48461   0.65083E+04
    31.19000    -0.54518     0.48461   0.65961E+04
    31.19000    -0.48461     0.48461   0.90755E+04
    31.19000    -0.42403     0.48461   0.14183E+05
    31.19000    -0.36345     0.48461   0.19873E+05
    31.19000    -0.30288     0.48461   0.23203E+05
    31.19000    -0.24230     0.48461   0.23202E+05
    31.19000    -0.18173     0.48461   0.21897E+05
    31.19000    -0.12115     0.48461   0.21854E+05
    31.19000    -0.06058     0.48461   0.23079E+05
    31.19000     0.00000     0.48461   0.23377E+05
    31.19000     0.06058     0.48461   0.21718E+05
    31.19000     0.12115     0.48461   0.19871E+05
    31.19000     0.18173     0.48461   0.19950E+05
    31.19000     0.24230     0.48461   0.21325E+05
    31.19000     0.30288     0.48461   0.21202E+05
    31.19000     0.36345     0.48461   0.18037E+05
    31.19000     0.42403     0.48461   0.13309E+05
    31.19000     0.48461     0.48461   0.97474E+04
    31.19000     0.54518     0.48461   0.86164E+04
    31.19000     0.60576     0.48461   0.90739E+04
    31.19000     0.66633     0.48461   0.95653E+04
    31.19000     0.72691     0.48461   0.92081E+04
    31.19000     0.78748     0.48461   0.79704E+04
    31.19000     0.84806     0.48461   0.61524E+04
    31.19000     0.90864     0.48461   0.42779E+04
    31.19000     0.96921     0.48461   0.37948E+04
    31.19000     1.02979     0.48461   0.78387E+04
    31.19000     1.09036     0.48461   0.20665E+05
    31.19000     1.15094     0.48461   0.44800E+05
    31.19000     1.21151     0.48461   0.76696E+05
    31.19000     1.27209     0.48461   0.10433E+06
    31.19000     1.33266     0.48461   0.11140E+06
    31.19000     1.39324     0.48461   0.88356E+05
    31.19000     1.45382     0.48461   0.00000E+00
    31.19000     1.51439     0.48461   0.00000E+00
    31.19000    -1.51439     0.54518   0.00000E+00
    31.19000    -1.45382     0.54518   0.00000E+00
    31.19000    -1.39324     0.54518   0.56966E+05
    31.19000    -1.33266     0.54518   0.80427E+05
    31.19000    -1.27209     0.54518   0.81766E+05
    31.19000    -1.21151     0.54518   0.64563E+05
    31.19000    -1.15094     0.54518   0.40095E+05
    31.19000    -1.09036     0.54518   0.19449E+05
    31.19000    -1.02979     0.54518   0.77848E+04
    31.19000    -0.96921     0.54518   0.39188E+04
    31.19000    -0.90864     0.54518   0.38705E+04
    31.19000    -0.84806     0.54518   0.45040E+04
    31.19000    -0.78748     0.54518   0.46076E+04
    31.19000    -0.72691     0.54518   0.39957E+04
    31.19000    -0.66633     0.54518   0.28335E+04
    31.19000    -0.60576     0.54518   0.19554E+04
    31.19000    -0.54518     0.54518   0.29590E+04
    31.19000    -0.48461     0.54518   0.70288E+04
    31.19000    -0.42403     0.54518   0.13320E+05
    31.19000    -0.36345     0.54518   0.18880E+05
    31.19000    -0.30288     0.54518   0.20949E+05
    31.19000    -0.24230     0.54518   0.19750E+05
    31.19000    -0.18173     0.54518   0.18480E+05
    31.19000    -0.12115     0.54518   0.19804E+05
    31.19000    -0.06058     0.54518   0.22676E+05
    31.19000     0.00000     0.54518   0.23630E+05
    31.19000     0.06058     0.54518   0.21271E+05
    31.19000     0.12115     0.54518   0.18192E+05
    31.19000     0.18173     0.54518   0.17743E+05
    31.19000     0.24230     0.54518   0.19813E+05
    31.19000     0.30288     0.54518   0.20969E+05
    31.19000     0.36345     0.54518   0.18417E+05
    31.19000     0.42403     0.54518   0.12836E+05
    31.19000     0.48461     0.54518   0.72823E+04
    31.19000     0.54518     0.54518   0.41886E+04
    31.19000     0.60576     0.54518   0.37634E+04
    31.19000     0.66633     0.54518   0.46752E+04
    31.19000     0.72691     0.54518   0.55524E+04
    31.19000     0.78748     0.54518   0.57248E+04
    31.19000     0.84806     0.54518   0.50575E+04
    31.19000     0.90864     0.54518   0.39328E+04
    31.19000     0.96921     0.54518   0.40543E+04
    31.19000     1.02979     0.54518   0.90655E+04
    31.19000     1.09036     0.54518   0.23142E+05
    31.19000     1.15094     0.54518   0.47247E+05
    31.19000     1.21151     0.54518   0.75460E+05
    31.19000     1.27209     0.54518   0.95150E+05
    31.19000     1.33266     0.54518   0.93187E+05
    31.19000     1.39324     0.54518   0.65429E+05
    31.19000     1.45382     0.54518   0.00000E+00
    31.19000     1.51439     0.54518   0.00000E+00
    31.19000    -1.51439     0.60576   0.00000E+00
    31.19000    -1.45382     0.60576   0.00000E+00
    31.19000    -1.39324     0.60576   0.00000E+00
    31.19000    -1.33266     0.60576   0.59755E+05
    31.19000    -1.27209     0.60576   0.70140E+05
    31.19000    -1.21151     0.60576   0.63799E+05
    31.19000    -1.15094     0.60576   0.46359E+05
    31.19000    -1.09036     0.60576   0.27140E+05
    31.19000    -1.02979     0.60576   0.13241E+05
    31.19000    -0.96921     0.60576   0.63195E+04
    31.19000    -0.90864     0.60576   0.40311E+04
    31.19000    -0.84806     0.60576   0.34756E+04
    31.19000    -0.78748     0.60576   0.30251E+04
    31.19000    -0.72691     0.60576   0.20911E+04
    31.19000    -0.66633     0.60576   0.79477E+03
    31.19000    -0.60576     0.60576   0.20292E+03
    31.19000    -0.54518     0.60576   0.19053E+04
    31.19000    -0.48461     0.60576   0.64628E+04
    31.19000    -0.42403     0.60576   0.12214E+05
    31.19000    -0.36345     0.60576   0.16094E+05
    31.19000    -0.30288     0.60576   0.16245E+05
    31.19000    -0.24230     0.60576   0.14095E+05
    31.19000    -0.18173     0.60576   0.13366E+05
    31.19000    -0.12115     0.60576   0.16225E+05
    31.19000    -0.06058     0.60576   0.20557E+05
    31.19000     0.00000     0.60576   0.22018E+05
    31.19000     0.06058     0.60576   0.19040E+05
    31.19000     0.12115     0.60576   0.14808E+05
    31.19000     0.18173     0.60576   0.13625E+05
    31.19000     0.24230     0.60576   0.16092E+05
    31.19000     0.30288     0.60576   0.18719E+05
    31.19000     0.36345     0.60576   0.17838E+05
    31.19000     0.42403     0.60576   0.13031E+05
    31.19000     0.48461     0.60576   0.69174E+04
    31.19000     0.54518     0.60576   0.24773E+04
    31.19000     0.60576     0.60576   0.87548E+03
    31.19000     0.66633     0.60576   0.13211E+04
    31.19000     0.72691     0.60576   0.23735E+04
    31.19000     0.78748     0.60576   0.30973E+04
    31.19000     0.84806     0.60576   0.32669E+04
    31.19000     0.90864     0.60576   0.34053E+04
    31.19000     0.96921     0.60576   0.54401E+04
    31.19000     1.02979     0.60576   0.12842E+05
    31.19000     1.09036     0.60576   0.28451E+05
    31.19000     1.15094     0.60576   0.50731E+05
    31.19000     1.21151     0.60576   0.71970E+05
    31.19000     1.27209     0.60576   0.81140E+05
    31.19000     1.33266     0.60576   0.70411E+05
    31.19000     1.39324     0.60576   0.00000E+00
    31.19000     1.45382     0.60576   0.00000E+00
    31.19000     1.51439     0.60576   0.00000E+00
    31.19000    -1.51439     0.66633   0.00000E+00
    31.19000    -1.45382     0.66633   0.00000E+00
    31.19000    -1.39324     0.66633   0.00000E+00
    31.19000    -1.33266     0.66633   0.41075E+05
    31.19000    -1.27209     0.66633   0.58920E+05
    31.19000    -1.21151     0.66633   0.64141E+05
    31.19000    -1.15094     0.66633   0.56060E+05
    31.19000    -1.09036     0.66633   0.40270E+05
    31.19000    -1.02979     0.66633   0.24549E+05
    31.19000    -0.96921     0.66633   0.13681E+05
    31.19000    -0.90864     0.66633   0.79561E+04
    31.19000    -0.84806     0.66633   0.53272E+04
    31.19000    -0.78748     0.66633   0.37882E+04
    31.19000    -0.72691     0.66633   0.22469E+04
    31.19000    -0.66633     0.66633   0.72694E+03
    31.19000    -0.60576     0.66633   0.31046E+03
    31.19000    -0.54518     0.66633   0.21768E+04
    31.19000    -0.48461     0.66633   0.61116E+04
    31.19000    -0.42403     0.66633   0.10090E+05
    31.19000    -0.36345     0.66633   0.11684E+05
    31.19000    -0.30288     0.66633   0.10230E+05
    31.19000    -0.24230     0.66633   0.78634E+04
    31.19000    -0.18173     0.66633   0.80219E+04
    31.19000    -0.12115     0.66633   0.12045E+05
    31.19000    -0.06058     0.66633   0.17167E+05
    31.19000     0.00000     0.66633   0.18832E+05
    31.19000     0.06058     0.66633   0.15520E+05
    31.19000     0.12115     0.66633   0.10564E+05
    31.19000     0.18173     0.66633   0.86210E+04
    31.19000     0.24230     0.66633   0.10912E+05
    31.19000     0.30288     0.66633   0.14474E+05
    31.19000     0.36345     0.66633   0.15481E+05
    31.19000     0.42403     0.66633   0.12575E+05
    31.19000     0.48461     0.66633   0.73941E+04
    31.19000     0.54518     0.66633   0.27347E+04
    31.19000     0.60576     0.66633   0.38593E+03
    31.19000     0.66633     0.66633   0.25531E+03
    31.19000     0.72691     0.66633   0.11581E+04
    31.19000     0.78748     0.66633   0.21567E+04
    31.19000     0.84806     0.66633   0.32090E+04
    31.19000     0.90864     0.66633   0.52774E+04
    31.19000     0.96921     0.66633   0.10452E+05
    31.19000     1.02979     0.66633   0.21201E+05
    31.19000     1.09036     0.66633   0.37811E+05
    31.19000     1.15094     0.66633   0.55901E+05
    31.19000     1.21151     0.66633   0.67370E+05
    31.19000     1.27209     0.66633   0.65060E+05
    31.19000     1.33266     0.66633   0.47437E+05
    31.19000     1.39324     0.66633   0.00000E+00
    31.19000     1.45382     0.66633   0.00000E+00
    31.19000     1.51439     0.66633   0.00000E+00
    31.19000    -1.51439     0.72691   0.00000E+00
    31.19000    -1.45382     0.72691   0.00000E+00
    31.19000    -1.39324     0.72691   0.00000E+00
    31.19000    -1.33266     0.72691   0.00000E+00
    31.19000    -1.27209     0.72691   0.48945E+05
    31.19000    -1.21151     0.72691   0.65283E+05
    31.19000    -1.15094     0.72691   0.68589E+05
    31.19000    -1.09036     0.72691   0.59188E+05
    31.19000    -1.02979     0.72691   0.43471E+05
    31.19000    -0.96921     0.72691   0.28529E+05
    31.19000    -0.90864     0.72691   0.17855E+05
    31.19000    -0.84806     0.72691   0.11223E+05
    31.19000    -0.78748     0.72691   0.69228E+04
    31.19000    -0.72691     0.72691   0.36785E+04
    31.19000    -0.66633     0.72691   0.14282E+04
    31.19000    -0.60576     0.72691   0.94302E+03
    31.19000    -0.54518     0.72691   0.25794E+04
    31.19000    -0.48461     0.72691   0.53262E+04
    31.19000    -0.42403     0.72691   0.72601E+04
    31.19000    -0.36345     0.72691   0.69949E+04
    31.19000    -0.30288     0.72691   0.48471E+04
    31.19000    -0.24230     0.72691   0.29310E+04
    31.19000    -0.18173     0.72691   0.38280E+04
    31.19000    -0.12115     0.72691   0.81516E+04
    31.19000    -0.06058     0.72691   0.13140E+05
    31.19000     0.00000     0.72691   0.14676E+05
    31.19000     0.06058     0.72691   0.11436E+05
    31.19000     0.12115     0.72691   0.64677E+04
    31.19000     0.18173     0.72691   0.41092E+04
    31.19000     0.24230     0.72691   0.58468E+04
    31.19000     0.30288     0.72691   0.95323E+04
    31.19000     0.36345     0.72691   0.11880E+05
    31.19000     0.42403     0.72691   0.11079E+05
    31.19000     0.48461     0.72691   0.76362E+04
    31.19000     0.54518     0.72691   0.36252E+04
    31.19000     0.60576     0.72691   0.11103E+04
    31.19000     0.66633     0.72691   0.81374E+03
    31.19000     0.72691     0.72691   0.21218E+04
    31.19000     0.78748     0.72691   0.42736E+04
    31.19000     0.84806     0.72691   0.74257E+04
    31.19000     0.90864     0.72691   0.12850E+05
    31.19000     0.96921     0.72691   0.22288E+05
    31.19000     1.02979     0.72691   0.36272E+05
    31.19000     1.09036     0.72691   0.51930E+05
    31.19000     1.15094     0.72691   0.62837E+05
    31.19000     1.21151     0.72691   0.62604E+05
    31.19000     1.27209     0.72691   0.49564E+05
    31.19000     1.33266     0.72691   0.00000E+00
    31.19000     1.39324     0.72691   0.00000E+00
    31.19000     1.45382     0.72691   0.00000E+00
    31.19000     1.51439     0.72691   0.00000E+00
    31.19000    -1.51439     0.78748   0.00000E+00
    31.19000    -1.45382     0.78748   0.00000E+00
    31.19000    -1.39324     0.78748   0.00000E+00
    31.19000    -1.33266     0.78748   0.00000E+00
    31.19000    -1.27209     0.78748   0.39184E+05
    31.19000    -1.21151     0.78748   0.65188E+05
    31.19000    -1.15094     0.78748   0.81152E+05
    31.19000    -1.09036     0.78748   0.81526E+05
    31.19000    -1.02979     0.78748   0.68983E+05
    31.19000    -0.96921     0.78748   0.51053E+05
    31.19000    -0.90864     0.78748   0.34273E+05
    31.19000    -0.84806     0.78748   0.21351E+05
    31.19000    -0.78748     0.78748   0.12139E+05
    31.19000    -0.72691     0.78748   0.58624E+04
    31.19000    -0.66633     0.78748   0.23250E+04
    31.19000    -0.60576     0.78748   0.15360E+04
    31.19000    -0.54518     0.78748   0.27235E+04
    31.19000    -0.48461     0.78748   0.42434E+04
    31.19000    -0.42403     0.78748   0.46341E+04
    31.19000    -0.36345     0.78748   0.35307E+04
    31.19000    -0.30288     0.78748   0.16602E+04
    31.19000    -0.24230     0.78748   0.47712E+03
    31.19000    -0.18173     0.78748   0.15691E+04
    31.19000    -0.12115     0.78748   0.52387E+04
    31.19000    -0.06058     0.78748   0.93069E+04
    31.19000     0.00000     0.78748   0.10470E+05
    31.19000     0.06058     0.78748   0.76554E+04
    31.19000     0.12115     0.78748   0.33761E+04
    31.19000     0.18173     0.78748   0.11808E+04
    31.19000     0.24230     0.78748   0.23599E+04
    31.19000     0.30288     0.78748   0.54922E+04
    31.19000     0.36345     0.78748   0.82552E+04
    31.19000     0.42403     0.78748   0.89766E+04
    31.19000     0.48461     0.78748   0.72737E+04
    31.19000     0.54518     0.78748   0.42591E+04
    31.19000     0.60576     0.78748   0.19796E+04
    31.19000     0.66633     0.78748   0.20404E+04
    31.19000     0.72691     0.78748   0.47626E+04
    31.19000     0.78748     0.78748   0.98122E+04
    31.19000     0.84806     0.78748   0.17354E+05
    31.19000     0.90864     0.78748   0.28234E+05
    31.19000     0.96921     0.78748   0.42717E+05
    31.19000     1.02979     0.78748   0.58497E+05
    31.19000     1.09036     0.78748   0.69909E+05
    31.19000     1.15094     0.78748   0.70447E+05
    31.19000     1.21151     0.78748   0.57697E+05
    31.19000     1.27209     0.78748   0.35900E+05
    31.19000     1.33266     0.78748   0.00000E+00
    31.19000     1.39324     0.78748   0.00000E+00
    31.19000     1.45382     0.78748   0.00000E+00
    31.19000     1.51439     0.78748   0.00000E+00
    31.19000    -1.51439     0.84806   0.00000E+00
    31.19000    -1.45382     0.84806   0.00000E+00
    31.19000    -1.39324     0.84806   0.00000E+00
    31.19000    -1.33266     0.84806   0.00000E+00
    31.19000    -1.27209     0.84806   0.00000E+00
    31.19000    -1.21151     0.84806   0.59948E+05
    31.19000    -1.15094     0.84806   0.88295E+05
    31.19000    -1.09036     0.84806   0.10130E+06
    31.19000    -1.02979     0.84806   0.96160E+05
    31.19000    -0.96921     0.84806   0.78286E+05
    31.19000    -0.90864     0.84806   0.56014E+05
    31.19000    -0.84806     0.84806   0.35571E+05
    31.19000    -0.78748     0.84806   0.19759E+05
    31.19000    -0.72691     0.84806   0.92284E+04
    31.19000    -0.66633     0.84806   0.37270E+04
    31.19000    -0.60576     0.84806   0.22054E+04
    31.19000    -0.54518     0.84806   0.27183E+04
    31.19000    -0.48461     0.84806   0.32604E+04
    31.19000    -0.42403     0.84806   0.29426E+04
    31.19000    -0.36345     0.84806   0.20290E+04
    31.19000    -0.30288     0.84806   0.10327E+04
    31.19000    -0.24230     0.84806   0.46339E+03
    31.19000    -0.18173     0.84806   0.11652E+04
    31.19000    -0.12115     0.84806   0.35798E+04
    31.19000    -0.06058     0.84806   0.63671E+04
    31.19000     0.00000     0.84806   0.70596E+04
    31.19000     0.06058     0.84806   0.48192E+04
    31.19000     0.12115     0.84806   0.16253E+04
    31.19000     0.18173     0.84806   0.94285E+02
    31.19000     0.24230     0.84806   0.96062E+03
    31.19000     0.30288     0.84806   0.31943E+04
    31.19000     0.36345     0.84806   0.54879E+04
    31.19000     0.42403     0.84806   0.67819E+04
    31.19000     0.48461     0.84806   0.62955E+04
    31.19000     0.54518     0.84806   0.42911E+04
    31.19000     0.60576     0.84806   0.26088E+04
    31.19000     0.66633     0.84806   0.36763E+04
    31.19000     0.72691     0.84806   0.90080E+04
    31.19000     0.78748     0.84806   0.18924E+05
    31.19000     0.84806     0.84806   0.33220E+05
    31.19000     0.90864     0.84806   0.51151E+05
    31.19000     0.96921     0.84806   0.70137E+05
    31.19000     1.02979     0.84806   0.84680E+05
    31.19000     1.09036     0.84806   0.87785E+05
    31.19000     1.15094     0.84806   0.75454E+05
    31.19000     1.21151     0.84806   0.50827E+05
    31.19000     1.27209     0.84806   0.00000E+00
    31.19000     1.33266     0.84806   0.00000E+00
    31.19000     1.39324     0.84806   0.00000E+00
    31.19000     1.45382     0.84806   0.00000E+00
    31.19000     1.51439     0.84806   0.00000E+00
    31.19000    -1.51439     0.90864   0.00000E+00
    31.19000    -1.45382     0.90864   0.00000E+00
    31.19000    -1.39324     0.90864   0.00000E+00
    31.19000    -1.33266     0.90864   0.00000E+00
    31.19000    -1.27209     0.90864   0.00000E+00
    31.19000    -1.21151     0.90864   0.00000E+00
    31.19000    -1.15094     0.90864   0.83584E+05
    31.19000    -1.09036     0.90864   0.11015E+06
    31.19000    -1.02979     0.90864   0.11668E+06
    31.19000    -0.96921     0.90864   0.10400E+06
    31.19000    -0.90864     0.90864   0.79864E+05
    31.19000    -0.84806     0.90864   0.53265E+05
    31.19000    -0.78748     0.90864   0.30637E+05
    31.19000    -0.72691     0.90864   0.14998E+05
    31.19000    -0.66633     0.90864   0.65508E+04
    31.19000    -0.60576     0.90864   0.34619E+04
    31.19000    -0.54518     0.90864   0.29468E+04
    31.19000    -0.48461     0.90864   0.28514E+04
    31.19000    -0.42403     0.90864   0.25995E+04
    31.19000    -0.36345     0.90864   0.24689E+04
    31.19000    -0.30288     0.90864   0.23545E+04
    31.19000    -0.24230     0.90864   0.19767E+04
    31.19000    -0.18173     0.90864   0.18944E+04
    31.19000    -0.12115     0.90864   0.29476E+04
    31.19000    -0.06058     0.90864   0.45292E+04
    31.19000     0.00000     0.90864   0.47839E+04
    31.19000     0.06058     0.90864   0.30619E+04
    31.19000     0.12115     0.90864   0.97307E+03
    31.19000     0.18173     0.90864   0.34522E+03
    31.19000     0.24230     0.90864   0.12266E+04
    31.19000     0.30288     0.90864   0.25924E+04
    31.19000     0.36345     0.90864   0.38737E+04
    31.19000     0.42403     0.90864   0.48210E+04
    31.19000     0.48461     0.90864   0.48355E+04
    31.19000     0.54518     0.90864   0.37931E+04
    31.19000     0.60576     0.90864   0.33439E+04
    31.19000     0.66633     0.90864   0.65003E+04
    31.19000     0.72691     0.90864   0.15812E+05
    31.19000     0.78748     0.90864   0.32070E+05
    31.19000     0.84806     0.90864   0.54053E+05
    31.19000     0.90864     0.90864   0.78290E+05
    31.19000     0.96921     0.90864   0.98649E+05
    31.19000     1.02979     0.90864   0.10729E+06
    31.19000     1.09036     0.90864   0.98314E+05
    31.19000     1.15094     0.90864   0.72510E+05
    31.19000     1.21151     0.90864   0.00000E+00
    31.19000     1.27209     0.90864   0.00000E+00
    31.19000     1.33266     0.90864   0.00000E+00
    31.19000     1.39324     0.90864   0.00000E+00
    31.19000     1.45382     0.90864   0.00000E+00
    31.19000     1.51439     0.90864   0.00000E+00
    31.19000    -1.51439     0.96921   0.00000E+00
    31.19000    -1.45382     0.96921   0.00000E+00
    31.19000    -1.39324     0.96921   0.00000E+00
    31.19000    -1.33266     0.96921   0.00000E+00
    31.19000    -1.27209     0.96921   0.00000E+00
    31.19000    -1.21151     0.96921   0.00000E+00
    31.19000    -1.15094     0.96921   0.63570E+05
    31.19000    -1.09036     0.96921   0.10111E+06
    31.19000    -1.02979     0.96921   0.12146E+06
    31.19000    -0.96921     0.96921   0.11964E+06
    31.19000    -0.90864     0.96921   0.99989E+05
    31.19000    -0.84806     0.96921   0.71999E+05
    31.19000    -0.78748     0.96921   0.44955E+05
    31.19000    -0.72691     0.96921   0.24600E+05
    31.19000    -0.66633     0.96921   0.12425E+05
    31.19000    -0.60576     0.96921   0.67537E+04
    31.19000    -0.54518     0.96921   0.47072E+04
    31.19000    -0.48461     0.96921   0.41425E+04
    31.19000    -0.42403     0.96921   0.43084E+04
    31.19000    -0.36345     0.96921   0.48945E+04
    31.19000    -0.30288     0.96921   0.50862E+04
    31.19000    -0.24230     0.96921   0.42571E+04
    31.19000    -0.18173     0.96921   0.31219E+04
    31.19000    -0.12115     0.96921   0.29485E+04
    31.19000    -0.06058     0.96921   0.35753E+04
    31.19000     0.00000     0.96921   0.34910E+04
    31.19000     0.06058     0.96921   0.21841E+04
    31.19000     0.12115     0.96921   0.10605E+04
    31.19000     0.18173     0.96921   0.14082E+04
    31.19000     0.24230     0.96921   0.26693E+04
    31.19000     0.30288     0.96921   0.35502E+04
    31.19000     0.36345     0.96921   0.37889E+04
    31.19000     0.42403     0.96921   0.38645E+04
    31.19000     0.48461     0.96921   0.38610E+04
    31.19000     0.54518     0.96921   0.39283E+04
    31.19000     0.60576     0.96921   0.57072E+04
    31.19000     0.66633     0.96921   0.12336E+05
    31.19000     0.72691     0.96921   0.26639E+05
    31.19000     0.78748     0.96921   0.49095E+05
    31.19000     0.84806     0.96921   0.76715E+05
    31.19000     0.90864     0.96921   0.10293E+06
    31.19000     0.96921     0.96921   0.11883E+06
    31.19000     1.02979     0.96921   0.11649E+06
    31.19000     1.09036     0.96921   0.93710E+05
    31.19000     1.15094     0.96921   0.56992E+05
    31.19000     1.21151     0.96921   0.00000E+00
    31.19000     1.27209     0.96921   0.00000E+00
    31.19000     1.33266     0.96921   0.00000E+00
    31.19000     1.39324     0.96921   0.00000E+00
    31.19000     1.45382     0.96921   0.00000E+00
    31.19000     1.51439     0.96921   0.00000E+00
    31.19000    -1.51439     1.02979   0.00000E+00
    31.19000    -1.45382     1.02979   0.00000E+00
    31.19000    -1.39324     1.02979   0.00000E+00
    31.19000    -1.33266     1.02979   0.00000E+00
    31.19000    -1.27209     1.02979   0.00000E+00
    31.19000    -1.21151     1.02979   0.00000E+00
    31.19000    -1.15094     1.02979   0.00000E+00
    31.19000    -1.09036     1.02979   0.73340E+05
    31.19000    -1.02979     1.02979   0.10527E+06
    31.19000    -0.96921     1.02979   0.11729E+06
    31.19000    -0.90864     1.02979   0.10862E+06
    31.19000    -0.84806     1.02979   0.86376E+05
    31.19000    -0.78748     1.02979   0.60416E+05
    31.19000    -0.72691     1.02979   0.38335E+05
    31.19000    -0.66633     1.02979   0.23313E+05
    31.19000    -0.60576     1.02979   0.14864E+05
    31.19000    -0.54518     1.02979   0.10934E+05
    31.19000    -0.48461     1.02979   0.96670E+04
    31.19000    -0.42403     1.02979   0.98570E+04
    31.19000    -0.36345     1.02979   0.10342E+05
    31.19000    -0.30288     1.02979   0.97736E+04
    31.19000    -0.24230     1.02979   0.76218E+04
    31.19000    -0.18173     1.02979   0.50106E+04
    31.19000    -0.12115     1.02979   0.35445E+04
    31.19000    -0.06058     1.02979   0.32918E+04
    31.19000     0.00000     1.02979   0.29537E+04
    31.19000     0.06058     1.02979   0.21147E+04
    31.19000     0.12115     1.02979   0.20122E+04
    31.19000     0.18173     1.02979   0.35460E+04
    31.19000     0.24230     1.02979   0.57129E+04
    31.19000     0.30288     1.02979   0.68633E+04
    31.19000     0.36345     1.02979   0.66837E+04
    31.19000     0.42403     1.02979   0.61438E+04
    31.19000     0.48461     1.02979   0.62360E+04
    31.19000     0.54518     1.02979   0.78391E+04
    31.19000     0.60576     1.02979   0.12644E+05
    31.19000     0.66633     1.02979   0.23254E+05
    31.19000     0.72691     1.02979   0.41687E+05
    31.19000     0.78748     1.02979   0.67200E+05
    31.19000     0.84806     1.02979   0.94846E+05
    31.19000     0.90864     1.02979   0.11594E+06
    31.19000     0.96921     1.02979   0.12107E+06
    31.19000     1.02979     1.02979   0.10500E+06
    31.19000     1.09036     1.02979   0.70706E+05
    31.19000     1.15094     1.02979   0.00000E+00
    31.19000     1.21151     1.02979   0.00000E+00
    31.19000     1.27209     1.02979   0.00000E+00
    31.19000     1.33266     1.02979   0.00000E+00
    31.19000     1.39324     1.02979   0.00000E+00
    31.19000     1.45382     1.02979   0.00000E+00
    31.19000     1.51439     1.02979   0.00000E+00
    31.19000    -1.51439     1.09036   0.00000E+00
    31.19000    -1.45382     1.09036   0.00000E+00
    31.19000    -1.39324     1.09036   0.00000E+00
    31.19000    -1.33266     1.09036   0.00000E+00
    31.19000    -1.27209     1.09036   0.00000E+00
    31.19000    -1.21151     1.09036   0.00000E+00
    31.19000    -1.15094     1.09036   0.00000E+00
    31.19000    -1.09036     1.09036   0.00000E+00
    31.19000    -1.02979     1.09036   0.70843E+05
    31.19000    -0.96921     1.09036   0.94432E+05
    31.19000    -0.90864     1.09036   0.99615E+05
    31.19000    -0.84806     1.09036   0.89355E+05
    31.19000    -0.78748     1.09036   0.71466E+05
    31.19000    -0.72691     1.09036   0.53445E+05
    31.19000    -0.66633     1.09036   0.39428E+05
    31.19000    -0.60576     1.09036   0.30298E+05
    31.19000    -0.54518     1.09036   0.25272E+05
    31.19000    -0.48461     1.09036   0.23100E+05
    31.19000    -0.42403     1.09036   0.22339E+05
    31.19000    -0.36345     1.09036   0.21295E+05
    31.19000    -0.30288     1.09036   0.18511E+05
    31.19000    -0.24230     1.09036   0.13862E+05
    31.19000    -0.18173     1.09036   0.89418E+04
    31.19000    -0.12115     1.09036   0.56228E+04
    31.19000    -0.06058     1.09036   0.41912E+04
    31.19000     0.00000     1.09036   0.36086E+04
    31.19000     0.06058     1.09036   0.35316E+04
    31.19000     0.12115     1.09036   0.49305E+04
    31.19000     0.18173     1.09036   0.82960E+04
    31.19000     0.24230     1.09036   0.12282E+05
    31.19000     0.30288     1.09036   0.14922E+05
    31.19000     0.36345     1.09036   0.15653E+05
    31.19000     0.42403     1.09036   0.15597E+05
    31.19000     0.48461     1.09036   0.16416E+05
    31.19000     0.54518     1.09036   0.19605E+05
    31.19000     0.60576     1.09036   0.26669E+05
    31.19000     0.66633     1.09036   0.39145E+05
    31.19000     0.72691     1.09036   0.57615E+05
    31.19000     0.78748     1.09036   0.79963E+05
    31.19000     0.84806     1.09036   0.10019E+06
    31.19000     0.90864     1.09036   0.10961E+06
    31.19000     0.96921     1.09036   0.10096E+06
    31.19000     1.02979     1.09036   0.73351E+05
    31.19000     1.09036     1.09036   0.00000E+00
    31.19000     1.15094     1.09036   0.00000E+00
    31.19000     1.21151     1.09036   0.00000E+00
    31.19000     1.27209     1.09036   0.00000E+00
    31.19000     1.33266     1.09036   0.00000E+00
    31.19000     1.39324     1.09036   0.00000E+00
    31.19000     1.45382     1.09036   0.00000E+00
    31.19000     1.51439     1.09036   0.00000E+00
    31.19000    -1.51439     1.15094   0.00000E+00
    31.19000    -1.45382     1.15094   0.00000E+00
    31.19000    -1.39324     1.15094   0.00000E+00
    31.19000    -1.33266     1.15094   0.00000E+00
    31.19000    -1.27209     1.15094   0.00000E+00
    31.19000    -1.21151     1.15094   0.00000E+00
    31.19000    -1.15094     1.15094   0.00000E+00
    31.19000    -1.09036     1.15094   0.00000E+00
    31.19000    -1.02979     1.15094   0.00000E+00
    31.19000    -0.96921     1.15094   0.57314E+05
    31.19000    -0.90864     1.15094   0.73469E+05
    31.19000    -0.84806     1.15094   0.76743E+05
    31.19000    -0.78748     1.15094   0.71660E+05
    31.19000    -0.72691     1.15094   0.63823E+05
    31.19000    -0.66633     1.15094   0.56826E+05
    31.19000    -0.60576     1.15094   0.51876E+05
    31.19000    -0.54518     1.15094   0.48824E+05
    31.19000    -0.48461     1.15094   0.46879E+05
    31.19000    -0.42403     1.15094   0.44767E+05
    31.19000    -0.36345     1.15094   0.40986E+05
    31.19000    -0.30288     1.15094   0.34592E+05
    31.19000    -0.24230     1.15094   0.26152E+05
    31.19000    -0.18173     1.15094   0.17779E+05
    31.19000    -0.12115     1.15094   0.11668E+05
    31.19000    -0.06058     1.15094   0.84802E+04
    31.19000     0.00000     1.15094   0.75809E+04
    31.19000     0.06058     1.15094   0.87030E+04
    31.19000     0.12115     1.15094   0.12424E+05
    31.19000     0.18173     1.15094   0.18697E+05
    31.19000     0.24230     1.15094   0.25792E+05
    31.19000     0.30288     1.15094   0.31408E+05
    31.19000     0.36345     1.15094   0.34548E+05
    31.19000     0.42403     1.15094   0.36011E+05
    31.19000     0.48461     1.15094   0.37470E+05
    31.19000     0.54518     1.15094   0.40501E+05
    31.19000     0.60576     1.15094   0.46245E+05
    31.19000     0.66633     1.15094   0.55347E+05
    31.19000     0.72691     1.15094   0.67439E+05
    31.19000     0.78748     1.15094   0.79958E+05
    31.19000     0.84806     1.15094   0.87441E+05
    31.19000     0.90864     1.15094   0.83193E+05
    31.19000     0.96921     1.15094   0.63484E+05
    31.19000     1.02979     1.15094   0.00000E+00
    31.19000     1.09036     1.15094   0.00000E+00
    31.19000     1.15094     1.15094   0.00000E+00
    31.19000     1.21151     1.15094   0.00000E+00
    31.19000     1.27209     1.15094   0.00000E+00
    31.19000     1.33266     1.15094   0.00000E+00
    31.19000     1.39324     1.15094   0.00000E+00
    31.19000     1.45382     1.15094   0.00000E+00
    31.19000     1.51439     1.15094   0.00000E+00
    31.19000    -1.51439     1.21151   0.00000E+00
    31.19000    -1.45382     1.21151   0.00000E+00
    31.19000    -1.39324     1.21151   0.00000E+00
    31.19000    -1.33266     1.21151   0.00000E+00
    31.19000    -1.27209     1.21151   0.00000E+00
    31.19000    -1.21151     1.21151   0.00000E+00
    31.19000    -1.15094     1.21151   0.00000E+00
    31.19000    -1.09036     1.21151   0.00000E+00
    31.19000    -1.02979     1.21151   0.00000E+00
    31.19000    -0.96921     1.21151   0.00000E+00
    31.19000    -0.90864     1.21151   0.00000E+00
    31.19000    -0.84806     1.21151   0.51556E+05
    31.19000    -0.78748     1.21151   0.58514E+05
    31.19000    -0.72691     1.21151   0.63250E+05
    31.19000    -0.66633     1.21151   0.67870E+05
    31.19000    -0.60576     1.21151   0.72542E+05
    31.19000    -0.54518     1.21151   0.76329E+05
    31.19000    -0.48461     1.21151   0.77970E+05
    31.19000    -0.42403     1.21151   0.76238E+05
    31.19000    -0.36345     1.21151   0.70266E+05
    31.19000    -0.30288     1.21151   0.60116E+05
    31.19000    -0.24230     1.21151   0.47336E+05
    31.19000    -0.18173     1.21151   0.34749E+05
    31.19000    -0.12115     1.21151   0.25104E+05
    31.19000    -0.06058     1.21151   0.19680E+05
    31.19000     0.00000     1.21151   0.18407E+05
    31.19000     0.06058     1.21151   0.21126E+05
    31.19000     0.12115     1.21151   0.27943E+05
    31.19000     0.18173     1.21151   0.38103E+05
    31.19000     0.24230     1.21151   0.49284E+05
    31.19000     0.30288     1.21151   0.58639E+05
    31.19000     0.36345     1.21151   0.64453E+05
    31.19000     0.42403     1.21151   0.66718E+05
    31.19000     0.48461     1.21151   0.66530E+05
    31.19000     0.54518     1.21151   0.65269E+05
    31.19000     0.60576     1.21151   0.64136E+05
    31.19000     0.66633     1.21151   0.63945E+05
    31.19000     0.72691     1.21151   0.64656E+05
    31.19000     0.78748     1.21151   0.64453E+05
    31.19000     0.84806     1.21151   0.59420E+05
    31.19000     0.90864     1.21151   0.00000E+00
    31.19000     0.96921     1.21151   0.00000E+00
    31.19000     1.02979     1.21151   0.00000E+00
    31.19000     1.09036     1.21151   0.00000E+00
    31.19000     1.15094     1.21151   0.00000E+00
    31.19000     1.21151     1.21151   0.00000E+00
    31.19000     1.27209     1.21151   0.00000E+00
    31.19000     1.33266     1.21151   0.00000E+00
    31.19000     1.39324     1.21151   0.00000E+00
    31.19000     1.45382     1.21151   0.00000E+00
    31.19000     1.51439     1.21151   0.00000E+00
    31.19000    -1.51439     1.27209   0.00000E+00
    31.19000    -1.45382     1.27209   0.00000E+00
    31.19000    -1.39324     1.27209   0.00000E+00
    31.19000    -1.33266     1.27209   0.00000E+00
    31.19000    -1.27209     1.27209   0.00000E+00
    31.19000    -1.21151     1.27209   0.00000E+00
    31.19000    -1.15094     1.27209   0.00000E+00
    31.19000    -1.09036     1.27209   0.00000E+00
    31.19000    -1.02979     1.27209   0.00000E+00
    31.19000    -0.96921     1.27209   0.00000E+00
    31.19000    -0.90864     1.27209   0.00000E+00
    31.19000    -0.84806     1.27209   0.00000E+00
    31.19000    -0.78748     1.27209   0.36187E+05
    31.19000    -0.72691     1.27209   0.49918E+05
    31.19000    -0.66633     1.27209   0.65391E+05
    31.19000    -0.60576     1.27209   0.81505E+05
    31.19000    -0.54518     1.27209   0.95638E+05
    31.19000    -0.48461     1.27209   0.10497E+06
    31.19000    -0.42403     1.27209   0.10750E+06
    31.19000    -0.36345     1.27209   0.10252E+06
    31.19000    -0.30288     1.27209   0.90925E+05
    31.19000    -0.24230     1.27209   0.75217E+05
    31.19000    -0.18173     1.27209   0.59099E+05
    31.19000    -0.12115     1.27209   0.46176E+05
    31.19000    -0.06058     1.27209   0.38628E+05
    31.19000     0.00000     1.27209   0.37110E+05
    31.19000     0.06058     1.27209   0.41614E+05
    31.19000     0.12115     1.27209   0.51703E+05
    31.19000     0.18173     1.27209   0.65714E+05
    31.19000     0.24230     1.27209   0.80437E+05
    31.19000     0.30288     1.27209   0.92220E+05
    31.19000     0.36345     1.27209   0.98488E+05
    31.19000     0.42403     1.27209   0.98384E+05
    31.19000     0.48461     1.27209   0.92533E+05
    31.19000     0.54518     1.27209   0.82579E+05
    31.19000     0.60576     1.27209   0.70713E+05
    31.19000     0.66633     1.27209   0.59054E+05
    31.19000     0.72691     1.27209   0.48717E+05
    31.19000     0.78748     1.27209   0.38863E+05
    31.19000     0.84806     1.27209   0.00000E+00
    31.19000     0.90864     1.27209   0.00000E+00
    31.19000     0.96921     1.27209   0.00000E+00
    31.19000     1.02979     1.27209   0.00000E+00
    31.19000     1.09036     1.27209   0.00000E+00
    31.19000     1.15094     1.27209   0.00000E+00
    31.19000     1.21151     1.27209   0.00000E+00
    31.19000     1.27209     1.27209   0.00000E+00
    31.19000     1.33266     1.27209   0.00000E+00
    31.19000     1.39324     1.27209   0.00000E+00
    31.19000     1.45382     1.27209   0.00000E+00
    31.19000     1.51439     1.27209   0.00000E+00
    31.19000    -1.51439     1.33266   0.00000E+00
    31.19000    -1.45382     1.33266   0.00000E+00
    31.19000    -1.39324     1.33266   0.00000E+00
    31.19000    -1.33266     1.33266   0.00000E+00
    31.19000    -1.27209     1.33266   0.00000E+00
    31.19000    -1.21151     1.33266   0.00000E+00
    31.19000    -1.15094     1.33266   0.00000E+00
    31.19000    -1.09036     1.33266   0.00000E+00
    31.19000    -1.02979     1.33266   0.00000E+00
    31.19000    -0.96921     1.33266   0.00000E+00
    31.19000    -0.90864     1.33266   0.00000E+00
    31.19000    -0.84806     1.33266   0.00000E+00
    31.19000    -0.78748     1.33266   0.00000E+00
    31.19000    -0.72691     1.33266   0.00000E+00
    31.19000    -0.66633     1.33266   0.47513E+05
    31.19000    -0.60576     1.33266   0.70626E+05
    31.19000    -0.54518     1.33266   0.93512E+05
    31.19000    -0.48461     1.33266   0.11175E+06
    31.19000    -0.42403     1.33266   0.12182E+06
    31.19000    -0.36345     1.33266   0.12216E+06
    31.19000    -0.30288     1.33266   0.11343E+06
    31.19000    -0.24230     1.33266   0.98427E+05
    31.19000    -0.18173     1.33266   0.81461E+05
    31.19000    -0.12115     1.33266   0.67032E+05
    31.19000    -0.06058     1.33266   0.58379E+05
    31.19000     0.00000     1.33266   0.56997E+05
    31.19000     0.06058     1.33266   0.63045E+05
    31.19000     0.12115     1.33266   0.75463E+05
    31.19000     0.18173     1.33266   0.91543E+05
    31.19000     0.24230     1.33266   0.10709E+06
    31.19000     0.30288     1.33266   0.11775E+06
    31.19000     0.36345     1.33266   0.12051E+06
    31.19000     0.42403     1.33266   0.11437E+06
    31.19000     0.48461     1.33266   0.10032E+06
    31.19000     0.54518     1.33266   0.81037E+05
    31.19000     0.60576     1.33266   0.60204E+05
    31.19000     0.66633     1.33266   0.41227E+05
    31.19000     0.72691     1.33266   0.00000E+00
    31.19000     0.78748     1.33266   0.00000E+00
    31.19000     0.84806     1.33266   0.00000E+00
    31.19000     0.90864     1.33266   0.00000E+00
    31.19000     0.96921     1.33266   0.00000E+00
    31.19000     1.02979     1.33266   0.00000E+00
    31.19000     1.09036     1.33266   0.00000E+00
    31.19000     1.15094     1.33266   0.00000E+00
    31.19000     1.21151     1.33266   0.00000E+00
    31.19000     1.27209     1.33266   0.00000E+00
    31.19000     1.33266     1.33266   0.00000E+00
    31.19000     1.39324     1.33266   0.00000E+00
    31.19000     1.45382     1.33266   0.00000E+00
    31.19000     1.51439     1.33266   0.00000E+00
    31.19000    -1.51439     1.39324   0.00000E+00
    31.19000    -1.45382     1.39324   0.00000E+00
    31.19000    -1.39324     1.39324   0.00000E+00
    31.19000    -1.33266     1.39324   0.00000E+00
    31.19000    -1.27209     1.39324   0.00000E+00
    31.19000    -1.21151     1.39324   0.00000E+00
    31.19000    -1.15094     1.39324   0.00000E+00
    31.19000    -1.09036     1.39324   0.00000E+00
    31.19000    -1.02979     1.39324   0.00000E+00
    31.19000    -0.96921     1.39324   0.00000E+00
    31.19000    -0.90864     1.39324   0.00000E+00
    31.19000    -0.84806     1.39324   0.00000E+00
    31.19000    -0.78748     1.39324   0.00000E+00
    31.19000    -0.72691     1.39324   0.00000E+00
    31.19000    -0.66633     1.39324   0.00000E+00
    31.19000    -0.60576     1.39324   0.00000E+00
    31.19000    -0.54518     1.39324   0.65491E+05
    31.19000    -0.48461     1.39324   0.88525E+05
    31.19000    -0.42403     1.39324   0.10538E+06
    31.19000    -0.36345     1.39324   0.11305E+06
    31.19000    -0.30288     1.39324   0.11092E+06
    31.19000    -0.24230     1.39324   0.10089E+06
    31.19000    -0.18173     1.39324   0.86983E+05
    31.19000    -0.12115     1.39324   0.74034E+05
    31.19000    -0.06058     1.39324   0.66044E+05
    31.19000     0.00000     1.39324   0.65225E+05
    31.19000     0.06058     1.39324   0.71867E+05
    31.19000     0.12115     1.39324   0.84348E+05
    31.19000     0.18173     1.39324   0.99136E+05
    31.19000     0.24230     1.39324   0.11152E+06
    31.19000     0.30288     1.39324   0.11717E+06
    31.19000     0.36345     1.39324   0.11362E+06
    31.19000     0.42403     1.39324   0.10074E+06
    31.19000     0.48461     1.39324   0.80668E+05
    31.19000     0.54518     1.39324   0.57208E+05
    31.19000     0.60576     1.39324   0.00000E+00
    31.19000     0.66633     1.39324   0.00000E+00
    31.19000     0.72691     1.39324   0.00000E+00
    31.19000     0.78748     1.39324   0.00000E+00
    31.19000     0.84806     1.39324   0.00000E+00
    31.19000     0.90864     1.39324   0.00000E+00
    31.19000     0.96921     1.39324   0.00000E+00
    31.19000     1.02979     1.39324   0.00000E+00
    31.19000     1.09036     1.39324   0.00000E+00
    31.19000     1.15094     1.39324   0.00000E+00
    31.19000     1.21151     1.39324   0.00000E+00
    31.19000     1.27209     1.39324   0.00000E+00
    31.19000     1.33266     1.39324   0.00000E+00
    31.19000     1.39324     1.39324   0.00000E+00
    31.19000     1.45382     1.39324   0.00000E+00
    31.19000     1.51439     1.39324   0.00000E+00
    31.19000    -1.51439     1.45382   0.00000E+00
    31.19000    -1.45382     1.45382   0.00000E+00
    31.19000    -1.39324     1.45382   0.00000E+00
    31.19000    -1.33266     1.45382   0.00000E+00
    31.19000    -1.27209     1.45382   0.00000E+00
    31.19000    -1.21151     1.45382   0.00000E+00
    31.19000    -1.15094     1.45382   0.00000E+00
    31.19000    -1.09036     1.45382   0.00000E+00
    31.19000    -1.02979     1.45382   0.00000E+00
    31.19000    -0.96921     1.45382   0.00000E+00
    31.19000    -0.90864     1.45382   0.00000E+00
    31.19000    -0.84806     1.45382   0.00000E+00
    31.19000    -0.78748     1.45382   0.00000E+00
    31.19000    -0.72691     1.45382   0.00000E+00
    31.19000    -0.66633     1.45382   0.00000E+00
    31.19000    -0.60576     1.45382   0.00000E+00
    31.19000    -0.54518     1.45382   0.00000E+00
    31.19000    -0.48461     1.45382   0.00000E+00
    31.19000    -0.42403     1.45382   0.00000E+00
    31.19000    -0.36345     1.45382   0.73091E+05
    31.19000    -0.30288     1.45382   0.77992E+05
    31.19000    -0.24230     1.45382   0.75348E+05
    31.19000    -0.18173     1.45382   0.67780E+05
    31.19000    -0.12115     1.45382   0.59315E+05
    31.19000    -0.06058     1.45382   0.53819E+05
    31.19000     0.00000     1.45382   0.53697E+05
    31.19000     0.06058     1.45382   0.59290E+05
    31.19000     0.12115     1.45382   0.68791E+05
    31.19000     0.18173     1.45382   0.78642E+05
    31.19000     0.24230     1.45382   0.84667E+05
    31.19000     0.30288     1.45382   0.83676E+05
    31.19000     0.36345     1.45382   0.74598E+05
    31.19000     0.42403     1.45382   0.00000E+00
    31.19000     0.48461     1.45382   0.00000E+00
    31.19000     0.54518     1.45382   0.00000E+00
    31.19000     0.60576     1.45382   0.00000E+00
    31.19000     0.66633     1.45382   0.00000E+00
    31.19000     0.72691     1.45382   0.00000E+00
    31.19000     0.78748     1.45382   0.00000E+00
    31.19000     0.84806     1.45382   0.00000E+00
    31.19000     0.90864     1.45382   0.00000E+00
    31.19000     0.96921     1.45382   0.00000E+00
    31.19000     1.02979     1.45382   0.00000E+00
    31.19000     1.09036     1.45382   0.00000E+00
    31.19000     1.15094     1.45382   0.00000E+00
    31.19000     1.21151     1.45382   0.00000E+00
    31.19000     1.27209     1.45382   0.00000E+00
    31.19000     1.33266     1.45382   0.00000E+00
    31.19000     1.39324     1.45382   0.00000E+00
    31.19000     1.45382     1.45382   0.00000E+00
    31.19000     1.51439     1.45382   0.00000E+00
    31.19000    -1.51439     1.51439   0.00000E+00
    31.19000    -1.45382     1.51439   0.00000E+00
    31.19000    -1.39324     1.51439   0.00000E+00
    31.19000    -1.33266     1.51439   0.00000E+00
    31.19000    -1.27209     1.51439   0.00000E+00
    31.19000    -1.21151     1.51439   0.00000E+00
    31.19000    -1.15094     1.51439   0.00000E+00
    31.19000    -1.09036     1.51439   0.00000E+00
    31.19000    -1.02979     1.51439   0.00000E+00
    31.19000    -0.96921     1.51439   0.00000E+00
    31.19000    -0.90864     1.51439   0.00000E+00
    31.19000    -0.84806     1.51439   0.00000E+00
    31.19000    -0.78748     1.51439   0.00000E+00
    31.19000    -0.72691     1.51439   0.00000E+00
    31.19000    -0.66633     1.51439   0.00000E+00
    31.19000    -0.60576     1.51439   0.00000E+00
    31.19000    -0.54518     1.51439   0.00000E+00
    31.19000    -0.48461     1.51439   0.00000E+00
    31.19000    -0.42403     1.51439   0.00000E+00
    31.19000    -0.36345     1.51439   0.00000E+00
    31.19000    -0.30288     1.51439   0.00000E+00
    31.19000    -0.24230     1.51439   0.00000E+00
    31.19000    -0.18173     1.51439   0.00000E+00
    31.19000    -0.12115     1.51439   0.00000E+00
    31.19000    -0.06058     1.51439   0.00000E+00
    31.19000     0.00000     1.51439   0.00000E+00
    31.19000     0.06058     1.51439   0.00000E+00
    31.19000     0.12115     1.51439   0.00000E+00
    31.19000     0.18173     1.51439   0.00000E+00
    31.19000     0.24230     1.51439   0.00000E+00
    31.19000     0.30288     1.51439   0.00000E+00
    31.19000     0.36345     1.51439   0.00000E+00
    31.19000     0.42403     1.51439   0.00000E+00
    31.19000     0.48461     1.51439   0.00000E+00
    31.19000     0.54518     1.51439   0.00000E+00
    31.19000     0.60576     1.51439   0.00000E+00
    31.19000     0.66633     1.51439   0.00000E+00
    31.19000     0.72691     1.51439   0.00000E+00
    31.19000     0.78748     1.51439   0.00000E+00
    31.19000     0.84806     1.51439   0.00000E+00
    31.19000     0.90864     1.51439   0.00000E+00
    31.19000     0.96921     1.51439   0.00000E+00
    31.19000     1.02979     1.51439   0.00000E+00
    31.19000     1.09036     1.51439   0.00000E+00
    31.19000     1.15094     1.51439   0.00000E+00
    31.19000     1.21151     1.51439   0.00000E+00
    31.19000     1.27209     1.51439   0.00000E+00
    31.19000     1.33266     1.51439   0.00000E+00
    31.19000     1.39324     1.51439   0.00000E+00
    31.19000     1.45382     1.51439   0.00000E+00
    31.19000     1.51439     1.51439   0.00000E+00
