# Supplementary material for: Femtosecond concerted rotation of molecules on a 2D material interface
Source: Nat Commun. 2026 Feb 27;17:2110. doi: 10.1038/s41467-026-69801-6 (PMC12954116; doi:10.1038/s41467-026-69801-6)
Supplement: Supplementary file 6 — Source Data 4 [file 41467_2026_69801_MOESM6_ESM.zip › FigS22/GSDistance1400_pairPot.out]

40000
# export pairpotential
# alpha      beta     pairPotValue
     0.00000       0.00000  0.40000000000000E+11
     0.00000       0.00789  0.40000000000000E+11
     0.00000       0.01579  0.40000000000000E+11
     0.00000       0.02368  0.40000000000000E+11
     0.00000       0.03157  0.40000000000000E+11
     0.00000       0.03947  0.40000000000000E+11
     0.00000       0.04736  0.40000000000000E+11
     0.00000       0.05525  0.40000000000000E+11
     0.00000       0.06315  0.40000000000000E+11
     0.00000       0.07104  0.40000000000000E+11
     0.00000       0.07893  0.40000000000000E+11
     0.00000       0.08683  0.40000000000000E+11
     0.00000       0.09472  0.40000000000000E+11
     0.00000       0.10262  0.40000000000000E+11
     0.00000       0.11051  0.40000000000000E+11
     0.00000       0.11840  0.40000000000000E+11
     0.00000       0.12630  0.40000000000000E+11
     0.00000       0.13419  0.40000000000000E+11
     0.00000       0.14208  0.40000000000000E+11
     0.00000       0.14998  0.40000000000000E+11
     0.00000       0.15787  0.40000000000000E+11
     0.00000       0.16576  0.40000000000000E+11
     0.00000       0.17366  0.40000000000000E+11
     0.00000       0.18155  0.40000000000000E+11
     0.00000       0.18944  0.40000000000000E+11
     0.00000       0.19734  0.40000000000000E+11
     0.00000       0.20523  0.40000000000000E+11
     0.00000       0.21312  0.40000000000000E+11
     0.00000       0.22102  0.40000000000000E+11
     0.00000       0.22891  0.40000000000000E+11
     0.00000       0.23680  0.40000000000000E+11
     0.00000       0.24470  0.40000000000000E+11
     0.00000       0.25259  0.40000000000000E+11
     0.00000       0.26048  0.40000000000000E+11
     0.00000       0.26838  0.40000000000000E+11
     0.00000       0.27627  0.40000000000000E+11
     0.00000       0.28416  0.40000000000000E+11
     0.00000       0.29206  0.40000000000000E+11
     0.00000       0.29995  0.40000000000000E+11
     0.00000       0.30785  0.40000000000000E+11
     0.00000       0.31574  0.40000000000000E+11
     0.00000       0.32363  0.40000000000000E+11
     0.00000       0.33153  0.40000000000000E+11
     0.00000       0.33942  0.40000000000000E+11
     0.00000       0.34731  0.40000000000000E+11
     0.00000       0.35521  0.40000000000000E+11
     0.00000       0.36310  0.40000000000000E+11
     0.00000       0.37099  0.40000000000000E+11
     0.00000       0.37889  0.40000000000000E+11
     0.00000       0.38678  0.40000000000000E+11
     0.00000       0.39467  0.40000000000000E+11
     0.00000       0.40257  0.40000000000000E+11
     0.00000       0.41046  0.40000000000000E+11
     0.00000       0.41835  0.40000000000000E+11
     0.00000       0.42625  0.40000000000000E+11
     0.00000       0.43414  0.40000000000000E+11
     0.00000       0.44203  0.26602908559921E+03
     0.00000       0.44993  0.22802430440764E+03
     0.00000       0.45782  0.19682340585073E+03
     0.00000       0.46571  0.17115294171175E+03
     0.00000       0.47361  0.14994834003049E+03
     0.00000       0.48150  0.13233878044205E+03
     0.00000       0.48939  0.11762283431232E+03
     0.00000       0.49729  0.10524157884337E+03
     0.00000       0.50518  0.94752499943131E+02
     0.00000       0.51308  0.85805771797570E+02
     0.00000       0.52097  0.78123632776347E+02
     0.00000       0.52886  0.71483150843661E+02
     0.00000       0.53676  0.40000000000000E+11
     0.00000       0.54465  0.40000000000000E+11
     0.00000       0.55254  0.40000000000000E+11
     0.00000       0.56044  0.40000000000000E+11
     0.00000       0.56833  0.40000000000000E+11
     0.00000       0.57622  0.40000000000000E+11
     0.00000       0.58412  0.40000000000000E+11
     0.00000       0.59201  0.40000000000000E+11
     0.00000       0.59990  0.40000000000000E+11
     0.00000       0.60780  0.40000000000000E+11
     0.00000       0.61569  0.40000000000000E+11
     0.00000       0.62358  0.40000000000000E+11
     0.00000       0.63148  0.40000000000000E+11
     0.00000       0.63937  0.40000000000000E+11
     0.00000       0.64726  0.40000000000000E+11
     0.00000       0.65516  0.40000000000000E+11
     0.00000       0.66305  0.40000000000000E+11
     0.00000       0.67094  0.40000000000000E+11
     0.00000       0.67884  0.40000000000000E+11
     0.00000       0.68673  0.40000000000000E+11
     0.00000       0.69463  0.40000000000000E+11
     0.00000       0.70252  0.40000000000000E+11
     0.00000       0.71041  0.40000000000000E+11
     0.00000       0.71831  0.13165834206513E+02
     0.00000       0.72620  0.11937867996750E+02
     0.00000       0.73409  0.10812591094605E+02
     0.00000       0.74199  0.98124043654711E+01
     0.00000       0.74988  0.89554547590431E+01
     0.00000       0.75777  0.82556546245579E+01
     0.00000       0.76567  0.77230933541373E+01
     0.00000       0.77356  0.73646194304535E+01
     0.00000       0.78145  0.71844180253240E+01
     0.00000       0.78935  0.71844600376852E+01
     0.00000       0.79724  0.73647450185510E+01
     0.00000       0.80513  0.77233011130802E+01
     0.00000       0.81303  0.82559420281731E+01
     0.00000       0.82092  0.89558179132634E+01
     0.00000       0.82881  0.98128377269501E+01
     0.00000       0.83671  0.10813087223991E+02
     0.00000       0.84460  0.11938417439713E+02
     0.00000       0.85249  0.13166425614513E+02
     0.00000       0.86039  0.40000000000000E+11
     0.00000       0.86828  0.40000000000000E+11
     0.00000       0.87617  0.40000000000000E+11
     0.00000       0.88407  0.40000000000000E+11
     0.00000       0.89196  0.40000000000000E+11
     0.00000       0.89986  0.40000000000000E+11
     0.00000       0.90775  0.40000000000000E+11
     0.00000       0.91564  0.40000000000000E+11
     0.00000       0.92354  0.40000000000000E+11
     0.00000       0.93143  0.40000000000000E+11
     0.00000       0.93932  0.40000000000000E+11
     0.00000       0.94722  0.40000000000000E+11
     0.00000       0.95511  0.40000000000000E+11
     0.00000       0.96300  0.40000000000000E+11
     0.00000       0.97090  0.40000000000000E+11
     0.00000       0.97879  0.40000000000000E+11
     0.00000       0.98668  0.40000000000000E+11
     0.00000       0.99458  0.40000000000000E+11
     0.00000       1.00247  0.40000000000000E+11
     0.00000       1.01036  0.40000000000000E+11
     0.00000       1.01826  0.40000000000000E+11
     0.00000       1.02615  0.40000000000000E+11
     0.00000       1.03404  0.40000000000000E+11
     0.00000       1.04194  0.71486028237705E+02
     0.00000       1.04983  0.78126949875497E+02
     0.00000       1.05772  0.85809621858753E+02
     0.00000       1.06562  0.94756998268330E+02
     0.00000       1.07351  0.10524686999288E+03
     0.00000       1.08141  0.11762910092635E+03
     0.00000       1.08930  0.13234625359345E+03
     0.00000       1.09719  0.14995731089651E+03
     0.00000       1.10509  0.17116377407421E+03
     0.00000       1.11298  0.19683654837333E+03
     0.00000       1.12087  0.22804030053241E+03
     0.00000       1.12877  0.26604857673303E+03
     0.00000       1.13666  0.40000000000000E+11
     0.00000       1.14455  0.40000000000000E+11
     0.00000       1.15245  0.40000000000000E+11
     0.00000       1.16034  0.40000000000000E+11
     0.00000       1.16823  0.40000000000000E+11
     0.00000       1.17613  0.40000000000000E+11
     0.00000       1.18402  0.40000000000000E+11
     0.00000       1.19191  0.40000000000000E+11
     0.00000       1.19981  0.40000000000000E+11
     0.00000       1.20770  0.40000000000000E+11
     0.00000       1.21559  0.40000000000000E+11
     0.00000       1.22349  0.40000000000000E+11
     0.00000       1.23138  0.40000000000000E+11
     0.00000       1.23927  0.40000000000000E+11
     0.00000       1.24717  0.40000000000000E+11
     0.00000       1.25506  0.40000000000000E+11
     0.00000       1.26295  0.40000000000000E+11
     0.00000       1.27085  0.40000000000000E+11
     0.00000       1.27874  0.40000000000000E+11
     0.00000       1.28664  0.40000000000000E+11
     0.00000       1.29453  0.40000000000000E+11
     0.00000       1.30242  0.40000000000000E+11
     0.00000       1.31032  0.40000000000000E+11
     0.00000       1.31821  0.40000000000000E+11
     0.00000       1.32610  0.40000000000000E+11
     0.00000       1.33400  0.40000000000000E+11
     0.00000       1.34189  0.40000000000000E+11
     0.00000       1.34978  0.40000000000000E+11
     0.00000       1.35768  0.40000000000000E+11
     0.00000       1.36557  0.40000000000000E+11
     0.00000       1.37346  0.40000000000000E+11
     0.00000       1.38136  0.40000000000000E+11
     0.00000       1.38925  0.40000000000000E+11
     0.00000       1.39714  0.40000000000000E+11
     0.00000       1.40504  0.40000000000000E+11
     0.00000       1.41293  0.40000000000000E+11
     0.00000       1.42082  0.40000000000000E+11
     0.00000       1.42872  0.40000000000000E+11
     0.00000       1.43661  0.40000000000000E+11
     0.00000       1.44450  0.40000000000000E+11
     0.00000       1.45240  0.40000000000000E+11
     0.00000       1.46029  0.40000000000000E+11
     0.00000       1.46818  0.40000000000000E+11
     0.00000       1.47608  0.40000000000000E+11
     0.00000       1.48397  0.40000000000000E+11
     0.00000       1.49187  0.40000000000000E+11
     0.00000       1.49976  0.40000000000000E+11
     0.00000       1.50765  0.40000000000000E+11
     0.00000       1.51555  0.40000000000000E+11
     0.00000       1.52344  0.40000000000000E+11
     0.00000       1.53133  0.40000000000000E+11
     0.00000       1.53923  0.40000000000000E+11
     0.00000       1.54712  0.40000000000000E+11
     0.00000       1.55501  0.40000000000000E+11
     0.00000       1.56291  0.40000000000000E+11
     0.00000       1.57080  0.40000000000000E+11
     0.00789       0.00000  0.40000000000000E+11
     0.00789       0.00789  0.40000000000000E+11
     0.00789       0.01579  0.40000000000000E+11
     0.00789       0.02368  0.40000000000000E+11
     0.00789       0.03157  0.40000000000000E+11
     0.00789       0.03947  0.40000000000000E+11
     0.00789       0.04736  0.40000000000000E+11
     0.00789       0.05525  0.40000000000000E+11
     0.00789       0.06315  0.40000000000000E+11
     0.00789       0.07104  0.40000000000000E+11
     0.00789       0.07893  0.40000000000000E+11
     0.00789       0.08683  0.40000000000000E+11
     0.00789       0.09472  0.40000000000000E+11
     0.00789       0.10262  0.40000000000000E+11
     0.00789       0.11051  0.40000000000000E+11
     0.00789       0.11840  0.40000000000000E+11
     0.00789       0.12630  0.40000000000000E+11
     0.00789       0.13419  0.40000000000000E+11
     0.00789       0.14208  0.40000000000000E+11
     0.00789       0.14998  0.40000000000000E+11
     0.00789       0.15787  0.40000000000000E+11
     0.00789       0.16576  0.40000000000000E+11
     0.00789       0.17366  0.40000000000000E+11
     0.00789       0.18155  0.40000000000000E+11
     0.00789       0.18944  0.40000000000000E+11
     0.00789       0.19734  0.40000000000000E+11
     0.00789       0.20523  0.40000000000000E+11
     0.00789       0.21312  0.40000000000000E+11
     0.00789       0.22102  0.40000000000000E+11
     0.00789       0.22891  0.40000000000000E+11
     0.00789       0.23680  0.40000000000000E+11
     0.00789       0.24470  0.40000000000000E+11
     0.00789       0.25259  0.40000000000000E+11
     0.00789       0.26048  0.40000000000000E+11
     0.00789       0.26838  0.40000000000000E+11
     0.00789       0.27627  0.40000000000000E+11
     0.00789       0.28416  0.40000000000000E+11
     0.00789       0.29206  0.40000000000000E+11
     0.00789       0.29995  0.40000000000000E+11
     0.00789       0.30785  0.40000000000000E+11
     0.00789       0.31574  0.40000000000000E+11
     0.00789       0.32363  0.40000000000000E+11
     0.00789       0.33153  0.40000000000000E+11
     0.00789       0.33942  0.40000000000000E+11
     0.00789       0.34731  0.40000000000000E+11
     0.00789       0.35521  0.40000000000000E+11
     0.00789       0.36310  0.40000000000000E+11
     0.00789       0.37099  0.40000000000000E+11
     0.00789       0.37889  0.40000000000000E+11
     0.00789       0.38678  0.40000000000000E+11
     0.00789       0.39467  0.40000000000000E+11
     0.00789       0.40257  0.40000000000000E+11
     0.00789       0.41046  0.40000000000000E+11
     0.00789       0.41835  0.40000000000000E+11
     0.00789       0.42625  0.40000000000000E+11
     0.00789       0.43414  0.27557560469176E+03
     0.00789       0.44203  0.23691709085429E+03
     0.00789       0.44993  0.20514063463881E+03
     0.00789       0.45782  0.17894960710150E+03
     0.00789       0.46571  0.15726323109817E+03
     0.00789       0.47361  0.13920009129324E+03
     0.00789       0.48150  0.12405239496230E+03
     0.00789       0.48939  0.11125779084634E+03
     0.00789       0.49729  0.10037210653727E+03
     0.00789       0.50518  0.91044623116581E+02
     0.00789       0.51308  0.82996638560844E+02
     0.00789       0.52097  0.76003652731299E+02
     0.00789       0.52886  0.40000000000000E+11
     0.00789       0.53676  0.40000000000000E+11
     0.00789       0.54465  0.40000000000000E+11
     0.00789       0.55254  0.40000000000000E+11
     0.00789       0.56044  0.40000000000000E+11
     0.00789       0.56833  0.40000000000000E+11
     0.00789       0.57622  0.40000000000000E+11
     0.00789       0.58412  0.40000000000000E+11
     0.00789       0.59201  0.40000000000000E+11
     0.00789       0.59990  0.40000000000000E+11
     0.00789       0.60780  0.40000000000000E+11
     0.00789       0.61569  0.40000000000000E+11
     0.00789       0.62358  0.40000000000000E+11
     0.00789       0.63148  0.40000000000000E+11
     0.00789       0.63937  0.40000000000000E+11
     0.00789       0.64726  0.40000000000000E+11
     0.00789       0.65516  0.40000000000000E+11
     0.00789       0.66305  0.40000000000000E+11
     0.00789       0.67094  0.40000000000000E+11
     0.00789       0.67884  0.40000000000000E+11
     0.00789       0.68673  0.40000000000000E+11
     0.00789       0.69463  0.40000000000000E+11
     0.00789       0.70252  0.40000000000000E+11
     0.00789       0.71041  0.40000000000000E+11
     0.00789       0.71831  0.12512083622055E+02
     0.00789       0.72620  0.11306376591113E+02
     0.00789       0.73409  0.10224666214553E+02
     0.00789       0.74199  0.92869465706526E+01
     0.00789       0.74988  0.85081395330617E+01
     0.00789       0.75777  0.78986367787179E+01
     0.00789       0.76567  0.74650412161523E+01
     0.00789       0.77356  0.72109084561398E+01
     0.00789       0.78145  0.71373531768089E+01
     0.00789       0.78935  0.72434408859045E+01
     0.00789       0.79724  0.75263312872726E+01
     0.00789       0.80513  0.79811778084827E+01
     0.00789       0.81303  0.86008229593678E+01
     0.00789       0.82092  0.93753648789382E+01
     0.00789       0.82881  0.10291708614189E+02
     0.00789       0.83671  0.11333254768677E+02
     0.00789       0.84460  0.12479911363147E+02
     0.00789       0.85249  0.40000000000000E+11
     0.00789       0.86039  0.40000000000000E+11
     0.00789       0.86828  0.40000000000000E+11
     0.00789       0.87617  0.40000000000000E+11
     0.00789       0.88407  0.40000000000000E+11
     0.00789       0.89196  0.40000000000000E+11
     0.00789       0.89986  0.40000000000000E+11
     0.00789       0.90775  0.40000000000000E+11
     0.00789       0.91564  0.40000000000000E+11
     0.00789       0.92354  0.40000000000000E+11
     0.00789       0.93143  0.40000000000000E+11
     0.00789       0.93932  0.40000000000000E+11
     0.00789       0.94722  0.40000000000000E+11
     0.00789       0.95511  0.40000000000000E+11
     0.00789       0.96300  0.40000000000000E+11
     0.00789       0.97090  0.40000000000000E+11
     0.00789       0.97879  0.40000000000000E+11
     0.00789       0.98668  0.40000000000000E+11
     0.00789       0.99458  0.40000000000000E+11
     0.00789       1.00247  0.40000000000000E+11
     0.00789       1.01036  0.40000000000000E+11
     0.00789       1.01826  0.40000000000000E+11
     0.00789       1.02615  0.61554083886959E+02
     0.00789       1.03404  0.67011733778035E+02
     0.00789       1.04194  0.73315724307958E+02
     0.00789       1.04983  0.80645595263826E+02
     0.00789       1.05772  0.89222518574955E+02
     0.00789       1.06562  0.99322681491886E+02
     0.00789       1.07351  0.11129388144941E+03
     0.00789       1.08141  0.12557528118601E+03
     0.00789       1.08930  0.14272006253133E+03
     0.00789       1.09719  0.16342029189927E+03
     0.00789       1.10509  0.18853245689037E+03
     0.00789       1.11298  0.21910045164646E+03
     0.00789       1.12087  0.25636950613425E+03
     0.00789       1.12877  0.40000000000000E+11
     0.00789       1.13666  0.40000000000000E+11
     0.00789       1.14455  0.40000000000000E+11
     0.00789       1.15245  0.40000000000000E+11
     0.00789       1.16034  0.40000000000000E+11
     0.00789       1.16823  0.40000000000000E+11
     0.00789       1.17613  0.40000000000000E+11
     0.00789       1.18402  0.40000000000000E+11
     0.00789       1.19191  0.40000000000000E+11
     0.00789       1.19981  0.40000000000000E+11
     0.00789       1.20770  0.40000000000000E+11
     0.00789       1.21559  0.40000000000000E+11
     0.00789       1.22349  0.40000000000000E+11
     0.00789       1.23138  0.40000000000000E+11
     0.00789       1.23927  0.40000000000000E+11
     0.00789       1.24717  0.40000000000000E+11
     0.00789       1.25506  0.40000000000000E+11
     0.00789       1.26295  0.40000000000000E+11
     0.00789       1.27085  0.40000000000000E+11
     0.00789       1.27874  0.40000000000000E+11
     0.00789       1.28664  0.40000000000000E+11
     0.00789       1.29453  0.40000000000000E+11
     0.00789       1.30242  0.40000000000000E+11
     0.00789       1.31032  0.40000000000000E+11
     0.00789       1.31821  0.40000000000000E+11
     0.00789       1.32610  0.40000000000000E+11
     0.00789       1.33400  0.40000000000000E+11
     0.00789       1.34189  0.40000000000000E+11
     0.00789       1.34978  0.40000000000000E+11
     0.00789       1.35768  0.40000000000000E+11
     0.00789       1.36557  0.40000000000000E+11
     0.00789       1.37346  0.40000000000000E+11
     0.00789       1.38136  0.40000000000000E+11
     0.00789       1.38925  0.40000000000000E+11
     0.00789       1.39714  0.40000000000000E+11
     0.00789       1.40504  0.40000000000000E+11
     0.00789       1.41293  0.40000000000000E+11
     0.00789       1.42082  0.40000000000000E+11
     0.00789       1.42872  0.40000000000000E+11
     0.00789       1.43661  0.40000000000000E+11
     0.00789       1.44450  0.40000000000000E+11
     0.00789       1.45240  0.40000000000000E+11
     0.00789       1.46029  0.40000000000000E+11
     0.00789       1.46818  0.40000000000000E+11
     0.00789       1.47608  0.40000000000000E+11
     0.00789       1.48397  0.40000000000000E+11
     0.00789       1.49187  0.40000000000000E+11
     0.00789       1.49976  0.40000000000000E+11
     0.00789       1.50765  0.40000000000000E+11
     0.00789       1.51555  0.40000000000000E+11
     0.00789       1.52344  0.40000000000000E+11
     0.00789       1.53133  0.40000000000000E+11
     0.00789       1.53923  0.40000000000000E+11
     0.00789       1.54712  0.40000000000000E+11
     0.00789       1.55501  0.40000000000000E+11
     0.00789       1.56291  0.40000000000000E+11
     0.00789       1.57080  0.40000000000000E+11
     0.01579       0.00000  0.40000000000000E+11
     0.01579       0.00789  0.40000000000000E+11
     0.01579       0.01579  0.40000000000000E+11
     0.01579       0.02368  0.40000000000000E+11
     0.01579       0.03157  0.40000000000000E+11
     0.01579       0.03947  0.40000000000000E+11
     0.01579       0.04736  0.40000000000000E+11
     0.01579       0.05525  0.40000000000000E+11
     0.01579       0.06315  0.40000000000000E+11
     0.01579       0.07104  0.40000000000000E+11
     0.01579       0.07893  0.40000000000000E+11
     0.01579       0.08683  0.40000000000000E+11
     0.01579       0.09472  0.40000000000000E+11
     0.01579       0.10262  0.40000000000000E+11
     0.01579       0.11051  0.40000000000000E+11
     0.01579       0.11840  0.40000000000000E+11
     0.01579       0.12630  0.40000000000000E+11
     0.01579       0.13419  0.40000000000000E+11
     0.01579       0.14208  0.40000000000000E+11
     0.01579       0.14998  0.40000000000000E+11
     0.01579       0.15787  0.40000000000000E+11
     0.01579       0.16576  0.40000000000000E+11
     0.01579       0.17366  0.40000000000000E+11
     0.01579       0.18155  0.40000000000000E+11
     0.01579       0.18944  0.40000000000000E+11
     0.01579       0.19734  0.40000000000000E+11
     0.01579       0.20523  0.40000000000000E+11
     0.01579       0.21312  0.40000000000000E+11
     0.01579       0.22102  0.40000000000000E+11
     0.01579       0.22891  0.40000000000000E+11
     0.01579       0.23680  0.40000000000000E+11
     0.01579       0.24470  0.40000000000000E+11
     0.01579       0.25259  0.40000000000000E+11
     0.01579       0.26048  0.40000000000000E+11
     0.01579       0.26838  0.40000000000000E+11
     0.01579       0.27627  0.40000000000000E+11
     0.01579       0.28416  0.40000000000000E+11
     0.01579       0.29206  0.40000000000000E+11
     0.01579       0.29995  0.40000000000000E+11
     0.01579       0.30785  0.40000000000000E+11
     0.01579       0.31574  0.40000000000000E+11
     0.01579       0.32363  0.40000000000000E+11
     0.01579       0.33153  0.40000000000000E+11
     0.01579       0.33942  0.40000000000000E+11
     0.01579       0.34731  0.40000000000000E+11
     0.01579       0.35521  0.40000000000000E+11
     0.01579       0.36310  0.40000000000000E+11
     0.01579       0.37099  0.40000000000000E+11
     0.01579       0.37889  0.40000000000000E+11
     0.01579       0.38678  0.40000000000000E+11
     0.01579       0.39467  0.40000000000000E+11
     0.01579       0.40257  0.40000000000000E+11
     0.01579       0.41046  0.40000000000000E+11
     0.01579       0.41835  0.40000000000000E+11
     0.01579       0.42625  0.28499916440507E+03
     0.01579       0.43414  0.24576297681717E+03
     0.01579       0.44203  0.21346341621180E+03
     0.01579       0.44993  0.18678563365539E+03
     0.01579       0.45782  0.16463703956509E+03
     0.01579       0.46571  0.14612927130257E+03
     0.01579       0.47361  0.13055106445326E+03
     0.01579       0.48150  0.11733882706885E+03
     0.01579       0.48939  0.10604827599643E+03
     0.01579       0.49729  0.96328767894167E+02
     0.01579       0.50518  0.87901107625174E+02
     0.01579       0.51308  0.40000000000000E+11
     0.01579       0.52097  0.40000000000000E+11
     0.01579       0.52886  0.40000000000000E+11
     0.01579       0.53676  0.40000000000000E+11
     0.01579       0.54465  0.40000000000000E+11
     0.01579       0.55254  0.40000000000000E+11
     0.01579       0.56044  0.40000000000000E+11
     0.01579       0.56833  0.40000000000000E+11
     0.01579       0.57622  0.40000000000000E+11
     0.01579       0.58412  0.40000000000000E+11
     0.01579       0.59201  0.40000000000000E+11
     0.01579       0.59990  0.40000000000000E+11
     0.01579       0.60780  0.40000000000000E+11
     0.01579       0.61569  0.40000000000000E+11
     0.01579       0.62358  0.40000000000000E+11
     0.01579       0.63148  0.40000000000000E+11
     0.01579       0.63937  0.40000000000000E+11
     0.01579       0.64726  0.40000000000000E+11
     0.01579       0.65516  0.40000000000000E+11
     0.01579       0.66305  0.40000000000000E+11
     0.01579       0.67094  0.40000000000000E+11
     0.01579       0.67884  0.40000000000000E+11
     0.01579       0.68673  0.40000000000000E+11
     0.01579       0.69463  0.40000000000000E+11
     0.01579       0.70252  0.40000000000000E+11
     0.01579       0.71041  0.13049753339422E+02
     0.01579       0.71831  0.11767732100588E+02
     0.01579       0.72620  0.10607644087156E+02
     0.01579       0.73409  0.95916333740394E+01
     0.01579       0.74199  0.87358192017643E+01
     0.01579       0.74988  0.80510047887128E+01
     0.01579       0.75777  0.75436073152015E+01
     0.01579       0.76567  0.72165838820016E+01
     0.01579       0.77356  0.70702076861433E+01
     0.01579       0.78145  0.71026139154989E+01
     0.01579       0.78935  0.73100854561766E+01
     0.01579       0.79724  0.76870879654376E+01
     0.01579       0.80513  0.82260969421722E+01
     0.01579       0.81303  0.89172902358975E+01
     0.01579       0.82092  0.97482100510411E+01
     0.01579       0.82881  0.10703527746240E+02
     0.01579       0.83671  0.11765067061879E+02
     0.01579       0.84460  0.12912246348991E+02
     0.01579       0.85249  0.40000000000000E+11
     0.01579       0.86039  0.40000000000000E+11
     0.01579       0.86828  0.40000000000000E+11
     0.01579       0.87617  0.40000000000000E+11
     0.01579       0.88407  0.40000000000000E+11
     0.01579       0.89196  0.40000000000000E+11
     0.01579       0.89986  0.40000000000000E+11
     0.01579       0.90775  0.40000000000000E+11
     0.01579       0.91564  0.40000000000000E+11
     0.01579       0.92354  0.40000000000000E+11
     0.01579       0.93143  0.40000000000000E+11
     0.01579       0.93932  0.40000000000000E+11
     0.01579       0.94722  0.40000000000000E+11
     0.01579       0.95511  0.40000000000000E+11
     0.01579       0.96300  0.40000000000000E+11
     0.01579       0.97090  0.40000000000000E+11
     0.01579       0.97879  0.40000000000000E+11
     0.01579       0.98668  0.40000000000000E+11
     0.01579       0.99458  0.40000000000000E+11
     0.01579       1.00247  0.40000000000000E+11
     0.01579       1.01036  0.52994842001940E+02
     0.01579       1.01826  0.57461214819170E+02
     0.01579       1.02615  0.62612551019697E+02
     0.01579       1.03404  0.68594244267800E+02
     0.01579       1.04194  0.75583453036573E+02
     0.01579       1.04983  0.83799161456756E+02
     0.01579       1.05772  0.93515113998615E+02
     0.01579       1.06562  0.10507570979827E+03
     0.01579       1.07351  0.11891482846250E+03
     0.01579       1.08141  0.13557735017274E+03
     0.01579       1.08930  0.15574271685736E+03
     0.01579       1.09719  0.18024905779155E+03
     0.01579       1.10509  0.21011479675203E+03
     0.01579       1.11298  0.24655154732946E+03
     0.01579       1.12087  0.40000000000000E+11
     0.01579       1.12877  0.40000000000000E+11
     0.01579       1.13666  0.40000000000000E+11
     0.01579       1.14455  0.40000000000000E+11
     0.01579       1.15245  0.40000000000000E+11
     0.01579       1.16034  0.40000000000000E+11
     0.01579       1.16823  0.40000000000000E+11
     0.01579       1.17613  0.40000000000000E+11
     0.01579       1.18402  0.40000000000000E+11
     0.01579       1.19191  0.40000000000000E+11
     0.01579       1.19981  0.40000000000000E+11
     0.01579       1.20770  0.40000000000000E+11
     0.01579       1.21559  0.40000000000000E+11
     0.01579       1.22349  0.40000000000000E+11
     0.01579       1.23138  0.40000000000000E+11
     0.01579       1.23927  0.40000000000000E+11
     0.01579       1.24717  0.40000000000000E+11
     0.01579       1.25506  0.40000000000000E+11
     0.01579       1.26295  0.40000000000000E+11
     0.01579       1.27085  0.40000000000000E+11
     0.01579       1.27874  0.40000000000000E+11
     0.01579       1.28664  0.40000000000000E+11
     0.01579       1.29453  0.40000000000000E+11
     0.01579       1.30242  0.40000000000000E+11
     0.01579       1.31032  0.40000000000000E+11
     0.01579       1.31821  0.40000000000000E+11
     0.01579       1.32610  0.40000000000000E+11
     0.01579       1.33400  0.40000000000000E+11
     0.01579       1.34189  0.40000000000000E+11
     0.01579       1.34978  0.40000000000000E+11
     0.01579       1.35768  0.40000000000000E+11
     0.01579       1.36557  0.40000000000000E+11
     0.01579       1.37346  0.40000000000000E+11
     0.01579       1.38136  0.40000000000000E+11
     0.01579       1.38925  0.40000000000000E+11
     0.01579       1.39714  0.40000000000000E+11
     0.01579       1.40504  0.40000000000000E+11
     0.01579       1.41293  0.40000000000000E+11
     0.01579       1.42082  0.40000000000000E+11
     0.01579       1.42872  0.40000000000000E+11
     0.01579       1.43661  0.40000000000000E+11
     0.01579       1.44450  0.40000000000000E+11
     0.01579       1.45240  0.40000000000000E+11
     0.01579       1.46029  0.40000000000000E+11
     0.01579       1.46818  0.40000000000000E+11
     0.01579       1.47608  0.40000000000000E+11
     0.01579       1.48397  0.40000000000000E+11
     0.01579       1.49187  0.40000000000000E+11
     0.01579       1.49976  0.40000000000000E+11
     0.01579       1.50765  0.40000000000000E+11
     0.01579       1.51555  0.40000000000000E+11
     0.01579       1.52344  0.40000000000000E+11
     0.01579       1.53133  0.40000000000000E+11
     0.01579       1.53923  0.40000000000000E+11
     0.01579       1.54712  0.40000000000000E+11
     0.01579       1.55501  0.40000000000000E+11
     0.01579       1.56291  0.40000000000000E+11
     0.01579       1.57080  0.40000000000000E+11
     0.02368       0.00000  0.40000000000000E+11
     0.02368       0.00789  0.40000000000000E+11
     0.02368       0.01579  0.40000000000000E+11
     0.02368       0.02368  0.40000000000000E+11
     0.02368       0.03157  0.40000000000000E+11
     0.02368       0.03947  0.40000000000000E+11
     0.02368       0.04736  0.40000000000000E+11
     0.02368       0.05525  0.40000000000000E+11
     0.02368       0.06315  0.40000000000000E+11
     0.02368       0.07104  0.40000000000000E+11
     0.02368       0.07893  0.40000000000000E+11
     0.02368       0.08683  0.40000000000000E+11
     0.02368       0.09472  0.40000000000000E+11
     0.02368       0.10262  0.40000000000000E+11
     0.02368       0.11051  0.40000000000000E+11
     0.02368       0.11840  0.40000000000000E+11
     0.02368       0.12630  0.40000000000000E+11
     0.02368       0.13419  0.40000000000000E+11
     0.02368       0.14208  0.40000000000000E+11
     0.02368       0.14998  0.40000000000000E+11
     0.02368       0.15787  0.40000000000000E+11
     0.02368       0.16576  0.40000000000000E+11
     0.02368       0.17366  0.40000000000000E+11
     0.02368       0.18155  0.40000000000000E+11
     0.02368       0.18944  0.40000000000000E+11
     0.02368       0.19734  0.40000000000000E+11
     0.02368       0.20523  0.40000000000000E+11
     0.02368       0.21312  0.40000000000000E+11
     0.02368       0.22102  0.40000000000000E+11
     0.02368       0.22891  0.40000000000000E+11
     0.02368       0.23680  0.40000000000000E+11
     0.02368       0.24470  0.40000000000000E+11
     0.02368       0.25259  0.40000000000000E+11
     0.02368       0.26048  0.40000000000000E+11
     0.02368       0.26838  0.40000000000000E+11
     0.02368       0.27627  0.40000000000000E+11
     0.02368       0.28416  0.40000000000000E+11
     0.02368       0.29206  0.40000000000000E+11
     0.02368       0.29995  0.40000000000000E+11
     0.02368       0.30785  0.40000000000000E+11
     0.02368       0.31574  0.40000000000000E+11
     0.02368       0.32363  0.40000000000000E+11
     0.02368       0.33153  0.40000000000000E+11
     0.02368       0.33942  0.40000000000000E+11
     0.02368       0.34731  0.40000000000000E+11
     0.02368       0.35521  0.40000000000000E+11
     0.02368       0.36310  0.40000000000000E+11
     0.02368       0.37099  0.40000000000000E+11
     0.02368       0.37889  0.40000000000000E+11
     0.02368       0.38678  0.40000000000000E+11
     0.02368       0.39467  0.40000000000000E+11
     0.02368       0.40257  0.40000000000000E+11
     0.02368       0.41046  0.40000000000000E+11
     0.02368       0.41835  0.29430969225583E+03
     0.02368       0.42625  0.25456124407749E+03
     0.02368       0.43414  0.22178234898867E+03
     0.02368       0.44203  0.19464472616949E+03
     0.02368       0.44993  0.17204816374234E+03
     0.02368       0.45782  0.15310078344705E+03
     0.02368       0.46571  0.13709051758724E+03
     0.02368       0.47361  0.12345449055908E+03
     0.02368       0.48150  0.11174961856910E+03
     0.02368       0.48939  0.10162605822918E+03
     0.02368       0.49729  0.92804317985333E+02
     0.02368       0.50518  0.40000000000000E+11
     0.02368       0.51308  0.40000000000000E+11
     0.02368       0.52097  0.40000000000000E+11
     0.02368       0.52886  0.40000000000000E+11
     0.02368       0.53676  0.40000000000000E+11
     0.02368       0.54465  0.40000000000000E+11
     0.02368       0.55254  0.40000000000000E+11
     0.02368       0.56044  0.40000000000000E+11
     0.02368       0.56833  0.40000000000000E+11
     0.02368       0.57622  0.40000000000000E+11
     0.02368       0.58412  0.40000000000000E+11
     0.02368       0.59201  0.40000000000000E+11
     0.02368       0.59990  0.40000000000000E+11
     0.02368       0.60780  0.40000000000000E+11
     0.02368       0.61569  0.40000000000000E+11
     0.02368       0.62358  0.40000000000000E+11
     0.02368       0.63148  0.40000000000000E+11
     0.02368       0.63937  0.40000000000000E+11
     0.02368       0.64726  0.40000000000000E+11
     0.02368       0.65516  0.40000000000000E+11
     0.02368       0.66305  0.40000000000000E+11
     0.02368       0.67094  0.40000000000000E+11
     0.02368       0.67884  0.40000000000000E+11
     0.02368       0.68673  0.40000000000000E+11
     0.02368       0.69463  0.40000000000000E+11
     0.02368       0.70252  0.13546099416307E+02
     0.02368       0.71041  0.12192458882790E+02
     0.02368       0.71831  0.10957778978435E+02
     0.02368       0.72620  0.98666432743348E+01
     0.02368       0.73409  0.89365400154087E+01
     0.02368       0.74199  0.81787798599247E+01
     0.02368       0.74988  0.75996457761985E+01
     0.02368       0.75777  0.72015241613579E+01
     0.02368       0.76567  0.69838622974524E+01
     0.02368       0.77356  0.69438723220188E+01
     0.02368       0.78145  0.70769570123195E+01
     0.02368       0.78935  0.73768727791983E+01
     0.02368       0.79724  0.78356760323865E+01
     0.02368       0.80513  0.84435251606188E+01
     0.02368       0.81303  0.91884342178037E+01
     0.02368       0.82092  0.10056095433158E+02
     0.02368       0.82881  0.11029901633587E+02
     0.02368       0.83671  0.12091298611699E+02
     0.02368       0.84460  0.13220570776538E+02
     0.02368       0.85249  0.40000000000000E+11
     0.02368       0.86039  0.40000000000000E+11
     0.02368       0.86828  0.40000000000000E+11
     0.02368       0.87617  0.40000000000000E+11
     0.02368       0.88407  0.40000000000000E+11
     0.02368       0.89196  0.40000000000000E+11
     0.02368       0.89986  0.40000000000000E+11
     0.02368       0.90775  0.40000000000000E+11
     0.02368       0.91564  0.40000000000000E+11
     0.02368       0.92354  0.40000000000000E+11
     0.02368       0.93143  0.40000000000000E+11
     0.02368       0.93932  0.40000000000000E+11
     0.02368       0.94722  0.40000000000000E+11
     0.02368       0.95511  0.40000000000000E+11
     0.02368       0.96300  0.40000000000000E+11
     0.02368       0.97090  0.40000000000000E+11
     0.02368       0.97879  0.40000000000000E+11
     0.02368       0.98668  0.40000000000000E+11
     0.02368       0.99458  0.45621730362163E+02
     0.02368       1.00247  0.49261940532999E+02
     0.02368       1.01036  0.53453405396635E+02
     0.02368       1.01826  0.58314300750027E+02
     0.02368       1.02615  0.63987320292117E+02
     0.02368       1.03404  0.70647029840796E+02
     0.02368       1.04194  0.78509667567023E+02
     0.02368       1.04983  0.87845564393211E+02
     0.02368       1.05772  0.98994280347974E+02
     0.02368       1.06562  0.11238244130050E+03
     0.02368       1.07351  0.12854405608763E+03
     0.02368       1.08141  0.14814269420821E+03
     0.02368       1.08930  0.17199412481383E+03
     0.02368       1.09719  0.20108651449134E+03
     0.02368       1.10509  0.23659239691705E+03
     0.02368       1.11298  0.40000000000000E+11
     0.02368       1.12087  0.40000000000000E+11
     0.02368       1.12877  0.40000000000000E+11
     0.02368       1.13666  0.40000000000000E+11
     0.02368       1.14455  0.40000000000000E+11
     0.02368       1.15245  0.40000000000000E+11
     0.02368       1.16034  0.40000000000000E+11
     0.02368       1.16823  0.40000000000000E+11
     0.02368       1.17613  0.40000000000000E+11
     0.02368       1.18402  0.40000000000000E+11
     0.02368       1.19191  0.40000000000000E+11
     0.02368       1.19981  0.40000000000000E+11
     0.02368       1.20770  0.40000000000000E+11
     0.02368       1.21559  0.40000000000000E+11
     0.02368       1.22349  0.40000000000000E+11
     0.02368       1.23138  0.40000000000000E+11
     0.02368       1.23927  0.40000000000000E+11
     0.02368       1.24717  0.40000000000000E+11
     0.02368       1.25506  0.40000000000000E+11
     0.02368       1.26295  0.40000000000000E+11
     0.02368       1.27085  0.40000000000000E+11
     0.02368       1.27874  0.40000000000000E+11
     0.02368       1.28664  0.40000000000000E+11
     0.02368       1.29453  0.40000000000000E+11
     0.02368       1.30242  0.40000000000000E+11
     0.02368       1.31032  0.40000000000000E+11
     0.02368       1.31821  0.40000000000000E+11
     0.02368       1.32610  0.40000000000000E+11
     0.02368       1.33400  0.40000000000000E+11
     0.02368       1.34189  0.40000000000000E+11
     0.02368       1.34978  0.40000000000000E+11
     0.02368       1.35768  0.40000000000000E+11
     0.02368       1.36557  0.40000000000000E+11
     0.02368       1.37346  0.40000000000000E+11
     0.02368       1.38136  0.40000000000000E+11
     0.02368       1.38925  0.40000000000000E+11
     0.02368       1.39714  0.40000000000000E+11
     0.02368       1.40504  0.40000000000000E+11
     0.02368       1.41293  0.40000000000000E+11
     0.02368       1.42082  0.40000000000000E+11
     0.02368       1.42872  0.40000000000000E+11
     0.02368       1.43661  0.40000000000000E+11
     0.02368       1.44450  0.40000000000000E+11
     0.02368       1.45240  0.40000000000000E+11
     0.02368       1.46029  0.40000000000000E+11
     0.02368       1.46818  0.40000000000000E+11
     0.02368       1.47608  0.40000000000000E+11
     0.02368       1.48397  0.40000000000000E+11
     0.02368       1.49187  0.40000000000000E+11
     0.02368       1.49976  0.40000000000000E+11
     0.02368       1.50765  0.40000000000000E+11
     0.02368       1.51555  0.40000000000000E+11
     0.02368       1.52344  0.40000000000000E+11
     0.02368       1.53133  0.40000000000000E+11
     0.02368       1.53923  0.40000000000000E+11
     0.02368       1.54712  0.40000000000000E+11
     0.02368       1.55501  0.40000000000000E+11
     0.02368       1.56291  0.40000000000000E+11
     0.02368       1.57080  0.40000000000000E+11
     0.03157       0.00000  0.40000000000000E+11
     0.03157       0.00789  0.40000000000000E+11
     0.03157       0.01579  0.40000000000000E+11
     0.03157       0.02368  0.40000000000000E+11
     0.03157       0.03157  0.40000000000000E+11
     0.03157       0.03947  0.40000000000000E+11
     0.03157       0.04736  0.40000000000000E+11
     0.03157       0.05525  0.40000000000000E+11
     0.03157       0.06315  0.40000000000000E+11
     0.03157       0.07104  0.40000000000000E+11
     0.03157       0.07893  0.40000000000000E+11
     0.03157       0.08683  0.40000000000000E+11
     0.03157       0.09472  0.40000000000000E+11
     0.03157       0.10262  0.40000000000000E+11
     0.03157       0.11051  0.40000000000000E+11
     0.03157       0.11840  0.40000000000000E+11
     0.03157       0.12630  0.40000000000000E+11
     0.03157       0.13419  0.40000000000000E+11
     0.03157       0.14208  0.40000000000000E+11
     0.03157       0.14998  0.40000000000000E+11
     0.03157       0.15787  0.40000000000000E+11
     0.03157       0.16576  0.40000000000000E+11
     0.03157       0.17366  0.40000000000000E+11
     0.03157       0.18155  0.40000000000000E+11
     0.03157       0.18944  0.40000000000000E+11
     0.03157       0.19734  0.40000000000000E+11
     0.03157       0.20523  0.40000000000000E+11
     0.03157       0.21312  0.40000000000000E+11
     0.03157       0.22102  0.40000000000000E+11
     0.03157       0.22891  0.40000000000000E+11
     0.03157       0.23680  0.40000000000000E+11
     0.03157       0.24470  0.40000000000000E+11
     0.03157       0.25259  0.40000000000000E+11
     0.03157       0.26048  0.40000000000000E+11
     0.03157       0.26838  0.40000000000000E+11
     0.03157       0.27627  0.40000000000000E+11
     0.03157       0.28416  0.40000000000000E+11
     0.03157       0.29206  0.40000000000000E+11
     0.03157       0.29995  0.40000000000000E+11
     0.03157       0.30785  0.40000000000000E+11
     0.03157       0.31574  0.40000000000000E+11
     0.03157       0.32363  0.40000000000000E+11
     0.03157       0.33153  0.40000000000000E+11
     0.03157       0.33942  0.40000000000000E+11
     0.03157       0.34731  0.40000000000000E+11
     0.03157       0.35521  0.40000000000000E+11
     0.03157       0.36310  0.40000000000000E+11
     0.03157       0.37099  0.40000000000000E+11
     0.03157       0.37889  0.40000000000000E+11
     0.03157       0.38678  0.40000000000000E+11
     0.03157       0.39467  0.40000000000000E+11
     0.03157       0.40257  0.40000000000000E+11
     0.03157       0.41046  0.30351605158314E+03
     0.03157       0.41835  0.26330933242725E+03
     0.03157       0.42625  0.23008563135177E+03
     0.03157       0.43414  0.20250784994130E+03
     0.03157       0.44203  0.17947211773970E+03
     0.03157       0.44993  0.16008622238856E+03
     0.03157       0.45782  0.14363969902457E+03
     0.03157       0.46571  0.12957207588238E+03
     0.03157       0.47361  0.11744250434965E+03
     0.03157       0.48150  0.10690238812692E+03
     0.03157       0.48939  0.40000000000000E+11
     0.03157       0.49729  0.40000000000000E+11
     0.03157       0.50518  0.40000000000000E+11
     0.03157       0.51308  0.40000000000000E+11
     0.03157       0.52097  0.40000000000000E+11
     0.03157       0.52886  0.40000000000000E+11
     0.03157       0.53676  0.40000000000000E+11
     0.03157       0.54465  0.40000000000000E+11
     0.03157       0.55254  0.40000000000000E+11
     0.03157       0.56044  0.40000000000000E+11
     0.03157       0.56833  0.40000000000000E+11
     0.03157       0.57622  0.40000000000000E+11
     0.03157       0.58412  0.40000000000000E+11
     0.03157       0.59201  0.40000000000000E+11
     0.03157       0.59990  0.40000000000000E+11
     0.03157       0.60780  0.40000000000000E+11
     0.03157       0.61569  0.40000000000000E+11
     0.03157       0.62358  0.40000000000000E+11
     0.03157       0.63148  0.40000000000000E+11
     0.03157       0.63937  0.40000000000000E+11
     0.03157       0.64726  0.40000000000000E+11
     0.03157       0.65516  0.40000000000000E+11
     0.03157       0.66305  0.40000000000000E+11
     0.03157       0.67094  0.40000000000000E+11
     0.03157       0.67884  0.40000000000000E+11
     0.03157       0.68673  0.40000000000000E+11
     0.03157       0.69463  0.40000000000000E+11
     0.03157       0.70252  0.12577113899028E+02
     0.03157       0.71041  0.11272128119716E+02
     0.03157       0.71831  0.10109622034979E+02
     0.03157       0.72620  0.91085933706873E+01
     0.03157       0.73409  0.82809330046141E+01
     0.03157       0.74199  0.76328268780401E+01
     0.03157       0.74988  0.71661118317733E+01
     0.03157       0.75777  0.68794239887133E+01
     0.03157       0.76567  0.67690629315992E+01
     0.03157       0.77356  0.68295539425058E+01
     0.03157       0.78145  0.70539307010620E+01
     0.03157       0.78935  0.74337889713823E+01
     0.03157       0.79724  0.79591833024468E+01
     0.03157       0.80513  0.86184565830577E+01
     0.03157       0.81303  0.93981065104938E+01
     0.03157       0.82092  0.10282800640369E+02
     0.03157       0.82881  0.11255646836410E+02
     0.03157       0.83671  0.12298801121289E+02
     0.03157       0.84460  0.13394443582613E+02
     0.03157       0.85249  0.40000000000000E+11
     0.03157       0.86039  0.40000000000000E+11
     0.03157       0.86828  0.40000000000000E+11
     0.03157       0.87617  0.40000000000000E+11
     0.03157       0.88407  0.40000000000000E+11
     0.03157       0.89196  0.40000000000000E+11
     0.03157       0.89986  0.40000000000000E+11
     0.03157       0.90775  0.40000000000000E+11
     0.03157       0.91564  0.40000000000000E+11
     0.03157       0.92354  0.40000000000000E+11
     0.03157       0.93143  0.40000000000000E+11
     0.03157       0.93932  0.40000000000000E+11
     0.03157       0.94722  0.40000000000000E+11
     0.03157       0.95511  0.40000000000000E+11
     0.03157       0.96300  0.40000000000000E+11
     0.03157       0.97090  0.40000000000000E+11
     0.03157       0.97879  0.39268185178668E+02
     0.03157       0.98668  0.42224610202550E+02
     0.03157       0.99458  0.45621314242248E+02
     0.03157       1.00247  0.49554515582305E+02
     0.03157       1.01036  0.54139639047251E+02
     0.03157       1.01826  0.59516586912408E+02
     0.03157       1.02615  0.65856989398266E+02
     0.03157       1.03404  0.73373669189146E+02
     0.03157       1.04194  0.82332487611679E+02
     0.03157       1.04983  0.93066667862304E+02
     0.03157       1.05772  0.10599358229517E+03
     0.03157       1.06562  0.12163379324883E+03
     0.03157       1.07351  0.14063175856233E+03
     0.03157       1.08141  0.16377688881609E+03
     0.03157       1.08930  0.19202226652681E+03
     0.03157       1.09719  0.22649572555504E+03
     0.03157       1.10509  0.40000000000000E+11
     0.03157       1.11298  0.40000000000000E+11
     0.03157       1.12087  0.40000000000000E+11
     0.03157       1.12877  0.40000000000000E+11
     0.03157       1.13666  0.40000000000000E+11
     0.03157       1.14455  0.40000000000000E+11
     0.03157       1.15245  0.40000000000000E+11
     0.03157       1.16034  0.40000000000000E+11
     0.03157       1.16823  0.40000000000000E+11
     0.03157       1.17613  0.40000000000000E+11
     0.03157       1.18402  0.40000000000000E+11
     0.03157       1.19191  0.40000000000000E+11
     0.03157       1.19981  0.40000000000000E+11
     0.03157       1.20770  0.40000000000000E+11
     0.03157       1.21559  0.40000000000000E+11
     0.03157       1.22349  0.40000000000000E+11
     0.03157       1.23138  0.40000000000000E+11
     0.03157       1.23927  0.40000000000000E+11
     0.03157       1.24717  0.40000000000000E+11
     0.03157       1.25506  0.40000000000000E+11
     0.03157       1.26295  0.40000000000000E+11
     0.03157       1.27085  0.40000000000000E+11
     0.03157       1.27874  0.40000000000000E+11
     0.03157       1.28664  0.40000000000000E+11
     0.03157       1.29453  0.40000000000000E+11
     0.03157       1.30242  0.40000000000000E+11
     0.03157       1.31032  0.40000000000000E+11
     0.03157       1.31821  0.40000000000000E+11
     0.03157       1.32610  0.40000000000000E+11
     0.03157       1.33400  0.40000000000000E+11
     0.03157       1.34189  0.40000000000000E+11
     0.03157       1.34978  0.40000000000000E+11
     0.03157       1.35768  0.40000000000000E+11
     0.03157       1.36557  0.40000000000000E+11
     0.03157       1.37346  0.40000000000000E+11
     0.03157       1.38136  0.40000000000000E+11
     0.03157       1.38925  0.40000000000000E+11
     0.03157       1.39714  0.40000000000000E+11
     0.03157       1.40504  0.40000000000000E+11
     0.03157       1.41293  0.40000000000000E+11
     0.03157       1.42082  0.40000000000000E+11
     0.03157       1.42872  0.40000000000000E+11
     0.03157       1.43661  0.40000000000000E+11
     0.03157       1.44450  0.40000000000000E+11
     0.03157       1.45240  0.40000000000000E+11
     0.03157       1.46029  0.40000000000000E+11
     0.03157       1.46818  0.40000000000000E+11
     0.03157       1.47608  0.40000000000000E+11
     0.03157       1.48397  0.40000000000000E+11
     0.03157       1.49187  0.40000000000000E+11
     0.03157       1.49976  0.40000000000000E+11
     0.03157       1.50765  0.40000000000000E+11
     0.03157       1.51555  0.40000000000000E+11
     0.03157       1.52344  0.40000000000000E+11
     0.03157       1.53133  0.40000000000000E+11
     0.03157       1.53923  0.40000000000000E+11
     0.03157       1.54712  0.40000000000000E+11
     0.03157       1.55501  0.40000000000000E+11
     0.03157       1.56291  0.40000000000000E+11
     0.03157       1.57080  0.40000000000000E+11
     0.03947       0.00000  0.40000000000000E+11
     0.03947       0.00789  0.40000000000000E+11
     0.03947       0.01579  0.40000000000000E+11
     0.03947       0.02368  0.40000000000000E+11
     0.03947       0.03157  0.40000000000000E+11
     0.03947       0.03947  0.40000000000000E+11
     0.03947       0.04736  0.40000000000000E+11
     0.03947       0.05525  0.40000000000000E+11
     0.03947       0.06315  0.40000000000000E+11
     0.03947       0.07104  0.40000000000000E+11
     0.03947       0.07893  0.40000000000000E+11
     0.03947       0.08683  0.40000000000000E+11
     0.03947       0.09472  0.40000000000000E+11
     0.03947       0.10262  0.40000000000000E+11
     0.03947       0.11051  0.40000000000000E+11
     0.03947       0.11840  0.40000000000000E+11
     0.03947       0.12630  0.40000000000000E+11
     0.03947       0.13419  0.40000000000000E+11
     0.03947       0.14208  0.40000000000000E+11
     0.03947       0.14998  0.40000000000000E+11
     0.03947       0.15787  0.40000000000000E+11
     0.03947       0.16576  0.40000000000000E+11
     0.03947       0.17366  0.40000000000000E+11
     0.03947       0.18155  0.40000000000000E+11
     0.03947       0.18944  0.40000000000000E+11
     0.03947       0.19734  0.40000000000000E+11
     0.03947       0.20523  0.40000000000000E+11
     0.03947       0.21312  0.40000000000000E+11
     0.03947       0.22102  0.40000000000000E+11
     0.03947       0.22891  0.40000000000000E+11
     0.03947       0.23680  0.40000000000000E+11
     0.03947       0.24470  0.40000000000000E+11
     0.03947       0.25259  0.40000000000000E+11
     0.03947       0.26048  0.40000000000000E+11
     0.03947       0.26838  0.40000000000000E+11
     0.03947       0.27627  0.40000000000000E+11
     0.03947       0.28416  0.40000000000000E+11
     0.03947       0.29206  0.40000000000000E+11
     0.03947       0.29995  0.40000000000000E+11
     0.03947       0.30785  0.40000000000000E+11
     0.03947       0.31574  0.40000000000000E+11
     0.03947       0.32363  0.40000000000000E+11
     0.03947       0.33153  0.40000000000000E+11
     0.03947       0.33942  0.40000000000000E+11
     0.03947       0.34731  0.40000000000000E+11
     0.03947       0.35521  0.40000000000000E+11
     0.03947       0.36310  0.40000000000000E+11
     0.03947       0.37099  0.40000000000000E+11
     0.03947       0.37889  0.40000000000000E+11
     0.03947       0.38678  0.40000000000000E+11
     0.03947       0.39467  0.40000000000000E+11
     0.03947       0.40257  0.31262445507397E+03
     0.03947       0.41046  0.27200175048895E+03
     0.03947       0.41835  0.23835839236441E+03
     0.03947       0.42625  0.21035290384193E+03
     0.03947       0.43414  0.18688147691978E+03
     0.03947       0.44203  0.16705447248532E+03
     0.03947       0.44993  0.15016514441965E+03
     0.03947       0.45782  0.13565681369018E+03
     0.03947       0.46571  0.12309160057127E+03
     0.03947       0.47361  0.11212230136372E+03
     0.03947       0.48150  0.40000000000000E+11
     0.03947       0.48939  0.40000000000000E+11
     0.03947       0.49729  0.40000000000000E+11
     0.03947       0.50518  0.40000000000000E+11
     0.03947       0.51308  0.40000000000000E+11
     0.03947       0.52097  0.40000000000000E+11
     0.03947       0.52886  0.40000000000000E+11
     0.03947       0.53676  0.40000000000000E+11
     0.03947       0.54465  0.40000000000000E+11
     0.03947       0.55254  0.40000000000000E+11
     0.03947       0.56044  0.40000000000000E+11
     0.03947       0.56833  0.40000000000000E+11
     0.03947       0.57622  0.40000000000000E+11
     0.03947       0.58412  0.40000000000000E+11
     0.03947       0.59201  0.40000000000000E+11
     0.03947       0.59990  0.40000000000000E+11
     0.03947       0.60780  0.40000000000000E+11
     0.03947       0.61569  0.40000000000000E+11
     0.03947       0.62358  0.40000000000000E+11
     0.03947       0.63148  0.40000000000000E+11
     0.03947       0.63937  0.40000000000000E+11
     0.03947       0.64726  0.40000000000000E+11
     0.03947       0.65516  0.40000000000000E+11
     0.03947       0.66305  0.40000000000000E+11
     0.03947       0.67094  0.40000000000000E+11
     0.03947       0.67884  0.40000000000000E+11
     0.03947       0.68673  0.40000000000000E+11
     0.03947       0.69463  0.12919045008291E+02
     0.03947       0.70252  0.11548396473138E+02
     0.03947       0.71041  0.10318758464726E+02
     0.03947       0.71831  0.92507323017696E+01
     0.03947       0.72620  0.83568293412094E+01
     0.03947       0.73409  0.76431558383600E+01
     0.03947       0.74199  0.71110105354707E+01
     0.03947       0.74988  0.67582308845375E+01
     0.03947       0.75777  0.65802172459792E+01
     0.03947       0.76567  0.65706263853779E+01
     0.03947       0.77356  0.67217650112855E+01
     0.03947       0.78145  0.70247392282443E+01
     0.03947       0.78935  0.74694327932750E+01
     0.03947       0.79724  0.80443994863017E+01
     0.03947       0.80513  0.87367634734621E+01
     0.03947       0.81303  0.95322243169317E+01
     0.03947       0.82092  0.10415256124123E+02
     0.03947       0.82881  0.11369568034990E+02
     0.03947       0.83671  0.12378851688314E+02
     0.03947       0.84460  0.13427780540416E+02
     0.03947       0.85249  0.40000000000000E+11
     0.03947       0.86039  0.40000000000000E+11
     0.03947       0.86828  0.40000000000000E+11
     0.03947       0.87617  0.40000000000000E+11
     0.03947       0.88407  0.40000000000000E+11
     0.03947       0.89196  0.40000000000000E+11
     0.03947       0.89986  0.40000000000000E+11
     0.03947       0.90775  0.40000000000000E+11
     0.03947       0.91564  0.40000000000000E+11
     0.03947       0.92354  0.40000000000000E+11
     0.03947       0.93143  0.40000000000000E+11
     0.03947       0.93932  0.40000000000000E+11
     0.03947       0.94722  0.40000000000000E+11
     0.03947       0.95511  0.40000000000000E+11
     0.03947       0.96300  0.33785824649432E+02
     0.03947       0.97090  0.36181296528606E+02
     0.03947       0.97879  0.38924874550134E+02
     0.03947       0.98668  0.42094924619746E+02
     0.03947       0.99458  0.45785067158444E+02
     0.03947       1.00247  0.50107930565250E+02
     0.03947       1.01036  0.55200425720514E+02
     0.03947       1.01826  0.61230810036449E+02
     0.03947       1.02615  0.68407751728074E+02
     0.03947       1.03404  0.76991548117530E+02
     0.03947       1.04194  0.87307583634490E+02
     0.03947       1.04983  0.99762007299616E+02
     0.03947       1.05772  0.11485941972940E+03
     0.03947       1.06562  0.13322200611768E+03
     0.03947       1.07351  0.15560889092981E+03
     0.03947       1.08141  0.18293325744580E+03
     0.03947       1.08930  0.21627247163643E+03
     0.03947       1.09719  0.40000000000000E+11
     0.03947       1.10509  0.40000000000000E+11
     0.03947       1.11298  0.40000000000000E+11
     0.03947       1.12087  0.40000000000000E+11
     0.03947       1.12877  0.40000000000000E+11
     0.03947       1.13666  0.40000000000000E+11
     0.03947       1.14455  0.40000000000000E+11
     0.03947       1.15245  0.40000000000000E+11
     0.03947       1.16034  0.40000000000000E+11
     0.03947       1.16823  0.40000000000000E+11
     0.03947       1.17613  0.40000000000000E+11
     0.03947       1.18402  0.40000000000000E+11
     0.03947       1.19191  0.40000000000000E+11
     0.03947       1.19981  0.40000000000000E+11
     0.03947       1.20770  0.40000000000000E+11
     0.03947       1.21559  0.40000000000000E+11
     0.03947       1.22349  0.40000000000000E+11
     0.03947       1.23138  0.40000000000000E+11
     0.03947       1.23927  0.40000000000000E+11
     0.03947       1.24717  0.40000000000000E+11
     0.03947       1.25506  0.40000000000000E+11
     0.03947       1.26295  0.40000000000000E+11
     0.03947       1.27085  0.40000000000000E+11
     0.03947       1.27874  0.40000000000000E+11
     0.03947       1.28664  0.40000000000000E+11
     0.03947       1.29453  0.40000000000000E+11
     0.03947       1.30242  0.40000000000000E+11
     0.03947       1.31032  0.40000000000000E+11
     0.03947       1.31821  0.40000000000000E+11
     0.03947       1.32610  0.40000000000000E+11
     0.03947       1.33400  0.40000000000000E+11
     0.03947       1.34189  0.40000000000000E+11
     0.03947       1.34978  0.40000000000000E+11
     0.03947       1.35768  0.40000000000000E+11
     0.03947       1.36557  0.40000000000000E+11
     0.03947       1.37346  0.40000000000000E+11
     0.03947       1.38136  0.40000000000000E+11
     0.03947       1.38925  0.40000000000000E+11
     0.03947       1.39714  0.40000000000000E+11
     0.03947       1.40504  0.40000000000000E+11
     0.03947       1.41293  0.40000000000000E+11
     0.03947       1.42082  0.40000000000000E+11
     0.03947       1.42872  0.40000000000000E+11
     0.03947       1.43661  0.40000000000000E+11
     0.03947       1.44450  0.40000000000000E+11
     0.03947       1.45240  0.40000000000000E+11
     0.03947       1.46029  0.40000000000000E+11
     0.03947       1.46818  0.40000000000000E+11
     0.03947       1.47608  0.40000000000000E+11
     0.03947       1.48397  0.40000000000000E+11
     0.03947       1.49187  0.40000000000000E+11
     0.03947       1.49976  0.40000000000000E+11
     0.03947       1.50765  0.40000000000000E+11
     0.03947       1.51555  0.40000000000000E+11
     0.03947       1.52344  0.40000000000000E+11
     0.03947       1.53133  0.40000000000000E+11
     0.03947       1.53923  0.40000000000000E+11
     0.03947       1.54712  0.40000000000000E+11
     0.03947       1.55501  0.40000000000000E+11
     0.03947       1.56291  0.40000000000000E+11
     0.03947       1.57080  0.40000000000000E+11
     0.04736       0.00000  0.40000000000000E+11
     0.04736       0.00789  0.40000000000000E+11
     0.04736       0.01579  0.40000000000000E+11
     0.04736       0.02368  0.40000000000000E+11
     0.04736       0.03157  0.40000000000000E+11
     0.04736       0.03947  0.40000000000000E+11
     0.04736       0.04736  0.40000000000000E+11
     0.04736       0.05525  0.40000000000000E+11
     0.04736       0.06315  0.40000000000000E+11
     0.04736       0.07104  0.40000000000000E+11
     0.04736       0.07893  0.40000000000000E+11
     0.04736       0.08683  0.40000000000000E+11
     0.04736       0.09472  0.40000000000000E+11
     0.04736       0.10262  0.40000000000000E+11
     0.04736       0.11051  0.40000000000000E+11
     0.04736       0.11840  0.40000000000000E+11
     0.04736       0.12630  0.40000000000000E+11
     0.04736       0.13419  0.40000000000000E+11
     0.04736       0.14208  0.40000000000000E+11
     0.04736       0.14998  0.40000000000000E+11
     0.04736       0.15787  0.40000000000000E+11
     0.04736       0.16576  0.40000000000000E+11
     0.04736       0.17366  0.40000000000000E+11
     0.04736       0.18155  0.40000000000000E+11
     0.04736       0.18944  0.40000000000000E+11
     0.04736       0.19734  0.40000000000000E+11
     0.04736       0.20523  0.40000000000000E+11
     0.04736       0.21312  0.40000000000000E+11
     0.04736       0.22102  0.40000000000000E+11
     0.04736       0.22891  0.40000000000000E+11
     0.04736       0.23680  0.40000000000000E+11
     0.04736       0.24470  0.40000000000000E+11
     0.04736       0.25259  0.40000000000000E+11
     0.04736       0.26048  0.40000000000000E+11
     0.04736       0.26838  0.40000000000000E+11
     0.04736       0.27627  0.40000000000000E+11
     0.04736       0.28416  0.40000000000000E+11
     0.04736       0.29206  0.40000000000000E+11
     0.04736       0.29995  0.40000000000000E+11
     0.04736       0.30785  0.40000000000000E+11
     0.04736       0.31574  0.40000000000000E+11
     0.04736       0.32363  0.40000000000000E+11
     0.04736       0.33153  0.40000000000000E+11
     0.04736       0.33942  0.40000000000000E+11
     0.04736       0.34731  0.40000000000000E+11
     0.04736       0.35521  0.40000000000000E+11
     0.04736       0.36310  0.40000000000000E+11
     0.04736       0.37099  0.40000000000000E+11
     0.04736       0.37889  0.40000000000000E+11
     0.04736       0.38678  0.40000000000000E+11
     0.04736       0.39467  0.32163714992404E+03
     0.04736       0.40257  0.28062924169540E+03
     0.04736       0.41046  0.24658225992445E+03
     0.04736       0.41835  0.21815461163871E+03
     0.04736       0.42625  0.19424602098414E+03
     0.04736       0.43414  0.17397204183256E+03
     0.04736       0.44203  0.15663145585945E+03
     0.04736       0.44993  0.14167244890609E+03
     0.04736       0.45782  0.12866052421967E+03
     0.04736       0.46571  0.40000000000000E+11
     0.04736       0.47361  0.40000000000000E+11
     0.04736       0.48150  0.40000000000000E+11
     0.04736       0.48939  0.40000000000000E+11
     0.04736       0.49729  0.40000000000000E+11
     0.04736       0.50518  0.40000000000000E+11
     0.04736       0.51308  0.40000000000000E+11
     0.04736       0.52097  0.40000000000000E+11
     0.04736       0.52886  0.40000000000000E+11
     0.04736       0.53676  0.40000000000000E+11
     0.04736       0.54465  0.40000000000000E+11
     0.04736       0.55254  0.40000000000000E+11
     0.04736       0.56044  0.40000000000000E+11
     0.04736       0.56833  0.40000000000000E+11
     0.04736       0.57622  0.40000000000000E+11
     0.04736       0.58412  0.40000000000000E+11
     0.04736       0.59201  0.40000000000000E+11
     0.04736       0.59990  0.40000000000000E+11
     0.04736       0.60780  0.40000000000000E+11
     0.04736       0.61569  0.40000000000000E+11
     0.04736       0.62358  0.40000000000000E+11
     0.04736       0.63148  0.40000000000000E+11
     0.04736       0.63937  0.40000000000000E+11
     0.04736       0.64726  0.40000000000000E+11
     0.04736       0.65516  0.40000000000000E+11
     0.04736       0.66305  0.40000000000000E+11
     0.04736       0.67094  0.40000000000000E+11
     0.04736       0.67884  0.40000000000000E+11
     0.04736       0.68673  0.13216384023248E+02
     0.04736       0.69463  0.11784937399367E+02
     0.04736       0.70252  0.10492786441030E+02
     0.04736       0.71041  0.93621698007018E+01
     0.04736       0.71831  0.84062189684591E+01
     0.04736       0.72620  0.76309535789040E+01
     0.04736       0.73409  0.70371337405009E+01
     0.04736       0.74199  0.66218073608842E+01
     0.04736       0.74988  0.63794913771694E+01
     0.04736       0.75777  0.63029895212295E+01
     0.04736       0.76567  0.63838870969881E+01
     0.04736       0.77356  0.66127849659634E+01
     0.04736       0.78145  0.69793475381253E+01
     0.04736       0.78935  0.74722471243847E+01
     0.04736       0.79724  0.80790908496998E+01
     0.04736       0.80513  0.87864153916636E+01
     0.04736       0.81303  0.95798262684877E+01
     0.04736       0.82092  0.10444338714962E+02
     0.04736       0.82881  0.11364943794963E+02
     0.04736       0.83671  0.12327376961183E+02
     0.04736       0.84460  0.13319012892577E+02
     0.04736       0.85249  0.14329762707663E+02
     0.04736       0.86039  0.40000000000000E+11
     0.04736       0.86828  0.40000000000000E+11
     0.04736       0.87617  0.40000000000000E+11
     0.04736       0.88407  0.40000000000000E+11
     0.04736       0.89196  0.40000000000000E+11
     0.04736       0.89986  0.40000000000000E+11
     0.04736       0.90775  0.40000000000000E+11
     0.04736       0.91564  0.40000000000000E+11
     0.04736       0.92354  0.40000000000000E+11
     0.04736       0.93143  0.40000000000000E+11
     0.04736       0.93932  0.27321375422727E+02
     0.04736       0.94722  0.29043449576672E+02
     0.04736       0.95511  0.30983665061895E+02
     0.04736       0.96300  0.33195465320173E+02
     0.04736       0.97090  0.35742643503309E+02
     0.04736       0.97879  0.38701229842785E+02
     0.04736       0.98668  0.42162188326151E+02
     0.04736       0.99458  0.46235225655168E+02
     0.04736       1.00247  0.51053985309645E+02
     0.04736       1.01036  0.56782857281414E+02
     0.04736       1.01826  0.63625587926956E+02
     0.04736       1.02615  0.71835823611569E+02
     0.04736       1.03404  0.81729655415814E+02
     0.04736       1.04194  0.93700127370416E+02
     0.04736       1.04983  0.10823348801734E+03
     0.04736       1.05772  0.12592663687266E+03
     0.04736       1.06562  0.14750462379662E+03
     0.04736       1.07351  0.17383598138931E+03
     0.04736       1.08141  0.20594169840670E+03
     0.04736       1.08930  0.40000000000000E+11
     0.04736       1.09719  0.40000000000000E+11
     0.04736       1.10509  0.40000000000000E+11
     0.04736       1.11298  0.40000000000000E+11
     0.04736       1.12087  0.40000000000000E+11
     0.04736       1.12877  0.40000000000000E+11
     0.04736       1.13666  0.40000000000000E+11
     0.04736       1.14455  0.40000000000000E+11
     0.04736       1.15245  0.40000000000000E+11
     0.04736       1.16034  0.40000000000000E+11
     0.04736       1.16823  0.40000000000000E+11
     0.04736       1.17613  0.40000000000000E+11
     0.04736       1.18402  0.40000000000000E+11
     0.04736       1.19191  0.40000000000000E+11
     0.04736       1.19981  0.40000000000000E+11
     0.04736       1.20770  0.40000000000000E+11
     0.04736       1.21559  0.40000000000000E+11
     0.04736       1.22349  0.40000000000000E+11
     0.04736       1.23138  0.40000000000000E+11
     0.04736       1.23927  0.40000000000000E+11
     0.04736       1.24717  0.40000000000000E+11
     0.04736       1.25506  0.40000000000000E+11
     0.04736       1.26295  0.40000000000000E+11
     0.04736       1.27085  0.40000000000000E+11
     0.04736       1.27874  0.40000000000000E+11
     0.04736       1.28664  0.40000000000000E+11
     0.04736       1.29453  0.40000000000000E+11
     0.04736       1.30242  0.40000000000000E+11
     0.04736       1.31032  0.40000000000000E+11
     0.04736       1.31821  0.40000000000000E+11
     0.04736       1.32610  0.40000000000000E+11
     0.04736       1.33400  0.40000000000000E+11
     0.04736       1.34189  0.40000000000000E+11
     0.04736       1.34978  0.40000000000000E+11
     0.04736       1.35768  0.40000000000000E+11
     0.04736       1.36557  0.40000000000000E+11
     0.04736       1.37346  0.40000000000000E+11
     0.04736       1.38136  0.40000000000000E+11
     0.04736       1.38925  0.40000000000000E+11
     0.04736       1.39714  0.40000000000000E+11
     0.04736       1.40504  0.40000000000000E+11
     0.04736       1.41293  0.40000000000000E+11
     0.04736       1.42082  0.40000000000000E+11
     0.04736       1.42872  0.40000000000000E+11
     0.04736       1.43661  0.40000000000000E+11
     0.04736       1.44450  0.40000000000000E+11
     0.04736       1.45240  0.40000000000000E+11
     0.04736       1.46029  0.40000000000000E+11
     0.04736       1.46818  0.40000000000000E+11
     0.04736       1.47608  0.40000000000000E+11
     0.04736       1.48397  0.40000000000000E+11
     0.04736       1.49187  0.40000000000000E+11
     0.04736       1.49976  0.40000000000000E+11
     0.04736       1.50765  0.40000000000000E+11
     0.04736       1.51555  0.40000000000000E+11
     0.04736       1.52344  0.40000000000000E+11
     0.04736       1.53133  0.40000000000000E+11
     0.04736       1.53923  0.40000000000000E+11
     0.04736       1.54712  0.40000000000000E+11
     0.04736       1.55501  0.40000000000000E+11
     0.04736       1.56291  0.40000000000000E+11
     0.04736       1.57080  0.40000000000000E+11
     0.05525       0.00000  0.40000000000000E+11
     0.05525       0.00789  0.40000000000000E+11
     0.05525       0.01579  0.40000000000000E+11
     0.05525       0.02368  0.40000000000000E+11
     0.05525       0.03157  0.40000000000000E+11
     0.05525       0.03947  0.40000000000000E+11
     0.05525       0.04736  0.40000000000000E+11
     0.05525       0.05525  0.40000000000000E+11
     0.05525       0.06315  0.40000000000000E+11
     0.05525       0.07104  0.40000000000000E+11
     0.05525       0.07893  0.40000000000000E+11
     0.05525       0.08683  0.40000000000000E+11
     0.05525       0.09472  0.40000000000000E+11
     0.05525       0.10262  0.40000000000000E+11
     0.05525       0.11051  0.40000000000000E+11
     0.05525       0.11840  0.40000000000000E+11
     0.05525       0.12630  0.40000000000000E+11
     0.05525       0.13419  0.40000000000000E+11
     0.05525       0.14208  0.40000000000000E+11
     0.05525       0.14998  0.40000000000000E+11
     0.05525       0.15787  0.40000000000000E+11
     0.05525       0.16576  0.40000000000000E+11
     0.05525       0.17366  0.40000000000000E+11
     0.05525       0.18155  0.40000000000000E+11
     0.05525       0.18944  0.40000000000000E+11
     0.05525       0.19734  0.40000000000000E+11
     0.05525       0.20523  0.40000000000000E+11
     0.05525       0.21312  0.40000000000000E+11
     0.05525       0.22102  0.40000000000000E+11
     0.05525       0.22891  0.40000000000000E+11
     0.05525       0.23680  0.40000000000000E+11
     0.05525       0.24470  0.40000000000000E+11
     0.05525       0.25259  0.40000000000000E+11
     0.05525       0.26048  0.40000000000000E+11
     0.05525       0.26838  0.40000000000000E+11
     0.05525       0.27627  0.40000000000000E+11
     0.05525       0.28416  0.40000000000000E+11
     0.05525       0.29206  0.40000000000000E+11
     0.05525       0.29995  0.40000000000000E+11
     0.05525       0.30785  0.40000000000000E+11
     0.05525       0.31574  0.40000000000000E+11
     0.05525       0.32363  0.40000000000000E+11
     0.05525       0.33153  0.40000000000000E+11
     0.05525       0.33942  0.40000000000000E+11
     0.05525       0.34731  0.40000000000000E+11
     0.05525       0.35521  0.40000000000000E+11
     0.05525       0.36310  0.40000000000000E+11
     0.05525       0.37099  0.40000000000000E+11
     0.05525       0.37889  0.40000000000000E+11
     0.05525       0.38678  0.33055143243465E+03
     0.05525       0.39467  0.28917824647830E+03
     0.05525       0.40257  0.25473519266344E+03
     0.05525       0.41046  0.22588464538257E+03
     0.05525       0.41835  0.20153307805770E+03
     0.05525       0.42625  0.18080356704902E+03
     0.05525       0.43414  0.16300191929954E+03
     0.05525       0.44203  0.14758193475972E+03
     0.05525       0.44993  0.13411258829385E+03
     0.05525       0.45782  0.40000000000000E+11
     0.05525       0.46571  0.40000000000000E+11
     0.05525       0.47361  0.40000000000000E+11
     0.05525       0.48150  0.40000000000000E+11
     0.05525       0.48939  0.40000000000000E+11
     0.05525       0.49729  0.40000000000000E+11
     0.05525       0.50518  0.40000000000000E+11
     0.05525       0.51308  0.40000000000000E+11
     0.05525       0.52097  0.40000000000000E+11
     0.05525       0.52886  0.40000000000000E+11
     0.05525       0.53676  0.40000000000000E+11
     0.05525       0.54465  0.40000000000000E+11
     0.05525       0.55254  0.40000000000000E+11
     0.05525       0.56044  0.40000000000000E+11
     0.05525       0.56833  0.40000000000000E+11
     0.05525       0.57622  0.40000000000000E+11
     0.05525       0.58412  0.40000000000000E+11
     0.05525       0.59201  0.40000000000000E+11
     0.05525       0.59990  0.40000000000000E+11
     0.05525       0.60780  0.40000000000000E+11
     0.05525       0.61569  0.40000000000000E+11
     0.05525       0.62358  0.40000000000000E+11
     0.05525       0.63148  0.40000000000000E+11
     0.05525       0.63937  0.40000000000000E+11
     0.05525       0.64726  0.40000000000000E+11
     0.05525       0.65516  0.40000000000000E+11
     0.05525       0.66305  0.40000000000000E+11
     0.05525       0.67094  0.40000000000000E+11
     0.05525       0.67884  0.40000000000000E+11
     0.05525       0.68673  0.11980726310301E+02
     0.05525       0.69463  0.10630966435743E+02
     0.05525       0.70252  0.94425611313115E+01
     0.05525       0.71041  0.84292152144336E+01
     0.05525       0.71831  0.75968276631760E+01
     0.05525       0.72620  0.69456061346338E+01
     0.05525       0.73409  0.64718141778830E+01
     0.05525       0.74199  0.61691033061011E+01
     0.05525       0.74988  0.60294460898016E+01
     0.05525       0.75777  0.60437217628475E+01
     0.05525       0.76567  0.62020237137088E+01
     0.05525       0.77356  0.64937664626790E+01
     0.05525       0.78145  0.69076728596090E+01
     0.05525       0.78935  0.74317220767107E+01
     0.05525       0.79724  0.80531351345453E+01
     0.05525       0.80513  0.87584653202687E+01
     0.05525       0.81303  0.95338435449428E+01
     0.05525       0.82092  0.10365401846442E+02
     0.05525       0.82881  0.11239862670609E+02
     0.05525       0.83671  0.12145241878447E+02
     0.05525       0.84460  0.13071578560046E+02
     0.05525       0.85249  0.14011586482672E+02
     0.05525       0.86039  0.14961131154721E+02
     0.05525       0.86828  0.40000000000000E+11
     0.05525       0.87617  0.40000000000000E+11
     0.05525       0.88407  0.40000000000000E+11
     0.05525       0.89196  0.40000000000000E+11
     0.05525       0.89986  0.40000000000000E+11
     0.05525       0.90775  0.40000000000000E+11
     0.05525       0.91564  0.22234579895507E+02
     0.05525       0.92354  0.23516255508152E+02
     0.05525       0.93143  0.24926667131648E+02
     0.05525       0.93932  0.26501911246288E+02
     0.05525       0.94722  0.28285397670151E+02
     0.05525       0.95511  0.30328977621605E+02
     0.05525       0.96300  0.32694384557304E+02
     0.05525       0.97090  0.35455208627810E+02
     0.05525       0.97879  0.38699653793735E+02
     0.05525       0.98668  0.42534326082555E+02
     0.05525       0.99458  0.47089280645537E+02
     0.05525       1.00247  0.52524522975472E+02
     0.05525       1.01036  0.59038120437158E+02
     0.05525       1.01826  0.66876032019341E+02
     0.05525       1.02615  0.76343696838417E+02
     0.05525       1.03404  0.87819315713556E+02
     0.05525       1.04194  0.10176858192925E+03
     0.05525       1.04983  0.11876031179495E+03
     0.05525       1.05772  0.13948189747255E+03
     0.05525       1.06562  0.16475258284668E+03
     0.05525       1.07351  0.40000000000000E+11
     0.05525       1.08141  0.40000000000000E+11
     0.05525       1.08930  0.40000000000000E+11
     0.05525       1.09719  0.40000000000000E+11
     0.05525       1.10509  0.40000000000000E+11
     0.05525       1.11298  0.40000000000000E+11
     0.05525       1.12087  0.40000000000000E+11
     0.05525       1.12877  0.40000000000000E+11
     0.05525       1.13666  0.40000000000000E+11
     0.05525       1.14455  0.40000000000000E+11
     0.05525       1.15245  0.40000000000000E+11
     0.05525       1.16034  0.40000000000000E+11
     0.05525       1.16823  0.40000000000000E+11
     0.05525       1.17613  0.40000000000000E+11
     0.05525       1.18402  0.40000000000000E+11
     0.05525       1.19191  0.40000000000000E+11
     0.05525       1.19981  0.40000000000000E+11
     0.05525       1.20770  0.40000000000000E+11
     0.05525       1.21559  0.40000000000000E+11
     0.05525       1.22349  0.40000000000000E+11
     0.05525       1.23138  0.40000000000000E+11
     0.05525       1.23927  0.40000000000000E+11
     0.05525       1.24717  0.40000000000000E+11
     0.05525       1.25506  0.40000000000000E+11
     0.05525       1.26295  0.40000000000000E+11
     0.05525       1.27085  0.40000000000000E+11
     0.05525       1.27874  0.40000000000000E+11
     0.05525       1.28664  0.40000000000000E+11
     0.05525       1.29453  0.40000000000000E+11
     0.05525       1.30242  0.40000000000000E+11
     0.05525       1.31032  0.40000000000000E+11
     0.05525       1.31821  0.40000000000000E+11
     0.05525       1.32610  0.40000000000000E+11
     0.05525       1.33400  0.40000000000000E+11
     0.05525       1.34189  0.40000000000000E+11
     0.05525       1.34978  0.40000000000000E+11
     0.05525       1.35768  0.40000000000000E+11
     0.05525       1.36557  0.40000000000000E+11
     0.05525       1.37346  0.40000000000000E+11
     0.05525       1.38136  0.40000000000000E+11
     0.05525       1.38925  0.40000000000000E+11
     0.05525       1.39714  0.40000000000000E+11
     0.05525       1.40504  0.40000000000000E+11
     0.05525       1.41293  0.40000000000000E+11
     0.05525       1.42082  0.40000000000000E+11
     0.05525       1.42872  0.40000000000000E+11
     0.05525       1.43661  0.40000000000000E+11
     0.05525       1.44450  0.40000000000000E+11
     0.05525       1.45240  0.40000000000000E+11
     0.05525       1.46029  0.40000000000000E+11
     0.05525       1.46818  0.40000000000000E+11
     0.05525       1.47608  0.40000000000000E+11
     0.05525       1.48397  0.40000000000000E+11
     0.05525       1.49187  0.40000000000000E+11
     0.05525       1.49976  0.40000000000000E+11
     0.05525       1.50765  0.40000000000000E+11
     0.05525       1.51555  0.40000000000000E+11
     0.05525       1.52344  0.40000000000000E+11
     0.05525       1.53133  0.40000000000000E+11
     0.05525       1.53923  0.40000000000000E+11
     0.05525       1.54712  0.40000000000000E+11
     0.05525       1.55501  0.40000000000000E+11
     0.05525       1.56291  0.40000000000000E+11
     0.05525       1.57080  0.40000000000000E+11
     0.06315       0.00000  0.40000000000000E+11
     0.06315       0.00789  0.40000000000000E+11
     0.06315       0.01579  0.40000000000000E+11
     0.06315       0.02368  0.40000000000000E+11
     0.06315       0.03157  0.40000000000000E+11
     0.06315       0.03947  0.40000000000000E+11
     0.06315       0.04736  0.40000000000000E+11
     0.06315       0.05525  0.40000000000000E+11
     0.06315       0.06315  0.40000000000000E+11
     0.06315       0.07104  0.40000000000000E+11
     0.06315       0.07893  0.40000000000000E+11
     0.06315       0.08683  0.40000000000000E+11
     0.06315       0.09472  0.40000000000000E+11
     0.06315       0.10262  0.40000000000000E+11
     0.06315       0.11051  0.40000000000000E+11
     0.06315       0.11840  0.40000000000000E+11
     0.06315       0.12630  0.40000000000000E+11
     0.06315       0.13419  0.40000000000000E+11
     0.06315       0.14208  0.40000000000000E+11
     0.06315       0.14998  0.40000000000000E+11
     0.06315       0.15787  0.40000000000000E+11
     0.06315       0.16576  0.40000000000000E+11
     0.06315       0.17366  0.40000000000000E+11
     0.06315       0.18155  0.40000000000000E+11
     0.06315       0.18944  0.40000000000000E+11
     0.06315       0.19734  0.40000000000000E+11
     0.06315       0.20523  0.40000000000000E+11
     0.06315       0.21312  0.40000000000000E+11
     0.06315       0.22102  0.40000000000000E+11
     0.06315       0.22891  0.40000000000000E+11
     0.06315       0.23680  0.40000000000000E+11
     0.06315       0.24470  0.40000000000000E+11
     0.06315       0.25259  0.40000000000000E+11
     0.06315       0.26048  0.40000000000000E+11
     0.06315       0.26838  0.40000000000000E+11
     0.06315       0.27627  0.40000000000000E+11
     0.06315       0.28416  0.40000000000000E+11
     0.06315       0.29206  0.40000000000000E+11
     0.06315       0.29995  0.40000000000000E+11
     0.06315       0.30785  0.40000000000000E+11
     0.06315       0.31574  0.40000000000000E+11
     0.06315       0.32363  0.40000000000000E+11
     0.06315       0.33153  0.40000000000000E+11
     0.06315       0.33942  0.40000000000000E+11
     0.06315       0.34731  0.40000000000000E+11
     0.06315       0.35521  0.40000000000000E+11
     0.06315       0.36310  0.40000000000000E+11
     0.06315       0.37099  0.40000000000000E+11
     0.06315       0.37889  0.33935902165975E+03
     0.06315       0.38678  0.29763067681803E+03
     0.06315       0.39467  0.26279158036138E+03
     0.06315       0.40257  0.23351197632644E+03
     0.06315       0.41046  0.20870805772751E+03
     0.06315       0.41835  0.18751247074409E+03
     0.06315       0.42625  0.16923924118599E+03
     0.06315       0.43414  0.15334821629191E+03
     0.06315       0.44203  0.40000000000000E+11
     0.06315       0.44993  0.40000000000000E+11
     0.06315       0.45782  0.40000000000000E+11
     0.06315       0.46571  0.40000000000000E+11
     0.06315       0.47361  0.40000000000000E+11
     0.06315       0.48150  0.40000000000000E+11
     0.06315       0.48939  0.40000000000000E+11
     0.06315       0.49729  0.40000000000000E+11
     0.06315       0.50518  0.40000000000000E+11
     0.06315       0.51308  0.40000000000000E+11
     0.06315       0.52097  0.40000000000000E+11
     0.06315       0.52886  0.40000000000000E+11
     0.06315       0.53676  0.40000000000000E+11
     0.06315       0.54465  0.40000000000000E+11
     0.06315       0.55254  0.40000000000000E+11
     0.06315       0.56044  0.40000000000000E+11
     0.06315       0.56833  0.40000000000000E+11
     0.06315       0.57622  0.40000000000000E+11
     0.06315       0.58412  0.40000000000000E+11
     0.06315       0.59201  0.40000000000000E+11
     0.06315       0.59990  0.40000000000000E+11
     0.06315       0.60780  0.40000000000000E+11
     0.06315       0.61569  0.40000000000000E+11
     0.06315       0.62358  0.40000000000000E+11
     0.06315       0.63148  0.40000000000000E+11
     0.06315       0.63937  0.40000000000000E+11
     0.06315       0.64726  0.40000000000000E+11
     0.06315       0.65516  0.40000000000000E+11
     0.06315       0.66305  0.40000000000000E+11
     0.06315       0.67094  0.40000000000000E+11
     0.06315       0.67884  0.12135313172195E+02
     0.06315       0.68673  0.10733050758094E+02
     0.06315       0.69463  0.94919733637590E+01
     0.06315       0.70252  0.84262629939304E+01
     0.06315       0.71041  0.75416359988916E+01
     0.06315       0.71831  0.68377203968436E+01
     0.06315       0.72620  0.63099966546625E+01
     0.06315       0.73409  0.59512709653844E+01
     0.06315       0.74199  0.57527127111946E+01
     0.06315       0.74988  0.57045196495167E+01
     0.06315       0.75777  0.57962879960681E+01
     0.06315       0.76567  0.60171684713079E+01
     0.06315       0.77356  0.63558884534554E+01
     0.06315       0.78145  0.68007167860908E+01
     0.06315       0.78935  0.73394416227830E+01
     0.06315       0.79724  0.79594217626402E+01
     0.06315       0.80513  0.86477566091579E+01
     0.06315       0.81303  0.93915981349606E+01
     0.06315       0.82092  0.10178600748543E+02
     0.06315       0.82881  0.10997475082063E+02
     0.06315       0.83671  0.11838585647581E+02
     0.06315       0.84460  0.12694517979250E+02
     0.06315       0.85249  0.13560545328730E+02
     0.06315       0.86039  0.14434950765953E+02
     0.06315       0.86828  0.15319202787286E+02
     0.06315       0.87617  0.16218028731847E+02
     0.06315       0.88407  0.17139464115371E+02
     0.06315       0.89196  0.18094964291437E+02
     0.06315       0.89986  0.19099644723334E+02
     0.06315       0.90775  0.20172677606690E+02
     0.06315       0.91564  0.21337834743797E+02
     0.06315       0.92354  0.22624148870803E+02
     0.06315       0.93143  0.24066678837092E+02
     0.06315       0.93932  0.25707405930532E+02
     0.06315       0.94722  0.27596346343468E+02
     0.06315       0.95511  0.29793021462715E+02
     0.06315       0.96300  0.32368469683553E+02
     0.06315       0.97090  0.35408004300618E+02
     0.06315       0.97879  0.39014922295865E+02
     0.06315       0.98668  0.43315353162044E+02
     0.06315       0.99458  0.48464410064665E+02
     0.06315       1.00247  0.54653769385273E+02
     0.06315       1.01036  0.62120755641441E+02
     0.06315       1.01826  0.71158937274259E+02
     0.06315       1.02615  0.82130127527809E+02
     0.06315       1.03404  0.95477506035517E+02
     0.06315       1.04194  0.11173928728175E+03
     0.06315       1.04983  0.13156189083128E+03
     0.06315       1.05772  0.15571079298604E+03
     0.06315       1.06562  0.40000000000000E+11
     0.06315       1.07351  0.40000000000000E+11
     0.06315       1.08141  0.40000000000000E+11
     0.06315       1.08930  0.40000000000000E+11
     0.06315       1.09719  0.40000000000000E+11
     0.06315       1.10509  0.40000000000000E+11
     0.06315       1.11298  0.40000000000000E+11
     0.06315       1.12087  0.40000000000000E+11
     0.06315       1.12877  0.40000000000000E+11
     0.06315       1.13666  0.40000000000000E+11
     0.06315       1.14455  0.40000000000000E+11
     0.06315       1.15245  0.40000000000000E+11
     0.06315       1.16034  0.40000000000000E+11
     0.06315       1.16823  0.40000000000000E+11
     0.06315       1.17613  0.40000000000000E+11
     0.06315       1.18402  0.40000000000000E+11
     0.06315       1.19191  0.40000000000000E+11
     0.06315       1.19981  0.40000000000000E+11
     0.06315       1.20770  0.40000000000000E+11
     0.06315       1.21559  0.40000000000000E+11
     0.06315       1.22349  0.40000000000000E+11
     0.06315       1.23138  0.40000000000000E+11
     0.06315       1.23927  0.40000000000000E+11
     0.06315       1.24717  0.40000000000000E+11
     0.06315       1.25506  0.40000000000000E+11
     0.06315       1.26295  0.40000000000000E+11
     0.06315       1.27085  0.40000000000000E+11
     0.06315       1.27874  0.40000000000000E+11
     0.06315       1.28664  0.40000000000000E+11
     0.06315       1.29453  0.40000000000000E+11
     0.06315       1.30242  0.40000000000000E+11
     0.06315       1.31032  0.40000000000000E+11
     0.06315       1.31821  0.40000000000000E+11
     0.06315       1.32610  0.40000000000000E+11
     0.06315       1.33400  0.40000000000000E+11
     0.06315       1.34189  0.40000000000000E+11
     0.06315       1.34978  0.40000000000000E+11
     0.06315       1.35768  0.40000000000000E+11
     0.06315       1.36557  0.40000000000000E+11
     0.06315       1.37346  0.40000000000000E+11
     0.06315       1.38136  0.40000000000000E+11
     0.06315       1.38925  0.40000000000000E+11
     0.06315       1.39714  0.40000000000000E+11
     0.06315       1.40504  0.40000000000000E+11
     0.06315       1.41293  0.40000000000000E+11
     0.06315       1.42082  0.40000000000000E+11
     0.06315       1.42872  0.40000000000000E+11
     0.06315       1.43661  0.40000000000000E+11
     0.06315       1.44450  0.40000000000000E+11
     0.06315       1.45240  0.40000000000000E+11
     0.06315       1.46029  0.40000000000000E+11
     0.06315       1.46818  0.40000000000000E+11
     0.06315       1.47608  0.40000000000000E+11
     0.06315       1.48397  0.40000000000000E+11
     0.06315       1.49187  0.40000000000000E+11
     0.06315       1.49976  0.40000000000000E+11
     0.06315       1.50765  0.40000000000000E+11
     0.06315       1.51555  0.40000000000000E+11
     0.06315       1.52344  0.40000000000000E+11
     0.06315       1.53133  0.40000000000000E+11
     0.06315       1.53923  0.40000000000000E+11
     0.06315       1.54712  0.40000000000000E+11
     0.06315       1.55501  0.40000000000000E+11
     0.06315       1.56291  0.40000000000000E+11
     0.06315       1.57080  0.40000000000000E+11
     0.07104       0.00000  0.40000000000000E+11
     0.07104       0.00789  0.40000000000000E+11
     0.07104       0.01579  0.40000000000000E+11
     0.07104       0.02368  0.40000000000000E+11
     0.07104       0.03157  0.40000000000000E+11
     0.07104       0.03947  0.40000000000000E+11
     0.07104       0.04736  0.40000000000000E+11
     0.07104       0.05525  0.40000000000000E+11
     0.07104       0.06315  0.40000000000000E+11
     0.07104       0.07104  0.40000000000000E+11
     0.07104       0.07893  0.40000000000000E+11
     0.07104       0.08683  0.40000000000000E+11
     0.07104       0.09472  0.40000000000000E+11
     0.07104       0.10262  0.40000000000000E+11
     0.07104       0.11051  0.40000000000000E+11
     0.07104       0.11840  0.40000000000000E+11
     0.07104       0.12630  0.40000000000000E+11
     0.07104       0.13419  0.40000000000000E+11
     0.07104       0.14208  0.40000000000000E+11
     0.07104       0.14998  0.40000000000000E+11
     0.07104       0.15787  0.40000000000000E+11
     0.07104       0.16576  0.40000000000000E+11
     0.07104       0.17366  0.40000000000000E+11
     0.07104       0.18155  0.40000000000000E+11
     0.07104       0.18944  0.40000000000000E+11
     0.07104       0.19734  0.40000000000000E+11
     0.07104       0.20523  0.40000000000000E+11
     0.07104       0.21312  0.40000000000000E+11
     0.07104       0.22102  0.40000000000000E+11
     0.07104       0.22891  0.40000000000000E+11
     0.07104       0.23680  0.40000000000000E+11
     0.07104       0.24470  0.40000000000000E+11
     0.07104       0.25259  0.40000000000000E+11
     0.07104       0.26048  0.40000000000000E+11
     0.07104       0.26838  0.40000000000000E+11
     0.07104       0.27627  0.40000000000000E+11
     0.07104       0.28416  0.40000000000000E+11
     0.07104       0.29206  0.40000000000000E+11
     0.07104       0.29995  0.40000000000000E+11
     0.07104       0.30785  0.40000000000000E+11
     0.07104       0.31574  0.40000000000000E+11
     0.07104       0.32363  0.40000000000000E+11
     0.07104       0.33153  0.40000000000000E+11
     0.07104       0.33942  0.40000000000000E+11
     0.07104       0.34731  0.40000000000000E+11
     0.07104       0.35521  0.40000000000000E+11
     0.07104       0.36310  0.40000000000000E+11
     0.07104       0.37099  0.34804579479359E+03
     0.07104       0.37889  0.30596399555709E+03
     0.07104       0.38678  0.27072259726701E+03
     0.07104       0.39467  0.24100343177447E+03
     0.07104       0.40257  0.21573514706352E+03
     0.07104       0.41046  0.19406174253315E+03
     0.07104       0.41835  0.17530637287377E+03
     0.07104       0.42625  0.15893507041727E+03
     0.07104       0.43414  0.40000000000000E+11
     0.07104       0.44203  0.40000000000000E+11
     0.07104       0.44993  0.40000000000000E+11
     0.07104       0.45782  0.40000000000000E+11
     0.07104       0.46571  0.40000000000000E+11
     0.07104       0.47361  0.40000000000000E+11
     0.07104       0.48150  0.40000000000000E+11
     0.07104       0.48939  0.40000000000000E+11
     0.07104       0.49729  0.40000000000000E+11
     0.07104       0.50518  0.40000000000000E+11
     0.07104       0.51308  0.40000000000000E+11
     0.07104       0.52097  0.40000000000000E+11
     0.07104       0.52886  0.40000000000000E+11
     0.07104       0.53676  0.40000000000000E+11
     0.07104       0.54465  0.40000000000000E+11
     0.07104       0.55254  0.40000000000000E+11
     0.07104       0.56044  0.40000000000000E+11
     0.07104       0.56833  0.40000000000000E+11
     0.07104       0.57622  0.40000000000000E+11
     0.07104       0.58412  0.40000000000000E+11
     0.07104       0.59201  0.40000000000000E+11
     0.07104       0.59990  0.40000000000000E+11
     0.07104       0.60780  0.40000000000000E+11
     0.07104       0.61569  0.40000000000000E+11
     0.07104       0.62358  0.40000000000000E+11
     0.07104       0.63148  0.40000000000000E+11
     0.07104       0.63937  0.40000000000000E+11
     0.07104       0.64726  0.40000000000000E+11
     0.07104       0.65516  0.40000000000000E+11
     0.07104       0.66305  0.40000000000000E+11
     0.07104       0.67094  0.12248760915161E+02
     0.07104       0.67884  0.10799237470097E+02
     0.07104       0.68673  0.95108458466179E+01
     0.07104       0.69463  0.83981003356570E+01
     0.07104       0.70252  0.74664460938883E+01
     0.07104       0.71041  0.67148921166398E+01
     0.07104       0.71831  0.61381338195709E+01
     0.07104       0.72620  0.57281543917905E+01
     0.07104       0.73409  0.54753537118604E+01
     0.07104       0.74199  0.53692810730502E+01
     0.07104       0.74988  0.53990570120355E+01
     0.07104       0.75777  0.55535691526958E+01
     0.07104       0.76567  0.58215223242933E+01
     0.07104       0.77356  0.61914166407774E+01
     0.07104       0.78145  0.66515191481066E+01
     0.07104       0.78935  0.71898843090996E+01
     0.07104       0.79724  0.77944648511978E+01
     0.07104       0.80513  0.84533366155364E+01
     0.07104       0.81303  0.91550395030773E+01
     0.07104       0.82092  0.98890137313816E+01
     0.07104       0.82881  0.10646090605183E+02
     0.07104       0.83671  0.11418985165411E+02
     0.07104       0.84460  0.12202739042155E+02
     0.07104       0.85249  0.12995077268834E+02
     0.07104       0.86039  0.13796669647092E+02
     0.07104       0.86828  0.14611317634755E+02
     0.07104       0.87617  0.15446111470873E+02
     0.07104       0.88407  0.16311611147922E+02
     0.07104       0.89196  0.17222096898237E+02
     0.07104       0.89986  0.18195915943895E+02
     0.07104       0.90775  0.19255933824263E+02
     0.07104       0.91564  0.20430092457045E+02
     0.07104       0.92354  0.21752089873893E+02
     0.07104       0.93143  0.23262227090653E+02
     0.07104       0.93932  0.25008507897588E+02
     0.07104       0.94722  0.27048116815440E+02
     0.07104       0.95511  0.29449430009118E+02
     0.07104       0.96300  0.32294728775256E+02
     0.07104       0.97090  0.35683784855809E+02
     0.07104       0.97879  0.39738473298146E+02
     0.07104       0.98668  0.44608543787400E+02
     0.07104       0.99458  0.50478644771938E+02
     0.07104       1.00247  0.57576641657442E+02
     0.07104       1.01036  0.66183191095324E+02
     0.07104       1.01826  0.76642412122081E+02
     0.07104       1.02615  0.89373308398225E+02
     0.07104       1.03404  0.10488131088982E+03
     0.07104       1.04194  0.12376887880185E+03
     0.07104       1.04983  0.40000000000000E+11
     0.07104       1.05772  0.40000000000000E+11
     0.07104       1.06562  0.40000000000000E+11
     0.07104       1.07351  0.40000000000000E+11
     0.07104       1.08141  0.40000000000000E+11
     0.07104       1.08930  0.40000000000000E+11
     0.07104       1.09719  0.40000000000000E+11
     0.07104       1.10509  0.40000000000000E+11
     0.07104       1.11298  0.40000000000000E+11
     0.07104       1.12087  0.40000000000000E+11
     0.07104       1.12877  0.40000000000000E+11
     0.07104       1.13666  0.40000000000000E+11
     0.07104       1.14455  0.40000000000000E+11
     0.07104       1.15245  0.40000000000000E+11
     0.07104       1.16034  0.40000000000000E+11
     0.07104       1.16823  0.40000000000000E+11
     0.07104       1.17613  0.40000000000000E+11
     0.07104       1.18402  0.40000000000000E+11
     0.07104       1.19191  0.40000000000000E+11
     0.07104       1.19981  0.40000000000000E+11
     0.07104       1.20770  0.40000000000000E+11
     0.07104       1.21559  0.40000000000000E+11
     0.07104       1.22349  0.40000000000000E+11
     0.07104       1.23138  0.40000000000000E+11
     0.07104       1.23927  0.40000000000000E+11
     0.07104       1.24717  0.40000000000000E+11
     0.07104       1.25506  0.40000000000000E+11
     0.07104       1.26295  0.40000000000000E+11
     0.07104       1.27085  0.40000000000000E+11
     0.07104       1.27874  0.40000000000000E+11
     0.07104       1.28664  0.40000000000000E+11
     0.07104       1.29453  0.40000000000000E+11
     0.07104       1.30242  0.40000000000000E+11
     0.07104       1.31032  0.40000000000000E+11
     0.07104       1.31821  0.40000000000000E+11
     0.07104       1.32610  0.40000000000000E+11
     0.07104       1.33400  0.40000000000000E+11
     0.07104       1.34189  0.40000000000000E+11
     0.07104       1.34978  0.40000000000000E+11
     0.07104       1.35768  0.40000000000000E+11
     0.07104       1.36557  0.40000000000000E+11
     0.07104       1.37346  0.40000000000000E+11
     0.07104       1.38136  0.40000000000000E+11
     0.07104       1.38925  0.40000000000000E+11
     0.07104       1.39714  0.40000000000000E+11
     0.07104       1.40504  0.40000000000000E+11
     0.07104       1.41293  0.40000000000000E+11
     0.07104       1.42082  0.40000000000000E+11
     0.07104       1.42872  0.40000000000000E+11
     0.07104       1.43661  0.40000000000000E+11
     0.07104       1.44450  0.40000000000000E+11
     0.07104       1.45240  0.40000000000000E+11
     0.07104       1.46029  0.40000000000000E+11
     0.07104       1.46818  0.40000000000000E+11
     0.07104       1.47608  0.40000000000000E+11
     0.07104       1.48397  0.40000000000000E+11
     0.07104       1.49187  0.40000000000000E+11
     0.07104       1.49976  0.40000000000000E+11
     0.07104       1.50765  0.40000000000000E+11
     0.07104       1.51555  0.40000000000000E+11
     0.07104       1.52344  0.40000000000000E+11
     0.07104       1.53133  0.40000000000000E+11
     0.07104       1.53923  0.40000000000000E+11
     0.07104       1.54712  0.40000000000000E+11
     0.07104       1.55501  0.40000000000000E+11
     0.07104       1.56291  0.40000000000000E+11
     0.07104       1.57080  0.40000000000000E+11
     0.07893       0.00000  0.40000000000000E+11
     0.07893       0.00789  0.40000000000000E+11
     0.07893       0.01579  0.40000000000000E+11
     0.07893       0.02368  0.40000000000000E+11
     0.07893       0.03157  0.40000000000000E+11
     0.07893       0.03947  0.40000000000000E+11
     0.07893       0.04736  0.40000000000000E+11
     0.07893       0.05525  0.40000000000000E+11
     0.07893       0.06315  0.40000000000000E+11
     0.07893       0.07104  0.40000000000000E+11
     0.07893       0.07893  0.40000000000000E+11
     0.07893       0.08683  0.40000000000000E+11
     0.07893       0.09472  0.40000000000000E+11
     0.07893       0.10262  0.40000000000000E+11
     0.07893       0.11051  0.40000000000000E+11
     0.07893       0.11840  0.40000000000000E+11
     0.07893       0.12630  0.40000000000000E+11
     0.07893       0.13419  0.40000000000000E+11
     0.07893       0.14208  0.40000000000000E+11
     0.07893       0.14998  0.40000000000000E+11
     0.07893       0.15787  0.40000000000000E+11
     0.07893       0.16576  0.40000000000000E+11
     0.07893       0.17366  0.40000000000000E+11
     0.07893       0.18155  0.40000000000000E+11
     0.07893       0.18944  0.40000000000000E+11
     0.07893       0.19734  0.40000000000000E+11
     0.07893       0.20523  0.40000000000000E+11
     0.07893       0.21312  0.40000000000000E+11
     0.07893       0.22102  0.40000000000000E+11
     0.07893       0.22891  0.40000000000000E+11
     0.07893       0.23680  0.40000000000000E+11
     0.07893       0.24470  0.40000000000000E+11
     0.07893       0.25259  0.40000000000000E+11
     0.07893       0.26048  0.40000000000000E+11
     0.07893       0.26838  0.40000000000000E+11
     0.07893       0.27627  0.40000000000000E+11
     0.07893       0.28416  0.40000000000000E+11
     0.07893       0.29206  0.40000000000000E+11
     0.07893       0.29995  0.40000000000000E+11
     0.07893       0.30785  0.40000000000000E+11
     0.07893       0.31574  0.40000000000000E+11
     0.07893       0.32363  0.40000000000000E+11
     0.07893       0.33153  0.40000000000000E+11
     0.07893       0.33942  0.40000000000000E+11
     0.07893       0.34731  0.40000000000000E+11
     0.07893       0.35521  0.40000000000000E+11
     0.07893       0.36310  0.35659186308482E+03
     0.07893       0.37099  0.31415157195389E+03
     0.07893       0.37889  0.27849677497816E+03
     0.07893       0.38678  0.24832442173478E+03
     0.07893       0.39467  0.22257813223727E+03
     0.07893       0.40257  0.20041480595713E+03
     0.07893       0.41046  0.18116738548165E+03
     0.07893       0.41835  0.16430796570717E+03
     0.07893       0.42625  0.40000000000000E+11
     0.07893       0.43414  0.40000000000000E+11
     0.07893       0.44203  0.40000000000000E+11
     0.07893       0.44993  0.40000000000000E+11
     0.07893       0.45782  0.40000000000000E+11
     0.07893       0.46571  0.40000000000000E+11
     0.07893       0.47361  0.40000000000000E+11
     0.07893       0.48150  0.40000000000000E+11
     0.07893       0.48939  0.40000000000000E+11
     0.07893       0.49729  0.40000000000000E+11
     0.07893       0.50518  0.40000000000000E+11
     0.07893       0.51308  0.40000000000000E+11
     0.07893       0.52097  0.40000000000000E+11
     0.07893       0.52886  0.40000000000000E+11
     0.07893       0.53676  0.40000000000000E+11
     0.07893       0.54465  0.40000000000000E+11
     0.07893       0.55254  0.40000000000000E+11
     0.07893       0.56044  0.40000000000000E+11
     0.07893       0.56833  0.40000000000000E+11
     0.07893       0.57622  0.40000000000000E+11
     0.07893       0.58412  0.40000000000000E+11
     0.07893       0.59201  0.40000000000000E+11
     0.07893       0.59990  0.40000000000000E+11
     0.07893       0.60780  0.40000000000000E+11
     0.07893       0.61569  0.40000000000000E+11
     0.07893       0.62358  0.40000000000000E+11
     0.07893       0.63148  0.40000000000000E+11
     0.07893       0.63937  0.40000000000000E+11
     0.07893       0.64726  0.40000000000000E+11
     0.07893       0.65516  0.40000000000000E+11
     0.07893       0.66305  0.12321577039005E+02
     0.07893       0.67094  0.10830118029171E+02
     0.07893       0.67884  0.94999453791365E+01
     0.07893       0.68673  0.83457161388298E+01
     0.07893       0.69463  0.73724925815400E+01
     0.07893       0.70252  0.65786154543924E+01
     0.07893       0.71041  0.59579911494311E+01
     0.07893       0.71831  0.55018046873906E+01
     0.07893       0.72620  0.51997254077294E+01
     0.07893       0.73409  0.50406945288069E+01
     0.07893       0.74199  0.50133879601557E+01
     0.07893       0.74988  0.51064432017809E+01
     0.07893       0.75777  0.53085310988877E+01
     0.07893       0.76567  0.56083440589308E+01
     0.07893       0.77356  0.59945626601321E+01
     0.07893       0.78145  0.64558519019644E+01
     0.07893       0.78935  0.69809258047529E+01
     0.07893       0.79724  0.75587040615100E+01
     0.07893       0.80513  0.81785672408735E+01
     0.07893       0.81303  0.88306991576154E+01
     0.07893       0.82092  0.95064892670909E+01
     0.07893       0.82881  0.10198957820661E+02
     0.07893       0.83671  0.10903165120936E+02
     0.07893       0.84460  0.11616574732843E+02
     0.07893       0.85249  0.12339357148219E+02
     0.07893       0.86039  0.13074640391359E+02
     0.07893       0.86828  0.13828731126701E+02
     0.07893       0.87617  0.14611338854332E+02
     0.07893       0.88407  0.15435835294470E+02
     0.07893       0.89196  0.16319574301974E+02
     0.07893       0.89986  0.17284291255461E+02
     0.07893       0.90775  0.18356601793143E+02
     0.07893       0.91564  0.19568632022265E+02
     0.07893       0.92354  0.20958835202577E+02
     0.07893       0.93143  0.22573078519812E+02
     0.07893       0.93932  0.24466111160119E+02
     0.07893       0.94722  0.26703545449640E+02
     0.07893       0.95511  0.29364492709532E+02
     0.07893       0.96300  0.32544993575576E+02
     0.07893       0.97090  0.36362369041734E+02
     0.07893       0.97879  0.40960593132433E+02
     0.07893       0.98668  0.46516748393184E+02
     0.07893       0.99458  0.53248565249721E+02
     0.07893       1.00247  0.61422955187549E+02
     0.07893       1.01036  0.71365310096556E+02
     0.07893       1.01826  0.83469135263110E+02
     0.07893       1.02615  0.98205285830424E+02
     0.07893       1.03404  0.11612965701520E+03
     0.07893       1.04194  0.40000000000000E+11
     0.07893       1.04983  0.40000000000000E+11
     0.07893       1.05772  0.40000000000000E+11
     0.07893       1.06562  0.40000000000000E+11
     0.07893       1.07351  0.40000000000000E+11
     0.07893       1.08141  0.40000000000000E+11
     0.07893       1.08930  0.40000000000000E+11
     0.07893       1.09719  0.40000000000000E+11
     0.07893       1.10509  0.40000000000000E+11
     0.07893       1.11298  0.40000000000000E+11
     0.07893       1.12087  0.40000000000000E+11
     0.07893       1.12877  0.40000000000000E+11
     0.07893       1.13666  0.40000000000000E+11
     0.07893       1.14455  0.40000000000000E+11
     0.07893       1.15245  0.40000000000000E+11
     0.07893       1.16034  0.40000000000000E+11
     0.07893       1.16823  0.40000000000000E+11
     0.07893       1.17613  0.40000000000000E+11
     0.07893       1.18402  0.40000000000000E+11
     0.07893       1.19191  0.40000000000000E+11
     0.07893       1.19981  0.40000000000000E+11
     0.07893       1.20770  0.40000000000000E+11
     0.07893       1.21559  0.40000000000000E+11
     0.07893       1.22349  0.40000000000000E+11
     0.07893       1.23138  0.40000000000000E+11
     0.07893       1.23927  0.40000000000000E+11
     0.07893       1.24717  0.40000000000000E+11
     0.07893       1.25506  0.40000000000000E+11
     0.07893       1.26295  0.40000000000000E+11
     0.07893       1.27085  0.40000000000000E+11
     0.07893       1.27874  0.40000000000000E+11
     0.07893       1.28664  0.40000000000000E+11
     0.07893       1.29453  0.40000000000000E+11
     0.07893       1.30242  0.40000000000000E+11
     0.07893       1.31032  0.40000000000000E+11
     0.07893       1.31821  0.40000000000000E+11
     0.07893       1.32610  0.40000000000000E+11
     0.07893       1.33400  0.40000000000000E+11
     0.07893       1.34189  0.40000000000000E+11
     0.07893       1.34978  0.40000000000000E+11
     0.07893       1.35768  0.40000000000000E+11
     0.07893       1.36557  0.40000000000000E+11
     0.07893       1.37346  0.40000000000000E+11
     0.07893       1.38136  0.40000000000000E+11
     0.07893       1.38925  0.40000000000000E+11
     0.07893       1.39714  0.40000000000000E+11
     0.07893       1.40504  0.40000000000000E+11
     0.07893       1.41293  0.40000000000000E+11
     0.07893       1.42082  0.40000000000000E+11
     0.07893       1.42872  0.40000000000000E+11
     0.07893       1.43661  0.40000000000000E+11
     0.07893       1.44450  0.40000000000000E+11
     0.07893       1.45240  0.40000000000000E+11
     0.07893       1.46029  0.40000000000000E+11
     0.07893       1.46818  0.40000000000000E+11
     0.07893       1.47608  0.40000000000000E+11
     0.07893       1.48397  0.40000000000000E+11
     0.07893       1.49187  0.40000000000000E+11
     0.07893       1.49976  0.40000000000000E+11
     0.07893       1.50765  0.40000000000000E+11
     0.07893       1.51555  0.40000000000000E+11
     0.07893       1.52344  0.40000000000000E+11
     0.07893       1.53133  0.40000000000000E+11
     0.07893       1.53923  0.40000000000000E+11
     0.07893       1.54712  0.40000000000000E+11
     0.07893       1.55501  0.40000000000000E+11
     0.07893       1.56291  0.40000000000000E+11
     0.07893       1.57080  0.40000000000000E+11
     0.08683       0.00000  0.40000000000000E+11
     0.08683       0.00789  0.40000000000000E+11
     0.08683       0.01579  0.40000000000000E+11
     0.08683       0.02368  0.40000000000000E+11
     0.08683       0.03157  0.40000000000000E+11
     0.08683       0.03947  0.40000000000000E+11
     0.08683       0.04736  0.40000000000000E+11
     0.08683       0.05525  0.40000000000000E+11
     0.08683       0.06315  0.40000000000000E+11
     0.08683       0.07104  0.40000000000000E+11
     0.08683       0.07893  0.40000000000000E+11
     0.08683       0.08683  0.40000000000000E+11
     0.08683       0.09472  0.40000000000000E+11
     0.08683       0.10262  0.40000000000000E+11
     0.08683       0.11051  0.40000000000000E+11
     0.08683       0.11840  0.40000000000000E+11
     0.08683       0.12630  0.40000000000000E+11
     0.08683       0.13419  0.40000000000000E+11
     0.08683       0.14208  0.40000000000000E+11
     0.08683       0.14998  0.40000000000000E+11
     0.08683       0.15787  0.40000000000000E+11
     0.08683       0.16576  0.40000000000000E+11
     0.08683       0.17366  0.40000000000000E+11
     0.08683       0.18155  0.40000000000000E+11
     0.08683       0.18944  0.40000000000000E+11
     0.08683       0.19734  0.40000000000000E+11
     0.08683       0.20523  0.40000000000000E+11
     0.08683       0.21312  0.40000000000000E+11
     0.08683       0.22102  0.40000000000000E+11
     0.08683       0.22891  0.40000000000000E+11
     0.08683       0.23680  0.40000000000000E+11
     0.08683       0.24470  0.40000000000000E+11
     0.08683       0.25259  0.40000000000000E+11
     0.08683       0.26048  0.40000000000000E+11
     0.08683       0.26838  0.40000000000000E+11
     0.08683       0.27627  0.40000000000000E+11
     0.08683       0.28416  0.40000000000000E+11
     0.08683       0.29206  0.40000000000000E+11
     0.08683       0.29995  0.40000000000000E+11
     0.08683       0.30785  0.40000000000000E+11
     0.08683       0.31574  0.40000000000000E+11
     0.08683       0.32363  0.40000000000000E+11
     0.08683       0.33153  0.40000000000000E+11
     0.08683       0.33942  0.40000000000000E+11
     0.08683       0.34731  0.40000000000000E+11
     0.08683       0.35521  0.36497194757199E+03
     0.08683       0.36310  0.32216326817615E+03
     0.08683       0.37099  0.28608074760264E+03
     0.08683       0.37889  0.25543978820348E+03
     0.08683       0.38678  0.22920130018036E+03
     0.08683       0.39467  0.20653642822410E+03
     0.08683       0.40257  0.18678835481745E+03
     0.08683       0.41046  0.40000000000000E+11
     0.08683       0.41835  0.40000000000000E+11
     0.08683       0.42625  0.40000000000000E+11
     0.08683       0.43414  0.40000000000000E+11
     0.08683       0.44203  0.40000000000000E+11
     0.08683       0.44993  0.40000000000000E+11
     0.08683       0.45782  0.40000000000000E+11
     0.08683       0.46571  0.40000000000000E+11
     0.08683       0.47361  0.40000000000000E+11
     0.08683       0.48150  0.40000000000000E+11
     0.08683       0.48939  0.40000000000000E+11
     0.08683       0.49729  0.40000000000000E+11
     0.08683       0.50518  0.40000000000000E+11
     0.08683       0.51308  0.40000000000000E+11
     0.08683       0.52097  0.40000000000000E+11
     0.08683       0.52886  0.40000000000000E+11
     0.08683       0.53676  0.40000000000000E+11
     0.08683       0.54465  0.40000000000000E+11
     0.08683       0.55254  0.40000000000000E+11
     0.08683       0.56044  0.40000000000000E+11
     0.08683       0.56833  0.40000000000000E+11
     0.08683       0.57622  0.40000000000000E+11
     0.08683       0.58412  0.40000000000000E+11
     0.08683       0.59201  0.40000000000000E+11
     0.08683       0.59990  0.40000000000000E+11
     0.08683       0.60780  0.40000000000000E+11
     0.08683       0.61569  0.40000000000000E+11
     0.08683       0.62358  0.40000000000000E+11
     0.08683       0.63148  0.40000000000000E+11
     0.08683       0.63937  0.40000000000000E+11
     0.08683       0.64726  0.40000000000000E+11
     0.08683       0.65516  0.12354645046887E+02
     0.08683       0.66305  0.10826623240741E+02
     0.08683       0.67094  0.94603195070177E+01
     0.08683       0.67884  0.82703069365830E+01
     0.08683       0.68673  0.72611354348277E+01
     0.08683       0.69463  0.64304217628162E+01
     0.08683       0.70252  0.57712790085960E+01
     0.08683       0.71041  0.52741218430373E+01
     0.08683       0.71831  0.49279328703713E+01
     0.08683       0.72620  0.47210918643282E+01
     0.08683       0.73409  0.46418689631074E+01
     0.08683       0.74199  0.46786743660199E+01
     0.08683       0.74988  0.48201459175108E+01
     0.08683       0.75777  0.50551445642701E+01
     0.08683       0.76567  0.53727166567819E+01
     0.08683       0.77356  0.57620710894388E+01
     0.08683       0.78145  0.62126076233770E+01
     0.08683       0.78935  0.67140198659841E+01
     0.08683       0.79724  0.72564823419761E+01
     0.08683       0.80513  0.78309168134246E+01
     0.08683       0.81303  0.84293203038758E+01
     0.08683       0.82092  0.90451284757628E+01
     0.08683       0.82881  0.96735851798970E+01
     0.08683       0.83671  0.10312093059309E+02
     0.08683       0.84460  0.10960530114061E+02
     0.08683       0.85249  0.11621530317984E+02
     0.08683       0.86039  0.12300738939297E+02
     0.08683       0.86828  0.13007061943010E+02
     0.08683       0.87617  0.13752932626263E+02
     0.08683       0.88407  0.14554619080980E+02
     0.08683       0.89196  0.15432596859252E+02
     0.08683       0.89986  0.16412016279303E+02
     0.08683       0.90775  0.17523305434499E+02
     0.08683       0.91564  0.18802967665471E+02
     0.08683       0.92354  0.20294652983707E+02
     0.08683       0.93143  0.22050602368004E+02
     0.08683       0.93932  0.24133577913234E+02
     0.08683       0.94722  0.26619397647034E+02
     0.08683       0.95511  0.29600189865459E+02
     0.08683       0.96300  0.33188466931529E+02
     0.08683       0.97090  0.37522090605081E+02
     0.08683       0.97879  0.42770155818784E+02
     0.08683       0.98668  0.49139749579429E+02
     0.08683       0.99458  0.56883434177539E+02
     0.08683       1.00247  0.66307142213311E+02
     0.08683       1.01036  0.77777934078345E+02
     0.08683       1.01826  0.91730734180347E+02
     0.08683       1.02615  0.10867271396999E+03
     0.08683       1.03404  0.40000000000000E+11
     0.08683       1.04194  0.40000000000000E+11
     0.08683       1.04983  0.40000000000000E+11
     0.08683       1.05772  0.40000000000000E+11
     0.08683       1.06562  0.40000000000000E+11
     0.08683       1.07351  0.40000000000000E+11
     0.08683       1.08141  0.40000000000000E+11
     0.08683       1.08930  0.40000000000000E+11
     0.08683       1.09719  0.40000000000000E+11
     0.08683       1.10509  0.40000000000000E+11
     0.08683       1.11298  0.40000000000000E+11
     0.08683       1.12087  0.40000000000000E+11
     0.08683       1.12877  0.40000000000000E+11
     0.08683       1.13666  0.40000000000000E+11
     0.08683       1.14455  0.40000000000000E+11
     0.08683       1.15245  0.40000000000000E+11
     0.08683       1.16034  0.40000000000000E+11
     0.08683       1.16823  0.40000000000000E+11
     0.08683       1.17613  0.40000000000000E+11
     0.08683       1.18402  0.40000000000000E+11
     0.08683       1.19191  0.40000000000000E+11
     0.08683       1.19981  0.40000000000000E+11
     0.08683       1.20770  0.40000000000000E+11
     0.08683       1.21559  0.40000000000000E+11
     0.08683       1.22349  0.40000000000000E+11
     0.08683       1.23138  0.40000000000000E+11
     0.08683       1.23927  0.40000000000000E+11
     0.08683       1.24717  0.40000000000000E+11
     0.08683       1.25506  0.40000000000000E+11
     0.08683       1.26295  0.40000000000000E+11
     0.08683       1.27085  0.40000000000000E+11
     0.08683       1.27874  0.40000000000000E+11
     0.08683       1.28664  0.40000000000000E+11
     0.08683       1.29453  0.40000000000000E+11
     0.08683       1.30242  0.40000000000000E+11
     0.08683       1.31032  0.40000000000000E+11
     0.08683       1.31821  0.40000000000000E+11
     0.08683       1.32610  0.40000000000000E+11
     0.08683       1.33400  0.40000000000000E+11
     0.08683       1.34189  0.40000000000000E+11
     0.08683       1.34978  0.40000000000000E+11
     0.08683       1.35768  0.40000000000000E+11
     0.08683       1.36557  0.40000000000000E+11
     0.08683       1.37346  0.40000000000000E+11
     0.08683       1.38136  0.40000000000000E+11
     0.08683       1.38925  0.40000000000000E+11
     0.08683       1.39714  0.40000000000000E+11
     0.08683       1.40504  0.40000000000000E+11
     0.08683       1.41293  0.40000000000000E+11
     0.08683       1.42082  0.40000000000000E+11
     0.08683       1.42872  0.40000000000000E+11
     0.08683       1.43661  0.40000000000000E+11
     0.08683       1.44450  0.40000000000000E+11
     0.08683       1.45240  0.40000000000000E+11
     0.08683       1.46029  0.40000000000000E+11
     0.08683       1.46818  0.40000000000000E+11
     0.08683       1.47608  0.40000000000000E+11
     0.08683       1.48397  0.40000000000000E+11
     0.08683       1.49187  0.40000000000000E+11
     0.08683       1.49976  0.40000000000000E+11
     0.08683       1.50765  0.40000000000000E+11
     0.08683       1.51555  0.40000000000000E+11
     0.08683       1.52344  0.40000000000000E+11
     0.08683       1.53133  0.40000000000000E+11
     0.08683       1.53923  0.40000000000000E+11
     0.08683       1.54712  0.40000000000000E+11
     0.08683       1.55501  0.40000000000000E+11
     0.08683       1.56291  0.40000000000000E+11
     0.08683       1.57080  0.40000000000000E+11
     0.09472       0.00000  0.40000000000000E+11
     0.09472       0.00789  0.40000000000000E+11
     0.09472       0.01579  0.40000000000000E+11
     0.09472       0.02368  0.40000000000000E+11
     0.09472       0.03157  0.40000000000000E+11
     0.09472       0.03947  0.40000000000000E+11
     0.09472       0.04736  0.40000000000000E+11
     0.09472       0.05525  0.40000000000000E+11
     0.09472       0.06315  0.40000000000000E+11
     0.09472       0.07104  0.40000000000000E+11
     0.09472       0.07893  0.40000000000000E+11
     0.09472       0.08683  0.40000000000000E+11
     0.09472       0.09472  0.40000000000000E+11
     0.09472       0.10262  0.40000000000000E+11
     0.09472       0.11051  0.40000000000000E+11
     0.09472       0.11840  0.40000000000000E+11
     0.09472       0.12630  0.40000000000000E+11
     0.09472       0.13419  0.40000000000000E+11
     0.09472       0.14208  0.40000000000000E+11
     0.09472       0.14998  0.40000000000000E+11
     0.09472       0.15787  0.40000000000000E+11
     0.09472       0.16576  0.40000000000000E+11
     0.09472       0.17366  0.40000000000000E+11
     0.09472       0.18155  0.40000000000000E+11
     0.09472       0.18944  0.40000000000000E+11
     0.09472       0.19734  0.40000000000000E+11
     0.09472       0.20523  0.40000000000000E+11
     0.09472       0.21312  0.40000000000000E+11
     0.09472       0.22102  0.40000000000000E+11
     0.09472       0.22891  0.40000000000000E+11
     0.09472       0.23680  0.40000000000000E+11
     0.09472       0.24470  0.40000000000000E+11
     0.09472       0.25259  0.40000000000000E+11
     0.09472       0.26048  0.40000000000000E+11
     0.09472       0.26838  0.40000000000000E+11
     0.09472       0.27627  0.40000000000000E+11
     0.09472       0.28416  0.40000000000000E+11
     0.09472       0.29206  0.40000000000000E+11
     0.09472       0.29995  0.40000000000000E+11
     0.09472       0.30785  0.40000000000000E+11
     0.09472       0.31574  0.40000000000000E+11
     0.09472       0.32363  0.40000000000000E+11
     0.09472       0.33153  0.40000000000000E+11
     0.09472       0.33942  0.42454421387305E+03
     0.09472       0.34731  0.37315599983480E+03
     0.09472       0.35521  0.32996619971393E+03
     0.09472       0.36310  0.29344011255492E+03
     0.09472       0.37099  0.26231472291597E+03
     0.09472       0.37889  0.23557037014167E+03
     0.09472       0.38678  0.21239362748202E+03
     0.09472       0.39467  0.19213821596835E+03
     0.09472       0.40257  0.40000000000000E+11
     0.09472       0.41046  0.40000000000000E+11
     0.09472       0.41835  0.40000000000000E+11
     0.09472       0.42625  0.40000000000000E+11
     0.09472       0.43414  0.40000000000000E+11
     0.09472       0.44203  0.40000000000000E+11
     0.09472       0.44993  0.40000000000000E+11
     0.09472       0.45782  0.40000000000000E+11
     0.09472       0.46571  0.40000000000000E+11
     0.09472       0.47361  0.40000000000000E+11
     0.09472       0.48150  0.40000000000000E+11
     0.09472       0.48939  0.40000000000000E+11
     0.09472       0.49729  0.40000000000000E+11
     0.09472       0.50518  0.40000000000000E+11
     0.09472       0.51308  0.40000000000000E+11
     0.09472       0.52097  0.40000000000000E+11
     0.09472       0.52886  0.40000000000000E+11
     0.09472       0.53676  0.40000000000000E+11
     0.09472       0.54465  0.40000000000000E+11
     0.09472       0.55254  0.40000000000000E+11
     0.09472       0.56044  0.40000000000000E+11
     0.09472       0.56833  0.40000000000000E+11
     0.09472       0.57622  0.40000000000000E+11
     0.09472       0.58412  0.40000000000000E+11
     0.09472       0.59201  0.40000000000000E+11
     0.09472       0.59990  0.40000000000000E+11
     0.09472       0.60780  0.40000000000000E+11
     0.09472       0.61569  0.40000000000000E+11
     0.09472       0.62358  0.40000000000000E+11
     0.09472       0.63148  0.40000000000000E+11
     0.09472       0.63937  0.40000000000000E+11
     0.09472       0.64726  0.12349160986662E+02
     0.09472       0.65516  0.10789971206544E+02
     0.09472       0.66305  0.93932507461436E+01
     0.09472       0.67094  0.81732349596758E+01
     0.09472       0.67884  0.71338208326345E+01
     0.09472       0.68673  0.62718428843136E+01
     0.09472       0.69463  0.55796182828554E+01
     0.09472       0.70252  0.50468226994800E+01
     0.09472       0.71041  0.46618002083706E+01
     0.09472       0.71831  0.44124208579247E+01
     0.09472       0.72620  0.42865939356051E+01
     0.09472       0.73409  0.42725326980972E+01
     0.09472       0.74199  0.43588524366954E+01
     0.09472       0.74988  0.45345704431327E+01
     0.09472       0.75777  0.47890643246980E+01
     0.09472       0.76567  0.51120338867159E+01
     0.09472       0.77356  0.54935008147024E+01
     0.09472       0.78145  0.59238691001426E+01
     0.09472       0.78935  0.63940574392142E+01
     0.09472       0.79724  0.68957031940650E+01
     0.09472       0.80513  0.74214270731630E+01
     0.09472       0.81303  0.79651399778006E+01
     0.09472       0.82092  0.85223698967485E+01
     0.09472       0.82881  0.90905880483269E+01
     0.09472       0.83671  0.96695192774082E+01
     0.09472       0.84460  0.10261430452006E+02
     0.09472       0.85249  0.10871400035043E+02
     0.09472       0.86039  0.11507580125931E+02
     0.09472       0.86828  0.12181468201172E+02
     0.09472       0.87617  0.12908210211484E+02
     0.09472       0.88407  0.13706961493461E+02
     0.09472       0.89196  0.14601339219082E+02
     0.09472       0.89986  0.15620011017142E+02
     0.09472       0.90775  0.16797478537298E+02
     0.09472       0.91564  0.18175130122314E+02
     0.09472       0.92354  0.19802650564122E+02
     0.09472       0.93143  0.21739885268256E+02
     0.09472       0.93932  0.24059258658563E+02
     0.09472       0.94722  0.26848840363001E+02
     0.09472       0.95511  0.30216135425372E+02
     0.09472       0.96300  0.34292642946225E+02
     0.09472       0.97090  0.39239175031781E+02
     0.09472       0.97879  0.45251844737682E+02
     0.09472       0.98668  0.52568502928913E+02
     0.09472       0.99458  0.61475209254609E+02
     0.09472       1.00247  0.72312036718353E+02
     0.09472       1.01036  0.85477107137996E+02
     0.09472       1.01826  0.40000000000000E+11
     0.09472       1.02615  0.40000000000000E+11
     0.09472       1.03404  0.40000000000000E+11
     0.09472       1.04194  0.40000000000000E+11
     0.09472       1.04983  0.40000000000000E+11
     0.09472       1.05772  0.40000000000000E+11
     0.09472       1.06562  0.40000000000000E+11
     0.09472       1.07351  0.40000000000000E+11
     0.09472       1.08141  0.40000000000000E+11
     0.09472       1.08930  0.40000000000000E+11
     0.09472       1.09719  0.40000000000000E+11
     0.09472       1.10509  0.40000000000000E+11
     0.09472       1.11298  0.40000000000000E+11
     0.09472       1.12087  0.40000000000000E+11
     0.09472       1.12877  0.40000000000000E+11
     0.09472       1.13666  0.40000000000000E+11
     0.09472       1.14455  0.40000000000000E+11
     0.09472       1.15245  0.40000000000000E+11
     0.09472       1.16034  0.40000000000000E+11
     0.09472       1.16823  0.40000000000000E+11
     0.09472       1.17613  0.40000000000000E+11
     0.09472       1.18402  0.40000000000000E+11
     0.09472       1.19191  0.40000000000000E+11
     0.09472       1.19981  0.40000000000000E+11
     0.09472       1.20770  0.40000000000000E+11
     0.09472       1.21559  0.40000000000000E+11
     0.09472       1.22349  0.40000000000000E+11
     0.09472       1.23138  0.40000000000000E+11
     0.09472       1.23927  0.40000000000000E+11
     0.09472       1.24717  0.40000000000000E+11
     0.09472       1.25506  0.40000000000000E+11
     0.09472       1.26295  0.40000000000000E+11
     0.09472       1.27085  0.40000000000000E+11
     0.09472       1.27874  0.40000000000000E+11
     0.09472       1.28664  0.40000000000000E+11
     0.09472       1.29453  0.40000000000000E+11
     0.09472       1.30242  0.40000000000000E+11
     0.09472       1.31032  0.40000000000000E+11
     0.09472       1.31821  0.40000000000000E+11
     0.09472       1.32610  0.40000000000000E+11
     0.09472       1.33400  0.40000000000000E+11
     0.09472       1.34189  0.40000000000000E+11
     0.09472       1.34978  0.40000000000000E+11
     0.09472       1.35768  0.40000000000000E+11
     0.09472       1.36557  0.40000000000000E+11
     0.09472       1.37346  0.40000000000000E+11
     0.09472       1.38136  0.40000000000000E+11
     0.09472       1.38925  0.40000000000000E+11
     0.09472       1.39714  0.40000000000000E+11
     0.09472       1.40504  0.40000000000000E+11
     0.09472       1.41293  0.40000000000000E+11
     0.09472       1.42082  0.40000000000000E+11
     0.09472       1.42872  0.40000000000000E+11
     0.09472       1.43661  0.40000000000000E+11
     0.09472       1.44450  0.40000000000000E+11
     0.09472       1.45240  0.40000000000000E+11
     0.09472       1.46029  0.40000000000000E+11
     0.09472       1.46818  0.40000000000000E+11
     0.09472       1.47608  0.40000000000000E+11
     0.09472       1.48397  0.40000000000000E+11
     0.09472       1.49187  0.40000000000000E+11
     0.09472       1.49976  0.40000000000000E+11
     0.09472       1.50765  0.40000000000000E+11
     0.09472       1.51555  0.40000000000000E+11
     0.09472       1.52344  0.40000000000000E+11
     0.09472       1.53133  0.40000000000000E+11
     0.09472       1.53923  0.40000000000000E+11
     0.09472       1.54712  0.40000000000000E+11
     0.09472       1.55501  0.40000000000000E+11
     0.09472       1.56291  0.40000000000000E+11
     0.09472       1.57080  0.40000000000000E+11
     0.10262       0.00000  0.40000000000000E+11
     0.10262       0.00789  0.40000000000000E+11
     0.10262       0.01579  0.40000000000000E+11
     0.10262       0.02368  0.40000000000000E+11
     0.10262       0.03157  0.40000000000000E+11
     0.10262       0.03947  0.40000000000000E+11
     0.10262       0.04736  0.40000000000000E+11
     0.10262       0.05525  0.40000000000000E+11
     0.10262       0.06315  0.40000000000000E+11
     0.10262       0.07104  0.40000000000000E+11
     0.10262       0.07893  0.40000000000000E+11
     0.10262       0.08683  0.40000000000000E+11
     0.10262       0.09472  0.40000000000000E+11
     0.10262       0.10262  0.40000000000000E+11
     0.10262       0.11051  0.40000000000000E+11
     0.10262       0.11840  0.40000000000000E+11
     0.10262       0.12630  0.40000000000000E+11
     0.10262       0.13419  0.40000000000000E+11
     0.10262       0.14208  0.40000000000000E+11
     0.10262       0.14998  0.40000000000000E+11
     0.10262       0.15787  0.40000000000000E+11
     0.10262       0.16576  0.40000000000000E+11
     0.10262       0.17366  0.40000000000000E+11
     0.10262       0.18155  0.40000000000000E+11
     0.10262       0.18944  0.40000000000000E+11
     0.10262       0.19734  0.40000000000000E+11
     0.10262       0.20523  0.40000000000000E+11
     0.10262       0.21312  0.40000000000000E+11
     0.10262       0.22102  0.40000000000000E+11
     0.10262       0.22891  0.40000000000000E+11
     0.10262       0.23680  0.40000000000000E+11
     0.10262       0.24470  0.40000000000000E+11
     0.10262       0.25259  0.40000000000000E+11
     0.10262       0.26048  0.40000000000000E+11
     0.10262       0.26838  0.40000000000000E+11
     0.10262       0.27627  0.40000000000000E+11
     0.10262       0.28416  0.40000000000000E+11
     0.10262       0.29206  0.40000000000000E+11
     0.10262       0.29995  0.40000000000000E+11
     0.10262       0.30785  0.40000000000000E+11
     0.10262       0.31574  0.40000000000000E+11
     0.10262       0.32363  0.40000000000000E+11
     0.10262       0.33153  0.43280432273098E+03
     0.10262       0.33942  0.38111000475786E+03
     0.10262       0.34731  0.33752560648261E+03
     0.10262       0.35521  0.30054034588743E+03
     0.10262       0.36310  0.26891569663912E+03
     0.10262       0.37099  0.24165340399501E+03
     0.10262       0.37889  0.21795653315058E+03
     0.10262       0.38678  0.19718954973739E+03
     0.10262       0.39467  0.40000000000000E+11
     0.10262       0.40257  0.40000000000000E+11
     0.10262       0.41046  0.40000000000000E+11
     0.10262       0.41835  0.40000000000000E+11
     0.10262       0.42625  0.40000000000000E+11
     0.10262       0.43414  0.40000000000000E+11
     0.10262       0.44203  0.40000000000000E+11
     0.10262       0.44993  0.40000000000000E+11
     0.10262       0.45782  0.40000000000000E+11
     0.10262       0.46571  0.40000000000000E+11
     0.10262       0.47361  0.40000000000000E+11
     0.10262       0.48150  0.40000000000000E+11
     0.10262       0.48939  0.40000000000000E+11
     0.10262       0.49729  0.40000000000000E+11
     0.10262       0.50518  0.40000000000000E+11
     0.10262       0.51308  0.40000000000000E+11
     0.10262       0.52097  0.40000000000000E+11
     0.10262       0.52886  0.40000000000000E+11
     0.10262       0.53676  0.40000000000000E+11
     0.10262       0.54465  0.40000000000000E+11
     0.10262       0.55254  0.40000000000000E+11
     0.10262       0.56044  0.40000000000000E+11
     0.10262       0.56833  0.40000000000000E+11
     0.10262       0.57622  0.40000000000000E+11
     0.10262       0.58412  0.40000000000000E+11
     0.10262       0.59201  0.40000000000000E+11
     0.10262       0.59990  0.40000000000000E+11
     0.10262       0.60780  0.40000000000000E+11
     0.10262       0.61569  0.40000000000000E+11
     0.10262       0.62358  0.40000000000000E+11
     0.10262       0.63148  0.40000000000000E+11
     0.10262       0.63937  0.12306578620185E+02
     0.10262       0.64726  0.10721619822548E+02
     0.10262       0.65516  0.93002137682683E+01
     0.10262       0.66305  0.80559892003134E+01
     0.10262       0.67094  0.69920461016971E+01
     0.10262       0.67884  0.61043802701015E+01
     0.10262       0.68673  0.53845140480753E+01
     0.10262       0.69463  0.48214195344201E+01
     0.10262       0.70252  0.44028544362883E+01
     0.10262       0.71041  0.41162347662723E+01
     0.10262       0.71831  0.39491583114203E+01
     0.10262       0.72620  0.38896771776109E+01
     0.10262       0.73409  0.39264014399979E+01
     0.10262       0.74199  0.40485010497871E+01
     0.10262       0.74988  0.42456601530725E+01
     0.10262       0.75777  0.45080265528209E+01
     0.10262       0.76567  0.48261885676942E+01
     0.10262       0.77356  0.51912014413043E+01
     0.10262       0.78145  0.55946754716097E+01
     0.10262       0.78935  0.60289283590696E+01
     0.10262       0.79724  0.64871955781063E+01
     0.10262       0.80513  0.69638858348623E+01
     0.10262       0.81303  0.74548648628650E+01
     0.10262       0.82092  0.79577505290065E+01
     0.10262       0.82881  0.84722054027983E+01
     0.10262       0.83671  0.90002187753517E+01
     0.10262       0.84460  0.95463773201325E+01
     0.10262       0.85249  0.10118130919049E+02
     0.10262       0.86039  0.10726066953456E+02
     0.10262       0.86828  0.11384212735423E+02
     0.10262       0.87617  0.12110392564326E+02
     0.10262       0.88407  0.12926674120004E+02
     0.10262       0.89196  0.13859949038675E+02
     0.10262       0.89986  0.14942704141088E+02
     0.10262       0.90775  0.16214051537909E+02
     0.10262       0.91564  0.17721095756120E+02
     0.10262       0.92354  0.19520721947691E+02
     0.10262       0.93143  0.21681889012361E+02
     0.10262       0.93932  0.24288502775212E+02
     0.10262       0.94722  0.27442924084177E+02
     0.10262       0.95511  0.31270129881535E+02
     0.10262       0.96300  0.35922483874945E+02
     0.10262       0.97090  0.41584974678396E+02
     0.10262       0.97879  0.48480624303561E+02
     0.10262       0.98668  0.56875532249784E+02
     0.10262       0.99458  0.67082666253378E+02
     0.10262       1.00247  0.79463002467963E+02
     0.10262       1.01036  0.40000000000000E+11
     0.10262       1.01826  0.40000000000000E+11
     0.10262       1.02615  0.40000000000000E+11
     0.10262       1.03404  0.40000000000000E+11
     0.10262       1.04194  0.40000000000000E+11
     0.10262       1.04983  0.40000000000000E+11
     0.10262       1.05772  0.40000000000000E+11
     0.10262       1.06562  0.40000000000000E+11
     0.10262       1.07351  0.40000000000000E+11
     0.10262       1.08141  0.40000000000000E+11
     0.10262       1.08930  0.40000000000000E+11
     0.10262       1.09719  0.40000000000000E+11
     0.10262       1.10509  0.40000000000000E+11
     0.10262       1.11298  0.40000000000000E+11
     0.10262       1.12087  0.40000000000000E+11
     0.10262       1.12877  0.40000000000000E+11
     0.10262       1.13666  0.40000000000000E+11
     0.10262       1.14455  0.40000000000000E+11
     0.10262       1.15245  0.40000000000000E+11
     0.10262       1.16034  0.40000000000000E+11
     0.10262       1.16823  0.40000000000000E+11
     0.10262       1.17613  0.40000000000000E+11
     0.10262       1.18402  0.40000000000000E+11
     0.10262       1.19191  0.40000000000000E+11
     0.10262       1.19981  0.40000000000000E+11
     0.10262       1.20770  0.40000000000000E+11
     0.10262       1.21559  0.40000000000000E+11
     0.10262       1.22349  0.40000000000000E+11
     0.10262       1.23138  0.40000000000000E+11
     0.10262       1.23927  0.40000000000000E+11
     0.10262       1.24717  0.40000000000000E+11
     0.10262       1.25506  0.40000000000000E+11
     0.10262       1.26295  0.40000000000000E+11
     0.10262       1.27085  0.40000000000000E+11
     0.10262       1.27874  0.40000000000000E+11
     0.10262       1.28664  0.40000000000000E+11
     0.10262       1.29453  0.40000000000000E+11
     0.10262       1.30242  0.40000000000000E+11
     0.10262       1.31032  0.40000000000000E+11
     0.10262       1.31821  0.40000000000000E+11
     0.10262       1.32610  0.40000000000000E+11
     0.10262       1.33400  0.40000000000000E+11
     0.10262       1.34189  0.40000000000000E+11
     0.10262       1.34978  0.40000000000000E+11
     0.10262       1.35768  0.40000000000000E+11
     0.10262       1.36557  0.40000000000000E+11
     0.10262       1.37346  0.40000000000000E+11
     0.10262       1.38136  0.40000000000000E+11
     0.10262       1.38925  0.40000000000000E+11
     0.10262       1.39714  0.40000000000000E+11
     0.10262       1.40504  0.40000000000000E+11
     0.10262       1.41293  0.40000000000000E+11
     0.10262       1.42082  0.40000000000000E+11
     0.10262       1.42872  0.40000000000000E+11
     0.10262       1.43661  0.40000000000000E+11
     0.10262       1.44450  0.40000000000000E+11
     0.10262       1.45240  0.40000000000000E+11
     0.10262       1.46029  0.40000000000000E+11
     0.10262       1.46818  0.40000000000000E+11
     0.10262       1.47608  0.40000000000000E+11
     0.10262       1.48397  0.40000000000000E+11
     0.10262       1.49187  0.40000000000000E+11
     0.10262       1.49976  0.40000000000000E+11
     0.10262       1.50765  0.40000000000000E+11
     0.10262       1.51555  0.40000000000000E+11
     0.10262       1.52344  0.40000000000000E+11
     0.10262       1.53133  0.40000000000000E+11
     0.10262       1.53923  0.40000000000000E+11
     0.10262       1.54712  0.40000000000000E+11
     0.10262       1.55501  0.40000000000000E+11
     0.10262       1.56291  0.40000000000000E+11
     0.10262       1.57080  0.40000000000000E+11
     0.11051       0.00000  0.40000000000000E+11
     0.11051       0.00789  0.40000000000000E+11
     0.11051       0.01579  0.40000000000000E+11
     0.11051       0.02368  0.40000000000000E+11
     0.11051       0.03157  0.40000000000000E+11
     0.11051       0.03947  0.40000000000000E+11
     0.11051       0.04736  0.40000000000000E+11
     0.11051       0.05525  0.40000000000000E+11
     0.11051       0.06315  0.40000000000000E+11
     0.11051       0.07104  0.40000000000000E+11
     0.11051       0.07893  0.40000000000000E+11
     0.11051       0.08683  0.40000000000000E+11
     0.11051       0.09472  0.40000000000000E+11
     0.11051       0.10262  0.40000000000000E+11
     0.11051       0.11051  0.40000000000000E+11
     0.11051       0.11840  0.40000000000000E+11
     0.11051       0.12630  0.40000000000000E+11
     0.11051       0.13419  0.40000000000000E+11
     0.11051       0.14208  0.40000000000000E+11
     0.11051       0.14998  0.40000000000000E+11
     0.11051       0.15787  0.40000000000000E+11
     0.11051       0.16576  0.40000000000000E+11
     0.11051       0.17366  0.40000000000000E+11
     0.11051       0.18155  0.40000000000000E+11
     0.11051       0.18944  0.40000000000000E+11
     0.11051       0.19734  0.40000000000000E+11
     0.11051       0.20523  0.40000000000000E+11
     0.11051       0.21312  0.40000000000000E+11
     0.11051       0.22102  0.40000000000000E+11
     0.11051       0.22891  0.40000000000000E+11
     0.11051       0.23680  0.40000000000000E+11
     0.11051       0.24470  0.40000000000000E+11
     0.11051       0.25259  0.40000000000000E+11
     0.11051       0.26048  0.40000000000000E+11
     0.11051       0.26838  0.40000000000000E+11
     0.11051       0.27627  0.40000000000000E+11
     0.11051       0.28416  0.40000000000000E+11
     0.11051       0.29206  0.40000000000000E+11
     0.11051       0.29995  0.40000000000000E+11
     0.11051       0.30785  0.40000000000000E+11
     0.11051       0.31574  0.40000000000000E+11
     0.11051       0.32363  0.40000000000000E+11
     0.11051       0.33153  0.40000000000000E+11
     0.11051       0.33942  0.34480577065139E+03
     0.11051       0.34731  0.30734771141539E+03
     0.11051       0.35521  0.27521134434684E+03
     0.11051       0.36310  0.24742164637325E+03
     0.11051       0.37099  0.22319915819025E+03
     0.11051       0.37889  0.40000000000000E+11
     0.11051       0.38678  0.40000000000000E+11
     0.11051       0.39467  0.40000000000000E+11
     0.11051       0.40257  0.40000000000000E+11
     0.11051       0.41046  0.40000000000000E+11
     0.11051       0.41835  0.40000000000000E+11
     0.11051       0.42625  0.40000000000000E+11
     0.11051       0.43414  0.40000000000000E+11
     0.11051       0.44203  0.40000000000000E+11
     0.11051       0.44993  0.40000000000000E+11
     0.11051       0.45782  0.40000000000000E+11
     0.11051       0.46571  0.40000000000000E+11
     0.11051       0.47361  0.40000000000000E+11
     0.11051       0.48150  0.40000000000000E+11
     0.11051       0.48939  0.40000000000000E+11
     0.11051       0.49729  0.40000000000000E+11
     0.11051       0.50518  0.40000000000000E+11
     0.11051       0.51308  0.40000000000000E+11
     0.11051       0.52097  0.40000000000000E+11
     0.11051       0.52886  0.40000000000000E+11
     0.11051       0.53676  0.40000000000000E+11
     0.11051       0.54465  0.40000000000000E+11
     0.11051       0.55254  0.40000000000000E+11
     0.11051       0.56044  0.40000000000000E+11
     0.11051       0.56833  0.40000000000000E+11
     0.11051       0.57622  0.40000000000000E+11
     0.11051       0.58412  0.40000000000000E+11
     0.11051       0.59201  0.40000000000000E+11
     0.11051       0.59990  0.40000000000000E+11
     0.11051       0.60780  0.40000000000000E+11
     0.11051       0.61569  0.40000000000000E+11
     0.11051       0.62358  0.40000000000000E+11
     0.11051       0.63148  0.12228564883320E+02
     0.11051       0.63937  0.10623225208386E+02
     0.11051       0.64726  0.91828367869923E+01
     0.11051       0.65516  0.79201505611309E+01
     0.11051       0.66305  0.68373296036731E+01
     0.11051       0.67094  0.59294804998400E+01
     0.11051       0.67884  0.51873374854032E+01
     0.11051       0.68673  0.45992090413923E+01
     0.11051       0.69463  0.41523221604305E+01
     0.11051       0.70252  0.38336974185869E+01
     0.11051       0.71041  0.36306734010039E+01
     0.11051       0.71831  0.35311804564701E+01
     0.11051       0.72620  0.35238455119260E+01
     0.11051       0.73409  0.35979935498301E+01
     0.11051       0.74199  0.37435976985121E+01
     0.11051       0.74988  0.39512183439747E+01
     0.11051       0.75777  0.42119616082089E+01
     0.11051       0.76567  0.45174783550292E+01
     0.11051       0.77356  0.48600162162053E+01
     0.11051       0.78145  0.52325289629566E+01
     0.11051       0.78935  0.56288402265186E+01
     0.11051       0.79724  0.60438527048823E+01
     0.11051       0.80513  0.64737902529157E+01
     0.11051       0.81303  0.69164591279864E+01
     0.11051       0.82092  0.73715162507027E+01
     0.11051       0.82881  0.78407362786311E+01
     0.11051       0.83671  0.83282748784992E+01
     0.11051       0.84460  0.88409320532928E+01
     0.11051       0.85249  0.93884262087547E+01
     0.11051       0.86039  0.99836967197161E+01
     0.11051       0.86828  0.10643260331135E+02
     0.11051       0.87617  0.11387655140296E+02
     0.11051       0.88407  0.12242015230125E+02
     0.11051       0.89196  0.13236828813425E+02
     0.11051       0.89986  0.14408941983673E+02
     0.11051       0.90775  0.15802877376249E+02
     0.11051       0.91564  0.17472540451290E+02
     0.11051       0.92354  0.19483383642386E+02
     0.11051       0.93143  0.21915087596713E+02
     0.11051       0.93932  0.24864795199339E+02
     0.11051       0.94722  0.28450891696293E+02
     0.11051       0.95511  0.32817252808506E+02
     0.11051       0.96300  0.38137766232696E+02
     0.11051       0.97090  0.44620746045873E+02
     0.11051       0.97879  0.52512568904075E+02
     0.11051       0.98668  0.62099416883643E+02
     0.11051       0.99458  0.73705353247467E+02
     0.11051       1.00247  0.40000000000000E+11
     0.11051       1.01036  0.40000000000000E+11
     0.11051       1.01826  0.40000000000000E+11
     0.11051       1.02615  0.40000000000000E+11
     0.11051       1.03404  0.40000000000000E+11
     0.11051       1.04194  0.40000000000000E+11
     0.11051       1.04983  0.40000000000000E+11
     0.11051       1.05772  0.40000000000000E+11
     0.11051       1.06562  0.40000000000000E+11
     0.11051       1.07351  0.40000000000000E+11
     0.11051       1.08141  0.40000000000000E+11
     0.11051       1.08930  0.40000000000000E+11
     0.11051       1.09719  0.40000000000000E+11
     0.11051       1.10509  0.40000000000000E+11
     0.11051       1.11298  0.40000000000000E+11
     0.11051       1.12087  0.40000000000000E+11
     0.11051       1.12877  0.40000000000000E+11
     0.11051       1.13666  0.40000000000000E+11
     0.11051       1.14455  0.40000000000000E+11
     0.11051       1.15245  0.40000000000000E+11
     0.11051       1.16034  0.40000000000000E+11
     0.11051       1.16823  0.40000000000000E+11
     0.11051       1.17613  0.40000000000000E+11
     0.11051       1.18402  0.40000000000000E+11
     0.11051       1.19191  0.40000000000000E+11
     0.11051       1.19981  0.40000000000000E+11
     0.11051       1.20770  0.40000000000000E+11
     0.11051       1.21559  0.40000000000000E+11
     0.11051       1.22349  0.40000000000000E+11
     0.11051       1.23138  0.40000000000000E+11
     0.11051       1.23927  0.40000000000000E+11
     0.11051       1.24717  0.40000000000000E+11
     0.11051       1.25506  0.40000000000000E+11
     0.11051       1.26295  0.40000000000000E+11
     0.11051       1.27085  0.40000000000000E+11
     0.11051       1.27874  0.40000000000000E+11
     0.11051       1.28664  0.40000000000000E+11
     0.11051       1.29453  0.40000000000000E+11
     0.11051       1.30242  0.40000000000000E+11
     0.11051       1.31032  0.40000000000000E+11
     0.11051       1.31821  0.40000000000000E+11
     0.11051       1.32610  0.40000000000000E+11
     0.11051       1.33400  0.40000000000000E+11
     0.11051       1.34189  0.40000000000000E+11
     0.11051       1.34978  0.40000000000000E+11
     0.11051       1.35768  0.40000000000000E+11
     0.11051       1.36557  0.40000000000000E+11
     0.11051       1.37346  0.40000000000000E+11
     0.11051       1.38136  0.40000000000000E+11
     0.11051       1.38925  0.40000000000000E+11
     0.11051       1.39714  0.40000000000000E+11
     0.11051       1.40504  0.40000000000000E+11
     0.11051       1.41293  0.40000000000000E+11
     0.11051       1.42082  0.40000000000000E+11
     0.11051       1.42872  0.40000000000000E+11
     0.11051       1.43661  0.40000000000000E+11
     0.11051       1.44450  0.40000000000000E+11
     0.11051       1.45240  0.40000000000000E+11
     0.11051       1.46029  0.40000000000000E+11
     0.11051       1.46818  0.40000000000000E+11
     0.11051       1.47608  0.40000000000000E+11
     0.11051       1.48397  0.40000000000000E+11
     0.11051       1.49187  0.40000000000000E+11
     0.11051       1.49976  0.40000000000000E+11
     0.11051       1.50765  0.40000000000000E+11
     0.11051       1.51555  0.40000000000000E+11
     0.11051       1.52344  0.40000000000000E+11
     0.11051       1.53133  0.40000000000000E+11
     0.11051       1.53923  0.40000000000000E+11
     0.11051       1.54712  0.40000000000000E+11
     0.11051       1.55501  0.40000000000000E+11
     0.11051       1.56291  0.40000000000000E+11
     0.11051       1.57080  0.40000000000000E+11
     0.11840       0.00000  0.40000000000000E+11
     0.11840       0.00789  0.40000000000000E+11
     0.11840       0.01579  0.40000000000000E+11
     0.11840       0.02368  0.40000000000000E+11
     0.11840       0.03157  0.40000000000000E+11
     0.11840       0.03947  0.40000000000000E+11
     0.11840       0.04736  0.40000000000000E+11
     0.11840       0.05525  0.40000000000000E+11
     0.11840       0.06315  0.40000000000000E+11
     0.11840       0.07104  0.40000000000000E+11
     0.11840       0.07893  0.40000000000000E+11
     0.11840       0.08683  0.40000000000000E+11
     0.11840       0.09472  0.40000000000000E+11
     0.11840       0.10262  0.40000000000000E+11
     0.11840       0.11051  0.40000000000000E+11
     0.11840       0.11840  0.40000000000000E+11
     0.11840       0.12630  0.40000000000000E+11
     0.11840       0.13419  0.40000000000000E+11
     0.11840       0.14208  0.40000000000000E+11
     0.11840       0.14998  0.40000000000000E+11
     0.11840       0.15787  0.40000000000000E+11
     0.11840       0.16576  0.40000000000000E+11
     0.11840       0.17366  0.40000000000000E+11
     0.11840       0.18155  0.40000000000000E+11
     0.11840       0.18944  0.40000000000000E+11
     0.11840       0.19734  0.40000000000000E+11
     0.11840       0.20523  0.40000000000000E+11
     0.11840       0.21312  0.40000000000000E+11
     0.11840       0.22102  0.40000000000000E+11
     0.11840       0.22891  0.40000000000000E+11
     0.11840       0.23680  0.40000000000000E+11
     0.11840       0.24470  0.40000000000000E+11
     0.11840       0.25259  0.40000000000000E+11
     0.11840       0.26048  0.40000000000000E+11
     0.11840       0.26838  0.40000000000000E+11
     0.11840       0.27627  0.40000000000000E+11
     0.11840       0.28416  0.40000000000000E+11
     0.11840       0.29206  0.40000000000000E+11
     0.11840       0.29995  0.40000000000000E+11
     0.11840       0.30785  0.40000000000000E+11
     0.11840       0.31574  0.40000000000000E+11
     0.11840       0.32363  0.40000000000000E+11
     0.11840       0.33153  0.40000000000000E+11
     0.11840       0.33942  0.31383010758362E+03
     0.11840       0.34731  0.28117325541672E+03
     0.11840       0.35521  0.25285025058554E+03
     0.11840       0.36310  0.22810004738280E+03
     0.11840       0.37099  0.40000000000000E+11
     0.11840       0.37889  0.40000000000000E+11
     0.11840       0.38678  0.40000000000000E+11
     0.11840       0.39467  0.40000000000000E+11
     0.11840       0.40257  0.40000000000000E+11
     0.11840       0.41046  0.40000000000000E+11
     0.11840       0.41835  0.40000000000000E+11
     0.11840       0.42625  0.40000000000000E+11
     0.11840       0.43414  0.40000000000000E+11
     0.11840       0.44203  0.40000000000000E+11
     0.11840       0.44993  0.40000000000000E+11
     0.11840       0.45782  0.40000000000000E+11
     0.11840       0.46571  0.40000000000000E+11
     0.11840       0.47361  0.40000000000000E+11
     0.11840       0.48150  0.40000000000000E+11
     0.11840       0.48939  0.40000000000000E+11
     0.11840       0.49729  0.40000000000000E+11
     0.11840       0.50518  0.40000000000000E+11
     0.11840       0.51308  0.40000000000000E+11
     0.11840       0.52097  0.40000000000000E+11
     0.11840       0.52886  0.40000000000000E+11
     0.11840       0.53676  0.40000000000000E+11
     0.11840       0.54465  0.40000000000000E+11
     0.11840       0.55254  0.40000000000000E+11
     0.11840       0.56044  0.40000000000000E+11
     0.11840       0.56833  0.40000000000000E+11
     0.11840       0.57622  0.40000000000000E+11
     0.11840       0.58412  0.40000000000000E+11
     0.11840       0.59201  0.40000000000000E+11
     0.11840       0.59990  0.40000000000000E+11
     0.11840       0.60780  0.40000000000000E+11
     0.11840       0.61569  0.40000000000000E+11
     0.11840       0.62358  0.12116965620962E+02
     0.11840       0.63148  0.10496606403398E+02
     0.11840       0.63937  0.90428676654077E+01
     0.11840       0.64726  0.77673616112499E+01
     0.11840       0.65516  0.66711859271527E+01
     0.11840       0.66305  0.57485172677764E+01
     0.11840       0.67094  0.49893157066377E+01
     0.11840       0.67884  0.43812708632715E+01
     0.11840       0.68673  0.39111376412680E+01
     0.11840       0.69463  0.35656016946498E+01
     0.11840       0.70252  0.33317963443132E+01
     0.11840       0.71041  0.31975716279108E+01
     0.11840       0.71831  0.31515963683068E+01
     0.11840       0.72620  0.31833570956838E+01
     0.11840       0.73409  0.32831035638634E+01
     0.11840       0.74199  0.34417790336586E+01
     0.11840       0.74988  0.36509637996098E+01
     0.11840       0.75777  0.39028519854416E+01
     0.11840       0.76567  0.41902739921596E+01
     0.11840       0.77356  0.45067699912809E+01
     0.11840       0.78145  0.48467136444881E+01
     0.11840       0.78935  0.52054801577780E+01
     0.11840       0.79724  0.55796492985666E+01
     0.11840       0.80513  0.59672325064426E+01
     0.11840       0.81303  0.63679138859727E+01
     0.11840       0.82092  0.67832975716029E+01
     0.11840       0.82881  0.72171583443713E+01
     0.11840       0.83671  0.76756979956596E+01
     0.11840       0.84460  0.81678163760874E+01
     0.11840       0.85249  0.87054131158575E+01
     0.11840       0.86039  0.93037436025407E+01
     0.11840       0.86828  0.99818609372963E+01
     0.11840       0.87617  0.10763184094931E+02
     0.11840       0.88407  0.11676240915948E+02
     0.11840       0.89196  0.12755642017560E+02
     0.11840       0.89986  0.14043347018193E+02
     0.11840       0.90775  0.15590286044128E+02
     0.11840       0.91564  0.17458395220407E+02
     0.11840       0.92354  0.19723111695636E+02
     0.11840       0.93143  0.22476346954065E+02
     0.11840       0.93932  0.25829909021363E+02
     0.11840       0.94722  0.29919262181986E+02
     0.11840       0.95511  0.34907377071531E+02
     0.11840       0.96300  0.40988203371730E+02
     0.11840       0.97090  0.48388944393967E+02
     0.11840       0.97879  0.57369757549547E+02
     0.11840       0.98668  0.68218648622070E+02
     0.11840       0.99458  0.40000000000000E+11
     0.11840       1.00247  0.40000000000000E+11
     0.11840       1.01036  0.40000000000000E+11
     0.11840       1.01826  0.40000000000000E+11
     0.11840       1.02615  0.40000000000000E+11
     0.11840       1.03404  0.40000000000000E+11
     0.11840       1.04194  0.40000000000000E+11
     0.11840       1.04983  0.40000000000000E+11
     0.11840       1.05772  0.40000000000000E+11
     0.11840       1.06562  0.40000000000000E+11
     0.11840       1.07351  0.40000000000000E+11
     0.11840       1.08141  0.40000000000000E+11
     0.11840       1.08930  0.40000000000000E+11
     0.11840       1.09719  0.40000000000000E+11
     0.11840       1.10509  0.40000000000000E+11
     0.11840       1.11298  0.40000000000000E+11
     0.11840       1.12087  0.40000000000000E+11
     0.11840       1.12877  0.40000000000000E+11
     0.11840       1.13666  0.40000000000000E+11
     0.11840       1.14455  0.40000000000000E+11
     0.11840       1.15245  0.40000000000000E+11
     0.11840       1.16034  0.40000000000000E+11
     0.11840       1.16823  0.40000000000000E+11
     0.11840       1.17613  0.40000000000000E+11
     0.11840       1.18402  0.40000000000000E+11
     0.11840       1.19191  0.40000000000000E+11
     0.11840       1.19981  0.40000000000000E+11
     0.11840       1.20770  0.40000000000000E+11
     0.11840       1.21559  0.40000000000000E+11
     0.11840       1.22349  0.40000000000000E+11
     0.11840       1.23138  0.40000000000000E+11
     0.11840       1.23927  0.40000000000000E+11
     0.11840       1.24717  0.40000000000000E+11
     0.11840       1.25506  0.40000000000000E+11
     0.11840       1.26295  0.40000000000000E+11
     0.11840       1.27085  0.40000000000000E+11
     0.11840       1.27874  0.40000000000000E+11
     0.11840       1.28664  0.40000000000000E+11
     0.11840       1.29453  0.40000000000000E+11
     0.11840       1.30242  0.40000000000000E+11
     0.11840       1.31032  0.40000000000000E+11
     0.11840       1.31821  0.40000000000000E+11
     0.11840       1.32610  0.40000000000000E+11
     0.11840       1.33400  0.40000000000000E+11
     0.11840       1.34189  0.40000000000000E+11
     0.11840       1.34978  0.40000000000000E+11
     0.11840       1.35768  0.40000000000000E+11
     0.11840       1.36557  0.40000000000000E+11
     0.11840       1.37346  0.40000000000000E+11
     0.11840       1.38136  0.40000000000000E+11
     0.11840       1.38925  0.40000000000000E+11
     0.11840       1.39714  0.40000000000000E+11
     0.11840       1.40504  0.40000000000000E+11
     0.11840       1.41293  0.40000000000000E+11
     0.11840       1.42082  0.40000000000000E+11
     0.11840       1.42872  0.40000000000000E+11
     0.11840       1.43661  0.40000000000000E+11
     0.11840       1.44450  0.40000000000000E+11
     0.11840       1.45240  0.40000000000000E+11
     0.11840       1.46029  0.40000000000000E+11
     0.11840       1.46818  0.40000000000000E+11
     0.11840       1.47608  0.40000000000000E+11
     0.11840       1.48397  0.40000000000000E+11
     0.11840       1.49187  0.40000000000000E+11
     0.11840       1.49976  0.40000000000000E+11
     0.11840       1.50765  0.40000000000000E+11
     0.11840       1.51555  0.40000000000000E+11
     0.11840       1.52344  0.40000000000000E+11
     0.11840       1.53133  0.40000000000000E+11
     0.11840       1.53923  0.40000000000000E+11
     0.11840       1.54712  0.40000000000000E+11
     0.11840       1.55501  0.40000000000000E+11
     0.11840       1.56291  0.40000000000000E+11
     0.11840       1.57080  0.40000000000000E+11
     0.12630       0.00000  0.40000000000000E+11
     0.12630       0.00789  0.40000000000000E+11
     0.12630       0.01579  0.40000000000000E+11
     0.12630       0.02368  0.40000000000000E+11
     0.12630       0.03157  0.40000000000000E+11
     0.12630       0.03947  0.40000000000000E+11
     0.12630       0.04736  0.40000000000000E+11
     0.12630       0.05525  0.40000000000000E+11
     0.12630       0.06315  0.40000000000000E+11
     0.12630       0.07104  0.40000000000000E+11
     0.12630       0.07893  0.40000000000000E+11
     0.12630       0.08683  0.40000000000000E+11
     0.12630       0.09472  0.40000000000000E+11
     0.12630       0.10262  0.40000000000000E+11
     0.12630       0.11051  0.40000000000000E+11
     0.12630       0.11840  0.40000000000000E+11
     0.12630       0.12630  0.40000000000000E+11
     0.12630       0.13419  0.40000000000000E+11
     0.12630       0.14208  0.40000000000000E+11
     0.12630       0.14998  0.40000000000000E+11
     0.12630       0.15787  0.40000000000000E+11
     0.12630       0.16576  0.40000000000000E+11
     0.12630       0.17366  0.40000000000000E+11
     0.12630       0.18155  0.40000000000000E+11
     0.12630       0.18944  0.40000000000000E+11
     0.12630       0.19734  0.40000000000000E+11
     0.12630       0.20523  0.40000000000000E+11
     0.12630       0.21312  0.40000000000000E+11
     0.12630       0.22102  0.40000000000000E+11
     0.12630       0.22891  0.40000000000000E+11
     0.12630       0.23680  0.40000000000000E+11
     0.12630       0.24470  0.40000000000000E+11
     0.12630       0.25259  0.40000000000000E+11
     0.12630       0.26048  0.40000000000000E+11
     0.12630       0.26838  0.40000000000000E+11
     0.12630       0.27627  0.40000000000000E+11
     0.12630       0.28416  0.40000000000000E+11
     0.12630       0.29206  0.40000000000000E+11
     0.12630       0.29995  0.40000000000000E+11
     0.12630       0.30785  0.40000000000000E+11
     0.12630       0.31574  0.40000000000000E+11
     0.12630       0.32363  0.40000000000000E+11
     0.12630       0.33153  0.40000000000000E+11
     0.12630       0.33942  0.28677662559028E+03
     0.12630       0.34731  0.25791885311900E+03
     0.12630       0.35521  0.23264277200547E+03
     0.12630       0.36310  0.40000000000000E+11
     0.12630       0.37099  0.40000000000000E+11
     0.12630       0.37889  0.40000000000000E+11
     0.12630       0.38678  0.40000000000000E+11
     0.12630       0.39467  0.40000000000000E+11
     0.12630       0.40257  0.40000000000000E+11
     0.12630       0.41046  0.40000000000000E+11
     0.12630       0.41835  0.40000000000000E+11
     0.12630       0.42625  0.40000000000000E+11
     0.12630       0.43414  0.40000000000000E+11
     0.12630       0.44203  0.40000000000000E+11
     0.12630       0.44993  0.40000000000000E+11
     0.12630       0.45782  0.40000000000000E+11
     0.12630       0.46571  0.40000000000000E+11
     0.12630       0.47361  0.40000000000000E+11
     0.12630       0.48150  0.40000000000000E+11
     0.12630       0.48939  0.40000000000000E+11
     0.12630       0.49729  0.40000000000000E+11
     0.12630       0.50518  0.40000000000000E+11
     0.12630       0.51308  0.40000000000000E+11
     0.12630       0.52097  0.40000000000000E+11
     0.12630       0.52886  0.40000000000000E+11
     0.12630       0.53676  0.40000000000000E+11
     0.12630       0.54465  0.40000000000000E+11
     0.12630       0.55254  0.40000000000000E+11
     0.12630       0.56044  0.40000000000000E+11
     0.12630       0.56833  0.40000000000000E+11
     0.12630       0.57622  0.40000000000000E+11
     0.12630       0.58412  0.40000000000000E+11
     0.12630       0.59201  0.40000000000000E+11
     0.12630       0.59990  0.40000000000000E+11
     0.12630       0.60780  0.40000000000000E+11
     0.12630       0.61569  0.11973780282249E+02
     0.12630       0.62358  0.10343715855979E+02
     0.12630       0.63148  0.88821446985909E+01
     0.12630       0.63937  0.75993010092102E+01
     0.12630       0.64726  0.64951063195958E+01
     0.12630       0.65516  0.55627794799905E+01
     0.12630       0.66305  0.47915287199575E+01
     0.12630       0.67094  0.41684743925964E+01
     0.12630       0.67884  0.36799603263282E+01
     0.12630       0.68673  0.33123987514464E+01
     0.12630       0.69463  0.30527721631610E+01
     0.12630       0.70252  0.28888925039639E+01
     0.12630       0.71041  0.28094971196546E+01
     0.12630       0.71831  0.28042432891745E+01
     0.12630       0.72620  0.28636488023758E+01
     0.12630       0.73409  0.29790145654028E+01
     0.12630       0.74199  0.31423558702507E+01
     0.12630       0.74988  0.33463611273681E+01
     0.12630       0.75777  0.35843900443352E+01
     0.12630       0.76567  0.38505171846024E+01
     0.12630       0.77356  0.41396215433646E+01
     0.12630       0.78145  0.44475184184207E+01
     0.12630       0.78935  0.47711267317364E+01
     0.12630       0.79724  0.51086633725468E+01
     0.12630       0.80513  0.54598562784013E+01
     0.12630       0.81303  0.58261698662644E+01
     0.12630       0.82092  0.62110399163988E+01
     0.12630       0.82881  0.66201198275476E+01
     0.12630       0.83671  0.70615460081943E+01
     0.12630       0.84460  0.75462367955764E+01
     0.12630       0.85249  0.80882465074366E+01
     0.12630       0.86039  0.87052038362951E+01
     0.12630       0.86828  0.94188714998338E+01
     0.12630       0.87617  0.10255871377822E+02
     0.12630       0.88407  0.11248625546427E+02
     0.12630       0.89196  0.12436567591784E+02
     0.12630       0.89986  0.13867678838191E+02
     0.12630       0.90775  0.15600398462004E+02
     0.12630       0.91564  0.17705941474363E+02
     0.12630       0.92354  0.20271028735348E+02
     0.12630       0.93143  0.23400979442599E+02
     0.12630       0.93932  0.27223024015687E+02
     0.12630       0.94722  0.31889539689097E+02
     0.12630       0.95511  0.37580653273399E+02
     0.12630       0.96300  0.44505233005095E+02
     0.12630       0.97090  0.52898606019388E+02
     0.12630       0.97879  0.63014238861785E+02
     0.12630       0.98668  0.40000000000000E+11
     0.12630       0.99458  0.40000000000000E+11
     0.12630       1.00247  0.40000000000000E+11
     0.12630       1.01036  0.40000000000000E+11
     0.12630       1.01826  0.40000000000000E+11
     0.12630       1.02615  0.40000000000000E+11
     0.12630       1.03404  0.40000000000000E+11
     0.12630       1.04194  0.40000000000000E+11
     0.12630       1.04983  0.40000000000000E+11
     0.12630       1.05772  0.40000000000000E+11
     0.12630       1.06562  0.40000000000000E+11
     0.12630       1.07351  0.40000000000000E+11
     0.12630       1.08141  0.40000000000000E+11
     0.12630       1.08930  0.40000000000000E+11
     0.12630       1.09719  0.40000000000000E+11
     0.12630       1.10509  0.40000000000000E+11
     0.12630       1.11298  0.40000000000000E+11
     0.12630       1.12087  0.40000000000000E+11
     0.12630       1.12877  0.40000000000000E+11
     0.12630       1.13666  0.40000000000000E+11
     0.12630       1.14455  0.40000000000000E+11
     0.12630       1.15245  0.40000000000000E+11
     0.12630       1.16034  0.40000000000000E+11
     0.12630       1.16823  0.40000000000000E+11
     0.12630       1.17613  0.40000000000000E+11
     0.12630       1.18402  0.40000000000000E+11
     0.12630       1.19191  0.40000000000000E+11
     0.12630       1.19981  0.40000000000000E+11
     0.12630       1.20770  0.40000000000000E+11
     0.12630       1.21559  0.40000000000000E+11
     0.12630       1.22349  0.40000000000000E+11
     0.12630       1.23138  0.40000000000000E+11
     0.12630       1.23927  0.40000000000000E+11
     0.12630       1.24717  0.40000000000000E+11
     0.12630       1.25506  0.40000000000000E+11
     0.12630       1.26295  0.40000000000000E+11
     0.12630       1.27085  0.40000000000000E+11
     0.12630       1.27874  0.40000000000000E+11
     0.12630       1.28664  0.40000000000000E+11
     0.12630       1.29453  0.40000000000000E+11
     0.12630       1.30242  0.40000000000000E+11
     0.12630       1.31032  0.40000000000000E+11
     0.12630       1.31821  0.40000000000000E+11
     0.12630       1.32610  0.40000000000000E+11
     0.12630       1.33400  0.40000000000000E+11
     0.12630       1.34189  0.40000000000000E+11
     0.12630       1.34978  0.40000000000000E+11
     0.12630       1.35768  0.40000000000000E+11
     0.12630       1.36557  0.40000000000000E+11
     0.12630       1.37346  0.40000000000000E+11
     0.12630       1.38136  0.40000000000000E+11
     0.12630       1.38925  0.40000000000000E+11
     0.12630       1.39714  0.40000000000000E+11
     0.12630       1.40504  0.40000000000000E+11
     0.12630       1.41293  0.40000000000000E+11
     0.12630       1.42082  0.40000000000000E+11
     0.12630       1.42872  0.40000000000000E+11
     0.12630       1.43661  0.40000000000000E+11
     0.12630       1.44450  0.40000000000000E+11
     0.12630       1.45240  0.40000000000000E+11
     0.12630       1.46029  0.40000000000000E+11
     0.12630       1.46818  0.40000000000000E+11
     0.12630       1.47608  0.40000000000000E+11
     0.12630       1.48397  0.40000000000000E+11
     0.12630       1.49187  0.40000000000000E+11
     0.12630       1.49976  0.40000000000000E+11
     0.12630       1.50765  0.40000000000000E+11
     0.12630       1.51555  0.40000000000000E+11
     0.12630       1.52344  0.40000000000000E+11
     0.12630       1.53133  0.40000000000000E+11
     0.12630       1.53923  0.40000000000000E+11
     0.12630       1.54712  0.40000000000000E+11
     0.12630       1.55501  0.40000000000000E+11
     0.12630       1.56291  0.40000000000000E+11
     0.12630       1.57080  0.40000000000000E+11
     0.13419       0.00000  0.40000000000000E+11
     0.13419       0.00789  0.40000000000000E+11
     0.13419       0.01579  0.40000000000000E+11
     0.13419       0.02368  0.40000000000000E+11
     0.13419       0.03157  0.40000000000000E+11
     0.13419       0.03947  0.40000000000000E+11
     0.13419       0.04736  0.40000000000000E+11
     0.13419       0.05525  0.40000000000000E+11
     0.13419       0.06315  0.40000000000000E+11
     0.13419       0.07104  0.40000000000000E+11
     0.13419       0.07893  0.40000000000000E+11
     0.13419       0.08683  0.40000000000000E+11
     0.13419       0.09472  0.40000000000000E+11
     0.13419       0.10262  0.40000000000000E+11
     0.13419       0.11051  0.40000000000000E+11
     0.13419       0.11840  0.40000000000000E+11
     0.13419       0.12630  0.40000000000000E+11
     0.13419       0.13419  0.40000000000000E+11
     0.13419       0.14208  0.40000000000000E+11
     0.13419       0.14998  0.40000000000000E+11
     0.13419       0.15787  0.40000000000000E+11
     0.13419       0.16576  0.40000000000000E+11
     0.13419       0.17366  0.40000000000000E+11
     0.13419       0.18155  0.40000000000000E+11
     0.13419       0.18944  0.40000000000000E+11
     0.13419       0.19734  0.40000000000000E+11
     0.13419       0.20523  0.40000000000000E+11
     0.13419       0.21312  0.40000000000000E+11
     0.13419       0.22102  0.40000000000000E+11
     0.13419       0.22891  0.40000000000000E+11
     0.13419       0.23680  0.40000000000000E+11
     0.13419       0.24470  0.40000000000000E+11
     0.13419       0.25259  0.40000000000000E+11
     0.13419       0.26048  0.40000000000000E+11
     0.13419       0.26838  0.40000000000000E+11
     0.13419       0.27627  0.40000000000000E+11
     0.13419       0.28416  0.40000000000000E+11
     0.13419       0.29206  0.40000000000000E+11
     0.13419       0.29995  0.40000000000000E+11
     0.13419       0.30785  0.40000000000000E+11
     0.13419       0.31574  0.40000000000000E+11
     0.13419       0.32363  0.40000000000000E+11
     0.13419       0.33153  0.29200073705153E+03
     0.13419       0.33942  0.26261196766379E+03
     0.13419       0.34731  0.23681624806046E+03
     0.13419       0.35521  0.40000000000000E+11
     0.13419       0.36310  0.40000000000000E+11
     0.13419       0.37099  0.40000000000000E+11
     0.13419       0.37889  0.40000000000000E+11
     0.13419       0.38678  0.40000000000000E+11
     0.13419       0.39467  0.40000000000000E+11
     0.13419       0.40257  0.40000000000000E+11
     0.13419       0.41046  0.40000000000000E+11
     0.13419       0.41835  0.40000000000000E+11
     0.13419       0.42625  0.40000000000000E+11
     0.13419       0.43414  0.40000000000000E+11
     0.13419       0.44203  0.40000000000000E+11
     0.13419       0.44993  0.40000000000000E+11
     0.13419       0.45782  0.40000000000000E+11
     0.13419       0.46571  0.40000000000000E+11
     0.13419       0.47361  0.40000000000000E+11
     0.13419       0.48150  0.40000000000000E+11
     0.13419       0.48939  0.40000000000000E+11
     0.13419       0.49729  0.40000000000000E+11
     0.13419       0.50518  0.40000000000000E+11
     0.13419       0.51308  0.40000000000000E+11
     0.13419       0.52097  0.40000000000000E+11
     0.13419       0.52886  0.40000000000000E+11
     0.13419       0.53676  0.40000000000000E+11
     0.13419       0.54465  0.40000000000000E+11
     0.13419       0.55254  0.40000000000000E+11
     0.13419       0.56044  0.40000000000000E+11
     0.13419       0.56833  0.40000000000000E+11
     0.13419       0.57622  0.40000000000000E+11
     0.13419       0.58412  0.40000000000000E+11
     0.13419       0.59201  0.40000000000000E+11
     0.13419       0.59990  0.40000000000000E+11
     0.13419       0.60780  0.11801143444838E+02
     0.13419       0.61569  0.10166614716060E+02
     0.13419       0.62358  0.87025716367040E+01
     0.13419       0.63148  0.74176623157925E+01
     0.13419       0.63937  0.63105439754453E+01
     0.13419       0.64726  0.53734647966001E+01
     0.13419       0.65516  0.45949124643114E+01
     0.13419       0.66305  0.39614922647247E+01
     0.13419       0.67094  0.34591996887871E+01
     0.13419       0.67884  0.30742351502588E+01
     0.13419       0.68673  0.27934842770712E+01
     0.13419       0.69463  0.26047628577405E+01
     0.13419       0.70252  0.24969038828615E+01
     0.13419       0.71041  0.24597461665252E+01
     0.13419       0.71831  0.24840696743171E+01
     0.13419       0.72620  0.25615113647996E+01
     0.13419       0.73409  0.26844863696341E+01
     0.13419       0.74199  0.28461320365658E+01
     0.13419       0.74988  0.30402862280222E+01
     0.13419       0.75777  0.32615059905075E+01
     0.13419       0.76567  0.35051281756890E+01
     0.13419       0.77356  0.37673698699342E+01
     0.13419       0.78145  0.40454637601318E+01
     0.13419       0.78935  0.43378220536544E+01
     0.13419       0.79724  0.46442224610314E+01
     0.13419       0.80513  0.49660111216437E+01
     0.13419       0.81303  0.53063201625511E+01
     0.13419       0.82092  0.56703016799744E+01
     0.13419       0.82881  0.60653851103403E+01
     0.13419       0.83671  0.65015709790894E+01
     0.13419       0.84460  0.69917806392002E+01
     0.13419       0.85249  0.75522885682157E+01
     0.13419       0.86039  0.82032707359233E+01
     0.13419       0.86828  0.89695089979475E+01
     0.13419       0.87617  0.98812967149864E+01
     0.13419       0.88407  0.10975593834798E+02
     0.13419       0.89196  0.12297479009931E+02
     0.13419       0.89986  0.13901939644387E+02
     0.13419       0.90775  0.15856024328547E+02
     0.13419       0.91564  0.18241349737876E+02
     0.13419       0.92354  0.21156895373641E+02
     0.13419       0.93143  0.24721917182136E+02
     0.13419       0.93932  0.29078636204452E+02
     0.13419       0.94722  0.34394062913760E+02
     0.13419       0.95511  0.40859821964598E+02
     0.13419       0.96300  0.48688013433535E+02
     0.13419       0.97090  0.58099767324575E+02
     0.13419       0.97879  0.40000000000000E+11
     0.13419       0.98668  0.40000000000000E+11
     0.13419       0.99458  0.40000000000000E+11
     0.13419       1.00247  0.40000000000000E+11
     0.13419       1.01036  0.40000000000000E+11
     0.13419       1.01826  0.40000000000000E+11
     0.13419       1.02615  0.40000000000000E+11
     0.13419       1.03404  0.40000000000000E+11
     0.13419       1.04194  0.40000000000000E+11
     0.13419       1.04983  0.40000000000000E+11
     0.13419       1.05772  0.40000000000000E+11
     0.13419       1.06562  0.40000000000000E+11
     0.13419       1.07351  0.40000000000000E+11
     0.13419       1.08141  0.40000000000000E+11
     0.13419       1.08930  0.40000000000000E+11
     0.13419       1.09719  0.40000000000000E+11
     0.13419       1.10509  0.40000000000000E+11
     0.13419       1.11298  0.40000000000000E+11
     0.13419       1.12087  0.40000000000000E+11
     0.13419       1.12877  0.40000000000000E+11
     0.13419       1.13666  0.40000000000000E+11
     0.13419       1.14455  0.40000000000000E+11
     0.13419       1.15245  0.40000000000000E+11
     0.13419       1.16034  0.40000000000000E+11
     0.13419       1.16823  0.40000000000000E+11
     0.13419       1.17613  0.40000000000000E+11
     0.13419       1.18402  0.40000000000000E+11
     0.13419       1.19191  0.40000000000000E+11
     0.13419       1.19981  0.40000000000000E+11
     0.13419       1.20770  0.40000000000000E+11
     0.13419       1.21559  0.40000000000000E+11
     0.13419       1.22349  0.40000000000000E+11
     0.13419       1.23138  0.40000000000000E+11
     0.13419       1.23927  0.40000000000000E+11
     0.13419       1.24717  0.40000000000000E+11
     0.13419       1.25506  0.40000000000000E+11
     0.13419       1.26295  0.40000000000000E+11
     0.13419       1.27085  0.40000000000000E+11
     0.13419       1.27874  0.40000000000000E+11
     0.13419       1.28664  0.40000000000000E+11
     0.13419       1.29453  0.40000000000000E+11
     0.13419       1.30242  0.40000000000000E+11
     0.13419       1.31032  0.40000000000000E+11
     0.13419       1.31821  0.40000000000000E+11
     0.13419       1.32610  0.40000000000000E+11
     0.13419       1.33400  0.40000000000000E+11
     0.13419       1.34189  0.40000000000000E+11
     0.13419       1.34978  0.40000000000000E+11
     0.13419       1.35768  0.40000000000000E+11
     0.13419       1.36557  0.40000000000000E+11
     0.13419       1.37346  0.40000000000000E+11
     0.13419       1.38136  0.40000000000000E+11
     0.13419       1.38925  0.40000000000000E+11
     0.13419       1.39714  0.40000000000000E+11
     0.13419       1.40504  0.40000000000000E+11
     0.13419       1.41293  0.40000000000000E+11
     0.13419       1.42082  0.40000000000000E+11
     0.13419       1.42872  0.40000000000000E+11
     0.13419       1.43661  0.40000000000000E+11
     0.13419       1.44450  0.40000000000000E+11
     0.13419       1.45240  0.40000000000000E+11
     0.13419       1.46029  0.40000000000000E+11
     0.13419       1.46818  0.40000000000000E+11
     0.13419       1.47608  0.40000000000000E+11
     0.13419       1.48397  0.40000000000000E+11
     0.13419       1.49187  0.40000000000000E+11
     0.13419       1.49976  0.40000000000000E+11
     0.13419       1.50765  0.40000000000000E+11
     0.13419       1.51555  0.40000000000000E+11
     0.13419       1.52344  0.40000000000000E+11
     0.13419       1.53133  0.40000000000000E+11
     0.13419       1.53923  0.40000000000000E+11
     0.13419       1.54712  0.40000000000000E+11
     0.13419       1.55501  0.40000000000000E+11
     0.13419       1.56291  0.40000000000000E+11
     0.13419       1.57080  0.40000000000000E+11
     0.14208       0.00000  0.40000000000000E+11
     0.14208       0.00789  0.40000000000000E+11
     0.14208       0.01579  0.40000000000000E+11
     0.14208       0.02368  0.40000000000000E+11
     0.14208       0.03157  0.40000000000000E+11
     0.14208       0.03947  0.40000000000000E+11
     0.14208       0.04736  0.40000000000000E+11
     0.14208       0.05525  0.40000000000000E+11
     0.14208       0.06315  0.40000000000000E+11
     0.14208       0.07104  0.40000000000000E+11
     0.14208       0.07893  0.40000000000000E+11
     0.14208       0.08683  0.40000000000000E+11
     0.14208       0.09472  0.40000000000000E+11
     0.14208       0.10262  0.40000000000000E+11
     0.14208       0.11051  0.40000000000000E+11
     0.14208       0.11840  0.40000000000000E+11
     0.14208       0.12630  0.40000000000000E+11
     0.14208       0.13419  0.40000000000000E+11
     0.14208       0.14208  0.40000000000000E+11
     0.14208       0.14998  0.40000000000000E+11
     0.14208       0.15787  0.40000000000000E+11
     0.14208       0.16576  0.40000000000000E+11
     0.14208       0.17366  0.40000000000000E+11
     0.14208       0.18155  0.40000000000000E+11
     0.14208       0.18944  0.40000000000000E+11
     0.14208       0.19734  0.40000000000000E+11
     0.14208       0.20523  0.40000000000000E+11
     0.14208       0.21312  0.40000000000000E+11
     0.14208       0.22102  0.40000000000000E+11
     0.14208       0.22891  0.40000000000000E+11
     0.14208       0.23680  0.40000000000000E+11
     0.14208       0.24470  0.40000000000000E+11
     0.14208       0.25259  0.40000000000000E+11
     0.14208       0.26048  0.40000000000000E+11
     0.14208       0.26838  0.40000000000000E+11
     0.14208       0.27627  0.40000000000000E+11
     0.14208       0.28416  0.40000000000000E+11
     0.14208       0.29206  0.40000000000000E+11
     0.14208       0.29995  0.40000000000000E+11
     0.14208       0.30785  0.40000000000000E+11
     0.14208       0.31574  0.40000000000000E+11
     0.14208       0.32363  0.29682924381650E+03
     0.14208       0.33153  0.26691917848157E+03
     0.14208       0.33942  0.40000000000000E+11
     0.14208       0.34731  0.40000000000000E+11
     0.14208       0.35521  0.40000000000000E+11
     0.14208       0.36310  0.40000000000000E+11
     0.14208       0.37099  0.40000000000000E+11
     0.14208       0.37889  0.40000000000000E+11
     0.14208       0.38678  0.40000000000000E+11
     0.14208       0.39467  0.40000000000000E+11
     0.14208       0.40257  0.40000000000000E+11
     0.14208       0.41046  0.40000000000000E+11
     0.14208       0.41835  0.40000000000000E+11
     0.14208       0.42625  0.40000000000000E+11
     0.14208       0.43414  0.40000000000000E+11
     0.14208       0.44203  0.40000000000000E+11
     0.14208       0.44993  0.40000000000000E+11
     0.14208       0.45782  0.40000000000000E+11
     0.14208       0.46571  0.40000000000000E+11
     0.14208       0.47361  0.40000000000000E+11
     0.14208       0.48150  0.40000000000000E+11
     0.14208       0.48939  0.40000000000000E+11
     0.14208       0.49729  0.40000000000000E+11
     0.14208       0.50518  0.40000000000000E+11
     0.14208       0.51308  0.40000000000000E+11
     0.14208       0.52097  0.40000000000000E+11
     0.14208       0.52886  0.40000000000000E+11
     0.14208       0.53676  0.40000000000000E+11
     0.14208       0.54465  0.40000000000000E+11
     0.14208       0.55254  0.40000000000000E+11
     0.14208       0.56044  0.40000000000000E+11
     0.14208       0.56833  0.40000000000000E+11
     0.14208       0.57622  0.40000000000000E+11
     0.14208       0.58412  0.40000000000000E+11
     0.14208       0.59201  0.40000000000000E+11
     0.14208       0.59990  0.11601310711292E+02
     0.14208       0.60780  0.99674517121410E+01
     0.14208       0.61569  0.85060963061719E+01
     0.14208       0.62358  0.72241367102364E+01
     0.14208       0.63148  0.61189035882329E+01
     0.14208       0.63937  0.51816777565248E+01
     0.14208       0.64726  0.44002666707667E+01
     0.14208       0.65516  0.37608188418417E+01
     0.14208       0.66305  0.32490451393463E+01
     0.14208       0.67094  0.28509950515874E+01
     0.14208       0.67884  0.25535099751260E+01
     0.14208       0.68673  0.23444503676295E+01
     0.14208       0.69463  0.22127716401956E+01
     0.14208       0.70252  0.21485056905124E+01
     0.14208       0.71041  0.21426907714795E+01
     0.14208       0.71831  0.21872813425313E+01
     0.14208       0.72620  0.22750609504791E+01
     0.14208       0.73409  0.23995743743220E+01
     0.14208       0.74199  0.25550897207586E+01
     0.14208       0.74988  0.27365965231946E+01
     0.14208       0.75777  0.29398420042915E+01
     0.14208       0.76567  0.31614044959239E+01
     0.14208       0.77356  0.33988006717797E+01
     0.14208       0.78145  0.36506218956648E+01
     0.14208       0.78935  0.39166947783685E+01
     0.14208       0.79724  0.41982620684328E+01
     0.14208       0.80513  0.44981822935233E+01
     0.14208       0.81303  0.48211500465492E+01
     0.14208       0.82092  0.51739433277119E+01
     0.14208       0.82881  0.55657097113122E+01
     0.14208       0.83671  0.60083090655782E+01
     0.14208       0.84460  0.65167368307910E+01
     0.14208       0.85249  0.71096580997619E+01
     0.14208       0.86039  0.78100884716072E+01
     0.14208       0.86828  0.86462622009099E+01
     0.14208       0.87617  0.96527305647782E+01
     0.14208       0.88407  0.10871732117581E+02
     0.14208       0.89196  0.12354869178212E+02
     0.14208       0.89986  0.14165107479082E+02
     0.14208       0.90775  0.16379081613883E+02
     0.14208       0.91564  0.19089626222877E+02
     0.14208       0.92354  0.22408342125082E+02
     0.14208       0.93143  0.26467814381972E+02
     0.14208       0.93932  0.31422768294393E+02
     0.14208       0.94722  0.37448881081435E+02
     0.14208       0.95511  0.44736990953825E+02
     0.14208       0.96300  0.53478764795060E+02
     0.14208       0.97090  0.40000000000000E+11
     0.14208       0.97879  0.40000000000000E+11
     0.14208       0.98668  0.40000000000000E+11
     0.14208       0.99458  0.40000000000000E+11
     0.14208       1.00247  0.40000000000000E+11
     0.14208       1.01036  0.40000000000000E+11
     0.14208       1.01826  0.40000000000000E+11
     0.14208       1.02615  0.40000000000000E+11
     0.14208       1.03404  0.40000000000000E+11
     0.14208       1.04194  0.40000000000000E+11
     0.14208       1.04983  0.40000000000000E+11
     0.14208       1.05772  0.40000000000000E+11
     0.14208       1.06562  0.40000000000000E+11
     0.14208       1.07351  0.40000000000000E+11
     0.14208       1.08141  0.40000000000000E+11
     0.14208       1.08930  0.40000000000000E+11
     0.14208       1.09719  0.40000000000000E+11
     0.14208       1.10509  0.40000000000000E+11
     0.14208       1.11298  0.40000000000000E+11
     0.14208       1.12087  0.40000000000000E+11
     0.14208       1.12877  0.40000000000000E+11
     0.14208       1.13666  0.40000000000000E+11
     0.14208       1.14455  0.40000000000000E+11
     0.14208       1.15245  0.40000000000000E+11
     0.14208       1.16034  0.40000000000000E+11
     0.14208       1.16823  0.40000000000000E+11
     0.14208       1.17613  0.40000000000000E+11
     0.14208       1.18402  0.40000000000000E+11
     0.14208       1.19191  0.40000000000000E+11
     0.14208       1.19981  0.40000000000000E+11
     0.14208       1.20770  0.40000000000000E+11
     0.14208       1.21559  0.40000000000000E+11
     0.14208       1.22349  0.40000000000000E+11
     0.14208       1.23138  0.40000000000000E+11
     0.14208       1.23927  0.40000000000000E+11
     0.14208       1.24717  0.40000000000000E+11
     0.14208       1.25506  0.40000000000000E+11
     0.14208       1.26295  0.40000000000000E+11
     0.14208       1.27085  0.40000000000000E+11
     0.14208       1.27874  0.40000000000000E+11
     0.14208       1.28664  0.40000000000000E+11
     0.14208       1.29453  0.40000000000000E+11
     0.14208       1.30242  0.40000000000000E+11
     0.14208       1.31032  0.40000000000000E+11
     0.14208       1.31821  0.40000000000000E+11
     0.14208       1.32610  0.40000000000000E+11
     0.14208       1.33400  0.40000000000000E+11
     0.14208       1.34189  0.40000000000000E+11
     0.14208       1.34978  0.40000000000000E+11
     0.14208       1.35768  0.40000000000000E+11
     0.14208       1.36557  0.40000000000000E+11
     0.14208       1.37346  0.40000000000000E+11
     0.14208       1.38136  0.40000000000000E+11
     0.14208       1.38925  0.40000000000000E+11
     0.14208       1.39714  0.40000000000000E+11
     0.14208       1.40504  0.40000000000000E+11
     0.14208       1.41293  0.40000000000000E+11
     0.14208       1.42082  0.40000000000000E+11
     0.14208       1.42872  0.40000000000000E+11
     0.14208       1.43661  0.40000000000000E+11
     0.14208       1.44450  0.40000000000000E+11
     0.14208       1.45240  0.40000000000000E+11
     0.14208       1.46029  0.40000000000000E+11
     0.14208       1.46818  0.40000000000000E+11
     0.14208       1.47608  0.40000000000000E+11
     0.14208       1.48397  0.40000000000000E+11
     0.14208       1.49187  0.40000000000000E+11
     0.14208       1.49976  0.40000000000000E+11
     0.14208       1.50765  0.40000000000000E+11
     0.14208       1.51555  0.40000000000000E+11
     0.14208       1.52344  0.40000000000000E+11
     0.14208       1.53133  0.40000000000000E+11
     0.14208       1.53923  0.40000000000000E+11
     0.14208       1.54712  0.40000000000000E+11
     0.14208       1.55501  0.40000000000000E+11
     0.14208       1.56291  0.40000000000000E+11
     0.14208       1.57080  0.40000000000000E+11
     0.14998       0.00000  0.40000000000000E+11
     0.14998       0.00789  0.40000000000000E+11
     0.14998       0.01579  0.40000000000000E+11
     0.14998       0.02368  0.40000000000000E+11
     0.14998       0.03157  0.40000000000000E+11
     0.14998       0.03947  0.40000000000000E+11
     0.14998       0.04736  0.40000000000000E+11
     0.14998       0.05525  0.40000000000000E+11
     0.14998       0.06315  0.40000000000000E+11
     0.14998       0.07104  0.40000000000000E+11
     0.14998       0.07893  0.40000000000000E+11
     0.14998       0.08683  0.40000000000000E+11
     0.14998       0.09472  0.40000000000000E+11
     0.14998       0.10262  0.40000000000000E+11
     0.14998       0.11051  0.40000000000000E+11
     0.14998       0.11840  0.40000000000000E+11
     0.14998       0.12630  0.40000000000000E+11
     0.14998       0.13419  0.40000000000000E+11
     0.14998       0.14208  0.40000000000000E+11
     0.14998       0.14998  0.40000000000000E+11
     0.14998       0.15787  0.40000000000000E+11
     0.14998       0.16576  0.40000000000000E+11
     0.14998       0.17366  0.40000000000000E+11
     0.14998       0.18155  0.40000000000000E+11
     0.14998       0.18944  0.40000000000000E+11
     0.14998       0.19734  0.40000000000000E+11
     0.14998       0.20523  0.40000000000000E+11
     0.14998       0.21312  0.40000000000000E+11
     0.14998       0.22102  0.40000000000000E+11
     0.14998       0.22891  0.40000000000000E+11
     0.14998       0.23680  0.40000000000000E+11
     0.14998       0.24470  0.40000000000000E+11
     0.14998       0.25259  0.40000000000000E+11
     0.14998       0.26048  0.40000000000000E+11
     0.14998       0.26838  0.40000000000000E+11
     0.14998       0.27627  0.40000000000000E+11
     0.14998       0.28416  0.40000000000000E+11
     0.14998       0.29206  0.40000000000000E+11
     0.14998       0.29995  0.40000000000000E+11
     0.14998       0.30785  0.40000000000000E+11
     0.14998       0.31574  0.30125025101778E+03
     0.14998       0.32363  0.27083512219826E+03
     0.14998       0.33153  0.40000000000000E+11
     0.14998       0.33942  0.40000000000000E+11
     0.14998       0.34731  0.40000000000000E+11
     0.14998       0.35521  0.40000000000000E+11
     0.14998       0.36310  0.40000000000000E+11
     0.14998       0.37099  0.40000000000000E+11
     0.14998       0.37889  0.40000000000000E+11
     0.14998       0.38678  0.40000000000000E+11
     0.14998       0.39467  0.40000000000000E+11
     0.14998       0.40257  0.40000000000000E+11
     0.14998       0.41046  0.40000000000000E+11
     0.14998       0.41835  0.40000000000000E+11
     0.14998       0.42625  0.40000000000000E+11
     0.14998       0.43414  0.40000000000000E+11
     0.14998       0.44203  0.40000000000000E+11
     0.14998       0.44993  0.40000000000000E+11
     0.14998       0.45782  0.40000000000000E+11
     0.14998       0.46571  0.40000000000000E+11
     0.14998       0.47361  0.40000000000000E+11
     0.14998       0.48150  0.40000000000000E+11
     0.14998       0.48939  0.40000000000000E+11
     0.14998       0.49729  0.40000000000000E+11
     0.14998       0.50518  0.40000000000000E+11
     0.14998       0.51308  0.40000000000000E+11
     0.14998       0.52097  0.40000000000000E+11
     0.14998       0.52886  0.40000000000000E+11
     0.14998       0.53676  0.40000000000000E+11
     0.14998       0.54465  0.40000000000000E+11
     0.14998       0.55254  0.40000000000000E+11
     0.14998       0.56044  0.40000000000000E+11
     0.14998       0.56833  0.40000000000000E+11
     0.14998       0.57622  0.40000000000000E+11
     0.14998       0.58412  0.13160766252869E+02
     0.14998       0.59201  0.11376646616797E+02
     0.14998       0.59990  0.97484444091250E+01
     0.14998       0.60780  0.82946921306761E+01
     0.14998       0.61569  0.70203990264302E+01
     0.14998       0.62358  0.59215344672657E+01
     0.14998       0.63148  0.49884315319557E+01
     0.14998       0.63937  0.42082662585745E+01
     0.14998       0.64726  0.35667919962089E+01
     0.14998       0.65516  0.30494988714499E+01
     0.14998       0.66305  0.26423448437092E+01
     0.14998       0.67094  0.23321776692950E+01
     0.14998       0.67884  0.21069415030511E+01
     0.14998       0.68673  0.19557399588254E+01
     0.14998       0.69463  0.18688097090038E+01
     0.14998       0.70252  0.18374448118532E+01
     0.14998       0.71041  0.18539012696145E+01
     0.14998       0.71831  0.19113031259073E+01
     0.14998       0.72620  0.20035650567077E+01
     0.14998       0.73409  0.21253413718713E+01
     0.14998       0.74199  0.22720072558898E+01
     0.14998       0.74988  0.24396747265596E+01
     0.14998       0.75777  0.26252431087392E+01
     0.14998       0.76567  0.28264818466862E+01
     0.14998       0.77356  0.30421423180681E+01
     0.14998       0.78145  0.32720950897636E+01
     0.14998       0.78935  0.35174898696465E+01
     0.14998       0.79724  0.37809373036556E+01
     0.14998       0.80513  0.40667147172571E+01
     0.14998       0.81303  0.43810018083538E+01
     0.14998       0.82092  0.47321570065883E+01
     0.14998       0.82881  0.51310505098306E+01
     0.14998       0.83671  0.55914756254675E+01
     0.14998       0.84460  0.61306656435113E+01
     0.14998       0.85249  0.67699486019536E+01
     0.14998       0.86039  0.75355763402098E+01
     0.14998       0.86828  0.84597662248167E+01
     0.14998       0.87617  0.95819923657953E+01
     0.14998       0.88407  0.10950555530022E+02
     0.14998       0.89196  0.12624443076771E+02
     0.14998       0.89986  0.14675454849432E+02
     0.14998       0.90775  0.17190505572038E+02
     0.14998       0.91564  0.20273897308457E+02
     0.14998       0.92354  0.24049149331176E+02
     0.14998       0.93143  0.28659611323674E+02
     0.14998       0.93932  0.34266452222006E+02
     0.14998       0.94722  0.41041501306966E+02
     0.14998       0.95511  0.40000000000000E+11
     0.14998       0.96300  0.40000000000000E+11
     0.14998       0.97090  0.40000000000000E+11
     0.14998       0.97879  0.40000000000000E+11
     0.14998       0.98668  0.40000000000000E+11
     0.14998       0.99458  0.40000000000000E+11
     0.14998       1.00247  0.40000000000000E+11
     0.14998       1.01036  0.40000000000000E+11
     0.14998       1.01826  0.40000000000000E+11
     0.14998       1.02615  0.40000000000000E+11
     0.14998       1.03404  0.40000000000000E+11
     0.14998       1.04194  0.40000000000000E+11
     0.14998       1.04983  0.40000000000000E+11
     0.14998       1.05772  0.40000000000000E+11
     0.14998       1.06562  0.40000000000000E+11
     0.14998       1.07351  0.40000000000000E+11
     0.14998       1.08141  0.40000000000000E+11
     0.14998       1.08930  0.40000000000000E+11
     0.14998       1.09719  0.40000000000000E+11
     0.14998       1.10509  0.40000000000000E+11
     0.14998       1.11298  0.40000000000000E+11
     0.14998       1.12087  0.40000000000000E+11
     0.14998       1.12877  0.40000000000000E+11
     0.14998       1.13666  0.40000000000000E+11
     0.14998       1.14455  0.40000000000000E+11
     0.14998       1.15245  0.40000000000000E+11
     0.14998       1.16034  0.40000000000000E+11
     0.14998       1.16823  0.40000000000000E+11
     0.14998       1.17613  0.40000000000000E+11
     0.14998       1.18402  0.40000000000000E+11
     0.14998       1.19191  0.40000000000000E+11
     0.14998       1.19981  0.40000000000000E+11
     0.14998       1.20770  0.40000000000000E+11
     0.14998       1.21559  0.40000000000000E+11
     0.14998       1.22349  0.40000000000000E+11
     0.14998       1.23138  0.40000000000000E+11
     0.14998       1.23927  0.40000000000000E+11
     0.14998       1.24717  0.40000000000000E+11
     0.14998       1.25506  0.40000000000000E+11
     0.14998       1.26295  0.40000000000000E+11
     0.14998       1.27085  0.40000000000000E+11
     0.14998       1.27874  0.40000000000000E+11
     0.14998       1.28664  0.40000000000000E+11
     0.14998       1.29453  0.40000000000000E+11
     0.14998       1.30242  0.40000000000000E+11
     0.14998       1.31032  0.40000000000000E+11
     0.14998       1.31821  0.40000000000000E+11
     0.14998       1.32610  0.40000000000000E+11
     0.14998       1.33400  0.40000000000000E+11
     0.14998       1.34189  0.40000000000000E+11
     0.14998       1.34978  0.40000000000000E+11
     0.14998       1.35768  0.40000000000000E+11
     0.14998       1.36557  0.40000000000000E+11
     0.14998       1.37346  0.40000000000000E+11
     0.14998       1.38136  0.40000000000000E+11
     0.14998       1.38925  0.40000000000000E+11
     0.14998       1.39714  0.40000000000000E+11
     0.14998       1.40504  0.40000000000000E+11
     0.14998       1.41293  0.40000000000000E+11
     0.14998       1.42082  0.40000000000000E+11
     0.14998       1.42872  0.40000000000000E+11
     0.14998       1.43661  0.40000000000000E+11
     0.14998       1.44450  0.40000000000000E+11
     0.14998       1.45240  0.40000000000000E+11
     0.14998       1.46029  0.40000000000000E+11
     0.14998       1.46818  0.40000000000000E+11
     0.14998       1.47608  0.40000000000000E+11
     0.14998       1.48397  0.40000000000000E+11
     0.14998       1.49187  0.40000000000000E+11
     0.14998       1.49976  0.40000000000000E+11
     0.14998       1.50765  0.40000000000000E+11
     0.14998       1.51555  0.40000000000000E+11
     0.14998       1.52344  0.40000000000000E+11
     0.14998       1.53133  0.40000000000000E+11
     0.14998       1.53923  0.40000000000000E+11
     0.14998       1.54712  0.40000000000000E+11
     0.14998       1.55501  0.40000000000000E+11
     0.14998       1.56291  0.40000000000000E+11
     0.14998       1.57080  0.40000000000000E+11
     0.15787       0.00000  0.40000000000000E+11
     0.15787       0.00789  0.40000000000000E+11
     0.15787       0.01579  0.40000000000000E+11
     0.15787       0.02368  0.40000000000000E+11
     0.15787       0.03157  0.40000000000000E+11
     0.15787       0.03947  0.40000000000000E+11
     0.15787       0.04736  0.40000000000000E+11
     0.15787       0.05525  0.40000000000000E+11
     0.15787       0.06315  0.40000000000000E+11
     0.15787       0.07104  0.40000000000000E+11
     0.15787       0.07893  0.40000000000000E+11
     0.15787       0.08683  0.40000000000000E+11
     0.15787       0.09472  0.40000000000000E+11
     0.15787       0.10262  0.40000000000000E+11
     0.15787       0.11051  0.40000000000000E+11
     0.15787       0.11840  0.40000000000000E+11
     0.15787       0.12630  0.40000000000000E+11
     0.15787       0.13419  0.40000000000000E+11
     0.15787       0.14208  0.40000000000000E+11
     0.15787       0.14998  0.40000000000000E+11
     0.15787       0.15787  0.40000000000000E+11
     0.15787       0.16576  0.40000000000000E+11
     0.15787       0.17366  0.40000000000000E+11
     0.15787       0.18155  0.40000000000000E+11
     0.15787       0.18944  0.40000000000000E+11
     0.15787       0.19734  0.40000000000000E+11
     0.15787       0.20523  0.40000000000000E+11
     0.15787       0.21312  0.40000000000000E+11
     0.15787       0.22102  0.40000000000000E+11
     0.15787       0.22891  0.40000000000000E+11
     0.15787       0.23680  0.40000000000000E+11
     0.15787       0.24470  0.40000000000000E+11
     0.15787       0.25259  0.40000000000000E+11
     0.15787       0.26048  0.40000000000000E+11
     0.15787       0.26838  0.40000000000000E+11
     0.15787       0.27627  0.40000000000000E+11
     0.15787       0.28416  0.40000000000000E+11
     0.15787       0.29206  0.40000000000000E+11
     0.15787       0.29995  0.40000000000000E+11
     0.15787       0.30785  0.30525618808074E+03
     0.15787       0.31574  0.27435925655929E+03
     0.15787       0.32363  0.40000000000000E+11
     0.15787       0.33153  0.40000000000000E+11
     0.15787       0.33942  0.40000000000000E+11
     0.15787       0.34731  0.40000000000000E+11
     0.15787       0.35521  0.40000000000000E+11
     0.15787       0.36310  0.40000000000000E+11
     0.15787       0.37099  0.40000000000000E+11
     0.15787       0.37889  0.40000000000000E+11
     0.15787       0.38678  0.40000000000000E+11
     0.15787       0.39467  0.40000000000000E+11
     0.15787       0.40257  0.40000000000000E+11
     0.15787       0.41046  0.40000000000000E+11
     0.15787       0.41835  0.40000000000000E+11
     0.15787       0.42625  0.40000000000000E+11
     0.15787       0.43414  0.40000000000000E+11
     0.15787       0.44203  0.40000000000000E+11
     0.15787       0.44993  0.40000000000000E+11
     0.15787       0.45782  0.40000000000000E+11
     0.15787       0.46571  0.40000000000000E+11
     0.15787       0.47361  0.40000000000000E+11
     0.15787       0.48150  0.40000000000000E+11
     0.15787       0.48939  0.40000000000000E+11
     0.15787       0.49729  0.40000000000000E+11
     0.15787       0.50518  0.40000000000000E+11
     0.15787       0.51308  0.40000000000000E+11
     0.15787       0.52097  0.40000000000000E+11
     0.15787       0.52886  0.40000000000000E+11
     0.15787       0.53676  0.40000000000000E+11
     0.15787       0.54465  0.40000000000000E+11
     0.15787       0.55254  0.40000000000000E+11
     0.15787       0.56044  0.40000000000000E+11
     0.15787       0.56833  0.40000000000000E+11
     0.15787       0.57622  0.12907777388984E+02
     0.15787       0.58412  0.11129612589888E+02
     0.15787       0.59201  0.95118618315757E+01
     0.15787       0.59990  0.80703419099330E+01
     0.15787       0.60780  0.68080965168328E+01
     0.15787       0.61569  0.57197264958969E+01
     0.15787       0.62358  0.47946523580975E+01
     0.15787       0.63148  0.40194750217996E+01
     0.15787       0.63937  0.33796166215053E+01
     0.15787       0.64726  0.28604097138609E+01
     0.15787       0.65516  0.24477779001687E+01
     0.15787       0.66305  0.21286232244983E+01
     0.15787       0.67094  0.18910102298976E+01
     0.15787       0.67884  0.17242150233172E+01
     0.15787       0.68673  0.16186904133251E+01
     0.15787       0.69463  0.15659847494201E+01
     0.15787       0.70252  0.15586418449678E+01
     0.15787       0.71041  0.15901016018333E+01
     0.15787       0.71831  0.16546150383614E+01
     0.15787       0.72620  0.17471828404343E+01
     0.15787       0.73409  0.18635229358443E+01
     0.15787       0.74199  0.20000697032472E+01
     0.15787       0.74988  0.21540051624076E+01
     0.15787       0.75777  0.23233208470565E+01
     0.15787       0.76567  0.25069080979912E+01
     0.15787       0.77356  0.27046743252649E+01
     0.15787       0.78145  0.29176834625831E+01
     0.15787       0.78935  0.31483204283114E+01
     0.15787       0.79724  0.34004819170796E+01
     0.15787       0.80513  0.36797992148042E+01
     0.15787       0.81303  0.39939028391921E+01
     0.15787       0.82092  0.43527434816792E+01
     0.15787       0.82881  0.47689887311159E+01
     0.15787       0.83671  0.52585200881172E+01
     0.15787       0.84460  0.58410594176751E+01
     0.15787       0.85249  0.65409576404620E+01
     0.15787       0.86039  0.73881802126854E+01
     0.15787       0.86828  0.84195222976093E+01
     0.15787       0.87617  0.96800789708187E+01
     0.15787       0.88407  0.11224977993811E+02
     0.15787       0.89196  0.13121347110834E+02
     0.15787       0.89986  0.15450421322458E+02
     0.15787       0.90775  0.18309575052752E+02
     0.15787       0.91564  0.21813848590898E+02
     0.15787       0.92354  0.26096154232926E+02
     0.15787       0.93143  0.31304661727124E+02
     0.15787       0.93932  0.37594628411828E+02
     0.15787       0.94722  0.40000000000000E+11
     0.15787       0.95511  0.40000000000000E+11
     0.15787       0.96300  0.40000000000000E+11
     0.15787       0.97090  0.40000000000000E+11
     0.15787       0.97879  0.40000000000000E+11
     0.15787       0.98668  0.40000000000000E+11
     0.15787       0.99458  0.40000000000000E+11
     0.15787       1.00247  0.40000000000000E+11
     0.15787       1.01036  0.40000000000000E+11
     0.15787       1.01826  0.40000000000000E+11
     0.15787       1.02615  0.40000000000000E+11
     0.15787       1.03404  0.40000000000000E+11
     0.15787       1.04194  0.40000000000000E+11
     0.15787       1.04983  0.40000000000000E+11
     0.15787       1.05772  0.40000000000000E+11
     0.15787       1.06562  0.40000000000000E+11
     0.15787       1.07351  0.40000000000000E+11
     0.15787       1.08141  0.40000000000000E+11
     0.15787       1.08930  0.40000000000000E+11
     0.15787       1.09719  0.40000000000000E+11
     0.15787       1.10509  0.40000000000000E+11
     0.15787       1.11298  0.40000000000000E+11
     0.15787       1.12087  0.40000000000000E+11
     0.15787       1.12877  0.40000000000000E+11
     0.15787       1.13666  0.40000000000000E+11
     0.15787       1.14455  0.40000000000000E+11
     0.15787       1.15245  0.40000000000000E+11
     0.15787       1.16034  0.40000000000000E+11
     0.15787       1.16823  0.40000000000000E+11
     0.15787       1.17613  0.40000000000000E+11
     0.15787       1.18402  0.40000000000000E+11
     0.15787       1.19191  0.40000000000000E+11
     0.15787       1.19981  0.40000000000000E+11
     0.15787       1.20770  0.40000000000000E+11
     0.15787       1.21559  0.40000000000000E+11
     0.15787       1.22349  0.40000000000000E+11
     0.15787       1.23138  0.40000000000000E+11
     0.15787       1.23927  0.40000000000000E+11
     0.15787       1.24717  0.40000000000000E+11
     0.15787       1.25506  0.40000000000000E+11
     0.15787       1.26295  0.40000000000000E+11
     0.15787       1.27085  0.40000000000000E+11
     0.15787       1.27874  0.40000000000000E+11
     0.15787       1.28664  0.40000000000000E+11
     0.15787       1.29453  0.40000000000000E+11
     0.15787       1.30242  0.40000000000000E+11
     0.15787       1.31032  0.40000000000000E+11
     0.15787       1.31821  0.40000000000000E+11
     0.15787       1.32610  0.40000000000000E+11
     0.15787       1.33400  0.40000000000000E+11
     0.15787       1.34189  0.40000000000000E+11
     0.15787       1.34978  0.40000000000000E+11
     0.15787       1.35768  0.40000000000000E+11
     0.15787       1.36557  0.40000000000000E+11
     0.15787       1.37346  0.40000000000000E+11
     0.15787       1.38136  0.40000000000000E+11
     0.15787       1.38925  0.40000000000000E+11
     0.15787       1.39714  0.40000000000000E+11
     0.15787       1.40504  0.40000000000000E+11
     0.15787       1.41293  0.40000000000000E+11
     0.15787       1.42082  0.40000000000000E+11
     0.15787       1.42872  0.40000000000000E+11
     0.15787       1.43661  0.40000000000000E+11
     0.15787       1.44450  0.40000000000000E+11
     0.15787       1.45240  0.40000000000000E+11
     0.15787       1.46029  0.40000000000000E+11
     0.15787       1.46818  0.40000000000000E+11
     0.15787       1.47608  0.40000000000000E+11
     0.15787       1.48397  0.40000000000000E+11
     0.15787       1.49187  0.40000000000000E+11
     0.15787       1.49976  0.40000000000000E+11
     0.15787       1.50765  0.40000000000000E+11
     0.15787       1.51555  0.40000000000000E+11
     0.15787       1.52344  0.40000000000000E+11
     0.15787       1.53133  0.40000000000000E+11
     0.15787       1.53923  0.40000000000000E+11
     0.15787       1.54712  0.40000000000000E+11
     0.15787       1.55501  0.40000000000000E+11
     0.15787       1.56291  0.40000000000000E+11
     0.15787       1.57080  0.40000000000000E+11
     0.16576       0.00000  0.40000000000000E+11
     0.16576       0.00789  0.40000000000000E+11
     0.16576       0.01579  0.40000000000000E+11
     0.16576       0.02368  0.40000000000000E+11
     0.16576       0.03157  0.40000000000000E+11
     0.16576       0.03947  0.40000000000000E+11
     0.16576       0.04736  0.40000000000000E+11
     0.16576       0.05525  0.40000000000000E+11
     0.16576       0.06315  0.40000000000000E+11
     0.16576       0.07104  0.40000000000000E+11
     0.16576       0.07893  0.40000000000000E+11
     0.16576       0.08683  0.40000000000000E+11
     0.16576       0.09472  0.40000000000000E+11
     0.16576       0.10262  0.40000000000000E+11
     0.16576       0.11051  0.40000000000000E+11
     0.16576       0.11840  0.40000000000000E+11
     0.16576       0.12630  0.40000000000000E+11
     0.16576       0.13419  0.40000000000000E+11
     0.16576       0.14208  0.40000000000000E+11
     0.16576       0.14998  0.40000000000000E+11
     0.16576       0.15787  0.40000000000000E+11
     0.16576       0.16576  0.40000000000000E+11
     0.16576       0.17366  0.40000000000000E+11
     0.16576       0.18155  0.40000000000000E+11
     0.16576       0.18944  0.40000000000000E+11
     0.16576       0.19734  0.40000000000000E+11
     0.16576       0.20523  0.40000000000000E+11
     0.16576       0.21312  0.40000000000000E+11
     0.16576       0.22102  0.40000000000000E+11
     0.16576       0.22891  0.40000000000000E+11
     0.16576       0.23680  0.40000000000000E+11
     0.16576       0.24470  0.40000000000000E+11
     0.16576       0.25259  0.40000000000000E+11
     0.16576       0.26048  0.40000000000000E+11
     0.16576       0.26838  0.40000000000000E+11
     0.16576       0.27627  0.40000000000000E+11
     0.16576       0.28416  0.40000000000000E+11
     0.16576       0.29206  0.40000000000000E+11
     0.16576       0.29995  0.30884348682128E+03
     0.16576       0.30785  0.27749542426981E+03
     0.16576       0.31574  0.40000000000000E+11
     0.16576       0.32363  0.40000000000000E+11
     0.16576       0.33153  0.40000000000000E+11
     0.16576       0.33942  0.40000000000000E+11
     0.16576       0.34731  0.40000000000000E+11
     0.16576       0.35521  0.40000000000000E+11
     0.16576       0.36310  0.40000000000000E+11
     0.16576       0.37099  0.40000000000000E+11
     0.16576       0.37889  0.40000000000000E+11
     0.16576       0.38678  0.40000000000000E+11
     0.16576       0.39467  0.40000000000000E+11
     0.16576       0.40257  0.40000000000000E+11
     0.16576       0.41046  0.40000000000000E+11
     0.16576       0.41835  0.40000000000000E+11
     0.16576       0.42625  0.40000000000000E+11
     0.16576       0.43414  0.40000000000000E+11
     0.16576       0.44203  0.40000000000000E+11
     0.16576       0.44993  0.40000000000000E+11
     0.16576       0.45782  0.40000000000000E+11
     0.16576       0.46571  0.40000000000000E+11
     0.16576       0.47361  0.40000000000000E+11
     0.16576       0.48150  0.40000000000000E+11
     0.16576       0.48939  0.40000000000000E+11
     0.16576       0.49729  0.40000000000000E+11
     0.16576       0.50518  0.40000000000000E+11
     0.16576       0.51308  0.40000000000000E+11
     0.16576       0.52097  0.40000000000000E+11
     0.16576       0.52886  0.40000000000000E+11
     0.16576       0.53676  0.40000000000000E+11
     0.16576       0.54465  0.40000000000000E+11
     0.16576       0.55254  0.40000000000000E+11
     0.16576       0.56044  0.40000000000000E+11
     0.16576       0.56833  0.12630298554056E+02
     0.16576       0.57622  0.10862753583830E+02
     0.16576       0.58412  0.92600077224937E+01
     0.16576       0.59201  0.78350233380420E+01
     0.16576       0.59990  0.65888398031919E+01
     0.16576       0.60780  0.55147082469988E+01
     0.16576       0.61569  0.46011857498116E+01
     0.16576       0.62358  0.38343604839926E+01
     0.16576       0.63148  0.31993884998797E+01
     0.16576       0.63937  0.26815063592917E+01
     0.16576       0.64726  0.22666575705581E+01
     0.16576       0.65516  0.19418432036465E+01
     0.16576       0.66305  0.16952821117835E+01
     0.16576       0.67094  0.15164453087087E+01
     0.16576       0.67884  0.13960124038419E+01
     0.16576       0.68673  0.13257851350878E+01
     0.16576       0.69463  0.12985832948588E+01
     0.16576       0.70252  0.13081410321178E+01
     0.16576       0.71041  0.13490160198884E+01
     0.16576       0.71831  0.14165198082196E+01
     0.16576       0.72620  0.15066744703714E+01
     0.16576       0.73409  0.16161981539074E+01
     0.16576       0.74199  0.17425202397753E+01
     0.16576       0.74988  0.18838254545253E+01
     0.16576       0.75777  0.20391255026356E+01
     0.16576       0.76567  0.22083566529832E+01
     0.16576       0.77356  0.23925022985308E+01
     0.16576       0.78145  0.25937408655405E+01
     0.16576       0.78935  0.28156215949752E+01
     0.16576       0.79724  0.30632736226922E+01
     0.16576       0.80513  0.33436573623268E+01
     0.16576       0.81303  0.36658713072579E+01
     0.16576       0.82092  0.40415318200944E+01
     0.16576       0.82881  0.44852480028256E+01
     0.16576       0.83671  0.50152179649311E+01
     0.16576       0.84460  0.56539761772726E+01
     0.16576       0.85249  0.64293232425991E+01
     0.16576       0.86039  0.73754678771340E+01
     0.16576       0.86828  0.85344036937772E+01
     0.16576       0.87617  0.99575261715911E+01
     0.16576       0.88407  0.11707460373549E+02
     0.16576       0.89196  0.13860004071817E+02
     0.16576       0.89986  0.16505969974191E+02
     0.16576       0.90775  0.19752491551011E+02
     0.16576       0.91564  0.23722960785042E+02
     0.16576       0.92354  0.28554046911234E+02
     0.16576       0.93143  0.34386926572820E+02
     0.16576       0.93932  0.40000000000000E+11
     0.16576       0.94722  0.40000000000000E+11
     0.16576       0.95511  0.40000000000000E+11
     0.16576       0.96300  0.40000000000000E+11
     0.16576       0.97090  0.40000000000000E+11
     0.16576       0.97879  0.40000000000000E+11
     0.16576       0.98668  0.40000000000000E+11
     0.16576       0.99458  0.40000000000000E+11
     0.16576       1.00247  0.40000000000000E+11
     0.16576       1.01036  0.40000000000000E+11
     0.16576       1.01826  0.40000000000000E+11
     0.16576       1.02615  0.40000000000000E+11
     0.16576       1.03404  0.40000000000000E+11
     0.16576       1.04194  0.40000000000000E+11
     0.16576       1.04983  0.40000000000000E+11
     0.16576       1.05772  0.40000000000000E+11
     0.16576       1.06562  0.40000000000000E+11
     0.16576       1.07351  0.40000000000000E+11
     0.16576       1.08141  0.40000000000000E+11
     0.16576       1.08930  0.40000000000000E+11
     0.16576       1.09719  0.40000000000000E+11
     0.16576       1.10509  0.40000000000000E+11
     0.16576       1.11298  0.40000000000000E+11
     0.16576       1.12087  0.40000000000000E+11
     0.16576       1.12877  0.40000000000000E+11
     0.16576       1.13666  0.40000000000000E+11
     0.16576       1.14455  0.40000000000000E+11
     0.16576       1.15245  0.40000000000000E+11
     0.16576       1.16034  0.40000000000000E+11
     0.16576       1.16823  0.40000000000000E+11
     0.16576       1.17613  0.40000000000000E+11
     0.16576       1.18402  0.40000000000000E+11
     0.16576       1.19191  0.40000000000000E+11
     0.16576       1.19981  0.40000000000000E+11
     0.16576       1.20770  0.40000000000000E+11
     0.16576       1.21559  0.40000000000000E+11
     0.16576       1.22349  0.40000000000000E+11
     0.16576       1.23138  0.40000000000000E+11
     0.16576       1.23927  0.40000000000000E+11
     0.16576       1.24717  0.40000000000000E+11
     0.16576       1.25506  0.40000000000000E+11
     0.16576       1.26295  0.40000000000000E+11
     0.16576       1.27085  0.40000000000000E+11
     0.16576       1.27874  0.40000000000000E+11
     0.16576       1.28664  0.40000000000000E+11
     0.16576       1.29453  0.40000000000000E+11
     0.16576       1.30242  0.40000000000000E+11
     0.16576       1.31032  0.40000000000000E+11
     0.16576       1.31821  0.40000000000000E+11
     0.16576       1.32610  0.40000000000000E+11
     0.16576       1.33400  0.40000000000000E+11
     0.16576       1.34189  0.40000000000000E+11
     0.16576       1.34978  0.40000000000000E+11
     0.16576       1.35768  0.40000000000000E+11
     0.16576       1.36557  0.40000000000000E+11
     0.16576       1.37346  0.40000000000000E+11
     0.16576       1.38136  0.40000000000000E+11
     0.16576       1.38925  0.40000000000000E+11
     0.16576       1.39714  0.40000000000000E+11
     0.16576       1.40504  0.40000000000000E+11
     0.16576       1.41293  0.40000000000000E+11
     0.16576       1.42082  0.40000000000000E+11
     0.16576       1.42872  0.40000000000000E+11
     0.16576       1.43661  0.40000000000000E+11
     0.16576       1.44450  0.40000000000000E+11
     0.16576       1.45240  0.40000000000000E+11
     0.16576       1.46029  0.40000000000000E+11
     0.16576       1.46818  0.40000000000000E+11
     0.16576       1.47608  0.40000000000000E+11
     0.16576       1.48397  0.40000000000000E+11
     0.16576       1.49187  0.40000000000000E+11
     0.16576       1.49976  0.40000000000000E+11
     0.16576       1.50765  0.40000000000000E+11
     0.16576       1.51555  0.40000000000000E+11
     0.16576       1.52344  0.40000000000000E+11
     0.16576       1.53133  0.40000000000000E+11
     0.16576       1.53923  0.40000000000000E+11
     0.16576       1.54712  0.40000000000000E+11
     0.16576       1.55501  0.40000000000000E+11
     0.16576       1.56291  0.40000000000000E+11
     0.16576       1.57080  0.40000000000000E+11
     0.17366       0.00000  0.40000000000000E+11
     0.17366       0.00789  0.40000000000000E+11
     0.17366       0.01579  0.40000000000000E+11
     0.17366       0.02368  0.40000000000000E+11
     0.17366       0.03157  0.40000000000000E+11
     0.17366       0.03947  0.40000000000000E+11
     0.17366       0.04736  0.40000000000000E+11
     0.17366       0.05525  0.40000000000000E+11
     0.17366       0.06315  0.40000000000000E+11
     0.17366       0.07104  0.40000000000000E+11
     0.17366       0.07893  0.40000000000000E+11
     0.17366       0.08683  0.40000000000000E+11
     0.17366       0.09472  0.40000000000000E+11
     0.17366       0.10262  0.40000000000000E+11
     0.17366       0.11051  0.40000000000000E+11
     0.17366       0.11840  0.40000000000000E+11
     0.17366       0.12630  0.40000000000000E+11
     0.17366       0.13419  0.40000000000000E+11
     0.17366       0.14208  0.40000000000000E+11
     0.17366       0.14998  0.40000000000000E+11
     0.17366       0.15787  0.40000000000000E+11
     0.17366       0.16576  0.40000000000000E+11
     0.17366       0.17366  0.40000000000000E+11
     0.17366       0.18155  0.40000000000000E+11
     0.17366       0.18944  0.40000000000000E+11
     0.17366       0.19734  0.40000000000000E+11
     0.17366       0.20523  0.40000000000000E+11
     0.17366       0.21312  0.40000000000000E+11
     0.17366       0.22102  0.40000000000000E+11
     0.17366       0.22891  0.40000000000000E+11
     0.17366       0.23680  0.40000000000000E+11
     0.17366       0.24470  0.40000000000000E+11
     0.17366       0.25259  0.40000000000000E+11
     0.17366       0.26048  0.40000000000000E+11
     0.17366       0.26838  0.40000000000000E+11
     0.17366       0.27627  0.40000000000000E+11
     0.17366       0.28416  0.40000000000000E+11
     0.17366       0.29206  0.31201208582131E+03
     0.17366       0.29995  0.28025122969942E+03
     0.17366       0.30785  0.40000000000000E+11
     0.17366       0.31574  0.40000000000000E+11
     0.17366       0.32363  0.40000000000000E+11
     0.17366       0.33153  0.40000000000000E+11
     0.17366       0.33942  0.40000000000000E+11
     0.17366       0.34731  0.40000000000000E+11
     0.17366       0.35521  0.40000000000000E+11
     0.17366       0.36310  0.40000000000000E+11
     0.17366       0.37099  0.40000000000000E+11
     0.17366       0.37889  0.40000000000000E+11
     0.17366       0.38678  0.40000000000000E+11
     0.17366       0.39467  0.40000000000000E+11
     0.17366       0.40257  0.40000000000000E+11
     0.17366       0.41046  0.40000000000000E+11
     0.17366       0.41835  0.40000000000000E+11
     0.17366       0.42625  0.40000000000000E+11
     0.17366       0.43414  0.40000000000000E+11
     0.17366       0.44203  0.40000000000000E+11
     0.17366       0.44993  0.40000000000000E+11
     0.17366       0.45782  0.40000000000000E+11
     0.17366       0.46571  0.40000000000000E+11
     0.17366       0.47361  0.40000000000000E+11
     0.17366       0.48150  0.40000000000000E+11
     0.17366       0.48939  0.40000000000000E+11
     0.17366       0.49729  0.40000000000000E+11
     0.17366       0.50518  0.40000000000000E+11
     0.17366       0.51308  0.40000000000000E+11
     0.17366       0.52097  0.40000000000000E+11
     0.17366       0.52886  0.40000000000000E+11
     0.17366       0.53676  0.40000000000000E+11
     0.17366       0.54465  0.40000000000000E+11
     0.17366       0.55254  0.40000000000000E+11
     0.17366       0.56044  0.12331095688505E+02
     0.17366       0.56833  0.10578682621829E+02
     0.17366       0.57622  0.89952040208688E+01
     0.17366       0.58412  0.75906958943006E+01
     0.17366       0.59201  0.63641955581161E+01
     0.17366       0.59990  0.53076466504424E+01
     0.17366       0.60780  0.44088037284458E+01
     0.17366       0.61569  0.36533089678595E+01
     0.17366       0.62358  0.30261173980223E+01
     0.17366       0.63148  0.25124286748235E+01
     0.17366       0.63937  0.20982569513561E+01
     0.17366       0.64726  0.17707434276629E+01
     0.17366       0.65516  0.15182920784316E+01
     0.17366       0.66305  0.13305890639009E+01
     0.17366       0.67094  0.11985504706788E+01
     0.17366       0.67884  0.11142308308923E+01
     0.17366       0.68673  0.10707156755558E+01
     0.17366       0.69463  0.10620145316008E+01
     0.17366       0.70252  0.10829656891235E+01
     0.17366       0.71041  0.11291602736360E+01
     0.17366       0.71831  0.11968903029661E+01
     0.17366       0.72620  0.12831232482632E+01
     0.17366       0.73409  0.13855040120535E+01
     0.17366       0.74199  0.15023841252318E+01
     0.17366       0.74988  0.16328773529753E+01
     0.17366       0.75777  0.17769408290345E+01
     0.17366       0.76567  0.19354813655235E+01
     0.17366       0.77356  0.21104877608851E+01
     0.17366       0.78145  0.23051917770713E+01
     0.17366       0.78935  0.25242629663467E+01
     0.17366       0.79724  0.27740456429539E+01
     0.17366       0.80513  0.30628499119003E+01
     0.17366       0.81303  0.34013126293904E+01
     0.17366       0.82092  0.38028482516468E+01
     0.17366       0.82881  0.42842134026729E+01
     0.17366       0.83671  0.48662121535181E+01
     0.17366       0.84460  0.55745706394726E+01
     0.17366       0.85249  0.64410083653461E+01
     0.17366       0.86039  0.75045269620286E+01
     0.17366       0.86828  0.88129210336278E+01
     0.17366       0.87617  0.10424482576179E+02
     0.17366       0.88407  0.12409806865599E+02
     0.17366       0.89196  0.14853489581136E+02
     0.17366       0.89986  0.17855288279276E+02
     0.17366       0.90775  0.21529924781212E+02
     0.17366       0.91564  0.26003975155726E+02
     0.17366       0.92354  0.31406935223858E+02
     0.17366       0.93143  0.37850978672429E+02
     0.17366       0.93932  0.40000000000000E+11
     0.17366       0.94722  0.40000000000000E+11
     0.17366       0.95511  0.40000000000000E+11
     0.17366       0.96300  0.40000000000000E+11
     0.17366       0.97090  0.40000000000000E+11
     0.17366       0.97879  0.40000000000000E+11
     0.17366       0.98668  0.40000000000000E+11
     0.17366       0.99458  0.40000000000000E+11
     0.17366       1.00247  0.40000000000000E+11
     0.17366       1.01036  0.40000000000000E+11
     0.17366       1.01826  0.40000000000000E+11
     0.17366       1.02615  0.40000000000000E+11
     0.17366       1.03404  0.40000000000000E+11
     0.17366       1.04194  0.40000000000000E+11
     0.17366       1.04983  0.40000000000000E+11
     0.17366       1.05772  0.40000000000000E+11
     0.17366       1.06562  0.40000000000000E+11
     0.17366       1.07351  0.40000000000000E+11
     0.17366       1.08141  0.40000000000000E+11
     0.17366       1.08930  0.40000000000000E+11
     0.17366       1.09719  0.40000000000000E+11
     0.17366       1.10509  0.40000000000000E+11
     0.17366       1.11298  0.40000000000000E+11
     0.17366       1.12087  0.40000000000000E+11
     0.17366       1.12877  0.40000000000000E+11
     0.17366       1.13666  0.40000000000000E+11
     0.17366       1.14455  0.40000000000000E+11
     0.17366       1.15245  0.40000000000000E+11
     0.17366       1.16034  0.40000000000000E+11
     0.17366       1.16823  0.40000000000000E+11
     0.17366       1.17613  0.40000000000000E+11
     0.17366       1.18402  0.40000000000000E+11
     0.17366       1.19191  0.40000000000000E+11
     0.17366       1.19981  0.40000000000000E+11
     0.17366       1.20770  0.40000000000000E+11
     0.17366       1.21559  0.40000000000000E+11
     0.17366       1.22349  0.40000000000000E+11
     0.17366       1.23138  0.40000000000000E+11
     0.17366       1.23927  0.40000000000000E+11
     0.17366       1.24717  0.40000000000000E+11
     0.17366       1.25506  0.40000000000000E+11
     0.17366       1.26295  0.40000000000000E+11
     0.17366       1.27085  0.40000000000000E+11
     0.17366       1.27874  0.40000000000000E+11
     0.17366       1.28664  0.40000000000000E+11
     0.17366       1.29453  0.40000000000000E+11
     0.17366       1.30242  0.40000000000000E+11
     0.17366       1.31032  0.40000000000000E+11
     0.17366       1.31821  0.40000000000000E+11
     0.17366       1.32610  0.40000000000000E+11
     0.17366       1.33400  0.40000000000000E+11
     0.17366       1.34189  0.40000000000000E+11
     0.17366       1.34978  0.40000000000000E+11
     0.17366       1.35768  0.40000000000000E+11
     0.17366       1.36557  0.40000000000000E+11
     0.17366       1.37346  0.40000000000000E+11
     0.17366       1.38136  0.40000000000000E+11
     0.17366       1.38925  0.40000000000000E+11
     0.17366       1.39714  0.40000000000000E+11
     0.17366       1.40504  0.40000000000000E+11
     0.17366       1.41293  0.40000000000000E+11
     0.17366       1.42082  0.40000000000000E+11
     0.17366       1.42872  0.40000000000000E+11
     0.17366       1.43661  0.40000000000000E+11
     0.17366       1.44450  0.40000000000000E+11
     0.17366       1.45240  0.40000000000000E+11
     0.17366       1.46029  0.40000000000000E+11
     0.17366       1.46818  0.40000000000000E+11
     0.17366       1.47608  0.40000000000000E+11
     0.17366       1.48397  0.40000000000000E+11
     0.17366       1.49187  0.40000000000000E+11
     0.17366       1.49976  0.40000000000000E+11
     0.17366       1.50765  0.40000000000000E+11
     0.17366       1.51555  0.40000000000000E+11
     0.17366       1.52344  0.40000000000000E+11
     0.17366       1.53133  0.40000000000000E+11
     0.17366       1.53923  0.40000000000000E+11
     0.17366       1.54712  0.40000000000000E+11
     0.17366       1.55501  0.40000000000000E+11
     0.17366       1.56291  0.40000000000000E+11
     0.17366       1.57080  0.40000000000000E+11
     0.18155       0.00000  0.40000000000000E+11
     0.18155       0.00789  0.40000000000000E+11
     0.18155       0.01579  0.40000000000000E+11
     0.18155       0.02368  0.40000000000000E+11
     0.18155       0.03157  0.40000000000000E+11
     0.18155       0.03947  0.40000000000000E+11
     0.18155       0.04736  0.40000000000000E+11
     0.18155       0.05525  0.40000000000000E+11
     0.18155       0.06315  0.40000000000000E+11
     0.18155       0.07104  0.40000000000000E+11
     0.18155       0.07893  0.40000000000000E+11
     0.18155       0.08683  0.40000000000000E+11
     0.18155       0.09472  0.40000000000000E+11
     0.18155       0.10262  0.40000000000000E+11
     0.18155       0.11051  0.40000000000000E+11
     0.18155       0.11840  0.40000000000000E+11
     0.18155       0.12630  0.40000000000000E+11
     0.18155       0.13419  0.40000000000000E+11
     0.18155       0.14208  0.40000000000000E+11
     0.18155       0.14998  0.40000000000000E+11
     0.18155       0.15787  0.40000000000000E+11
     0.18155       0.16576  0.40000000000000E+11
     0.18155       0.17366  0.40000000000000E+11
     0.18155       0.18155  0.40000000000000E+11
     0.18155       0.18944  0.40000000000000E+11
     0.18155       0.19734  0.40000000000000E+11
     0.18155       0.20523  0.40000000000000E+11
     0.18155       0.21312  0.40000000000000E+11
     0.18155       0.22102  0.40000000000000E+11
     0.18155       0.22891  0.40000000000000E+11
     0.18155       0.23680  0.40000000000000E+11
     0.18155       0.24470  0.40000000000000E+11
     0.18155       0.25259  0.40000000000000E+11
     0.18155       0.26048  0.40000000000000E+11
     0.18155       0.26838  0.40000000000000E+11
     0.18155       0.27627  0.35111165304133E+03
     0.18155       0.28416  0.31476479174293E+03
     0.18155       0.29206  0.28263725579938E+03
     0.18155       0.29995  0.40000000000000E+11
     0.18155       0.30785  0.40000000000000E+11
     0.18155       0.31574  0.40000000000000E+11
     0.18155       0.32363  0.40000000000000E+11
     0.18155       0.33153  0.40000000000000E+11
     0.18155       0.33942  0.40000000000000E+11
     0.18155       0.34731  0.40000000000000E+11
     0.18155       0.35521  0.40000000000000E+11
     0.18155       0.36310  0.40000000000000E+11
     0.18155       0.37099  0.40000000000000E+11
     0.18155       0.37889  0.40000000000000E+11
     0.18155       0.38678  0.40000000000000E+11
     0.18155       0.39467  0.40000000000000E+11
     0.18155       0.40257  0.40000000000000E+11
     0.18155       0.41046  0.40000000000000E+11
     0.18155       0.41835  0.40000000000000E+11
     0.18155       0.42625  0.40000000000000E+11
     0.18155       0.43414  0.40000000000000E+11
     0.18155       0.44203  0.40000000000000E+11
     0.18155       0.44993  0.40000000000000E+11
     0.18155       0.45782  0.40000000000000E+11
     0.18155       0.46571  0.40000000000000E+11
     0.18155       0.47361  0.40000000000000E+11
     0.18155       0.48150  0.40000000000000E+11
     0.18155       0.48939  0.40000000000000E+11
     0.18155       0.49729  0.40000000000000E+11
     0.18155       0.50518  0.40000000000000E+11
     0.18155       0.51308  0.40000000000000E+11
     0.18155       0.52097  0.40000000000000E+11
     0.18155       0.52886  0.40000000000000E+11
     0.18155       0.53676  0.40000000000000E+11
     0.18155       0.54465  0.40000000000000E+11
     0.18155       0.55254  0.12013055449941E+02
     0.18155       0.56044  0.10280063076080E+02
     0.18155       0.56833  0.87197744286345E+01
     0.18155       0.57622  0.73392888864519E+01
     0.18155       0.58412  0.61356805584139E+01
     0.18155       0.59201  0.50996477079710E+01
     0.18155       0.59990  0.42182124190224E+01
     0.18155       0.60780  0.34766401205972E+01
     0.18155       0.61569  0.28597485301843E+01
     0.18155       0.62358  0.23527561462890E+01
     0.18155       0.63148  0.19417944213498E+01
     0.18155       0.63937  0.16141817883638E+01
     0.18155       0.64726  0.13585347785435E+01
     0.18155       0.65516  0.11647725358966E+01
     0.18155       0.66305  0.10240560769724E+01
     0.18155       0.67094  0.92869217735513E+00
     0.18155       0.67884  0.87202315995585E+00
     0.18155       0.68673  0.84831748876225E+00
     0.18155       0.69463  0.85267138696611E+00
     0.18155       0.70252  0.88092825500378E+00
     0.18155       0.71041  0.92962012440525E+00
     0.18155       0.71831  0.99593351125411E+00
     0.18155       0.72620  0.10777006819549E+01
     0.18155       0.73409  0.11734164419057E+01
     0.18155       0.74199  0.12822800897909E+01
     0.18155       0.74988  0.14042621699672E+01
     0.18155       0.75777  0.15401961451632E+01
     0.18155       0.76567  0.16918961444608E+01
     0.18155       0.77356  0.18623035455783E+01
     0.18155       0.78145  0.20556673276105E+01
     0.18155       0.78935  0.22777658479642E+01
     0.18155       0.79724  0.25361808821953E+01
     0.18155       0.80513  0.28406382968104E+01
     0.18155       0.81303  0.32034334182887E+01
     0.18155       0.82092  0.36399627345909E+01
     0.18155       0.82881  0.41693865698975E+01
     0.18155       0.83671  0.48154490630978E+01
     0.18155       0.84460  0.56074808703657E+01
     0.18155       0.85249  0.65816042427122E+01
     0.18155       0.86039  0.77821454865410E+01
     0.18155       0.86828  0.92632291186838E+01
     0.18155       0.87617  0.11090468345001E+02
     0.18155       0.88407  0.13342554314676E+02
     0.18155       0.89196  0.16112338651272E+02
     0.18155       0.89986  0.19506619053419E+02
     0.18155       0.90775  0.23643121742559E+02
     0.18155       0.91564  0.28641825416886E+02
     0.18155       0.92354  0.34605184305203E+02
     0.18155       0.93143  0.40000000000000E+11
     0.18155       0.93932  0.40000000000000E+11
     0.18155       0.94722  0.40000000000000E+11
     0.18155       0.95511  0.40000000000000E+11
     0.18155       0.96300  0.40000000000000E+11
     0.18155       0.97090  0.40000000000000E+11
     0.18155       0.97879  0.40000000000000E+11
     0.18155       0.98668  0.40000000000000E+11
     0.18155       0.99458  0.40000000000000E+11
     0.18155       1.00247  0.40000000000000E+11
     0.18155       1.01036  0.40000000000000E+11
     0.18155       1.01826  0.40000000000000E+11
     0.18155       1.02615  0.40000000000000E+11
     0.18155       1.03404  0.40000000000000E+11
     0.18155       1.04194  0.40000000000000E+11
     0.18155       1.04983  0.40000000000000E+11
     0.18155       1.05772  0.40000000000000E+11
     0.18155       1.06562  0.40000000000000E+11
     0.18155       1.07351  0.40000000000000E+11
     0.18155       1.08141  0.40000000000000E+11
     0.18155       1.08930  0.40000000000000E+11
     0.18155       1.09719  0.40000000000000E+11
     0.18155       1.10509  0.40000000000000E+11
     0.18155       1.11298  0.40000000000000E+11
     0.18155       1.12087  0.40000000000000E+11
     0.18155       1.12877  0.40000000000000E+11
     0.18155       1.13666  0.40000000000000E+11
     0.18155       1.14455  0.40000000000000E+11
     0.18155       1.15245  0.40000000000000E+11
     0.18155       1.16034  0.40000000000000E+11
     0.18155       1.16823  0.40000000000000E+11
     0.18155       1.17613  0.40000000000000E+11
     0.18155       1.18402  0.40000000000000E+11
     0.18155       1.19191  0.40000000000000E+11
     0.18155       1.19981  0.40000000000000E+11
     0.18155       1.20770  0.40000000000000E+11
     0.18155       1.21559  0.40000000000000E+11
     0.18155       1.22349  0.40000000000000E+11
     0.18155       1.23138  0.40000000000000E+11
     0.18155       1.23927  0.40000000000000E+11
     0.18155       1.24717  0.40000000000000E+11
     0.18155       1.25506  0.40000000000000E+11
     0.18155       1.26295  0.40000000000000E+11
     0.18155       1.27085  0.40000000000000E+11
     0.18155       1.27874  0.40000000000000E+11
     0.18155       1.28664  0.40000000000000E+11
     0.18155       1.29453  0.40000000000000E+11
     0.18155       1.30242  0.40000000000000E+11
     0.18155       1.31032  0.40000000000000E+11
     0.18155       1.31821  0.40000000000000E+11
     0.18155       1.32610  0.40000000000000E+11
     0.18155       1.33400  0.40000000000000E+11
     0.18155       1.34189  0.40000000000000E+11
     0.18155       1.34978  0.40000000000000E+11
     0.18155       1.35768  0.40000000000000E+11
     0.18155       1.36557  0.40000000000000E+11
     0.18155       1.37346  0.40000000000000E+11
     0.18155       1.38136  0.40000000000000E+11
     0.18155       1.38925  0.40000000000000E+11
     0.18155       1.39714  0.40000000000000E+11
     0.18155       1.40504  0.40000000000000E+11
     0.18155       1.41293  0.40000000000000E+11
     0.18155       1.42082  0.40000000000000E+11
     0.18155       1.42872  0.40000000000000E+11
     0.18155       1.43661  0.40000000000000E+11
     0.18155       1.44450  0.40000000000000E+11
     0.18155       1.45240  0.40000000000000E+11
     0.18155       1.46029  0.40000000000000E+11
     0.18155       1.46818  0.40000000000000E+11
     0.18155       1.47608  0.40000000000000E+11
     0.18155       1.48397  0.40000000000000E+11
     0.18155       1.49187  0.40000000000000E+11
     0.18155       1.49976  0.40000000000000E+11
     0.18155       1.50765  0.40000000000000E+11
     0.18155       1.51555  0.40000000000000E+11
     0.18155       1.52344  0.40000000000000E+11
     0.18155       1.53133  0.40000000000000E+11
     0.18155       1.53923  0.40000000000000E+11
     0.18155       1.54712  0.40000000000000E+11
     0.18155       1.55501  0.40000000000000E+11
     0.18155       1.56291  0.40000000000000E+11
     0.18155       1.57080  0.40000000000000E+11
     0.18944       0.00000  0.40000000000000E+11
     0.18944       0.00789  0.40000000000000E+11
     0.18944       0.01579  0.40000000000000E+11
     0.18944       0.02368  0.40000000000000E+11
     0.18944       0.03157  0.40000000000000E+11
     0.18944       0.03947  0.40000000000000E+11
     0.18944       0.04736  0.40000000000000E+11
     0.18944       0.05525  0.40000000000000E+11
     0.18944       0.06315  0.40000000000000E+11
     0.18944       0.07104  0.40000000000000E+11
     0.18944       0.07893  0.40000000000000E+11
     0.18944       0.08683  0.40000000000000E+11
     0.18944       0.09472  0.40000000000000E+11
     0.18944       0.10262  0.40000000000000E+11
     0.18944       0.11051  0.40000000000000E+11
     0.18944       0.11840  0.40000000000000E+11
     0.18944       0.12630  0.40000000000000E+11
     0.18944       0.13419  0.40000000000000E+11
     0.18944       0.14208  0.40000000000000E+11
     0.18944       0.14998  0.40000000000000E+11
     0.18944       0.15787  0.40000000000000E+11
     0.18944       0.16576  0.40000000000000E+11
     0.18944       0.17366  0.40000000000000E+11
     0.18944       0.18155  0.40000000000000E+11
     0.18944       0.18944  0.40000000000000E+11
     0.18944       0.19734  0.40000000000000E+11
     0.18944       0.20523  0.40000000000000E+11
     0.18944       0.21312  0.40000000000000E+11
     0.18944       0.22102  0.40000000000000E+11
     0.18944       0.22891  0.40000000000000E+11
     0.18944       0.23680  0.40000000000000E+11
     0.18944       0.24470  0.40000000000000E+11
     0.18944       0.25259  0.40000000000000E+11
     0.18944       0.26048  0.40000000000000E+11
     0.18944       0.26838  0.35372939700628E+03
     0.18944       0.27627  0.31710653616668E+03
     0.18944       0.28416  0.40000000000000E+11
     0.18944       0.29206  0.40000000000000E+11
     0.18944       0.29995  0.40000000000000E+11
     0.18944       0.30785  0.40000000000000E+11
     0.18944       0.31574  0.40000000000000E+11
     0.18944       0.32363  0.40000000000000E+11
     0.18944       0.33153  0.40000000000000E+11
     0.18944       0.33942  0.40000000000000E+11
     0.18944       0.34731  0.40000000000000E+11
     0.18944       0.35521  0.40000000000000E+11
     0.18944       0.36310  0.40000000000000E+11
     0.18944       0.37099  0.40000000000000E+11
     0.18944       0.37889  0.40000000000000E+11
     0.18944       0.38678  0.40000000000000E+11
     0.18944       0.39467  0.40000000000000E+11
     0.18944       0.40257  0.40000000000000E+11
     0.18944       0.41046  0.40000000000000E+11
     0.18944       0.41835  0.40000000000000E+11
     0.18944       0.42625  0.40000000000000E+11
     0.18944       0.43414  0.40000000000000E+11
     0.18944       0.44203  0.40000000000000E+11
     0.18944       0.44993  0.40000000000000E+11
     0.18944       0.45782  0.40000000000000E+11
     0.18944       0.46571  0.40000000000000E+11
     0.18944       0.47361  0.40000000000000E+11
     0.18944       0.48150  0.40000000000000E+11
     0.18944       0.48939  0.40000000000000E+11
     0.18944       0.49729  0.40000000000000E+11
     0.18944       0.50518  0.40000000000000E+11
     0.18944       0.51308  0.40000000000000E+11
     0.18944       0.52097  0.40000000000000E+11
     0.18944       0.52886  0.40000000000000E+11
     0.18944       0.53676  0.40000000000000E+11
     0.18944       0.54465  0.11679166139138E+02
     0.18944       0.55254  0.99695889642634E+01
     0.18944       0.56044  0.84360281651014E+01
     0.18944       0.56833  0.70826905487527E+01
     0.18944       0.57622  0.59047568440754E+01
     0.18944       0.58412  0.48917578574655E+01
     0.18944       0.59201  0.40300595229711E+01
     0.18944       0.59990  0.33046203336877E+01
     0.18944       0.60780  0.27001817867297E+01
     0.18944       0.61569  0.22020328387327E+01
     0.18944       0.62358  0.17964643307672E+01
     0.18944       0.63148  0.14710047357429E+01
     0.18944       0.63937  0.12145070005277E+01
     0.18944       0.64726  0.10171385153251E+01
     0.18944       0.65516  0.87031226470063E+00
     0.18944       0.66305  0.76658652426157E+00
     0.18944       0.67094  0.69955246710377E+00
     0.18944       0.67884  0.66372314991316E+00
     0.18944       0.68673  0.65443304894762E+00
     0.18944       0.69463  0.66775419554008E+00
     0.18944       0.70252  0.70043270169692E+00
     0.18944       0.71041  0.74984784229618E+00
     0.18944       0.71831  0.81399472474221E+00
     0.18944       0.72620  0.89149084983392E+00
     0.18944       0.73409  0.98160652130065E+00
     0.18944       0.74199  0.10843191048666E+01
     0.18944       0.74988  0.12003916007126E+01
     0.18944       0.75777  0.13314769117331E+01
     0.18944       0.76567  0.14802505927532E+01
     0.18944       0.77356  0.16505767637423E+01
     0.18944       0.78145  0.18477142478922E+01
     0.18944       0.78935  0.20785728052502E+01
     0.18944       0.79724  0.23520324850551E+01
     0.18944       0.80513  0.26793424684333E+01
     0.18944       0.81303  0.30746190814228E+01
     0.18944       0.82092  0.35554655361198E+01
     0.18944       0.82881  0.41437377386697E+01
     0.18944       0.83671  0.48664800199530E+01
     0.18944       0.84460  0.57570498247264E+01
     0.18944       0.85249  0.68564375244488E+01
     0.18944       0.86039  0.82147599105576E+01
     0.18944       0.86828  0.98928514540381E+01
     0.18944       0.87617  0.11963773892041E+02
     0.18944       0.88407  0.14513870971298E+02
     0.18944       0.89196  0.17642633638649E+02
     0.18944       0.89986  0.21459962267085E+02
     0.18944       0.90775  0.26078122265687E+02
     0.18944       0.91564  0.31593191470451E+02
     0.18944       0.92354  0.40000000000000E+11
     0.18944       0.93143  0.40000000000000E+11
     0.18944       0.93932  0.40000000000000E+11
     0.18944       0.94722  0.40000000000000E+11
     0.18944       0.95511  0.40000000000000E+11
     0.18944       0.96300  0.40000000000000E+11
     0.18944       0.97090  0.40000000000000E+11
     0.18944       0.97879  0.40000000000000E+11
     0.18944       0.98668  0.40000000000000E+11
     0.18944       0.99458  0.40000000000000E+11
     0.18944       1.00247  0.40000000000000E+11
     0.18944       1.01036  0.40000000000000E+11
     0.18944       1.01826  0.40000000000000E+11
     0.18944       1.02615  0.40000000000000E+11
     0.18944       1.03404  0.40000000000000E+11
     0.18944       1.04194  0.40000000000000E+11
     0.18944       1.04983  0.40000000000000E+11
     0.18944       1.05772  0.40000000000000E+11
     0.18944       1.06562  0.40000000000000E+11
     0.18944       1.07351  0.40000000000000E+11
     0.18944       1.08141  0.40000000000000E+11
     0.18944       1.08930  0.40000000000000E+11
     0.18944       1.09719  0.40000000000000E+11
     0.18944       1.10509  0.40000000000000E+11
     0.18944       1.11298  0.40000000000000E+11
     0.18944       1.12087  0.40000000000000E+11
     0.18944       1.12877  0.40000000000000E+11
     0.18944       1.13666  0.40000000000000E+11
     0.18944       1.14455  0.40000000000000E+11
     0.18944       1.15245  0.40000000000000E+11
     0.18944       1.16034  0.40000000000000E+11
     0.18944       1.16823  0.40000000000000E+11
     0.18944       1.17613  0.40000000000000E+11
     0.18944       1.18402  0.40000000000000E+11
     0.18944       1.19191  0.40000000000000E+11
     0.18944       1.19981  0.40000000000000E+11
     0.18944       1.20770  0.40000000000000E+11
     0.18944       1.21559  0.40000000000000E+11
     0.18944       1.22349  0.40000000000000E+11
     0.18944       1.23138  0.40000000000000E+11
     0.18944       1.23927  0.40000000000000E+11
     0.18944       1.24717  0.40000000000000E+11
     0.18944       1.25506  0.40000000000000E+11
     0.18944       1.26295  0.40000000000000E+11
     0.18944       1.27085  0.40000000000000E+11
     0.18944       1.27874  0.40000000000000E+11
     0.18944       1.28664  0.40000000000000E+11
     0.18944       1.29453  0.40000000000000E+11
     0.18944       1.30242  0.40000000000000E+11
     0.18944       1.31032  0.40000000000000E+11
     0.18944       1.31821  0.40000000000000E+11
     0.18944       1.32610  0.40000000000000E+11
     0.18944       1.33400  0.40000000000000E+11
     0.18944       1.34189  0.40000000000000E+11
     0.18944       1.34978  0.40000000000000E+11
     0.18944       1.35768  0.40000000000000E+11
     0.18944       1.36557  0.40000000000000E+11
     0.18944       1.37346  0.40000000000000E+11
     0.18944       1.38136  0.40000000000000E+11
     0.18944       1.38925  0.40000000000000E+11
     0.18944       1.39714  0.40000000000000E+11
     0.18944       1.40504  0.40000000000000E+11
     0.18944       1.41293  0.40000000000000E+11
     0.18944       1.42082  0.40000000000000E+11
     0.18944       1.42872  0.40000000000000E+11
     0.18944       1.43661  0.40000000000000E+11
     0.18944       1.44450  0.40000000000000E+11
     0.18944       1.45240  0.40000000000000E+11
     0.18944       1.46029  0.40000000000000E+11
     0.18944       1.46818  0.40000000000000E+11
     0.18944       1.47608  0.40000000000000E+11
     0.18944       1.48397  0.40000000000000E+11
     0.18944       1.49187  0.40000000000000E+11
     0.18944       1.49976  0.40000000000000E+11
     0.18944       1.50765  0.40000000000000E+11
     0.18944       1.51555  0.40000000000000E+11
     0.18944       1.52344  0.40000000000000E+11
     0.18944       1.53133  0.40000000000000E+11
     0.18944       1.53923  0.40000000000000E+11
     0.18944       1.54712  0.40000000000000E+11
     0.18944       1.55501  0.40000000000000E+11
     0.18944       1.56291  0.40000000000000E+11
     0.18944       1.57080  0.40000000000000E+11
     0.19734       0.00000  0.40000000000000E+11
     0.19734       0.00789  0.40000000000000E+11
     0.19734       0.01579  0.40000000000000E+11
     0.19734       0.02368  0.40000000000000E+11
     0.19734       0.03157  0.40000000000000E+11
     0.19734       0.03947  0.40000000000000E+11
     0.19734       0.04736  0.40000000000000E+11
     0.19734       0.05525  0.40000000000000E+11
     0.19734       0.06315  0.40000000000000E+11
     0.19734       0.07104  0.40000000000000E+11
     0.19734       0.07893  0.40000000000000E+11
     0.19734       0.08683  0.40000000000000E+11
     0.19734       0.09472  0.40000000000000E+11
     0.19734       0.10262  0.40000000000000E+11
     0.19734       0.11051  0.40000000000000E+11
     0.19734       0.11840  0.40000000000000E+11
     0.19734       0.12630  0.40000000000000E+11
     0.19734       0.13419  0.40000000000000E+11
     0.19734       0.14208  0.40000000000000E+11
     0.19734       0.14998  0.40000000000000E+11
     0.19734       0.15787  0.40000000000000E+11
     0.19734       0.16576  0.40000000000000E+11
     0.19734       0.17366  0.40000000000000E+11
     0.19734       0.18155  0.40000000000000E+11
     0.19734       0.18944  0.40000000000000E+11
     0.19734       0.19734  0.40000000000000E+11
     0.19734       0.20523  0.40000000000000E+11
     0.19734       0.21312  0.40000000000000E+11
     0.19734       0.22102  0.40000000000000E+11
     0.19734       0.22891  0.40000000000000E+11
     0.19734       0.23680  0.40000000000000E+11
     0.19734       0.24470  0.40000000000000E+11
     0.19734       0.25259  0.39749981307414E+03
     0.19734       0.26048  0.35587177081694E+03
     0.19734       0.26838  0.31904357266482E+03
     0.19734       0.27627  0.40000000000000E+11
     0.19734       0.28416  0.40000000000000E+11
     0.19734       0.29206  0.40000000000000E+11
     0.19734       0.29995  0.40000000000000E+11
     0.19734       0.30785  0.40000000000000E+11
     0.19734       0.31574  0.40000000000000E+11
     0.19734       0.32363  0.40000000000000E+11
     0.19734       0.33153  0.40000000000000E+11
     0.19734       0.33942  0.40000000000000E+11
     0.19734       0.34731  0.40000000000000E+11
     0.19734       0.35521  0.40000000000000E+11
     0.19734       0.36310  0.40000000000000E+11
     0.19734       0.37099  0.40000000000000E+11
     0.19734       0.37889  0.40000000000000E+11
     0.19734       0.38678  0.40000000000000E+11
     0.19734       0.39467  0.40000000000000E+11
     0.19734       0.40257  0.40000000000000E+11
     0.19734       0.41046  0.40000000000000E+11
     0.19734       0.41835  0.40000000000000E+11
     0.19734       0.42625  0.40000000000000E+11
     0.19734       0.43414  0.40000000000000E+11
     0.19734       0.44203  0.40000000000000E+11
     0.19734       0.44993  0.40000000000000E+11
     0.19734       0.45782  0.40000000000000E+11
     0.19734       0.46571  0.40000000000000E+11
     0.19734       0.47361  0.40000000000000E+11
     0.19734       0.48150  0.40000000000000E+11
     0.19734       0.48939  0.40000000000000E+11
     0.19734       0.49729  0.40000000000000E+11
     0.19734       0.50518  0.40000000000000E+11
     0.19734       0.51308  0.40000000000000E+11
     0.19734       0.52097  0.40000000000000E+11
     0.19734       0.52886  0.13180360364169E+02
     0.19734       0.53676  0.11332493465719E+02
     0.19734       0.54465  0.96499638664603E+01
     0.19734       0.55254  0.81462441589743E+01
     0.19734       0.56044  0.68227381848086E+01
     0.19734       0.56833  0.56728277961662E+01
     0.19734       0.57622  0.46849656902000E+01
     0.19734       0.58412  0.38449413116603E+01
     0.19734       0.59201  0.31374746832964E+01
     0.19734       0.59990  0.25472883664719E+01
     0.19734       0.60780  0.20597885501429E+01
     0.19734       0.61569  0.16614625856901E+01
     0.19734       0.62358  0.13400772720358E+01
     0.19734       0.63148  0.10847421135066E+01
     0.19734       0.63937  0.88588530910731E+00
     0.19734       0.64726  0.73517728068337E+00
     0.19734       0.65516  0.62542665750583E+00
     0.19734       0.66305  0.55046624970727E+00
     0.19734       0.67094  0.50504112184491E+00
     0.19734       0.67884  0.48470694896929E+00
     0.19734       0.68673  0.48574401682106E+00
     0.19734       0.69463  0.50509021959470E+00
     0.19734       0.70252  0.54029499905479E+00
     0.19734       0.71041  0.58949521481577E+00
     0.19734       0.71831  0.65141335390789E+00
     0.19734       0.72620  0.72537824205713E+00
     0.19734       0.73409  0.81136850747816E+00
     0.19734       0.74199  0.91007949012012E+00
     0.19734       0.74988  0.10230151143253E+01
     0.19734       0.75777  0.11526074782402E+01
     0.19734       0.76567  0.13023685755260E+01
     0.19734       0.77356  0.14770806517284E+01
     0.19734       0.78145  0.16830341811108E+01
     0.19734       0.78935  0.19283252672918E+01
     0.19734       0.79724  0.22232273100584E+01
     0.19734       0.80513  0.25806548484750E+01
     0.19734       0.81303  0.30167402551264E+01
     0.19734       0.82092  0.35515458367980E+01
     0.19734       0.82881  0.42099338591688E+01
     0.19734       0.83671  0.50226132018366E+01
     0.19734       0.84460  0.60273704198476E+01
     0.19734       0.85249  0.72704688812713E+01
     0.19734       0.86039  0.88081513314850E+01
     0.19734       0.86828  0.10708088410734E+02
     0.19734       0.87617  0.13050440516546E+02
     0.19734       0.88407  0.15927871326581E+02
     0.19734       0.89196  0.19443229741373E+02
     0.19734       0.89986  0.23702428471756E+02
     0.19734       0.90775  0.28797732838724E+02
     0.19734       0.91564  0.40000000000000E+11
     0.19734       0.92354  0.40000000000000E+11
     0.19734       0.93143  0.40000000000000E+11
     0.19734       0.93932  0.40000000000000E+11
     0.19734       0.94722  0.40000000000000E+11
     0.19734       0.95511  0.40000000000000E+11
     0.19734       0.96300  0.40000000000000E+11
     0.19734       0.97090  0.40000000000000E+11
     0.19734       0.97879  0.40000000000000E+11
     0.19734       0.98668  0.40000000000000E+11
     0.19734       0.99458  0.40000000000000E+11
     0.19734       1.00247  0.40000000000000E+11
     0.19734       1.01036  0.40000000000000E+11
     0.19734       1.01826  0.40000000000000E+11
     0.19734       1.02615  0.40000000000000E+11
     0.19734       1.03404  0.40000000000000E+11
     0.19734       1.04194  0.40000000000000E+11
     0.19734       1.04983  0.40000000000000E+11
     0.19734       1.05772  0.40000000000000E+11
     0.19734       1.06562  0.40000000000000E+11
     0.19734       1.07351  0.40000000000000E+11
     0.19734       1.08141  0.40000000000000E+11
     0.19734       1.08930  0.40000000000000E+11
     0.19734       1.09719  0.40000000000000E+11
     0.19734       1.10509  0.40000000000000E+11
     0.19734       1.11298  0.40000000000000E+11
     0.19734       1.12087  0.40000000000000E+11
     0.19734       1.12877  0.40000000000000E+11
     0.19734       1.13666  0.40000000000000E+11
     0.19734       1.14455  0.40000000000000E+11
     0.19734       1.15245  0.40000000000000E+11
     0.19734       1.16034  0.40000000000000E+11
     0.19734       1.16823  0.40000000000000E+11
     0.19734       1.17613  0.40000000000000E+11
     0.19734       1.18402  0.40000000000000E+11
     0.19734       1.19191  0.40000000000000E+11
     0.19734       1.19981  0.40000000000000E+11
     0.19734       1.20770  0.40000000000000E+11
     0.19734       1.21559  0.40000000000000E+11
     0.19734       1.22349  0.40000000000000E+11
     0.19734       1.23138  0.40000000000000E+11
     0.19734       1.23927  0.40000000000000E+11
     0.19734       1.24717  0.40000000000000E+11
     0.19734       1.25506  0.40000000000000E+11
     0.19734       1.26295  0.40000000000000E+11
     0.19734       1.27085  0.40000000000000E+11
     0.19734       1.27874  0.40000000000000E+11
     0.19734       1.28664  0.40000000000000E+11
     0.19734       1.29453  0.40000000000000E+11
     0.19734       1.30242  0.40000000000000E+11
     0.19734       1.31032  0.40000000000000E+11
     0.19734       1.31821  0.40000000000000E+11
     0.19734       1.32610  0.40000000000000E+11
     0.19734       1.33400  0.40000000000000E+11
     0.19734       1.34189  0.40000000000000E+11
     0.19734       1.34978  0.40000000000000E+11
     0.19734       1.35768  0.40000000000000E+11
     0.19734       1.36557  0.40000000000000E+11
     0.19734       1.37346  0.40000000000000E+11
     0.19734       1.38136  0.40000000000000E+11
     0.19734       1.38925  0.40000000000000E+11
     0.19734       1.39714  0.40000000000000E+11
     0.19734       1.40504  0.40000000000000E+11
     0.19734       1.41293  0.40000000000000E+11
     0.19734       1.42082  0.40000000000000E+11
     0.19734       1.42872  0.40000000000000E+11
     0.19734       1.43661  0.40000000000000E+11
     0.19734       1.44450  0.40000000000000E+11
     0.19734       1.45240  0.40000000000000E+11
     0.19734       1.46029  0.40000000000000E+11
     0.19734       1.46818  0.40000000000000E+11
     0.19734       1.47608  0.40000000000000E+11
     0.19734       1.48397  0.40000000000000E+11
     0.19734       1.49187  0.40000000000000E+11
     0.19734       1.49976  0.40000000000000E+11
     0.19734       1.50765  0.40000000000000E+11
     0.19734       1.51555  0.40000000000000E+11
     0.19734       1.52344  0.40000000000000E+11
     0.19734       1.53133  0.40000000000000E+11
     0.19734       1.53923  0.40000000000000E+11
     0.19734       1.54712  0.40000000000000E+11
     0.19734       1.55501  0.40000000000000E+11
     0.19734       1.56291  0.40000000000000E+11
     0.19734       1.57080  0.40000000000000E+11
     0.20523       0.00000  0.40000000000000E+11
     0.20523       0.00789  0.40000000000000E+11
     0.20523       0.01579  0.40000000000000E+11
     0.20523       0.02368  0.40000000000000E+11
     0.20523       0.03157  0.40000000000000E+11
     0.20523       0.03947  0.40000000000000E+11
     0.20523       0.04736  0.40000000000000E+11
     0.20523       0.05525  0.40000000000000E+11
     0.20523       0.06315  0.40000000000000E+11
     0.20523       0.07104  0.40000000000000E+11
     0.20523       0.07893  0.40000000000000E+11
     0.20523       0.08683  0.40000000000000E+11
     0.20523       0.09472  0.40000000000000E+11
     0.20523       0.10262  0.40000000000000E+11
     0.20523       0.11051  0.40000000000000E+11
     0.20523       0.11840  0.40000000000000E+11
     0.20523       0.12630  0.40000000000000E+11
     0.20523       0.13419  0.40000000000000E+11
     0.20523       0.14208  0.40000000000000E+11
     0.20523       0.14998  0.40000000000000E+11
     0.20523       0.15787  0.40000000000000E+11
     0.20523       0.16576  0.40000000000000E+11
     0.20523       0.17366  0.40000000000000E+11
     0.20523       0.18155  0.40000000000000E+11
     0.20523       0.18944  0.40000000000000E+11
     0.20523       0.19734  0.40000000000000E+11
     0.20523       0.20523  0.40000000000000E+11
     0.20523       0.21312  0.40000000000000E+11
     0.20523       0.22102  0.40000000000000E+11
     0.20523       0.22891  0.40000000000000E+11
     0.20523       0.23680  0.44645147350325E+03
     0.20523       0.24470  0.39921375197517E+03
     0.20523       0.25259  0.35753787535004E+03
     0.20523       0.26048  0.32058266269563E+03
     0.20523       0.26838  0.40000000000000E+11
     0.20523       0.27627  0.40000000000000E+11
     0.20523       0.28416  0.40000000000000E+11
     0.20523       0.29206  0.40000000000000E+11
     0.20523       0.29995  0.40000000000000E+11
     0.20523       0.30785  0.40000000000000E+11
     0.20523       0.31574  0.40000000000000E+11
     0.20523       0.32363  0.40000000000000E+11
     0.20523       0.33153  0.40000000000000E+11
     0.20523       0.33942  0.40000000000000E+11
     0.20523       0.34731  0.40000000000000E+11
     0.20523       0.35521  0.40000000000000E+11
     0.20523       0.36310  0.40000000000000E+11
     0.20523       0.37099  0.40000000000000E+11
     0.20523       0.37889  0.40000000000000E+11
     0.20523       0.38678  0.40000000000000E+11
     0.20523       0.39467  0.40000000000000E+11
     0.20523       0.40257  0.40000000000000E+11
     0.20523       0.41046  0.40000000000000E+11
     0.20523       0.41835  0.40000000000000E+11
     0.20523       0.42625  0.40000000000000E+11
     0.20523       0.43414  0.40000000000000E+11
     0.20523       0.44203  0.40000000000000E+11
     0.20523       0.44993  0.40000000000000E+11
     0.20523       0.45782  0.40000000000000E+11
     0.20523       0.46571  0.40000000000000E+11
     0.20523       0.47361  0.40000000000000E+11
     0.20523       0.48150  0.40000000000000E+11
     0.20523       0.48939  0.40000000000000E+11
     0.20523       0.49729  0.40000000000000E+11
     0.20523       0.50518  0.40000000000000E+11
     0.20523       0.51308  0.40000000000000E+11
     0.20523       0.52097  0.12800031167993E+02
     0.20523       0.52886  0.10976152587643E+02
     0.20523       0.53676  0.93238792378546E+01
     0.20523       0.54465  0.78526560043237E+01
     0.20523       0.55254  0.65612093959186E+01
     0.20523       0.56044  0.54412350082571E+01
     0.20523       0.56833  0.44802038142686E+01
     0.20523       0.57622  0.36634089120425E+01
     0.20523       0.58412  0.29753971835379E+01
     0.20523       0.59201  0.24009246585189E+01
     0.20523       0.59990  0.19255560846087E+01
     0.20523       0.60780  0.15360071591672E+01
     0.20523       0.61569  0.12203066142886E+01
     0.20523       0.62358  0.96783684745206E+00
     0.20523       0.63148  0.76929664576274E+00
     0.20523       0.63937  0.61661764747189E+00
     0.20523       0.64726  0.50285710118756E+00
     0.20523       0.65516  0.42208271011969E+00
     0.20523       0.66305  0.36926039099967E+00
     0.20523       0.67094  0.34015220353998E+00
     0.20523       0.67884  0.33122916430982E+00
     0.20523       0.68673  0.33960187610777E+00
     0.20523       0.69463  0.36297068048888E+00
     0.20523       0.70252  0.39959624048713E+00
     0.20523       0.71041  0.44829099906952E+00
     0.20523       0.71831  0.50843179504535E+00
     0.20523       0.72620  0.57999404233553E+00
     0.20523       0.73409  0.66360830229734E+00
     0.20523       0.74199  0.76064082520976E+00
     0.20523       0.74988  0.87330073132144E+00
     0.20523       0.75777  0.10047779635919E+01
     0.20523       0.76567  0.11594179802524E+01
     0.20523       0.77356  0.13429413529838E+01
     0.20523       0.78145  0.15627189551838E+01
     0.20523       0.78935  0.18281161813307E+01
     0.20523       0.79724  0.21509224797798E+01
     0.20523       0.80513  0.25458851323403E+01
     0.20523       0.81303  0.30313681796636E+01
     0.20523       0.82092  0.36301577776838E+01
     0.20523       0.82881  0.43704324579149E+01
     0.20523       0.83671  0.52869078170649E+01
     0.20523       0.84460  0.64221447410965E+01
     0.20523       0.85249  0.78279686207107E+01
     0.20523       0.86039  0.95668661565276E+01
     0.20523       0.86828  0.11713072710002E+02
     0.20523       0.87617  0.14352773003791E+02
     0.20523       0.88407  0.17582287862858E+02
     0.20523       0.89196  0.21502064655862E+02
     0.20523       0.89986  0.26202229449432E+02
     0.20523       0.90775  0.40000000000000E+11
     0.20523       0.91564  0.40000000000000E+11
     0.20523       0.92354  0.40000000000000E+11
     0.20523       0.93143  0.40000000000000E+11
     0.20523       0.93932  0.40000000000000E+11
     0.20523       0.94722  0.40000000000000E+11
     0.20523       0.95511  0.40000000000000E+11
     0.20523       0.96300  0.40000000000000E+11
     0.20523       0.97090  0.40000000000000E+11
     0.20523       0.97879  0.40000000000000E+11
     0.20523       0.98668  0.40000000000000E+11
     0.20523       0.99458  0.40000000000000E+11
     0.20523       1.00247  0.40000000000000E+11
     0.20523       1.01036  0.40000000000000E+11
     0.20523       1.01826  0.40000000000000E+11
     0.20523       1.02615  0.40000000000000E+11
     0.20523       1.03404  0.40000000000000E+11
     0.20523       1.04194  0.40000000000000E+11
     0.20523       1.04983  0.40000000000000E+11
     0.20523       1.05772  0.40000000000000E+11
     0.20523       1.06562  0.40000000000000E+11
     0.20523       1.07351  0.40000000000000E+11
     0.20523       1.08141  0.40000000000000E+11
     0.20523       1.08930  0.40000000000000E+11
     0.20523       1.09719  0.40000000000000E+11
     0.20523       1.10509  0.40000000000000E+11
     0.20523       1.11298  0.40000000000000E+11
     0.20523       1.12087  0.40000000000000E+11
     0.20523       1.12877  0.40000000000000E+11
     0.20523       1.13666  0.40000000000000E+11
     0.20523       1.14455  0.40000000000000E+11
     0.20523       1.15245  0.40000000000000E+11
     0.20523       1.16034  0.40000000000000E+11
     0.20523       1.16823  0.40000000000000E+11
     0.20523       1.17613  0.40000000000000E+11
     0.20523       1.18402  0.40000000000000E+11
     0.20523       1.19191  0.40000000000000E+11
     0.20523       1.19981  0.40000000000000E+11
     0.20523       1.20770  0.40000000000000E+11
     0.20523       1.21559  0.40000000000000E+11
     0.20523       1.22349  0.40000000000000E+11
     0.20523       1.23138  0.40000000000000E+11
     0.20523       1.23927  0.40000000000000E+11
     0.20523       1.24717  0.40000000000000E+11
     0.20523       1.25506  0.40000000000000E+11
     0.20523       1.26295  0.40000000000000E+11
     0.20523       1.27085  0.40000000000000E+11
     0.20523       1.27874  0.40000000000000E+11
     0.20523       1.28664  0.40000000000000E+11
     0.20523       1.29453  0.40000000000000E+11
     0.20523       1.30242  0.40000000000000E+11
     0.20523       1.31032  0.40000000000000E+11
     0.20523       1.31821  0.40000000000000E+11
     0.20523       1.32610  0.40000000000000E+11
     0.20523       1.33400  0.40000000000000E+11
     0.20523       1.34189  0.40000000000000E+11
     0.20523       1.34978  0.40000000000000E+11
     0.20523       1.35768  0.40000000000000E+11
     0.20523       1.36557  0.40000000000000E+11
     0.20523       1.37346  0.40000000000000E+11
     0.20523       1.38136  0.40000000000000E+11
     0.20523       1.38925  0.40000000000000E+11
     0.20523       1.39714  0.40000000000000E+11
     0.20523       1.40504  0.40000000000000E+11
     0.20523       1.41293  0.40000000000000E+11
     0.20523       1.42082  0.40000000000000E+11
     0.20523       1.42872  0.40000000000000E+11
     0.20523       1.43661  0.40000000000000E+11
     0.20523       1.44450  0.40000000000000E+11
     0.20523       1.45240  0.40000000000000E+11
     0.20523       1.46029  0.40000000000000E+11
     0.20523       1.46818  0.40000000000000E+11
     0.20523       1.47608  0.40000000000000E+11
     0.20523       1.48397  0.40000000000000E+11
     0.20523       1.49187  0.40000000000000E+11
     0.20523       1.49976  0.40000000000000E+11
     0.20523       1.50765  0.40000000000000E+11
     0.20523       1.51555  0.40000000000000E+11
     0.20523       1.52344  0.40000000000000E+11
     0.20523       1.53133  0.40000000000000E+11
     0.20523       1.53923  0.40000000000000E+11
     0.20523       1.54712  0.40000000000000E+11
     0.20523       1.55501  0.40000000000000E+11
     0.20523       1.56291  0.40000000000000E+11
     0.20523       1.57080  0.40000000000000E+11
     0.21312       0.00000  0.40000000000000E+11
     0.21312       0.00789  0.40000000000000E+11
     0.21312       0.01579  0.40000000000000E+11
     0.21312       0.02368  0.40000000000000E+11
     0.21312       0.03157  0.40000000000000E+11
     0.21312       0.03947  0.40000000000000E+11
     0.21312       0.04736  0.40000000000000E+11
     0.21312       0.05525  0.40000000000000E+11
     0.21312       0.06315  0.40000000000000E+11
     0.21312       0.07104  0.40000000000000E+11
     0.21312       0.07893  0.40000000000000E+11
     0.21312       0.08683  0.40000000000000E+11
     0.21312       0.09472  0.40000000000000E+11
     0.21312       0.10262  0.40000000000000E+11
     0.21312       0.11051  0.40000000000000E+11
     0.21312       0.11840  0.40000000000000E+11
     0.21312       0.12630  0.40000000000000E+11
     0.21312       0.13419  0.40000000000000E+11
     0.21312       0.14208  0.40000000000000E+11
     0.21312       0.14998  0.40000000000000E+11
     0.21312       0.15787  0.40000000000000E+11
     0.21312       0.16576  0.40000000000000E+11
     0.21312       0.17366  0.40000000000000E+11
     0.21312       0.18155  0.40000000000000E+11
     0.21312       0.18944  0.40000000000000E+11
     0.21312       0.19734  0.40000000000000E+11
     0.21312       0.20523  0.40000000000000E+11
     0.21312       0.21312  0.40000000000000E+11
     0.21312       0.22102  0.50113674503543E+03
     0.21312       0.22891  0.44745367734634E+03
     0.21312       0.23680  0.40035972276320E+03
     0.21312       0.24470  0.35872761750853E+03
     0.21312       0.25259  0.32173030010967E+03
     0.21312       0.26048  0.40000000000000E+11
     0.21312       0.26838  0.40000000000000E+11
     0.21312       0.27627  0.40000000000000E+11
     0.21312       0.28416  0.40000000000000E+11
     0.21312       0.29206  0.40000000000000E+11
     0.21312       0.29995  0.40000000000000E+11
     0.21312       0.30785  0.40000000000000E+11
     0.21312       0.31574  0.40000000000000E+11
     0.21312       0.32363  0.40000000000000E+11
     0.21312       0.33153  0.40000000000000E+11
     0.21312       0.33942  0.40000000000000E+11
     0.21312       0.34731  0.40000000000000E+11
     0.21312       0.35521  0.40000000000000E+11
     0.21312       0.36310  0.40000000000000E+11
     0.21312       0.37099  0.40000000000000E+11
     0.21312       0.37889  0.40000000000000E+11
     0.21312       0.38678  0.40000000000000E+11
     0.21312       0.39467  0.40000000000000E+11
     0.21312       0.40257  0.40000000000000E+11
     0.21312       0.41046  0.40000000000000E+11
     0.21312       0.41835  0.40000000000000E+11
     0.21312       0.42625  0.40000000000000E+11
     0.21312       0.43414  0.40000000000000E+11
     0.21312       0.44203  0.40000000000000E+11
     0.21312       0.44993  0.40000000000000E+11
     0.21312       0.45782  0.40000000000000E+11
     0.21312       0.46571  0.40000000000000E+11
     0.21312       0.47361  0.40000000000000E+11
     0.21312       0.48150  0.40000000000000E+11
     0.21312       0.48939  0.40000000000000E+11
     0.21312       0.49729  0.40000000000000E+11
     0.21312       0.50518  0.40000000000000E+11
     0.21312       0.51308  0.12409696987874E+02
     0.21312       0.52097  0.10613278016446E+02
     0.21312       0.52886  0.89939929352757E+01
     0.21312       0.53676  0.75574380175066E+01
     0.21312       0.54465  0.62998144536979E+01
     0.21312       0.55254  0.52112558687745E+01
     0.21312       0.56044  0.42783507313687E+01
     0.21312       0.56833  0.34859737624658E+01
     0.21312       0.57622  0.28185592836622E+01
     0.21312       0.58412  0.22609433886265E+01
     0.21312       0.59201  0.17988847688412E+01
     0.21312       0.59990  0.14193537843747E+01
     0.21312       0.60780  0.11106599343379E+01
     0.21312       0.61569  0.86247099804447E+00
     0.21312       0.62358  0.66576330037250E+00
     0.21312       0.63148  0.51273169393248E+00
     0.21312       0.63937  0.39667956504905E+00
     0.21312       0.64726  0.31190299761091E+00
     0.21312       0.65516  0.25357872028949E+00
     0.21312       0.66305  0.21766222713458E+00
     0.21312       0.67094  0.20080017875560E+00
     0.21312       0.67884  0.20025961181157E+00
     0.21312       0.68673  0.21387542368746E+00
     0.21312       0.69463  0.24001692843328E+00
     0.21312       0.70252  0.27757391756642E+00
     0.21312       0.71041  0.32596256124365E+00
     0.21312       0.71831  0.38515163657172E+00
     0.21312       0.72620  0.45570997583643E+00
     0.21312       0.73409  0.53887670590037E+00
     0.21312       0.74199  0.63665682353545E+00
     0.21312       0.74988  0.75194594075110E+00
     0.21312       0.75777  0.88868965205268E+00
     0.21312       0.76567  0.10520849206938E+01
     0.21312       0.77356  0.12488331299611E+01
     0.21312       0.78145  0.14874569397440E+01
     0.21312       0.78935  0.17786957101800E+01
     0.21312       0.79724  0.21359967803768E+01
     0.21312       0.80513  0.25761219094039E+01
     0.21312       0.81303  0.31198889437956E+01
     0.21312       0.82092  0.37930668918108E+01
     0.21312       0.82881  0.46274355474273E+01
     0.21312       0.83671  0.56620040375093E+01
     0.21312       0.84460  0.69443477849805E+01
     0.21312       0.85249  0.85319549362315E+01
     0.21312       0.86039  0.10493342450509E+02
     0.21312       0.86828  0.12908454097132E+02
     0.21312       0.87617  0.15867381759477E+02
     0.21312       0.88407  0.19465548215629E+02
     0.21312       0.89196  0.23791727724513E+02
     0.21312       0.89986  0.28901765836265E+02
     0.21312       0.90775  0.40000000000000E+11
     0.21312       0.91564  0.40000000000000E+11
     0.21312       0.92354  0.40000000000000E+11
     0.21312       0.93143  0.40000000000000E+11
     0.21312       0.93932  0.40000000000000E+11
     0.21312       0.94722  0.40000000000000E+11
     0.21312       0.95511  0.40000000000000E+11
     0.21312       0.96300  0.40000000000000E+11
     0.21312       0.97090  0.40000000000000E+11
     0.21312       0.97879  0.40000000000000E+11
     0.21312       0.98668  0.40000000000000E+11
     0.21312       0.99458  0.40000000000000E+11
     0.21312       1.00247  0.40000000000000E+11
     0.21312       1.01036  0.40000000000000E+11
     0.21312       1.01826  0.40000000000000E+11
     0.21312       1.02615  0.40000000000000E+11
     0.21312       1.03404  0.40000000000000E+11
     0.21312       1.04194  0.40000000000000E+11
     0.21312       1.04983  0.40000000000000E+11
     0.21312       1.05772  0.40000000000000E+11
     0.21312       1.06562  0.40000000000000E+11
     0.21312       1.07351  0.40000000000000E+11
     0.21312       1.08141  0.40000000000000E+11
     0.21312       1.08930  0.40000000000000E+11
     0.21312       1.09719  0.40000000000000E+11
     0.21312       1.10509  0.40000000000000E+11
     0.21312       1.11298  0.40000000000000E+11
     0.21312       1.12087  0.40000000000000E+11
     0.21312       1.12877  0.40000000000000E+11
     0.21312       1.13666  0.40000000000000E+11
     0.21312       1.14455  0.40000000000000E+11
     0.21312       1.15245  0.40000000000000E+11
     0.21312       1.16034  0.40000000000000E+11
     0.21312       1.16823  0.40000000000000E+11
     0.21312       1.17613  0.40000000000000E+11
     0.21312       1.18402  0.40000000000000E+11
     0.21312       1.19191  0.40000000000000E+11
     0.21312       1.19981  0.40000000000000E+11
     0.21312       1.20770  0.40000000000000E+11
     0.21312       1.21559  0.40000000000000E+11
     0.21312       1.22349  0.40000000000000E+11
     0.21312       1.23138  0.40000000000000E+11
     0.21312       1.23927  0.40000000000000E+11
     0.21312       1.24717  0.40000000000000E+11
     0.21312       1.25506  0.40000000000000E+11
     0.21312       1.26295  0.40000000000000E+11
     0.21312       1.27085  0.40000000000000E+11
     0.21312       1.27874  0.40000000000000E+11
     0.21312       1.28664  0.40000000000000E+11
     0.21312       1.29453  0.40000000000000E+11
     0.21312       1.30242  0.40000000000000E+11
     0.21312       1.31032  0.40000000000000E+11
     0.21312       1.31821  0.40000000000000E+11
     0.21312       1.32610  0.40000000000000E+11
     0.21312       1.33400  0.40000000000000E+11
     0.21312       1.34189  0.40000000000000E+11
     0.21312       1.34978  0.40000000000000E+11
     0.21312       1.35768  0.40000000000000E+11
     0.21312       1.36557  0.40000000000000E+11
     0.21312       1.37346  0.40000000000000E+11
     0.21312       1.38136  0.40000000000000E+11
     0.21312       1.38925  0.40000000000000E+11
     0.21312       1.39714  0.40000000000000E+11
     0.21312       1.40504  0.40000000000000E+11
     0.21312       1.41293  0.40000000000000E+11
     0.21312       1.42082  0.40000000000000E+11
     0.21312       1.42872  0.40000000000000E+11
     0.21312       1.43661  0.40000000000000E+11
     0.21312       1.44450  0.40000000000000E+11
     0.21312       1.45240  0.40000000000000E+11
     0.21312       1.46029  0.40000000000000E+11
     0.21312       1.46818  0.40000000000000E+11
     0.21312       1.47608  0.40000000000000E+11
     0.21312       1.48397  0.40000000000000E+11
     0.21312       1.49187  0.40000000000000E+11
     0.21312       1.49976  0.40000000000000E+11
     0.21312       1.50765  0.40000000000000E+11
     0.21312       1.51555  0.40000000000000E+11
     0.21312       1.52344  0.40000000000000E+11
     0.21312       1.53133  0.40000000000000E+11
     0.21312       1.53923  0.40000000000000E+11
     0.21312       1.54712  0.40000000000000E+11
     0.21312       1.55501  0.40000000000000E+11
     0.21312       1.56291  0.40000000000000E+11
     0.21312       1.57080  0.40000000000000E+11
     0.22102       0.00000  0.40000000000000E+11
     0.22102       0.00789  0.40000000000000E+11
     0.22102       0.01579  0.40000000000000E+11
     0.22102       0.02368  0.40000000000000E+11
     0.22102       0.03157  0.40000000000000E+11
     0.22102       0.03947  0.40000000000000E+11
     0.22102       0.04736  0.40000000000000E+11
     0.22102       0.05525  0.40000000000000E+11
     0.22102       0.06315  0.40000000000000E+11
     0.22102       0.07104  0.40000000000000E+11
     0.22102       0.07893  0.40000000000000E+11
     0.22102       0.08683  0.40000000000000E+11
     0.22102       0.09472  0.40000000000000E+11
     0.22102       0.10262  0.40000000000000E+11
     0.22102       0.11051  0.40000000000000E+11
     0.22102       0.11840  0.40000000000000E+11
     0.22102       0.12630  0.40000000000000E+11
     0.22102       0.13419  0.40000000000000E+11
     0.22102       0.14208  0.40000000000000E+11
     0.22102       0.14998  0.40000000000000E+11
     0.22102       0.15787  0.40000000000000E+11
     0.22102       0.16576  0.40000000000000E+11
     0.22102       0.17366  0.40000000000000E+11
     0.22102       0.18155  0.40000000000000E+11
     0.22102       0.18944  0.40000000000000E+11
     0.22102       0.19734  0.40000000000000E+11
     0.22102       0.20523  0.40000000000000E+11
     0.22102       0.21312  0.50113679467282E+03
     0.22102       0.22102  0.44778851194173E+03
     0.22102       0.22891  0.40093371827937E+03
     0.22102       0.23680  0.35944127271082E+03
     0.22102       0.24470  0.32249202229200E+03
     0.22102       0.25259  0.40000000000000E+11
     0.22102       0.26048  0.40000000000000E+11
     0.22102       0.26838  0.40000000000000E+11
     0.22102       0.27627  0.40000000000000E+11
     0.22102       0.28416  0.40000000000000E+11
     0.22102       0.29206  0.40000000000000E+11
     0.22102       0.29995  0.40000000000000E+11
     0.22102       0.30785  0.40000000000000E+11
     0.22102       0.31574  0.40000000000000E+11
     0.22102       0.32363  0.40000000000000E+11
     0.22102       0.33153  0.40000000000000E+11
     0.22102       0.33942  0.40000000000000E+11
     0.22102       0.34731  0.40000000000000E+11
     0.22102       0.35521  0.40000000000000E+11
     0.22102       0.36310  0.40000000000000E+11
     0.22102       0.37099  0.40000000000000E+11
     0.22102       0.37889  0.40000000000000E+11
     0.22102       0.38678  0.40000000000000E+11
     0.22102       0.39467  0.40000000000000E+11
     0.22102       0.40257  0.40000000000000E+11
     0.22102       0.41046  0.40000000000000E+11
     0.22102       0.41835  0.40000000000000E+11
     0.22102       0.42625  0.40000000000000E+11
     0.22102       0.43414  0.40000000000000E+11
     0.22102       0.44203  0.40000000000000E+11
     0.22102       0.44993  0.40000000000000E+11
     0.22102       0.45782  0.40000000000000E+11
     0.22102       0.46571  0.40000000000000E+11
     0.22102       0.47361  0.40000000000000E+11
     0.22102       0.48150  0.40000000000000E+11
     0.22102       0.48939  0.40000000000000E+11
     0.22102       0.49729  0.40000000000000E+11
     0.22102       0.50518  0.12012982511791E+02
     0.22102       0.51308  0.10246992939937E+02
     0.22102       0.52097  0.86629087173495E+01
     0.22102       0.52886  0.72626926927808E+01
     0.22102       0.53676  0.60401898682612E+01
     0.22102       0.54465  0.49841017978172E+01
     0.22102       0.55254  0.40802326515822E+01
     0.22102       0.56044  0.33131122018193E+01
     0.22102       0.56833  0.26671166492355E+01
     0.22102       0.57622  0.21272021744669E+01
     0.22102       0.58412  0.16793504824434E+01
     0.22102       0.59201  0.13108072452880E+01
     0.22102       0.59990  0.10101767552295E+01
     0.22102       0.60780  0.76742081776107E+00
     0.22102       0.61569  0.57379740292654E+00
     0.22102       0.62358  0.42176473193181E+00
     0.22102       0.63148  0.30486896691685E+00
     0.22102       0.63937  0.21762807949942E+00
     0.22102       0.64726  0.15542039624739E+00
     0.22102       0.65516  0.11438340425113E+00
     0.22102       0.66305  0.91326358013308E-01
     0.22102       0.67094  0.83658833445017E-01
     0.22102       0.67884  0.89336456637376E-01
     0.22102       0.68673  0.10682447464048E+00
     0.22102       0.69463  0.13507955455959E+00
     0.22102       0.70252  0.17355015130813E+00
     0.22102       0.71041  0.22219595491998E+00
     0.22102       0.71831  0.28152731611770E+00
     0.22102       0.72620  0.35266616710096E+00
     0.22102       0.73409  0.43743082295197E+00
     0.22102       0.74199  0.53844818824513E+00
     0.22102       0.74988  0.65929831966599E+00
     0.22102       0.75777  0.80469801518941E+00
     0.22102       0.76567  0.98073210322207E+00
     0.22102       0.77356  0.11951433522574E+01
     0.22102       0.78145  0.14576943249872E+01
     0.22102       0.78935  0.17806168846685E+01
     0.22102       0.79724  0.21791670911660E+01
     0.22102       0.80513  0.26723042761957E+01
     0.22102       0.81303  0.32835120149236E+01
     0.22102       0.82092  0.40417734171042E+01
     0.22102       0.82881  0.49826998185361E+01
     0.22102       0.83671  0.61497835629892E+01
     0.22102       0.84460  0.75956892365337E+01
     0.22102       0.85249  0.93833894550481E+01
     0.22102       0.86039  0.11586745767385E+02
     0.22102       0.86828  0.14289745105346E+02
     0.22102       0.87617  0.17582855518000E+02
     0.22102       0.88407  0.21553513986797E+02
     0.22102       0.89196  0.26264879618350E+02
     0.22102       0.89986  0.40000000000000E+11
     0.22102       0.90775  0.40000000000000E+11
     0.22102       0.91564  0.40000000000000E+11
     0.22102       0.92354  0.40000000000000E+11
     0.22102       0.93143  0.40000000000000E+11
     0.22102       0.93932  0.40000000000000E+11
     0.22102       0.94722  0.40000000000000E+11
     0.22102       0.95511  0.40000000000000E+11
     0.22102       0.96300  0.40000000000000E+11
     0.22102       0.97090  0.40000000000000E+11
     0.22102       0.97879  0.40000000000000E+11
     0.22102       0.98668  0.40000000000000E+11
     0.22102       0.99458  0.40000000000000E+11
     0.22102       1.00247  0.40000000000000E+11
     0.22102       1.01036  0.40000000000000E+11
     0.22102       1.01826  0.40000000000000E+11
     0.22102       1.02615  0.40000000000000E+11
     0.22102       1.03404  0.40000000000000E+11
     0.22102       1.04194  0.40000000000000E+11
     0.22102       1.04983  0.40000000000000E+11
     0.22102       1.05772  0.40000000000000E+11
     0.22102       1.06562  0.40000000000000E+11
     0.22102       1.07351  0.40000000000000E+11
     0.22102       1.08141  0.40000000000000E+11
     0.22102       1.08930  0.40000000000000E+11
     0.22102       1.09719  0.40000000000000E+11
     0.22102       1.10509  0.40000000000000E+11
     0.22102       1.11298  0.40000000000000E+11
     0.22102       1.12087  0.40000000000000E+11
     0.22102       1.12877  0.40000000000000E+11
     0.22102       1.13666  0.40000000000000E+11
     0.22102       1.14455  0.40000000000000E+11
     0.22102       1.15245  0.40000000000000E+11
     0.22102       1.16034  0.40000000000000E+11
     0.22102       1.16823  0.40000000000000E+11
     0.22102       1.17613  0.40000000000000E+11
     0.22102       1.18402  0.40000000000000E+11
     0.22102       1.19191  0.40000000000000E+11
     0.22102       1.19981  0.40000000000000E+11
     0.22102       1.20770  0.40000000000000E+11
     0.22102       1.21559  0.40000000000000E+11
     0.22102       1.22349  0.40000000000000E+11
     0.22102       1.23138  0.40000000000000E+11
     0.22102       1.23927  0.40000000000000E+11
     0.22102       1.24717  0.40000000000000E+11
     0.22102       1.25506  0.40000000000000E+11
     0.22102       1.26295  0.40000000000000E+11
     0.22102       1.27085  0.40000000000000E+11
     0.22102       1.27874  0.40000000000000E+11
     0.22102       1.28664  0.40000000000000E+11
     0.22102       1.29453  0.40000000000000E+11
     0.22102       1.30242  0.40000000000000E+11
     0.22102       1.31032  0.40000000000000E+11
     0.22102       1.31821  0.40000000000000E+11
     0.22102       1.32610  0.40000000000000E+11
     0.22102       1.33400  0.40000000000000E+11
     0.22102       1.34189  0.40000000000000E+11
     0.22102       1.34978  0.40000000000000E+11
     0.22102       1.35768  0.40000000000000E+11
     0.22102       1.36557  0.40000000000000E+11
     0.22102       1.37346  0.40000000000000E+11
     0.22102       1.38136  0.40000000000000E+11
     0.22102       1.38925  0.40000000000000E+11
     0.22102       1.39714  0.40000000000000E+11
     0.22102       1.40504  0.40000000000000E+11
     0.22102       1.41293  0.40000000000000E+11
     0.22102       1.42082  0.40000000000000E+11
     0.22102       1.42872  0.40000000000000E+11
     0.22102       1.43661  0.40000000000000E+11
     0.22102       1.44450  0.40000000000000E+11
     0.22102       1.45240  0.40000000000000E+11
     0.22102       1.46029  0.40000000000000E+11
     0.22102       1.46818  0.40000000000000E+11
     0.22102       1.47608  0.40000000000000E+11
     0.22102       1.48397  0.40000000000000E+11
     0.22102       1.49187  0.40000000000000E+11
     0.22102       1.49976  0.40000000000000E+11
     0.22102       1.50765  0.40000000000000E+11
     0.22102       1.51555  0.40000000000000E+11
     0.22102       1.52344  0.40000000000000E+11
     0.22102       1.53133  0.40000000000000E+11
     0.22102       1.53923  0.40000000000000E+11
     0.22102       1.54712  0.40000000000000E+11
     0.22102       1.55501  0.40000000000000E+11
     0.22102       1.56291  0.40000000000000E+11
     0.22102       1.57080  0.40000000000000E+11
     0.22891       0.00000  0.40000000000000E+11
     0.22891       0.00789  0.40000000000000E+11
     0.22891       0.01579  0.40000000000000E+11
     0.22891       0.02368  0.40000000000000E+11
     0.22891       0.03157  0.40000000000000E+11
     0.22891       0.03947  0.40000000000000E+11
     0.22891       0.04736  0.40000000000000E+11
     0.22891       0.05525  0.40000000000000E+11
     0.22891       0.06315  0.40000000000000E+11
     0.22891       0.07104  0.40000000000000E+11
     0.22891       0.07893  0.40000000000000E+11
     0.22891       0.08683  0.40000000000000E+11
     0.22891       0.09472  0.40000000000000E+11
     0.22891       0.10262  0.40000000000000E+11
     0.22891       0.11051  0.40000000000000E+11
     0.22891       0.11840  0.40000000000000E+11
     0.22891       0.12630  0.40000000000000E+11
     0.22891       0.13419  0.40000000000000E+11
     0.22891       0.14208  0.40000000000000E+11
     0.22891       0.14998  0.40000000000000E+11
     0.22891       0.15787  0.40000000000000E+11
     0.22891       0.16576  0.40000000000000E+11
     0.22891       0.17366  0.40000000000000E+11
     0.22891       0.18155  0.40000000000000E+11
     0.22891       0.18944  0.40000000000000E+11
     0.22891       0.19734  0.40000000000000E+11
     0.22891       0.20523  0.40000000000000E+11
     0.22891       0.21312  0.44745377591661E+03
     0.22891       0.22102  0.40093376721225E+03
     0.22891       0.22891  0.35967914797809E+03
     0.22891       0.23680  0.32287185112116E+03
     0.22891       0.24470  0.40000000000000E+11
     0.22891       0.25259  0.40000000000000E+11
     0.22891       0.26048  0.40000000000000E+11
     0.22891       0.26838  0.40000000000000E+11
     0.22891       0.27627  0.40000000000000E+11
     0.22891       0.28416  0.40000000000000E+11
     0.22891       0.29206  0.40000000000000E+11
     0.22891       0.29995  0.40000000000000E+11
     0.22891       0.30785  0.40000000000000E+11
     0.22891       0.31574  0.40000000000000E+11
     0.22891       0.32363  0.40000000000000E+11
     0.22891       0.33153  0.40000000000000E+11
     0.22891       0.33942  0.40000000000000E+11
     0.22891       0.34731  0.40000000000000E+11
     0.22891       0.35521  0.40000000000000E+11
     0.22891       0.36310  0.40000000000000E+11
     0.22891       0.37099  0.40000000000000E+11
     0.22891       0.37889  0.40000000000000E+11
     0.22891       0.38678  0.40000000000000E+11
     0.22891       0.39467  0.40000000000000E+11
     0.22891       0.40257  0.40000000000000E+11
     0.22891       0.41046  0.40000000000000E+11
     0.22891       0.41835  0.40000000000000E+11
     0.22891       0.42625  0.40000000000000E+11
     0.22891       0.43414  0.40000000000000E+11
     0.22891       0.44203  0.40000000000000E+11
     0.22891       0.44993  0.40000000000000E+11
     0.22891       0.45782  0.40000000000000E+11
     0.22891       0.46571  0.40000000000000E+11
     0.22891       0.47361  0.40000000000000E+11
     0.22891       0.48150  0.40000000000000E+11
     0.22891       0.48939  0.13523830461806E+02
     0.22891       0.49729  0.11613538003807E+02
     0.22891       0.50518  0.98803793327004E+01
     0.22891       0.51308  0.83331573514891E+01
     0.22891       0.52097  0.69704397827811E+01
     0.22891       0.52886  0.57838931786553E+01
     0.22891       0.53676  0.47609170948747E+01
     0.22891       0.54465  0.38866252125505E+01
     0.22891       0.55254  0.31452692187124E+01
     0.22891       0.56044  0.25212143470373E+01
     0.22891       0.56833  0.19995697253400E+01
     0.22891       0.57622  0.15665625708761E+01
     0.22891       0.58412  0.12097287825307E+01
     0.22891       0.59201  0.91797668506536E+00
     0.22891       0.59990  0.68156695221980E+00
     0.22891       0.60780  0.49204048216725E+00
     0.22891       0.61569  0.34211713951650E+00
     0.22891       0.62358  0.22558151360322E+00
     0.22891       0.63148  0.13716680613361E+00
     0.22891       0.63937  0.72444293980024E-01
     0.22891       0.64726  0.27723200058074E-01
     0.22891       0.65516  -.36013136034074E-04
     0.22891       0.66305  -.13293141005265E-01
     0.22891       0.67094  -.13983531086841E-01
     0.22891       0.67884  -.35566458257618E-02
     0.22891       0.68673  0.17002420712945E-01
     0.22891       0.69463  0.47168781791740E-01
     0.22891       0.70252  0.86891445468814E-01
     0.22891       0.71041  0.13662571224412E+00
     0.22891       0.71831  0.19738570837874E+00
     0.22891       0.72620  0.27081925605591E+00
     0.22891       0.73409  0.35930828856143E+00
     0.22891       0.74199  0.46609927483701E+00
     0.22891       0.74988  0.59546963454694E+00
     0.22891       0.75777  0.75293790106863E+00
     0.22891       0.76567  0.94552740199568E+00
     0.22891       0.77356  0.11820954112938E+01
     0.22891       0.78145  0.14737419485971E+01
     0.22891       0.78935  0.18343143929682E+01
     0.22891       0.79724  0.22810253372246E+01
     0.22891       0.80513  0.28352007015879E+01
     0.22891       0.81303  0.35231713417987E+01
     0.22891       0.82092  0.43773111071503E+01
     0.22891       0.82881  0.54372018336332E+01
     0.22891       0.83671  0.67508606475012E+01
     0.22891       0.84460  0.83758778455697E+01
     0.22891       0.85249  0.10380148144925E+02
     0.22891       0.86039  0.12841564732806E+02
     0.22891       0.86828  0.15845448523174E+02
     0.22891       0.87617  0.19477332506892E+02
     0.22891       0.88407  0.23806453094557E+02
     0.22891       0.89196  0.40000000000000E+11
     0.22891       0.89986  0.40000000000000E+11
     0.22891       0.90775  0.40000000000000E+11
     0.22891       0.91564  0.40000000000000E+11
     0.22891       0.92354  0.40000000000000E+11
     0.22891       0.93143  0.40000000000000E+11
     0.22891       0.93932  0.40000000000000E+11
     0.22891       0.94722  0.40000000000000E+11
     0.22891       0.95511  0.40000000000000E+11
     0.22891       0.96300  0.40000000000000E+11
     0.22891       0.97090  0.40000000000000E+11
     0.22891       0.97879  0.40000000000000E+11
     0.22891       0.98668  0.40000000000000E+11
     0.22891       0.99458  0.40000000000000E+11
     0.22891       1.00247  0.40000000000000E+11
     0.22891       1.01036  0.40000000000000E+11
     0.22891       1.01826  0.40000000000000E+11
     0.22891       1.02615  0.40000000000000E+11
     0.22891       1.03404  0.40000000000000E+11
     0.22891       1.04194  0.40000000000000E+11
     0.22891       1.04983  0.40000000000000E+11
     0.22891       1.05772  0.40000000000000E+11
     0.22891       1.06562  0.40000000000000E+11
     0.22891       1.07351  0.40000000000000E+11
     0.22891       1.08141  0.40000000000000E+11
     0.22891       1.08930  0.40000000000000E+11
     0.22891       1.09719  0.40000000000000E+11
     0.22891       1.10509  0.40000000000000E+11
     0.22891       1.11298  0.40000000000000E+11
     0.22891       1.12087  0.40000000000000E+11
     0.22891       1.12877  0.40000000000000E+11
     0.22891       1.13666  0.40000000000000E+11
     0.22891       1.14455  0.40000000000000E+11
     0.22891       1.15245  0.40000000000000E+11
     0.22891       1.16034  0.40000000000000E+11
     0.22891       1.16823  0.40000000000000E+11
     0.22891       1.17613  0.40000000000000E+11
     0.22891       1.18402  0.40000000000000E+11
     0.22891       1.19191  0.40000000000000E+11
     0.22891       1.19981  0.40000000000000E+11
     0.22891       1.20770  0.40000000000000E+11
     0.22891       1.21559  0.40000000000000E+11
     0.22891       1.22349  0.40000000000000E+11
     0.22891       1.23138  0.40000000000000E+11
     0.22891       1.23927  0.40000000000000E+11
     0.22891       1.24717  0.40000000000000E+11
     0.22891       1.25506  0.40000000000000E+11
     0.22891       1.26295  0.40000000000000E+11
     0.22891       1.27085  0.40000000000000E+11
     0.22891       1.27874  0.40000000000000E+11
     0.22891       1.28664  0.40000000000000E+11
     0.22891       1.29453  0.40000000000000E+11
     0.22891       1.30242  0.40000000000000E+11
     0.22891       1.31032  0.40000000000000E+11
     0.22891       1.31821  0.40000000000000E+11
     0.22891       1.32610  0.40000000000000E+11
     0.22891       1.33400  0.40000000000000E+11
     0.22891       1.34189  0.40000000000000E+11
     0.22891       1.34978  0.40000000000000E+11
     0.22891       1.35768  0.40000000000000E+11
     0.22891       1.36557  0.40000000000000E+11
     0.22891       1.37346  0.40000000000000E+11
     0.22891       1.38136  0.40000000000000E+11
     0.22891       1.38925  0.40000000000000E+11
     0.22891       1.39714  0.40000000000000E+11
     0.22891       1.40504  0.40000000000000E+11
     0.22891       1.41293  0.40000000000000E+11
     0.22891       1.42082  0.40000000000000E+11
     0.22891       1.42872  0.40000000000000E+11
     0.22891       1.43661  0.40000000000000E+11
     0.22891       1.44450  0.40000000000000E+11
     0.22891       1.45240  0.40000000000000E+11
     0.22891       1.46029  0.40000000000000E+11
     0.22891       1.46818  0.40000000000000E+11
     0.22891       1.47608  0.40000000000000E+11
     0.22891       1.48397  0.40000000000000E+11
     0.22891       1.49187  0.40000000000000E+11
     0.22891       1.49976  0.40000000000000E+11
     0.22891       1.50765  0.40000000000000E+11
     0.22891       1.51555  0.40000000000000E+11
     0.22891       1.52344  0.40000000000000E+11
     0.22891       1.53133  0.40000000000000E+11
     0.22891       1.53923  0.40000000000000E+11
     0.22891       1.54712  0.40000000000000E+11
     0.22891       1.55501  0.40000000000000E+11
     0.22891       1.56291  0.40000000000000E+11
     0.22891       1.57080  0.40000000000000E+11
     0.23680       0.00000  0.40000000000000E+11
     0.23680       0.00789  0.40000000000000E+11
     0.23680       0.01579  0.40000000000000E+11
     0.23680       0.02368  0.40000000000000E+11
     0.23680       0.03157  0.40000000000000E+11
     0.23680       0.03947  0.40000000000000E+11
     0.23680       0.04736  0.40000000000000E+11
     0.23680       0.05525  0.40000000000000E+11
     0.23680       0.06315  0.40000000000000E+11
     0.23680       0.07104  0.40000000000000E+11
     0.23680       0.07893  0.40000000000000E+11
     0.23680       0.08683  0.40000000000000E+11
     0.23680       0.09472  0.40000000000000E+11
     0.23680       0.10262  0.40000000000000E+11
     0.23680       0.11051  0.40000000000000E+11
     0.23680       0.11840  0.40000000000000E+11
     0.23680       0.12630  0.40000000000000E+11
     0.23680       0.13419  0.40000000000000E+11
     0.23680       0.14208  0.40000000000000E+11
     0.23680       0.14998  0.40000000000000E+11
     0.23680       0.15787  0.40000000000000E+11
     0.23680       0.16576  0.40000000000000E+11
     0.23680       0.17366  0.40000000000000E+11
     0.23680       0.18155  0.40000000000000E+11
     0.23680       0.18944  0.40000000000000E+11
     0.23680       0.19734  0.40000000000000E+11
     0.23680       0.20523  0.44645167025991E+03
     0.23680       0.21312  0.40035986937105E+03
     0.23680       0.22102  0.35944136968128E+03
     0.23680       0.22891  0.32287189915874E+03
     0.23680       0.23680  0.40000000000000E+11
     0.23680       0.24470  0.40000000000000E+11
     0.23680       0.25259  0.40000000000000E+11
     0.23680       0.26048  0.40000000000000E+11
     0.23680       0.26838  0.40000000000000E+11
     0.23680       0.27627  0.40000000000000E+11
     0.23680       0.28416  0.40000000000000E+11
     0.23680       0.29206  0.40000000000000E+11
     0.23680       0.29995  0.40000000000000E+11
     0.23680       0.30785  0.40000000000000E+11
     0.23680       0.31574  0.40000000000000E+11
     0.23680       0.32363  0.40000000000000E+11
     0.23680       0.33153  0.40000000000000E+11
     0.23680       0.33942  0.40000000000000E+11
     0.23680       0.34731  0.40000000000000E+11
     0.23680       0.35521  0.40000000000000E+11
     0.23680       0.36310  0.40000000000000E+11
     0.23680       0.37099  0.40000000000000E+11
     0.23680       0.37889  0.40000000000000E+11
     0.23680       0.38678  0.40000000000000E+11
     0.23680       0.39467  0.40000000000000E+11
     0.23680       0.40257  0.40000000000000E+11
     0.23680       0.41046  0.40000000000000E+11
     0.23680       0.41835  0.40000000000000E+11
     0.23680       0.42625  0.40000000000000E+11
     0.23680       0.43414  0.40000000000000E+11
     0.23680       0.44203  0.40000000000000E+11
     0.23680       0.44993  0.40000000000000E+11
     0.23680       0.45782  0.40000000000000E+11
     0.23680       0.46571  0.40000000000000E+11
     0.23680       0.47361  0.40000000000000E+11
     0.23680       0.48150  0.13098700739756E+02
     0.23680       0.48939  0.11214995260627E+02
     0.23680       0.49729  0.95164499587640E+01
     0.23680       0.50518  0.80071797973764E+01
     0.23680       0.51308  0.66826071424355E+01
     0.23680       0.52097  0.55323989585694E+01
     0.23680       0.52886  0.45427783572400E+01
     0.23680       0.53676  0.36982550974249E+01
     0.23680       0.54465  0.29828614310232E+01
     0.23680       0.55254  0.23809906060803E+01
     0.23680       0.56044  0.18779299785239E+01
     0.23680       0.56833  0.14601680665365E+01
     0.23680       0.57622  0.11155401845538E+01
     0.23680       0.58412  0.83326321405784E+00
     0.23680       0.59201  0.60389781402907E+00
     0.23680       0.59990  0.41926631457934E+00
     0.23680       0.60780  0.27234660841512E+00
     0.23680       0.61569  0.15715629641290E+00
     0.23680       0.62358  0.68636832961543E-01
     0.23680       0.63148  0.25441367332570E-02
     0.23680       0.63937  -.44650196897013E-01
     0.23680       0.64726  -.75844556520462E-01
     0.23680       0.65516  -.93378399133036E-01
     0.23680       0.66305  -.99087989029433E-01
     0.23680       0.67094  -.94346406522021E-01
     0.23680       0.67884  -.80087599632131E-01
     0.23680       0.68673  -.56814224876394E-01
     0.23680       0.69463  -.24588832636991E-01
     0.23680       0.70252  0.16992396477319E-01
     0.23680       0.71041  0.68844671841874E-01
     0.23680       0.71831  0.13246037000494E+00
     0.23680       0.72620  0.20999845877188E+00
     0.23680       0.73409  0.30440156221885E+00
     0.23680       0.74199  0.41954599350148E+00
     0.23680       0.74988  0.56043164886585E+00
     0.23680       0.75777  0.73342044412954E+00
     0.23680       0.76567  0.94653393979487E+00
     0.23680       0.77356  0.12098228405507E+01
     0.23680       0.78145  0.15358229613296E+01
     0.23680       0.78935  0.19401136263339E+01
     0.23680       0.79724  0.24419945657784E+01
     0.23680       0.80513  0.30652948328813E+01
     0.23680       0.81303  0.38393195959465E+01
     0.23680       0.82092  0.47999233489215E+01
     0.23680       0.82881  0.59906628828989E+01
     0.23680       0.83671  0.74639150984309E+01
     0.23680       0.84460  0.92817151503466E+01
     0.23680       0.85249  0.11515825993255E+02
     0.23680       0.86039  0.14246087810897E+02
     0.23680       0.86828  0.17555210858590E+02
     0.23680       0.87617  0.21516453429802E+02
     0.23680       0.88407  0.26167200802025E+02
     0.23680       0.89196  0.40000000000000E+11
     0.23680       0.89986  0.40000000000000E+11
     0.23680       0.90775  0.40000000000000E+11
     0.23680       0.91564  0.40000000000000E+11
     0.23680       0.92354  0.40000000000000E+11
     0.23680       0.93143  0.40000000000000E+11
     0.23680       0.93932  0.40000000000000E+11
     0.23680       0.94722  0.40000000000000E+11
     0.23680       0.95511  0.40000000000000E+11
     0.23680       0.96300  0.40000000000000E+11
     0.23680       0.97090  0.40000000000000E+11
     0.23680       0.97879  0.40000000000000E+11
     0.23680       0.98668  0.40000000000000E+11
     0.23680       0.99458  0.40000000000000E+11
     0.23680       1.00247  0.40000000000000E+11
     0.23680       1.01036  0.40000000000000E+11
     0.23680       1.01826  0.40000000000000E+11
     0.23680       1.02615  0.40000000000000E+11
     0.23680       1.03404  0.40000000000000E+11
     0.23680       1.04194  0.40000000000000E+11
     0.23680       1.04983  0.40000000000000E+11
     0.23680       1.05772  0.40000000000000E+11
     0.23680       1.06562  0.40000000000000E+11
     0.23680       1.07351  0.40000000000000E+11
     0.23680       1.08141  0.40000000000000E+11
     0.23680       1.08930  0.40000000000000E+11
     0.23680       1.09719  0.40000000000000E+11
     0.23680       1.10509  0.40000000000000E+11
     0.23680       1.11298  0.40000000000000E+11
     0.23680       1.12087  0.40000000000000E+11
     0.23680       1.12877  0.40000000000000E+11
     0.23680       1.13666  0.40000000000000E+11
     0.23680       1.14455  0.40000000000000E+11
     0.23680       1.15245  0.40000000000000E+11
     0.23680       1.16034  0.40000000000000E+11
     0.23680       1.16823  0.40000000000000E+11
     0.23680       1.17613  0.40000000000000E+11
     0.23680       1.18402  0.40000000000000E+11
     0.23680       1.19191  0.40000000000000E+11
     0.23680       1.19981  0.40000000000000E+11
     0.23680       1.20770  0.40000000000000E+11
     0.23680       1.21559  0.40000000000000E+11
     0.23680       1.22349  0.40000000000000E+11
     0.23680       1.23138  0.40000000000000E+11
     0.23680       1.23927  0.40000000000000E+11
     0.23680       1.24717  0.40000000000000E+11
     0.23680       1.25506  0.40000000000000E+11
     0.23680       1.26295  0.40000000000000E+11
     0.23680       1.27085  0.40000000000000E+11
     0.23680       1.27874  0.40000000000000E+11
     0.23680       1.28664  0.40000000000000E+11
     0.23680       1.29453  0.40000000000000E+11
     0.23680       1.30242  0.40000000000000E+11
     0.23680       1.31032  0.40000000000000E+11
     0.23680       1.31821  0.40000000000000E+11
     0.23680       1.32610  0.40000000000000E+11
     0.23680       1.33400  0.40000000000000E+11
     0.23680       1.34189  0.40000000000000E+11
     0.23680       1.34978  0.40000000000000E+11
     0.23680       1.35768  0.40000000000000E+11
     0.23680       1.36557  0.40000000000000E+11
     0.23680       1.37346  0.40000000000000E+11
     0.23680       1.38136  0.40000000000000E+11
     0.23680       1.38925  0.40000000000000E+11
     0.23680       1.39714  0.40000000000000E+11
     0.23680       1.40504  0.40000000000000E+11
     0.23680       1.41293  0.40000000000000E+11
     0.23680       1.42082  0.40000000000000E+11
     0.23680       1.42872  0.40000000000000E+11
     0.23680       1.43661  0.40000000000000E+11
     0.23680       1.44450  0.40000000000000E+11
     0.23680       1.45240  0.40000000000000E+11
     0.23680       1.46029  0.40000000000000E+11
     0.23680       1.46818  0.40000000000000E+11
     0.23680       1.47608  0.40000000000000E+11
     0.23680       1.48397  0.40000000000000E+11
     0.23680       1.49187  0.40000000000000E+11
     0.23680       1.49976  0.40000000000000E+11
     0.23680       1.50765  0.40000000000000E+11
     0.23680       1.51555  0.40000000000000E+11
     0.23680       1.52344  0.40000000000000E+11
     0.23680       1.53133  0.40000000000000E+11
     0.23680       1.53923  0.40000000000000E+11
     0.23680       1.54712  0.40000000000000E+11
     0.23680       1.55501  0.40000000000000E+11
     0.23680       1.56291  0.40000000000000E+11
     0.23680       1.57080  0.40000000000000E+11
     0.24470       0.00000  0.40000000000000E+11
     0.24470       0.00789  0.40000000000000E+11
     0.24470       0.01579  0.40000000000000E+11
     0.24470       0.02368  0.40000000000000E+11
     0.24470       0.03157  0.40000000000000E+11
     0.24470       0.03947  0.40000000000000E+11
     0.24470       0.04736  0.40000000000000E+11
     0.24470       0.05525  0.40000000000000E+11
     0.24470       0.06315  0.40000000000000E+11
     0.24470       0.07104  0.40000000000000E+11
     0.24470       0.07893  0.40000000000000E+11
     0.24470       0.08683  0.40000000000000E+11
     0.24470       0.09472  0.40000000000000E+11
     0.24470       0.10262  0.40000000000000E+11
     0.24470       0.11051  0.40000000000000E+11
     0.24470       0.11840  0.40000000000000E+11
     0.24470       0.12630  0.40000000000000E+11
     0.24470       0.13419  0.40000000000000E+11
     0.24470       0.14208  0.40000000000000E+11
     0.24470       0.14998  0.40000000000000E+11
     0.24470       0.15787  0.40000000000000E+11
     0.24470       0.16576  0.40000000000000E+11
     0.24470       0.17366  0.40000000000000E+11
     0.24470       0.18155  0.40000000000000E+11
     0.24470       0.18944  0.40000000000000E+11
     0.24470       0.19734  0.40000000000000E+11
     0.24470       0.20523  0.39921399568627E+03
     0.24470       0.21312  0.35872781107083E+03
     0.24470       0.22102  0.32249216621690E+03
     0.24470       0.22891  0.40000000000000E+11
     0.24470       0.23680  0.40000000000000E+11
     0.24470       0.24470  0.40000000000000E+11
     0.24470       0.25259  0.40000000000000E+11
     0.24470       0.26048  0.40000000000000E+11
     0.24470       0.26838  0.40000000000000E+11
     0.24470       0.27627  0.40000000000000E+11
     0.24470       0.28416  0.40000000000000E+11
     0.24470       0.29206  0.40000000000000E+11
     0.24470       0.29995  0.40000000000000E+11
     0.24470       0.30785  0.40000000000000E+11
     0.24470       0.31574  0.40000000000000E+11
     0.24470       0.32363  0.40000000000000E+11
     0.24470       0.33153  0.40000000000000E+11
     0.24470       0.33942  0.40000000000000E+11
     0.24470       0.34731  0.40000000000000E+11
     0.24470       0.35521  0.40000000000000E+11
     0.24470       0.36310  0.40000000000000E+11
     0.24470       0.37099  0.40000000000000E+11
     0.24470       0.37889  0.40000000000000E+11
     0.24470       0.38678  0.40000000000000E+11
     0.24470       0.39467  0.40000000000000E+11
     0.24470       0.40257  0.40000000000000E+11
     0.24470       0.41046  0.40000000000000E+11
     0.24470       0.41835  0.40000000000000E+11
     0.24470       0.42625  0.40000000000000E+11
     0.24470       0.43414  0.40000000000000E+11
     0.24470       0.44203  0.40000000000000E+11
     0.24470       0.44993  0.40000000000000E+11
     0.24470       0.45782  0.40000000000000E+11
     0.24470       0.46571  0.40000000000000E+11
     0.24470       0.47361  0.12675940299032E+02
     0.24470       0.48150  0.10820926044841E+02
     0.24470       0.48939  0.91581230693418E+01
     0.24470       0.49729  0.76873127621759E+01
     0.24470       0.50518  0.64010233847734E+01
     0.24470       0.51308  0.52870959943295E+01
     0.24470       0.52097  0.43306944262779E+01
     0.24470       0.52886  0.35158015626484E+01
     0.24470       0.53676  0.28262793925392E+01
     0.24470       0.54465  0.22465793565349E+01
     0.24470       0.55254  0.17621844918659E+01
     0.24470       0.56044  0.13598536648263E+01
     0.24470       0.56833  0.10277251463325E+01
     0.24470       0.57622  0.75532429986935E+00
     0.24470       0.58412  0.53350926963398E+00
     0.24470       0.59201  0.35437961191492E+00
     0.24470       0.59990  0.21116575438753E+00
     0.24470       0.60780  0.98111771491483E-01
     0.24470       0.61569  0.10359946985929E-01
     0.24470       0.62358  -.56157322141275E-01
     0.24470       0.63148  -.10481479092067E+00
     0.24470       0.63937  -.13837873008928E+00
     0.24470       0.64726  -.15907725425364E+00
     0.24470       0.65516  -.16865606026426E+00
     0.24470       0.66305  -.16841933543412E+00
     0.24470       0.67094  -.15925570626211E+00
     0.24470       0.67884  -.14164904626128E+00
     0.24470       0.68673  -.11567376756807E+00
     0.24470       0.69463  -.80973892031651E-01
     0.24470       0.70252  -.36724729509298E-01
     0.24470       0.71041  0.18424627232163E-01
     0.24470       0.71831  0.86430565992005E-01
     0.24470       0.72620  0.16995951942911E+00
     0.24470       0.73409  0.27252253814143E+00
     0.24470       0.74199  0.39864595265792E+00
     0.24470       0.74988  0.55408577851478E+00
     0.24470       0.75777  0.74609526469836E+00
     0.24470       0.76567  0.98375682797820E+00
     0.24470       0.77356  0.12783913942887E+01
     0.24470       0.78145  0.16440595723907E+01
     0.24470       0.78935  0.20981695322663E+01
     0.24470       0.79724  0.26622048832324E+01
     0.24470       0.80513  0.33625803070117E+01
     0.24470       0.81303  0.42316196958323E+01
     0.24470       0.82092  0.53086247289987E+01
     0.24470       0.82881  0.66409496207017E+01
     0.24470       0.83671  0.82848988548955E+01
     0.24470       0.84460  0.10306079191798E+02
     0.24470       0.85249  0.12778489107681E+02
     0.24470       0.86039  0.15780970317551E+02
     0.24470       0.86828  0.19388382479635E+02
     0.24470       0.87617  0.23652389617244E+02
     0.24470       0.88407  0.40000000000000E+11
     0.24470       0.89196  0.40000000000000E+11
     0.24470       0.89986  0.40000000000000E+11
     0.24470       0.90775  0.40000000000000E+11
     0.24470       0.91564  0.40000000000000E+11
     0.24470       0.92354  0.40000000000000E+11
     0.24470       0.93143  0.40000000000000E+11
     0.24470       0.93932  0.40000000000000E+11
     0.24470       0.94722  0.40000000000000E+11
     0.24470       0.95511  0.40000000000000E+11
     0.24470       0.96300  0.40000000000000E+11
     0.24470       0.97090  0.40000000000000E+11
     0.24470       0.97879  0.40000000000000E+11
     0.24470       0.98668  0.40000000000000E+11
     0.24470       0.99458  0.40000000000000E+11
     0.24470       1.00247  0.40000000000000E+11
     0.24470       1.01036  0.40000000000000E+11
     0.24470       1.01826  0.40000000000000E+11
     0.24470       1.02615  0.40000000000000E+11
     0.24470       1.03404  0.40000000000000E+11
     0.24470       1.04194  0.40000000000000E+11
     0.24470       1.04983  0.40000000000000E+11
     0.24470       1.05772  0.40000000000000E+11
     0.24470       1.06562  0.40000000000000E+11
     0.24470       1.07351  0.40000000000000E+11
     0.24470       1.08141  0.40000000000000E+11
     0.24470       1.08930  0.40000000000000E+11
     0.24470       1.09719  0.40000000000000E+11
     0.24470       1.10509  0.40000000000000E+11
     0.24470       1.11298  0.40000000000000E+11
     0.24470       1.12087  0.40000000000000E+11
     0.24470       1.12877  0.40000000000000E+11
     0.24470       1.13666  0.40000000000000E+11
     0.24470       1.14455  0.40000000000000E+11
     0.24470       1.15245  0.40000000000000E+11
     0.24470       1.16034  0.40000000000000E+11
     0.24470       1.16823  0.40000000000000E+11
     0.24470       1.17613  0.40000000000000E+11
     0.24470       1.18402  0.40000000000000E+11
     0.24470       1.19191  0.40000000000000E+11
     0.24470       1.19981  0.40000000000000E+11
     0.24470       1.20770  0.40000000000000E+11
     0.24470       1.21559  0.40000000000000E+11
     0.24470       1.22349  0.40000000000000E+11
     0.24470       1.23138  0.40000000000000E+11
     0.24470       1.23927  0.40000000000000E+11
     0.24470       1.24717  0.40000000000000E+11
     0.24470       1.25506  0.40000000000000E+11
     0.24470       1.26295  0.40000000000000E+11
     0.24470       1.27085  0.40000000000000E+11
     0.24470       1.27874  0.40000000000000E+11
     0.24470       1.28664  0.40000000000000E+11
     0.24470       1.29453  0.40000000000000E+11
     0.24470       1.30242  0.40000000000000E+11
     0.24470       1.31032  0.40000000000000E+11
     0.24470       1.31821  0.40000000000000E+11
     0.24470       1.32610  0.40000000000000E+11
     0.24470       1.33400  0.40000000000000E+11
     0.24470       1.34189  0.40000000000000E+11
     0.24470       1.34978  0.40000000000000E+11
     0.24470       1.35768  0.40000000000000E+11
     0.24470       1.36557  0.40000000000000E+11
     0.24470       1.37346  0.40000000000000E+11
     0.24470       1.38136  0.40000000000000E+11
     0.24470       1.38925  0.40000000000000E+11
     0.24470       1.39714  0.40000000000000E+11
     0.24470       1.40504  0.40000000000000E+11
     0.24470       1.41293  0.40000000000000E+11
     0.24470       1.42082  0.40000000000000E+11
     0.24470       1.42872  0.40000000000000E+11
     0.24470       1.43661  0.40000000000000E+11
     0.24470       1.44450  0.40000000000000E+11
     0.24470       1.45240  0.40000000000000E+11
     0.24470       1.46029  0.40000000000000E+11
     0.24470       1.46818  0.40000000000000E+11
     0.24470       1.47608  0.40000000000000E+11
     0.24470       1.48397  0.40000000000000E+11
     0.24470       1.49187  0.40000000000000E+11
     0.24470       1.49976  0.40000000000000E+11
     0.24470       1.50765  0.40000000000000E+11
     0.24470       1.51555  0.40000000000000E+11
     0.24470       1.52344  0.40000000000000E+11
     0.24470       1.53133  0.40000000000000E+11
     0.24470       1.53923  0.40000000000000E+11
     0.24470       1.54712  0.40000000000000E+11
     0.24470       1.55501  0.40000000000000E+11
     0.24470       1.56291  0.40000000000000E+11
     0.24470       1.57080  0.40000000000000E+11
     0.25259       0.00000  0.40000000000000E+11
     0.25259       0.00789  0.40000000000000E+11
     0.25259       0.01579  0.40000000000000E+11
     0.25259       0.02368  0.40000000000000E+11
     0.25259       0.03157  0.40000000000000E+11
     0.25259       0.03947  0.40000000000000E+11
     0.25259       0.04736  0.40000000000000E+11
     0.25259       0.05525  0.40000000000000E+11
     0.25259       0.06315  0.40000000000000E+11
     0.25259       0.07104  0.40000000000000E+11
     0.25259       0.07893  0.40000000000000E+11
     0.25259       0.08683  0.40000000000000E+11
     0.25259       0.09472  0.40000000000000E+11
     0.25259       0.10262  0.40000000000000E+11
     0.25259       0.11051  0.40000000000000E+11
     0.25259       0.11840  0.40000000000000E+11
     0.25259       0.12630  0.40000000000000E+11
     0.25259       0.13419  0.40000000000000E+11
     0.25259       0.14208  0.40000000000000E+11
     0.25259       0.14998  0.40000000000000E+11
     0.25259       0.15787  0.40000000000000E+11
     0.25259       0.16576  0.40000000000000E+11
     0.25259       0.17366  0.40000000000000E+11
     0.25259       0.18155  0.40000000000000E+11
     0.25259       0.18944  0.40000000000000E+11
     0.25259       0.19734  0.39750015293774E+03
     0.25259       0.20523  0.35753816474823E+03
     0.25259       0.21312  0.32173053935905E+03
     0.25259       0.22102  0.40000000000000E+11
     0.25259       0.22891  0.40000000000000E+11
     0.25259       0.23680  0.40000000000000E+11
     0.25259       0.24470  0.40000000000000E+11
     0.25259       0.25259  0.40000000000000E+11
     0.25259       0.26048  0.40000000000000E+11
     0.25259       0.26838  0.40000000000000E+11
     0.25259       0.27627  0.40000000000000E+11
     0.25259       0.28416  0.40000000000000E+11
     0.25259       0.29206  0.40000000000000E+11
     0.25259       0.29995  0.40000000000000E+11
     0.25259       0.30785  0.40000000000000E+11
     0.25259       0.31574  0.40000000000000E+11
     0.25259       0.32363  0.40000000000000E+11
     0.25259       0.33153  0.40000000000000E+11
     0.25259       0.33942  0.40000000000000E+11
     0.25259       0.34731  0.40000000000000E+11
     0.25259       0.35521  0.40000000000000E+11
     0.25259       0.36310  0.40000000000000E+11
     0.25259       0.37099  0.40000000000000E+11
     0.25259       0.37889  0.40000000000000E+11
     0.25259       0.38678  0.40000000000000E+11
     0.25259       0.39467  0.40000000000000E+11
     0.25259       0.40257  0.40000000000000E+11
     0.25259       0.41046  0.40000000000000E+11
     0.25259       0.41835  0.40000000000000E+11
     0.25259       0.42625  0.40000000000000E+11
     0.25259       0.43414  0.40000000000000E+11
     0.25259       0.44203  0.40000000000000E+11
     0.25259       0.44993  0.40000000000000E+11
     0.25259       0.45782  0.14278726285908E+02
     0.25259       0.46571  0.12259785491071E+02
     0.25259       0.47361  0.10434804230948E+02
     0.25259       0.48150  0.88082002997037E+01
     0.25259       0.48939  0.73757767571456E+01
     0.25259       0.49729  0.61274123142389E+01
     0.25259       0.50518  0.50492855587827E+01
     0.25259       0.51308  0.41256068130413E+01
     0.25259       0.52097  0.33398978945839E+01
     0.25259       0.52886  0.26758893357075E+01
     0.25259       0.53676  0.21181117586859E+01
     0.25259       0.54465  0.16522534160948E+01
     0.25259       0.55254  0.12653458960022E+01
     0.25259       0.56044  0.94582845872873E+00
     0.25259       0.56833  0.68353043153331E+00
     0.25259       0.57622  0.46960146139200E+00
     0.25259       0.58412  0.29641150617811E+00
     0.25259       0.59201  0.15743619054973E+00
     0.25259       0.59990  0.47138370294108E-01
     0.25259       0.60780  -.39146809013886E-01
     0.25259       0.61569  -.10531865187832E+00
     0.25259       0.62358  -.15460656244859E+00
     0.25259       0.63148  -.18965295578131E+00
     0.25259       0.63937  -.21258259193998E+00
     0.25259       0.64726  -.22505798334239E+00
     0.25259       0.65516  -.22832077738379E+00
     0.25259       0.66305  -.22321908774161E+00
     0.25259       0.67094  -.21022067596237E+00
     0.25259       0.67884  -.18941169064152E+00
     0.25259       0.68673  -.16048036256760E+00
     0.25259       0.69463  -.12268462867945E+00
     0.25259       0.70252  -.74802106623411E-01
     0.25259       0.71041  -.15060151663798E-01
     0.25259       0.71831  0.58957116705718E-01
     0.25259       0.72620  0.15042894447177E+00
     0.25259       0.73409  0.26345054759329E+00
     0.25259       0.74199  0.40322488126532E+00
     0.25259       0.74988  0.57630179499902E+00
     0.25259       0.75777  0.79087442937690E+00
     0.25259       0.76567  0.10571443274574E+01
     0.25259       0.77356  0.13877680939208E+01
     0.25259       0.78145  0.17983990889951E+01
     0.25259       0.78935  0.23083367703639E+01
     0.25259       0.79724  0.29412924121038E+01
     0.25259       0.80513  0.37262703752358E+01
     0.25259       0.81303  0.46985441061287E+01
     0.25259       0.82092  0.59006669871544E+01
     0.25259       0.82881  0.73833843881730E+01
     0.25259       0.83671  0.92061758788209E+01
     0.25259       0.84460  0.11436901439275E+02
     0.25259       0.85249  0.14149549296320E+02
     0.25259       0.86039  0.17418183917513E+02
     0.25259       0.86828  0.21303466736591E+02
     0.25259       0.87617  0.40000000000000E+11
     0.25259       0.88407  0.40000000000000E+11
     0.25259       0.89196  0.40000000000000E+11
     0.25259       0.89986  0.40000000000000E+11
     0.25259       0.90775  0.40000000000000E+11
     0.25259       0.91564  0.40000000000000E+11
     0.25259       0.92354  0.40000000000000E+11
     0.25259       0.93143  0.40000000000000E+11
     0.25259       0.93932  0.40000000000000E+11
     0.25259       0.94722  0.40000000000000E+11
     0.25259       0.95511  0.40000000000000E+11
     0.25259       0.96300  0.40000000000000E+11
     0.25259       0.97090  0.40000000000000E+11
     0.25259       0.97879  0.40000000000000E+11
     0.25259       0.98668  0.40000000000000E+11
     0.25259       0.99458  0.40000000000000E+11
     0.25259       1.00247  0.40000000000000E+11
     0.25259       1.01036  0.40000000000000E+11
     0.25259       1.01826  0.40000000000000E+11
     0.25259       1.02615  0.40000000000000E+11
     0.25259       1.03404  0.40000000000000E+11
     0.25259       1.04194  0.40000000000000E+11
     0.25259       1.04983  0.40000000000000E+11
     0.25259       1.05772  0.40000000000000E+11
     0.25259       1.06562  0.40000000000000E+11
     0.25259       1.07351  0.40000000000000E+11
     0.25259       1.08141  0.40000000000000E+11
     0.25259       1.08930  0.40000000000000E+11
     0.25259       1.09719  0.40000000000000E+11
     0.25259       1.10509  0.40000000000000E+11
     0.25259       1.11298  0.40000000000000E+11
     0.25259       1.12087  0.40000000000000E+11
     0.25259       1.12877  0.40000000000000E+11
     0.25259       1.13666  0.40000000000000E+11
     0.25259       1.14455  0.40000000000000E+11
     0.25259       1.15245  0.40000000000000E+11
     0.25259       1.16034  0.40000000000000E+11
     0.25259       1.16823  0.40000000000000E+11
     0.25259       1.17613  0.40000000000000E+11
     0.25259       1.18402  0.40000000000000E+11
     0.25259       1.19191  0.40000000000000E+11
     0.25259       1.19981  0.40000000000000E+11
     0.25259       1.20770  0.40000000000000E+11
     0.25259       1.21559  0.40000000000000E+11
     0.25259       1.22349  0.40000000000000E+11
     0.25259       1.23138  0.40000000000000E+11
     0.25259       1.23927  0.40000000000000E+11
     0.25259       1.24717  0.40000000000000E+11
     0.25259       1.25506  0.40000000000000E+11
     0.25259       1.26295  0.40000000000000E+11
     0.25259       1.27085  0.40000000000000E+11
     0.25259       1.27874  0.40000000000000E+11
     0.25259       1.28664  0.40000000000000E+11
     0.25259       1.29453  0.40000000000000E+11
     0.25259       1.30242  0.40000000000000E+11
     0.25259       1.31032  0.40000000000000E+11
     0.25259       1.31821  0.40000000000000E+11
     0.25259       1.32610  0.40000000000000E+11
     0.25259       1.33400  0.40000000000000E+11
     0.25259       1.34189  0.40000000000000E+11
     0.25259       1.34978  0.40000000000000E+11
     0.25259       1.35768  0.40000000000000E+11
     0.25259       1.36557  0.40000000000000E+11
     0.25259       1.37346  0.40000000000000E+11
     0.25259       1.38136  0.40000000000000E+11
     0.25259       1.38925  0.40000000000000E+11
     0.25259       1.39714  0.40000000000000E+11
     0.25259       1.40504  0.40000000000000E+11
     0.25259       1.41293  0.40000000000000E+11
     0.25259       1.42082  0.40000000000000E+11
     0.25259       1.42872  0.40000000000000E+11
     0.25259       1.43661  0.40000000000000E+11
     0.25259       1.44450  0.40000000000000E+11
     0.25259       1.45240  0.40000000000000E+11
     0.25259       1.46029  0.40000000000000E+11
     0.25259       1.46818  0.40000000000000E+11
     0.25259       1.47608  0.40000000000000E+11
     0.25259       1.48397  0.40000000000000E+11
     0.25259       1.49187  0.40000000000000E+11
     0.25259       1.49976  0.40000000000000E+11
     0.25259       1.50765  0.40000000000000E+11
     0.25259       1.51555  0.40000000000000E+11
     0.25259       1.52344  0.40000000000000E+11
     0.25259       1.53133  0.40000000000000E+11
     0.25259       1.53923  0.40000000000000E+11
     0.25259       1.54712  0.40000000000000E+11
     0.25259       1.55501  0.40000000000000E+11
     0.25259       1.56291  0.40000000000000E+11
     0.25259       1.57080  0.40000000000000E+11
     0.26048       0.00000  0.40000000000000E+11
     0.26048       0.00789  0.40000000000000E+11
     0.26048       0.01579  0.40000000000000E+11
     0.26048       0.02368  0.40000000000000E+11
     0.26048       0.03157  0.40000000000000E+11
     0.26048       0.03947  0.40000000000000E+11
     0.26048       0.04736  0.40000000000000E+11
     0.26048       0.05525  0.40000000000000E+11
     0.26048       0.06315  0.40000000000000E+11
     0.26048       0.07104  0.40000000000000E+11
     0.26048       0.07893  0.40000000000000E+11
     0.26048       0.08683  0.40000000000000E+11
     0.26048       0.09472  0.40000000000000E+11
     0.26048       0.10262  0.40000000000000E+11
     0.26048       0.11051  0.40000000000000E+11
     0.26048       0.11840  0.40000000000000E+11
     0.26048       0.12630  0.40000000000000E+11
     0.26048       0.13419  0.40000000000000E+11
     0.26048       0.14208  0.40000000000000E+11
     0.26048       0.14998  0.40000000000000E+11
     0.26048       0.15787  0.40000000000000E+11
     0.26048       0.16576  0.40000000000000E+11
     0.26048       0.17366  0.40000000000000E+11
     0.26048       0.18155  0.40000000000000E+11
     0.26048       0.18944  0.40000000000000E+11
     0.26048       0.19734  0.35587215492035E+03
     0.26048       0.20523  0.32058299633364E+03
     0.26048       0.21312  0.40000000000000E+11
     0.26048       0.22102  0.40000000000000E+11
     0.26048       0.22891  0.40000000000000E+11
     0.26048       0.23680  0.40000000000000E+11
     0.26048       0.24470  0.40000000000000E+11
     0.26048       0.25259  0.40000000000000E+11
     0.26048       0.26048  0.40000000000000E+11
     0.26048       0.26838  0.40000000000000E+11
     0.26048       0.27627  0.40000000000000E+11
     0.26048       0.28416  0.40000000000000E+11
     0.26048       0.29206  0.40000000000000E+11
     0.26048       0.29995  0.40000000000000E+11
     0.26048       0.30785  0.40000000000000E+11
     0.26048       0.31574  0.40000000000000E+11
     0.26048       0.32363  0.40000000000000E+11
     0.26048       0.33153  0.40000000000000E+11
     0.26048       0.33942  0.40000000000000E+11
     0.26048       0.34731  0.40000000000000E+11
     0.26048       0.35521  0.40000000000000E+11
     0.26048       0.36310  0.40000000000000E+11
     0.26048       0.37099  0.40000000000000E+11
     0.26048       0.37889  0.40000000000000E+11
     0.26048       0.38678  0.40000000000000E+11
     0.26048       0.39467  0.40000000000000E+11
     0.26048       0.40257  0.40000000000000E+11
     0.26048       0.41046  0.40000000000000E+11
     0.26048       0.41835  0.40000000000000E+11
     0.26048       0.42625  0.40000000000000E+11
     0.26048       0.43414  0.40000000000000E+11
     0.26048       0.44203  0.40000000000000E+11
     0.26048       0.44993  0.13853321785014E+02
     0.26048       0.45782  0.11854369228442E+02
     0.26048       0.46571  0.10059972423741E+02
     0.26048       0.47361  0.84693479993064E+01
     0.26048       0.48150  0.70746666414963E+01
     0.26048       0.48939  0.58633890338018E+01
     0.26048       0.49729  0.48201806771227E+01
     0.26048       0.50518  0.39283905483021E+01
     0.26048       0.51308  0.31711328156713E+01
     0.26048       0.52097  0.25320344609480E+01
     0.26048       0.52886  0.19957169297554E+01
     0.26048       0.53676  0.15480753564763E+01
     0.26048       0.54465  0.11764099072481E+01
     0.26048       0.55254  0.86945355037000E+00
     0.26048       0.56044  0.61733080379784E+00
     0.26048       0.56833  0.41147350936784E+00
     0.26048       0.57622  0.24451269188160E+00
     0.26048       0.58412  0.11016004131638E+00
     0.26048       0.59201  0.30883377296002E-02
     0.26048       0.59990  -.81182995671403E-01
     0.26048       0.60780  -.14639329129537E+00
     0.26048       0.61569  -.19563465768508E+00
     0.26048       0.62358  -.23143336783601E+00
     0.26048       0.63148  -.25581805316050E+00
     0.26048       0.63937  -.27037454804683E+00
     0.26048       0.64726  -.27628742609985E+00
     0.26048       0.65516  -.27436830630490E+00
     0.26048       0.66305  -.26507091966690E+00
     0.26048       0.67094  -.24849273410044E+00
     0.26048       0.67884  -.22436264588116E+00
     0.26048       0.68673  -.19201385944831E+00
     0.26048       0.69463  -.15034058696897E+00
     0.26048       0.70252  -.97736593698192E-01
     0.26048       0.71041  -.32012881422325E-01
     0.26048       0.71831  0.49709073138660E-01
     0.26048       0.72620  0.15113313534796E+00
     0.26048       0.73409  0.27695917705678E+00
     0.26048       0.74199  0.43309570354867E+00
     0.26048       0.74988  0.62692298193148E+00
     0.26048       0.75777  0.86761664219427E+00
     0.26048       0.76567  0.11665429802568E+01
     0.26048       0.77356  0.15377379335221E+01
     0.26048       0.78145  0.19984813001118E+01
     0.26048       0.78935  0.25699751168357E+01
     0.26048       0.79724  0.32781282149232E+01
     0.26048       0.80513  0.41544343185438E+01
     0.26048       0.81303  0.52369023767954E+01
     0.26048       0.82092  0.65709438940986E+01
     0.26048       0.82881  0.82100224828928E+01
     0.26048       0.83671  0.10215688258462E+02
     0.26048       0.84460  0.12656283989833E+02
     0.26048       0.85249  0.15602987532869E+02
     0.26048       0.86039  0.19120685558928E+02
     0.26048       0.86828  0.23248936603942E+02
     0.26048       0.87617  0.40000000000000E+11
     0.26048       0.88407  0.40000000000000E+11
     0.26048       0.89196  0.40000000000000E+11
     0.26048       0.89986  0.40000000000000E+11
     0.26048       0.90775  0.40000000000000E+11
     0.26048       0.91564  0.40000000000000E+11
     0.26048       0.92354  0.40000000000000E+11
     0.26048       0.93143  0.40000000000000E+11
     0.26048       0.93932  0.40000000000000E+11
     0.26048       0.94722  0.40000000000000E+11
     0.26048       0.95511  0.40000000000000E+11
     0.26048       0.96300  0.40000000000000E+11
     0.26048       0.97090  0.40000000000000E+11
     0.26048       0.97879  0.40000000000000E+11
     0.26048       0.98668  0.40000000000000E+11
     0.26048       0.99458  0.40000000000000E+11
     0.26048       1.00247  0.40000000000000E+11
     0.26048       1.01036  0.40000000000000E+11
     0.26048       1.01826  0.40000000000000E+11
     0.26048       1.02615  0.40000000000000E+11
     0.26048       1.03404  0.40000000000000E+11
     0.26048       1.04194  0.40000000000000E+11
     0.26048       1.04983  0.40000000000000E+11
     0.26048       1.05772  0.40000000000000E+11
     0.26048       1.06562  0.40000000000000E+11
     0.26048       1.07351  0.40000000000000E+11
     0.26048       1.08141  0.40000000000000E+11
     0.26048       1.08930  0.40000000000000E+11
     0.26048       1.09719  0.40000000000000E+11
     0.26048       1.10509  0.40000000000000E+11
     0.26048       1.11298  0.40000000000000E+11
     0.26048       1.12087  0.40000000000000E+11
     0.26048       1.12877  0.40000000000000E+11
     0.26048       1.13666  0.40000000000000E+11
     0.26048       1.14455  0.40000000000000E+11
     0.26048       1.15245  0.40000000000000E+11
     0.26048       1.16034  0.40000000000000E+11
     0.26048       1.16823  0.40000000000000E+11
     0.26048       1.17613  0.40000000000000E+11
     0.26048       1.18402  0.40000000000000E+11
     0.26048       1.19191  0.40000000000000E+11
     0.26048       1.19981  0.40000000000000E+11
     0.26048       1.20770  0.40000000000000E+11
     0.26048       1.21559  0.40000000000000E+11
     0.26048       1.22349  0.40000000000000E+11
     0.26048       1.23138  0.40000000000000E+11
     0.26048       1.23927  0.40000000000000E+11
     0.26048       1.24717  0.40000000000000E+11
     0.26048       1.25506  0.40000000000000E+11
     0.26048       1.26295  0.40000000000000E+11
     0.26048       1.27085  0.40000000000000E+11
     0.26048       1.27874  0.40000000000000E+11
     0.26048       1.28664  0.40000000000000E+11
     0.26048       1.29453  0.40000000000000E+11
     0.26048       1.30242  0.40000000000000E+11
     0.26048       1.31032  0.40000000000000E+11
     0.26048       1.31821  0.40000000000000E+11
     0.26048       1.32610  0.40000000000000E+11
     0.26048       1.33400  0.40000000000000E+11
     0.26048       1.34189  0.40000000000000E+11
     0.26048       1.34978  0.40000000000000E+11
     0.26048       1.35768  0.40000000000000E+11
     0.26048       1.36557  0.40000000000000E+11
     0.26048       1.37346  0.40000000000000E+11
     0.26048       1.38136  0.40000000000000E+11
     0.26048       1.38925  0.40000000000000E+11
     0.26048       1.39714  0.40000000000000E+11
     0.26048       1.40504  0.40000000000000E+11
     0.26048       1.41293  0.40000000000000E+11
     0.26048       1.42082  0.40000000000000E+11
     0.26048       1.42872  0.40000000000000E+11
     0.26048       1.43661  0.40000000000000E+11
     0.26048       1.44450  0.40000000000000E+11
     0.26048       1.45240  0.40000000000000E+11
     0.26048       1.46029  0.40000000000000E+11
     0.26048       1.46818  0.40000000000000E+11
     0.26048       1.47608  0.40000000000000E+11
     0.26048       1.48397  0.40000000000000E+11
     0.26048       1.49187  0.40000000000000E+11
     0.26048       1.49976  0.40000000000000E+11
     0.26048       1.50765  0.40000000000000E+11
     0.26048       1.51555  0.40000000000000E+11
     0.26048       1.52344  0.40000000000000E+11
     0.26048       1.53133  0.40000000000000E+11
     0.26048       1.53923  0.40000000000000E+11
     0.26048       1.54712  0.40000000000000E+11
     0.26048       1.55501  0.40000000000000E+11
     0.26048       1.56291  0.40000000000000E+11
     0.26048       1.57080  0.40000000000000E+11
     0.26838       0.00000  0.40000000000000E+11
     0.26838       0.00789  0.40000000000000E+11
     0.26838       0.01579  0.40000000000000E+11
     0.26838       0.02368  0.40000000000000E+11
     0.26838       0.03157  0.40000000000000E+11
     0.26838       0.03947  0.40000000000000E+11
     0.26838       0.04736  0.40000000000000E+11
     0.26838       0.05525  0.40000000000000E+11
     0.26838       0.06315  0.40000000000000E+11
     0.26838       0.07104  0.40000000000000E+11
     0.26838       0.07893  0.40000000000000E+11
     0.26838       0.08683  0.40000000000000E+11
     0.26838       0.09472  0.40000000000000E+11
     0.26838       0.10262  0.40000000000000E+11
     0.26838       0.11051  0.40000000000000E+11
     0.26838       0.11840  0.40000000000000E+11
     0.26838       0.12630  0.40000000000000E+11
     0.26838       0.13419  0.40000000000000E+11
     0.26838       0.14208  0.40000000000000E+11
     0.26838       0.14998  0.40000000000000E+11
     0.26838       0.15787  0.40000000000000E+11
     0.26838       0.16576  0.40000000000000E+11
     0.26838       0.17366  0.40000000000000E+11
     0.26838       0.18155  0.40000000000000E+11
     0.26838       0.18944  0.35372987431339E+03
     0.26838       0.19734  0.31904399938583E+03
     0.26838       0.20523  0.40000000000000E+11
     0.26838       0.21312  0.40000000000000E+11
     0.26838       0.22102  0.40000000000000E+11
     0.26838       0.22891  0.40000000000000E+11
     0.26838       0.23680  0.40000000000000E+11
     0.26838       0.24470  0.40000000000000E+11
     0.26838       0.25259  0.40000000000000E+11
     0.26838       0.26048  0.40000000000000E+11
     0.26838       0.26838  0.40000000000000E+11
     0.26838       0.27627  0.40000000000000E+11
     0.26838       0.28416  0.40000000000000E+11
     0.26838       0.29206  0.40000000000000E+11
     0.26838       0.29995  0.40000000000000E+11
     0.26838       0.30785  0.40000000000000E+11
     0.26838       0.31574  0.40000000000000E+11
     0.26838       0.32363  0.40000000000000E+11
     0.26838       0.33153  0.40000000000000E+11
     0.26838       0.33942  0.40000000000000E+11
     0.26838       0.34731  0.40000000000000E+11
     0.26838       0.35521  0.40000000000000E+11
     0.26838       0.36310  0.40000000000000E+11
     0.26838       0.37099  0.40000000000000E+11
     0.26838       0.37889  0.40000000000000E+11
     0.26838       0.38678  0.40000000000000E+11
     0.26838       0.39467  0.40000000000000E+11
     0.26838       0.40257  0.40000000000000E+11
     0.26838       0.41046  0.40000000000000E+11
     0.26838       0.41835  0.40000000000000E+11
     0.26838       0.42625  0.40000000000000E+11
     0.26838       0.43414  0.15631395507403E+02
     0.26838       0.44203  0.13441752897490E+02
     0.26838       0.44993  0.11463671207534E+02
     0.26838       0.45782  0.96996133952623E+01
     0.26838       0.46571  0.81440820037266E+01
     0.26838       0.47361  0.67859445242104E+01
     0.26838       0.48150  0.56104575693969E+01
     0.26838       0.48939  0.46009062606343E+01
     0.26838       0.49729  0.37398553964175E+01
     0.26838       0.50518  0.30100518583170E+01
     0.26838       0.51308  0.23950358766337E+01
     0.26838       0.52097  0.18795220616645E+01
     0.26838       0.52886  0.14496064071701E+01
     0.26838       0.53676  0.10928472293497E+01
     0.26838       0.54465  0.79825884816331E+00
     0.26838       0.55254  0.55624816063592E+00
     0.26838       0.56044  0.35851674529703E+00
     0.26838       0.56833  0.19794497289360E+00
     0.26838       0.57622  0.68469740241542E-01
     0.26838       0.58412  -.35036261947117E-01
     0.26838       0.59201  -.11687858242184E+00
     0.26838       0.59990  -.18064515611914E+00
     0.26838       0.60780  -.22929875523838E+00
     0.26838       0.61569  -.26525685942284E+00
     0.26838       0.62358  -.29045864332284E+00
     0.26838       0.63148  -.30641911167603E+00
     0.26838       0.63937  -.31427055807456E+00
     0.26838       0.64726  -.31479153057116E+00
     0.26838       0.65516  -.30842338635258E+00
     0.26838       0.66305  -.29527432743521E+00
     0.26838       0.67094  -.27511053828942E+00
     0.26838       0.67884  -.24733369531706E+00
     0.26838       0.68673  -.21094368224997E+00
     0.26838       0.69463  -.16448481587825E+00
     0.26838       0.70252  -.10597325188690E+00
     0.26838       0.71041  -.32802489526100E-01
     0.26838       0.71831  0.58376982869051E-01
     0.26838       0.72620  0.17180886515246E+00
     0.26838       0.73409  0.31281913505295E+00
     0.26838       0.74199  0.48804835548960E+00
     0.26838       0.74988  0.70573673985563E+00
     0.26838       0.75777  0.97607163091104E+00
     0.26838       0.76567  0.13116077845271E+01
     0.26838       0.77356  0.17277707368013E+01
     0.26838       0.78145  0.22434517422570E+01
     0.26838       0.78935  0.28816978461992E+01
     0.26838       0.79724  0.36704900489185E+01
     0.26838       0.80513  0.46435817686967E+01
     0.26838       0.81303  0.58413310418158E+01
     0.26838       0.82092  0.73113891005479E+01
     0.26838       0.82881  0.91089799077649E+01
     0.26838       0.83671  0.11296273772629E+02
     0.26838       0.84460  0.13939937584825E+02
     0.26838       0.85249  0.17105172076799E+02
     0.26838       0.86039  0.20843108809671E+02
     0.26838       0.86828  0.25165715359211E+02
     0.26838       0.87617  0.40000000000000E+11
     0.26838       0.88407  0.40000000000000E+11
     0.26838       0.89196  0.40000000000000E+11
     0.26838       0.89986  0.40000000000000E+11
     0.26838       0.90775  0.40000000000000E+11
     0.26838       0.91564  0.40000000000000E+11
     0.26838       0.92354  0.40000000000000E+11
     0.26838       0.93143  0.40000000000000E+11
     0.26838       0.93932  0.40000000000000E+11
     0.26838       0.94722  0.40000000000000E+11
     0.26838       0.95511  0.40000000000000E+11
     0.26838       0.96300  0.40000000000000E+11
     0.26838       0.97090  0.40000000000000E+11
     0.26838       0.97879  0.40000000000000E+11
     0.26838       0.98668  0.40000000000000E+11
     0.26838       0.99458  0.40000000000000E+11
     0.26838       1.00247  0.40000000000000E+11
     0.26838       1.01036  0.40000000000000E+11
     0.26838       1.01826  0.40000000000000E+11
     0.26838       1.02615  0.40000000000000E+11
     0.26838       1.03404  0.40000000000000E+11
     0.26838       1.04194  0.40000000000000E+11
     0.26838       1.04983  0.40000000000000E+11
     0.26838       1.05772  0.40000000000000E+11
     0.26838       1.06562  0.40000000000000E+11
     0.26838       1.07351  0.40000000000000E+11
     0.26838       1.08141  0.40000000000000E+11
     0.26838       1.08930  0.40000000000000E+11
     0.26838       1.09719  0.40000000000000E+11
     0.26838       1.10509  0.40000000000000E+11
     0.26838       1.11298  0.40000000000000E+11
     0.26838       1.12087  0.40000000000000E+11
     0.26838       1.12877  0.40000000000000E+11
     0.26838       1.13666  0.40000000000000E+11
     0.26838       1.14455  0.40000000000000E+11
     0.26838       1.15245  0.40000000000000E+11
     0.26838       1.16034  0.40000000000000E+11
     0.26838       1.16823  0.40000000000000E+11
     0.26838       1.17613  0.40000000000000E+11
     0.26838       1.18402  0.40000000000000E+11
     0.26838       1.19191  0.40000000000000E+11
     0.26838       1.19981  0.40000000000000E+11
     0.26838       1.20770  0.40000000000000E+11
     0.26838       1.21559  0.40000000000000E+11
     0.26838       1.22349  0.40000000000000E+11
     0.26838       1.23138  0.40000000000000E+11
     0.26838       1.23927  0.40000000000000E+11
     0.26838       1.24717  0.40000000000000E+11
     0.26838       1.25506  0.40000000000000E+11
     0.26838       1.26295  0.40000000000000E+11
     0.26838       1.27085  0.40000000000000E+11
     0.26838       1.27874  0.40000000000000E+11
     0.26838       1.28664  0.40000000000000E+11
     0.26838       1.29453  0.40000000000000E+11
     0.26838       1.30242  0.40000000000000E+11
     0.26838       1.31032  0.40000000000000E+11
     0.26838       1.31821  0.40000000000000E+11
     0.26838       1.32610  0.40000000000000E+11
     0.26838       1.33400  0.40000000000000E+11
     0.26838       1.34189  0.40000000000000E+11
     0.26838       1.34978  0.40000000000000E+11
     0.26838       1.35768  0.40000000000000E+11
     0.26838       1.36557  0.40000000000000E+11
     0.26838       1.37346  0.40000000000000E+11
     0.26838       1.38136  0.40000000000000E+11
     0.26838       1.38925  0.40000000000000E+11
     0.26838       1.39714  0.40000000000000E+11
     0.26838       1.40504  0.40000000000000E+11
     0.26838       1.41293  0.40000000000000E+11
     0.26838       1.42082  0.40000000000000E+11
     0.26838       1.42872  0.40000000000000E+11
     0.26838       1.43661  0.40000000000000E+11
     0.26838       1.44450  0.40000000000000E+11
     0.26838       1.45240  0.40000000000000E+11
     0.26838       1.46029  0.40000000000000E+11
     0.26838       1.46818  0.40000000000000E+11
     0.26838       1.47608  0.40000000000000E+11
     0.26838       1.48397  0.40000000000000E+11
     0.26838       1.49187  0.40000000000000E+11
     0.26838       1.49976  0.40000000000000E+11
     0.26838       1.50765  0.40000000000000E+11
     0.26838       1.51555  0.40000000000000E+11
     0.26838       1.52344  0.40000000000000E+11
     0.26838       1.53133  0.40000000000000E+11
     0.26838       1.53923  0.40000000000000E+11
     0.26838       1.54712  0.40000000000000E+11
     0.26838       1.55501  0.40000000000000E+11
     0.26838       1.56291  0.40000000000000E+11
     0.26838       1.57080  0.40000000000000E+11
     0.27627       0.00000  0.40000000000000E+11
     0.27627       0.00789  0.40000000000000E+11
     0.27627       0.01579  0.40000000000000E+11
     0.27627       0.02368  0.40000000000000E+11
     0.27627       0.03157  0.40000000000000E+11
     0.27627       0.03947  0.40000000000000E+11
     0.27627       0.04736  0.40000000000000E+11
     0.27627       0.05525  0.40000000000000E+11
     0.27627       0.06315  0.40000000000000E+11
     0.27627       0.07104  0.40000000000000E+11
     0.27627       0.07893  0.40000000000000E+11
     0.27627       0.08683  0.40000000000000E+11
     0.27627       0.09472  0.40000000000000E+11
     0.27627       0.10262  0.40000000000000E+11
     0.27627       0.11051  0.40000000000000E+11
     0.27627       0.11840  0.40000000000000E+11
     0.27627       0.12630  0.40000000000000E+11
     0.27627       0.13419  0.40000000000000E+11
     0.27627       0.14208  0.40000000000000E+11
     0.27627       0.14998  0.40000000000000E+11
     0.27627       0.15787  0.40000000000000E+11
     0.27627       0.16576  0.40000000000000E+11
     0.27627       0.17366  0.40000000000000E+11
     0.27627       0.18155  0.35111222168466E+03
     0.27627       0.18944  0.31710705429972E+03
     0.27627       0.19734  0.40000000000000E+11
     0.27627       0.20523  0.40000000000000E+11
     0.27627       0.21312  0.40000000000000E+11
     0.27627       0.22102  0.40000000000000E+11
     0.27627       0.22891  0.40000000000000E+11
     0.27627       0.23680  0.40000000000000E+11
     0.27627       0.24470  0.40000000000000E+11
     0.27627       0.25259  0.40000000000000E+11
     0.27627       0.26048  0.40000000000000E+11
     0.27627       0.26838  0.40000000000000E+11
     0.27627       0.27627  0.40000000000000E+11
     0.27627       0.28416  0.40000000000000E+11
     0.27627       0.29206  0.40000000000000E+11
     0.27627       0.29995  0.40000000000000E+11
     0.27627       0.30785  0.40000000000000E+11
     0.27627       0.31574  0.40000000000000E+11
     0.27627       0.32363  0.40000000000000E+11
     0.27627       0.33153  0.40000000000000E+11
     0.27627       0.33942  0.40000000000000E+11
     0.27627       0.34731  0.40000000000000E+11
     0.27627       0.35521  0.40000000000000E+11
     0.27627       0.36310  0.40000000000000E+11
     0.27627       0.37099  0.40000000000000E+11
     0.27627       0.37889  0.40000000000000E+11
     0.27627       0.38678  0.40000000000000E+11
     0.27627       0.39467  0.40000000000000E+11
     0.27627       0.40257  0.40000000000000E+11
     0.27627       0.41046  0.40000000000000E+11
     0.27627       0.41835  0.40000000000000E+11
     0.27627       0.42625  0.15231842239309E+02
     0.27627       0.43414  0.13048747293012E+02
     0.27627       0.44203  0.11091475078703E+02
     0.27627       0.44993  0.93567263526004E+01
     0.27627       0.45782  0.78347556821119E+01
     0.27627       0.46571  0.65114348101926E+01
     0.27627       0.47361  0.53700098196010E+01
     0.27627       0.48150  0.43924999721715E+01
     0.27627       0.48939  0.35607473685208E+01
     0.27627       0.49729  0.28571587198316E+01
     0.27627       0.50518  0.22651932823909E+01
     0.27627       0.51308  0.17696521012829E+01
     0.27627       0.52097  0.13568186076956E+01
     0.27627       0.52886  0.10144928542705E+01
     0.27627       0.53676  0.73195335897706E+00
     0.27627       0.54465  0.49987278638330E+00
     0.27627       0.55254  0.31020703307390E+00
     0.27627       0.56044  0.15607184425421E+00
     0.27627       0.56833  0.31616818312502E-01
     0.27627       0.57622  -.68096588728032E-01
     0.27627       0.58412  -.14720884034456E+00
     0.27627       0.59201  -.20916537257602E+00
     0.27627       0.59990  -.25680760162429E+00
     0.27627       0.60780  -.29245134745553E+00
     0.27627       0.61569  -.31795261814487E+00
     0.27627       0.62358  -.33476096210342E+00
     0.27627       0.63148  -.34396069545629E+00
     0.27627       0.63937  -.34630029156954E+00
     0.27627       0.64726  -.34221010722872E+00
     0.27627       0.65516  -.33180843243079E+00
     0.27627       0.66305  -.31489559663508E+00
     0.27627       0.67094  -.29093554533889E+00
     0.27627       0.67884  -.25902391364082E+00
     0.27627       0.68673  -.21784116112539E+00
     0.27627       0.69463  -.16558878599358E+00
     0.27627       0.70252  -.99905996521534E-01
     0.27627       0.71041  -.17763476989168E-01
     0.27627       0.71831  0.84669959769295E-01
     0.27627       0.72620  0.21219298357225E+00
     0.27627       0.73409  0.37077578850086E+00
     0.27627       0.74199  0.56780976733557E+00
     0.27627       0.74988  0.81241096971166E+00
     0.27627       0.75777  0.11157861592222E+01
     0.27627       0.76567  0.14916703147303E+01
     0.27627       0.77356  0.19568432059014E+01
     0.27627       0.78145  0.25317291570493E+01
     0.27627       0.78935  0.32410764807812E+01
     0.27627       0.79724  0.41146981861515E+01
     0.27627       0.80513  0.51882280347628E+01
     0.27627       0.81303  0.65037964017297E+01
     0.27627       0.82092  0.81104420903047E+01
     0.27627       0.82881  0.10063919645508E+02
     0.27627       0.83671  0.12425283290276E+02
     0.27627       0.84460  0.15257130083242E+02
     0.27627       0.85249  0.18615482763446E+02
     0.27627       0.86039  0.22533638379711E+02
     0.27627       0.86828  0.40000000000000E+11
     0.27627       0.87617  0.40000000000000E+11
     0.27627       0.88407  0.40000000000000E+11
     0.27627       0.89196  0.40000000000000E+11
     0.27627       0.89986  0.40000000000000E+11
     0.27627       0.90775  0.40000000000000E+11
     0.27627       0.91564  0.40000000000000E+11
     0.27627       0.92354  0.40000000000000E+11
     0.27627       0.93143  0.40000000000000E+11
     0.27627       0.93932  0.40000000000000E+11
     0.27627       0.94722  0.40000000000000E+11
     0.27627       0.95511  0.40000000000000E+11
     0.27627       0.96300  0.40000000000000E+11
     0.27627       0.97090  0.40000000000000E+11
     0.27627       0.97879  0.40000000000000E+11
     0.27627       0.98668  0.40000000000000E+11
     0.27627       0.99458  0.40000000000000E+11
     0.27627       1.00247  0.40000000000000E+11
     0.27627       1.01036  0.40000000000000E+11
     0.27627       1.01826  0.40000000000000E+11
     0.27627       1.02615  0.40000000000000E+11
     0.27627       1.03404  0.40000000000000E+11
     0.27627       1.04194  0.40000000000000E+11
     0.27627       1.04983  0.40000000000000E+11
     0.27627       1.05772  0.40000000000000E+11
     0.27627       1.06562  0.40000000000000E+11
     0.27627       1.07351  0.40000000000000E+11
     0.27627       1.08141  0.40000000000000E+11
     0.27627       1.08930  0.40000000000000E+11
     0.27627       1.09719  0.40000000000000E+11
     0.27627       1.10509  0.40000000000000E+11
     0.27627       1.11298  0.40000000000000E+11
     0.27627       1.12087  0.40000000000000E+11
     0.27627       1.12877  0.40000000000000E+11
     0.27627       1.13666  0.40000000000000E+11
     0.27627       1.14455  0.40000000000000E+11
     0.27627       1.15245  0.40000000000000E+11
     0.27627       1.16034  0.40000000000000E+11
     0.27627       1.16823  0.40000000000000E+11
     0.27627       1.17613  0.40000000000000E+11
     0.27627       1.18402  0.40000000000000E+11
     0.27627       1.19191  0.40000000000000E+11
     0.27627       1.19981  0.40000000000000E+11
     0.27627       1.20770  0.40000000000000E+11
     0.27627       1.21559  0.40000000000000E+11
     0.27627       1.22349  0.40000000000000E+11
     0.27627       1.23138  0.40000000000000E+11
     0.27627       1.23927  0.40000000000000E+11
     0.27627       1.24717  0.40000000000000E+11
     0.27627       1.25506  0.40000000000000E+11
     0.27627       1.26295  0.40000000000000E+11
     0.27627       1.27085  0.40000000000000E+11
     0.27627       1.27874  0.40000000000000E+11
     0.27627       1.28664  0.40000000000000E+11
     0.27627       1.29453  0.40000000000000E+11
     0.27627       1.30242  0.40000000000000E+11
     0.27627       1.31032  0.40000000000000E+11
     0.27627       1.31821  0.40000000000000E+11
     0.27627       1.32610  0.40000000000000E+11
     0.27627       1.33400  0.40000000000000E+11
     0.27627       1.34189  0.40000000000000E+11
     0.27627       1.34978  0.40000000000000E+11
     0.27627       1.35768  0.40000000000000E+11
     0.27627       1.36557  0.40000000000000E+11
     0.27627       1.37346  0.40000000000000E+11
     0.27627       1.38136  0.40000000000000E+11
     0.27627       1.38925  0.40000000000000E+11
     0.27627       1.39714  0.40000000000000E+11
     0.27627       1.40504  0.40000000000000E+11
     0.27627       1.41293  0.40000000000000E+11
     0.27627       1.42082  0.40000000000000E+11
     0.27627       1.42872  0.40000000000000E+11
     0.27627       1.43661  0.40000000000000E+11
     0.27627       1.44450  0.40000000000000E+11
     0.27627       1.45240  0.40000000000000E+11
     0.27627       1.46029  0.40000000000000E+11
     0.27627       1.46818  0.40000000000000E+11
     0.27627       1.47608  0.40000000000000E+11
     0.27627       1.48397  0.40000000000000E+11
     0.27627       1.49187  0.40000000000000E+11
     0.27627       1.49976  0.40000000000000E+11
     0.27627       1.50765  0.40000000000000E+11
     0.27627       1.51555  0.40000000000000E+11
     0.27627       1.52344  0.40000000000000E+11
     0.27627       1.53133  0.40000000000000E+11
     0.27627       1.53923  0.40000000000000E+11
     0.27627       1.54712  0.40000000000000E+11
     0.27627       1.55501  0.40000000000000E+11
     0.27627       1.56291  0.40000000000000E+11
     0.27627       1.57080  0.40000000000000E+11
     0.28416       0.00000  0.40000000000000E+11
     0.28416       0.00789  0.40000000000000E+11
     0.28416       0.01579  0.40000000000000E+11
     0.28416       0.02368  0.40000000000000E+11
     0.28416       0.03157  0.40000000000000E+11
     0.28416       0.03947  0.40000000000000E+11
     0.28416       0.04736  0.40000000000000E+11
     0.28416       0.05525  0.40000000000000E+11
     0.28416       0.06315  0.40000000000000E+11
     0.28416       0.07104  0.40000000000000E+11
     0.28416       0.07893  0.40000000000000E+11
     0.28416       0.08683  0.40000000000000E+11
     0.28416       0.09472  0.40000000000000E+11
     0.28416       0.10262  0.40000000000000E+11
     0.28416       0.11051  0.40000000000000E+11
     0.28416       0.11840  0.40000000000000E+11
     0.28416       0.12630  0.40000000000000E+11
     0.28416       0.13419  0.40000000000000E+11
     0.28416       0.14208  0.40000000000000E+11
     0.28416       0.14998  0.40000000000000E+11
     0.28416       0.15787  0.40000000000000E+11
     0.28416       0.16576  0.40000000000000E+11
     0.28416       0.17366  0.40000000000000E+11
     0.28416       0.18155  0.31476539925725E+03
     0.28416       0.18944  0.40000000000000E+11
     0.28416       0.19734  0.40000000000000E+11
     0.28416       0.20523  0.40000000000000E+11
     0.28416       0.21312  0.40000000000000E+11
     0.28416       0.22102  0.40000000000000E+11
     0.28416       0.22891  0.40000000000000E+11
     0.28416       0.23680  0.40000000000000E+11
     0.28416       0.24470  0.40000000000000E+11
     0.28416       0.25259  0.40000000000000E+11
     0.28416       0.26048  0.40000000000000E+11
     0.28416       0.26838  0.40000000000000E+11
     0.28416       0.27627  0.40000000000000E+11
     0.28416       0.28416  0.40000000000000E+11
     0.28416       0.29206  0.40000000000000E+11
     0.28416       0.29995  0.40000000000000E+11
     0.28416       0.30785  0.40000000000000E+11
     0.28416       0.31574  0.40000000000000E+11
     0.28416       0.32363  0.40000000000000E+11
     0.28416       0.33153  0.40000000000000E+11
     0.28416       0.33942  0.40000000000000E+11
     0.28416       0.34731  0.40000000000000E+11
     0.28416       0.35521  0.40000000000000E+11
     0.28416       0.36310  0.40000000000000E+11
     0.28416       0.37099  0.40000000000000E+11
     0.28416       0.37889  0.40000000000000E+11
     0.28416       0.38678  0.40000000000000E+11
     0.28416       0.39467  0.40000000000000E+11
     0.28416       0.40257  0.40000000000000E+11
     0.28416       0.41046  0.40000000000000E+11
     0.28416       0.41835  0.14854851319024E+02
     0.28416       0.42625  0.12678778111366E+02
     0.28416       0.43414  0.10741332523730E+02
     0.28416       0.44203  0.90341077979366E+01
     0.28416       0.44993  0.75435509696177E+01
     0.28416       0.45782  0.62528211222627E+01
     0.28416       0.46571  0.51433256187955E+01
     0.28416       0.47361  0.41959136824425E+01
     0.28416       0.48150  0.33917504687246E+01
     0.28416       0.48939  0.27129166058019E+01
     0.28416       0.49729  0.21427854741089E+01
     0.28416       0.50518  0.16662291395352E+01
     0.28416       0.51308  0.12696980331688E+01
     0.28416       0.52097  0.94121189844273E+00
     0.28416       0.52886  0.67029180887912E+00
     0.28416       0.53676  0.44785604135953E+00
     0.28416       0.54465  0.26609663233064E+00
     0.28416       0.55254  0.11834862470604E+00
     0.28416       0.56044  -.10397428056953E-02
     0.28416       0.56833  -.96830487102931E-01
     0.28416       0.57622  -.17300963181624E+00
     0.28416       0.58412  -.23288938949631E+00
     0.28416       0.59201  -.27919791179767E+00
     0.28416       0.59990  -.31415639711331E+00
     0.28416       0.60780  -.33954373528632E+00
     0.28416       0.61569  -.35674906678419E+00
     0.28416       0.62358  -.36681269118062E+00
     0.28416       0.63148  -.37045571426410E+00
     0.28416       0.63937  -.36809869988408E+00
     0.28416       0.64726  -.35986940745524E+00
     0.28416       0.65516  -.34559945700859E+00
     0.28416       0.66305  -.32480947310095E+00
     0.28416       0.67094  -.29668191470022E+00
     0.28416       0.67884  -.26002039523737E+00
     0.28416       0.68673  -.21319382848966E+00
     0.28416       0.69463  -.15406319462171E+00
     0.28416       0.70252  -.79888100762767E-01
     0.28416       0.71041  0.12790389977303E-01
     0.28416       0.71831  0.12829496241810E+00
     0.28416       0.72620  0.27199041814044E+00
     0.28416       0.73409  0.45050118422834E+00
     0.28416       0.74199  0.67197470940150E+00
     0.28416       0.74988  0.94639804730481E+00
     0.28416       0.75777  0.12859749975510E+01
     0.28416       0.76567  0.17055703172311E+01
     0.28416       0.77356  0.22232249711730E+01
     0.28416       0.78145  0.28607408796179E+01
     0.28416       0.78935  0.36443229897692E+01
     0.28416       0.79724  0.46052470900212E+01
     0.28416       0.80513  0.57804873793473E+01
     0.28416       0.81303  0.72131777074278E+01
     0.28416       0.82092  0.89526760572390E+01
     0.28416       0.82881  0.11053820675907E+02
     0.28416       0.83671  0.13574650385647E+02
     0.28416       0.84460  0.16571306870680E+02
     0.28416       0.85249  0.20087853449678E+02
     0.28416       0.86039  0.24136983728051E+02
     0.28416       0.86828  0.40000000000000E+11
     0.28416       0.87617  0.40000000000000E+11
     0.28416       0.88407  0.40000000000000E+11
     0.28416       0.89196  0.40000000000000E+11
     0.28416       0.89986  0.40000000000000E+11
     0.28416       0.90775  0.40000000000000E+11
     0.28416       0.91564  0.40000000000000E+11
     0.28416       0.92354  0.40000000000000E+11
     0.28416       0.93143  0.40000000000000E+11
     0.28416       0.93932  0.40000000000000E+11
     0.28416       0.94722  0.40000000000000E+11
     0.28416       0.95511  0.40000000000000E+11
     0.28416       0.96300  0.40000000000000E+11
     0.28416       0.97090  0.40000000000000E+11
     0.28416       0.97879  0.40000000000000E+11
     0.28416       0.98668  0.40000000000000E+11
     0.28416       0.99458  0.40000000000000E+11
     0.28416       1.00247  0.40000000000000E+11
     0.28416       1.01036  0.40000000000000E+11
     0.28416       1.01826  0.40000000000000E+11
     0.28416       1.02615  0.40000000000000E+11
     0.28416       1.03404  0.40000000000000E+11
     0.28416       1.04194  0.40000000000000E+11
     0.28416       1.04983  0.40000000000000E+11
     0.28416       1.05772  0.40000000000000E+11
     0.28416       1.06562  0.40000000000000E+11
     0.28416       1.07351  0.40000000000000E+11
     0.28416       1.08141  0.40000000000000E+11
     0.28416       1.08930  0.40000000000000E+11
     0.28416       1.09719  0.40000000000000E+11
     0.28416       1.10509  0.40000000000000E+11
     0.28416       1.11298  0.40000000000000E+11
     0.28416       1.12087  0.40000000000000E+11
     0.28416       1.12877  0.40000000000000E+11
     0.28416       1.13666  0.40000000000000E+11
     0.28416       1.14455  0.40000000000000E+11
     0.28416       1.15245  0.40000000000000E+11
     0.28416       1.16034  0.40000000000000E+11
     0.28416       1.16823  0.40000000000000E+11
     0.28416       1.17613  0.40000000000000E+11
     0.28416       1.18402  0.40000000000000E+11
     0.28416       1.19191  0.40000000000000E+11
     0.28416       1.19981  0.40000000000000E+11
     0.28416       1.20770  0.40000000000000E+11
     0.28416       1.21559  0.40000000000000E+11
     0.28416       1.22349  0.40000000000000E+11
     0.28416       1.23138  0.40000000000000E+11
     0.28416       1.23927  0.40000000000000E+11
     0.28416       1.24717  0.40000000000000E+11
     0.28416       1.25506  0.40000000000000E+11
     0.28416       1.26295  0.40000000000000E+11
     0.28416       1.27085  0.40000000000000E+11
     0.28416       1.27874  0.40000000000000E+11
     0.28416       1.28664  0.40000000000000E+11
     0.28416       1.29453  0.40000000000000E+11
     0.28416       1.30242  0.40000000000000E+11
     0.28416       1.31032  0.40000000000000E+11
     0.28416       1.31821  0.40000000000000E+11
     0.28416       1.32610  0.40000000000000E+11
     0.28416       1.33400  0.40000000000000E+11
     0.28416       1.34189  0.40000000000000E+11
     0.28416       1.34978  0.40000000000000E+11
     0.28416       1.35768  0.40000000000000E+11
     0.28416       1.36557  0.40000000000000E+11
     0.28416       1.37346  0.40000000000000E+11
     0.28416       1.38136  0.40000000000000E+11
     0.28416       1.38925  0.40000000000000E+11
     0.28416       1.39714  0.40000000000000E+11
     0.28416       1.40504  0.40000000000000E+11
     0.28416       1.41293  0.40000000000000E+11
     0.28416       1.42082  0.40000000000000E+11
     0.28416       1.42872  0.40000000000000E+11
     0.28416       1.43661  0.40000000000000E+11
     0.28416       1.44450  0.40000000000000E+11
     0.28416       1.45240  0.40000000000000E+11
     0.28416       1.46029  0.40000000000000E+11
     0.28416       1.46818  0.40000000000000E+11
     0.28416       1.47608  0.40000000000000E+11
     0.28416       1.48397  0.40000000000000E+11
     0.28416       1.49187  0.40000000000000E+11
     0.28416       1.49976  0.40000000000000E+11
     0.28416       1.50765  0.40000000000000E+11
     0.28416       1.51555  0.40000000000000E+11
     0.28416       1.52344  0.40000000000000E+11
     0.28416       1.53133  0.40000000000000E+11
     0.28416       1.53923  0.40000000000000E+11
     0.28416       1.54712  0.40000000000000E+11
     0.28416       1.55501  0.40000000000000E+11
     0.28416       1.56291  0.40000000000000E+11
     0.28416       1.57080  0.40000000000000E+11
     0.29206       0.00000  0.40000000000000E+11
     0.29206       0.00789  0.40000000000000E+11
     0.29206       0.01579  0.40000000000000E+11
     0.29206       0.02368  0.40000000000000E+11
     0.29206       0.03157  0.40000000000000E+11
     0.29206       0.03947  0.40000000000000E+11
     0.29206       0.04736  0.40000000000000E+11
     0.29206       0.05525  0.40000000000000E+11
     0.29206       0.06315  0.40000000000000E+11
     0.29206       0.07104  0.40000000000000E+11
     0.29206       0.07893  0.40000000000000E+11
     0.29206       0.08683  0.40000000000000E+11
     0.29206       0.09472  0.40000000000000E+11
     0.29206       0.10262  0.40000000000000E+11
     0.29206       0.11051  0.40000000000000E+11
     0.29206       0.11840  0.40000000000000E+11
     0.29206       0.12630  0.40000000000000E+11
     0.29206       0.13419  0.40000000000000E+11
     0.29206       0.14208  0.40000000000000E+11
     0.29206       0.14998  0.40000000000000E+11
     0.29206       0.15787  0.40000000000000E+11
     0.29206       0.16576  0.40000000000000E+11
     0.29206       0.17366  0.31201278033286E+03
     0.29206       0.18155  0.28263790007301E+03
     0.29206       0.18944  0.40000000000000E+11
     0.29206       0.19734  0.40000000000000E+11
     0.29206       0.20523  0.40000000000000E+11
     0.29206       0.21312  0.40000000000000E+11
     0.29206       0.22102  0.40000000000000E+11
     0.29206       0.22891  0.40000000000000E+11
     0.29206       0.23680  0.40000000000000E+11
     0.29206       0.24470  0.40000000000000E+11
     0.29206       0.25259  0.40000000000000E+11
     0.29206       0.26048  0.40000000000000E+11
     0.29206       0.26838  0.40000000000000E+11
     0.29206       0.27627  0.40000000000000E+11
     0.29206       0.28416  0.40000000000000E+11
     0.29206       0.29206  0.40000000000000E+11
     0.29206       0.29995  0.40000000000000E+11
     0.29206       0.30785  0.40000000000000E+11
     0.29206       0.31574  0.40000000000000E+11
     0.29206       0.32363  0.40000000000000E+11
     0.29206       0.33153  0.40000000000000E+11
     0.29206       0.33942  0.40000000000000E+11
     0.29206       0.34731  0.40000000000000E+11
     0.29206       0.35521  0.40000000000000E+11
     0.29206       0.36310  0.40000000000000E+11
     0.29206       0.37099  0.40000000000000E+11
     0.29206       0.37889  0.40000000000000E+11
     0.29206       0.38678  0.40000000000000E+11
     0.29206       0.39467  0.40000000000000E+11
     0.29206       0.40257  0.16932267270870E+02
     0.29206       0.41046  0.14505655293824E+02
     0.29206       0.41835  0.12336011169381E+02
     0.29206       0.42625  0.10416533857625E+02
     0.29206       0.43414  0.87343365697117E+01
     0.29206       0.44203  0.72724720160399E+01
     0.29206       0.44993  0.60116448015782E+01
     0.29206       0.45782  0.49315736961132E+01
     0.29206       0.46571  0.40120153778327E+01
     0.29206       0.47361  0.32334886074127E+01
     0.29206       0.48150  0.25777495632953E+01
     0.29206       0.48939  0.20280707337431E+01
     0.29206       0.49729  0.15693716293889E+01
     0.29206       0.50518  0.11882426915123E+01
     0.29206       0.51308  0.87289607528978E+00
     0.29206       0.52097  0.61306961162291E+00
     0.29206       0.52886  0.39990376026105E+00
     0.29206       0.53676  0.22580596881365E+00
     0.29206       0.54465  0.84312548152138E-01
     0.29206       0.55254  -.30045140593254E-01
     0.29206       0.56044  -.12186586785864E+00
     0.29206       0.56833  -.19499255934369E+00
     0.29206       0.57622  -.25261388940561E+00
     0.29206       0.58412  -.29735301400095E+00
     0.29206       0.59201  -.33134354506654E+00
     0.29206       0.59990  -.35629317163644E+00
     0.29206       0.60780  -.37353547014511E+00
     0.29206       0.61569  -.38407046360293E+00
     0.29206       0.62358  -.38859441981062E+00
     0.29206       0.63148  -.38751924507474E+00
     0.29206       0.63937  -.38098164618018E+00
     0.29206       0.64726  -.36884200730138E+00
     0.29206       0.65516  -.35067266272496E+00
     0.29206       0.66305  -.32573493963944E+00
     0.29206       0.67094  -.29294399422421E+00
     0.29206       0.67884  -.25082006383657E+00
     0.29206       0.68673  -.19742430306618E+00
     0.29206       0.69463  -.13027685791670E+00
     0.29206       0.70252  -.46254259837659E-01
     0.29206       0.71041  0.58537404451253E-01
     0.29206       0.71831  0.18891775364617E+00
     0.29206       0.72620  0.35082067291217E+00
     0.29206       0.73409  0.55152164460158E+00
     0.29206       0.74199  0.79990973840370E+00
     0.29206       0.74988  0.11068101967885E+01
     0.29206       0.75777  0.14853628968084E+01
     0.29206       0.76567  0.19514600731815E+01
     0.29206       0.77356  0.25242426592829E+01
     0.29206       0.78145  0.32266469741263E+01
     0.29206       0.78935  0.40859798283039E+01
     0.29206       0.79724  0.51344764091987E+01
     0.29206       0.80513  0.64097547917144E+01
     0.29206       0.81303  0.79550122292519E+01
     0.29206       0.82092  0.98186921493368E+01
     0.29206       0.82881  0.12053153761945E+02
     0.29206       0.83671  0.14711540825393E+02
     0.29206       0.84460  0.17841472099045E+02
     0.29206       0.85249  0.21473187930575E+02
     0.29206       0.86039  0.25598078937859E+02
     0.29206       0.86828  0.40000000000000E+11
     0.29206       0.87617  0.40000000000000E+11
     0.29206       0.88407  0.40000000000000E+11
     0.29206       0.89196  0.40000000000000E+11
     0.29206       0.89986  0.40000000000000E+11
     0.29206       0.90775  0.40000000000000E+11
     0.29206       0.91564  0.40000000000000E+11
     0.29206       0.92354  0.40000000000000E+11
     0.29206       0.93143  0.40000000000000E+11
     0.29206       0.93932  0.40000000000000E+11
     0.29206       0.94722  0.40000000000000E+11
     0.29206       0.95511  0.40000000000000E+11
     0.29206       0.96300  0.40000000000000E+11
     0.29206       0.97090  0.40000000000000E+11
     0.29206       0.97879  0.40000000000000E+11
     0.29206       0.98668  0.40000000000000E+11
     0.29206       0.99458  0.40000000000000E+11
     0.29206       1.00247  0.40000000000000E+11
     0.29206       1.01036  0.40000000000000E+11
     0.29206       1.01826  0.40000000000000E+11
     0.29206       1.02615  0.40000000000000E+11
     0.29206       1.03404  0.40000000000000E+11
     0.29206       1.04194  0.40000000000000E+11
     0.29206       1.04983  0.40000000000000E+11
     0.29206       1.05772  0.40000000000000E+11
     0.29206       1.06562  0.40000000000000E+11
     0.29206       1.07351  0.40000000000000E+11
     0.29206       1.08141  0.40000000000000E+11
     0.29206       1.08930  0.40000000000000E+11
     0.29206       1.09719  0.40000000000000E+11
     0.29206       1.10509  0.40000000000000E+11
     0.29206       1.11298  0.40000000000000E+11
     0.29206       1.12087  0.40000000000000E+11
     0.29206       1.12877  0.40000000000000E+11
     0.29206       1.13666  0.40000000000000E+11
     0.29206       1.14455  0.40000000000000E+11
     0.29206       1.15245  0.40000000000000E+11
     0.29206       1.16034  0.40000000000000E+11
     0.29206       1.16823  0.40000000000000E+11
     0.29206       1.17613  0.40000000000000E+11
     0.29206       1.18402  0.40000000000000E+11
     0.29206       1.19191  0.40000000000000E+11
     0.29206       1.19981  0.40000000000000E+11
     0.29206       1.20770  0.40000000000000E+11
     0.29206       1.21559  0.40000000000000E+11
     0.29206       1.22349  0.40000000000000E+11
     0.29206       1.23138  0.40000000000000E+11
     0.29206       1.23927  0.40000000000000E+11
     0.29206       1.24717  0.40000000000000E+11
     0.29206       1.25506  0.40000000000000E+11
     0.29206       1.26295  0.40000000000000E+11
     0.29206       1.27085  0.40000000000000E+11
     0.29206       1.27874  0.40000000000000E+11
     0.29206       1.28664  0.40000000000000E+11
     0.29206       1.29453  0.40000000000000E+11
     0.29206       1.30242  0.40000000000000E+11
     0.29206       1.31032  0.40000000000000E+11
     0.29206       1.31821  0.40000000000000E+11
     0.29206       1.32610  0.40000000000000E+11
     0.29206       1.33400  0.40000000000000E+11
     0.29206       1.34189  0.40000000000000E+11
     0.29206       1.34978  0.40000000000000E+11
     0.29206       1.35768  0.40000000000000E+11
     0.29206       1.36557  0.40000000000000E+11
     0.29206       1.37346  0.40000000000000E+11
     0.29206       1.38136  0.40000000000000E+11
     0.29206       1.38925  0.40000000000000E+11
     0.29206       1.39714  0.40000000000000E+11
     0.29206       1.40504  0.40000000000000E+11
     0.29206       1.41293  0.40000000000000E+11
     0.29206       1.42082  0.40000000000000E+11
     0.29206       1.42872  0.40000000000000E+11
     0.29206       1.43661  0.40000000000000E+11
     0.29206       1.44450  0.40000000000000E+11
     0.29206       1.45240  0.40000000000000E+11
     0.29206       1.46029  0.40000000000000E+11
     0.29206       1.46818  0.40000000000000E+11
     0.29206       1.47608  0.40000000000000E+11
     0.29206       1.48397  0.40000000000000E+11
     0.29206       1.49187  0.40000000000000E+11
     0.29206       1.49976  0.40000000000000E+11
     0.29206       1.50765  0.40000000000000E+11
     0.29206       1.51555  0.40000000000000E+11
     0.29206       1.52344  0.40000000000000E+11
     0.29206       1.53133  0.40000000000000E+11
     0.29206       1.53923  0.40000000000000E+11
     0.29206       1.54712  0.40000000000000E+11
     0.29206       1.55501  0.40000000000000E+11
     0.29206       1.56291  0.40000000000000E+11
     0.29206       1.57080  0.40000000000000E+11
     0.29995       0.00000  0.40000000000000E+11
     0.29995       0.00789  0.40000000000000E+11
     0.29995       0.01579  0.40000000000000E+11
     0.29995       0.02368  0.40000000000000E+11
     0.29995       0.03157  0.40000000000000E+11
     0.29995       0.03947  0.40000000000000E+11
     0.29995       0.04736  0.40000000000000E+11
     0.29995       0.05525  0.40000000000000E+11
     0.29995       0.06315  0.40000000000000E+11
     0.29995       0.07104  0.40000000000000E+11
     0.29995       0.07893  0.40000000000000E+11
     0.29995       0.08683  0.40000000000000E+11
     0.29995       0.09472  0.40000000000000E+11
     0.29995       0.10262  0.40000000000000E+11
     0.29995       0.11051  0.40000000000000E+11
     0.29995       0.11840  0.40000000000000E+11
     0.29995       0.12630  0.40000000000000E+11
     0.29995       0.13419  0.40000000000000E+11
     0.29995       0.14208  0.40000000000000E+11
     0.29995       0.14998  0.40000000000000E+11
     0.29995       0.15787  0.40000000000000E+11
     0.29995       0.16576  0.30884426560008E+03
     0.29995       0.17366  0.28025195870886E+03
     0.29995       0.18155  0.40000000000000E+11
     0.29995       0.18944  0.40000000000000E+11
     0.29995       0.19734  0.40000000000000E+11
     0.29995       0.20523  0.40000000000000E+11
     0.29995       0.21312  0.40000000000000E+11
     0.29995       0.22102  0.40000000000000E+11
     0.29995       0.22891  0.40000000000000E+11
     0.29995       0.23680  0.40000000000000E+11
     0.29995       0.24470  0.40000000000000E+11
     0.29995       0.25259  0.40000000000000E+11
     0.29995       0.26048  0.40000000000000E+11
     0.29995       0.26838  0.40000000000000E+11
     0.29995       0.27627  0.40000000000000E+11
     0.29995       0.28416  0.40000000000000E+11
     0.29995       0.29206  0.40000000000000E+11
     0.29995       0.29995  0.40000000000000E+11
     0.29995       0.30785  0.40000000000000E+11
     0.29995       0.31574  0.40000000000000E+11
     0.29995       0.32363  0.40000000000000E+11
     0.29995       0.33153  0.40000000000000E+11
     0.29995       0.33942  0.40000000000000E+11
     0.29995       0.34731  0.40000000000000E+11
     0.29995       0.35521  0.40000000000000E+11
     0.29995       0.36310  0.40000000000000E+11
     0.29995       0.37099  0.40000000000000E+11
     0.29995       0.37889  0.40000000000000E+11
     0.29995       0.38678  0.40000000000000E+11
     0.29995       0.39467  0.16626016107708E+02
     0.29995       0.40257  0.14189059227357E+02
     0.29995       0.41046  0.12024261525624E+02
     0.29995       0.41835  0.10120084545867E+02
     0.29995       0.42625  0.84597625495874E+01
     0.29995       0.43414  0.70233410425059E+01
     0.29995       0.44203  0.57893046814528E+01
     0.29995       0.44993  0.47358133174600E+01
     0.29995       0.45782  0.38415913872304E+01
     0.29995       0.46571  0.30865276180610E+01
     0.29995       0.47361  0.24520437999039E+01
     0.29995       0.48150  0.19212871519883E+01
     0.29995       0.48939  0.14791935270961E+01
     0.29995       0.49729  0.11124603639537E+01
     0.29995       0.50518  0.80946015199340E+00
     0.29995       0.51308  0.56011787768778E+00
     0.29995       0.52097  0.35576975911638E+00
     0.29995       0.52886  0.18901559044962E+00
     0.29995       0.53676  0.53573124956098E-01
     0.29995       0.54465  -.55860022494476E-01
     0.29995       0.55254  -.14373363890091E+00
     0.29995       0.56044  -.21375957116853E+00
     0.29995       0.56833  -.26901306678496E+00
     0.29995       0.57622  -.31202077810827E+00
     0.29995       0.58412  -.34483583198114E+00
     0.29995       0.59201  -.36910058871286E+00
     0.29995       0.59990  -.38609779439551E+00
     0.29995       0.60780  -.39679080934827E+00
     0.29995       0.61569  -.40185350264668E+00
     0.29995       0.62358  -.40169025821341E+00
     0.29995       0.63148  -.39644635448477E+00
     0.29995       0.63937  -.38600876422993E+00
     0.29995       0.64726  -.36999717642956E+00
     0.29995       0.65516  -.34774476787914E+00
     0.29995       0.66305  -.31826794599429E+00
     0.29995       0.67094  -.28022394274577E+00
     0.29995       0.67884  -.23185475935362E+00
     0.29995       0.68673  -.17091554022803E+00
     0.29995       0.69463  -.94584993541522E-01
     0.29995       0.70252  0.64501899349684E-03
     0.29995       0.71041  0.11910411388233E+00
     0.29995       0.71831  0.26610613202819E+00
     0.29995       0.72620  0.44814433050108E+00
     0.29995       0.73409  0.67312363626260E+00
     0.29995       0.74199  0.95063456339436E+00
     0.29995       0.74988  0.12922728421666E+01
     0.29995       0.75777  0.17120073331810E+01
     0.29995       0.76567  0.22265957878769E+01
     0.29995       0.77356  0.28560424817251E+01
     0.29995       0.78145  0.36240821024880E+01
     0.29995       0.78935  0.45586579603613E+01
     0.29995       0.79724  0.56923354333470E+01
     0.29995       0.80513  0.70625467499596E+01
     0.29995       0.81303  0.87114895025027E+01
     0.29995       0.82092  0.10685380043848E+02
     0.29995       0.82881  0.13032563136180E+02
     0.29995       0.83671  0.15799649250257E+02
     0.29995       0.84460  0.19024305192231E+02
     0.29995       0.85249  0.22722422420473E+02
     0.29995       0.86039  0.40000000000000E+11
     0.29995       0.86828  0.40000000000000E+11
     0.29995       0.87617  0.40000000000000E+11
     0.29995       0.88407  0.40000000000000E+11
     0.29995       0.89196  0.40000000000000E+11
     0.29995       0.89986  0.40000000000000E+11
     0.29995       0.90775  0.40000000000000E+11
     0.29995       0.91564  0.40000000000000E+11
     0.29995       0.92354  0.40000000000000E+11
     0.29995       0.93143  0.40000000000000E+11
     0.29995       0.93932  0.40000000000000E+11
     0.29995       0.94722  0.40000000000000E+11
     0.29995       0.95511  0.40000000000000E+11
     0.29995       0.96300  0.40000000000000E+11
     0.29995       0.97090  0.40000000000000E+11
     0.29995       0.97879  0.40000000000000E+11
     0.29995       0.98668  0.40000000000000E+11
     0.29995       0.99458  0.40000000000000E+11
     0.29995       1.00247  0.40000000000000E+11
     0.29995       1.01036  0.40000000000000E+11
     0.29995       1.01826  0.40000000000000E+11
     0.29995       1.02615  0.40000000000000E+11
     0.29995       1.03404  0.40000000000000E+11
     0.29995       1.04194  0.40000000000000E+11
     0.29995       1.04983  0.40000000000000E+11
     0.29995       1.05772  0.40000000000000E+11
     0.29995       1.06562  0.40000000000000E+11
     0.29995       1.07351  0.40000000000000E+11
     0.29995       1.08141  0.40000000000000E+11
     0.29995       1.08930  0.40000000000000E+11
     0.29995       1.09719  0.40000000000000E+11
     0.29995       1.10509  0.40000000000000E+11
     0.29995       1.11298  0.40000000000000E+11
     0.29995       1.12087  0.40000000000000E+11
     0.29995       1.12877  0.40000000000000E+11
     0.29995       1.13666  0.40000000000000E+11
     0.29995       1.14455  0.40000000000000E+11
     0.29995       1.15245  0.40000000000000E+11
     0.29995       1.16034  0.40000000000000E+11
     0.29995       1.16823  0.40000000000000E+11
     0.29995       1.17613  0.40000000000000E+11
     0.29995       1.18402  0.40000000000000E+11
     0.29995       1.19191  0.40000000000000E+11
     0.29995       1.19981  0.40000000000000E+11
     0.29995       1.20770  0.40000000000000E+11
     0.29995       1.21559  0.40000000000000E+11
     0.29995       1.22349  0.40000000000000E+11
     0.29995       1.23138  0.40000000000000E+11
     0.29995       1.23927  0.40000000000000E+11
     0.29995       1.24717  0.40000000000000E+11
     0.29995       1.25506  0.40000000000000E+11
     0.29995       1.26295  0.40000000000000E+11
     0.29995       1.27085  0.40000000000000E+11
     0.29995       1.27874  0.40000000000000E+11
     0.29995       1.28664  0.40000000000000E+11
     0.29995       1.29453  0.40000000000000E+11
     0.29995       1.30242  0.40000000000000E+11
     0.29995       1.31032  0.40000000000000E+11
     0.29995       1.31821  0.40000000000000E+11
     0.29995       1.32610  0.40000000000000E+11
     0.29995       1.33400  0.40000000000000E+11
     0.29995       1.34189  0.40000000000000E+11
     0.29995       1.34978  0.40000000000000E+11
     0.29995       1.35768  0.40000000000000E+11
     0.29995       1.36557  0.40000000000000E+11
     0.29995       1.37346  0.40000000000000E+11
     0.29995       1.38136  0.40000000000000E+11
     0.29995       1.38925  0.40000000000000E+11
     0.29995       1.39714  0.40000000000000E+11
     0.29995       1.40504  0.40000000000000E+11
     0.29995       1.41293  0.40000000000000E+11
     0.29995       1.42082  0.40000000000000E+11
     0.29995       1.42872  0.40000000000000E+11
     0.29995       1.43661  0.40000000000000E+11
     0.29995       1.44450  0.40000000000000E+11
     0.29995       1.45240  0.40000000000000E+11
     0.29995       1.46029  0.40000000000000E+11
     0.29995       1.46818  0.40000000000000E+11
     0.29995       1.47608  0.40000000000000E+11
     0.29995       1.48397  0.40000000000000E+11
     0.29995       1.49187  0.40000000000000E+11
     0.29995       1.49976  0.40000000000000E+11
     0.29995       1.50765  0.40000000000000E+11
     0.29995       1.51555  0.40000000000000E+11
     0.29995       1.52344  0.40000000000000E+11
     0.29995       1.53133  0.40000000000000E+11
     0.29995       1.53923  0.40000000000000E+11
     0.29995       1.54712  0.40000000000000E+11
     0.29995       1.55501  0.40000000000000E+11
     0.29995       1.56291  0.40000000000000E+11
     0.29995       1.57080  0.40000000000000E+11
     0.30785       0.00000  0.40000000000000E+11
     0.30785       0.00789  0.40000000000000E+11
     0.30785       0.01579  0.40000000000000E+11
     0.30785       0.02368  0.40000000000000E+11
     0.30785       0.03157  0.40000000000000E+11
     0.30785       0.03947  0.40000000000000E+11
     0.30785       0.04736  0.40000000000000E+11
     0.30785       0.05525  0.40000000000000E+11
     0.30785       0.06315  0.40000000000000E+11
     0.30785       0.07104  0.40000000000000E+11
     0.30785       0.07893  0.40000000000000E+11
     0.30785       0.08683  0.40000000000000E+11
     0.30785       0.09472  0.40000000000000E+11
     0.30785       0.10262  0.40000000000000E+11
     0.30785       0.11051  0.40000000000000E+11
     0.30785       0.11840  0.40000000000000E+11
     0.30785       0.12630  0.40000000000000E+11
     0.30785       0.13419  0.40000000000000E+11
     0.30785       0.14208  0.40000000000000E+11
     0.30785       0.14998  0.40000000000000E+11
     0.30785       0.15787  0.30525704805899E+03
     0.30785       0.16576  0.27749623514257E+03
     0.30785       0.17366  0.40000000000000E+11
     0.30785       0.18155  0.40000000000000E+11
     0.30785       0.18944  0.40000000000000E+11
     0.30785       0.19734  0.40000000000000E+11
     0.30785       0.20523  0.40000000000000E+11
     0.30785       0.21312  0.40000000000000E+11
     0.30785       0.22102  0.40000000000000E+11
     0.30785       0.22891  0.40000000000000E+11
     0.30785       0.23680  0.40000000000000E+11
     0.30785       0.24470  0.40000000000000E+11
     0.30785       0.25259  0.40000000000000E+11
     0.30785       0.26048  0.40000000000000E+11
     0.30785       0.26838  0.40000000000000E+11
     0.30785       0.27627  0.40000000000000E+11
     0.30785       0.28416  0.40000000000000E+11
     0.30785       0.29206  0.40000000000000E+11
     0.30785       0.29995  0.40000000000000E+11
     0.30785       0.30785  0.40000000000000E+11
     0.30785       0.31574  0.40000000000000E+11
     0.30785       0.32363  0.40000000000000E+11
     0.30785       0.33153  0.40000000000000E+11
     0.30785       0.33942  0.40000000000000E+11
     0.30785       0.34731  0.40000000000000E+11
     0.30785       0.35521  0.40000000000000E+11
     0.30785       0.36310  0.40000000000000E+11
     0.30785       0.37099  0.40000000000000E+11
     0.30785       0.37889  0.19098911945074E+02
     0.30785       0.38678  0.16357352254029E+02
     0.30785       0.39467  0.13909378997524E+02
     0.30785       0.40257  0.11746958477615E+02
     0.30785       0.41046  0.98546869004810E+01
     0.30785       0.41835  0.82124984716533E+01
     0.30785       0.42625  0.67977959896367E+01
     0.30785       0.43414  0.55870578382082E+01
     0.30785       0.44203  0.45569964109711E+01
     0.30785       0.44993  0.36853488057513E+01
     0.30785       0.45782  0.29513773180293E+01
     0.30785       0.46571  0.23361489802326E+01
     0.30785       0.47361  0.18226529181040E+01
     0.30785       0.48150  0.13958034273973E+01
     0.30785       0.48939  0.10423664913753E+01
     0.30785       0.49729  0.75083852157129E+00
     0.30785       0.50518  0.51129862096076E+00
     0.30785       0.51308  0.31524963205414E+00
     0.30785       0.52097  0.15545851309077E+00
     0.30785       0.52886  0.25802998701515E-01
     0.30785       0.53676  -.78871151355436E-01
     0.30785       0.54465  -.16287991862481E+00
     0.30785       0.55254  -.22981673754593E+00
     0.30785       0.56044  -.28265396806902E+00
     0.30785       0.56833  -.32383050282427E+00
     0.30785       0.57622  -.35532620044090E+00
     0.30785       0.58412  -.37872398301490E+00
     0.30785       0.59201  -.39526046127521E+00
     0.30785       0.59990  -.40586589273540E+00
     0.30785       0.60780  -.41119416218859E+00
     0.30785       0.61569  -.41164331798556E+00
     0.30785       0.62358  -.40736701281246E+00
     0.30785       0.63148  -.39827699043490E+00
     0.30785       0.63937  -.38403653277221E+00
     0.30785       0.64726  -.36404453485013E+00
     0.30785       0.65516  -.33740960721427E+00
     0.30785       0.66305  -.30291331413777E+00
     0.30785       0.67094  -.25896133954355E+00
     0.30785       0.67884  -.20352103044038E+00
     0.30785       0.68673  -.13404340202999E+00
     0.30785       0.69463  -.47367306317077E-01
     0.30785       0.70252  0.60396918713788E-01
     0.30785       0.71041  0.19400736378366E+00
     0.30785       0.71831  0.35925736619628E+00
     0.30785       0.72620  0.56317272832774E+00
     0.30785       0.73409  0.81424274412441E+00
     0.30785       0.74199  0.11226879286087E+01
     0.30785       0.74988  0.15007661395916E+01
     0.30785       0.75777  0.19631164609575E+01
     0.30785       0.76567  0.25271361295822E+01
     0.30785       0.77356  0.32133789147395E+01
     0.30785       0.78145  0.40459521043716E+01
     0.30785       0.78935  0.50528711026046E+01
     0.30785       0.79724  0.62663016101040E+01
     0.30785       0.80513  0.77225730853405E+01
     0.30785       0.81303  0.94617734970874E+01
     0.30785       0.82092  0.11526617999243E+02
     0.30785       0.82881  0.13960097195472E+02
     0.30785       0.83671  0.16801113528900E+02
     0.30785       0.84460  0.20076845278007E+02
     0.30785       0.85249  0.23789847896868E+02
     0.30785       0.86039  0.40000000000000E+11
     0.30785       0.86828  0.40000000000000E+11
     0.30785       0.87617  0.40000000000000E+11
     0.30785       0.88407  0.40000000000000E+11
     0.30785       0.89196  0.40000000000000E+11
     0.30785       0.89986  0.40000000000000E+11
     0.30785       0.90775  0.40000000000000E+11
     0.30785       0.91564  0.40000000000000E+11
     0.30785       0.92354  0.40000000000000E+11
     0.30785       0.93143  0.40000000000000E+11
     0.30785       0.93932  0.40000000000000E+11
     0.30785       0.94722  0.40000000000000E+11
     0.30785       0.95511  0.40000000000000E+11
     0.30785       0.96300  0.40000000000000E+11
     0.30785       0.97090  0.40000000000000E+11
     0.30785       0.97879  0.40000000000000E+11
     0.30785       0.98668  0.40000000000000E+11
     0.30785       0.99458  0.40000000000000E+11
     0.30785       1.00247  0.40000000000000E+11
     0.30785       1.01036  0.40000000000000E+11
     0.30785       1.01826  0.40000000000000E+11
     0.30785       1.02615  0.40000000000000E+11
     0.30785       1.03404  0.40000000000000E+11
     0.30785       1.04194  0.40000000000000E+11
     0.30785       1.04983  0.40000000000000E+11
     0.30785       1.05772  0.40000000000000E+11
     0.30785       1.06562  0.40000000000000E+11
     0.30785       1.07351  0.40000000000000E+11
     0.30785       1.08141  0.40000000000000E+11
     0.30785       1.08930  0.40000000000000E+11
     0.30785       1.09719  0.40000000000000E+11
     0.30785       1.10509  0.40000000000000E+11
     0.30785       1.11298  0.40000000000000E+11
     0.30785       1.12087  0.40000000000000E+11
     0.30785       1.12877  0.40000000000000E+11
     0.30785       1.13666  0.40000000000000E+11
     0.30785       1.14455  0.40000000000000E+11
     0.30785       1.15245  0.40000000000000E+11
     0.30785       1.16034  0.40000000000000E+11
     0.30785       1.16823  0.40000000000000E+11
     0.30785       1.17613  0.40000000000000E+11
     0.30785       1.18402  0.40000000000000E+11
     0.30785       1.19191  0.40000000000000E+11
     0.30785       1.19981  0.40000000000000E+11
     0.30785       1.20770  0.40000000000000E+11
     0.30785       1.21559  0.40000000000000E+11
     0.30785       1.22349  0.40000000000000E+11
     0.30785       1.23138  0.40000000000000E+11
     0.30785       1.23927  0.40000000000000E+11
     0.30785       1.24717  0.40000000000000E+11
     0.30785       1.25506  0.40000000000000E+11
     0.30785       1.26295  0.40000000000000E+11
     0.30785       1.27085  0.40000000000000E+11
     0.30785       1.27874  0.40000000000000E+11
     0.30785       1.28664  0.40000000000000E+11
     0.30785       1.29453  0.40000000000000E+11
     0.30785       1.30242  0.40000000000000E+11
     0.30785       1.31032  0.40000000000000E+11
     0.30785       1.31821  0.40000000000000E+11
     0.30785       1.32610  0.40000000000000E+11
     0.30785       1.33400  0.40000000000000E+11
     0.30785       1.34189  0.40000000000000E+11
     0.30785       1.34978  0.40000000000000E+11
     0.30785       1.35768  0.40000000000000E+11
     0.30785       1.36557  0.40000000000000E+11
     0.30785       1.37346  0.40000000000000E+11
     0.30785       1.38136  0.40000000000000E+11
     0.30785       1.38925  0.40000000000000E+11
     0.30785       1.39714  0.40000000000000E+11
     0.30785       1.40504  0.40000000000000E+11
     0.30785       1.41293  0.40000000000000E+11
     0.30785       1.42082  0.40000000000000E+11
     0.30785       1.42872  0.40000000000000E+11
     0.30785       1.43661  0.40000000000000E+11
     0.30785       1.44450  0.40000000000000E+11
     0.30785       1.45240  0.40000000000000E+11
     0.30785       1.46029  0.40000000000000E+11
     0.30785       1.46818  0.40000000000000E+11
     0.30785       1.47608  0.40000000000000E+11
     0.30785       1.48397  0.40000000000000E+11
     0.30785       1.49187  0.40000000000000E+11
     0.30785       1.49976  0.40000000000000E+11
     0.30785       1.50765  0.40000000000000E+11
     0.30785       1.51555  0.40000000000000E+11
     0.30785       1.52344  0.40000000000000E+11
     0.30785       1.53133  0.40000000000000E+11
     0.30785       1.53923  0.40000000000000E+11
     0.30785       1.54712  0.40000000000000E+11
     0.30785       1.55501  0.40000000000000E+11
     0.30785       1.56291  0.40000000000000E+11
     0.30785       1.57080  0.40000000000000E+11
     0.31574       0.00000  0.40000000000000E+11
     0.31574       0.00789  0.40000000000000E+11
     0.31574       0.01579  0.40000000000000E+11
     0.31574       0.02368  0.40000000000000E+11
     0.31574       0.03157  0.40000000000000E+11
     0.31574       0.03947  0.40000000000000E+11
     0.31574       0.04736  0.40000000000000E+11
     0.31574       0.05525  0.40000000000000E+11
     0.31574       0.06315  0.40000000000000E+11
     0.31574       0.07104  0.40000000000000E+11
     0.31574       0.07893  0.40000000000000E+11
     0.31574       0.08683  0.40000000000000E+11
     0.31574       0.09472  0.40000000000000E+11
     0.31574       0.10262  0.40000000000000E+11
     0.31574       0.11051  0.40000000000000E+11
     0.31574       0.11840  0.40000000000000E+11
     0.31574       0.12630  0.40000000000000E+11
     0.31574       0.13419  0.40000000000000E+11
     0.31574       0.14208  0.40000000000000E+11
     0.31574       0.14998  0.30125118879861E+03
     0.31574       0.15787  0.27436014609245E+03
     0.31574       0.16576  0.40000000000000E+11
     0.31574       0.17366  0.40000000000000E+11
     0.31574       0.18155  0.40000000000000E+11
     0.31574       0.18944  0.40000000000000E+11
     0.31574       0.19734  0.40000000000000E+11
     0.31574       0.20523  0.40000000000000E+11
     0.31574       0.21312  0.40000000000000E+11
     0.31574       0.22102  0.40000000000000E+11
     0.31574       0.22891  0.40000000000000E+11
     0.31574       0.23680  0.40000000000000E+11
     0.31574       0.24470  0.40000000000000E+11
     0.31574       0.25259  0.40000000000000E+11
     0.31574       0.26048  0.40000000000000E+11
     0.31574       0.26838  0.40000000000000E+11
     0.31574       0.27627  0.40000000000000E+11
     0.31574       0.28416  0.40000000000000E+11
     0.31574       0.29206  0.40000000000000E+11
     0.31574       0.29995  0.40000000000000E+11
     0.31574       0.30785  0.40000000000000E+11
     0.31574       0.31574  0.40000000000000E+11
     0.31574       0.32363  0.40000000000000E+11
     0.31574       0.33153  0.40000000000000E+11
     0.31574       0.33942  0.40000000000000E+11
     0.31574       0.34731  0.40000000000000E+11
     0.31574       0.35521  0.40000000000000E+11
     0.31574       0.36310  0.21976124568546E+02
     0.31574       0.37099  0.18899716508955E+02
     0.31574       0.37889  0.16130952758812E+02
     0.31574       0.38678  0.13670391679447E+02
     0.31574       0.39467  0.11507117928678E+02
     0.31574       0.40257  0.96227261690213E+01
     0.31574       0.41046  0.79944142652980E+01
     0.31574       0.41835  0.65972895550682E+01
     0.31574       0.42625  0.54060210428992E+01
     0.31574       0.43414  0.43959699947072E+01
     0.31574       0.44203  0.35439180060473E+01
     0.31574       0.44993  0.28284935589754E+01
     0.31574       0.45782  0.22303794881952E+01
     0.31574       0.46571  0.17323665991552E+01
     0.31574       0.47361  0.13193037425406E+01
     0.31574       0.48150  0.97798217942133E+00
     0.31574       0.48939  0.69698198294984E+00
     0.31574       0.49729  0.46650027312231E+00
     0.31574       0.50518  0.27817496352719E+00
     0.31574       0.51308  0.12491309579598E+00
     0.31574       0.52097  0.72945142916020E-03
     0.31574       0.52886  -.99401300097725E-01
     0.31574       0.53676  -.17967735465395E+00
     0.31574       0.54465  -.24358700906200E+00
     0.31574       0.55254  -.29401069340037E+00
     0.31574       0.56044  -.33330855028571E+00
     0.31574       0.56833  -.36339453502714E+00
     0.31574       0.57622  -.38579808575452E+00
     0.31574       0.58412  -.40171438625525E+00
     0.31574       0.59201  -.41204414984260E+00
     0.31574       0.59990  -.41742371344108E+00
     0.31574       0.60780  -.41824606278436E+00
     0.31574       0.61569  -.41467322194452E+00
     0.31574       0.62358  -.40664023884250E+00
     0.31574       0.63148  -.39385078537759E+00
     0.31574       0.63937  -.37576416675528E+00
     0.31574       0.64726  -.35157329870797E+00
     0.31574       0.65516  -.32017296243702E+00
     0.31574       0.66305  -.28011738456049E+00
     0.31574       0.67094  -.22956591382487E+00
     0.31574       0.67884  -.16621528109101E+00
     0.31574       0.68673  -.87216641472218E-01
     0.31574       0.69463  0.10924678970112E-01
     0.31574       0.70252  0.13246905216439E+00
     0.31574       0.71041  0.28258452530541E+00
     0.31574       0.71831  0.46751344564883E+00
     0.31574       0.72620  0.69476610750741E+00
     0.31574       0.73409  0.97334329309624E+00
     0.31574       0.74199  0.13139885466554E+01
     0.31574       0.74988  0.17294691752869E+01
     0.31574       0.75777  0.22348818845148E+01
     0.31574       0.76567  0.28479739922088E+01
     0.31574       0.77356  0.35894633544767E+01
     0.31574       0.78145  0.44833280095155E+01
     0.31574       0.78935  0.55570178431903E+01
     0.31574       0.79724  0.68415118229785E+01
     0.31574       0.80513  0.83711001555166E+01
     0.31574       0.81303  0.10182702809099E+02
     0.31574       0.82092  0.12314431587507E+02
     0.31574       0.82881  0.14802943626815E+02
     0.31574       0.83671  0.17678893409181E+02
     0.31574       0.84460  0.20959434470616E+02
     0.31574       0.85249  0.24636217278862E+02
     0.31574       0.86039  0.40000000000000E+11
     0.31574       0.86828  0.40000000000000E+11
     0.31574       0.87617  0.40000000000000E+11
     0.31574       0.88407  0.40000000000000E+11
     0.31574       0.89196  0.40000000000000E+11
     0.31574       0.89986  0.40000000000000E+11
     0.31574       0.90775  0.40000000000000E+11
     0.31574       0.91564  0.40000000000000E+11
     0.31574       0.92354  0.40000000000000E+11
     0.31574       0.93143  0.40000000000000E+11
     0.31574       0.93932  0.40000000000000E+11
     0.31574       0.94722  0.40000000000000E+11
     0.31574       0.95511  0.40000000000000E+11
     0.31574       0.96300  0.40000000000000E+11
     0.31574       0.97090  0.40000000000000E+11
     0.31574       0.97879  0.40000000000000E+11
     0.31574       0.98668  0.40000000000000E+11
     0.31574       0.99458  0.40000000000000E+11
     0.31574       1.00247  0.40000000000000E+11
     0.31574       1.01036  0.40000000000000E+11
     0.31574       1.01826  0.40000000000000E+11
     0.31574       1.02615  0.40000000000000E+11
     0.31574       1.03404  0.40000000000000E+11
     0.31574       1.04194  0.40000000000000E+11
     0.31574       1.04983  0.40000000000000E+11
     0.31574       1.05772  0.40000000000000E+11
     0.31574       1.06562  0.40000000000000E+11
     0.31574       1.07351  0.40000000000000E+11
     0.31574       1.08141  0.40000000000000E+11
     0.31574       1.08930  0.40000000000000E+11
     0.31574       1.09719  0.40000000000000E+11
     0.31574       1.10509  0.40000000000000E+11
     0.31574       1.11298  0.40000000000000E+11
     0.31574       1.12087  0.40000000000000E+11
     0.31574       1.12877  0.40000000000000E+11
     0.31574       1.13666  0.40000000000000E+11
     0.31574       1.14455  0.40000000000000E+11
     0.31574       1.15245  0.40000000000000E+11
     0.31574       1.16034  0.40000000000000E+11
     0.31574       1.16823  0.40000000000000E+11
     0.31574       1.17613  0.40000000000000E+11
     0.31574       1.18402  0.40000000000000E+11
     0.31574       1.19191  0.40000000000000E+11
     0.31574       1.19981  0.40000000000000E+11
     0.31574       1.20770  0.40000000000000E+11
     0.31574       1.21559  0.40000000000000E+11
     0.31574       1.22349  0.40000000000000E+11
     0.31574       1.23138  0.40000000000000E+11
     0.31574       1.23927  0.40000000000000E+11
     0.31574       1.24717  0.40000000000000E+11
     0.31574       1.25506  0.40000000000000E+11
     0.31574       1.26295  0.40000000000000E+11
[truncated: 1,560,112 more chars]
