# Supplementary material for: Femtosecond concerted rotation of molecules on a 2D material interface
Source: Nat Commun. 2026 Feb 27;17:2110. doi: 10.1038/s41467-026-69801-6 (PMC12954116; doi:10.1038/s41467-026-69801-6)
Supplement: Supplementary file 6 — Source Data 4 [file 41467_2026_69801_MOESM6_ESM.zip › FigS22/GSDistance1450_pairPot.out]

40000
# export pairpotential
# alpha      beta     pairPotValue
     0.00000       0.00000  0.40000000000000E+11
     0.00000       0.00789  0.40000000000000E+11
     0.00000       0.01579  0.40000000000000E+11
     0.00000       0.02368  0.40000000000000E+11
     0.00000       0.03157  0.40000000000000E+11
     0.00000       0.03947  0.40000000000000E+11
     0.00000       0.04736  0.40000000000000E+11
     0.00000       0.05525  0.40000000000000E+11
     0.00000       0.06315  0.40000000000000E+11
     0.00000       0.07104  0.40000000000000E+11
     0.00000       0.07893  0.40000000000000E+11
     0.00000       0.08683  0.40000000000000E+11
     0.00000       0.09472  0.40000000000000E+11
     0.00000       0.10262  0.40000000000000E+11
     0.00000       0.11051  0.40000000000000E+11
     0.00000       0.11840  0.40000000000000E+11
     0.00000       0.12630  0.40000000000000E+11
     0.00000       0.13419  0.40000000000000E+11
     0.00000       0.14208  0.40000000000000E+11
     0.00000       0.14998  0.40000000000000E+11
     0.00000       0.15787  0.40000000000000E+11
     0.00000       0.16576  0.40000000000000E+11
     0.00000       0.17366  0.40000000000000E+11
     0.00000       0.18155  0.40000000000000E+11
     0.00000       0.18944  0.40000000000000E+11
     0.00000       0.19734  0.40000000000000E+11
     0.00000       0.20523  0.40000000000000E+11
     0.00000       0.21312  0.40000000000000E+11
     0.00000       0.22102  0.40000000000000E+11
     0.00000       0.22891  0.40000000000000E+11
     0.00000       0.23680  0.40000000000000E+11
     0.00000       0.24470  0.40000000000000E+11
     0.00000       0.25259  0.40000000000000E+11
     0.00000       0.26048  0.40000000000000E+11
     0.00000       0.26838  0.40000000000000E+11
     0.00000       0.27627  0.40000000000000E+11
     0.00000       0.28416  0.40000000000000E+11
     0.00000       0.29206  0.40000000000000E+11
     0.00000       0.29995  0.40000000000000E+11
     0.00000       0.30785  0.40000000000000E+11
     0.00000       0.31574  0.40000000000000E+11
     0.00000       0.32363  0.40000000000000E+11
     0.00000       0.33153  0.40000000000000E+11
     0.00000       0.33942  0.40000000000000E+11
     0.00000       0.34731  0.40000000000000E+11
     0.00000       0.35521  0.40000000000000E+11
     0.00000       0.36310  0.40000000000000E+11
     0.00000       0.37099  0.40000000000000E+11
     0.00000       0.37889  0.40000000000000E+11
     0.00000       0.38678  0.40000000000000E+11
     0.00000       0.39467  0.40000000000000E+11
     0.00000       0.40257  0.40000000000000E+11
     0.00000       0.41046  0.40000000000000E+11
     0.00000       0.41835  0.40000000000000E+11
     0.00000       0.42625  0.40000000000000E+11
     0.00000       0.43414  0.40000000000000E+11
     0.00000       0.44203  0.40000000000000E+11
     0.00000       0.44993  0.40000000000000E+11
     0.00000       0.45782  0.51419616618117E+02
     0.00000       0.46571  0.42617583244377E+02
     0.00000       0.47361  0.35350963248391E+02
     0.00000       0.48150  0.29400855169187E+02
     0.00000       0.48939  0.24556859319941E+02
     0.00000       0.49729  0.20629337542768E+02
     0.00000       0.50518  0.17453703297927E+02
     0.00000       0.51308  0.14890500761077E+02
     0.00000       0.52097  0.12823420915759E+02
     0.00000       0.52886  0.11156464524799E+02
     0.00000       0.53676  0.98109154627238E+01
     0.00000       0.54465  0.87224703249416E+01
     0.00000       0.55254  0.78386867905344E+01
     0.00000       0.56044  0.71168086013530E+01
     0.00000       0.56833  0.65219668191261E+01
     0.00000       0.57622  0.60257261985160E+01
     0.00000       0.58412  0.56049308786122E+01
     0.00000       0.59201  0.52407985623164E+01
     0.00000       0.59990  0.49182130197434E+01
     0.00000       0.60780  0.46251687637735E+01
     0.00000       0.61569  0.43523276362476E+01
     0.00000       0.62358  0.40926538590449E+01
     0.00000       0.63148  0.38411012015162E+01
     0.00000       0.63937  0.35943328453353E+01
     0.00000       0.64726  0.33504609648925E+01
     0.00000       0.65516  0.31087987373221E+01
     0.00000       0.66305  0.28696222498583E+01
     0.00000       0.67094  0.26339434226821E+01
     0.00000       0.67884  0.24032975071898E+01
     0.00000       0.68673  0.21795499293696E+01
     0.00000       0.69463  0.19647273079545E+01
     0.00000       0.70252  0.17608765795398E+01
     0.00000       0.71041  0.15699545891164E+01
     0.00000       0.71831  0.13937485814331E+01
     0.00000       0.72620  0.12338260764258E+01
     0.00000       0.73409  0.10915108966608E+01
     0.00000       0.74199  0.96788081756891E+00
     0.00000       0.74988  0.86378151931162E+00
     0.00000       0.75777  0.77985123526637E+00
     0.00000       0.76567  0.71655065759051E+00
     0.00000       0.77356  0.67419318214134E+00
     0.00000       0.78145  0.65297135144218E+00
     0.00000       0.78935  0.65297629380564E+00
     0.00000       0.79724  0.67420798843015E+00
     0.00000       0.80513  0.71657526296830E+00
     0.00000       0.81303  0.77988552382269E+00
     0.00000       0.82092  0.86382531317625E+00
     0.00000       0.82881  0.96793386343501E+00
     0.00000       0.83671  0.10915728514350E+01
     0.00000       0.84460  0.12338964941293E+01
     0.00000       0.85249  0.13938269037865E+01
     0.00000       0.86039  0.15700401424112E+01
     0.00000       0.86828  0.17609685803745E+01
     0.00000       0.87617  0.19648248801702E+01
     0.00000       0.88407  0.21796521340254E+01
     0.00000       0.89196  0.24034033867114E+01
     0.00000       0.89986  0.26340520594436E+01
     0.00000       0.90775  0.28697328385329E+01
     0.00000       0.91564  0.31089106694975E+01
     0.00000       0.92354  0.33505739238475E+01
     0.00000       0.93143  0.35944469086623E+01
     0.00000       0.93932  0.38412169495556E+01
     0.00000       0.94722  0.40927724879479E+01
     0.00000       0.95511  0.43524510759068E+01
     0.00000       0.96300  0.46252998028247E+01
     0.00000       0.97090  0.49183554422905E+01
     0.00000       0.97879  0.52409573038695E+01
     0.00000       0.98668  0.56051122118621E+01
     0.00000       0.99458  0.60259379628589E+01
     0.00000       1.00247  0.65222187111340E+01
     0.00000       1.01036  0.71171125463989E+01
     0.00000       1.01826  0.78390574181736E+01
     0.00000       1.02615  0.87229255718831E+01
     0.00000       1.03404  0.98114773264365E+01
     0.00000       1.04194  0.11157159986602E+02
     0.00000       1.04983  0.12824283042325E+02
     0.00000       1.05772  0.14891569973660E+02
     0.00000       1.06562  0.17455028762632E+02
     0.00000       1.07351  0.20630978571356E+02
     0.00000       1.08141  0.24558886559573E+02
     0.00000       1.08930  0.29403351167865E+02
     0.00000       1.09719  0.35354021653655E+02
     0.00000       1.10509  0.42621305327651E+02
     0.00000       1.11298  0.51424102846551E+02
     0.00000       1.12087  0.40000000000000E+11
     0.00000       1.12877  0.40000000000000E+11
     0.00000       1.13666  0.40000000000000E+11
     0.00000       1.14455  0.40000000000000E+11
     0.00000       1.15245  0.40000000000000E+11
     0.00000       1.16034  0.40000000000000E+11
     0.00000       1.16823  0.40000000000000E+11
     0.00000       1.17613  0.40000000000000E+11
     0.00000       1.18402  0.40000000000000E+11
     0.00000       1.19191  0.40000000000000E+11
     0.00000       1.19981  0.40000000000000E+11
     0.00000       1.20770  0.40000000000000E+11
     0.00000       1.21559  0.40000000000000E+11
     0.00000       1.22349  0.40000000000000E+11
     0.00000       1.23138  0.40000000000000E+11
     0.00000       1.23927  0.40000000000000E+11
     0.00000       1.24717  0.40000000000000E+11
     0.00000       1.25506  0.40000000000000E+11
     0.00000       1.26295  0.40000000000000E+11
     0.00000       1.27085  0.40000000000000E+11
     0.00000       1.27874  0.40000000000000E+11
     0.00000       1.28664  0.40000000000000E+11
     0.00000       1.29453  0.40000000000000E+11
     0.00000       1.30242  0.40000000000000E+11
     0.00000       1.31032  0.40000000000000E+11
     0.00000       1.31821  0.40000000000000E+11
     0.00000       1.32610  0.40000000000000E+11
     0.00000       1.33400  0.40000000000000E+11
     0.00000       1.34189  0.40000000000000E+11
     0.00000       1.34978  0.40000000000000E+11
     0.00000       1.35768  0.40000000000000E+11
     0.00000       1.36557  0.40000000000000E+11
     0.00000       1.37346  0.40000000000000E+11
     0.00000       1.38136  0.40000000000000E+11
     0.00000       1.38925  0.40000000000000E+11
     0.00000       1.39714  0.40000000000000E+11
     0.00000       1.40504  0.40000000000000E+11
     0.00000       1.41293  0.40000000000000E+11
     0.00000       1.42082  0.40000000000000E+11
     0.00000       1.42872  0.40000000000000E+11
     0.00000       1.43661  0.40000000000000E+11
     0.00000       1.44450  0.40000000000000E+11
     0.00000       1.45240  0.40000000000000E+11
     0.00000       1.46029  0.40000000000000E+11
     0.00000       1.46818  0.40000000000000E+11
     0.00000       1.47608  0.40000000000000E+11
     0.00000       1.48397  0.40000000000000E+11
     0.00000       1.49187  0.40000000000000E+11
     0.00000       1.49976  0.40000000000000E+11
     0.00000       1.50765  0.40000000000000E+11
     0.00000       1.51555  0.40000000000000E+11
     0.00000       1.52344  0.40000000000000E+11
     0.00000       1.53133  0.40000000000000E+11
     0.00000       1.53923  0.40000000000000E+11
     0.00000       1.54712  0.40000000000000E+11
     0.00000       1.55501  0.40000000000000E+11
     0.00000       1.56291  0.40000000000000E+11
     0.00000       1.57080  0.40000000000000E+11
     0.00789       0.00000  0.40000000000000E+11
     0.00789       0.00789  0.40000000000000E+11
     0.00789       0.01579  0.40000000000000E+11
     0.00789       0.02368  0.40000000000000E+11
     0.00789       0.03157  0.40000000000000E+11
     0.00789       0.03947  0.40000000000000E+11
     0.00789       0.04736  0.40000000000000E+11
     0.00789       0.05525  0.40000000000000E+11
     0.00789       0.06315  0.40000000000000E+11
     0.00789       0.07104  0.40000000000000E+11
     0.00789       0.07893  0.40000000000000E+11
     0.00789       0.08683  0.40000000000000E+11
     0.00789       0.09472  0.40000000000000E+11
     0.00789       0.10262  0.40000000000000E+11
     0.00789       0.11051  0.40000000000000E+11
     0.00789       0.11840  0.40000000000000E+11
     0.00789       0.12630  0.40000000000000E+11
     0.00789       0.13419  0.40000000000000E+11
     0.00789       0.14208  0.40000000000000E+11
     0.00789       0.14998  0.40000000000000E+11
     0.00789       0.15787  0.40000000000000E+11
     0.00789       0.16576  0.40000000000000E+11
     0.00789       0.17366  0.40000000000000E+11
     0.00789       0.18155  0.40000000000000E+11
     0.00789       0.18944  0.40000000000000E+11
     0.00789       0.19734  0.40000000000000E+11
     0.00789       0.20523  0.40000000000000E+11
     0.00789       0.21312  0.40000000000000E+11
     0.00789       0.22102  0.40000000000000E+11
     0.00789       0.22891  0.40000000000000E+11
     0.00789       0.23680  0.40000000000000E+11
     0.00789       0.24470  0.40000000000000E+11
     0.00789       0.25259  0.40000000000000E+11
     0.00789       0.26048  0.40000000000000E+11
     0.00789       0.26838  0.40000000000000E+11
     0.00789       0.27627  0.40000000000000E+11
     0.00789       0.28416  0.40000000000000E+11
     0.00789       0.29206  0.40000000000000E+11
     0.00789       0.29995  0.40000000000000E+11
     0.00789       0.30785  0.40000000000000E+11
     0.00789       0.31574  0.40000000000000E+11
     0.00789       0.32363  0.40000000000000E+11
     0.00789       0.33153  0.40000000000000E+11
     0.00789       0.33942  0.40000000000000E+11
     0.00789       0.34731  0.40000000000000E+11
     0.00789       0.35521  0.40000000000000E+11
     0.00789       0.36310  0.40000000000000E+11
     0.00789       0.37099  0.40000000000000E+11
     0.00789       0.37889  0.40000000000000E+11
     0.00789       0.38678  0.40000000000000E+11
     0.00789       0.39467  0.40000000000000E+11
     0.00789       0.40257  0.40000000000000E+11
     0.00789       0.41046  0.40000000000000E+11
     0.00789       0.41835  0.40000000000000E+11
     0.00789       0.42625  0.40000000000000E+11
     0.00789       0.43414  0.40000000000000E+11
     0.00789       0.44203  0.40000000000000E+11
     0.00789       0.44993  0.53673761204518E+02
     0.00789       0.45782  0.44517563873750E+02
     0.00789       0.46571  0.36974577842057E+02
     0.00789       0.47361  0.30805252993800E+02
     0.00789       0.48150  0.25785171129412E+02
     0.00789       0.48939  0.21714820752211E+02
     0.00789       0.49729  0.18422440390591E+02
     0.00789       0.50518  0.15763220257420E+02
     0.00789       0.51308  0.13616762948128E+02
     0.00789       0.52097  0.11883880415659E+02
     0.00789       0.52886  0.10483318017390E+02
     0.00789       0.53676  0.93487105579712E+01
     0.00789       0.54465  0.84259087365013E+01
     0.00789       0.55254  0.76707189195344E+01
     0.00789       0.56044  0.70470459514882E+01
     0.00789       0.56833  0.65254006955275E+01
     0.00789       0.57622  0.60817210354298E+01
     0.00789       0.58412  0.56964511443245E+01
     0.00789       0.59201  0.53538253326086E+01
     0.00789       0.59990  0.50413075092707E+01
     0.00789       0.60780  0.47491438127646E+01
     0.00789       0.61569  0.44699933469032E+01
     0.00789       0.62358  0.41986095503134E+01
     0.00789       0.63148  0.39315520918425E+01
     0.00789       0.63937  0.36669160080913E+01
     0.00789       0.64726  0.34040708481353E+01
     0.00789       0.65516  0.31434076659042E+01
     0.00789       0.66305  0.28860956277029E+01
     0.00789       0.67094  0.26338526479849E+01
     0.00789       0.67884  0.23887357779382E+01
     0.00789       0.68673  0.21529571130265E+01
     0.00789       0.69463  0.19287299527932E+01
     0.00789       0.70252  0.17181481458574E+01
     0.00789       0.71041  0.15230993539903E+01
     0.00789       0.71831  0.13452107388026E+01
     0.00789       0.72620  0.11858236203145E+01
     0.00789       0.73409  0.10459921875776E+01
     0.00789       0.74199  0.92650045597312E+00
     0.00789       0.74988  0.82789136290496E+00
     0.00789       0.75777  0.75050209992546E+00
     0.00789       0.76567  0.69450038154718E+00
     0.00789       0.77356  0.65991722584150E+00
     0.00789       0.78145  0.64667285848745E+00
     0.00789       0.78935  0.65459346412717E+00
     0.00789       0.79724  0.68341763871372E+00
     0.00789       0.80513  0.73279251003385E+00
     0.00789       0.81303  0.80226057197159E+00
     0.00789       0.82092  0.89123930670319E+00
     0.00789       0.82881  0.99899662651072E+00
     0.00789       0.83671  0.11246260166530E+01
     0.00789       0.84460  0.12670259467011E+01
     0.00789       0.85249  0.14248885663088E+01
     0.00789       0.86039  0.15967028303007E+01
     0.00789       0.86828  0.17807769323837E+01
     0.00789       0.87617  0.19752842207550E+01
     0.00789       0.88407  0.21783356283443E+01
     0.00789       0.89196  0.23880801524180E+01
     0.00789       0.89986  0.26028332196058E+01
     0.00789       0.90775  0.28212311028714E+01
     0.00789       0.91564  0.30424081950477E+01
     0.00789       0.92354  0.32661931782857E+01
     0.00789       0.93143  0.34933202161151E+01
     0.00789       0.93932  0.37256524200907E+01
     0.00789       0.94722  0.39664170991810E+01
     0.00789       0.95511  0.42204556855288E+01
     0.00789       0.96300  0.44944956621963E+01
     0.00789       0.97090  0.47974571513644E+01
     0.00789       0.97879  0.51408128583664E+01
     0.00789       0.98668  0.55390265562269E+01
     0.00789       0.99458  0.60101019082090E+01
     0.00789       1.00247  0.65762797125732E+01
     0.00789       1.01036  0.72649269698520E+01
     0.00789       1.01826  0.81096645499562E+01
     0.00789       1.02615  0.91517801491804E+01
     0.00789       1.03404  0.10441967176814E+02
     0.00789       1.04194  0.12042413994522E+02
     0.00789       1.04983  0.14029234384079E+02
     0.00789       1.05772  0.16495166961562E+02
     0.00789       1.06562  0.19552357392840E+02
     0.00789       1.07351  0.23334836337729E+02
     0.00789       1.08141  0.27999955073886E+02
     0.00789       1.08930  0.33727429842774E+02
     0.00789       1.09719  0.40713581861220E+02
     0.00789       1.10509  0.40000000000000E+11
     0.00789       1.11298  0.40000000000000E+11
     0.00789       1.12087  0.40000000000000E+11
     0.00789       1.12877  0.40000000000000E+11
     0.00789       1.13666  0.40000000000000E+11
     0.00789       1.14455  0.40000000000000E+11
     0.00789       1.15245  0.40000000000000E+11
     0.00789       1.16034  0.40000000000000E+11
     0.00789       1.16823  0.40000000000000E+11
     0.00789       1.17613  0.40000000000000E+11
     0.00789       1.18402  0.40000000000000E+11
     0.00789       1.19191  0.40000000000000E+11
     0.00789       1.19981  0.40000000000000E+11
     0.00789       1.20770  0.40000000000000E+11
     0.00789       1.21559  0.40000000000000E+11
     0.00789       1.22349  0.40000000000000E+11
     0.00789       1.23138  0.40000000000000E+11
     0.00789       1.23927  0.40000000000000E+11
     0.00789       1.24717  0.40000000000000E+11
     0.00789       1.25506  0.40000000000000E+11
     0.00789       1.26295  0.40000000000000E+11
     0.00789       1.27085  0.40000000000000E+11
     0.00789       1.27874  0.40000000000000E+11
     0.00789       1.28664  0.40000000000000E+11
     0.00789       1.29453  0.40000000000000E+11
     0.00789       1.30242  0.40000000000000E+11
     0.00789       1.31032  0.40000000000000E+11
     0.00789       1.31821  0.40000000000000E+11
     0.00789       1.32610  0.40000000000000E+11
     0.00789       1.33400  0.40000000000000E+11
     0.00789       1.34189  0.40000000000000E+11
     0.00789       1.34978  0.40000000000000E+11
     0.00789       1.35768  0.40000000000000E+11
     0.00789       1.36557  0.40000000000000E+11
     0.00789       1.37346  0.40000000000000E+11
     0.00789       1.38136  0.40000000000000E+11
     0.00789       1.38925  0.40000000000000E+11
     0.00789       1.39714  0.40000000000000E+11
     0.00789       1.40504  0.40000000000000E+11
     0.00789       1.41293  0.40000000000000E+11
     0.00789       1.42082  0.40000000000000E+11
     0.00789       1.42872  0.40000000000000E+11
     0.00789       1.43661  0.40000000000000E+11
     0.00789       1.44450  0.40000000000000E+11
     0.00789       1.45240  0.40000000000000E+11
     0.00789       1.46029  0.40000000000000E+11
     0.00789       1.46818  0.40000000000000E+11
     0.00789       1.47608  0.40000000000000E+11
     0.00789       1.48397  0.40000000000000E+11
     0.00789       1.49187  0.40000000000000E+11
     0.00789       1.49976  0.40000000000000E+11
     0.00789       1.50765  0.40000000000000E+11
     0.00789       1.51555  0.40000000000000E+11
     0.00789       1.52344  0.40000000000000E+11
     0.00789       1.53133  0.40000000000000E+11
     0.00789       1.53923  0.40000000000000E+11
     0.00789       1.54712  0.40000000000000E+11
     0.00789       1.55501  0.40000000000000E+11
     0.00789       1.56291  0.40000000000000E+11
     0.00789       1.57080  0.40000000000000E+11
     0.01579       0.00000  0.40000000000000E+11
     0.01579       0.00789  0.40000000000000E+11
     0.01579       0.01579  0.40000000000000E+11
     0.01579       0.02368  0.40000000000000E+11
     0.01579       0.03157  0.40000000000000E+11
     0.01579       0.03947  0.40000000000000E+11
     0.01579       0.04736  0.40000000000000E+11
     0.01579       0.05525  0.40000000000000E+11
     0.01579       0.06315  0.40000000000000E+11
     0.01579       0.07104  0.40000000000000E+11
     0.01579       0.07893  0.40000000000000E+11
     0.01579       0.08683  0.40000000000000E+11
     0.01579       0.09472  0.40000000000000E+11
     0.01579       0.10262  0.40000000000000E+11
     0.01579       0.11051  0.40000000000000E+11
     0.01579       0.11840  0.40000000000000E+11
     0.01579       0.12630  0.40000000000000E+11
     0.01579       0.13419  0.40000000000000E+11
     0.01579       0.14208  0.40000000000000E+11
     0.01579       0.14998  0.40000000000000E+11
     0.01579       0.15787  0.40000000000000E+11
     0.01579       0.16576  0.40000000000000E+11
     0.01579       0.17366  0.40000000000000E+11
     0.01579       0.18155  0.40000000000000E+11
     0.01579       0.18944  0.40000000000000E+11
     0.01579       0.19734  0.40000000000000E+11
     0.01579       0.20523  0.40000000000000E+11
     0.01579       0.21312  0.40000000000000E+11
     0.01579       0.22102  0.40000000000000E+11
     0.01579       0.22891  0.40000000000000E+11
     0.01579       0.23680  0.40000000000000E+11
     0.01579       0.24470  0.40000000000000E+11
     0.01579       0.25259  0.40000000000000E+11
     0.01579       0.26048  0.40000000000000E+11
     0.01579       0.26838  0.40000000000000E+11
     0.01579       0.27627  0.40000000000000E+11
     0.01579       0.28416  0.40000000000000E+11
     0.01579       0.29206  0.40000000000000E+11
     0.01579       0.29995  0.40000000000000E+11
     0.01579       0.30785  0.40000000000000E+11
     0.01579       0.31574  0.40000000000000E+11
     0.01579       0.32363  0.40000000000000E+11
     0.01579       0.33153  0.40000000000000E+11
     0.01579       0.33942  0.40000000000000E+11
     0.01579       0.34731  0.40000000000000E+11
     0.01579       0.35521  0.40000000000000E+11
     0.01579       0.36310  0.40000000000000E+11
     0.01579       0.37099  0.40000000000000E+11
     0.01579       0.37889  0.40000000000000E+11
     0.01579       0.38678  0.40000000000000E+11
     0.01579       0.39467  0.40000000000000E+11
     0.01579       0.40257  0.40000000000000E+11
     0.01579       0.41046  0.40000000000000E+11
     0.01579       0.41835  0.40000000000000E+11
     0.01579       0.42625  0.40000000000000E+11
     0.01579       0.43414  0.40000000000000E+11
     0.01579       0.44203  0.55905074754146E+02
     0.01579       0.44993  0.46402388599530E+02
     0.01579       0.45782  0.38589103593410E+02
     0.01579       0.46571  0.32205420536908E+02
     0.01579       0.47361  0.27013120458030E+02
     0.01579       0.48150  0.22802973019945E+02
     0.01579       0.48939  0.19396174004343E+02
     0.01579       0.49729  0.16642680273337E+02
     0.01579       0.50518  0.14418115478263E+02
     0.01579       0.51308  0.12620199024246E+02
     0.01579       0.52097  0.11165219246009E+02
     0.01579       0.52886  0.99848154934321E+01
     0.01579       0.53676  0.90231834317979E+01
     0.01579       0.54465  0.82347312343370E+01
     0.01579       0.55254  0.75821660727371E+01
     0.01579       0.56044  0.70349651295388E+01
     0.01579       0.56833  0.65681741321332E+01
     0.01579       0.57622  0.61614736717703E+01
     0.01579       0.58412  0.57984560000408E+01
     0.01579       0.59201  0.54660605021021E+01
     0.01579       0.59990  0.51541232554513E+01
     0.01579       0.60780  0.48550040554281E+01
     0.01579       0.61569  0.45632623796182E+01
     0.01579       0.62358  0.42753615432963E+01
     0.01579       0.63148  0.39893874830129E+01
     0.01579       0.63937  0.37047749877654E+01
     0.01579       0.64726  0.34220395896948E+01
     0.01579       0.65516  0.31425175409721E+01
     0.01579       0.66305  0.28681191739527E+01
     0.01579       0.67094  0.26011023758372E+01
     0.01579       0.67884  0.23438729444597E+01
     0.01579       0.68673  0.20988174223064E+01
     0.01579       0.69463  0.18681719644731E+01
     0.01579       0.70252  0.16539282983264E+01
     0.01579       0.71041  0.14577752989440E+01
     0.01579       0.71831  0.12810724894402E+01
     0.01579       0.72620  0.11248501194885E+01
     0.01579       0.73409  0.98982948951896E+00
     0.01579       0.74199  0.87645686654928E+00
     0.01579       0.74988  0.78494459021782E+00
     0.01579       0.75777  0.71531365819942E+00
     0.01579       0.76567  0.66743306199173E+00
     0.01579       0.77356  0.64105228544842E+00
     0.01579       0.78145  0.63582457740742E+00
     0.01579       0.78935  0.65131979773554E+00
     0.01579       0.79724  0.68702677361080E+00
     0.01579       0.80513  0.74234617015866E+00
     0.01579       0.81303  0.81657586514200E+00
     0.01579       0.82092  0.90889170686289E+00
     0.01579       0.82881  0.10183273017658E+01
     0.01579       0.83671  0.11437570813918E+01
     0.01579       0.84460  0.12838872802944E+01
     0.01579       0.85249  0.14372595526641E+01
     0.01579       0.86039  0.16022717069660E+01
     0.01579       0.86828  0.17772194100342E+01
     0.01579       0.87617  0.19603617132868E+01
     0.01579       0.88407  0.21500119520778E+01
     0.01579       0.89196  0.23446541001505E+01
     0.01579       0.89986  0.25430832227655E+01
     0.01579       0.90775  0.27445675060541E+01
     0.01579       0.91564  0.29490287010911E+01
     0.01579       0.92354  0.31572379404825E+01
     0.01579       0.93143  0.33710249384640E+01
     0.01579       0.93932  0.35935006707506E+01
     0.01579       0.94722  0.38292967618723E+01
     0.01579       0.95511  0.40848289218281E+01
     0.01579       0.96300  0.43685967410160E+01
     0.01579       0.97090  0.46915377856224E+01
     0.01579       0.97879  0.50674599884766E+01
     0.01579       0.98668  0.55135824777922E+01
     0.01579       0.99458  0.60512207827836E+01
     0.01579       1.00247  0.67066571565039E+01
     0.01579       1.01036  0.75122395765260E+01
     0.01579       1.01826  0.85077522384298E+01
     0.01579       1.02615  0.97420934041682E+01
     0.01579       1.03404  0.11275278809988E+02
     0.01579       1.04194  0.13180752739389E+02
     0.01579       1.04983  0.15547920949157E+02
     0.01579       1.05772  0.18484696686571E+02
     0.01579       1.06562  0.22119632549800E+02
     0.01579       1.07351  0.26602825697563E+02
     0.01579       1.08141  0.32104105401697E+02
     0.01579       1.08930  0.38805812860449E+02
     0.01579       1.09719  0.40000000000000E+11
     0.01579       1.10509  0.40000000000000E+11
     0.01579       1.11298  0.40000000000000E+11
     0.01579       1.12087  0.40000000000000E+11
     0.01579       1.12877  0.40000000000000E+11
     0.01579       1.13666  0.40000000000000E+11
     0.01579       1.14455  0.40000000000000E+11
     0.01579       1.15245  0.40000000000000E+11
     0.01579       1.16034  0.40000000000000E+11
     0.01579       1.16823  0.40000000000000E+11
     0.01579       1.17613  0.40000000000000E+11
     0.01579       1.18402  0.40000000000000E+11
     0.01579       1.19191  0.40000000000000E+11
     0.01579       1.19981  0.40000000000000E+11
     0.01579       1.20770  0.40000000000000E+11
     0.01579       1.21559  0.40000000000000E+11
     0.01579       1.22349  0.40000000000000E+11
     0.01579       1.23138  0.40000000000000E+11
     0.01579       1.23927  0.40000000000000E+11
     0.01579       1.24717  0.40000000000000E+11
     0.01579       1.25506  0.40000000000000E+11
     0.01579       1.26295  0.40000000000000E+11
     0.01579       1.27085  0.40000000000000E+11
     0.01579       1.27874  0.40000000000000E+11
     0.01579       1.28664  0.40000000000000E+11
     0.01579       1.29453  0.40000000000000E+11
     0.01579       1.30242  0.40000000000000E+11
     0.01579       1.31032  0.40000000000000E+11
     0.01579       1.31821  0.40000000000000E+11
     0.01579       1.32610  0.40000000000000E+11
     0.01579       1.33400  0.40000000000000E+11
     0.01579       1.34189  0.40000000000000E+11
     0.01579       1.34978  0.40000000000000E+11
     0.01579       1.35768  0.40000000000000E+11
     0.01579       1.36557  0.40000000000000E+11
     0.01579       1.37346  0.40000000000000E+11
     0.01579       1.38136  0.40000000000000E+11
     0.01579       1.38925  0.40000000000000E+11
     0.01579       1.39714  0.40000000000000E+11
     0.01579       1.40504  0.40000000000000E+11
     0.01579       1.41293  0.40000000000000E+11
     0.01579       1.42082  0.40000000000000E+11
     0.01579       1.42872  0.40000000000000E+11
     0.01579       1.43661  0.40000000000000E+11
     0.01579       1.44450  0.40000000000000E+11
     0.01579       1.45240  0.40000000000000E+11
     0.01579       1.46029  0.40000000000000E+11
     0.01579       1.46818  0.40000000000000E+11
     0.01579       1.47608  0.40000000000000E+11
     0.01579       1.48397  0.40000000000000E+11
     0.01579       1.49187  0.40000000000000E+11
     0.01579       1.49976  0.40000000000000E+11
     0.01579       1.50765  0.40000000000000E+11
     0.01579       1.51555  0.40000000000000E+11
     0.01579       1.52344  0.40000000000000E+11
     0.01579       1.53133  0.40000000000000E+11
     0.01579       1.53923  0.40000000000000E+11
     0.01579       1.54712  0.40000000000000E+11
     0.01579       1.55501  0.40000000000000E+11
     0.01579       1.56291  0.40000000000000E+11
     0.01579       1.57080  0.40000000000000E+11
     0.02368       0.00000  0.40000000000000E+11
     0.02368       0.00789  0.40000000000000E+11
     0.02368       0.01579  0.40000000000000E+11
     0.02368       0.02368  0.40000000000000E+11
     0.02368       0.03157  0.40000000000000E+11
     0.02368       0.03947  0.40000000000000E+11
     0.02368       0.04736  0.40000000000000E+11
     0.02368       0.05525  0.40000000000000E+11
     0.02368       0.06315  0.40000000000000E+11
     0.02368       0.07104  0.40000000000000E+11
     0.02368       0.07893  0.40000000000000E+11
     0.02368       0.08683  0.40000000000000E+11
     0.02368       0.09472  0.40000000000000E+11
     0.02368       0.10262  0.40000000000000E+11
     0.02368       0.11051  0.40000000000000E+11
     0.02368       0.11840  0.40000000000000E+11
     0.02368       0.12630  0.40000000000000E+11
     0.02368       0.13419  0.40000000000000E+11
     0.02368       0.14208  0.40000000000000E+11
     0.02368       0.14998  0.40000000000000E+11
     0.02368       0.15787  0.40000000000000E+11
     0.02368       0.16576  0.40000000000000E+11
     0.02368       0.17366  0.40000000000000E+11
     0.02368       0.18155  0.40000000000000E+11
     0.02368       0.18944  0.40000000000000E+11
     0.02368       0.19734  0.40000000000000E+11
     0.02368       0.20523  0.40000000000000E+11
     0.02368       0.21312  0.40000000000000E+11
     0.02368       0.22102  0.40000000000000E+11
     0.02368       0.22891  0.40000000000000E+11
     0.02368       0.23680  0.40000000000000E+11
     0.02368       0.24470  0.40000000000000E+11
     0.02368       0.25259  0.40000000000000E+11
     0.02368       0.26048  0.40000000000000E+11
     0.02368       0.26838  0.40000000000000E+11
     0.02368       0.27627  0.40000000000000E+11
     0.02368       0.28416  0.40000000000000E+11
     0.02368       0.29206  0.40000000000000E+11
     0.02368       0.29995  0.40000000000000E+11
     0.02368       0.30785  0.40000000000000E+11
     0.02368       0.31574  0.40000000000000E+11
     0.02368       0.32363  0.40000000000000E+11
     0.02368       0.33153  0.40000000000000E+11
     0.02368       0.33942  0.40000000000000E+11
     0.02368       0.34731  0.40000000000000E+11
     0.02368       0.35521  0.40000000000000E+11
     0.02368       0.36310  0.40000000000000E+11
     0.02368       0.37099  0.40000000000000E+11
     0.02368       0.37889  0.40000000000000E+11
     0.02368       0.38678  0.40000000000000E+11
     0.02368       0.39467  0.40000000000000E+11
     0.02368       0.40257  0.40000000000000E+11
     0.02368       0.41046  0.40000000000000E+11
     0.02368       0.41835  0.40000000000000E+11
     0.02368       0.42625  0.40000000000000E+11
     0.02368       0.43414  0.58104316713357E+02
     0.02368       0.44203  0.48264614113829E+02
     0.02368       0.44993  0.40188310523844E+02
     0.02368       0.45782  0.33595955545387E+02
     0.02368       0.46571  0.28235879595959E+02
     0.02368       0.47361  0.23889374624090E+02
     0.02368       0.48150  0.20370781901564E+02
     0.02368       0.48939  0.17524981591835E+02
     0.02368       0.49729  0.15223750949129E+02
     0.02368       0.50518  0.13361827934830E+02
     0.02368       0.51308  0.11853135020465E+02
     0.02368       0.52097  0.10627388961033E+02
     0.02368       0.52886  0.96271870570775E+01
     0.02368       0.53676  0.88055822587640E+01
     0.02368       0.54465  0.81241159955473E+01
     0.02368       0.55254  0.75512552515437E+01
     0.02368       0.56044  0.70611709590152E+01
     0.02368       0.56833  0.66327933015749E+01
     0.02368       0.57622  0.62490829489164E+01
     0.02368       0.58412  0.58964636099507E+01
     0.02368       0.59201  0.55643692413534E+01
     0.02368       0.59990  0.52448678363794E+01
     0.02368       0.60780  0.49323322985174E+01
     0.02368       0.61569  0.46231370689907E+01
     0.02368       0.62358  0.43153666850859E+01
     0.02368       0.63148  0.40085291336119E+01
     0.02368       0.63937  0.37032725649078E+01
     0.02368       0.64726  0.34011084473570E+01
     0.02368       0.65516  0.31041473624421E+01
     0.02368       0.66305  0.28148552228967E+01
     0.02368       0.67094  0.25358377415518E+01
     0.02368       0.67884  0.22696596728453E+01
     0.02368       0.68673  0.20187030525766E+01
     0.02368       0.69463  0.17850658413999E+01
     0.02368       0.70252  0.15704995150649E+01
     0.02368       0.71041  0.13763816471952E+01
     0.02368       0.71831  0.12037176739677E+01
     0.02368       0.72620  0.10531649384710E+01
     0.02368       0.73409  0.92507177412471E+00
     0.02368       0.74199  0.81952469194391E+00
     0.02368       0.74988  0.73639752413633E+00
     0.02368       0.75777  0.67539747407056E+00
     0.02368       0.76567  0.63610427648062E+00
     0.02368       0.77356  0.61799996353207E+00
     0.02368       0.78145  0.62048798312339E+00
     0.02368       0.78935  0.64290158120012E+00
     0.02368       0.79724  0.68450242002207E+00
     0.02368       0.80513  0.74447135155818E+00
     0.02368       0.81303  0.82189409238082E+00
     0.02368       0.82092  0.91574523806542E+00
     0.02368       0.82881  0.10248745823703E+01
     0.02368       0.83671  0.11480000276056E+01
     0.02368       0.84460  0.12837114388107E+01
     0.02368       0.85249  0.14304895611125E+01
     0.02368       0.86039  0.15867435617718E+01
     0.02368       0.86828  0.17508698865760E+01
     0.02368       0.87617  0.19213339945803E+01
     0.02368       0.88407  0.20967752726061E+01
     0.02368       0.89196  0.22761342017672E+01
     0.02368       0.89986  0.24587998618397E+01
     0.02368       0.90775  0.26447753388994E+01
     0.02368       0.91564  0.28348587550460E+01
     0.02368       0.92354  0.30308386299654E+01
     0.02368       0.93143  0.32357042117765E+01
     0.02368       0.93932  0.34538743044466E+01
     0.02368       0.94722  0.36914519237509E+01
     0.02368       0.95511  0.39565167201870E+01
     0.02368       0.96300  0.42594723423978E+01
     0.02368       0.97090  0.46134715431823E+01
     0.02368       0.97879  0.50349475368486E+01
     0.02368       0.98668  0.55442854641748E+01
     0.02368       0.99458  0.61666721669468E+01
     0.02368       1.00247  0.69331648154106E+01
     0.02368       1.01036  0.78820176273732E+01
     0.02368       1.01826  0.90602981914467E+01
     0.02368       1.02615  0.10525805983112E+02
     0.02368       1.03404  0.12349267252934E+02
     0.02368       1.04194  0.14616708117443E+02
     0.02368       1.04983  0.17431776056099E+02
     0.02368       1.05772  0.20917544362139E+02
     0.02368       1.06562  0.25216914571895E+02
     0.02368       1.07351  0.30489984254202E+02
     0.02368       1.08141  0.36905407348390E+02
     0.02368       1.08930  0.40000000000000E+11
     0.02368       1.09719  0.40000000000000E+11
     0.02368       1.10509  0.40000000000000E+11
     0.02368       1.11298  0.40000000000000E+11
     0.02368       1.12087  0.40000000000000E+11
     0.02368       1.12877  0.40000000000000E+11
     0.02368       1.13666  0.40000000000000E+11
     0.02368       1.14455  0.40000000000000E+11
     0.02368       1.15245  0.40000000000000E+11
     0.02368       1.16034  0.40000000000000E+11
     0.02368       1.16823  0.40000000000000E+11
     0.02368       1.17613  0.40000000000000E+11
     0.02368       1.18402  0.40000000000000E+11
     0.02368       1.19191  0.40000000000000E+11
     0.02368       1.19981  0.40000000000000E+11
     0.02368       1.20770  0.40000000000000E+11
     0.02368       1.21559  0.40000000000000E+11
     0.02368       1.22349  0.40000000000000E+11
     0.02368       1.23138  0.40000000000000E+11
     0.02368       1.23927  0.40000000000000E+11
     0.02368       1.24717  0.40000000000000E+11
     0.02368       1.25506  0.40000000000000E+11
     0.02368       1.26295  0.40000000000000E+11
     0.02368       1.27085  0.40000000000000E+11
     0.02368       1.27874  0.40000000000000E+11
     0.02368       1.28664  0.40000000000000E+11
     0.02368       1.29453  0.40000000000000E+11
     0.02368       1.30242  0.40000000000000E+11
     0.02368       1.31032  0.40000000000000E+11
     0.02368       1.31821  0.40000000000000E+11
     0.02368       1.32610  0.40000000000000E+11
     0.02368       1.33400  0.40000000000000E+11
     0.02368       1.34189  0.40000000000000E+11
     0.02368       1.34978  0.40000000000000E+11
     0.02368       1.35768  0.40000000000000E+11
     0.02368       1.36557  0.40000000000000E+11
     0.02368       1.37346  0.40000000000000E+11
     0.02368       1.38136  0.40000000000000E+11
     0.02368       1.38925  0.40000000000000E+11
     0.02368       1.39714  0.40000000000000E+11
     0.02368       1.40504  0.40000000000000E+11
     0.02368       1.41293  0.40000000000000E+11
     0.02368       1.42082  0.40000000000000E+11
     0.02368       1.42872  0.40000000000000E+11
     0.02368       1.43661  0.40000000000000E+11
     0.02368       1.44450  0.40000000000000E+11
     0.02368       1.45240  0.40000000000000E+11
     0.02368       1.46029  0.40000000000000E+11
     0.02368       1.46818  0.40000000000000E+11
     0.02368       1.47608  0.40000000000000E+11
     0.02368       1.48397  0.40000000000000E+11
     0.02368       1.49187  0.40000000000000E+11
     0.02368       1.49976  0.40000000000000E+11
     0.02368       1.50765  0.40000000000000E+11
     0.02368       1.51555  0.40000000000000E+11
     0.02368       1.52344  0.40000000000000E+11
     0.02368       1.53133  0.40000000000000E+11
     0.02368       1.53923  0.40000000000000E+11
     0.02368       1.54712  0.40000000000000E+11
     0.02368       1.55501  0.40000000000000E+11
     0.02368       1.56291  0.40000000000000E+11
     0.02368       1.57080  0.40000000000000E+11
     0.03157       0.00000  0.40000000000000E+11
     0.03157       0.00789  0.40000000000000E+11
     0.03157       0.01579  0.40000000000000E+11
     0.03157       0.02368  0.40000000000000E+11
     0.03157       0.03157  0.40000000000000E+11
     0.03157       0.03947  0.40000000000000E+11
     0.03157       0.04736  0.40000000000000E+11
     0.03157       0.05525  0.40000000000000E+11
     0.03157       0.06315  0.40000000000000E+11
     0.03157       0.07104  0.40000000000000E+11
     0.03157       0.07893  0.40000000000000E+11
     0.03157       0.08683  0.40000000000000E+11
     0.03157       0.09472  0.40000000000000E+11
     0.03157       0.10262  0.40000000000000E+11
     0.03157       0.11051  0.40000000000000E+11
     0.03157       0.11840  0.40000000000000E+11
     0.03157       0.12630  0.40000000000000E+11
     0.03157       0.13419  0.40000000000000E+11
     0.03157       0.14208  0.40000000000000E+11
     0.03157       0.14998  0.40000000000000E+11
     0.03157       0.15787  0.40000000000000E+11
     0.03157       0.16576  0.40000000000000E+11
     0.03157       0.17366  0.40000000000000E+11
     0.03157       0.18155  0.40000000000000E+11
     0.03157       0.18944  0.40000000000000E+11
     0.03157       0.19734  0.40000000000000E+11
     0.03157       0.20523  0.40000000000000E+11
     0.03157       0.21312  0.40000000000000E+11
     0.03157       0.22102  0.40000000000000E+11
     0.03157       0.22891  0.40000000000000E+11
     0.03157       0.23680  0.40000000000000E+11
     0.03157       0.24470  0.40000000000000E+11
     0.03157       0.25259  0.40000000000000E+11
     0.03157       0.26048  0.40000000000000E+11
     0.03157       0.26838  0.40000000000000E+11
     0.03157       0.27627  0.40000000000000E+11
     0.03157       0.28416  0.40000000000000E+11
     0.03157       0.29206  0.40000000000000E+11
     0.03157       0.29995  0.40000000000000E+11
     0.03157       0.30785  0.40000000000000E+11
     0.03157       0.31574  0.40000000000000E+11
     0.03157       0.32363  0.40000000000000E+11
     0.03157       0.33153  0.40000000000000E+11
     0.03157       0.33942  0.40000000000000E+11
     0.03157       0.34731  0.40000000000000E+11
     0.03157       0.35521  0.40000000000000E+11
     0.03157       0.36310  0.40000000000000E+11
     0.03157       0.37099  0.40000000000000E+11
     0.03157       0.37889  0.40000000000000E+11
     0.03157       0.38678  0.40000000000000E+11
     0.03157       0.39467  0.40000000000000E+11
     0.03157       0.40257  0.40000000000000E+11
     0.03157       0.41046  0.40000000000000E+11
     0.03157       0.41835  0.40000000000000E+11
     0.03157       0.42625  0.60262705828183E+02
     0.03157       0.43414  0.50097026309388E+02
     0.03157       0.44203  0.41766056577297E+02
     0.03157       0.44993  0.34971451980482E+02
     0.03157       0.45782  0.29448554486923E+02
     0.03157       0.46571  0.24969495179222E+02
     0.03157       0.47361  0.21341998973784E+02
     0.03157       0.48150  0.18406058306777E+02
     0.03157       0.48939  0.16029757239661E+02
     0.03157       0.49729  0.14104976530668E+02
     0.03157       0.50518  0.12543372398617E+02
     0.03157       0.51308  0.11272817544496E+02
     0.03157       0.52097  0.10234371754446E+02
     0.03157       0.52886  0.93797792196311E+01
     0.03157       0.53676  0.86694508438134E+01
     0.03157       0.54465  0.80708702064609E+01
     0.03157       0.55254  0.75573541938597E+01
     0.03157       0.56044  0.71070991420281E+01
     0.03157       0.56833  0.67024478410219E+01
     0.03157       0.57622  0.63293200445354E+01
     0.03157       0.58412  0.59767578676981E+01
     0.03157       0.59201  0.56365466726958E+01
     0.03157       0.59990  0.53028810881222E+01
     0.03157       0.60780  0.49720543106695E+01
     0.03157       0.61569  0.46421566177620E+01
     0.03157       0.62358  0.43127759753804E+01
     0.03157       0.63148  0.39846996239159E+01
     0.03157       0.63937  0.36596203534354E+01
     0.03157       0.64726  0.33398545788809E+01
     0.03157       0.65516  0.30280810869370E+01
     0.03157       0.66305  0.27271094000388E+01
     0.03157       0.67094  0.24396852631635E+01
     0.03157       0.67884  0.21683381936974E+01
     0.03157       0.68673  0.19152728688078E+01
     0.03157       0.69463  0.16823029080083E+01
     0.03157       0.70252  0.14708228083579E+01
     0.03157       0.71041  0.12818117201325E+01
     0.03157       0.71831  0.11158615497079E+01
     0.03157       0.72620  0.97322152441953E+00
     0.03157       0.73409  0.85385172000331E+00
     0.03157       0.74199  0.75747894527869E+00
     0.03157       0.74988  0.68364960085334E+00
     0.03157       0.75777  0.63177550216480E+00
     0.03157       0.76567  0.60117004716399E+00
     0.03157       0.77356  0.59107342647718E+00
     0.03157       0.78145  0.60066677050050E+00
     0.03157       0.78935  0.62907618434542E+00
     0.03157       0.79724  0.67536853464644E+00
     0.03157       0.80513  0.73854162246281E+00
     0.03157       0.81303  0.81751199860145E+00
     0.03157       0.82092  0.91110413533247E+00
     0.03157       0.82881  0.10180449338537E+01
     0.03157       0.83671  0.11369675853757E+01
     0.03157       0.84460  0.12664285833139E+01
     0.03157       0.85249  0.14049411880546E+01
     0.03157       0.86039  0.15510278864997E+01
     0.03157       0.86828  0.17032934194174E+01
     0.03157       0.87617  0.18605188712582E+01
     0.03157       0.88407  0.20217762758067E+01
     0.03157       0.89196  0.21865623674155E+01
     0.03157       0.89986  0.23549496967593E+01
     0.03157       0.90775  0.25277535172306E+01
     0.03157       0.91564  0.27067137840848E+01
     0.03157       0.92354  0.28946933905688E+01
     0.03157       0.93143  0.30958964266635E+01
     0.03157       0.93932  0.33161137534495E+01
     0.03157       0.94722  0.35630074429227E+01
     0.03157       0.95511  0.38464504827689E+01
     0.03157       0.96300  0.41789433682660E+01
     0.03157       0.97090  0.45761344980490E+01
     0.03157       0.97879  0.50574762312211E+01
     0.03157       0.98668  0.56470524118754E+01
     0.03157       0.99458  0.63746151078001E+01
     0.03157       1.00247  0.72768665518092E+01
     0.03157       1.01036  0.83990139217625E+01
     0.03157       1.01826  0.97966046208728E+01
     0.03157       1.02615  0.11537609326320E+02
     0.03157       1.03404  0.13704643787523E+02
     0.03157       1.04194  0.16397080778133E+02
     0.03157       1.04983  0.19732551780726E+02
     0.03157       1.05772  0.23846885354841E+02
     0.03157       1.06562  0.28890713121640E+02
     0.03157       1.07351  0.35019491261467E+02
     0.03157       1.08141  0.40000000000000E+11
     0.03157       1.08930  0.40000000000000E+11
     0.03157       1.09719  0.40000000000000E+11
     0.03157       1.10509  0.40000000000000E+11
     0.03157       1.11298  0.40000000000000E+11
     0.03157       1.12087  0.40000000000000E+11
     0.03157       1.12877  0.40000000000000E+11
     0.03157       1.13666  0.40000000000000E+11
     0.03157       1.14455  0.40000000000000E+11
     0.03157       1.15245  0.40000000000000E+11
     0.03157       1.16034  0.40000000000000E+11
     0.03157       1.16823  0.40000000000000E+11
     0.03157       1.17613  0.40000000000000E+11
     0.03157       1.18402  0.40000000000000E+11
     0.03157       1.19191  0.40000000000000E+11
     0.03157       1.19981  0.40000000000000E+11
     0.03157       1.20770  0.40000000000000E+11
     0.03157       1.21559  0.40000000000000E+11
     0.03157       1.22349  0.40000000000000E+11
     0.03157       1.23138  0.40000000000000E+11
     0.03157       1.23927  0.40000000000000E+11
     0.03157       1.24717  0.40000000000000E+11
     0.03157       1.25506  0.40000000000000E+11
     0.03157       1.26295  0.40000000000000E+11
     0.03157       1.27085  0.40000000000000E+11
     0.03157       1.27874  0.40000000000000E+11
     0.03157       1.28664  0.40000000000000E+11
     0.03157       1.29453  0.40000000000000E+11
     0.03157       1.30242  0.40000000000000E+11
     0.03157       1.31032  0.40000000000000E+11
     0.03157       1.31821  0.40000000000000E+11
     0.03157       1.32610  0.40000000000000E+11
     0.03157       1.33400  0.40000000000000E+11
     0.03157       1.34189  0.40000000000000E+11
     0.03157       1.34978  0.40000000000000E+11
     0.03157       1.35768  0.40000000000000E+11
     0.03157       1.36557  0.40000000000000E+11
     0.03157       1.37346  0.40000000000000E+11
     0.03157       1.38136  0.40000000000000E+11
     0.03157       1.38925  0.40000000000000E+11
     0.03157       1.39714  0.40000000000000E+11
     0.03157       1.40504  0.40000000000000E+11
     0.03157       1.41293  0.40000000000000E+11
     0.03157       1.42082  0.40000000000000E+11
     0.03157       1.42872  0.40000000000000E+11
     0.03157       1.43661  0.40000000000000E+11
     0.03157       1.44450  0.40000000000000E+11
     0.03157       1.45240  0.40000000000000E+11
     0.03157       1.46029  0.40000000000000E+11
     0.03157       1.46818  0.40000000000000E+11
     0.03157       1.47608  0.40000000000000E+11
     0.03157       1.48397  0.40000000000000E+11
     0.03157       1.49187  0.40000000000000E+11
     0.03157       1.49976  0.40000000000000E+11
     0.03157       1.50765  0.40000000000000E+11
     0.03157       1.51555  0.40000000000000E+11
     0.03157       1.52344  0.40000000000000E+11
     0.03157       1.53133  0.40000000000000E+11
     0.03157       1.53923  0.40000000000000E+11
     0.03157       1.54712  0.40000000000000E+11
     0.03157       1.55501  0.40000000000000E+11
     0.03157       1.56291  0.40000000000000E+11
     0.03157       1.57080  0.40000000000000E+11
     0.03947       0.00000  0.40000000000000E+11
     0.03947       0.00789  0.40000000000000E+11
     0.03947       0.01579  0.40000000000000E+11
     0.03947       0.02368  0.40000000000000E+11
     0.03947       0.03157  0.40000000000000E+11
     0.03947       0.03947  0.40000000000000E+11
     0.03947       0.04736  0.40000000000000E+11
     0.03947       0.05525  0.40000000000000E+11
     0.03947       0.06315  0.40000000000000E+11
     0.03947       0.07104  0.40000000000000E+11
     0.03947       0.07893  0.40000000000000E+11
     0.03947       0.08683  0.40000000000000E+11
     0.03947       0.09472  0.40000000000000E+11
     0.03947       0.10262  0.40000000000000E+11
     0.03947       0.11051  0.40000000000000E+11
     0.03947       0.11840  0.40000000000000E+11
     0.03947       0.12630  0.40000000000000E+11
     0.03947       0.13419  0.40000000000000E+11
     0.03947       0.14208  0.40000000000000E+11
     0.03947       0.14998  0.40000000000000E+11
     0.03947       0.15787  0.40000000000000E+11
     0.03947       0.16576  0.40000000000000E+11
     0.03947       0.17366  0.40000000000000E+11
     0.03947       0.18155  0.40000000000000E+11
     0.03947       0.18944  0.40000000000000E+11
     0.03947       0.19734  0.40000000000000E+11
     0.03947       0.20523  0.40000000000000E+11
     0.03947       0.21312  0.40000000000000E+11
     0.03947       0.22102  0.40000000000000E+11
     0.03947       0.22891  0.40000000000000E+11
     0.03947       0.23680  0.40000000000000E+11
     0.03947       0.24470  0.40000000000000E+11
     0.03947       0.25259  0.40000000000000E+11
     0.03947       0.26048  0.40000000000000E+11
     0.03947       0.26838  0.40000000000000E+11
     0.03947       0.27627  0.40000000000000E+11
     0.03947       0.28416  0.40000000000000E+11
     0.03947       0.29206  0.40000000000000E+11
     0.03947       0.29995  0.40000000000000E+11
     0.03947       0.30785  0.40000000000000E+11
     0.03947       0.31574  0.40000000000000E+11
     0.03947       0.32363  0.40000000000000E+11
     0.03947       0.33153  0.40000000000000E+11
     0.03947       0.33942  0.40000000000000E+11
     0.03947       0.34731  0.40000000000000E+11
     0.03947       0.35521  0.40000000000000E+11
     0.03947       0.36310  0.40000000000000E+11
     0.03947       0.37099  0.40000000000000E+11
     0.03947       0.37889  0.40000000000000E+11
     0.03947       0.38678  0.40000000000000E+11
     0.03947       0.39467  0.40000000000000E+11
     0.03947       0.40257  0.40000000000000E+11
     0.03947       0.41046  0.40000000000000E+11
     0.03947       0.41835  0.62372029678891E+02
     0.03947       0.42625  0.51892736972263E+02
     0.03947       0.43414  0.43316370307383E+02
     0.03947       0.44203  0.36326571568897E+02
     0.03947       0.44993  0.30646248589342E+02
     0.03947       0.45782  0.26038752668509E+02
     0.03947       0.46571  0.22305473481101E+02
     0.03947       0.47361  0.19281732574020E+02
     0.03947       0.48150  0.16832091682845E+02
     0.03947       0.48939  0.14845709664373E+02
     0.03947       0.49729  0.13232083108038E+02
     0.03947       0.50518  0.11917323921410E+02
     0.03947       0.51308  0.10841018817124E+02
     0.03947       0.52097  0.99536528802378E+01
     0.03947       0.52886  0.92145448955680E+01
     0.03947       0.53676  0.85902251850006E+01
     0.03947       0.54465  0.80531808401389E+01
     0.03947       0.55254  0.75808944269182E+01
     0.03947       0.56044  0.71551078904358E+01
     0.03947       0.56833  0.67612516788856E+01
     0.03947       0.57622  0.63879886748553E+01
     0.03947       0.58412  0.60268323701451E+01
     0.03947       0.59201  0.56718081965052E+01
     0.03947       0.59990  0.53191357045534E+01
     0.03947       0.60780  0.49669172721850E+01
     0.03947       0.61569  0.46148262044284E+01
     0.03947       0.62358  0.42637933707191E+01
     0.03947       0.63148  0.39156966855566E+01
     0.03947       0.63937  0.35730614510075E+01
     0.03947       0.64726  0.32387815539110E+01
     0.03947       0.65516  0.29158716343713E+01
     0.03947       0.66305  0.26072587704133E+01
     0.03947       0.67094  0.23156193748789E+01
     0.03947       0.67884  0.20432634650079E+01
     0.03947       0.68673  0.17920648691875E+01
     0.03947       0.69463  0.15634328127645E+01
     0.03947       0.70252  0.13583180316203E+01
     0.03947       0.71041  0.11772452500547E+01
     0.03947       0.71831  0.10203634991102E+01
     0.03947       0.72620  0.88750618653764E+00
     0.03947       0.73409  0.77825383966573E+00
     0.03947       0.74199  0.69199379771353E+00
     0.03947       0.74988  0.62797262992735E+00
     0.03947       0.75777  0.58533854872445E+00
     0.03947       0.76567  0.56317247446073E+00
     0.03947       0.77356  0.56050763877800E+00
     0.03947       0.78145  0.57633866898900E+00
     0.03947       0.78935  0.60962197850848E+00
     0.03947       0.79724  0.65927000627720E+00
     0.03947       0.80513  0.72414240622548E+00
     0.03947       0.81303  0.80303768146316E+00
     0.03947       0.82092  0.89468897196000E+00
     0.03947       0.82881  0.99776771702044E+00
     0.03947       0.83671  0.11108987037835E+01
     0.03947       0.84460  0.12326895708290E+01
     0.03947       0.85249  0.13617771756091E+01
     0.03947       0.86039  0.14968924032079E+01
     0.03947       0.86828  0.16369440785813E+01
     0.03947       0.87617  0.17811217702447E+01
     0.03947       0.88407  0.19290165956984E+01
     0.03947       0.89196  0.20807588274539E+01
     0.03947       0.89986  0.22371713173220E+01
     0.03947       0.90775  0.23999386430534E+01
     0.03947       0.91564  0.25717935289222E+01
     0.03947       0.92354  0.27567245387297E+01
     0.03947       0.93143  0.29602122647535E+01
     0.03947       0.93932  0.31895051590422E+01
     0.03947       0.94722  0.34539506355437E+01
     0.03947       0.95511  0.37654019111603E+01
     0.03947       0.96300  0.41387259672976E+01
     0.03947       0.97090  0.45924425897881E+01
     0.03947       0.97879  0.51495280537820E+01
     0.03947       0.98668  0.58384186382124E+01
     0.03947       0.99458  0.66942470525703E+01
     0.03947       1.00247  0.77603360442902E+01
     0.03947       1.01036  0.90899526861751E+01
     0.03947       1.01826  0.10748284877273E+02
     0.03947       1.02615  0.12814522033672E+02
     0.03947       1.03404  0.15383775493137E+02
     0.03947       1.04194  0.18568307858846E+02
     0.03947       1.04983  0.22497057343339E+02
     0.03947       1.05772  0.27311562363370E+02
     0.03947       1.06562  0.33154769775628E+02
     0.03947       1.07351  0.40000000000000E+11
     0.03947       1.08141  0.40000000000000E+11
     0.03947       1.08930  0.40000000000000E+11
     0.03947       1.09719  0.40000000000000E+11
     0.03947       1.10509  0.40000000000000E+11
     0.03947       1.11298  0.40000000000000E+11
     0.03947       1.12087  0.40000000000000E+11
     0.03947       1.12877  0.40000000000000E+11
     0.03947       1.13666  0.40000000000000E+11
     0.03947       1.14455  0.40000000000000E+11
     0.03947       1.15245  0.40000000000000E+11
     0.03947       1.16034  0.40000000000000E+11
     0.03947       1.16823  0.40000000000000E+11
     0.03947       1.17613  0.40000000000000E+11
     0.03947       1.18402  0.40000000000000E+11
     0.03947       1.19191  0.40000000000000E+11
     0.03947       1.19981  0.40000000000000E+11
     0.03947       1.20770  0.40000000000000E+11
     0.03947       1.21559  0.40000000000000E+11
     0.03947       1.22349  0.40000000000000E+11
     0.03947       1.23138  0.40000000000000E+11
     0.03947       1.23927  0.40000000000000E+11
     0.03947       1.24717  0.40000000000000E+11
     0.03947       1.25506  0.40000000000000E+11
     0.03947       1.26295  0.40000000000000E+11
     0.03947       1.27085  0.40000000000000E+11
     0.03947       1.27874  0.40000000000000E+11
     0.03947       1.28664  0.40000000000000E+11
     0.03947       1.29453  0.40000000000000E+11
     0.03947       1.30242  0.40000000000000E+11
     0.03947       1.31032  0.40000000000000E+11
     0.03947       1.31821  0.40000000000000E+11
     0.03947       1.32610  0.40000000000000E+11
     0.03947       1.33400  0.40000000000000E+11
     0.03947       1.34189  0.40000000000000E+11
     0.03947       1.34978  0.40000000000000E+11
     0.03947       1.35768  0.40000000000000E+11
     0.03947       1.36557  0.40000000000000E+11
     0.03947       1.37346  0.40000000000000E+11
     0.03947       1.38136  0.40000000000000E+11
     0.03947       1.38925  0.40000000000000E+11
     0.03947       1.39714  0.40000000000000E+11
     0.03947       1.40504  0.40000000000000E+11
     0.03947       1.41293  0.40000000000000E+11
     0.03947       1.42082  0.40000000000000E+11
     0.03947       1.42872  0.40000000000000E+11
     0.03947       1.43661  0.40000000000000E+11
     0.03947       1.44450  0.40000000000000E+11
     0.03947       1.45240  0.40000000000000E+11
     0.03947       1.46029  0.40000000000000E+11
     0.03947       1.46818  0.40000000000000E+11
     0.03947       1.47608  0.40000000000000E+11
     0.03947       1.48397  0.40000000000000E+11
     0.03947       1.49187  0.40000000000000E+11
     0.03947       1.49976  0.40000000000000E+11
     0.03947       1.50765  0.40000000000000E+11
     0.03947       1.51555  0.40000000000000E+11
     0.03947       1.52344  0.40000000000000E+11
     0.03947       1.53133  0.40000000000000E+11
     0.03947       1.53923  0.40000000000000E+11
     0.03947       1.54712  0.40000000000000E+11
     0.03947       1.55501  0.40000000000000E+11
     0.03947       1.56291  0.40000000000000E+11
     0.03947       1.57080  0.40000000000000E+11
     0.04736       0.00000  0.40000000000000E+11
     0.04736       0.00789  0.40000000000000E+11
     0.04736       0.01579  0.40000000000000E+11
     0.04736       0.02368  0.40000000000000E+11
     0.04736       0.03157  0.40000000000000E+11
     0.04736       0.03947  0.40000000000000E+11
     0.04736       0.04736  0.40000000000000E+11
     0.04736       0.05525  0.40000000000000E+11
     0.04736       0.06315  0.40000000000000E+11
     0.04736       0.07104  0.40000000000000E+11
     0.04736       0.07893  0.40000000000000E+11
     0.04736       0.08683  0.40000000000000E+11
     0.04736       0.09472  0.40000000000000E+11
     0.04736       0.10262  0.40000000000000E+11
     0.04736       0.11051  0.40000000000000E+11
     0.04736       0.11840  0.40000000000000E+11
     0.04736       0.12630  0.40000000000000E+11
     0.04736       0.13419  0.40000000000000E+11
     0.04736       0.14208  0.40000000000000E+11
     0.04736       0.14998  0.40000000000000E+11
     0.04736       0.15787  0.40000000000000E+11
     0.04736       0.16576  0.40000000000000E+11
     0.04736       0.17366  0.40000000000000E+11
     0.04736       0.18155  0.40000000000000E+11
     0.04736       0.18944  0.40000000000000E+11
     0.04736       0.19734  0.40000000000000E+11
     0.04736       0.20523  0.40000000000000E+11
     0.04736       0.21312  0.40000000000000E+11
     0.04736       0.22102  0.40000000000000E+11
     0.04736       0.22891  0.40000000000000E+11
     0.04736       0.23680  0.40000000000000E+11
     0.04736       0.24470  0.40000000000000E+11
     0.04736       0.25259  0.40000000000000E+11
     0.04736       0.26048  0.40000000000000E+11
     0.04736       0.26838  0.40000000000000E+11
     0.04736       0.27627  0.40000000000000E+11
     0.04736       0.28416  0.40000000000000E+11
     0.04736       0.29206  0.40000000000000E+11
     0.04736       0.29995  0.40000000000000E+11
     0.04736       0.30785  0.40000000000000E+11
     0.04736       0.31574  0.40000000000000E+11
     0.04736       0.32363  0.40000000000000E+11
     0.04736       0.33153  0.40000000000000E+11
     0.04736       0.33942  0.40000000000000E+11
     0.04736       0.34731  0.40000000000000E+11
     0.04736       0.35521  0.40000000000000E+11
     0.04736       0.36310  0.40000000000000E+11
     0.04736       0.37099  0.40000000000000E+11
     0.04736       0.37889  0.40000000000000E+11
     0.04736       0.38678  0.40000000000000E+11
     0.04736       0.39467  0.40000000000000E+11
     0.04736       0.40257  0.40000000000000E+11
     0.04736       0.41046  0.64424727259653E+02
     0.04736       0.41835  0.53645263661837E+02
     0.04736       0.42625  0.44833524381833E+02
     0.04736       0.43414  0.37656111616255E+02
     0.04736       0.44203  0.31824126791856E+02
     0.04736       0.44993  0.27092575139056E+02
     0.04736       0.45782  0.23256827737727E+02
     0.04736       0.46571  0.20147775022951E+02
     0.04736       0.47361  0.17626641571008E+02
     0.04736       0.48150  0.15580008381291E+02
     0.04736       0.48939  0.13915324474793E+02
     0.04736       0.49729  0.12557027925210E+02
     0.04736       0.50518  0.11443299801162E+02
     0.04736       0.51308  0.10523418629655E+02
     0.04736       0.52097  0.97556525913997E+01
     0.04736       0.52886  0.91056122950742E+01
     0.04736       0.53676  0.85449828890279E+01
     0.04736       0.54465  0.80505568602844E+01
     0.04736       0.55254  0.76034957332299E+01
     0.04736       0.56044  0.71887582283301E+01
     0.04736       0.56833  0.67946428730216E+01
     0.04736       0.57622  0.64124035250087E+01
     0.04736       0.58412  0.60359061224165E+01
     0.04736       0.59201  0.56613039568088E+01
     0.04736       0.59990  0.52867168901660E+01
     0.04736       0.60780  0.49119072950574E+01
     0.04736       0.61569  0.45379520559241E+01
     0.04736       0.62358  0.41669154826757E+01
     0.04736       0.63148  0.38015320527141E+01
     0.04736       0.63937  0.34449101226190E+01
     0.04736       0.64726  0.31002679465027E+01
     0.04736       0.65516  0.27707116359729E+01
     0.04736       0.66305  0.24590615488264E+01
     0.04736       0.67094  0.21677296640176E+01
     0.04736       0.67884  0.18986465015011E+01
     0.04736       0.68673  0.16532326836875E+01
     0.04736       0.69463  0.14324077110139E+01
     0.04736       0.70252  0.12366271021580E+01
     0.04736       0.71041  0.10659386877732E+01
     0.04736       0.71831  0.92004936079826E+00
     0.04736       0.72620  0.79839472225702E+00
     0.04736       0.73409  0.70020555790136E+00
     0.04736       0.74199  0.62456671278080E+00
     0.04736       0.74988  0.57046552983960E+00
     0.04736       0.75777  0.53682847796463E+00
     0.04736       0.76567  0.52254586048064E+00
     0.04736       0.77356  0.52648555154162E+00
     0.04736       0.78145  0.54749756276527E+00
     0.04736       0.78935  0.58441191217100E+00
     0.04736       0.79724  0.63603276650343E+00
     0.04736       0.80513  0.70113216265794E+00
     0.04736       0.81303  0.77844678057909E+00
     0.04736       0.82092  0.86668122789170E+00
     0.04736       0.82881  0.96452109412128E+00
     0.04736       0.83671  0.10706586364376E+01
     0.04736       0.84460  0.11838333844804E+01
     0.04736       0.85249  0.13028892411480E+01
     0.04736       0.86039  0.14268488838559E+01
     0.04736       0.86828  0.15550055437674E+01
     0.04736       0.87617  0.16870316920435E+01
     0.04736       0.88407  0.18231039392321E+01
     0.04736       0.89196  0.19640437008155E+01
     0.04736       0.89986  0.21114740227386E+01
     0.04736       0.90775  0.22679944837324E+01
     0.04736       0.91564  0.24373783380080E+01
     0.04736       0.92354  0.26247990216213E+01
     0.04736       0.93143  0.28370967536442E+01
     0.04736       0.93932  0.30831000991544E+01
     0.04736       0.94722  0.33740218431186E+01
     0.04736       0.95511  0.37239530885477E+01
     0.04736       0.96300  0.41504837455056E+01
     0.04736       0.97090  0.46754809014411E+01
     0.04736       0.97879  0.53260579353775E+01
     0.04736       0.98668  0.61357649065797E+01
     0.04736       0.99458  0.71460216501490E+01
     0.04736       1.00247  0.84077937417055E+01
     0.04736       1.01036  0.99834684485341E+01
     0.04736       1.01826  0.11948805798018E+02
     0.04736       1.02615  0.14394688000941E+02
     0.04736       1.03404  0.17428112135803E+02
     0.04736       1.04194  0.21171361420321E+02
     0.04736       1.04983  0.25757351627173E+02
     0.04736       1.05772  0.31317399432852E+02
     0.04736       1.06562  0.40000000000000E+11
     0.04736       1.07351  0.40000000000000E+11
     0.04736       1.08141  0.40000000000000E+11
     0.04736       1.08930  0.40000000000000E+11
     0.04736       1.09719  0.40000000000000E+11
     0.04736       1.10509  0.40000000000000E+11
     0.04736       1.11298  0.40000000000000E+11
     0.04736       1.12087  0.40000000000000E+11
     0.04736       1.12877  0.40000000000000E+11
     0.04736       1.13666  0.40000000000000E+11
     0.04736       1.14455  0.40000000000000E+11
     0.04736       1.15245  0.40000000000000E+11
     0.04736       1.16034  0.40000000000000E+11
     0.04736       1.16823  0.40000000000000E+11
     0.04736       1.17613  0.40000000000000E+11
     0.04736       1.18402  0.40000000000000E+11
     0.04736       1.19191  0.40000000000000E+11
     0.04736       1.19981  0.40000000000000E+11
     0.04736       1.20770  0.40000000000000E+11
     0.04736       1.21559  0.40000000000000E+11
     0.04736       1.22349  0.40000000000000E+11
     0.04736       1.23138  0.40000000000000E+11
     0.04736       1.23927  0.40000000000000E+11
     0.04736       1.24717  0.40000000000000E+11
     0.04736       1.25506  0.40000000000000E+11
     0.04736       1.26295  0.40000000000000E+11
     0.04736       1.27085  0.40000000000000E+11
     0.04736       1.27874  0.40000000000000E+11
     0.04736       1.28664  0.40000000000000E+11
     0.04736       1.29453  0.40000000000000E+11
     0.04736       1.30242  0.40000000000000E+11
     0.04736       1.31032  0.40000000000000E+11
     0.04736       1.31821  0.40000000000000E+11
     0.04736       1.32610  0.40000000000000E+11
     0.04736       1.33400  0.40000000000000E+11
     0.04736       1.34189  0.40000000000000E+11
     0.04736       1.34978  0.40000000000000E+11
     0.04736       1.35768  0.40000000000000E+11
     0.04736       1.36557  0.40000000000000E+11
     0.04736       1.37346  0.40000000000000E+11
     0.04736       1.38136  0.40000000000000E+11
     0.04736       1.38925  0.40000000000000E+11
     0.04736       1.39714  0.40000000000000E+11
     0.04736       1.40504  0.40000000000000E+11
     0.04736       1.41293  0.40000000000000E+11
     0.04736       1.42082  0.40000000000000E+11
     0.04736       1.42872  0.40000000000000E+11
     0.04736       1.43661  0.40000000000000E+11
     0.04736       1.44450  0.40000000000000E+11
     0.04736       1.45240  0.40000000000000E+11
     0.04736       1.46029  0.40000000000000E+11
     0.04736       1.46818  0.40000000000000E+11
     0.04736       1.47608  0.40000000000000E+11
     0.04736       1.48397  0.40000000000000E+11
     0.04736       1.49187  0.40000000000000E+11
     0.04736       1.49976  0.40000000000000E+11
     0.04736       1.50765  0.40000000000000E+11
     0.04736       1.51555  0.40000000000000E+11
     0.04736       1.52344  0.40000000000000E+11
     0.04736       1.53133  0.40000000000000E+11
     0.04736       1.53923  0.40000000000000E+11
     0.04736       1.54712  0.40000000000000E+11
     0.04736       1.55501  0.40000000000000E+11
     0.04736       1.56291  0.40000000000000E+11
     0.04736       1.57080  0.40000000000000E+11
     0.05525       0.00000  0.40000000000000E+11
     0.05525       0.00789  0.40000000000000E+11
     0.05525       0.01579  0.40000000000000E+11
     0.05525       0.02368  0.40000000000000E+11
     0.05525       0.03157  0.40000000000000E+11
     0.05525       0.03947  0.40000000000000E+11
     0.05525       0.04736  0.40000000000000E+11
     0.05525       0.05525  0.40000000000000E+11
     0.05525       0.06315  0.40000000000000E+11
     0.05525       0.07104  0.40000000000000E+11
     0.05525       0.07893  0.40000000000000E+11
     0.05525       0.08683  0.40000000000000E+11
     0.05525       0.09472  0.40000000000000E+11
     0.05525       0.10262  0.40000000000000E+11
     0.05525       0.11051  0.40000000000000E+11
     0.05525       0.11840  0.40000000000000E+11
     0.05525       0.12630  0.40000000000000E+11
     0.05525       0.13419  0.40000000000000E+11
     0.05525       0.14208  0.40000000000000E+11
     0.05525       0.14998  0.40000000000000E+11
     0.05525       0.15787  0.40000000000000E+11
     0.05525       0.16576  0.40000000000000E+11
     0.05525       0.17366  0.40000000000000E+11
     0.05525       0.18155  0.40000000000000E+11
     0.05525       0.18944  0.40000000000000E+11
     0.05525       0.19734  0.40000000000000E+11
     0.05525       0.20523  0.40000000000000E+11
     0.05525       0.21312  0.40000000000000E+11
     0.05525       0.22102  0.40000000000000E+11
     0.05525       0.22891  0.40000000000000E+11
     0.05525       0.23680  0.40000000000000E+11
     0.05525       0.24470  0.40000000000000E+11
     0.05525       0.25259  0.40000000000000E+11
     0.05525       0.26048  0.40000000000000E+11
     0.05525       0.26838  0.40000000000000E+11
     0.05525       0.27627  0.40000000000000E+11
     0.05525       0.28416  0.40000000000000E+11
     0.05525       0.29206  0.40000000000000E+11
     0.05525       0.29995  0.40000000000000E+11
     0.05525       0.30785  0.40000000000000E+11
     0.05525       0.31574  0.40000000000000E+11
     0.05525       0.32363  0.40000000000000E+11
     0.05525       0.33153  0.40000000000000E+11
     0.05525       0.33942  0.40000000000000E+11
     0.05525       0.34731  0.40000000000000E+11
     0.05525       0.35521  0.40000000000000E+11
     0.05525       0.36310  0.40000000000000E+11
     0.05525       0.37099  0.40000000000000E+11
     0.05525       0.37889  0.40000000000000E+11
     0.05525       0.38678  0.40000000000000E+11
     0.05525       0.39467  0.40000000000000E+11
     0.05525       0.40257  0.66413945780623E+02
     0.05525       0.41046  0.55348592528098E+02
     0.05525       0.41835  0.46312099034125E+02
     0.05525       0.42625  0.38955067967605E+02
     0.05525       0.43414  0.32977478174861E+02
     0.05525       0.44203  0.28126463810191E+02
     0.05525       0.44993  0.24191721964225E+02
     0.05525       0.45782  0.20999969522331E+02
     0.05525       0.46571  0.18409289818439E+02
     0.05525       0.47361  0.16303836347370E+02
     0.05525       0.48150  0.14589126436207E+02
     0.05525       0.48939  0.13188013960683E+02
     0.05525       0.49729  0.12037344185087E+02
     0.05525       0.50518  0.11085244257370E+02
     0.05525       0.51308  0.10288976314956E+02
     0.05525       0.52097  0.96132682399280E+01
     0.05525       0.52886  0.90290347652879E+01
     0.05525       0.53676  0.85124056585302E+01
     0.05525       0.54465  0.80439858401297E+01
     0.05525       0.55254  0.76082827516905E+01
     0.05525       0.56044  0.71932476021665E+01
     0.05525       0.56833  0.67898881824946E+01
     0.05525       0.57622  0.63919211034990E+01
     0.05525       0.58412  0.59954404071419E+01
     0.05525       0.59201  0.55985876822719E+01
     0.05525       0.59990  0.52012163034029E+01
     0.05525       0.60780  0.48045492373557E+01
     0.05525       0.61569  0.44108357563057E+01
     0.05525       0.62358  0.40230168561019E+01
     0.05525       0.63148  0.36444116933358E+01
     0.05525       0.63937  0.32784376432783E+01
     0.05525       0.64726  0.29283747476261E+01
     0.05525       0.65516  0.25971818570639E+01
     0.05525       0.66305  0.22873674261666E+01
     0.05525       0.67094  0.20009134946430E+01
     0.05525       0.67884  0.17392475743848E+01
     0.05525       0.68673  0.15032544029075E+01
     0.05525       0.69463  0.12933179965471E+01
     0.05525       0.70252  0.11093840833020E+01
     0.05525       0.71041  0.95103359929311E+00
     0.05525       0.71831  0.81755920407919E+00
     0.05525       0.72620  0.70803841467795E+00
     0.05525       0.73409  0.62139872595369E+00
     0.05525       0.74199  0.55647179218642E+00
     0.05525       0.74988  0.51203527647211E+00
     0.05525       0.75777  0.48684227578228E+00
     0.05525       0.76567  0.47963928790047E+00
     0.05525       0.77356  0.48917451584038E+00
     0.05525       0.78145  0.51419893023885E+00
     0.05525       0.78935  0.55346295447442E+00
     0.05525       0.79724  0.60571191732285E+00
     0.05525       0.80513  0.66968354059880E+00
     0.05525       0.81303  0.74411069351437E+00
     0.05525       0.82092  0.82773244813515E+00
     0.05525       0.82881  0.91931611341966E+00
     0.05525       0.83671  0.10176924248975E+01
     0.05525       0.84460  0.11218054606764E+01
     0.05525       0.85249  0.12307782062946E+01
     0.05525       0.86039  0.13439940922049E+01
     0.05525       0.86828  0.14611943921673E+01
     0.05525       0.87617  0.15825912252462E+01
     0.05525       0.88407  0.17089961747314E+01
     0.05525       0.89196  0.18419653353232E+01
     0.05525       0.89986  0.19839630077984E+01
     0.05525       0.90775  0.21385483215319E+01
     0.05525       0.91564  0.23105917778048E+01
     0.05525       0.92354  0.25065320204746E+01
     0.05525       0.93143  0.27346869536119E+01
     0.05525       0.93932  0.30056374769045E+01
     0.05525       0.94722  0.33327063563458E+01
     0.05525       0.95511  0.37325587170545E+01
     0.05525       0.96300  0.42259537360547E+01
     0.05525       0.97090  0.48386783130431E+01
     0.05525       0.97879  0.56026910496363E+01
     0.05525       0.98668  0.65574956739822E+01
     0.05525       0.99458  0.77517415986897E+01
     0.05525       1.00247  0.92450057417152E+01
     0.05525       1.01036  0.11109626323840E+02
     0.05525       1.01826  0.13432303802706E+02
     0.05525       1.02615  0.16314896923539E+02
     0.05525       1.03404  0.19873311592713E+02
     0.05525       1.04194  0.24232393864481E+02
     0.05525       1.04983  0.29512879214753E+02
     0.05525       1.05772  0.40000000000000E+11
     0.05525       1.06562  0.40000000000000E+11
     0.05525       1.07351  0.40000000000000E+11
     0.05525       1.08141  0.40000000000000E+11
     0.05525       1.08930  0.40000000000000E+11
     0.05525       1.09719  0.40000000000000E+11
     0.05525       1.10509  0.40000000000000E+11
     0.05525       1.11298  0.40000000000000E+11
     0.05525       1.12087  0.40000000000000E+11
     0.05525       1.12877  0.40000000000000E+11
     0.05525       1.13666  0.40000000000000E+11
     0.05525       1.14455  0.40000000000000E+11
     0.05525       1.15245  0.40000000000000E+11
     0.05525       1.16034  0.40000000000000E+11
     0.05525       1.16823  0.40000000000000E+11
     0.05525       1.17613  0.40000000000000E+11
     0.05525       1.18402  0.40000000000000E+11
     0.05525       1.19191  0.40000000000000E+11
     0.05525       1.19981  0.40000000000000E+11
     0.05525       1.20770  0.40000000000000E+11
     0.05525       1.21559  0.40000000000000E+11
     0.05525       1.22349  0.40000000000000E+11
     0.05525       1.23138  0.40000000000000E+11
     0.05525       1.23927  0.40000000000000E+11
     0.05525       1.24717  0.40000000000000E+11
     0.05525       1.25506  0.40000000000000E+11
     0.05525       1.26295  0.40000000000000E+11
     0.05525       1.27085  0.40000000000000E+11
     0.05525       1.27874  0.40000000000000E+11
     0.05525       1.28664  0.40000000000000E+11
     0.05525       1.29453  0.40000000000000E+11
     0.05525       1.30242  0.40000000000000E+11
     0.05525       1.31032  0.40000000000000E+11
     0.05525       1.31821  0.40000000000000E+11
     0.05525       1.32610  0.40000000000000E+11
     0.05525       1.33400  0.40000000000000E+11
     0.05525       1.34189  0.40000000000000E+11
     0.05525       1.34978  0.40000000000000E+11
     0.05525       1.35768  0.40000000000000E+11
     0.05525       1.36557  0.40000000000000E+11
     0.05525       1.37346  0.40000000000000E+11
     0.05525       1.38136  0.40000000000000E+11
     0.05525       1.38925  0.40000000000000E+11
     0.05525       1.39714  0.40000000000000E+11
     0.05525       1.40504  0.40000000000000E+11
     0.05525       1.41293  0.40000000000000E+11
     0.05525       1.42082  0.40000000000000E+11
     0.05525       1.42872  0.40000000000000E+11
     0.05525       1.43661  0.40000000000000E+11
     0.05525       1.44450  0.40000000000000E+11
     0.05525       1.45240  0.40000000000000E+11
     0.05525       1.46029  0.40000000000000E+11
     0.05525       1.46818  0.40000000000000E+11
     0.05525       1.47608  0.40000000000000E+11
     0.05525       1.48397  0.40000000000000E+11
     0.05525       1.49187  0.40000000000000E+11
     0.05525       1.49976  0.40000000000000E+11
     0.05525       1.50765  0.40000000000000E+11
     0.05525       1.51555  0.40000000000000E+11
     0.05525       1.52344  0.40000000000000E+11
     0.05525       1.53133  0.40000000000000E+11
     0.05525       1.53923  0.40000000000000E+11
     0.05525       1.54712  0.40000000000000E+11
     0.05525       1.55501  0.40000000000000E+11
     0.05525       1.56291  0.40000000000000E+11
     0.05525       1.57080  0.40000000000000E+11
     0.06315       0.00000  0.40000000000000E+11
     0.06315       0.00789  0.40000000000000E+11
     0.06315       0.01579  0.40000000000000E+11
     0.06315       0.02368  0.40000000000000E+11
     0.06315       0.03157  0.40000000000000E+11
     0.06315       0.03947  0.40000000000000E+11
     0.06315       0.04736  0.40000000000000E+11
     0.06315       0.05525  0.40000000000000E+11
     0.06315       0.06315  0.40000000000000E+11
     0.06315       0.07104  0.40000000000000E+11
     0.06315       0.07893  0.40000000000000E+11
     0.06315       0.08683  0.40000000000000E+11
     0.06315       0.09472  0.40000000000000E+11
     0.06315       0.10262  0.40000000000000E+11
     0.06315       0.11051  0.40000000000000E+11
     0.06315       0.11840  0.40000000000000E+11
     0.06315       0.12630  0.40000000000000E+11
     0.06315       0.13419  0.40000000000000E+11
     0.06315       0.14208  0.40000000000000E+11
     0.06315       0.14998  0.40000000000000E+11
     0.06315       0.15787  0.40000000000000E+11
     0.06315       0.16576  0.40000000000000E+11
     0.06315       0.17366  0.40000000000000E+11
     0.06315       0.18155  0.40000000000000E+11
     0.06315       0.18944  0.40000000000000E+11
     0.06315       0.19734  0.40000000000000E+11
     0.06315       0.20523  0.40000000000000E+11
     0.06315       0.21312  0.40000000000000E+11
     0.06315       0.22102  0.40000000000000E+11
     0.06315       0.22891  0.40000000000000E+11
     0.06315       0.23680  0.40000000000000E+11
     0.06315       0.24470  0.40000000000000E+11
     0.06315       0.25259  0.40000000000000E+11
     0.06315       0.26048  0.40000000000000E+11
     0.06315       0.26838  0.40000000000000E+11
     0.06315       0.27627  0.40000000000000E+11
     0.06315       0.28416  0.40000000000000E+11
     0.06315       0.29206  0.40000000000000E+11
     0.06315       0.29995  0.40000000000000E+11
     0.06315       0.30785  0.40000000000000E+11
     0.06315       0.31574  0.40000000000000E+11
     0.06315       0.32363  0.40000000000000E+11
     0.06315       0.33153  0.40000000000000E+11
     0.06315       0.33942  0.40000000000000E+11
     0.06315       0.34731  0.40000000000000E+11
     0.06315       0.35521  0.40000000000000E+11
     0.06315       0.36310  0.40000000000000E+11
     0.06315       0.37099  0.40000000000000E+11
     0.06315       0.37889  0.40000000000000E+11
     0.06315       0.38678  0.82174131588457E+02
     0.06315       0.39467  0.68333573624058E+02
     0.06315       0.40257  0.56997224633192E+02
     0.06315       0.41046  0.47747035215978E+02
     0.06315       0.41835  0.40218692378041E+02
     0.06315       0.42625  0.34101776567866E+02
     0.06315       0.43414  0.29136056329418E+02
     0.06315       0.44203  0.25105919885381E+02
     0.06315       0.44993  0.21834180764904E+02
     0.06315       0.45782  0.19175984163755E+02
     0.06315       0.46571  0.17013210308398E+02
     0.06315       0.47361  0.15249562929658E+02
     0.06315       0.48150  0.13806403044372E+02
     0.06315       0.48939  0.12619311835735E+02
     0.06315       0.49729  0.11635322659714E+02
     0.06315       0.50518  0.10810739176693E+02
     0.06315       0.51308  0.10109447012839E+02
     0.06315       0.52097  0.95016257394581E+01
     0.06315       0.52886  0.89627734413504E+01
     0.06315       0.53676  0.84729655935241E+01
     0.06315       0.54465  0.80162815706019E+01
     0.06315       0.55254  0.75803443120777E+01
     0.06315       0.56044  0.71559302787965E+01
     0.06315       0.56833  0.67366172281937E+01
     0.06315       0.57622  0.63184464470112E+01
     0.06315       0.58412  0.58995842345697E+01
     0.06315       0.59201  0.54799750013047E+01
     0.06315       0.59990  0.50609854403857E+01
     0.06315       0.60780  0.46450455370554E+01
     0.06315       0.61569  0.42352970814022E+01
     0.06315       0.62358  0.38352631917920E+01
     0.06315       0.63148  0.34485527548118E+01
     0.06315       0.63937  0.30786117188419E+01
     0.06315       0.64726  0.27285293793988E+01
     0.06315       0.65516  0.24009030060322E+01
     0.06315       0.66305  0.20977592943044E+01
     0.06315       0.67094  0.18205269505448E+01
     0.06315       0.67884  0.15700517247669E+01
     0.06315       0.68673  0.13466435830226E+01
     0.06315       0.69463  0.11501453768194E+01
     0.06315       0.70252  0.98001307267307E+00
     0.06315       0.71041  0.83539902051245E+00
     0.06315       0.71831  0.71523153802856E+00
     0.06315       0.72620  0.61828599437227E+00
     0.06315       0.73409  0.54324439204744E+00
     0.06315       0.74199  0.48874204926960E+00
     0.06315       0.74988  0.45340132096396E+00
     0.06315       0.75777  0.43585335692109E+00
     0.06315       0.76567  0.43474970088493E+00
     0.06315       0.77356  0.44876611718288E+00
     0.06315       0.78145  0.47660142475531E+00
     0.06315       0.78935  0.51697434786709E+00
     0.06315       0.79724  0.56862147442692E+00
     0.06315       0.80513  0.63029935437100E+00
     0.06315       0.81303  0.70079357578953E+00
     0.06315       0.82092  0.77893733193962E+00
     0.06315       0.82881  0.86364155470872E+00
     0.06315       0.83671  0.95393817308246E+00
     0.06315       0.84460  0.10490375137903E+01
     0.06315       0.85249  0.11484003731199E+01
     0.06315       0.86039  0.12518249507706E+01
     0.06315       0.86828  0.13595487573063E+01
     0.06315       0.87617  0.14723658962596E+01
     0.06315       0.88407  0.15917608792288E+01
     0.06315       0.89196  0.17200614337679E+01
     0.06315       0.89986  0.18606146537197E+01
     0.06315       0.90775  0.20179933255728E+01
     0.06315       0.91564  0.21982423054880E+01
     0.06315       0.92354  0.24091783358703E+01
     0.06315       0.93143  0.26607605372345E+01
     0.06315       0.93932  0.29655527703499E+01
     0.06315       0.94722  0.33393027853370E+01
     0.06315       0.95511  0.38016659801415E+01
     0.06315       0.96300  0.43771026888946E+01
     0.06315       0.97090  0.50959754696678E+01
     0.06315       0.97879  0.59958637645618E+01
     0.06315       0.98668  0.71230920198781E+01
     0.06315       0.99458  0.85344239019076E+01
     0.06315       1.00247  0.10298791530095E+02
     0.06315       1.01036  0.12498771517279E+02
     0.06315       1.01826  0.15231227441315E+02
     0.06315       1.02615  0.18605994644131E+02
     0.06315       1.03404  0.22740462916827E+02
     0.06315       1.04194  0.27745970488469E+02
     0.06315       1.04983  0.40000000000000E+11
     0.06315       1.05772  0.40000000000000E+11
     0.06315       1.06562  0.40000000000000E+11
     0.06315       1.07351  0.40000000000000E+11
     0.06315       1.08141  0.40000000000000E+11
     0.06315       1.08930  0.40000000000000E+11
     0.06315       1.09719  0.40000000000000E+11
     0.06315       1.10509  0.40000000000000E+11
     0.06315       1.11298  0.40000000000000E+11
     0.06315       1.12087  0.40000000000000E+11
     0.06315       1.12877  0.40000000000000E+11
     0.06315       1.13666  0.40000000000000E+11
     0.06315       1.14455  0.40000000000000E+11
     0.06315       1.15245  0.40000000000000E+11
     0.06315       1.16034  0.40000000000000E+11
     0.06315       1.16823  0.40000000000000E+11
     0.06315       1.17613  0.40000000000000E+11
     0.06315       1.18402  0.40000000000000E+11
     0.06315       1.19191  0.40000000000000E+11
     0.06315       1.19981  0.40000000000000E+11
     0.06315       1.20770  0.40000000000000E+11
     0.06315       1.21559  0.40000000000000E+11
     0.06315       1.22349  0.40000000000000E+11
     0.06315       1.23138  0.40000000000000E+11
     0.06315       1.23927  0.40000000000000E+11
     0.06315       1.24717  0.40000000000000E+11
     0.06315       1.25506  0.40000000000000E+11
     0.06315       1.26295  0.40000000000000E+11
     0.06315       1.27085  0.40000000000000E+11
     0.06315       1.27874  0.40000000000000E+11
     0.06315       1.28664  0.40000000000000E+11
     0.06315       1.29453  0.40000000000000E+11
     0.06315       1.30242  0.40000000000000E+11
     0.06315       1.31032  0.40000000000000E+11
     0.06315       1.31821  0.40000000000000E+11
     0.06315       1.32610  0.40000000000000E+11
     0.06315       1.33400  0.40000000000000E+11
     0.06315       1.34189  0.40000000000000E+11
     0.06315       1.34978  0.40000000000000E+11
     0.06315       1.35768  0.40000000000000E+11
     0.06315       1.36557  0.40000000000000E+11
     0.06315       1.37346  0.40000000000000E+11
     0.06315       1.38136  0.40000000000000E+11
     0.06315       1.38925  0.40000000000000E+11
     0.06315       1.39714  0.40000000000000E+11
     0.06315       1.40504  0.40000000000000E+11
     0.06315       1.41293  0.40000000000000E+11
     0.06315       1.42082  0.40000000000000E+11
     0.06315       1.42872  0.40000000000000E+11
     0.06315       1.43661  0.40000000000000E+11
     0.06315       1.44450  0.40000000000000E+11
     0.06315       1.45240  0.40000000000000E+11
     0.06315       1.46029  0.40000000000000E+11
     0.06315       1.46818  0.40000000000000E+11
     0.06315       1.47608  0.40000000000000E+11
     0.06315       1.48397  0.40000000000000E+11
     0.06315       1.49187  0.40000000000000E+11
     0.06315       1.49976  0.40000000000000E+11
     0.06315       1.50765  0.40000000000000E+11
     0.06315       1.51555  0.40000000000000E+11
     0.06315       1.52344  0.40000000000000E+11
     0.06315       1.53133  0.40000000000000E+11
     0.06315       1.53923  0.40000000000000E+11
     0.06315       1.54712  0.40000000000000E+11
     0.06315       1.55501  0.40000000000000E+11
     0.06315       1.56291  0.40000000000000E+11
     0.06315       1.57080  0.40000000000000E+11
     0.07104       0.00000  0.40000000000000E+11
     0.07104       0.00789  0.40000000000000E+11
     0.07104       0.01579  0.40000000000000E+11
     0.07104       0.02368  0.40000000000000E+11
     0.07104       0.03157  0.40000000000000E+11
     0.07104       0.03947  0.40000000000000E+11
     0.07104       0.04736  0.40000000000000E+11
     0.07104       0.05525  0.40000000000000E+11
     0.07104       0.06315  0.40000000000000E+11
     0.07104       0.07104  0.40000000000000E+11
     0.07104       0.07893  0.40000000000000E+11
     0.07104       0.08683  0.40000000000000E+11
     0.07104       0.09472  0.40000000000000E+11
     0.07104       0.10262  0.40000000000000E+11
     0.07104       0.11051  0.40000000000000E+11
     0.07104       0.11840  0.40000000000000E+11
     0.07104       0.12630  0.40000000000000E+11
     0.07104       0.13419  0.40000000000000E+11
     0.07104       0.14208  0.40000000000000E+11
     0.07104       0.14998  0.40000000000000E+11
     0.07104       0.15787  0.40000000000000E+11
     0.07104       0.16576  0.40000000000000E+11
     0.07104       0.17366  0.40000000000000E+11
     0.07104       0.18155  0.40000000000000E+11
     0.07104       0.18944  0.40000000000000E+11
     0.07104       0.19734  0.40000000000000E+11
     0.07104       0.20523  0.40000000000000E+11
     0.07104       0.21312  0.40000000000000E+11
     0.07104       0.22102  0.40000000000000E+11
     0.07104       0.22891  0.40000000000000E+11
     0.07104       0.23680  0.40000000000000E+11
     0.07104       0.24470  0.40000000000000E+11
     0.07104       0.25259  0.40000000000000E+11
     0.07104       0.26048  0.40000000000000E+11
     0.07104       0.26838  0.40000000000000E+11
     0.07104       0.27627  0.40000000000000E+11
     0.07104       0.28416  0.40000000000000E+11
     0.07104       0.29206  0.40000000000000E+11
     0.07104       0.29995  0.40000000000000E+11
     0.07104       0.30785  0.40000000000000E+11
     0.07104       0.31574  0.40000000000000E+11
     0.07104       0.32363  0.40000000000000E+11
     0.07104       0.33153  0.40000000000000E+11
     0.07104       0.33942  0.40000000000000E+11
     0.07104       0.34731  0.40000000000000E+11
     0.07104       0.35521  0.40000000000000E+11
     0.07104       0.36310  0.40000000000000E+11
     0.07104       0.37099  0.40000000000000E+11
     0.07104       0.37889  0.84347880101717E+02
     0.07104       0.38678  0.70178251984977E+02
     0.07104       0.39467  0.58586206962314E+02
     0.07104       0.40257  0.49133677662590E+02
     0.07104       0.41046  0.41442543818306E+02
     0.07104       0.41835  0.35192737938817E+02
     0.07104       0.42625  0.30117188859667E+02
     0.07104       0.43414  0.25995354501825E+02
     0.07104       0.44203  0.22646422916083E+02
     0.07104       0.44993  0.19922808030780E+02
     0.07104       0.45782  0.17704272616301E+02
     0.07104       0.46571  0.15892825642147E+02
     0.07104       0.47361  0.14408427425279E+02
     0.07104       0.48150  0.13185468218222E+02
     0.07104       0.48939  0.12169947402666E+02
     0.07104       0.49729  0.11317260710597E+02
     0.07104       0.50518  0.10590495499249E+02
     0.07104       0.51308  0.99591351749528E+01
     0.07104       0.52097  0.93980808177172E+01
     0.07104       0.52886  0.88869088579615E+01
     0.07104       0.53676  0.84092964303435E+01
     0.07104       0.54465  0.79525590970806E+01
     0.07104       0.55254  0.75072577335584E+01
     0.07104       0.56044  0.70668418929678E+01
     0.07104       0.56833  0.66273059908873E+01
     0.07104       0.57622  0.61868426982746E+01
     0.07104       0.58412  0.57454855499573E+01
     0.07104       0.59201  0.53047401432148E+01
     0.07104       0.59990  0.48672100586753E+01
     0.07104       0.60780  0.44362290227448E+01
     0.07104       0.61569  0.40155140319773E+01
     0.07104       0.62358  0.36088546792070E+01
     0.07104       0.63148  0.32198518074720E+01
     0.07104       0.63937  0.28517144631539E+01
     0.07104       0.64726  0.25071188696788E+01
     0.07104       0.65516  0.21881278209684E+01
     0.07104       0.66305  0.18961643542203E+01
     0.07104       0.67094  0.16320303427687E+01
     0.07104       0.67884  0.13959589412478E+01
     0.07104       0.68673  0.11876895152039E+01
     0.07104       0.69463  0.10065545058155E+01
     0.07104       0.70252  0.85156924825770E+00
     0.07104       0.71041  0.72151771808308E+00
     0.07104       0.71831  0.61502922508056E+00
     0.07104       0.72620  0.53064299595339E+00
     0.07104       0.73409  0.46685925955724E+00
     0.07104       0.74199  0.42217681688543E+00
     0.07104       0.74988  0.39511813933398E+00
     0.07104       0.75777  0.38424382056036E+00
     0.07104       0.76567  0.38815875022645E+00
     0.07104       0.77356  0.40551272342202E+00
     0.07104       0.78145  0.43499838188117E+00
     0.07104       0.78935  0.47534942648207E+00
     0.07104       0.79724  0.52534196006937E+00
     0.07104       0.80513  0.58380162516871E+00
     0.07104       0.81303  0.64961890292615E+00
     0.07104       0.82092  0.72177455478902E+00
     0.07104       0.82881  0.79937674714848E+00
     0.07104       0.83671  0.88171094861966E+00
     0.07104       0.84460  0.96830329559323E+00
     0.07104       0.85249  0.10589978663222E+01
     0.07104       0.86039  0.11540482800952E+01
     0.07104       0.86828  0.12542243413401E+01
     0.07104       0.87617  0.13609351665493E+01
     0.07104       0.88407  0.14763714349495E+01
     0.07104       0.89196  0.16036711361168E+01
     0.07104       0.89986  0.17471154612940E+01
     0.07104       0.90775  0.19123642750846E+01
     0.07104       0.91564  0.21067438432556E+01
     0.07104       0.92354  0.23396030602992E+01
     0.07104       0.93143  0.26227581198804E+01
     0.07104       0.93932  0.29710490776780E+01
     0.07104       0.94722  0.34030345190127E+01
     0.07104       0.95511  0.39418516031066E+01
     0.07104       0.96300  0.46162664075121E+01
     0.07104       0.97090  0.54619306862651E+01
     0.07104       0.97879  0.65228403827074E+01
     0.07104       0.98668  0.78529485421272E+01
     0.07104       0.99458  0.95178024785276E+01
     0.07104       1.00247  0.11595918647254E+02
     0.07104       1.01036  0.14179315929952E+02
     0.07104       1.01826  0.17372079373279E+02
     0.07104       1.02615  0.21284788885162E+02
     0.07104       1.03404  0.26020655633178E+02
     0.07104       1.04194  0.40000000000000E+11
     0.07104       1.04983  0.40000000000000E+11
     0.07104       1.05772  0.40000000000000E+11
     0.07104       1.06562  0.40000000000000E+11
     0.07104       1.07351  0.40000000000000E+11
     0.07104       1.08141  0.40000000000000E+11
     0.07104       1.08930  0.40000000000000E+11
     0.07104       1.09719  0.40000000000000E+11
     0.07104       1.10509  0.40000000000000E+11
     0.07104       1.11298  0.40000000000000E+11
     0.07104       1.12087  0.40000000000000E+11
     0.07104       1.12877  0.40000000000000E+11
     0.07104       1.13666  0.40000000000000E+11
     0.07104       1.14455  0.40000000000000E+11
     0.07104       1.15245  0.40000000000000E+11
     0.07104       1.16034  0.40000000000000E+11
     0.07104       1.16823  0.40000000000000E+11
     0.07104       1.17613  0.40000000000000E+11
     0.07104       1.18402  0.40000000000000E+11
     0.07104       1.19191  0.40000000000000E+11
     0.07104       1.19981  0.40000000000000E+11
     0.07104       1.20770  0.40000000000000E+11
     0.07104       1.21559  0.40000000000000E+11
     0.07104       1.22349  0.40000000000000E+11
     0.07104       1.23138  0.40000000000000E+11
     0.07104       1.23927  0.40000000000000E+11
     0.07104       1.24717  0.40000000000000E+11
     0.07104       1.25506  0.40000000000000E+11
     0.07104       1.26295  0.40000000000000E+11
     0.07104       1.27085  0.40000000000000E+11
     0.07104       1.27874  0.40000000000000E+11
     0.07104       1.28664  0.40000000000000E+11
     0.07104       1.29453  0.40000000000000E+11
     0.07104       1.30242  0.40000000000000E+11
     0.07104       1.31032  0.40000000000000E+11
     0.07104       1.31821  0.40000000000000E+11
     0.07104       1.32610  0.40000000000000E+11
     0.07104       1.33400  0.40000000000000E+11
     0.07104       1.34189  0.40000000000000E+11
     0.07104       1.34978  0.40000000000000E+11
     0.07104       1.35768  0.40000000000000E+11
     0.07104       1.36557  0.40000000000000E+11
     0.07104       1.37346  0.40000000000000E+11
     0.07104       1.38136  0.40000000000000E+11
     0.07104       1.38925  0.40000000000000E+11
     0.07104       1.39714  0.40000000000000E+11
     0.07104       1.40504  0.40000000000000E+11
     0.07104       1.41293  0.40000000000000E+11
     0.07104       1.42082  0.40000000000000E+11
     0.07104       1.42872  0.40000000000000E+11
     0.07104       1.43661  0.40000000000000E+11
     0.07104       1.44450  0.40000000000000E+11
     0.07104       1.45240  0.40000000000000E+11
     0.07104       1.46029  0.40000000000000E+11
     0.07104       1.46818  0.40000000000000E+11
     0.07104       1.47608  0.40000000000000E+11
     0.07104       1.48397  0.40000000000000E+11
     0.07104       1.49187  0.40000000000000E+11
     0.07104       1.49976  0.40000000000000E+11
     0.07104       1.50765  0.40000000000000E+11
     0.07104       1.51555  0.40000000000000E+11
     0.07104       1.52344  0.40000000000000E+11
     0.07104       1.53133  0.40000000000000E+11
     0.07104       1.53923  0.40000000000000E+11
     0.07104       1.54712  0.40000000000000E+11
     0.07104       1.55501  0.40000000000000E+11
     0.07104       1.56291  0.40000000000000E+11
     0.07104       1.57080  0.40000000000000E+11
     0.07893       0.00000  0.40000000000000E+11
     0.07893       0.00789  0.40000000000000E+11
     0.07893       0.01579  0.40000000000000E+11
     0.07893       0.02368  0.40000000000000E+11
     0.07893       0.03157  0.40000000000000E+11
     0.07893       0.03947  0.40000000000000E+11
     0.07893       0.04736  0.40000000000000E+11
     0.07893       0.05525  0.40000000000000E+11
     0.07893       0.06315  0.40000000000000E+11
     0.07893       0.07104  0.40000000000000E+11
     0.07893       0.07893  0.40000000000000E+11
     0.07893       0.08683  0.40000000000000E+11
     0.07893       0.09472  0.40000000000000E+11
     0.07893       0.10262  0.40000000000000E+11
     0.07893       0.11051  0.40000000000000E+11
     0.07893       0.11840  0.40000000000000E+11
     0.07893       0.12630  0.40000000000000E+11
     0.07893       0.13419  0.40000000000000E+11
     0.07893       0.14208  0.40000000000000E+11
     0.07893       0.14998  0.40000000000000E+11
     0.07893       0.15787  0.40000000000000E+11
     0.07893       0.16576  0.40000000000000E+11
     0.07893       0.17366  0.40000000000000E+11
     0.07893       0.18155  0.40000000000000E+11
     0.07893       0.18944  0.40000000000000E+11
     0.07893       0.19734  0.40000000000000E+11
     0.07893       0.20523  0.40000000000000E+11
     0.07893       0.21312  0.40000000000000E+11
     0.07893       0.22102  0.40000000000000E+11
     0.07893       0.22891  0.40000000000000E+11
     0.07893       0.23680  0.40000000000000E+11
     0.07893       0.24470  0.40000000000000E+11
     0.07893       0.25259  0.40000000000000E+11
     0.07893       0.26048  0.40000000000000E+11
     0.07893       0.26838  0.40000000000000E+11
     0.07893       0.27627  0.40000000000000E+11
     0.07893       0.28416  0.40000000000000E+11
     0.07893       0.29206  0.40000000000000E+11
     0.07893       0.29995  0.40000000000000E+11
     0.07893       0.30785  0.40000000000000E+11
     0.07893       0.31574  0.40000000000000E+11
     0.07893       0.32363  0.40000000000000E+11
     0.07893       0.33153  0.40000000000000E+11
     0.07893       0.33942  0.40000000000000E+11
     0.07893       0.34731  0.40000000000000E+11
     0.07893       0.35521  0.40000000000000E+11
     0.07893       0.36310  0.40000000000000E+11
     0.07893       0.37099  0.86420864300115E+02
     0.07893       0.37889  0.71943368143014E+02
     0.07893       0.38678  0.60111149711549E+02
     0.07893       0.39467  0.50467808364375E+02
     0.07893       0.40257  0.42622533381237E+02
     0.07893       0.41046  0.36246373668864E+02
     0.07893       0.41835  0.31065955603387E+02
     0.07893       0.42625  0.26856192317665E+02
     0.07893       0.43414  0.23432927380841E+02
     0.07893       0.44203  0.20646050946940E+02
     0.07893       0.44993  0.18373363621575E+02
     0.07893       0.45782  0.16515297859683E+02
     0.07893       0.46571  0.14990505491471E+02
     0.07893       0.47361  0.13732260037658E+02
     0.07893       0.48150  0.12685588817274E+02
     0.07893       0.48939  0.11805033149959E+02
     0.07893       0.49729  0.11052929641280E+02
     0.07893       0.50518  0.10398108254145E+02
     0.07893       0.51308  0.98149113043774E+01
     0.07893       0.52097  0.92824496847116E+01
     0.07893       0.52886  0.87840265614115E+01
     0.07893       0.53676  0.83066726835279E+01
     0.07893       0.54465  0.78407499524169E+01
     0.07893       0.55254  0.73795904487641E+01
     0.07893       0.56044  0.69191469487936E+01
     0.07893       0.56833  0.64576388306409E+01
     0.07893       0.57622  0.59951849123367E+01
     0.07893       0.58412  0.55334224221613E+01
     0.07893       0.59201  0.50751185517319E+01
     0.07893       0.59990  0.46237869566508E+01
     0.07893       0.60780  0.41833251548988E+01
     0.07893       0.61569  0.37576894151992E+01
     0.07893       0.62358  0.33506214533241E+01
     0.07893       0.63148  0.29654367224660E+01
     0.07893       0.63937  0.26048783548624E+01
     0.07893       0.64726  0.22710350273431E+01
     0.07893       0.65516  0.19653161251262E+01
     0.07893       0.66305  0.16884741461507E+01
     0.07893       0.67094  0.14406625119764E+01
     0.07893       0.67884  0.12215167003071E+01
     0.07893       0.68673  0.10302475571864E+01
     0.07893       0.69463  0.86573737319177E+00
     0.07893       0.70252  0.72663142259389E+00
     0.07893       0.71041  0.61141984612542E+00
     0.07893       0.71831  0.51850678227485E+00
     0.07893       0.72620  0.44626538903281E+00
     0.07893       0.73409  0.39307879551778E+00
     0.07893       0.74199  0.35736808338298E+00
     0.07893       0.74988  0.33760915620820E+00
     0.07893       0.75777  0.33234085990160E+00
     0.07893       0.76567  0.34016701776647E+00
     0.07893       0.77356  0.35975518230177E+00
     0.07893       0.78145  0.38983491344358E+00
     0.07893       0.78935  0.42919829128929E+00
     0.07893       0.79724  0.47670517521118E+00
     0.07893       0.80513  0.53129544392362E+00
     0.07893       0.81303  0.59201010996708E+00
     0.07893       0.82092  0.65802282420172E+00
     0.07893       0.82881  0.72868291173191E+00
     0.07893       0.83671  0.80357076578895E+00
     0.07893       0.84460  0.88256623994592E+00
     0.07893       0.85249  0.96593070082953E+00
     0.07893       0.86039  0.10544037155874E+01
     0.07893       0.86828  0.11493160282158E+01
     0.07893       0.87617  0.12527215907315E+01
     0.07893       0.88407  0.13675530027889E+01
     0.07893       0.89196  0.14978067939219E+01
     0.07893       0.89986  0.16487675418910E+01
     0.07893       0.90775  0.18272828068491E+01
     0.07893       0.91564  0.20421041734088E+01
     0.07893       0.92354  0.23043131570057E+01
     0.07893       0.93143  0.26278540497672E+01
     0.07893       0.93932  0.30301984371125E+01
     0.07893       0.94722  0.35331671923569E+01
     0.07893       0.95511  0.41639336071470E+01
     0.07893       0.96300  0.49562229707714E+01
     0.07893       0.97090  0.59517039913447E+01
     0.07893       0.97879  0.72015261643071E+01
     0.07893       0.98668  0.87678765802085E+01
     0.07893       0.99458  0.10725276418695E+02
     0.07893       1.00247  0.13161048795047E+02
     0.07893       1.01036  0.16173845420306E+02
     0.07893       1.01826  0.19868083728214E+02
     0.07893       1.02615  0.24340143664256E+02
     0.07893       1.03404  0.40000000000000E+11
     0.07893       1.04194  0.40000000000000E+11
     0.07893       1.04983  0.40000000000000E+11
     0.07893       1.05772  0.40000000000000E+11
     0.07893       1.06562  0.40000000000000E+11
     0.07893       1.07351  0.40000000000000E+11
     0.07893       1.08141  0.40000000000000E+11
     0.07893       1.08930  0.40000000000000E+11
     0.07893       1.09719  0.40000000000000E+11
     0.07893       1.10509  0.40000000000000E+11
     0.07893       1.11298  0.40000000000000E+11
     0.07893       1.12087  0.40000000000000E+11
     0.07893       1.12877  0.40000000000000E+11
     0.07893       1.13666  0.40000000000000E+11
     0.07893       1.14455  0.40000000000000E+11
     0.07893       1.15245  0.40000000000000E+11
     0.07893       1.16034  0.40000000000000E+11
     0.07893       1.16823  0.40000000000000E+11
     0.07893       1.17613  0.40000000000000E+11
     0.07893       1.18402  0.40000000000000E+11
     0.07893       1.19191  0.40000000000000E+11
     0.07893       1.19981  0.40000000000000E+11
     0.07893       1.20770  0.40000000000000E+11
     0.07893       1.21559  0.40000000000000E+11
     0.07893       1.22349  0.40000000000000E+11
     0.07893       1.23138  0.40000000000000E+11
     0.07893       1.23927  0.40000000000000E+11
     0.07893       1.24717  0.40000000000000E+11
     0.07893       1.25506  0.40000000000000E+11
     0.07893       1.26295  0.40000000000000E+11
     0.07893       1.27085  0.40000000000000E+11
     0.07893       1.27874  0.40000000000000E+11
     0.07893       1.28664  0.40000000000000E+11
     0.07893       1.29453  0.40000000000000E+11
     0.07893       1.30242  0.40000000000000E+11
     0.07893       1.31032  0.40000000000000E+11
     0.07893       1.31821  0.40000000000000E+11
     0.07893       1.32610  0.40000000000000E+11
     0.07893       1.33400  0.40000000000000E+11
     0.07893       1.34189  0.40000000000000E+11
     0.07893       1.34978  0.40000000000000E+11
     0.07893       1.35768  0.40000000000000E+11
     0.07893       1.36557  0.40000000000000E+11
     0.07893       1.37346  0.40000000000000E+11
     0.07893       1.38136  0.40000000000000E+11
     0.07893       1.38925  0.40000000000000E+11
     0.07893       1.39714  0.40000000000000E+11
     0.07893       1.40504  0.40000000000000E+11
     0.07893       1.41293  0.40000000000000E+11
     0.07893       1.42082  0.40000000000000E+11
     0.07893       1.42872  0.40000000000000E+11
     0.07893       1.43661  0.40000000000000E+11
     0.07893       1.44450  0.40000000000000E+11
     0.07893       1.45240  0.40000000000000E+11
     0.07893       1.46029  0.40000000000000E+11
     0.07893       1.46818  0.40000000000000E+11
     0.07893       1.47608  0.40000000000000E+11
     0.07893       1.48397  0.40000000000000E+11
     0.07893       1.49187  0.40000000000000E+11
     0.07893       1.49976  0.40000000000000E+11
     0.07893       1.50765  0.40000000000000E+11
     0.07893       1.51555  0.40000000000000E+11
     0.07893       1.52344  0.40000000000000E+11
     0.07893       1.53133  0.40000000000000E+11
     0.07893       1.53923  0.40000000000000E+11
     0.07893       1.54712  0.40000000000000E+11
     0.07893       1.55501  0.40000000000000E+11
     0.07893       1.56291  0.40000000000000E+11
     0.07893       1.57080  0.40000000000000E+11
     0.08683       0.00000  0.40000000000000E+11
     0.08683       0.00789  0.40000000000000E+11
     0.08683       0.01579  0.40000000000000E+11
     0.08683       0.02368  0.40000000000000E+11
     0.08683       0.03157  0.40000000000000E+11
     0.08683       0.03947  0.40000000000000E+11
     0.08683       0.04736  0.40000000000000E+11
     0.08683       0.05525  0.40000000000000E+11
     0.08683       0.06315  0.40000000000000E+11
     0.08683       0.07104  0.40000000000000E+11
     0.08683       0.07893  0.40000000000000E+11
     0.08683       0.08683  0.40000000000000E+11
     0.08683       0.09472  0.40000000000000E+11
     0.08683       0.10262  0.40000000000000E+11
     0.08683       0.11051  0.40000000000000E+11
     0.08683       0.11840  0.40000000000000E+11
     0.08683       0.12630  0.40000000000000E+11
     0.08683       0.13419  0.40000000000000E+11
     0.08683       0.14208  0.40000000000000E+11
     0.08683       0.14998  0.40000000000000E+11
     0.08683       0.15787  0.40000000000000E+11
     0.08683       0.16576  0.40000000000000E+11
     0.08683       0.17366  0.40000000000000E+11
     0.08683       0.18155  0.40000000000000E+11
     0.08683       0.18944  0.40000000000000E+11
     0.08683       0.19734  0.40000000000000E+11
     0.08683       0.20523  0.40000000000000E+11
     0.08683       0.21312  0.40000000000000E+11
     0.08683       0.22102  0.40000000000000E+11
     0.08683       0.22891  0.40000000000000E+11
     0.08683       0.23680  0.40000000000000E+11
     0.08683       0.24470  0.40000000000000E+11
     0.08683       0.25259  0.40000000000000E+11
     0.08683       0.26048  0.40000000000000E+11
     0.08683       0.26838  0.40000000000000E+11
     0.08683       0.27627  0.40000000000000E+11
     0.08683       0.28416  0.40000000000000E+11
     0.08683       0.29206  0.40000000000000E+11
     0.08683       0.29995  0.40000000000000E+11
     0.08683       0.30785  0.40000000000000E+11
     0.08683       0.31574  0.40000000000000E+11
     0.08683       0.32363  0.40000000000000E+11
     0.08683       0.33153  0.40000000000000E+11
     0.08683       0.33942  0.40000000000000E+11
     0.08683       0.34731  0.40000000000000E+11
     0.08683       0.35521  0.40000000000000E+11
     0.08683       0.36310  0.88389159194315E+02
     0.08683       0.37099  0.73625033519561E+02
     0.08683       0.37889  0.61568231627177E+02
     0.08683       0.38678  0.51745671053543E+02
     0.08683       0.39467  0.43754962488656E+02
     0.08683       0.40257  0.37259038730835E+02
     0.08683       0.41046  0.31978764282840E+02
     0.08683       0.41835  0.27684894185832E+02
     0.08683       0.42625  0.24190207601055E+02
     0.08683       0.43414  0.21342276264037E+02
     0.08683       0.44203  0.19017091570362E+02
     0.08683       0.44993  0.17113625992462E+02
     0.08683       0.45782  0.15549314505510E+02
     0.08683       0.46571  0.14256388840366E+02
     0.08683       0.47361  0.13178968149879E+02
     0.08683       0.48150  0.12270795803372E+02
     0.08683       0.48939  0.11493508687968E+02
     0.08683       0.49729  0.10815329713904E+02
     0.08683       0.50518  0.10210084123353E+02
     0.08683       0.51308  0.96564537268256E+01
     0.08683       0.52097  0.91373982666567E+01
     0.08683       0.52886  0.86396877645719E+01
     0.08683       0.53676  0.81535025255657E+01
     0.08683       0.54465  0.76720679336411E+01
     0.08683       0.55254  0.71912997235361E+01
     0.08683       0.56044  0.67094430470332E+01
     0.08683       0.56833  0.62266963055466E+01
     0.08683       0.57622  0.57448186993022E+01
     0.08683       0.58412  0.52667282269946E+01
     0.08683       0.59201  0.47961033454796E+01
     0.08683       0.59990  0.43370054809991E+01
     0.08683       0.60780  0.38935403388302E+01
     0.08683       0.61569  0.34695735019542E+01
     0.08683       0.62358  0.30685108789197E+01
     0.08683       0.63148  0.26931483417851E+01
     0.08683       0.63937  0.23455886502278E+01
     0.08683       0.64726  0.20272185145726E+01
     0.08683       0.65516  0.17387350254261E+01
     0.08683       0.66305  0.14802088543462E+01
     0.08683       0.67094  0.12511714448917E+01
     0.08683       0.67884  0.10507144913281E+01
     0.08683       0.68673  0.87759189085797E+00
     0.08683       0.69463  0.73031662722923E+00
     0.08683       0.70252  0.60724735694860E+00
     0.08683       0.71041  0.50666158963710E+00
     0.08683       0.71831  0.42681414957021E+00
     0.08683       0.72620  0.36598102727409E+00
     0.08683       0.73409  0.32248978694652E+00
     0.08683       0.74199  0.29473842973971E+00
     0.08683       0.74988  0.28120508091287E+00
     0.08683       0.75777  0.28045112718167E+00
     0.08683       0.76567  0.29112052807799E+00
     0.08683       0.77356  0.31193799944239E+00
     0.08683       0.78145  0.34170864512929E+00
     0.08683       0.78935  0.37932141357730E+00
     0.08683       0.79724  0.42375849473923E+00
     0.08683       0.80513  0.47411246748508E+00
     0.08683       0.81303  0.52961268221608E+00
     0.08683       0.82092  0.58966205268297E+00
     0.08683       0.82881  0.65388518173587E+00
     0.08683       0.83671  0.72218861646236E+00
     0.08683       0.84460  0.79483408613340E+00
     0.08683       0.85249  0.87252589246897E+00
     0.08683       0.86039  0.95651426411262E+00
     0.08683       0.86828  0.10487175144585E+01
     0.08683       0.87617  0.11518672968095E+01
     0.08683       0.88407  0.12696831546227E+01
     0.08683       0.89196  0.14070849123419E+01
     0.08683       0.89986  0.15704542062328E+01
     0.08683       0.90775  0.17679595323213E+01
     0.08683       0.91564  0.20099624386794E+01
     0.08683       0.92354  0.23095256431584E+01
     0.08683       0.93143  0.26830464355717E+01
     0.08683       0.93932  0.31510398611284E+01
     0.08683       0.94722  0.37390943135052E+01
     0.08683       0.95511  0.44790144458948E+01
     0.08683       0.96300  0.54101475555245E+01
     0.08683       0.97090  0.65808503386289E+01
     0.08683       0.97879  0.80499757005049E+01
     0.08683       0.98668  0.98881116375252E+01
     0.08683       0.99458  0.12178024615753E+02
     0.08683       1.00247  0.15013229866627E+02
     0.08683       1.01036  0.18492596961014E+02
     0.08683       1.01826  0.22706927902718E+02
     0.08683       1.02615  0.40000000000000E+11
     0.08683       1.03404  0.40000000000000E+11
     0.08683       1.04194  0.40000000000000E+11
     0.08683       1.04983  0.40000000000000E+11
     0.08683       1.05772  0.40000000000000E+11
     0.08683       1.06562  0.40000000000000E+11
     0.08683       1.07351  0.40000000000000E+11
     0.08683       1.08141  0.40000000000000E+11
     0.08683       1.08930  0.40000000000000E+11
     0.08683       1.09719  0.40000000000000E+11
     0.08683       1.10509  0.40000000000000E+11
     0.08683       1.11298  0.40000000000000E+11
     0.08683       1.12087  0.40000000000000E+11
     0.08683       1.12877  0.40000000000000E+11
     0.08683       1.13666  0.40000000000000E+11
     0.08683       1.14455  0.40000000000000E+11
     0.08683       1.15245  0.40000000000000E+11
     0.08683       1.16034  0.40000000000000E+11
     0.08683       1.16823  0.40000000000000E+11
     0.08683       1.17613  0.40000000000000E+11
     0.08683       1.18402  0.40000000000000E+11
     0.08683       1.19191  0.40000000000000E+11
     0.08683       1.19981  0.40000000000000E+11
     0.08683       1.20770  0.40000000000000E+11
     0.08683       1.21559  0.40000000000000E+11
     0.08683       1.22349  0.40000000000000E+11
     0.08683       1.23138  0.40000000000000E+11
     0.08683       1.23927  0.40000000000000E+11
     0.08683       1.24717  0.40000000000000E+11
     0.08683       1.25506  0.40000000000000E+11
     0.08683       1.26295  0.40000000000000E+11
     0.08683       1.27085  0.40000000000000E+11
     0.08683       1.27874  0.40000000000000E+11
     0.08683       1.28664  0.40000000000000E+11
     0.08683       1.29453  0.40000000000000E+11
     0.08683       1.30242  0.40000000000000E+11
     0.08683       1.31032  0.40000000000000E+11
     0.08683       1.31821  0.40000000000000E+11
     0.08683       1.32610  0.40000000000000E+11
     0.08683       1.33400  0.40000000000000E+11
     0.08683       1.34189  0.40000000000000E+11
     0.08683       1.34978  0.40000000000000E+11
     0.08683       1.35768  0.40000000000000E+11
     0.08683       1.36557  0.40000000000000E+11
     0.08683       1.37346  0.40000000000000E+11
     0.08683       1.38136  0.40000000000000E+11
     0.08683       1.38925  0.40000000000000E+11
     0.08683       1.39714  0.40000000000000E+11
     0.08683       1.40504  0.40000000000000E+11
     0.08683       1.41293  0.40000000000000E+11
     0.08683       1.42082  0.40000000000000E+11
     0.08683       1.42872  0.40000000000000E+11
     0.08683       1.43661  0.40000000000000E+11
     0.08683       1.44450  0.40000000000000E+11
     0.08683       1.45240  0.40000000000000E+11
     0.08683       1.46029  0.40000000000000E+11
     0.08683       1.46818  0.40000000000000E+11
     0.08683       1.47608  0.40000000000000E+11
     0.08683       1.48397  0.40000000000000E+11
     0.08683       1.49187  0.40000000000000E+11
     0.08683       1.49976  0.40000000000000E+11
     0.08683       1.50765  0.40000000000000E+11
     0.08683       1.51555  0.40000000000000E+11
     0.08683       1.52344  0.40000000000000E+11
     0.08683       1.53133  0.40000000000000E+11
     0.08683       1.53923  0.40000000000000E+11
     0.08683       1.54712  0.40000000000000E+11
     0.08683       1.55501  0.40000000000000E+11
     0.08683       1.56291  0.40000000000000E+11
     0.08683       1.57080  0.40000000000000E+11
     0.09472       0.00000  0.40000000000000E+11
     0.09472       0.00789  0.40000000000000E+11
     0.09472       0.01579  0.40000000000000E+11
     0.09472       0.02368  0.40000000000000E+11
     0.09472       0.03157  0.40000000000000E+11
     0.09472       0.03947  0.40000000000000E+11
     0.09472       0.04736  0.40000000000000E+11
     0.09472       0.05525  0.40000000000000E+11
     0.09472       0.06315  0.40000000000000E+11
     0.09472       0.07104  0.40000000000000E+11
     0.09472       0.07893  0.40000000000000E+11
     0.09472       0.08683  0.40000000000000E+11
     0.09472       0.09472  0.40000000000000E+11
     0.09472       0.10262  0.40000000000000E+11
     0.09472       0.11051  0.40000000000000E+11
     0.09472       0.11840  0.40000000000000E+11
     0.09472       0.12630  0.40000000000000E+11
     0.09472       0.13419  0.40000000000000E+11
     0.09472       0.14208  0.40000000000000E+11
     0.09472       0.14998  0.40000000000000E+11
     0.09472       0.15787  0.40000000000000E+11
     0.09472       0.16576  0.40000000000000E+11
     0.09472       0.17366  0.40000000000000E+11
     0.09472       0.18155  0.40000000000000E+11
     0.09472       0.18944  0.40000000000000E+11
     0.09472       0.19734  0.40000000000000E+11
     0.09472       0.20523  0.40000000000000E+11
     0.09472       0.21312  0.40000000000000E+11
     0.09472       0.22102  0.40000000000000E+11
     0.09472       0.22891  0.40000000000000E+11
     0.09472       0.23680  0.40000000000000E+11
     0.09472       0.24470  0.40000000000000E+11
     0.09472       0.25259  0.40000000000000E+11
     0.09472       0.26048  0.40000000000000E+11
     0.09472       0.26838  0.40000000000000E+11
     0.09472       0.27627  0.40000000000000E+11
     0.09472       0.28416  0.40000000000000E+11
     0.09472       0.29206  0.40000000000000E+11
     0.09472       0.29995  0.40000000000000E+11
     0.09472       0.30785  0.40000000000000E+11
     0.09472       0.31574  0.40000000000000E+11
     0.09472       0.32363  0.40000000000000E+11
     0.09472       0.33153  0.40000000000000E+11
     0.09472       0.33942  0.40000000000000E+11
     0.09472       0.34731  0.40000000000000E+11
     0.09472       0.35521  0.90249707787434E+02
     0.09472       0.36310  0.75220049665604E+02
     0.09472       0.37099  0.62954195162209E+02
     0.09472       0.37889  0.52963987288289E+02
     0.09472       0.38678  0.44836554052412E+02
     0.09472       0.39467  0.38227473728389E+02
     0.09472       0.40257  0.32852386026348E+02
     0.09472       0.41046  0.28478270860931E+02
     0.09472       0.41835  0.24915118724767E+02
     0.09472       0.42625  0.22008383858030E+02
     0.09472       0.43414  0.19632397579425E+02
     0.09472       0.44203  0.17684786289706E+02
     0.09472       0.44993  0.16081858653379E+02
     0.09472       0.45782  0.14754880049923E+02
     0.09472       0.46571  0.13647127245829E+02
     0.09472       0.47361  0.12711605021974E+02
     0.09472       0.48150  0.11909305042944E+02
     0.09472       0.48939  0.11207893133135E+02
     0.09472       0.49729  0.10580722465379E+02
     0.09472       0.50518  0.10006085013016E+02
     0.09472       0.51308  0.94666297631011E+01
     0.09472       0.52097  0.89488915118484E+01
     0.09472       0.52886  0.84428870701229E+01
     0.09472       0.53676  0.79417459710374E+01
     0.09472       0.54465  0.74413509518105E+01
     0.09472       0.55254  0.69399708456886E+01
     0.09472       0.56044  0.64378761947201E+01
     0.09472       0.56833  0.59369362286899E+01
     0.09472       0.57622  0.54402042119996E+01
     0.09472       0.58412  0.49515052186411E+01
     0.09472       0.59201  0.44750447707693E+01
     0.09472       0.59990  0.40150576233365E+01
     0.09472       0.60780  0.35755133118397E+01
     0.09472       0.61569  0.31598897320626E+01
     0.09472       0.62358  0.27710193074216E+01
     0.09472       0.63148  0.24110056067843E+01
     0.09472       0.63937  0.20812027106585E+01
     0.09472       0.64726  0.17822458326721E+01
     0.09472       0.65516  0.15141198573263E+01
     0.09472       0.66305  0.12762523530914E+01
     0.09472       0.67094  0.10676188415940E+01
     0.09472       0.67884  0.88685015561378E+00
     0.09472       0.68673  0.73233414333592E+00
     0.09472       0.69463  0.60230641359716E+00
     0.09472       0.70252  0.49492702455157E+00
     0.09472       0.71041  0.40834186438197E+00
     0.09472       0.71831  0.34072891299903E+00
     0.09472       0.72620  0.29033062358824E+00
     0.09472       0.73409  0.25547437211067E+00
     0.09472       0.74199  0.23458335501150E+00
     0.09472       0.74988  0.22618053375319E+00
     0.09472       0.75777  0.22888828418535E+00
     0.09472       0.76567  0.24142635210936E+00
     0.09472       0.77356  0.26261057494351E+00
     0.09472       0.78145  0.29135462543572E+00
     0.09472       0.78935  0.32667678439198E+00
     0.09472       0.79724  0.36771347278425E+00
     0.09472       0.80513  0.41374099112520E+00
     0.09472       0.81303  0.46420665524085E+00
     0.09472       0.82092  0.51877032189949E+00
     0.09472       0.82881  0.57735721429915E+00
     0.09472       0.83671  0.64022304306752E+00
     0.09472       0.84460  0.70803273404607E+00
     0.09472       0.85249  0.78195467952866E+00
     0.09472       0.86039  0.86377337804918E+00
     0.09472       0.86828  0.95602466059375E+00
     0.09472       0.87617  0.10621594427888E+01
     0.09472       0.88407  0.11867440960686E+01
     0.09472       0.89196  0.13357080707286E+01
     0.09472       0.89986  0.15166522647782E+01
     0.09472       0.90775  0.17392346856314E+01
     0.09472       0.91564  0.20156529577410E+01
     0.09472       0.92354  0.23612457500114E+01
     0.09472       0.93143  0.27952364299151E+01
     0.09472       0.93932  0.33416407285833E+01
     0.09472       0.94722  0.40303532385430E+01
     0.09472       0.95511  0.48984102533583E+01
     0.09472       0.96300  0.59913897856198E+01
     0.09472       0.97090  0.73648369137193E+01
     0.09472       0.97879  0.90854627889250E+01
     0.09472       0.98668  0.11231599640821E+02
     0.09472       0.99458  0.13891887781205E+02
     0.09472       1.00247  0.17160198055212E+02
     0.09472       1.01036  0.21122895556879E+02
     0.09472       1.01826  0.40000000000000E+11
     0.09472       1.02615  0.40000000000000E+11
     0.09472       1.03404  0.40000000000000E+11
     0.09472       1.04194  0.40000000000000E+11
     0.09472       1.04983  0.40000000000000E+11
     0.09472       1.05772  0.40000000000000E+11
     0.09472       1.06562  0.40000000000000E+11
     0.09472       1.07351  0.40000000000000E+11
     0.09472       1.08141  0.40000000000000E+11
     0.09472       1.08930  0.40000000000000E+11
     0.09472       1.09719  0.40000000000000E+11
     0.09472       1.10509  0.40000000000000E+11
     0.09472       1.11298  0.40000000000000E+11
     0.09472       1.12087  0.40000000000000E+11
     0.09472       1.12877  0.40000000000000E+11
     0.09472       1.13666  0.40000000000000E+11
     0.09472       1.14455  0.40000000000000E+11
     0.09472       1.15245  0.40000000000000E+11
     0.09472       1.16034  0.40000000000000E+11
     0.09472       1.16823  0.40000000000000E+11
     0.09472       1.17613  0.40000000000000E+11
     0.09472       1.18402  0.40000000000000E+11
     0.09472       1.19191  0.40000000000000E+11
     0.09472       1.19981  0.40000000000000E+11
     0.09472       1.20770  0.40000000000000E+11
     0.09472       1.21559  0.40000000000000E+11
     0.09472       1.22349  0.40000000000000E+11
     0.09472       1.23138  0.40000000000000E+11
     0.09472       1.23927  0.40000000000000E+11
     0.09472       1.24717  0.40000000000000E+11
     0.09472       1.25506  0.40000000000000E+11
     0.09472       1.26295  0.40000000000000E+11
     0.09472       1.27085  0.40000000000000E+11
     0.09472       1.27874  0.40000000000000E+11
     0.09472       1.28664  0.40000000000000E+11
     0.09472       1.29453  0.40000000000000E+11
     0.09472       1.30242  0.40000000000000E+11
     0.09472       1.31032  0.40000000000000E+11
     0.09472       1.31821  0.40000000000000E+11
     0.09472       1.32610  0.40000000000000E+11
     0.09472       1.33400  0.40000000000000E+11
     0.09472       1.34189  0.40000000000000E+11
     0.09472       1.34978  0.40000000000000E+11
     0.09472       1.35768  0.40000000000000E+11
     0.09472       1.36557  0.40000000000000E+11
     0.09472       1.37346  0.40000000000000E+11
     0.09472       1.38136  0.40000000000000E+11
     0.09472       1.38925  0.40000000000000E+11
     0.09472       1.39714  0.40000000000000E+11
     0.09472       1.40504  0.40000000000000E+11
     0.09472       1.41293  0.40000000000000E+11
     0.09472       1.42082  0.40000000000000E+11
     0.09472       1.42872  0.40000000000000E+11
     0.09472       1.43661  0.40000000000000E+11
     0.09472       1.44450  0.40000000000000E+11
     0.09472       1.45240  0.40000000000000E+11
     0.09472       1.46029  0.40000000000000E+11
     0.09472       1.46818  0.40000000000000E+11
     0.09472       1.47608  0.40000000000000E+11
     0.09472       1.48397  0.40000000000000E+11
     0.09472       1.49187  0.40000000000000E+11
     0.09472       1.49976  0.40000000000000E+11
     0.09472       1.50765  0.40000000000000E+11
     0.09472       1.51555  0.40000000000000E+11
     0.09472       1.52344  0.40000000000000E+11
     0.09472       1.53133  0.40000000000000E+11
     0.09472       1.53923  0.40000000000000E+11
     0.09472       1.54712  0.40000000000000E+11
     0.09472       1.55501  0.40000000000000E+11
     0.09472       1.56291  0.40000000000000E+11
     0.09472       1.57080  0.40000000000000E+11
     0.10262       0.00000  0.40000000000000E+11
     0.10262       0.00789  0.40000000000000E+11
     0.10262       0.01579  0.40000000000000E+11
     0.10262       0.02368  0.40000000000000E+11
     0.10262       0.03157  0.40000000000000E+11
     0.10262       0.03947  0.40000000000000E+11
     0.10262       0.04736  0.40000000000000E+11
     0.10262       0.05525  0.40000000000000E+11
     0.10262       0.06315  0.40000000000000E+11
     0.10262       0.07104  0.40000000000000E+11
     0.10262       0.07893  0.40000000000000E+11
     0.10262       0.08683  0.40000000000000E+11
     0.10262       0.09472  0.40000000000000E+11
     0.10262       0.10262  0.40000000000000E+11
     0.10262       0.11051  0.40000000000000E+11
     0.10262       0.11840  0.40000000000000E+11
     0.10262       0.12630  0.40000000000000E+11
     0.10262       0.13419  0.40000000000000E+11
     0.10262       0.14208  0.40000000000000E+11
     0.10262       0.14998  0.40000000000000E+11
     0.10262       0.15787  0.40000000000000E+11
     0.10262       0.16576  0.40000000000000E+11
     0.10262       0.17366  0.40000000000000E+11
     0.10262       0.18155  0.40000000000000E+11
     0.10262       0.18944  0.40000000000000E+11
     0.10262       0.19734  0.40000000000000E+11
     0.10262       0.20523  0.40000000000000E+11
     0.10262       0.21312  0.40000000000000E+11
     0.10262       0.22102  0.40000000000000E+11
     0.10262       0.22891  0.40000000000000E+11
     0.10262       0.23680  0.40000000000000E+11
     0.10262       0.24470  0.40000000000000E+11
     0.10262       0.25259  0.40000000000000E+11
     0.10262       0.26048  0.40000000000000E+11
     0.10262       0.26838  0.40000000000000E+11
     0.10262       0.27627  0.40000000000000E+11
     0.10262       0.28416  0.40000000000000E+11
     0.10262       0.29206  0.40000000000000E+11
     0.10262       0.29995  0.40000000000000E+11
     0.10262       0.30785  0.40000000000000E+11
     0.10262       0.31574  0.40000000000000E+11
     0.10262       0.32363  0.40000000000000E+11
     0.10262       0.33153  0.40000000000000E+11
     0.10262       0.33942  0.40000000000000E+11
     0.10262       0.34731  0.92000237357071E+02
     0.10262       0.35521  0.76725865118688E+02
     0.10262       0.36310  0.64266333049903E+02
     0.10262       0.37099  0.54119964592195E+02
     0.10262       0.37889  0.45864476154551E+02
     0.10262       0.38678  0.39148839697003E+02
     0.10262       0.39467  0.33683998084073E+02
     0.10262       0.40257  0.29233531348629E+02
     0.10262       0.41046  0.25604910008495E+02
     0.10262       0.41835  0.22641665519170E+02
     0.10262       0.42625  0.20216613307287E+02
     0.10262       0.43414  0.18226144310124E+02
     0.10262       0.44203  0.16585529949902E+02
     0.10262       0.44993  0.15225144979339E+02
     0.10262       0.45782  0.14087491322636E+02
     0.10262       0.46571  0.13124897342655E+02
     0.10262       0.47361  0.12297767337093E+02
     0.10262       0.48150  0.11573263458311E+02
     0.10262       0.48939  0.10924314981088E+02
     0.10262       0.49729  0.10328865936504E+02
     0.10262       0.50518  0.97692892467907E+01
     0.10262       0.51308  0.92319113598159E+01
     0.10262       0.52097  0.87066044499813E+01
     0.10262       0.52886  0.81864132100454E+01
     0.10262       0.53676  0.76671910072462E+01
     0.10262       0.54465  0.71472272590213E+01
     0.10262       0.55254  0.66268556091235E+01
     0.10262       0.56044  0.61080412183068E+01
     0.10262       0.56833  0.55939544445023E+01
     0.10262       0.57622  0.50885458331629E+01
     0.10262       0.58412  0.45961420859126E+01
     0.10262       0.59201  0.41210835795684E+01
     0.10262       0.59990  0.36674211021186E+01
     0.10262       0.60780  0.32386836918050E+01
     0.10262       0.61569  0.28377222646640E+01
     0.10262       0.62358  0.24666265992664E+01
     0.10262       0.63148  0.21267073941704E+01
     0.10262       0.63937  0.18185311904264E+01
     0.10262       0.64726  0.15419941099461E+01
     0.10262       0.65516  0.12964203587067E+01
     0.10262       0.66305  0.10806728155636E+01
     0.10262       0.67094  0.89326524050830E+00
     0.10262       0.67884  0.73246820567035E+00
     0.10262       0.68673  0.59640340286902E+00
     0.10262       0.69463  0.48312326569495E+00
     0.10262       0.70252  0.39067473167726E+00
     0.10262       0.71041  0.31714742210641E+00
     0.10262       0.71831  0.26070755608363E+00
     0.10262       0.72620  0.21961959831536E+00
     0.10262       0.73409  0.19225803735090E+00
     0.10262       0.74199  0.17711187161855E+00
     0.10262       0.74988  0.17278440468640E+00
     0.10262       0.75777  0.17799086594576E+00
     0.10262       0.76567  0.19155621319460E+00
     0.10262       0.77356  0.21241526427637E+00
     0.10262       0.78145  0.23961706483179E+00
     0.10262       0.78935  0.27233514546845E+00
     0.10262       0.79724  0.30988507378006E+00
     0.10262       0.80513  0.35175048990233E+00
     0.10262       0.81303  0.39761866164846E+00
     0.10262       0.82092  0.44742654783236E+00
     0.10262       0.82881  0.50141846415059E+00
     0.10262       0.83671  0.56021675706311E+00
     0.10262       0.84460  0.62490745986166E+00
     0.10262       0.85249  0.69714377978867E+00
     0.10262       0.86039  0.77927148534080E+00
     0.10262       0.86828  0.87448185557589E+00
     0.10262       0.87617  0.98699982772633E+00
     0.10262       0.88407  0.11223173212567E+01
     0.10262       0.89196  0.12874843759119E+01
     0.10262       0.89986  0.14914736106774E+01
     0.10262       0.90775  0.17456363805955E+01
     0.10262       0.91564  0.20642714847890E+01
     0.10262       0.92354  0.24653286284474E+01
     0.10262       0.93143  0.29712677091908E+01
     0.10262       0.93932  0.36100888926427E+01
     0.10262       0.94722  0.44165327876749E+01
     0.10262       0.95511  0.54334164067668E+01
     0.10262       0.96300  0.67130033994529E+01
     0.10262       0.97090  0.83181770630918E+01
     0.10262       0.97879  0.10322936344303E+02
     0.10262       0.98668  0.12811260922503E+02
     0.10262       0.99458  0.15872478502457E+02
     0.10262       1.00247  0.19589482323831E+02
     0.10262       1.01036  0.40000000000000E+11
     0.10262       1.01826  0.40000000000000E+11
     0.10262       1.02615  0.40000000000000E+11
     0.10262       1.03404  0.40000000000000E+11
     0.10262       1.04194  0.40000000000000E+11
     0.10262       1.04983  0.40000000000000E+11
     0.10262       1.05772  0.40000000000000E+11
     0.10262       1.06562  0.40000000000000E+11
     0.10262       1.07351  0.40000000000000E+11
     0.10262       1.08141  0.40000000000000E+11
     0.10262       1.08930  0.40000000000000E+11
     0.10262       1.09719  0.40000000000000E+11
     0.10262       1.10509  0.40000000000000E+11
     0.10262       1.11298  0.40000000000000E+11
     0.10262       1.12087  0.40000000000000E+11
     0.10262       1.12877  0.40000000000000E+11
     0.10262       1.13666  0.40000000000000E+11
     0.10262       1.14455  0.40000000000000E+11
     0.10262       1.15245  0.40000000000000E+11
     0.10262       1.16034  0.40000000000000E+11
     0.10262       1.16823  0.40000000000000E+11
     0.10262       1.17613  0.40000000000000E+11
     0.10262       1.18402  0.40000000000000E+11
     0.10262       1.19191  0.40000000000000E+11
     0.10262       1.19981  0.40000000000000E+11
     0.10262       1.20770  0.40000000000000E+11
     0.10262       1.21559  0.40000000000000E+11
     0.10262       1.22349  0.40000000000000E+11
     0.10262       1.23138  0.40000000000000E+11
     0.10262       1.23927  0.40000000000000E+11
     0.10262       1.24717  0.40000000000000E+11
     0.10262       1.25506  0.40000000000000E+11
     0.10262       1.26295  0.40000000000000E+11
     0.10262       1.27085  0.40000000000000E+11
     0.10262       1.27874  0.40000000000000E+11
     0.10262       1.28664  0.40000000000000E+11
     0.10262       1.29453  0.40000000000000E+11
     0.10262       1.30242  0.40000000000000E+11
     0.10262       1.31032  0.40000000000000E+11
     0.10262       1.31821  0.40000000000000E+11
     0.10262       1.32610  0.40000000000000E+11
     0.10262       1.33400  0.40000000000000E+11
     0.10262       1.34189  0.40000000000000E+11
     0.10262       1.34978  0.40000000000000E+11
     0.10262       1.35768  0.40000000000000E+11
     0.10262       1.36557  0.40000000000000E+11
     0.10262       1.37346  0.40000000000000E+11
     0.10262       1.38136  0.40000000000000E+11
     0.10262       1.38925  0.40000000000000E+11
     0.10262       1.39714  0.40000000000000E+11
     0.10262       1.40504  0.40000000000000E+11
     0.10262       1.41293  0.40000000000000E+11
     0.10262       1.42082  0.40000000000000E+11
     0.10262       1.42872  0.40000000000000E+11
     0.10262       1.43661  0.40000000000000E+11
     0.10262       1.44450  0.40000000000000E+11
     0.10262       1.45240  0.40000000000000E+11
     0.10262       1.46029  0.40000000000000E+11
     0.10262       1.46818  0.40000000000000E+11
     0.10262       1.47608  0.40000000000000E+11
     0.10262       1.48397  0.40000000000000E+11
     0.10262       1.49187  0.40000000000000E+11
     0.10262       1.49976  0.40000000000000E+11
     0.10262       1.50765  0.40000000000000E+11
     0.10262       1.51555  0.40000000000000E+11
     0.10262       1.52344  0.40000000000000E+11
     0.10262       1.53133  0.40000000000000E+11
     0.10262       1.53923  0.40000000000000E+11
     0.10262       1.54712  0.40000000000000E+11
     0.10262       1.55501  0.40000000000000E+11
     0.10262       1.56291  0.40000000000000E+11
     0.10262       1.57080  0.40000000000000E+11
     0.11051       0.00000  0.40000000000000E+11
     0.11051       0.00789  0.40000000000000E+11
     0.11051       0.01579  0.40000000000000E+11
     0.11051       0.02368  0.40000000000000E+11
     0.11051       0.03157  0.40000000000000E+11
     0.11051       0.03947  0.40000000000000E+11
     0.11051       0.04736  0.40000000000000E+11
     0.11051       0.05525  0.40000000000000E+11
     0.11051       0.06315  0.40000000000000E+11
     0.11051       0.07104  0.40000000000000E+11
     0.11051       0.07893  0.40000000000000E+11
     0.11051       0.08683  0.40000000000000E+11
     0.11051       0.09472  0.40000000000000E+11
     0.11051       0.10262  0.40000000000000E+11
     0.11051       0.11051  0.40000000000000E+11
     0.11051       0.11840  0.40000000000000E+11
     0.11051       0.12630  0.40000000000000E+11
     0.11051       0.13419  0.40000000000000E+11
     0.11051       0.14208  0.40000000000000E+11
     0.11051       0.14998  0.40000000000000E+11
     0.11051       0.15787  0.40000000000000E+11
     0.11051       0.16576  0.40000000000000E+11
     0.11051       0.17366  0.40000000000000E+11
     0.11051       0.18155  0.40000000000000E+11
     0.11051       0.18944  0.40000000000000E+11
     0.11051       0.19734  0.40000000000000E+11
     0.11051       0.20523  0.40000000000000E+11
     0.11051       0.21312  0.40000000000000E+11
     0.11051       0.22102  0.40000000000000E+11
     0.11051       0.22891  0.40000000000000E+11
     0.11051       0.23680  0.40000000000000E+11
     0.11051       0.24470  0.40000000000000E+11
     0.11051       0.25259  0.40000000000000E+11
     0.11051       0.26048  0.40000000000000E+11
     0.11051       0.26838  0.40000000000000E+11
     0.11051       0.27627  0.40000000000000E+11
     0.11051       0.28416  0.40000000000000E+11
     0.11051       0.29206  0.40000000000000E+11
     0.11051       0.29995  0.40000000000000E+11
     0.11051       0.30785  0.40000000000000E+11
     0.11051       0.31574  0.40000000000000E+11
     0.11051       0.32363  0.40000000000000E+11
     0.11051       0.33153  0.11260202187288E+03
     0.11051       0.33942  0.93639170683737E+02
     0.11051       0.34731  0.78140525704228E+02
     0.11051       0.35521  0.65502467623048E+02
     0.11051       0.36310  0.55211296930485E+02
     0.11051       0.37099  0.46836357720536E+02
     0.11051       0.37889  0.40020744549460E+02
     0.11051       0.38678  0.34471217838452E+02
     0.11051       0.39467  0.29948322229630E+02
     0.11051       0.40257  0.26257267937859E+02
     0.11051       0.41046  0.23239850892076E+02
     0.11051       0.41835  0.20767509103222E+02
     0.11051       0.42625  0.18735504886901E+02
     0.11051       0.43414  0.17058159723693E+02
     0.11051       0.44203  0.15665033548855E+02
     0.11051       0.44993  0.14497922588652E+02
     0.11051       0.45782  0.13508543609533E+02
     0.11051       0.46571  0.12656774594805E+02
     0.11051       0.47361  0.11909330722324E+02
     0.11051       0.48150  0.11238768561989E+02
     0.11051       0.48939  0.10622728645402E+02
     0.11051       0.49729  0.10043344505553E+02
     0.11051       0.50518  0.94867625338087E+01
     0.11051       0.51308  0.89427299914679E+01
     0.11051       0.52097  0.84042180677479E+01
     0.11051       0.52886  0.78670541563298E+01
     0.11051       0.53676  0.73295443393688E+01
     0.11051       0.54465  0.67920748906389E+01
     0.11051       0.55254  0.62566907868793E+01
     0.11051       0.56044  0.57266588001552E+01
     0.11051       0.56833  0.52060309614246E+01
     0.11051       0.57622  0.46992292642153E+01
     0.11051       0.58412  0.42106733920107E+01
     0.11051       0.59201  0.37444700751246E+01
     0.11051       0.59990  0.33041764630787E+01
     0.11051       0.60780  0.28926422289076E+01
     0.11051       0.61569  0.25119276179863E+01
     0.11051       0.62358  0.21632885558295E+01
     0.11051       0.63148  0.18472159133962E+01
     0.11051       0.63937  0.15635142200795E+01
     0.11051       0.64726  0.13114052283240E+01
     0.11051       0.65516  0.10896432589367E+01
     0.11051       0.66305  0.89663162428948E+00
     0.11051       0.67094  0.73053212926961E+00
     0.11051       0.67884  0.58936230000492E+00
     0.11051       0.68673  0.47107733812410E+00
     0.11051       0.69463  0.37363571663818E+00
     0.11051       0.70252  0.29504878972962E+00
     0.11051       0.71041  0.23341581252525E+00
     0.11051       0.71831  0.18694642215546E+00
     0.11051       0.72620  0.15397299441855E+00
     0.11051       0.73409  0.13295543553726E+00
     0.11051       0.74199  0.12248096001435E+00
     0.11051       0.74988  0.12126129424286E+00
     0.11051       0.75777  0.12812956888350E+00
     0.11051       0.76567  0.14203894791672E+00
     0.11051       0.77356  0.16206480844630E+00
     0.11051       0.78145  0.18741204948198E+00
     0.11051       0.78935  0.21742888759773E+00
     0.11051       0.79724  0.25162831405174E+00
     0.11051       0.80513  0.28971826918877E+00
     0.11051       0.81303  0.33164156999582E+00
     0.11051       0.82092  0.37762674590057E+00
     0.11051       0.82881  0.42825124079393E+00
     0.11051       0.83671  0.48451897158838E+00
     0.11051       0.84460  0.54795503897542E+00
     0.11051       0.85249  0.62072150219443E+00
     0.11051       0.86039  0.70575958485261E+00
     0.11051       0.86828  0.80696548773358E+00
     0.11051       0.87617  0.92940914192812E+00
     0.11051       0.88407  0.10796077056948E+01
     0.11051       0.89196  0.12658683036950E+01
     0.11051       0.89986  0.14987172478081E+01
     0.11051       0.90775  0.17914354157920E+01
     0.11051       0.91564  0.21607209379780E+01
     0.11051       0.92354  0.26274996230823E+01
     0.11051       0.93143  0.32178983676461E+01
     0.11051       0.93932  0.39643829485933E+01
     0.11051       0.94722  0.49070313642360E+01
     0.11051       0.95511  0.60948529252262E+01
     0.11051       0.96300  0.75869447312000E+01
     0.11051       0.97090  0.94530499177417E+01
     0.11051       0.97879  0.11772647209774E+02
     0.11051       0.98668  0.14630863032169E+02
     0.11051       0.99458  0.18107857687285E+02
     0.11051       1.00247  0.22255062294156E+02
     0.11051       1.01036  0.40000000000000E+11
     0.11051       1.01826  0.40000000000000E+11
     0.11051       1.02615  0.40000000000000E+11
     0.11051       1.03404  0.40000000000000E+11
     0.11051       1.04194  0.40000000000000E+11
     0.11051       1.04983  0.40000000000000E+11
     0.11051       1.05772  0.40000000000000E+11
     0.11051       1.06562  0.40000000000000E+11
     0.11051       1.07351  0.40000000000000E+11
     0.11051       1.08141  0.40000000000000E+11
     0.11051       1.08930  0.40000000000000E+11
     0.11051       1.09719  0.40000000000000E+11
     0.11051       1.10509  0.40000000000000E+11
     0.11051       1.11298  0.40000000000000E+11
     0.11051       1.12087  0.40000000000000E+11
     0.11051       1.12877  0.40000000000000E+11
     0.11051       1.13666  0.40000000000000E+11
     0.11051       1.14455  0.40000000000000E+11
     0.11051       1.15245  0.40000000000000E+11
     0.11051       1.16034  0.40000000000000E+11
     0.11051       1.16823  0.40000000000000E+11
     0.11051       1.17613  0.40000000000000E+11
     0.11051       1.18402  0.40000000000000E+11
     0.11051       1.19191  0.40000000000000E+11
     0.11051       1.19981  0.40000000000000E+11
     0.11051       1.20770  0.40000000000000E+11
     0.11051       1.21559  0.40000000000000E+11
     0.11051       1.22349  0.40000000000000E+11
     0.11051       1.23138  0.40000000000000E+11
     0.11051       1.23927  0.40000000000000E+11
     0.11051       1.24717  0.40000000000000E+11
     0.11051       1.25506  0.40000000000000E+11
     0.11051       1.26295  0.40000000000000E+11
     0.11051       1.27085  0.40000000000000E+11
     0.11051       1.27874  0.40000000000000E+11
     0.11051       1.28664  0.40000000000000E+11
     0.11051       1.29453  0.40000000000000E+11
     0.11051       1.30242  0.40000000000000E+11
     0.11051       1.31032  0.40000000000000E+11
     0.11051       1.31821  0.40000000000000E+11
     0.11051       1.32610  0.40000000000000E+11
     0.11051       1.33400  0.40000000000000E+11
     0.11051       1.34189  0.40000000000000E+11
     0.11051       1.34978  0.40000000000000E+11
     0.11051       1.35768  0.40000000000000E+11
     0.11051       1.36557  0.40000000000000E+11
     0.11051       1.37346  0.40000000000000E+11
     0.11051       1.38136  0.40000000000000E+11
     0.11051       1.38925  0.40000000000000E+11
     0.11051       1.39714  0.40000000000000E+11
     0.11051       1.40504  0.40000000000000E+11
     0.11051       1.41293  0.40000000000000E+11
     0.11051       1.42082  0.40000000000000E+11
     0.11051       1.42872  0.40000000000000E+11
     0.11051       1.43661  0.40000000000000E+11
     0.11051       1.44450  0.40000000000000E+11
     0.11051       1.45240  0.40000000000000E+11
     0.11051       1.46029  0.40000000000000E+11
     0.11051       1.46818  0.40000000000000E+11
     0.11051       1.47608  0.40000000000000E+11
     0.11051       1.48397  0.40000000000000E+11
     0.11051       1.49187  0.40000000000000E+11
     0.11051       1.49976  0.40000000000000E+11
     0.11051       1.50765  0.40000000000000E+11
     0.11051       1.51555  0.40000000000000E+11
     0.11051       1.52344  0.40000000000000E+11
     0.11051       1.53133  0.40000000000000E+11
     0.11051       1.53923  0.40000000000000E+11
     0.11051       1.54712  0.40000000000000E+11
     0.11051       1.55501  0.40000000000000E+11
     0.11051       1.56291  0.40000000000000E+11
     0.11051       1.57080  0.40000000000000E+11
     0.11840       0.00000  0.40000000000000E+11
     0.11840       0.00789  0.40000000000000E+11
     0.11840       0.01579  0.40000000000000E+11
     0.11840       0.02368  0.40000000000000E+11
     0.11840       0.03157  0.40000000000000E+11
     0.11840       0.03947  0.40000000000000E+11
     0.11840       0.04736  0.40000000000000E+11
     0.11840       0.05525  0.40000000000000E+11
     0.11840       0.06315  0.40000000000000E+11
     0.11840       0.07104  0.40000000000000E+11
     0.11840       0.07893  0.40000000000000E+11
     0.11840       0.08683  0.40000000000000E+11
     0.11840       0.09472  0.40000000000000E+11
     0.11840       0.10262  0.40000000000000E+11
     0.11840       0.11051  0.40000000000000E+11
     0.11840       0.11840  0.40000000000000E+11
     0.11840       0.12630  0.40000000000000E+11
     0.11840       0.13419  0.40000000000000E+11
     0.11840       0.14208  0.40000000000000E+11
     0.11840       0.14998  0.40000000000000E+11
     0.11840       0.15787  0.40000000000000E+11
     0.11840       0.16576  0.40000000000000E+11
     0.11840       0.17366  0.40000000000000E+11
     0.11840       0.18155  0.40000000000000E+11
     0.11840       0.18944  0.40000000000000E+11
     0.11840       0.19734  0.40000000000000E+11
     0.11840       0.20523  0.40000000000000E+11
     0.11840       0.21312  0.40000000000000E+11
     0.11840       0.22102  0.40000000000000E+11
     0.11840       0.22891  0.40000000000000E+11
     0.11840       0.23680  0.40000000000000E+11
     0.11840       0.24470  0.40000000000000E+11
     0.11840       0.25259  0.40000000000000E+11
     0.11840       0.26048  0.40000000000000E+11
     0.11840       0.26838  0.40000000000000E+11
     0.11840       0.27627  0.40000000000000E+11
     0.11840       0.28416  0.40000000000000E+11
     0.11840       0.29206  0.40000000000000E+11
     0.11840       0.29995  0.40000000000000E+11
     0.11840       0.30785  0.40000000000000E+11
     0.11840       0.31574  0.40000000000000E+11
     0.11840       0.32363  0.11438853540427E+03
     0.11840       0.33153  0.95165535493453E+02
     0.11840       0.33942  0.79462620395638E+02
     0.11840       0.34731  0.66660923890650E+02
     0.11840       0.35521  0.56236157627419E+02
     0.11840       0.36310  0.47750295604120E+02
     0.11840       0.37099  0.40841260094771E+02
     0.11840       0.37889  0.35212126702062E+02
     0.11840       0.38678  0.30620756326292E+02
     0.11840       0.39467  0.26870348286719E+02
     0.11840       0.40257  0.23801142089921E+02
     0.11840       0.41046  0.21283330698244E+02
     0.11840       0.41835  0.19211150618387E+02
     0.11840       0.42625  0.17498058703337E+02
     0.11840       0.43414  0.16072875744437E+02
     0.11840       0.44203  0.14876762779506E+02
     0.11840       0.44993  0.13860892208058E+02
     0.11840       0.45782  0.12984679715652E+02
     0.11840       0.46571  0.12214453290097E+02
     0.11840       0.47361  0.11522450876970E+02
     0.11840       0.48150  0.10886056447715E+02
     0.11840       0.48939  0.10287202847358E+02
     0.11840       0.49729  0.97118862428016E+01
     0.11840       0.50518  0.91497497595441E+01
     0.11840       0.51308  0.85937029660385E+01
     0.11840       0.52097  0.80395506675761E+01
     0.11840       0.52886  0.74856110671650E+01
     0.11840       0.53676  0.69323113321074E+01
     0.11840       0.54465  0.63817582684181E+01
     0.11840       0.55254  0.58372920132533E+01
     0.11840       0.56044  0.53030394057298E+01
     0.11840       0.56833  0.47834890465813E+01
     0.11840       0.57622  0.42831109272648E+01
     0.11840       0.58412  0.38060400288499E+01
     0.11840       0.59201  0.33558366352729E+01
     0.11840       0.59990  0.29353279997243E+01
     0.11840       0.60780  0.25465281615017E+01
     0.11840       0.61569  0.21906264200359E+01
     0.11840       0.62358  0.18680309080731E+01
     0.11840       0.63148  0.15784519599580E+01
     0.11840       0.63937  0.13210102133988E+01
     0.11840       0.64726  0.10943560609801E+01
     0.11840       0.65516  0.89678958083466E+00
     0.11840       0.66305  0.72637289673613E+00
     0.11840       0.67094  0.58102965150828E+00
     0.11840       0.67884  0.45862867425555E+00
     0.11840       0.68673  0.35705085935579E+00
     0.11840       0.69463  0.27423972754054E+00
     0.11840       0.70252  0.20823714351294E+00
     0.11840       0.71041  0.15720629063321E+00
     0.11840       0.71831  0.11944433289802E+00
     0.11840       0.72620  0.93387306386934E-01
     0.11840       0.73409  0.77609744133115E-01
     0.11840       0.74199  0.70821403453069E-01
     0.11840       0.74988  0.71863272759258E-01
     0.11840       0.75777  0.79704813977134E-01
     0.11840       0.76567  0.93444167155630E-01
     0.11840       0.77356  0.11231282188262E+00
     0.11840       0.78145  0.13568606142130E+00
     0.11840       0.78935  0.16310032834363E+00
     0.11840       0.79724  0.19427856774132E+00
     0.11840       0.80513  0.22916460430077E+00
     0.11840       0.81303  0.26796773645645E+00
     0.11840       0.82092  0.31121902240391E+00
     0.11840       0.82881  0.35984122885723E+00
     0.11840       0.83671  0.41523515332263E+00
     0.11840       0.84460  0.47938605001374E+00
     0.11840       0.85249  0.55499521736152E+00
     0.11840       0.86039  0.64564345995100E+00
     0.11840       0.86828  0.75599512218289E+00
     0.11840       0.87617  0.89205368143063E+00
     0.11840       0.88407  0.10614824159445E+01
     0.11840       0.89196  0.12740062758443E+01
     0.11840       0.89986  0.15419134809709E+01
     0.11840       0.90775  0.18806769637332E+01
     0.11840       0.91564  0.23097154703543E+01
     0.11840       0.92354  0.28533098889682E+01
     0.11840       0.93143  0.35416784162150E+01
     0.11840       0.93932  0.44121875390110E+01
     0.11840       0.94722  0.55106215685348E+01
     0.11840       0.95511  0.68923274092101E+01
     0.11840       0.96300  0.86228474105453E+01
     0.11840       0.97090  0.10777262698692E+02
     0.11840       0.97879  0.13436716871174E+02
     0.11840       0.98668  0.16679119902939E+02
     0.11840       0.99458  0.20558102845889E+02
     0.11840       1.00247  0.40000000000000E+11
     0.11840       1.01036  0.40000000000000E+11
     0.11840       1.01826  0.40000000000000E+11
     0.11840       1.02615  0.40000000000000E+11
     0.11840       1.03404  0.40000000000000E+11
     0.11840       1.04194  0.40000000000000E+11
     0.11840       1.04983  0.40000000000000E+11
     0.11840       1.05772  0.40000000000000E+11
     0.11840       1.06562  0.40000000000000E+11
     0.11840       1.07351  0.40000000000000E+11
     0.11840       1.08141  0.40000000000000E+11
     0.11840       1.08930  0.40000000000000E+11
     0.11840       1.09719  0.40000000000000E+11
     0.11840       1.10509  0.40000000000000E+11
     0.11840       1.11298  0.40000000000000E+11
     0.11840       1.12087  0.40000000000000E+11
     0.11840       1.12877  0.40000000000000E+11
     0.11840       1.13666  0.40000000000000E+11
     0.11840       1.14455  0.40000000000000E+11
     0.11840       1.15245  0.40000000000000E+11
     0.11840       1.16034  0.40000000000000E+11
     0.11840       1.16823  0.40000000000000E+11
     0.11840       1.17613  0.40000000000000E+11
     0.11840       1.18402  0.40000000000000E+11
     0.11840       1.19191  0.40000000000000E+11
     0.11840       1.19981  0.40000000000000E+11
     0.11840       1.20770  0.40000000000000E+11
     0.11840       1.21559  0.40000000000000E+11
     0.11840       1.22349  0.40000000000000E+11
     0.11840       1.23138  0.40000000000000E+11
     0.11840       1.23927  0.40000000000000E+11
     0.11840       1.24717  0.40000000000000E+11
     0.11840       1.25506  0.40000000000000E+11
     0.11840       1.26295  0.40000000000000E+11
     0.11840       1.27085  0.40000000000000E+11
     0.11840       1.27874  0.40000000000000E+11
     0.11840       1.28664  0.40000000000000E+11
     0.11840       1.29453  0.40000000000000E+11
     0.11840       1.30242  0.40000000000000E+11
     0.11840       1.31032  0.40000000000000E+11
     0.11840       1.31821  0.40000000000000E+11
     0.11840       1.32610  0.40000000000000E+11
     0.11840       1.33400  0.40000000000000E+11
     0.11840       1.34189  0.40000000000000E+11
     0.11840       1.34978  0.40000000000000E+11
     0.11840       1.35768  0.40000000000000E+11
     0.11840       1.36557  0.40000000000000E+11
     0.11840       1.37346  0.40000000000000E+11
     0.11840       1.38136  0.40000000000000E+11
     0.11840       1.38925  0.40000000000000E+11
     0.11840       1.39714  0.40000000000000E+11
     0.11840       1.40504  0.40000000000000E+11
     0.11840       1.41293  0.40000000000000E+11
     0.11840       1.42082  0.40000000000000E+11
     0.11840       1.42872  0.40000000000000E+11
     0.11840       1.43661  0.40000000000000E+11
     0.11840       1.44450  0.40000000000000E+11
     0.11840       1.45240  0.40000000000000E+11
     0.11840       1.46029  0.40000000000000E+11
     0.11840       1.46818  0.40000000000000E+11
     0.11840       1.47608  0.40000000000000E+11
     0.11840       1.48397  0.40000000000000E+11
     0.11840       1.49187  0.40000000000000E+11
     0.11840       1.49976  0.40000000000000E+11
     0.11840       1.50765  0.40000000000000E+11
     0.11840       1.51555  0.40000000000000E+11
     0.11840       1.52344  0.40000000000000E+11
     0.11840       1.53133  0.40000000000000E+11
     0.11840       1.53923  0.40000000000000E+11
     0.11840       1.54712  0.40000000000000E+11
     0.11840       1.55501  0.40000000000000E+11
     0.11840       1.56291  0.40000000000000E+11
     0.11840       1.57080  0.40000000000000E+11
     0.12630       0.00000  0.40000000000000E+11
     0.12630       0.00789  0.40000000000000E+11
     0.12630       0.01579  0.40000000000000E+11
     0.12630       0.02368  0.40000000000000E+11
     0.12630       0.03157  0.40000000000000E+11
     0.12630       0.03947  0.40000000000000E+11
     0.12630       0.04736  0.40000000000000E+11
     0.12630       0.05525  0.40000000000000E+11
     0.12630       0.06315  0.40000000000000E+11
     0.12630       0.07104  0.40000000000000E+11
     0.12630       0.07893  0.40000000000000E+11
     0.12630       0.08683  0.40000000000000E+11
     0.12630       0.09472  0.40000000000000E+11
     0.12630       0.10262  0.40000000000000E+11
     0.12630       0.11051  0.40000000000000E+11
     0.12630       0.11840  0.40000000000000E+11
     0.12630       0.12630  0.40000000000000E+11
     0.12630       0.13419  0.40000000000000E+11
     0.12630       0.14208  0.40000000000000E+11
     0.12630       0.14998  0.40000000000000E+11
     0.12630       0.15787  0.40000000000000E+11
     0.12630       0.16576  0.40000000000000E+11
     0.12630       0.17366  0.40000000000000E+11
     0.12630       0.18155  0.40000000000000E+11
     0.12630       0.18944  0.40000000000000E+11
     0.12630       0.19734  0.40000000000000E+11
     0.12630       0.20523  0.40000000000000E+11
     0.12630       0.21312  0.40000000000000E+11
     0.12630       0.22102  0.40000000000000E+11
     0.12630       0.22891  0.40000000000000E+11
     0.12630       0.23680  0.40000000000000E+11
     0.12630       0.24470  0.40000000000000E+11
     0.12630       0.25259  0.40000000000000E+11
     0.12630       0.26048  0.40000000000000E+11
     0.12630       0.26838  0.40000000000000E+11
     0.12630       0.27627  0.40000000000000E+11
     0.12630       0.28416  0.40000000000000E+11
     0.12630       0.29206  0.40000000000000E+11
     0.12630       0.29995  0.40000000000000E+11
     0.12630       0.30785  0.40000000000000E+11
     0.12630       0.31574  0.11603559624940E+03
     0.12630       0.32363  0.96578874730496E+02
     0.12630       0.33153  0.80691224355326E+02
     0.12630       0.33942  0.67740497077843E+02
     0.12630       0.34731  0.57193184695351E+02
     0.12630       0.35521  0.48604852514416E+02
     0.12630       0.36310  0.41608928689753E+02
     0.12630       0.37099  0.35905282719079E+02
     0.12630       0.37889  0.31249429373340E+02
     0.12630       0.38678  0.27442795677836E+02
     0.12630       0.39467  0.24324235481622E+02
     0.12630       0.40257  0.21762822894961E+02
     0.12630       0.41046  0.19651867317264E+02
     0.12630       0.41835  0.17904044132258E+02
     0.12630       0.42625  0.16447510261630E+02
     0.12630       0.43414  0.15222863100716E+02
     0.12630       0.44203  0.14180799973155E+02
     0.12630       0.44993  0.13280340935167E+02
     0.12630       0.45782  0.12487489422987E+02
     0.12630       0.46571  0.11774221604264E+02
     0.12630       0.47361  0.11117714328874E+02
     0.12630       0.48150  0.10499740599642E+02
     0.12630       0.48939  0.99061779385292E+01
     0.12630       0.49729  0.93265874227250E+01
     0.12630       0.50518  0.87538296926433E+01
     0.12630       0.51308  0.81836905789506E+01
     0.12630       0.52097  0.76144954380284E+01
     0.12630       0.52886  0.70466994948174E+01
     0.12630       0.53676  0.64824516742452E+01
     0.12630       0.54465  0.59251402145832E+01
     0.12630       0.55254  0.53789375766687E+01
     0.12630       0.56044  0.48483677077123E+01
     0.12630       0.56833  0.43379194836850E+01
     0.12630       0.57622  0.38517263475005E+01
     0.12630       0.58412  0.33933250849044E+01
     0.12630       0.59201  0.29654981853741E+01
     0.12630       0.59990  0.25701961182824E+01
     0.12630       0.60780  0.22085294316231E+01
     0.12630       0.61569  0.18808165137949E+01
     0.12630       0.62358  0.15866712032556E+01
     0.12630       0.63148  0.13251148116502E+01
     0.12630       0.63937  0.10946989518161E+01
     0.12630       0.64726  0.89362820612017E+00
     0.12630       0.65516  0.71987459133214E+00
     0.12630       0.66305  0.57127857483483E+00
     0.12630       0.67094  0.44563382638100E+00
     0.12630       0.67884  0.34075483381222E+00
     0.12630       0.68673  0.25452795149851E+00
     0.12630       0.69463  0.18494743028877E+00
     0.12630       0.70252  0.13013857339088E+00
     0.12630       0.71041  0.88370459950746E-01
     0.12630       0.71831  0.58060759183462E-01
     0.12630       0.72620  0.37775092854277E-01
     0.12630       0.73409  0.26223248070926E-01
     0.12630       0.74199  0.22254336736969E-01
     0.12630       0.74988  0.24852771672031E-01
     0.12630       0.75777  0.33136702803838E-01
     0.12630       0.76567  0.46360345538364E-01
     0.12630       0.77356  0.63921451510317E-01
     0.12630       0.78145  0.85375034896672E-01
     0.12630       0.78935  0.11045439428830E+00
     0.12630       0.79724  0.13910048428540E+00
     0.12630       0.80513  0.17150082075555E+00
     0.12630       0.81303  0.20813938127773E+00
     0.12630       0.82092  0.24985942239069E+00
     0.12630       0.82881  0.29794181307267E+00
     0.12630       0.83671  0.35420241284096E+00
     0.12630       0.84460  0.42111323204067E+00
     0.12630       0.85249  0.50195362273124E+00
     0.12630       0.86039  0.60099956980009E+00
     0.12630       0.86828  0.72376127043310E+00
     0.12630       0.87617  0.87728155354128E+00
     0.12630       0.88407  0.10705101745646E+01
     0.12630       0.89196  0.13147713664055E+01
     0.12630       0.89986  0.16243437269491E+01
     0.12630       0.90775  0.20171716139900E+01
     0.12630       0.91564  0.25157238991521E+01
     0.12630       0.92354  0.31480058695535E+01
     0.12630       0.93143  0.39487070984404E+01
     0.12630       0.93932  0.49604208100496E+01
     0.12630       0.94722  0.62347772821443E+01
     0.12630       0.95511  0.78331547215697E+01
     0.12630       0.96300  0.98262879372471E+01
     0.12630       0.97090  0.12291434902296E+02
     0.12630       0.97879  0.15304475370317E+02
     0.12630       0.98668  0.18921764230938E+02
     0.12630       0.99458  0.40000000000000E+11
     0.12630       1.00247  0.40000000000000E+11
     0.12630       1.01036  0.40000000000000E+11
     0.12630       1.01826  0.40000000000000E+11
     0.12630       1.02615  0.40000000000000E+11
     0.12630       1.03404  0.40000000000000E+11
     0.12630       1.04194  0.40000000000000E+11
     0.12630       1.04983  0.40000000000000E+11
     0.12630       1.05772  0.40000000000000E+11
     0.12630       1.06562  0.40000000000000E+11
     0.12630       1.07351  0.40000000000000E+11
     0.12630       1.08141  0.40000000000000E+11
     0.12630       1.08930  0.40000000000000E+11
     0.12630       1.09719  0.40000000000000E+11
     0.12630       1.10509  0.40000000000000E+11
     0.12630       1.11298  0.40000000000000E+11
     0.12630       1.12087  0.40000000000000E+11
     0.12630       1.12877  0.40000000000000E+11
     0.12630       1.13666  0.40000000000000E+11
     0.12630       1.14455  0.40000000000000E+11
     0.12630       1.15245  0.40000000000000E+11
     0.12630       1.16034  0.40000000000000E+11
     0.12630       1.16823  0.40000000000000E+11
     0.12630       1.17613  0.40000000000000E+11
     0.12630       1.18402  0.40000000000000E+11
     0.12630       1.19191  0.40000000000000E+11
     0.12630       1.19981  0.40000000000000E+11
     0.12630       1.20770  0.40000000000000E+11
     0.12630       1.21559  0.40000000000000E+11
     0.12630       1.22349  0.40000000000000E+11
     0.12630       1.23138  0.40000000000000E+11
     0.12630       1.23927  0.40000000000000E+11
     0.12630       1.24717  0.40000000000000E+11
     0.12630       1.25506  0.40000000000000E+11
     0.12630       1.26295  0.40000000000000E+11
     0.12630       1.27085  0.40000000000000E+11
     0.12630       1.27874  0.40000000000000E+11
     0.12630       1.28664  0.40000000000000E+11
     0.12630       1.29453  0.40000000000000E+11
     0.12630       1.30242  0.40000000000000E+11
     0.12630       1.31032  0.40000000000000E+11
     0.12630       1.31821  0.40000000000000E+11
     0.12630       1.32610  0.40000000000000E+11
     0.12630       1.33400  0.40000000000000E+11
     0.12630       1.34189  0.40000000000000E+11
     0.12630       1.34978  0.40000000000000E+11
     0.12630       1.35768  0.40000000000000E+11
     0.12630       1.36557  0.40000000000000E+11
     0.12630       1.37346  0.40000000000000E+11
     0.12630       1.38136  0.40000000000000E+11
     0.12630       1.38925  0.40000000000000E+11
     0.12630       1.39714  0.40000000000000E+11
     0.12630       1.40504  0.40000000000000E+11
     0.12630       1.41293  0.40000000000000E+11
     0.12630       1.42082  0.40000000000000E+11
     0.12630       1.42872  0.40000000000000E+11
     0.12630       1.43661  0.40000000000000E+11
     0.12630       1.44450  0.40000000000000E+11
     0.12630       1.45240  0.40000000000000E+11
     0.12630       1.46029  0.40000000000000E+11
     0.12630       1.46818  0.40000000000000E+11
     0.12630       1.47608  0.40000000000000E+11
     0.12630       1.48397  0.40000000000000E+11
     0.12630       1.49187  0.40000000000000E+11
     0.12630       1.49976  0.40000000000000E+11
     0.12630       1.50765  0.40000000000000E+11
     0.12630       1.51555  0.40000000000000E+11
     0.12630       1.52344  0.40000000000000E+11
     0.12630       1.53133  0.40000000000000E+11
     0.12630       1.53923  0.40000000000000E+11
     0.12630       1.54712  0.40000000000000E+11
     0.12630       1.55501  0.40000000000000E+11
     0.12630       1.56291  0.40000000000000E+11
     0.12630       1.57080  0.40000000000000E+11
     0.13419       0.00000  0.40000000000000E+11
     0.13419       0.00789  0.40000000000000E+11
     0.13419       0.01579  0.40000000000000E+11
     0.13419       0.02368  0.40000000000000E+11
     0.13419       0.03157  0.40000000000000E+11
     0.13419       0.03947  0.40000000000000E+11
     0.13419       0.04736  0.40000000000000E+11
     0.13419       0.05525  0.40000000000000E+11
     0.13419       0.06315  0.40000000000000E+11
     0.13419       0.07104  0.40000000000000E+11
     0.13419       0.07893  0.40000000000000E+11
     0.13419       0.08683  0.40000000000000E+11
     0.13419       0.09472  0.40000000000000E+11
     0.13419       0.10262  0.40000000000000E+11
     0.13419       0.11051  0.40000000000000E+11
     0.13419       0.11840  0.40000000000000E+11
     0.13419       0.12630  0.40000000000000E+11
     0.13419       0.13419  0.40000000000000E+11
     0.13419       0.14208  0.40000000000000E+11
     0.13419       0.14998  0.40000000000000E+11
     0.13419       0.15787  0.40000000000000E+11
     0.13419       0.16576  0.40000000000000E+11
     0.13419       0.17366  0.40000000000000E+11
     0.13419       0.18155  0.40000000000000E+11
     0.13419       0.18944  0.40000000000000E+11
     0.13419       0.19734  0.40000000000000E+11
     0.13419       0.20523  0.40000000000000E+11
     0.13419       0.21312  0.40000000000000E+11
     0.13419       0.22102  0.40000000000000E+11
     0.13419       0.22891  0.40000000000000E+11
     0.13419       0.23680  0.40000000000000E+11
     0.13419       0.24470  0.40000000000000E+11
     0.13419       0.25259  0.40000000000000E+11
     0.13419       0.26048  0.40000000000000E+11
     0.13419       0.26838  0.40000000000000E+11
     0.13419       0.27627  0.40000000000000E+11
     0.13419       0.28416  0.40000000000000E+11
     0.13419       0.29206  0.40000000000000E+11
     0.13419       0.29995  0.40000000000000E+11
     0.13419       0.30785  0.11754394220089E+03
     0.13419       0.31574  0.97879159603483E+02
     0.13419       0.32363  0.81825840317294E+02
     0.13419       0.33153  0.68740415089732E+02
     0.13419       0.33942  0.58081458490243E+02
     0.13419       0.34731  0.49399045315484E+02
     0.13419       0.35521  0.42322758805804E+02
     0.13419       0.36310  0.36549721004989E+02
     0.13419       0.37099  0.31833423743237E+02
     0.13419       0.37889  0.27973749646344E+02
     0.13419       0.38678  0.24808329620205E+02
     0.13419       0.39467  0.22205239199045E+02
     0.13419       0.40257  0.20056955343131E+02
     0.13419       0.41046  0.18275452832550E+02
     0.13419       0.41835  0.16788299271067E+02
     0.13419       0.42625  0.15535600556467E+02
     0.13419       0.43414  0.14467649826688E+02
     0.13419       0.44203  0.13543140426499E+02
     0.13419       0.44993  0.12727816456130E+02
     0.13419       0.45782  0.11993451801788E+02
     0.13419       0.46571  0.11317068177838E+02
     0.13419       0.47361  0.10680321920043E+02
     0.13419       0.48150  0.10069005505926E+02
     0.13419       0.48939  0.94726216685683E+01
     0.13419       0.49729  0.88839959143957E+01
     0.13419       0.50518  0.82988991887648E+01
     0.13419       0.51308  0.77156588075383E+01
     0.13419       0.52097  0.71347442813796E+01
     0.13419       0.52886  0.65583253779563E+01
     0.13419       0.53676  0.59898111394044E+01
     0.13419       0.54465  0.54333881787536E+01
     0.13419       0.55254  0.48935822293992E+01
     0.13419       0.56044  0.43748675217645E+01
     0.13419       0.56833  0.38813444141728E+01
     0.13419       0.57622  0.34164982417489E+01
     0.13419       0.58412  0.29830435261575E+01
     0.13419       0.59201  0.25828493693309E+01
     0.13419       0.59990  0.22169353649312E+01
     0.13419       0.60780  0.18855233399758E+01
     0.13419       0.61569  0.15881286992199E+01
     0.13419       0.62358  0.13236756694841E+01
     0.13419       0.63148  0.10906227054383E+01
     0.13419       0.63937  0.88708707529106E+00
     0.13419       0.64726  0.71096064426142E+00
     0.13419       0.65516  0.56001171692464E+00
     0.13419       0.66305  0.43197024466102E+00
     0.13419       0.67094  0.32459564273948E+00
     0.13419       0.67884  0.23572788166290E+00
     0.13419       0.68673  0.16332346911202E+00
     0.13419       0.69463  0.10547850292965E+00
     0.13419       0.70252  0.60441241749565E-01
     0.13419       0.71041  0.26616692581375E-01
     0.13419       0.71831  0.25656257515951E-02
     0.13419       0.72620  -.12999746384060E-01
     0.13419       0.73409  -.21221407804583E-01
     0.13419       0.74199  -.23100706197313E-01
     0.13419       0.74988  -.19501485779271E-01
     0.13419       0.75777  -.11149825056241E-01
     0.13419       0.76567  0.13708119942930E-02
     0.13419       0.77356  0.17630080980796E-01
     0.13419       0.78145  0.37367928964043E-01
     0.13419       0.78935  0.60519466700693E-01
     0.13419       0.79724  0.87248703421331E-01
     0.13419       0.80513  0.11799256774700E+00
     0.13419       0.81303  0.15351706273112E+00
     0.13419       0.82092  0.19498802177849E+00
     0.13419       0.82881  0.24405977639706E+00
     0.13419       0.83671  0.30298614494376E+00
     0.13419       0.84460  0.37475952699348E+00
     0.13419       0.85249  0.46328555417187E+00
     0.13419       0.86039  0.57360270085672E+00
     0.13419       0.86828  0.71215845942728E+00
     0.13419       0.87617  0.88715603471317E+00
     0.13419       0.88407  0.11089877942787E+01
     0.13419       0.89196  0.13907734920529E+01
     0.13419       0.89986  0.17490217312643E+01
     0.13419       0.90775  0.22044306883429E+01
     0.13419       0.91564  0.27828358878549E+01
     0.13419       0.92354  0.35162934522673E+01
     0.13419       0.93143  0.44442468521425E+01
     0.13419       0.93932  0.56146453047461E+01
     0.13419       0.94722  0.70847278269197E+01
     0.13419       0.95511  0.89208919076309E+01
     0.13419       0.96300  0.11196499645948E+02
     0.13419       0.97090  0.13985376620921E+02
     0.13419       0.97879  0.17346594490903E+02
     0.13419       0.98668  0.40000000000000E+11
     0.13419       0.99458  0.40000000000000E+11
     0.13419       1.00247  0.40000000000000E+11
     0.13419       1.01036  0.40000000000000E+11
     0.13419       1.01826  0.40000000000000E+11
     0.13419       1.02615  0.40000000000000E+11
     0.13419       1.03404  0.40000000000000E+11
     0.13419       1.04194  0.40000000000000E+11
     0.13419       1.04983  0.40000000000000E+11
     0.13419       1.05772  0.40000000000000E+11
     0.13419       1.06562  0.40000000000000E+11
     0.13419       1.07351  0.40000000000000E+11
     0.13419       1.08141  0.40000000000000E+11
     0.13419       1.08930  0.40000000000000E+11
     0.13419       1.09719  0.40000000000000E+11
     0.13419       1.10509  0.40000000000000E+11
     0.13419       1.11298  0.40000000000000E+11
     0.13419       1.12087  0.40000000000000E+11
     0.13419       1.12877  0.40000000000000E+11
     0.13419       1.13666  0.40000000000000E+11
     0.13419       1.14455  0.40000000000000E+11
     0.13419       1.15245  0.40000000000000E+11
     0.13419       1.16034  0.40000000000000E+11
     0.13419       1.16823  0.40000000000000E+11
     0.13419       1.17613  0.40000000000000E+11
     0.13419       1.18402  0.40000000000000E+11
     0.13419       1.19191  0.40000000000000E+11
     0.13419       1.19981  0.40000000000000E+11
     0.13419       1.20770  0.40000000000000E+11
     0.13419       1.21559  0.40000000000000E+11
     0.13419       1.22349  0.40000000000000E+11
     0.13419       1.23138  0.40000000000000E+11
     0.13419       1.23927  0.40000000000000E+11
     0.13419       1.24717  0.40000000000000E+11
     0.13419       1.25506  0.40000000000000E+11
     0.13419       1.26295  0.40000000000000E+11
     0.13419       1.27085  0.40000000000000E+11
     0.13419       1.27874  0.40000000000000E+11
     0.13419       1.28664  0.40000000000000E+11
     0.13419       1.29453  0.40000000000000E+11
     0.13419       1.30242  0.40000000000000E+11
     0.13419       1.31032  0.40000000000000E+11
     0.13419       1.31821  0.40000000000000E+11
     0.13419       1.32610  0.40000000000000E+11
     0.13419       1.33400  0.40000000000000E+11
     0.13419       1.34189  0.40000000000000E+11
     0.13419       1.34978  0.40000000000000E+11
     0.13419       1.35768  0.40000000000000E+11
     0.13419       1.36557  0.40000000000000E+11
     0.13419       1.37346  0.40000000000000E+11
     0.13419       1.38136  0.40000000000000E+11
     0.13419       1.38925  0.40000000000000E+11
     0.13419       1.39714  0.40000000000000E+11
     0.13419       1.40504  0.40000000000000E+11
     0.13419       1.41293  0.40000000000000E+11
     0.13419       1.42082  0.40000000000000E+11
     0.13419       1.42872  0.40000000000000E+11
     0.13419       1.43661  0.40000000000000E+11
     0.13419       1.44450  0.40000000000000E+11
     0.13419       1.45240  0.40000000000000E+11
     0.13419       1.46029  0.40000000000000E+11
     0.13419       1.46818  0.40000000000000E+11
     0.13419       1.47608  0.40000000000000E+11
     0.13419       1.48397  0.40000000000000E+11
     0.13419       1.49187  0.40000000000000E+11
     0.13419       1.49976  0.40000000000000E+11
     0.13419       1.50765  0.40000000000000E+11
     0.13419       1.51555  0.40000000000000E+11
     0.13419       1.52344  0.40000000000000E+11
     0.13419       1.53133  0.40000000000000E+11
     0.13419       1.53923  0.40000000000000E+11
     0.13419       1.54712  0.40000000000000E+11
     0.13419       1.55501  0.40000000000000E+11
     0.13419       1.56291  0.40000000000000E+11
     0.13419       1.57080  0.40000000000000E+11
     0.14208       0.00000  0.40000000000000E+11
     0.14208       0.00789  0.40000000000000E+11
     0.14208       0.01579  0.40000000000000E+11
     0.14208       0.02368  0.40000000000000E+11
     0.14208       0.03157  0.40000000000000E+11
     0.14208       0.03947  0.40000000000000E+11
     0.14208       0.04736  0.40000000000000E+11
     0.14208       0.05525  0.40000000000000E+11
     0.14208       0.06315  0.40000000000000E+11
     0.14208       0.07104  0.40000000000000E+11
     0.14208       0.07893  0.40000000000000E+11
     0.14208       0.08683  0.40000000000000E+11
     0.14208       0.09472  0.40000000000000E+11
     0.14208       0.10262  0.40000000000000E+11
     0.14208       0.11051  0.40000000000000E+11
     0.14208       0.11840  0.40000000000000E+11
     0.14208       0.12630  0.40000000000000E+11
     0.14208       0.13419  0.40000000000000E+11
     0.14208       0.14208  0.40000000000000E+11
     0.14208       0.14998  0.40000000000000E+11
     0.14208       0.15787  0.40000000000000E+11
     0.14208       0.16576  0.40000000000000E+11
     0.14208       0.17366  0.40000000000000E+11
     0.14208       0.18155  0.40000000000000E+11
     0.14208       0.18944  0.40000000000000E+11
     0.14208       0.19734  0.40000000000000E+11
     0.14208       0.20523  0.40000000000000E+11
     0.14208       0.21312  0.40000000000000E+11
     0.14208       0.22102  0.40000000000000E+11
     0.14208       0.22891  0.40000000000000E+11
     0.14208       0.23680  0.40000000000000E+11
     0.14208       0.24470  0.40000000000000E+11
     0.14208       0.25259  0.40000000000000E+11
     0.14208       0.26048  0.40000000000000E+11
     0.14208       0.26838  0.40000000000000E+11
     0.14208       0.27627  0.40000000000000E+11
     0.14208       0.28416  0.40000000000000E+11
     0.14208       0.29206  0.40000000000000E+11
     0.14208       0.29995  0.11891462886424E+03
     0.14208       0.30785  0.99066706722816E+02
     0.14208       0.31574  0.82866339093297E+02
     0.14208       0.32363  0.69660296211203E+02
     0.14208       0.33153  0.58900471652027E+02
     0.14208       0.33942  0.50132323424879E+02
     0.14208       0.34731  0.42982209107100E+02
     0.14208       0.35521  0.37144941561768E+02
     0.14208       0.36310  0.32372298744289E+02
     0.14208       0.37099  0.28462836719685E+02
     0.14208       0.37889  0.25253118820533E+02
     0.14208       0.38678  0.22610336888737E+02
     0.14208       0.39467  0.20426226300176E+02
     0.14208       0.40257  0.18612139690687E+02
     0.14208       0.41046  0.17095128786819E+02
     0.14208       0.41835  0.15814880180316E+02
     0.14208       0.42625  0.14721354725875E+02
     0.14208       0.43414  0.13772989720789E+02
     0.14208       0.44203  0.12935337386476E+02
     0.14208       0.44993  0.12180031345753E+02
     0.14208       0.45782  0.11483992782077E+02
     0.14208       0.46571  0.10828807094198E+02
     0.14208       0.47361  0.10200217650121E+02
     0.14208       0.48150  0.95876944930612E+01
     0.14208       0.48939  0.89840431923840E+01
     0.14208       0.49729  0.83850246186715E+01
     0.14208       0.50518  0.77889628217824E+01
     0.14208       0.51308  0.71963270608411E+01
     0.14208       0.52097  0.66092852863346E+01
     0.14208       0.52886  0.60312382381090E+01
     0.14208       0.53676  0.54663532120747E+01
     0.14208       0.54465  0.49191222088273E+01
     0.14208       0.55254  0.43939695576658E+01
     0.14208       0.56044  0.38949296221855E+01
     0.14208       0.56833  0.34254073907260E+01
     0.14208       0.57622  0.29880256839948E+01
     0.14208       0.58412  0.25845542718616E+01
     0.14208       0.59201  0.22159097045997E+01
     0.14208       0.59990  0.18822107343843E+01
     0.14208       0.60780  0.15828728004852E+01
     0.14208       0.61569  0.13167257205625E+01
     0.14208       0.62358  0.10821408194092E+01
     0.14208       0.63148  0.87715657467830E+00
     0.14208       0.63937  0.69959491363464E+00
     0.14208       0.64726  0.54716316110542E+00
     0.14208       0.65516  0.41753908209135E+00
     0.14208       0.66305  0.30843838221188E+00
     0.14208       0.67094  0.21766542107005E+00
     0.14208       0.67884  0.14314881312629E+00
     0.14208       0.68673  0.82964122487584E-01
     0.14208       0.69463  0.35346094375568E-01
     0.14208       0.70252  -.13071070117901E-02
     0.14208       0.71041  -.28435294231068E-01
     0.14208       0.71831  -.47321115187064E-01
     0.14208       0.72620  -.59096430662843E-01
     0.14208       0.73409  -.64748501703942E-01
     0.14208       0.74199  -.65124500544217E-01
     0.14208       0.74988  -.60933055334190E-01
     0.14208       0.75777  -.52741698049632E-01
     0.14208       0.76567  -.40969195599970E-01
     0.14208       0.77356  -.25871793549479E-01
     0.14208       0.78145  -.75223741992907E-02
     0.14208       0.78935  0.14218593378514E-01
     0.14208       0.79724  0.39741677410256E-01
     0.14208       0.80513  0.69738436755697E-01
     0.14208       0.81303  0.10526502117851E+00
     0.14208       0.82092  0.14782250071894E+00
     0.14208       0.82881  0.19945800038322E+00
     0.14208       0.83671  0.26289196413155E+00
     0.14208       0.84460  0.34167839054234E+00
     0.14208       0.85249  0.44040667414486E+00
     0.14208       0.86039  0.56495572615204E+00
     0.14208       0.86828  0.72281325819008E+00
     0.14208       0.87617  0.92347531486004E+00
     0.14208       0.88407  0.11789429722558E+01
     0.14208       0.89196  0.15043338751324E+01
     0.14208       0.89986  0.19186246363053E+01
     0.14208       0.90775  0.24455335997461E+01
     0.14208       0.91564  0.31145375187287E+01
     0.14208       0.92354  0.39619819151715E+01
     0.14208       0.93143  0.50321776627332E+01
     0.14208       0.93932  0.63782464167460E+01
     0.14208       0.94722  0.80622292402943E+01
     0.14208       0.95511  0.10153498303670E+02
     0.14208       0.96300  0.12723597235159E+02
     0.14208       0.97090  0.15833847324716E+02
     0.14208       0.97879  0.19508485068989E+02
     0.14208       0.98668  0.40000000000000E+11
     0.14208       0.99458  0.40000000000000E+11
     0.14208       1.00247  0.40000000000000E+11
     0.14208       1.01036  0.40000000000000E+11
     0.14208       1.01826  0.40000000000000E+11
     0.14208       1.02615  0.40000000000000E+11
     0.14208       1.03404  0.40000000000000E+11
     0.14208       1.04194  0.40000000000000E+11
     0.14208       1.04983  0.40000000000000E+11
     0.14208       1.05772  0.40000000000000E+11
     0.14208       1.06562  0.40000000000000E+11
     0.14208       1.07351  0.40000000000000E+11
     0.14208       1.08141  0.40000000000000E+11
     0.14208       1.08930  0.40000000000000E+11
     0.14208       1.09719  0.40000000000000E+11
     0.14208       1.10509  0.40000000000000E+11
     0.14208       1.11298  0.40000000000000E+11
     0.14208       1.12087  0.40000000000000E+11
     0.14208       1.12877  0.40000000000000E+11
     0.14208       1.13666  0.40000000000000E+11
     0.14208       1.14455  0.40000000000000E+11
     0.14208       1.15245  0.40000000000000E+11
     0.14208       1.16034  0.40000000000000E+11
     0.14208       1.16823  0.40000000000000E+11
     0.14208       1.17613  0.40000000000000E+11
     0.14208       1.18402  0.40000000000000E+11
     0.14208       1.19191  0.40000000000000E+11
     0.14208       1.19981  0.40000000000000E+11
     0.14208       1.20770  0.40000000000000E+11
     0.14208       1.21559  0.40000000000000E+11
     0.14208       1.22349  0.40000000000000E+11
     0.14208       1.23138  0.40000000000000E+11
     0.14208       1.23927  0.40000000000000E+11
     0.14208       1.24717  0.40000000000000E+11
     0.14208       1.25506  0.40000000000000E+11
     0.14208       1.26295  0.40000000000000E+11
     0.14208       1.27085  0.40000000000000E+11
     0.14208       1.27874  0.40000000000000E+11
     0.14208       1.28664  0.40000000000000E+11
     0.14208       1.29453  0.40000000000000E+11
     0.14208       1.30242  0.40000000000000E+11
     0.14208       1.31032  0.40000000000000E+11
     0.14208       1.31821  0.40000000000000E+11
     0.14208       1.32610  0.40000000000000E+11
     0.14208       1.33400  0.40000000000000E+11
     0.14208       1.34189  0.40000000000000E+11
     0.14208       1.34978  0.40000000000000E+11
     0.14208       1.35768  0.40000000000000E+11
     0.14208       1.36557  0.40000000000000E+11
     0.14208       1.37346  0.40000000000000E+11
     0.14208       1.38136  0.40000000000000E+11
     0.14208       1.38925  0.40000000000000E+11
     0.14208       1.39714  0.40000000000000E+11
     0.14208       1.40504  0.40000000000000E+11
     0.14208       1.41293  0.40000000000000E+11
     0.14208       1.42082  0.40000000000000E+11
     0.14208       1.42872  0.40000000000000E+11
     0.14208       1.43661  0.40000000000000E+11
     0.14208       1.44450  0.40000000000000E+11
     0.14208       1.45240  0.40000000000000E+11
     0.14208       1.46029  0.40000000000000E+11
     0.14208       1.46818  0.40000000000000E+11
     0.14208       1.47608  0.40000000000000E+11
     0.14208       1.48397  0.40000000000000E+11
     0.14208       1.49187  0.40000000000000E+11
     0.14208       1.49976  0.40000000000000E+11
     0.14208       1.50765  0.40000000000000E+11
     0.14208       1.51555  0.40000000000000E+11
     0.14208       1.52344  0.40000000000000E+11
     0.14208       1.53133  0.40000000000000E+11
     0.14208       1.53923  0.40000000000000E+11
     0.14208       1.54712  0.40000000000000E+11
     0.14208       1.55501  0.40000000000000E+11
     0.14208       1.56291  0.40000000000000E+11
     0.14208       1.57080  0.40000000000000E+11
     0.14998       0.00000  0.40000000000000E+11
     0.14998       0.00789  0.40000000000000E+11
     0.14998       0.01579  0.40000000000000E+11
     0.14998       0.02368  0.40000000000000E+11
     0.14998       0.03157  0.40000000000000E+11
     0.14998       0.03947  0.40000000000000E+11
     0.14998       0.04736  0.40000000000000E+11
     0.14998       0.05525  0.40000000000000E+11
     0.14998       0.06315  0.40000000000000E+11
     0.14998       0.07104  0.40000000000000E+11
     0.14998       0.07893  0.40000000000000E+11
     0.14998       0.08683  0.40000000000000E+11
     0.14998       0.09472  0.40000000000000E+11
     0.14998       0.10262  0.40000000000000E+11
     0.14998       0.11051  0.40000000000000E+11
     0.14998       0.11840  0.40000000000000E+11
     0.14998       0.12630  0.40000000000000E+11
     0.14998       0.13419  0.40000000000000E+11
     0.14998       0.14208  0.40000000000000E+11
     0.14998       0.14998  0.40000000000000E+11
     0.14998       0.15787  0.40000000000000E+11
     0.14998       0.16576  0.40000000000000E+11
     0.14998       0.17366  0.40000000000000E+11
     0.14998       0.18155  0.40000000000000E+11
     0.14998       0.18944  0.40000000000000E+11
     0.14998       0.19734  0.40000000000000E+11
     0.14998       0.20523  0.40000000000000E+11
     0.14998       0.21312  0.40000000000000E+11
     0.14998       0.22102  0.40000000000000E+11
     0.14998       0.22891  0.40000000000000E+11
     0.14998       0.23680  0.40000000000000E+11
     0.14998       0.24470  0.40000000000000E+11
     0.14998       0.25259  0.40000000000000E+11
     0.14998       0.26048  0.40000000000000E+11
     0.14998       0.26838  0.40000000000000E+11
     0.14998       0.27627  0.40000000000000E+11
     0.14998       0.28416  0.40000000000000E+11
     0.14998       0.29206  0.12014892762518E+03
     0.14998       0.29995  0.10014210012325E+03
     0.14998       0.30785  0.83812899722838E+02
     0.14998       0.31574  0.70500102321705E+02
     0.14998       0.32363  0.59650091437464E+02
     0.14998       0.33153  0.50804537325482E+02
     0.14998       0.33942  0.43587161027401E+02
     0.14998       0.34731  0.37690884472157E+02
     0.14998       0.35521  0.32866067530196E+02
     0.14998       0.36310  0.28910148585257E+02
     0.14998       0.37099  0.25658772474706E+02
     0.14998       0.37889  0.22978357608753E+02
     0.14998       0.38678  0.20759985170780E+02
     0.14998       0.39467  0.18914461618091E+02
     0.14998       0.40257  0.17368394683452E+02
     0.14998       0.41046  0.16061123228358E+02
     0.14998       0.41835  0.14942348025515E+02
     0.14998       0.42625  0.13970322118463E+02
     0.14998       0.43414  0.13110475132648E+02
     0.14998       0.44203  0.12334364795354E+02
     0.14998       0.44993  0.11618869039916E+02
     0.14998       0.45782  0.10945550841155E+02
     0.14998       0.46571  0.10300143045637E+02
     0.14998       0.47361  0.96721109445965E+01
     0.14998       0.48150  0.90542570671012E+01
     0.14998       0.48939  0.84423379834085E+01
     0.14998       0.49729  0.78346694227277E+01
     0.14998       0.50518  0.72317052861192E+01
     0.14998       0.51308  0.66355878909047E+01
     0.14998       0.52097  0.60496790466228E+01
     0.14998       0.52886  0.54780916185489E+01
     0.14998       0.53676  0.49252468102053E+01
     0.14998       0.54465  0.43954825138369E+01
     0.14998       0.55254  0.38927332676742E+01
     0.14998       0.56044  0.34202942811593E+01
     0.14998       0.56833  0.29806727571586E+01
     0.14998       0.57622  0.25755212672756E+01
     0.14998       0.58412  0.22056415221146E+01
     0.14998       0.59201  0.18710430838902E+01
     0.14998       0.59990  0.15710403204771E+01
     0.14998       0.60780  0.13043717087732E+01
     0.14998       0.61569  0.10693277905293E+01
     0.14998       0.62358  0.86387699859712E+00
     0.14998       0.63148  0.68578165571380E+00
     0.14998       0.63937  0.53269931454672E+00
     0.14998       0.64726  0.40226703150370E+00
     0.14998       0.65516  0.29216805557773E+00
     0.14998       0.66305  0.20018176975592E+00
     0.14998       0.67094  0.12421860639599E+00
     0.14998       0.67884  0.62342157097324E-01
     0.14998       0.68673  0.12780905762599E-01
     0.14998       0.69463  -.26067982513993E-01
     0.14998       0.70252  -.55640511460133E-01
     0.14998       0.71041  -.77211238945571E-01
     0.14998       0.71831  -.91900328134283E-01
     0.14998       0.72620  -.10068063237517E+00
     0.14998       0.73409  -.10438340274219E+00
     0.14998       0.74199  -.10370139841682E+00
     0.14998       0.74988  -.99188331630518E-01
     0.14998       0.75777  -.91253681412502E-01
     0.14998       0.76567  -.80151953546110E-01
     0.14998       0.77356  -.65965435104162E-01
     0.14998       0.78145  -.48579374731076E-01
     0.14998       0.78935  -.27648295172589E-01
     0.14998       0.79724  -.25517901056696E-02
     0.14998       0.80513  0.27662351578621E-01
     0.14998       0.81303  0.64350540308301E-01
     0.14998       0.82092  0.10936504153951E+00
     0.14998       0.82881  0.16516976204615E+00
     0.14998       0.83671  0.23498641332405E+00
     0.14998       0.84460  0.32297893379115E+00
     0.14998       0.85249  0.43448592992920E+00
     0.14998       0.86039  0.57631295946378E+00
     0.14998       0.86828  0.75709858435940E+00
     0.14998       0.87617  0.98776996851551E+00
     0.14998       0.88407  0.12821047973220E+01
     0.14998       0.89196  0.16574153411301E+01
     0.14998       0.89986  0.21353655043314E+01
     0.14998       0.90775  0.27429188870332E+01
     0.14998       0.91564  0.35133882335052E+01
     0.14998       0.92354  0.44875012225906E+01
     0.14998       0.93143  0.57142902982302E+01
     0.14998       0.93932  0.72514097386972E+01
     0.14998       0.94722  0.91640943291382E+01
     0.14998       0.95511  0.11521230327431E+02
     0.14998       0.96300  0.14385568966452E+02
     0.14998       0.97090  0.17792270595084E+02
     0.14998       0.97879  0.40000000000000E+11
     0.14998       0.98668  0.40000000000000E+11
     0.14998       0.99458  0.40000000000000E+11
     0.14998       1.00247  0.40000000000000E+11
     0.14998       1.01036  0.40000000000000E+11
     0.14998       1.01826  0.40000000000000E+11
     0.14998       1.02615  0.40000000000000E+11
     0.14998       1.03404  0.40000000000000E+11
     0.14998       1.04194  0.40000000000000E+11
     0.14998       1.04983  0.40000000000000E+11
     0.14998       1.05772  0.40000000000000E+11
     0.14998       1.06562  0.40000000000000E+11
     0.14998       1.07351  0.40000000000000E+11
     0.14998       1.08141  0.40000000000000E+11
     0.14998       1.08930  0.40000000000000E+11
     0.14998       1.09719  0.40000000000000E+11
     0.14998       1.10509  0.40000000000000E+11
     0.14998       1.11298  0.40000000000000E+11
     0.14998       1.12087  0.40000000000000E+11
     0.14998       1.12877  0.40000000000000E+11
     0.14998       1.13666  0.40000000000000E+11
     0.14998       1.14455  0.40000000000000E+11
     0.14998       1.15245  0.40000000000000E+11
     0.14998       1.16034  0.40000000000000E+11
     0.14998       1.16823  0.40000000000000E+11
     0.14998       1.17613  0.40000000000000E+11
     0.14998       1.18402  0.40000000000000E+11
     0.14998       1.19191  0.40000000000000E+11
     0.14998       1.19981  0.40000000000000E+11
     0.14998       1.20770  0.40000000000000E+11
     0.14998       1.21559  0.40000000000000E+11
     0.14998       1.22349  0.40000000000000E+11
     0.14998       1.23138  0.40000000000000E+11
     0.14998       1.23927  0.40000000000000E+11
     0.14998       1.24717  0.40000000000000E+11
     0.14998       1.25506  0.40000000000000E+11
     0.14998       1.26295  0.40000000000000E+11
     0.14998       1.27085  0.40000000000000E+11
     0.14998       1.27874  0.40000000000000E+11
     0.14998       1.28664  0.40000000000000E+11
     0.14998       1.29453  0.40000000000000E+11
     0.14998       1.30242  0.40000000000000E+11
     0.14998       1.31032  0.40000000000000E+11
     0.14998       1.31821  0.40000000000000E+11
     0.14998       1.32610  0.40000000000000E+11
     0.14998       1.33400  0.40000000000000E+11
     0.14998       1.34189  0.40000000000000E+11
     0.14998       1.34978  0.40000000000000E+11
     0.14998       1.35768  0.40000000000000E+11
     0.14998       1.36557  0.40000000000000E+11
     0.14998       1.37346  0.40000000000000E+11
     0.14998       1.38136  0.40000000000000E+11
     0.14998       1.38925  0.40000000000000E+11
     0.14998       1.39714  0.40000000000000E+11
     0.14998       1.40504  0.40000000000000E+11
     0.14998       1.41293  0.40000000000000E+11
     0.14998       1.42082  0.40000000000000E+11
     0.14998       1.42872  0.40000000000000E+11
     0.14998       1.43661  0.40000000000000E+11
     0.14998       1.44450  0.40000000000000E+11
     0.14998       1.45240  0.40000000000000E+11
     0.14998       1.46029  0.40000000000000E+11
     0.14998       1.46818  0.40000000000000E+11
     0.14998       1.47608  0.40000000000000E+11
     0.14998       1.48397  0.40000000000000E+11
     0.14998       1.49187  0.40000000000000E+11
     0.14998       1.49976  0.40000000000000E+11
     0.14998       1.50765  0.40000000000000E+11
     0.14998       1.51555  0.40000000000000E+11
     0.14998       1.52344  0.40000000000000E+11
     0.14998       1.53133  0.40000000000000E+11
     0.14998       1.53923  0.40000000000000E+11
     0.14998       1.54712  0.40000000000000E+11
     0.14998       1.55501  0.40000000000000E+11
     0.14998       1.56291  0.40000000000000E+11
     0.14998       1.57080  0.40000000000000E+11
     0.15787       0.00000  0.40000000000000E+11
     0.15787       0.00789  0.40000000000000E+11
     0.15787       0.01579  0.40000000000000E+11
     0.15787       0.02368  0.40000000000000E+11
     0.15787       0.03157  0.40000000000000E+11
     0.15787       0.03947  0.40000000000000E+11
     0.15787       0.04736  0.40000000000000E+11
     0.15787       0.05525  0.40000000000000E+11
     0.15787       0.06315  0.40000000000000E+11
     0.15787       0.07104  0.40000000000000E+11
     0.15787       0.07893  0.40000000000000E+11
     0.15787       0.08683  0.40000000000000E+11
     0.15787       0.09472  0.40000000000000E+11
     0.15787       0.10262  0.40000000000000E+11
     0.15787       0.11051  0.40000000000000E+11
     0.15787       0.11840  0.40000000000000E+11
     0.15787       0.12630  0.40000000000000E+11
     0.15787       0.13419  0.40000000000000E+11
     0.15787       0.14208  0.40000000000000E+11
     0.15787       0.14998  0.40000000000000E+11
     0.15787       0.15787  0.40000000000000E+11
     0.15787       0.16576  0.40000000000000E+11
     0.15787       0.17366  0.40000000000000E+11
     0.15787       0.18155  0.40000000000000E+11
     0.15787       0.18944  0.40000000000000E+11
     0.15787       0.19734  0.40000000000000E+11
     0.15787       0.20523  0.40000000000000E+11
     0.15787       0.21312  0.40000000000000E+11
     0.15787       0.22102  0.40000000000000E+11
     0.15787       0.22891  0.40000000000000E+11
     0.15787       0.23680  0.40000000000000E+11
     0.15787       0.24470  0.40000000000000E+11
     0.15787       0.25259  0.40000000000000E+11
     0.15787       0.26048  0.40000000000000E+11
     0.15787       0.26838  0.40000000000000E+11
     0.15787       0.27627  0.40000000000000E+11
     0.15787       0.28416  0.12124823517876E+03
     0.15787       0.29206  0.10110611857592E+03
     0.15787       0.29995  0.84665949657575E+02
     0.15787       0.30785  0.71260087988339E+02
     0.15787       0.31574  0.60330514799960E+02
     0.15787       0.32363  0.51415897568742E+02
     0.15787       0.33153  0.44137880278374E+02
     0.15787       0.33942  0.38187892979488E+02
     0.15787       0.34731  0.33315161202261E+02
     0.15787       0.35521  0.29316206986398E+02
     0.15787       0.36310  0.26025900778678E+02
     0.15787       0.37099  0.23309994165848E+02
     0.15787       0.37889  0.21058998542372E+02
     0.15787       0.38678  0.19183247611858E+02
     0.15787       0.39467  0.17608974956860E+02
     0.15787       0.40257  0.16275241913562E+02
     0.15787       0.41046  0.15131560837161E+02
     0.15787       0.41835  0.14136072699781E+02
     0.15787       0.42625  0.13254155114881E+02
     0.15787       0.43414  0.12457356375788E+02
     0.15787       0.44203  0.11722571118833E+02
     0.15787       0.44993  0.11031391374058E+02
     0.15787       0.45782  0.10369580991764E+02
     0.15787       0.46571  0.97266310400004E+01
     0.15787       0.47361  0.90953598863337E+01
     0.15787       0.48150  0.84715267846245E+01
     0.15787       0.48939  0.78534344879554E+01
     0.15787       0.49729  0.72415061101283E+01
     0.15787       0.50518  0.66378336623893E+01
     0.15787       0.51308  0.60457082453029E+01
     0.15787       0.52097  0.54691519776286E+01
     0.15787       0.52886  0.49124771476705E+01
     0.15787       0.53676  0.43798979014339E+01
     0.15787       0.54465  0.38752146854791E+01
     0.15787       0.55254  0.34015833908647E+01
     0.15787       0.56044  0.29613718496353E+01
     0.15787       0.56833  0.25560979209540E+01
     0.15787       0.57622  0.21864371298799E+01
     0.15787       0.58412  0.18522842005668E+01
     0.15787       0.59201  0.15528517422626E+01
     0.15787       0.59990  0.12867902853238E+01
     0.15787       0.60780  0.10523161439878E+01
     0.15787       0.61569  0.84733653700889E+00
     0.15787       0.62358  0.66956448459931E+00
     0.15787       0.63148  0.51661884455668E+00
     0.15787       0.63937  0.38610723745420E+00
     0.15787       0.64726  0.27569145683158E+00
     0.15787       0.65516  0.18313627410476E+00
     0.15787       0.66305  0.10634339326333E+00
     0.15787       0.67094  0.43372776829055E-01
     0.15787       0.67884  -.75462536340640E-02
     0.15787       0.68673  -.48011755397143E-01
     0.15787       0.69463  -.79451495646870E-01
     0.15787       0.70252  -.10312884173353E+00
     0.15787       0.71041  -.12015041569396E+00
     0.15787       0.71831  -.13147395667950E+00
     0.15787       0.72620  -.13791505380354E+00
     0.15787       0.73409  -.14015159861934E+00
     0.15787       0.74199  -.13872495201733E+00
     0.15787       0.74988  -.13403691708617E+00
     0.15787       0.75777  -.12634164906619E+00
     0.15787       0.76567  -.11573160564216E+00
     0.15787       0.77356  -.10211653243902E+00
     0.15787       0.78145  -.85194273611533E-01
     0.15787       0.78935  -.64411876798151E-01
     0.15787       0.79724  -.38915003807721E-01
     0.15787       0.80513  -.74830396991160E-02
     0.15787       0.81303  0.31553511020076E-01
     0.15787       0.82092  0.80417765235812E-01
     0.15787       0.82881  0.14201900540371E+00
     0.15787       0.83671  0.22012017649492E+00
     0.15787       0.84460  0.31954920289667E+00
     0.15787       0.85249  0.44646490218231E+00
     0.15787       0.86039  0.60869026224102E+00
     0.15787       0.86828  0.81612767553434E+00
     0.15787       0.87617  0.10812719081139E+01
     0.15787       0.88407  0.14198362057263E+01
     0.15787       0.89196  0.18515033021132E+01
     0.15787       0.89986  0.24008030669668E+01
     0.15787       0.90775  0.30980963876511E+01
     0.15787       0.91564  0.39806001212208E+01
     0.15787       0.92354  0.50933011959959E+01
     0.15787       0.93143  0.64894429871375E+01
     0.15787       0.93932  0.82299553253111E+01
     0.15787       0.94722  0.10380608429381E+02
     0.15787       0.95511  0.13004539156523E+02
     0.15787       0.96300  0.16145595764582E+02
     0.15787       0.97090  0.40000000000000E+11
     0.15787       0.97879  0.40000000000000E+11
     0.15787       0.98668  0.40000000000000E+11
     0.15787       0.99458  0.40000000000000E+11
     0.15787       1.00247  0.40000000000000E+11
     0.15787       1.01036  0.40000000000000E+11
     0.15787       1.01826  0.40000000000000E+11
     0.15787       1.02615  0.40000000000000E+11
     0.15787       1.03404  0.40000000000000E+11
     0.15787       1.04194  0.40000000000000E+11
     0.15787       1.04983  0.40000000000000E+11
     0.15787       1.05772  0.40000000000000E+11
     0.15787       1.06562  0.40000000000000E+11
     0.15787       1.07351  0.40000000000000E+11
     0.15787       1.08141  0.40000000000000E+11
     0.15787       1.08930  0.40000000000000E+11
     0.15787       1.09719  0.40000000000000E+11
     0.15787       1.10509  0.40000000000000E+11
     0.15787       1.11298  0.40000000000000E+11
     0.15787       1.12087  0.40000000000000E+11
     0.15787       1.12877  0.40000000000000E+11
     0.15787       1.13666  0.40000000000000E+11
     0.15787       1.14455  0.40000000000000E+11
     0.15787       1.15245  0.40000000000000E+11
     0.15787       1.16034  0.40000000000000E+11
     0.15787       1.16823  0.40000000000000E+11
     0.15787       1.17613  0.40000000000000E+11
     0.15787       1.18402  0.40000000000000E+11
     0.15787       1.19191  0.40000000000000E+11
     0.15787       1.19981  0.40000000000000E+11
     0.15787       1.20770  0.40000000000000E+11
     0.15787       1.21559  0.40000000000000E+11
     0.15787       1.22349  0.40000000000000E+11
     0.15787       1.23138  0.40000000000000E+11
     0.15787       1.23927  0.40000000000000E+11
     0.15787       1.24717  0.40000000000000E+11
     0.15787       1.25506  0.40000000000000E+11
     0.15787       1.26295  0.40000000000000E+11
     0.15787       1.27085  0.40000000000000E+11
     0.15787       1.27874  0.40000000000000E+11
     0.15787       1.28664  0.40000000000000E+11
     0.15787       1.29453  0.40000000000000E+11
     0.15787       1.30242  0.40000000000000E+11
     0.15787       1.31032  0.40000000000000E+11
     0.15787       1.31821  0.40000000000000E+11
     0.15787       1.32610  0.40000000000000E+11
     0.15787       1.33400  0.40000000000000E+11
     0.15787       1.34189  0.40000000000000E+11
     0.15787       1.34978  0.40000000000000E+11
     0.15787       1.35768  0.40000000000000E+11
     0.15787       1.36557  0.40000000000000E+11
     0.15787       1.37346  0.40000000000000E+11
     0.15787       1.38136  0.40000000000000E+11
     0.15787       1.38925  0.40000000000000E+11
     0.15787       1.39714  0.40000000000000E+11
     0.15787       1.40504  0.40000000000000E+11
     0.15787       1.41293  0.40000000000000E+11
     0.15787       1.42082  0.40000000000000E+11
     0.15787       1.42872  0.40000000000000E+11
     0.15787       1.43661  0.40000000000000E+11
     0.15787       1.44450  0.40000000000000E+11
     0.15787       1.45240  0.40000000000000E+11
     0.15787       1.46029  0.40000000000000E+11
     0.15787       1.46818  0.40000000000000E+11
     0.15787       1.47608  0.40000000000000E+11
     0.15787       1.48397  0.40000000000000E+11
     0.15787       1.49187  0.40000000000000E+11
     0.15787       1.49976  0.40000000000000E+11
     0.15787       1.50765  0.40000000000000E+11
     0.15787       1.51555  0.40000000000000E+11
     0.15787       1.52344  0.40000000000000E+11
     0.15787       1.53133  0.40000000000000E+11
     0.15787       1.53923  0.40000000000000E+11
     0.15787       1.54712  0.40000000000000E+11
     0.15787       1.55501  0.40000000000000E+11
     0.15787       1.56291  0.40000000000000E+11
     0.15787       1.57080  0.40000000000000E+11
     0.16576       0.00000  0.40000000000000E+11
     0.16576       0.00789  0.40000000000000E+11
     0.16576       0.01579  0.40000000000000E+11
     0.16576       0.02368  0.40000000000000E+11
     0.16576       0.03157  0.40000000000000E+11
     0.16576       0.03947  0.40000000000000E+11
     0.16576       0.04736  0.40000000000000E+11
     0.16576       0.05525  0.40000000000000E+11
     0.16576       0.06315  0.40000000000000E+11
     0.16576       0.07104  0.40000000000000E+11
     0.16576       0.07893  0.40000000000000E+11
     0.16576       0.08683  0.40000000000000E+11
     0.16576       0.09472  0.40000000000000E+11
     0.16576       0.10262  0.40000000000000E+11
     0.16576       0.11051  0.40000000000000E+11
     0.16576       0.11840  0.40000000000000E+11
     0.16576       0.12630  0.40000000000000E+11
     0.16576       0.13419  0.40000000000000E+11
     0.16576       0.14208  0.40000000000000E+11
     0.16576       0.14998  0.40000000000000E+11
     0.16576       0.15787  0.40000000000000E+11
     0.16576       0.16576  0.40000000000000E+11
     0.16576       0.17366  0.40000000000000E+11
     0.16576       0.18155  0.40000000000000E+11
     0.16576       0.18944  0.40000000000000E+11
     0.16576       0.19734  0.40000000000000E+11
     0.16576       0.20523  0.40000000000000E+11
     0.16576       0.21312  0.40000000000000E+11
     0.16576       0.22102  0.40000000000000E+11
     0.16576       0.22891  0.40000000000000E+11
     0.16576       0.23680  0.40000000000000E+11
     0.16576       0.24470  0.40000000000000E+11
     0.16576       0.25259  0.40000000000000E+11
     0.16576       0.26048  0.40000000000000E+11
     0.16576       0.26838  0.40000000000000E+11
     0.16576       0.27627  0.12221399446584E+03
     0.16576       0.28416  0.10195966835089E+03
     0.16576       0.29206  0.85426105368548E+02
     0.16576       0.29995  0.71940745988134E+02
     0.16576       0.30785  0.60942216894422E+02
     0.16576       0.31574  0.51966925061902E+02
     0.16576       0.32363  0.44634968194336E+02
     0.16576       0.33153  0.38636665467315E+02
     0.16576       0.33942  0.33720381216231E+02
     0.16576       0.34731  0.29681916532995E+02
     0.16576       0.35521  0.26355508097871E+02
     0.16576       0.36310  0.23606344758966E+02
     0.16576       0.37099  0.21324450132927E+02
     0.16576       0.37889  0.19419756070870E+02
     0.16576       0.38678  0.17818189324372E+02
     0.16576       0.39467  0.16458601719617E+02
     0.16576       0.40257  0.15290387377036E+02
     0.16576       0.41046  0.14271646892837E+02
     0.16576       0.41835  0.13367777088980E+02
     0.16576       0.42625  0.12550384991698E+02
     0.16576       0.43414  0.11796444444689E+02
     0.16576       0.44203  0.11087631062990E+02
     0.16576       0.44993  0.10409784370228E+02
     0.16576       0.45782  0.97524545877084E+01
     0.16576       0.46571  0.91084970451820E+01
     0.16576       0.47361  0.84736821345828E+01
     0.16576       0.48150  0.78462956550637E+01
     0.16576       0.48939  0.72267145072710E+01
     0.16576       0.49729  0.66169552639149E+01
     0.16576       0.50518  0.60202058625121E+01
     0.16576       0.51308  0.54403606957752E+01
     0.16576       0.52097  0.48815845356457E+01
     0.16576       0.52886  0.43479302625206E+01
     0.16576       0.53676  0.38430300450882E+01
     0.16576       0.54465  0.33698712458428E+01
     0.16576       0.55254  0.29306590745097E+01
     0.16576       0.56044  0.25267597467918E+01
     0.16576       0.56833  0.21587118351206E+01
     0.16576       0.57622  0.18262900820133E+01
     0.16576       0.58412  0.15286050328190E+01
     0.16576       0.59201  0.12642228989170E+01
     0.16576       0.59990  0.10312924009393E+01
     0.16576       0.60780  0.82766830689422E+00
     0.16576       0.61569  0.65102444368898E+00
     0.16576       0.62358  0.49895176057148E+00
     0.16576       0.63148  0.36903935668865E+00
     0.16576       0.63937  0.25893817740976E+00
     0.16576       0.64726  0.16640834928035E+00
     0.16576       0.65516  0.89351927976727E-01
     0.16576       0.66305  0.25833267656486E-01
     0.16576       0.67094  -.25910622412560E-01
     0.16576       0.67884  -.67467401567345E-01
     0.16576       0.68673  -.10025222268980E+00
     0.16576       0.69463  -.12551409698264E+00
     0.16576       0.70252  -.14434407904502E+00
     0.16576       0.71041  -.15768379086368E+00
     0.16576       0.71831  -.16633301949670E+00
     0.16576       0.72620  -.17095530564461E+00
     0.16576       0.73409  -.17208058104866E+00
     0.16576       0.74199  -.17010400533394E+00
     0.16576       0.74988  -.16528019089371E+00
     0.16576       0.75777  -.15771197951767E+00
     0.16576       0.76567  -.14733283617628E+00
     0.16576       0.77356  -.13388174037510E+00
     0.16576       0.78145  -.11686916762979E+00
     0.16576       0.78935  -.95532344072240E-01
     0.16576       0.79724  -.68777404977117E-01
     0.16576       0.80513  -.35105370646046E-01
     0.16576       0.81303  0.74820520253808E-02
     0.16576       0.82092  0.61601947401258E-01
     0.16576       0.82881  0.13064138946929E+00
     0.16576       0.83671  0.21894836027436E+00
     0.16576       0.84460  0.33207213958660E+00
     0.16576       0.85249  0.47706477564036E+00
     0.16576       0.86039  0.66285702008973E+00
     0.16576       0.86828  0.90072341056460E+00
     0.16576       0.87617  0.12048512697680E+01
     0.16576       0.88407  0.15930258820094E+01
     0.16576       0.89196  0.20874364809522E+01
     0.16576       0.89986  0.27155903404327E+01
     0.16576       0.90775  0.35112868408747E+01
     0.16576       0.91564  0.45155345938159E+01
     0.16576       0.92354  0.57771643185077E+01
     0.16576       0.93143  0.73526453929675E+01
     0.16576       0.93932  0.93041545082161E+01
     0.16576       0.94722  0.11694076118594E+02
     0.16576       0.95511  0.14572450631497E+02
     0.16576       0.96300  0.17950642505994E+02
     0.16576       0.97090  0.40000000000000E+11
     0.16576       0.97879  0.40000000000000E+11
     0.16576       0.98668  0.40000000000000E+11
     0.16576       0.99458  0.40000000000000E+11
     0.16576       1.00247  0.40000000000000E+11
     0.16576       1.01036  0.40000000000000E+11
     0.16576       1.01826  0.40000000000000E+11
     0.16576       1.02615  0.40000000000000E+11
     0.16576       1.03404  0.40000000000000E+11
     0.16576       1.04194  0.40000000000000E+11
     0.16576       1.04983  0.40000000000000E+11
     0.16576       1.05772  0.40000000000000E+11
     0.16576       1.06562  0.40000000000000E+11
     0.16576       1.07351  0.40000000000000E+11
     0.16576       1.08141  0.40000000000000E+11
     0.16576       1.08930  0.40000000000000E+11
     0.16576       1.09719  0.40000000000000E+11
     0.16576       1.10509  0.40000000000000E+11
     0.16576       1.11298  0.40000000000000E+11
     0.16576       1.12087  0.40000000000000E+11
     0.16576       1.12877  0.40000000000000E+11
     0.16576       1.13666  0.40000000000000E+11
     0.16576       1.14455  0.40000000000000E+11
     0.16576       1.15245  0.40000000000000E+11
     0.16576       1.16034  0.40000000000000E+11
     0.16576       1.16823  0.40000000000000E+11
     0.16576       1.17613  0.40000000000000E+11
     0.16576       1.18402  0.40000000000000E+11
     0.16576       1.19191  0.40000000000000E+11
     0.16576       1.19981  0.40000000000000E+11
     0.16576       1.20770  0.40000000000000E+11
     0.16576       1.21559  0.40000000000000E+11
     0.16576       1.22349  0.40000000000000E+11
     0.16576       1.23138  0.40000000000000E+11
     0.16576       1.23927  0.40000000000000E+11
     0.16576       1.24717  0.40000000000000E+11
     0.16576       1.25506  0.40000000000000E+11
     0.16576       1.26295  0.40000000000000E+11
     0.16576       1.27085  0.40000000000000E+11
     0.16576       1.27874  0.40000000000000E+11
     0.16576       1.28664  0.40000000000000E+11
     0.16576       1.29453  0.40000000000000E+11
     0.16576       1.30242  0.40000000000000E+11
     0.16576       1.31032  0.40000000000000E+11
     0.16576       1.31821  0.40000000000000E+11
     0.16576       1.32610  0.40000000000000E+11
     0.16576       1.33400  0.40000000000000E+11
     0.16576       1.34189  0.40000000000000E+11
     0.16576       1.34978  0.40000000000000E+11
     0.16576       1.35768  0.40000000000000E+11
     0.16576       1.36557  0.40000000000000E+11
     0.16576       1.37346  0.40000000000000E+11
     0.16576       1.38136  0.40000000000000E+11
     0.16576       1.38925  0.40000000000000E+11
     0.16576       1.39714  0.40000000000000E+11
     0.16576       1.40504  0.40000000000000E+11
     0.16576       1.41293  0.40000000000000E+11
     0.16576       1.42082  0.40000000000000E+11
     0.16576       1.42872  0.40000000000000E+11
     0.16576       1.43661  0.40000000000000E+11
     0.16576       1.44450  0.40000000000000E+11
     0.16576       1.45240  0.40000000000000E+11
     0.16576       1.46029  0.40000000000000E+11
     0.16576       1.46818  0.40000000000000E+11
     0.16576       1.47608  0.40000000000000E+11
     0.16576       1.48397  0.40000000000000E+11
     0.16576       1.49187  0.40000000000000E+11
     0.16576       1.49976  0.40000000000000E+11
     0.16576       1.50765  0.40000000000000E+11
     0.16576       1.51555  0.40000000000000E+11
     0.16576       1.52344  0.40000000000000E+11
     0.16576       1.53133  0.40000000000000E+11
     0.16576       1.53923  0.40000000000000E+11
     0.16576       1.54712  0.40000000000000E+11
     0.16576       1.55501  0.40000000000000E+11
     0.16576       1.56291  0.40000000000000E+11
     0.16576       1.57080  0.40000000000000E+11
     0.17366       0.00000  0.40000000000000E+11
     0.17366       0.00789  0.40000000000000E+11
     0.17366       0.01579  0.40000000000000E+11
     0.17366       0.02368  0.40000000000000E+11
     0.17366       0.03157  0.40000000000000E+11
     0.17366       0.03947  0.40000000000000E+11
     0.17366       0.04736  0.40000000000000E+11
     0.17366       0.05525  0.40000000000000E+11
     0.17366       0.06315  0.40000000000000E+11
     0.17366       0.07104  0.40000000000000E+11
     0.17366       0.07893  0.40000000000000E+11
     0.17366       0.08683  0.40000000000000E+11
     0.17366       0.09472  0.40000000000000E+11
     0.17366       0.10262  0.40000000000000E+11
     0.17366       0.11051  0.40000000000000E+11
     0.17366       0.11840  0.40000000000000E+11
     0.17366       0.12630  0.40000000000000E+11
     0.17366       0.13419  0.40000000000000E+11
     0.17366       0.14208  0.40000000000000E+11
     0.17366       0.14998  0.40000000000000E+11
     0.17366       0.15787  0.40000000000000E+11
     0.17366       0.16576  0.40000000000000E+11
     0.17366       0.17366  0.40000000000000E+11
     0.17366       0.18155  0.40000000000000E+11
     0.17366       0.18944  0.40000000000000E+11
     0.17366       0.19734  0.40000000000000E+11
     0.17366       0.20523  0.40000000000000E+11
     0.17366       0.21312  0.40000000000000E+11
     0.17366       0.22102  0.40000000000000E+11
     0.17366       0.22891  0.40000000000000E+11
     0.17366       0.23680  0.40000000000000E+11
     0.17366       0.24470  0.40000000000000E+11
     0.17366       0.25259  0.40000000000000E+11
     0.17366       0.26048  0.40000000000000E+11
     0.17366       0.26838  0.12304762651033E+03
     0.17366       0.27627  0.10270372148543E+03
     0.17366       0.28416  0.86094113868885E+02
     0.17366       0.29206  0.72542750073552E+02
     0.17366       0.29995  0.61485894055498E+02
     0.17366       0.30785  0.52458393865494E+02
     0.17366       0.31574  0.45079304284519E+02
     0.17366       0.32363  0.39038197833391E+02
     0.17366       0.33153  0.34082841691344E+02
     0.17366       0.33942  0.30008507101083E+02
     0.17366       0.34731  0.26648935688570E+02
     0.17366       0.35521  0.23868856363273E+02
     0.17366       0.36310  0.21557885297374E+02
     0.17366       0.37099  0.19625620979197E+02
     0.17366       0.37889  0.17997747682832E+02
     0.17366       0.38678  0.16612972708615E+02
     0.17366       0.39467  0.15420639610929E+02
     0.17366       0.40257  0.14378878804710E+02
     0.17366       0.41046  0.13453177342347E+02
     0.17366       0.41835  0.12615270284683E+02
     0.17366       0.42625  0.11842275442186E+02
     0.17366       0.43414  0.11116009527404E+02
     0.17366       0.44203  0.10422435641990E+02
     0.17366       0.44993  0.97511995706804E+01
     0.17366       0.45782  0.90952172178339E+01
     0.17366       0.46571  0.84502803319368E+01
     0.17366       0.47361  0.78146548132280E+01
     0.17366       0.48150  0.71886563602310E+01
     0.17366       0.48939  0.65742010343841E+01
     0.17366       0.49729  0.59743410749937E+01
     0.17366       0.50518  0.53928061463478E+01
     0.17366       0.51308  0.48335750667119E+01
     0.17366       0.52097  0.43005023306762E+01
     0.17366       0.52886  0.37970182567578E+01
     0.17366       0.53676  0.33259132293684E+01
     0.17366       0.54465  0.28892074014804E+01
     0.17366       0.55254  0.24880991968398E+01
     0.17366       0.56044  0.21229801399311E+01
     0.17366       0.56833  0.17935003556906E+01
     0.17366       0.57622  0.14986683352868E+01
     0.17366       0.58412  0.12369697151277E+01
     0.17366       0.59201  0.10064921861572E+01
     0.17366       0.59990  0.80504659736047E+00
     0.17366       0.60780  0.63027733074275E+00
     0.17366       0.61569  0.47975775926903E+00
     0.17366       0.62358  0.35106886416435E+00
     0.17366       0.63148  0.24186081690826E+00
     0.17366       0.63937  0.14989854264448E+00
     0.17366       0.64726  0.73093043622664E-01
     0.17366       0.65516  0.95206636018525E-02
     0.17366       0.66305  -.42567390542946E-01
     0.17366       0.67094  -.84743001658337E-01
     0.17366       0.67884  -.11840446282280E+00
     0.17366       0.68673  -.14478328025620E+00
     0.17366       0.69463  -.16495281563915E+00
     0.17366       0.70252  -.17983736106177E+00
     0.17366       0.71041  -.19022045247525E+00
     0.17366       0.71831  -.19675140565480E+00
     0.17366       0.72620  -.19994919526415E+00
     0.17366       0.73409  -.20020288737283E+00
     0.17366       0.74199  -.19776787352151E+00
     0.17366       0.74988  -.19275713377723E+00
     0.17366       0.75777  -.18512666877123E+00
     0.17366       0.76567  -.17465407556925E+00
     0.17366       0.77356  -.16090898580520E+00
     0.17366       0.78145  -.14321372061132E+00
     0.17366       0.78935  -.12059202696177E+00
     0.17366       0.79724  -.91703123787959E-01
     0.17366       0.80513  -.54757482502132E-01
     0.17366       0.81303  -.74097753069813E-02
     0.17366       0.82092  0.53376769690339E-01
     0.17366       0.82881  0.13150176947101E+00
     0.17366       0.83671  0.23194359677820E+00
     0.17366       0.84460  0.36103026895571E+00
     0.17366       0.85249  0.52677747230393E+00
     0.17366       0.86039  0.73930723457434E+00
     0.17366       0.86828  0.10113611885349E+01
     0.17366       0.87617  0.13589207756874E+01
     0.17366       0.88407  0.18019411157114E+01
     0.17366       0.89196  0.23651919880925E+01
     0.17366       0.89986  0.30791718971044E+01
     0.17366       0.90775  0.39810076879991E+01
     0.17366       0.91564  0.51151510938589E+01
     0.17366       0.92354  0.65334952166157E+01
     0.17366       0.93143  0.82941841246601E+01
     0.17366       0.93932  0.10457736586543E+02
     0.17366       0.94722  0.13077877395734E+02
     0.17366       0.95511  0.16182125581363E+02
     0.17366       0.96300  0.40000000000000E+11
     0.17366       0.97090  0.40000000000000E+11
     0.17366       0.97879  0.40000000000000E+11
     0.17366       0.98668  0.40000000000000E+11
     0.17366       0.99458  0.40000000000000E+11
     0.17366       1.00247  0.40000000000000E+11
     0.17366       1.01036  0.40000000000000E+11
     0.17366       1.01826  0.40000000000000E+11
     0.17366       1.02615  0.40000000000000E+11
     0.17366       1.03404  0.40000000000000E+11
     0.17366       1.04194  0.40000000000000E+11
     0.17366       1.04983  0.40000000000000E+11
     0.17366       1.05772  0.40000000000000E+11
     0.17366       1.06562  0.40000000000000E+11
     0.17366       1.07351  0.40000000000000E+11
     0.17366       1.08141  0.40000000000000E+11
     0.17366       1.08930  0.40000000000000E+11
     0.17366       1.09719  0.40000000000000E+11
     0.17366       1.10509  0.40000000000000E+11
     0.17366       1.11298  0.40000000000000E+11
     0.17366       1.12087  0.40000000000000E+11
     0.17366       1.12877  0.40000000000000E+11
     0.17366       1.13666  0.40000000000000E+11
     0.17366       1.14455  0.40000000000000E+11
     0.17366       1.15245  0.40000000000000E+11
     0.17366       1.16034  0.40000000000000E+11
     0.17366       1.16823  0.40000000000000E+11
     0.17366       1.17613  0.40000000000000E+11
     0.17366       1.18402  0.40000000000000E+11
     0.17366       1.19191  0.40000000000000E+11
     0.17366       1.19981  0.40000000000000E+11
     0.17366       1.20770  0.40000000000000E+11
     0.17366       1.21559  0.40000000000000E+11
     0.17366       1.22349  0.40000000000000E+11
     0.17366       1.23138  0.40000000000000E+11
     0.17366       1.23927  0.40000000000000E+11
     0.17366       1.24717  0.40000000000000E+11
     0.17366       1.25506  0.40000000000000E+11
     0.17366       1.26295  0.40000000000000E+11
     0.17366       1.27085  0.40000000000000E+11
     0.17366       1.27874  0.40000000000000E+11
     0.17366       1.28664  0.40000000000000E+11
     0.17366       1.29453  0.40000000000000E+11
     0.17366       1.30242  0.40000000000000E+11
     0.17366       1.31032  0.40000000000000E+11
     0.17366       1.31821  0.40000000000000E+11
     0.17366       1.32610  0.40000000000000E+11
     0.17366       1.33400  0.40000000000000E+11
     0.17366       1.34189  0.40000000000000E+11
     0.17366       1.34978  0.40000000000000E+11
     0.17366       1.35768  0.40000000000000E+11
     0.17366       1.36557  0.40000000000000E+11
     0.17366       1.37346  0.40000000000000E+11
     0.17366       1.38136  0.40000000000000E+11
     0.17366       1.38925  0.40000000000000E+11
     0.17366       1.39714  0.40000000000000E+11
     0.17366       1.40504  0.40000000000000E+11
     0.17366       1.41293  0.40000000000000E+11
     0.17366       1.42082  0.40000000000000E+11
     0.17366       1.42872  0.40000000000000E+11
     0.17366       1.43661  0.40000000000000E+11
     0.17366       1.44450  0.40000000000000E+11
     0.17366       1.45240  0.40000000000000E+11
     0.17366       1.46029  0.40000000000000E+11
     0.17366       1.46818  0.40000000000000E+11
     0.17366       1.47608  0.40000000000000E+11
     0.17366       1.48397  0.40000000000000E+11
     0.17366       1.49187  0.40000000000000E+11
     0.17366       1.49976  0.40000000000000E+11
     0.17366       1.50765  0.40000000000000E+11
     0.17366       1.51555  0.40000000000000E+11
     0.17366       1.52344  0.40000000000000E+11
     0.17366       1.53133  0.40000000000000E+11
     0.17366       1.53923  0.40000000000000E+11
     0.17366       1.54712  0.40000000000000E+11
     0.17366       1.55501  0.40000000000000E+11
     0.17366       1.56291  0.40000000000000E+11
     0.17366       1.57080  0.40000000000000E+11
     0.18155       0.00000  0.40000000000000E+11
     0.18155       0.00789  0.40000000000000E+11
     0.18155       0.01579  0.40000000000000E+11
     0.18155       0.02368  0.40000000000000E+11
     0.18155       0.03157  0.40000000000000E+11
     0.18155       0.03947  0.40000000000000E+11
     0.18155       0.04736  0.40000000000000E+11
     0.18155       0.05525  0.40000000000000E+11
     0.18155       0.06315  0.40000000000000E+11
     0.18155       0.07104  0.40000000000000E+11
     0.18155       0.07893  0.40000000000000E+11
     0.18155       0.08683  0.40000000000000E+11
     0.18155       0.09472  0.40000000000000E+11
     0.18155       0.10262  0.40000000000000E+11
     0.18155       0.11051  0.40000000000000E+11
     0.18155       0.11840  0.40000000000000E+11
     0.18155       0.12630  0.40000000000000E+11
     0.18155       0.13419  0.40000000000000E+11
     0.18155       0.14208  0.40000000000000E+11
     0.18155       0.14998  0.40000000000000E+11
     0.18155       0.15787  0.40000000000000E+11
     0.18155       0.16576  0.40000000000000E+11
     0.18155       0.17366  0.40000000000000E+11
     0.18155       0.18155  0.40000000000000E+11
     0.18155       0.18944  0.40000000000000E+11
     0.18155       0.19734  0.40000000000000E+11
     0.18155       0.20523  0.40000000000000E+11
     0.18155       0.21312  0.40000000000000E+11
     0.18155       0.22102  0.40000000000000E+11
     0.18155       0.22891  0.40000000000000E+11
     0.18155       0.23680  0.40000000000000E+11
     0.18155       0.24470  0.40000000000000E+11
     0.18155       0.25259  0.14870649296970E+03
     0.18155       0.26048  0.12375047245390E+03
     0.18155       0.26838  0.10333925961907E+03
     0.18155       0.27627  0.86670795821595E+02
     0.18155       0.28416  0.73066896097752E+02
     0.18155       0.29206  0.61962402678352E+02
     0.18155       0.29995  0.52891268146443E+02
     0.18155       0.30785  0.45471981792643E+02
     0.18155       0.31574  0.39393718175024E+02
     0.18155       0.32363  0.34403903630506E+02
     0.18155       0.33153  0.30297467897228E+02
     0.18155       0.33942  0.26907795886498E+02
     0.18155       0.34731  0.24099259376100E+02
     0.18155       0.35521  0.21761146575780E+02
     0.18155       0.36310  0.19802788927640E+02
     0.18155       0.37099  0.18149689269172E+02
     0.18155       0.37889  0.16740471514362E+02
     0.18155       0.38678  0.15524492719664E+02
     0.18155       0.39467  0.14459980665281E+02
     0.18155       0.40257  0.13512582428803E+02
     0.18155       0.41046  0.12654230745489E+02
     0.18155       0.41835  0.11862253882266E+02
     0.18155       0.42625  0.11118669874591E+02
     0.18155       0.43414  0.10409616480748E+02
     0.18155       0.44203  0.97248745923778E+01
     0.18155       0.44993  0.90574470176812E+01
     0.18155       0.45782  0.84031591872140E+01
     0.18155       0.46571  0.77602556456414E+01
     0.18155       0.47361  0.71289769015245E+01
     0.18155       0.48150  0.65111141497551E+01
     0.18155       0.48939  0.59095520360783E+01
     0.18155       0.49729  0.53278192125152E+01
     0.18155       0.50518  0.47696709843514E+01
     0.18155       0.51308  0.42387273821983E+01
     0.18155       0.52097  0.37381844538084E+01
     0.18155       0.52886  0.32706083297754E+01
     0.18155       0.53676  0.28378127722304E+01
     0.18155       0.54465  0.24408132075759E+01
     0.18155       0.55254  0.20798447425833E+01
     0.18155       0.56044  0.17544287240784E+01
     0.18155       0.56833  0.14634718177804E+01
     0.18155       0.57622  0.12053828069738E+01
     0.18155       0.58412  0.97819468398302E+00
     0.18155       0.59201  0.77968250653123E+00
     0.18155       0.59990  0.60747042849660E+00
     0.18155       0.60780  0.45912396294325E+00
     0.18155       0.61569  0.33222571729783E+00
     0.18155       0.62358  0.22443449717680E+00
     0.18155       0.63148  0.13352882847076E+00
     0.18155       0.63937  0.57436665344797E-01
     0.18155       0.64726  -.57465766585348E-02
     0.18155       0.65516  -.57749407870911E-01
     0.18155       0.66305  -.10012287700424E+00
     0.18155       0.67094  -.13424438078152E+00
     0.18155       0.67884  -.16132486514490E+00
     0.18155       0.68673  -.18241785300908E+00
     0.18155       0.69463  -.19842896621494E+00
     0.18155       0.70252  -.21012481758727E+00
     0.18155       0.71041  -.21814032260807E+00
     0.18155       0.71831  -.22298361295653E+00
     0.18155       0.72620  -.22503782172601E+00
     0.18155       0.73409  -.22455904851665E+00
     0.18155       0.74199  -.22166979693726E+00
     0.18155       0.74988  -.21634710074391E+00
     0.18155       0.75777  -.20840440907490E+00
     0.18155       0.76567  -.19746607472059E+00
     0.18155       0.77356  -.18293296828153E+00
     0.18155       0.78145  -.16393730925708E+00
     0.18155       0.78935  -.13928424444508E+00
     0.18155       0.79724  -.10737699520915E+00
     0.18155       0.80513  -.66121519159664E-01
     0.18155       0.81303  -.12805572680081E-01
     0.18155       0.82092  0.56054188961676E-01
     0.18155       0.82881  0.14490486660276E+00
     0.18155       0.83671  0.25939908200673E+00
     0.18155       0.84460  0.40669678646266E+00
     0.18155       0.85249  0.59583940307504E+00
     0.18155       0.86039  0.83820926057030E+00
     0.18155       0.86828  0.11480863928483E+01
     0.18155       0.87617  0.15433107749602E+01
     0.18155       0.88407  0.20460481274647E+01
     0.18155       0.89196  0.26836365180961E+01
     0.18155       0.89986  0.34894501333131E+01
     0.18155       0.90775  0.45036396377315E+01
     0.18155       0.91564  0.57734662452839E+01
     0.18155       0.92354  0.73526854191399E+01
     0.18155       0.93143  0.92989564430518E+01
     0.18155       0.93932  0.11667367860664E+02
     0.18155       0.94722  0.14496513822333E+02
     0.18155       0.95511  0.40000000000000E+11
     0.18155       0.96300  0.40000000000000E+11
     0.18155       0.97090  0.40000000000000E+11
     0.18155       0.97879  0.40000000000000E+11
     0.18155       0.98668  0.40000000000000E+11
     0.18155       0.99458  0.40000000000000E+11
     0.18155       1.00247  0.40000000000000E+11
     0.18155       1.01036  0.40000000000000E+11
     0.18155       1.01826  0.40000000000000E+11
     0.18155       1.02615  0.40000000000000E+11
     0.18155       1.03404  0.40000000000000E+11
     0.18155       1.04194  0.40000000000000E+11
     0.18155       1.04983  0.40000000000000E+11
     0.18155       1.05772  0.40000000000000E+11
     0.18155       1.06562  0.40000000000000E+11
     0.18155       1.07351  0.40000000000000E+11
     0.18155       1.08141  0.40000000000000E+11
     0.18155       1.08930  0.40000000000000E+11
     0.18155       1.09719  0.40000000000000E+11
     0.18155       1.10509  0.40000000000000E+11
     0.18155       1.11298  0.40000000000000E+11
     0.18155       1.12087  0.40000000000000E+11
     0.18155       1.12877  0.40000000000000E+11
     0.18155       1.13666  0.40000000000000E+11
     0.18155       1.14455  0.40000000000000E+11
     0.18155       1.15245  0.40000000000000E+11
     0.18155       1.16034  0.40000000000000E+11
     0.18155       1.16823  0.40000000000000E+11
     0.18155       1.17613  0.40000000000000E+11
     0.18155       1.18402  0.40000000000000E+11
     0.18155       1.19191  0.40000000000000E+11
     0.18155       1.19981  0.40000000000000E+11
     0.18155       1.20770  0.40000000000000E+11
     0.18155       1.21559  0.40000000000000E+11
     0.18155       1.22349  0.40000000000000E+11
     0.18155       1.23138  0.40000000000000E+11
     0.18155       1.23927  0.40000000000000E+11
     0.18155       1.24717  0.40000000000000E+11
     0.18155       1.25506  0.40000000000000E+11
     0.18155       1.26295  0.40000000000000E+11
     0.18155       1.27085  0.40000000000000E+11
     0.18155       1.27874  0.40000000000000E+11
     0.18155       1.28664  0.40000000000000E+11
     0.18155       1.29453  0.40000000000000E+11
     0.18155       1.30242  0.40000000000000E+11
     0.18155       1.31032  0.40000000000000E+11
     0.18155       1.31821  0.40000000000000E+11
     0.18155       1.32610  0.40000000000000E+11
     0.18155       1.33400  0.40000000000000E+11
     0.18155       1.34189  0.40000000000000E+11
     0.18155       1.34978  0.40000000000000E+11
     0.18155       1.35768  0.40000000000000E+11
     0.18155       1.36557  0.40000000000000E+11
     0.18155       1.37346  0.40000000000000E+11
     0.18155       1.38136  0.40000000000000E+11
     0.18155       1.38925  0.40000000000000E+11
     0.18155       1.39714  0.40000000000000E+11
     0.18155       1.40504  0.40000000000000E+11
     0.18155       1.41293  0.40000000000000E+11
     0.18155       1.42082  0.40000000000000E+11
     0.18155       1.42872  0.40000000000000E+11
     0.18155       1.43661  0.40000000000000E+11
     0.18155       1.44450  0.40000000000000E+11
     0.18155       1.45240  0.40000000000000E+11
     0.18155       1.46029  0.40000000000000E+11
     0.18155       1.46818  0.40000000000000E+11
     0.18155       1.47608  0.40000000000000E+11
     0.18155       1.48397  0.40000000000000E+11
     0.18155       1.49187  0.40000000000000E+11
     0.18155       1.49976  0.40000000000000E+11
     0.18155       1.50765  0.40000000000000E+11
     0.18155       1.51555  0.40000000000000E+11
     0.18155       1.52344  0.40000000000000E+11
     0.18155       1.53133  0.40000000000000E+11
     0.18155       1.53923  0.40000000000000E+11
     0.18155       1.54712  0.40000000000000E+11
     0.18155       1.55501  0.40000000000000E+11
     0.18155       1.56291  0.40000000000000E+11
     0.18155       1.57080  0.40000000000000E+11
     0.18944       0.00000  0.40000000000000E+11
     0.18944       0.00789  0.40000000000000E+11
     0.18944       0.01579  0.40000000000000E+11
     0.18944       0.02368  0.40000000000000E+11
     0.18944       0.03157  0.40000000000000E+11
     0.18944       0.03947  0.40000000000000E+11
     0.18944       0.04736  0.40000000000000E+11
     0.18944       0.05525  0.40000000000000E+11
     0.18944       0.06315  0.40000000000000E+11
     0.18944       0.07104  0.40000000000000E+11
     0.18944       0.07893  0.40000000000000E+11
     0.18944       0.08683  0.40000000000000E+11
     0.18944       0.09472  0.40000000000000E+11
     0.18944       0.10262  0.40000000000000E+11
     0.18944       0.11051  0.40000000000000E+11
     0.18944       0.11840  0.40000000000000E+11
     0.18944       0.12630  0.40000000000000E+11
     0.18944       0.13419  0.40000000000000E+11
     0.18944       0.14208  0.40000000000000E+11
     0.18944       0.14998  0.40000000000000E+11
     0.18944       0.15787  0.40000000000000E+11
     0.18944       0.16576  0.40000000000000E+11
     0.18944       0.17366  0.40000000000000E+11
     0.18944       0.18155  0.40000000000000E+11
     0.18944       0.18944  0.40000000000000E+11
     0.18944       0.19734  0.40000000000000E+11
     0.18944       0.20523  0.40000000000000E+11
     0.18944       0.21312  0.40000000000000E+11
     0.18944       0.22102  0.40000000000000E+11
     0.18944       0.22891  0.40000000000000E+11
     0.18944       0.23680  0.40000000000000E+11
     0.18944       0.24470  0.14932958222643E+03
     0.18944       0.25259  0.12432374501955E+03
     0.18944       0.26048  0.10386722353920E+03
     0.18944       0.26838  0.87156991110927E+02
     0.18944       0.27627  0.73514042916964E+02
     0.18944       0.28416  0.62372695784706E+02
     0.18944       0.29206  0.53266635302904E+02
     0.18944       0.29995  0.45814238425801E+02
     0.18944       0.30785  0.39704616042513E+02
     0.18944       0.31574  0.34685103374420E+02
     0.18944       0.32363  0.30550475556352E+02
     0.18944       0.33153  0.27133900153114E+02
     0.18944       0.33942  0.24299495903354E+02
     0.18944       0.34731  0.21936302605869E+02
     0.18944       0.35521  0.19953449190270E+02
     0.18944       0.36310  0.18276314585912E+02
     0.18944       0.37099  0.16843495888237E+02
     0.18944       0.37889  0.15604423027394E+02
     0.18944       0.38678  0.14517484786220E+02
     0.18944       0.39467  0.13548555604011E+02
     0.18944       0.40257  0.12669834813971E+02
     0.18944       0.41046  0.11858928564059E+02
     0.18944       0.41835  0.11098118638814E+02
     0.18944       0.42625  0.10373771463864E+02
     0.18944       0.43414  0.96758457150611E+01
     0.18944       0.44203  0.89974603652622E+01
     0.18944       0.44993  0.83344893647841E+01
     0.18944       0.45782  0.76851565060293E+01
     0.18944       0.46571  0.70496148285480E+01
     0.18944       0.47361  0.64295078251820E+01
     0.18944       0.48150  0.58275221382044E+01
     0.18944       0.48939  0.52469506752501E+01
     0.18944       0.49729  0.46912893156922E+01
     0.18944       0.50518  0.41638892516515E+01
     0.18944       0.51308  0.36676815192708E+01
     0.18944       0.52097  0.32049822771680E+01
     0.18944       0.52886  0.27773789062868E+01
     0.18944       0.53676  0.23856896912267E+01
     0.18944       0.54465  0.20299846906245E+01
     0.18944       0.55254  0.17096527221679E+01
     0.18944       0.56044  0.14234989521921E+01
     0.18944       0.56833  0.11698588545017E+01
     0.18944       0.57622  0.94671664829889E+00
     0.18944       0.58412  0.75181914801072E+00
     0.18944       0.59201  0.58277879517830E+00
     0.18944       0.59990  0.43716218663333E+00
     0.18944       0.60780  0.31256249958330E+00
     0.18944       0.61569  0.20665579090570E+00
     0.18944       0.62358  0.11724223910183E+00
     0.18944       0.63148  0.42274070778325E-01
     0.18944       0.63937  -.20127744620858E-01
     0.18944       0.64726  -.71665850499756E-01
     0.18944       0.65516  -.11386579617611E+00
     0.18944       0.66305  -.14808032389554E+00
     0.18944       0.67094  -.17549692751854E+00
     0.18944       0.67884  -.19714719727562E+00
     0.18944       0.68673  -.21391669261807E+00
     0.18944       0.69463  -.22655428807330E+00
     0.18944       0.70252  -.23568010568483E+00
     0.18944       0.71041  -.24179127655977E+00
     0.18944       0.71831  -.24526485976692E+00
     0.18944       0.72620  -.24635728633143E+00
     0.18944       0.73409  -.24519968573186E+00
     0.18944       0.74199  -.24178838705761E+00
     0.18944       0.74988  -.23596975980536E+00
     0.18944       0.75777  -.22741836090838E+00
     0.18944       0.76567  -.21560707337601E+00
     0.18944       0.77356  -.19976754396335E+00
     0.18944       0.78145  -.17883873668086E+00
     0.18944       0.78935  -.15140079836662E+00
     0.18944       0.79724  -.11559066442451E+00
     0.18944       0.80513  -.68994901665517E-01
     0.18944       0.81303  -.85141817856622E-02
     0.18944       0.82092  0.69807491584498E-01
     0.18944       0.82881  0.17099708358109E+00
     0.18944       0.83671  0.30142008845783E+00
     0.18944       0.84460  0.46911239293468E+00
     0.18944       0.85249  0.68418829761836E+00
     0.18944       0.86039  0.95933619429858E+00
     0.18944       0.86828  0.13104106609773E+01
     0.18944       0.87617  0.17571224678805E+01
     0.18944       0.88407  0.23238123791480E+01
     0.18944       0.89196  0.30402639694755E+01
     0.18944       0.89986  0.39424530747140E+01
     0.18944       0.90775  0.50730258338432E+01
     0.18944       0.91564  0.64811056544522E+01
     0.18944       0.92354  0.82206830881283E+01
     0.18944       0.93143  0.10346215164879E+02
     0.18944       0.93932  0.12902916511829E+02
     0.18944       0.94722  0.15907117013801E+02
     0.18944       0.95511  0.40000000000000E+11
     0.18944       0.96300  0.40000000000000E+11
     0.18944       0.97090  0.40000000000000E+11
     0.18944       0.97879  0.40000000000000E+11
     0.18944       0.98668  0.40000000000000E+11
     0.18944       0.99458  0.40000000000000E+11
     0.18944       1.00247  0.40000000000000E+11
     0.18944       1.01036  0.40000000000000E+11
     0.18944       1.01826  0.40000000000000E+11
     0.18944       1.02615  0.40000000000000E+11
     0.18944       1.03404  0.40000000000000E+11
     0.18944       1.04194  0.40000000000000E+11
     0.18944       1.04983  0.40000000000000E+11
     0.18944       1.05772  0.40000000000000E+11
     0.18944       1.06562  0.40000000000000E+11
     0.18944       1.07351  0.40000000000000E+11
     0.18944       1.08141  0.40000000000000E+11
     0.18944       1.08930  0.40000000000000E+11
     0.18944       1.09719  0.40000000000000E+11
     0.18944       1.10509  0.40000000000000E+11
     0.18944       1.11298  0.40000000000000E+11
     0.18944       1.12087  0.40000000000000E+11
     0.18944       1.12877  0.40000000000000E+11
     0.18944       1.13666  0.40000000000000E+11
     0.18944       1.14455  0.40000000000000E+11
     0.18944       1.15245  0.40000000000000E+11
     0.18944       1.16034  0.40000000000000E+11
     0.18944       1.16823  0.40000000000000E+11
     0.18944       1.17613  0.40000000000000E+11
     0.18944       1.18402  0.40000000000000E+11
     0.18944       1.19191  0.40000000000000E+11
     0.18944       1.19981  0.40000000000000E+11
     0.18944       1.20770  0.40000000000000E+11
     0.18944       1.21559  0.40000000000000E+11
     0.18944       1.22349  0.40000000000000E+11
     0.18944       1.23138  0.40000000000000E+11
     0.18944       1.23927  0.40000000000000E+11
     0.18944       1.24717  0.40000000000000E+11
     0.18944       1.25506  0.40000000000000E+11
     0.18944       1.26295  0.40000000000000E+11
     0.18944       1.27085  0.40000000000000E+11
     0.18944       1.27874  0.40000000000000E+11
     0.18944       1.28664  0.40000000000000E+11
     0.18944       1.29453  0.40000000000000E+11
     0.18944       1.30242  0.40000000000000E+11
     0.18944       1.31032  0.40000000000000E+11
     0.18944       1.31821  0.40000000000000E+11
     0.18944       1.32610  0.40000000000000E+11
     0.18944       1.33400  0.40000000000000E+11
     0.18944       1.34189  0.40000000000000E+11
     0.18944       1.34978  0.40000000000000E+11
     0.18944       1.35768  0.40000000000000E+11
     0.18944       1.36557  0.40000000000000E+11
     0.18944       1.37346  0.40000000000000E+11
     0.18944       1.38136  0.40000000000000E+11
     0.18944       1.38925  0.40000000000000E+11
     0.18944       1.39714  0.40000000000000E+11
     0.18944       1.40504  0.40000000000000E+11
     0.18944       1.41293  0.40000000000000E+11
     0.18944       1.42082  0.40000000000000E+11
     0.18944       1.42872  0.40000000000000E+11
     0.18944       1.43661  0.40000000000000E+11
     0.18944       1.44450  0.40000000000000E+11
     0.18944       1.45240  0.40000000000000E+11
     0.18944       1.46029  0.40000000000000E+11
     0.18944       1.46818  0.40000000000000E+11
     0.18944       1.47608  0.40000000000000E+11
     0.18944       1.48397  0.40000000000000E+11
     0.18944       1.49187  0.40000000000000E+11
     0.18944       1.49976  0.40000000000000E+11
     0.18944       1.50765  0.40000000000000E+11
     0.18944       1.51555  0.40000000000000E+11
     0.18944       1.52344  0.40000000000000E+11
     0.18944       1.53133  0.40000000000000E+11
     0.18944       1.53923  0.40000000000000E+11
     0.18944       1.54712  0.40000000000000E+11
     0.18944       1.55501  0.40000000000000E+11
     0.18944       1.56291  0.40000000000000E+11
     0.18944       1.57080  0.40000000000000E+11
     0.19734       0.00000  0.40000000000000E+11
     0.19734       0.00789  0.40000000000000E+11
     0.19734       0.01579  0.40000000000000E+11
     0.19734       0.02368  0.40000000000000E+11
     0.19734       0.03157  0.40000000000000E+11
     0.19734       0.03947  0.40000000000000E+11
     0.19734       0.04736  0.40000000000000E+11
     0.19734       0.05525  0.40000000000000E+11
     0.19734       0.06315  0.40000000000000E+11
     0.19734       0.07104  0.40000000000000E+11
     0.19734       0.07893  0.40000000000000E+11
     0.19734       0.08683  0.40000000000000E+11
     0.19734       0.09472  0.40000000000000E+11
     0.19734       0.10262  0.40000000000000E+11
     0.19734       0.11051  0.40000000000000E+11
     0.19734       0.11840  0.40000000000000E+11
     0.19734       0.12630  0.40000000000000E+11
     0.19734       0.13419  0.40000000000000E+11
     0.19734       0.14208  0.40000000000000E+11
     0.19734       0.14998  0.40000000000000E+11
     0.19734       0.15787  0.40000000000000E+11
     0.19734       0.16576  0.40000000000000E+11
     0.19734       0.17366  0.40000000000000E+11
     0.19734       0.18155  0.40000000000000E+11
     0.19734       0.18944  0.40000000000000E+11
     0.19734       0.19734  0.40000000000000E+11
     0.19734       0.20523  0.40000000000000E+11
     0.19734       0.21312  0.40000000000000E+11
     0.19734       0.22102  0.40000000000000E+11
     0.19734       0.22891  0.40000000000000E+11
     0.19734       0.23680  0.14979564192688E+03
     0.19734       0.24470  0.12476848866927E+03
     0.19734       0.25259  0.10428846869868E+03
     0.19734       0.26048  0.87553507954143E+02
     0.19734       0.26838  0.73885054745789E+02
     0.19734       0.27627  0.62717759346935E+02
     0.19734       0.28416  0.53585637569615E+02
     0.19734       0.29206  0.46107384686714E+02
     0.19734       0.29995  0.39972368755659E+02
     0.19734       0.30785  0.34928077814772E+02
     0.19734       0.31574  0.30769318813849E+02
     0.19734       0.32363  0.27329183522504E+02
     0.19734       0.33153  0.24471644206873E+02
     0.19734       0.33942  0.22085572858456E+02
     0.19734       0.34731  0.20079959200417E+02
     0.19734       0.35521  0.18380112264266E+02
     0.19734       0.36310  0.16924653744687E+02
     0.19734       0.37099  0.15663140072811E+02
     0.19734       0.37889  0.14554179424897E+02
     0.19734       0.38678  0.13563937058253E+02
     0.19734       0.39467  0.12664945788264E+02
     0.19734       0.40257  0.11835156912729E+02
     0.19734       0.41046  0.11057179810663E+02
     0.19734       0.41835  0.10317666074185E+02
     0.19734       0.42625  0.96067978645583E+01
     0.19734       0.43414  0.89178427109558E+01
     0.19734       0.44203  0.82467409034347E+01
     0.19734       0.44993  0.75916988362308E+01
     0.19734       0.45782  0.69527723599366E+01
     0.19734       0.46571  0.63314368899324E+01
     0.19734       0.47361  0.57301530988654E+01
     0.19734       0.48150  0.51519458789815E+01
     0.19734       0.48939  0.46000182230847E+01
     0.19734       0.49729  0.40774204791370E+01
     0.19734       0.50518  0.35867901167547E+01
     0.19734       0.51308  0.31301695083699E+01
     0.19734       0.52097  0.27089012066411E+01
     0.19734       0.52886  0.23235933454610E+01
     0.19734       0.53676  0.19741430204058E+01
     0.19734       0.54465  0.16598030831297E+01
     0.19734       0.55254  0.13792774818764E+01
     0.19734       0.56044  0.11308315785482E+01
     0.19734       0.56833  0.91240616204651E+00
     0.19734       0.57622  0.72172659736395E+00
     0.19734       0.58412  0.55640126499270E+00
     0.19734       0.59201  0.41400586836973E+00
     0.19734       0.59990  0.29215216671811E+00
     0.19734       0.60780  0.18854118082828E+00
     0.19734       0.61569  0.10100194554988E+00
     0.19734       0.62358  0.27517511113468E-01
     0.19734       0.63148  -.33759791221707E-01
     0.19734       0.63937  -.84501721714679E-01
     0.19734       0.64726  -.12620412004576E+00
     0.19734       0.65516  -.16019165545110E+00
     0.19734       0.66305  -.18762570339957E+00
     0.19734       0.67094  -.20951394403931E+00
     0.19734       0.67884  -.22672049876683E+00
     0.19734       0.68673  -.23997561781718E+00
     0.19734       0.69463  -.24988409498500E+00
     0.19734       0.70252  -.25693171057973E+00
     0.19734       0.71041  -.26148908768143E+00
     0.19734       0.71831  -.26381238753044E+00
     0.19734       0.72620  -.26404026486537E+00
     0.19734       0.73409  -.26218644943935E+00
     0.19734       0.74199  -.25812721030707E+00
     0.19734       0.74988  -.25158278728742E+00
     0.19734       0.75777  -.24209162961008E+00
     0.19734       0.76567  -.22897595335229E+00
     0.19734       0.77356  -.21129670310814E+00
     0.19734       0.78145  -.18779546415711E+00
     0.19734       0.78935  -.15682020339691E+00
     0.19734       0.79724  -.11623090592446E+00
     0.19734       0.80513  -.63280209507220E-01
     0.19734       0.81303  0.55369776450511E-02
     0.19734       0.82092  0.94672136173340E-01
     0.19734       0.82881  0.20975864182507E+00
     0.19734       0.83671  0.35790392046562E+00
     0.19734       0.84460  0.54804893133142E+00
     0.19734       0.85249  0.79140566882592E+00
     0.19734       0.86039  0.11019815955615E+01
     0.19734       0.86828  0.14971947266267E+01
     0.19734       0.87617  0.19985716345081E+01
     0.19734       0.88407  0.26324979902468E+01
     0.19734       0.89196  0.34309487980624E+01
     0.19734       0.89986  0.44320482140358E+01
     0.19734       0.90775  0.56801704455064E+01
     0.19734       0.91564  0.72250471847409E+01
     0.19734       0.92354  0.91189103470502E+01
     0.19734       0.93143  0.11409922005675E+02
     0.19734       0.93932  0.14128754056506E+02
     0.19734       0.94722  0.40000000000000E+11
     0.19734       0.95511  0.40000000000000E+11
     0.19734       0.96300  0.40000000000000E+11
     0.19734       0.97090  0.40000000000000E+11
     0.19734       0.97879  0.40000000000000E+11
     0.19734       0.98668  0.40000000000000E+11
     0.19734       0.99458  0.40000000000000E+11
     0.19734       1.00247  0.40000000000000E+11
     0.19734       1.01036  0.40000000000000E+11
     0.19734       1.01826  0.40000000000000E+11
     0.19734       1.02615  0.40000000000000E+11
     0.19734       1.03404  0.40000000000000E+11
     0.19734       1.04194  0.40000000000000E+11
     0.19734       1.04983  0.40000000000000E+11
     0.19734       1.05772  0.40000000000000E+11
     0.19734       1.06562  0.40000000000000E+11
     0.19734       1.07351  0.40000000000000E+11
     0.19734       1.08141  0.40000000000000E+11
     0.19734       1.08930  0.40000000000000E+11
     0.19734       1.09719  0.40000000000000E+11
     0.19734       1.10509  0.40000000000000E+11
     0.19734       1.11298  0.40000000000000E+11
     0.19734       1.12087  0.40000000000000E+11
     0.19734       1.12877  0.40000000000000E+11
     0.19734       1.13666  0.40000000000000E+11
     0.19734       1.14455  0.40000000000000E+11
     0.19734       1.15245  0.40000000000000E+11
     0.19734       1.16034  0.40000000000000E+11
     0.19734       1.16823  0.40000000000000E+11
     0.19734       1.17613  0.40000000000000E+11
     0.19734       1.18402  0.40000000000000E+11
     0.19734       1.19191  0.40000000000000E+11
     0.19734       1.19981  0.40000000000000E+11
     0.19734       1.20770  0.40000000000000E+11
     0.19734       1.21559  0.33393540491275E+03
     0.19734       1.22349  0.35958475186161E+03
     0.19734       1.23138  0.40000000000000E+11
     0.19734       1.23927  0.40000000000000E+11
     0.19734       1.24717  0.40000000000000E+11
     0.19734       1.25506  0.40000000000000E+11
     0.19734       1.26295  0.40000000000000E+11
     0.19734       1.27085  0.40000000000000E+11
     0.19734       1.27874  0.40000000000000E+11
     0.19734       1.28664  0.40000000000000E+11
     0.19734       1.29453  0.40000000000000E+11
     0.19734       1.30242  0.40000000000000E+11
     0.19734       1.31032  0.40000000000000E+11
     0.19734       1.31821  0.40000000000000E+11
     0.19734       1.32610  0.40000000000000E+11
     0.19734       1.33400  0.40000000000000E+11
     0.19734       1.34189  0.40000000000000E+11
     0.19734       1.34978  0.40000000000000E+11
     0.19734       1.35768  0.40000000000000E+11
     0.19734       1.36557  0.40000000000000E+11
     0.19734       1.37346  0.40000000000000E+11
     0.19734       1.38136  0.40000000000000E+11
     0.19734       1.38925  0.40000000000000E+11
     0.19734       1.39714  0.40000000000000E+11
     0.19734       1.40504  0.40000000000000E+11
     0.19734       1.41293  0.40000000000000E+11
     0.19734       1.42082  0.40000000000000E+11
     0.19734       1.42872  0.40000000000000E+11
     0.19734       1.43661  0.40000000000000E+11
     0.19734       1.44450  0.40000000000000E+11
     0.19734       1.45240  0.40000000000000E+11
     0.19734       1.46029  0.40000000000000E+11
     0.19734       1.46818  0.40000000000000E+11
     0.19734       1.47608  0.40000000000000E+11
     0.19734       1.48397  0.40000000000000E+11
     0.19734       1.49187  0.40000000000000E+11
     0.19734       1.49976  0.40000000000000E+11
     0.19734       1.50765  0.40000000000000E+11
     0.19734       1.51555  0.40000000000000E+11
     0.19734       1.52344  0.40000000000000E+11
     0.19734       1.53133  0.40000000000000E+11
     0.19734       1.53923  0.40000000000000E+11
     0.19734       1.54712  0.40000000000000E+11
     0.19734       1.55501  0.40000000000000E+11
     0.19734       1.56291  0.40000000000000E+11
     0.19734       1.57080  0.40000000000000E+11
     0.20523       0.00000  0.40000000000000E+11
     0.20523       0.00789  0.40000000000000E+11
     0.20523       0.01579  0.40000000000000E+11
     0.20523       0.02368  0.40000000000000E+11
     0.20523       0.03157  0.40000000000000E+11
     0.20523       0.03947  0.40000000000000E+11
     0.20523       0.04736  0.40000000000000E+11
     0.20523       0.05525  0.40000000000000E+11
     0.20523       0.06315  0.40000000000000E+11
     0.20523       0.07104  0.40000000000000E+11
     0.20523       0.07893  0.40000000000000E+11
     0.20523       0.08683  0.40000000000000E+11
     0.20523       0.09472  0.40000000000000E+11
     0.20523       0.10262  0.40000000000000E+11
     0.20523       0.11051  0.40000000000000E+11
     0.20523       0.11840  0.40000000000000E+11
     0.20523       0.12630  0.40000000000000E+11
     0.20523       0.13419  0.40000000000000E+11
     0.20523       0.14208  0.40000000000000E+11
     0.20523       0.14998  0.40000000000000E+11
     0.20523       0.15787  0.40000000000000E+11
     0.20523       0.16576  0.40000000000000E+11
     0.20523       0.17366  0.40000000000000E+11
     0.20523       0.18155  0.40000000000000E+11
     0.20523       0.18944  0.40000000000000E+11
     0.20523       0.19734  0.40000000000000E+11
     0.20523       0.20523  0.40000000000000E+11
     0.20523       0.21312  0.40000000000000E+11
     0.20523       0.22102  0.40000000000000E+11
     0.20523       0.22891  0.15010575004596E+03
     0.20523       0.23680  0.12508554781801E+03
     0.20523       0.24470  0.10460372708290E+03
     0.20523       0.25259  0.87861076779459E+02
     0.20523       0.26048  0.74180746821377E+02
     0.20523       0.26838  0.62998550638951E+02
     0.20523       0.27627  0.53849404602997E+02
     0.20523       0.28416  0.46352732408649E+02
     0.20523       0.29206  0.40198467405337E+02
     0.20523       0.29995  0.35134488976762E+02
     0.20523       0.30785  0.30955822342042E+02
     0.20523       0.31574  0.27495628016753E+02
     0.20523       0.32363  0.24617841847107E+02
     0.20523       0.33153  0.22211250666763E+02
     0.20523       0.33942  0.20184767784600E+02
     0.20523       0.34731  0.18463683049569E+02
     0.20523       0.35521  0.16986688655009E+02
     0.20523       0.36310  0.15703514484575E+02
     0.20523       0.37099  0.14573039896619E+02
     0.20523       0.37889  0.13561778967476E+02
     0.20523       0.38678  0.12642661263355E+02
     0.20523       0.39467  0.11794048957121E+02
     0.20523       0.40257  0.10998943224379E+02
     0.20523       0.41046  0.10244339151738E+02
     0.20523       0.41835  0.95206908778589E+01
     0.20523       0.42625  0.88214501834516E+01
     0.20523       0.43414  0.81426450246455E+01
     0.20523       0.44203  0.74824712990899E+01
     0.20523       0.44993  0.68408814836928E+01
     0.20523       0.45782  0.62191660592292E+01
     0.20523       0.46571  0.56195352554507E+01
     0.20523       0.47361  0.50447171035737E+01
     0.20523       0.48150  0.44975915263027E+01
     0.20523       0.48939  0.39808790450636E+01
     0.20523       0.49729  0.34968976690638E+01
     0.20523       0.50518  0.30473943790044E+01
     0.20523       0.51308  0.26334501510900E+01
     0.20523       0.52097  0.22554511299465E+01
     0.20523       0.52886  0.19131141926863E+01
     0.20523       0.53676  0.16055529840149E+01
     0.20523       0.54465  0.13313703150715E+01
     0.20523       0.55254  0.10887641144359E+01
     0.20523       0.56044  0.87563632546978E+00
     0.20523       0.56833  0.68969673597038E+00
     0.20523       0.57622  0.52855629887127E+00
     0.20523       0.58412  0.38980679034018E+00
     0.20523       0.59201  0.27108551484107E+00
     0.20523       0.59990  0.17012516490348E+00
     0.20523       0.60780  0.84789902258994E-01
     0.20523       0.61569  0.13099310083139E-01
     0.20523       0.62358  -.46757847833539E-01
     0.20523       0.63148  -.96418056860485E-01
     0.20523       0.63937  -.13734374485460E+00
     0.20523       0.64726  -.17082848121982E+00
     0.20523       0.65516  -.19800513555267E+00
     0.20523       0.66305  -.21985567317272E+00
     0.20523       0.67094  -.23722147812607E+00
     0.20523       0.67884  -.25081328352085E+00
     0.20523       0.68673  -.26121994622499E+00
     0.20523       0.69463  -.26891542370371E+00
     0.20523       0.70252  -.27426339285694E+00
     0.20523       0.71041  -.27751899264367E+00
     0.20523       0.71831  -.27882717231559E+00
     0.20523       0.72620  -.27821708251727E+00
     0.20523       0.73409  -.27559185316805E+00
     0.20523       0.74199  -.27071295396837E+00
     0.20523       0.74988  -.26317812267967E+00
     0.20523       0.75777  -.25239156315027E+00
     0.20523       0.76567  -.23752474770916E+00
     0.20523       0.77356  -.21746569383860E+00
     0.20523       0.78145  -.19075400904456E+00
     0.20523       0.78935  -.15549829735225E+00
     0.20523       0.79724  -.10927168606656E+00
     0.20523       0.80513  -.48980260916212E-01
     0.20523       0.81303  0.29301892853655E-01
     0.20523       0.82092  0.13053850834763E+00
     0.20523       0.82881  0.26098640634904E+00
     0.20523       0.83671  0.42850969125269E+00
     0.20523       0.84460  0.64296259761862E+00
     0.20523       0.85249  0.91664963185644E+00
     0.20523       0.86039  0.12648680308665E+01
     0.20523       0.86828  0.17065292963045E+01
     0.20523       0.87617  0.22648400644222E+01
     0.20523       0.88407  0.29679916935351E+01
     0.20523       0.89196  0.38497521953513E+01
     0.20523       0.89986  0.49497555207348E+01
     0.20523       0.90775  0.63131108158693E+01
     0.20523       0.91564  0.79886546693618E+01
     0.20523       0.92354  0.10024649812872E+02
     0.20523       0.93143  0.12459832502230E+02
     0.20523       0.93932  0.15306145587160E+02
     0.20523       0.94722  0.40000000000000E+11
     0.20523       0.95511  0.40000000000000E+11
     0.20523       0.96300  0.40000000000000E+11
     0.20523       0.97090  0.40000000000000E+11
     0.20523       0.97879  0.40000000000000E+11
     0.20523       0.98668  0.40000000000000E+11
     0.20523       0.99458  0.40000000000000E+11
     0.20523       1.00247  0.40000000000000E+11
     0.20523       1.01036  0.40000000000000E+11
     0.20523       1.01826  0.40000000000000E+11
     0.20523       1.02615  0.40000000000000E+11
     0.20523       1.03404  0.40000000000000E+11
     0.20523       1.04194  0.40000000000000E+11
     0.20523       1.04983  0.40000000000000E+11
     0.20523       1.05772  0.40000000000000E+11
     0.20523       1.06562  0.40000000000000E+11
     0.20523       1.07351  0.40000000000000E+11
     0.20523       1.08141  0.40000000000000E+11
     0.20523       1.08930  0.40000000000000E+11
     0.20523       1.09719  0.40000000000000E+11
     0.20523       1.10509  0.40000000000000E+11
     0.20523       1.11298  0.40000000000000E+11
     0.20523       1.12087  0.40000000000000E+11
     0.20523       1.12877  0.40000000000000E+11
     0.20523       1.13666  0.40000000000000E+11
     0.20523       1.14455  0.40000000000000E+11
     0.20523       1.15245  0.40000000000000E+11
     0.20523       1.16034  0.40000000000000E+11
     0.20523       1.16823  0.40000000000000E+11
     0.20523       1.17613  0.40000000000000E+11
     0.20523       1.18402  0.40000000000000E+11
     0.20523       1.19191  0.27553698224734E+03
     0.20523       1.19981  0.29061051797315E+03
     0.20523       1.20770  0.31004053637494E+03
     0.20523       1.21559  0.33534217987733E+03
     0.20523       1.22349  0.40000000000000E+11
     0.20523       1.23138  0.40000000000000E+11
     0.20523       1.23927  0.40000000000000E+11
     0.20523       1.24717  0.40000000000000E+11
     0.20523       1.25506  0.40000000000000E+11
     0.20523       1.26295  0.40000000000000E+11
     0.20523       1.27085  0.40000000000000E+11
     0.20523       1.27874  0.40000000000000E+11
     0.20523       1.28664  0.40000000000000E+11
     0.20523       1.29453  0.40000000000000E+11
     0.20523       1.30242  0.40000000000000E+11
     0.20523       1.31032  0.40000000000000E+11
     0.20523       1.31821  0.40000000000000E+11
     0.20523       1.32610  0.40000000000000E+11
     0.20523       1.33400  0.40000000000000E+11
     0.20523       1.34189  0.40000000000000E+11
     0.20523       1.34978  0.40000000000000E+11
     0.20523       1.35768  0.40000000000000E+11
     0.20523       1.36557  0.40000000000000E+11
     0.20523       1.37346  0.40000000000000E+11
     0.20523       1.38136  0.40000000000000E+11
     0.20523       1.38925  0.40000000000000E+11
     0.20523       1.39714  0.40000000000000E+11
     0.20523       1.40504  0.40000000000000E+11
     0.20523       1.41293  0.40000000000000E+11
     0.20523       1.42082  0.40000000000000E+11
     0.20523       1.42872  0.40000000000000E+11
     0.20523       1.43661  0.40000000000000E+11
     0.20523       1.44450  0.40000000000000E+11
     0.20523       1.45240  0.40000000000000E+11
     0.20523       1.46029  0.40000000000000E+11
     0.20523       1.46818  0.40000000000000E+11
     0.20523       1.47608  0.40000000000000E+11
     0.20523       1.48397  0.40000000000000E+11
     0.20523       1.49187  0.40000000000000E+11
     0.20523       1.49976  0.40000000000000E+11
     0.20523       1.50765  0.40000000000000E+11
     0.20523       1.51555  0.40000000000000E+11
     0.20523       1.52344  0.40000000000000E+11
     0.20523       1.53133  0.40000000000000E+11
     0.20523       1.53923  0.40000000000000E+11
     0.20523       1.54712  0.40000000000000E+11
     0.20523       1.55501  0.40000000000000E+11
     0.20523       1.56291  0.40000000000000E+11
     0.20523       1.57080  0.40000000000000E+11
     0.21312       0.00000  0.40000000000000E+11
     0.21312       0.00789  0.40000000000000E+11
     0.21312       0.01579  0.40000000000000E+11
     0.21312       0.02368  0.40000000000000E+11
     0.21312       0.03157  0.40000000000000E+11
     0.21312       0.03947  0.40000000000000E+11
     0.21312       0.04736  0.40000000000000E+11
     0.21312       0.05525  0.40000000000000E+11
     0.21312       0.06315  0.40000000000000E+11
     0.21312       0.07104  0.40000000000000E+11
     0.21312       0.07893  0.40000000000000E+11
     0.21312       0.08683  0.40000000000000E+11
     0.21312       0.09472  0.40000000000000E+11
     0.21312       0.10262  0.40000000000000E+11
     0.21312       0.11051  0.40000000000000E+11
     0.21312       0.11840  0.40000000000000E+11
     0.21312       0.12630  0.40000000000000E+11
     0.21312       0.13419  0.40000000000000E+11
     0.21312       0.14208  0.40000000000000E+11
     0.21312       0.14998  0.40000000000000E+11
     0.21312       0.15787  0.40000000000000E+11
     0.21312       0.16576  0.40000000000000E+11
     0.21312       0.17366  0.40000000000000E+11
     0.21312       0.18155  0.40000000000000E+11
     0.21312       0.18944  0.40000000000000E+11
     0.21312       0.19734  0.40000000000000E+11
     0.21312       0.20523  0.40000000000000E+11
     0.21312       0.21312  0.40000000000000E+11
     0.21312       0.22102  0.15026063559711E+03
     0.21312       0.22891  0.12527554259447E+03
     0.21312       0.23680  0.10481357588391E+03
     0.21312       0.24470  0.88080310164599E+02
     0.21312       0.25259  0.74401836306049E+02
     0.21312       0.26048  0.63215940960919E+02
     0.21312       0.26838  0.54058989616701E+02
     0.21312       0.27627  0.46551526141134E+02
     0.21312       0.28416  0.40384345175391E+02
     0.21312       0.29206  0.35305950553381E+02
     0.21312       0.29995  0.31111772275370E+02
     0.21312       0.30785  0.27635187505512E+02
     0.21312       0.31574  0.24740209952253E+02
     0.21312       0.32363  0.22315626921070E+02
     0.21312       0.33153  0.20270338427080E+02
     0.21312       0.33942  0.18529663024713E+02
     0.21312       0.34731  0.17032403682814E+02
     0.21312       0.35521  0.15728503274533E+02
     0.21312       0.36310  0.14577156232130E+02
     0.21312       0.37099  0.13545276334856E+02
     0.21312       0.37889  0.12606247768914E+02
     0.21312       0.38678  0.11738906102869E+02
     0.21312       0.39467  0.10926707530164E+02
     0.21312       0.40257  0.10157049906008E+02
     0.21312       0.41046  0.94207102566558E+01
     0.21312       0.41835  0.87113637366385E+01
     0.21312       0.42625  0.80251513511705E+01
     0.21312       0.43414  0.73602698215158E+01
     0.21312       0.44203  0.67165666698312E+01
     0.21312       0.44993  0.60951352461897E+01
     0.21312       0.45782  0.54979154665154E+01
     0.21312       0.46571  0.49273140743307E+01
     0.21312       0.47361  0.43858618405954E+01
     0.21312       0.48150  0.38759241327714E+01
     0.21312       0.48939  0.33994767053655E+01
     0.21312       0.49729  0.29579520136100E+01
     0.21312       0.50518  0.25521545241118E+01
     0.21312       0.51308  0.21822377259145E+01
     0.21312       0.52097  0.18477316020605E+01
     0.21312       0.52886  0.15476074131703E+01
     0.21312       0.53676  0.12803665533699E+01
     0.21312       0.54465  0.10441415070045E+01
     0.21312       0.55254  0.83679903136955E+00
     0.21312       0.56044  0.65603813224340E+00
     0.21312       0.56833  0.49947781181444E+00
     0.21312       0.57622  0.36473170797590E+00
     0.21312       0.58412  0.24946848252858E+00
     0.21312       0.59201  0.15145811736299E+00
     0.21312       0.59990  0.68605167363439E-01
     0.21312       0.60780  -.10294435061691E-02
     0.21312       0.61569  -.59216236614866E-01
     0.21312       0.62358  -.10755270094043E+00
     0.21312       0.63148  -.14746470145221E+00
     0.21312       0.63937  -.18021211534468E+00
     0.21312       0.64726  -.20689724201801E+00
     0.21312       0.65516  -.22847474718374E+00
     0.21312       0.66305  -.24576210574236E+00
     0.21312       0.67094  -.25944968920239E+00
     0.21312       0.67884  -.27010979394385E+00
     0.21312       0.68673  -.27820402274499E+00
     0.21312       0.69463  -.28408851191849E+00
     0.21312       0.70252  -.28801653920098E+00
     0.21312       0.71041  -.29013805216168E+00
     0.21312       0.71831  -.29049562152096E+00
     0.21312       0.72620  -.28901624532650E+00
     0.21312       0.73409  -.28549830380751E+00
     0.21312       0.74199  -.27959278458112E+00
     0.21312       0.74988  -.27077765562270E+00
     0.21312       0.75777  -.25832394925591E+00
     0.21312       0.76567  -.24125172318800E+00
     0.21312       0.77356  -.21827357231229E+00
     0.21312       0.78145  -.18772276596729E+00
     0.21312       0.78935  -.14746237040594E+00
     0.21312       0.79724  -.94770882571939E-01
     0.21312       0.80513  -.26198959248691E-01
     0.21312       0.81303  0.62609189510000E-01
     0.21312       0.82092  0.17713718195302E+00
     0.21312       0.82881  0.32426890333439E+00
     0.21312       0.83671  0.51262066889402E+00
     0.21312       0.84460  0.75294118643192E+00
     0.21312       0.85249  0.10585849263277E+01
     0.21312       0.86039  0.14460586316609E+01
     0.21312       0.86828  0.19356288322074E+01
     0.21312       0.87617  0.25519560247063E+01
     0.21312       0.88407  0.33246813910373E+01
     0.21312       0.89196  0.42888224238764E+01
     0.21312       0.89986  0.54847143715238E+01
     0.21312       0.90775  0.69570311905854E+01
     0.21312       0.91564  0.87520762962197E+01
     0.21312       0.92354  0.10911956028626E+02
     0.21312       0.93143  0.13463282782329E+02
     0.21312       0.93932  0.16396449841107E+02
     0.21312       0.94722  0.40000000000000E+11
     0.21312       0.95511  0.40000000000000E+11
     0.21312       0.96300  0.40000000000000E+11
     0.21312       0.97090  0.40000000000000E+11
     0.21312       0.97879  0.40000000000000E+11
     0.21312       0.98668  0.40000000000000E+11
     0.21312       0.99458  0.40000000000000E+11
     0.21312       1.00247  0.40000000000000E+11
     0.21312       1.01036  0.40000000000000E+11
     0.21312       1.01826  0.40000000000000E+11
     0.21312       1.02615  0.40000000000000E+11
     0.21312       1.03404  0.40000000000000E+11
     0.21312       1.04194  0.40000000000000E+11
     0.21312       1.04983  0.40000000000000E+11
     0.21312       1.05772  0.40000000000000E+11
     0.21312       1.06562  0.40000000000000E+11
     0.21312       1.07351  0.40000000000000E+11
     0.21312       1.08141  0.40000000000000E+11
     0.21312       1.08930  0.40000000000000E+11
     0.21312       1.09719  0.40000000000000E+11
     0.21312       1.10509  0.40000000000000E+11
     0.21312       1.11298  0.40000000000000E+11
     0.21312       1.12087  0.40000000000000E+11
     0.21312       1.12877  0.40000000000000E+11
     0.21312       1.13666  0.40000000000000E+11
     0.21312       1.14455  0.40000000000000E+11
     0.21312       1.15245  0.40000000000000E+11
     0.21312       1.16034  0.40000000000000E+11
     0.21312       1.16823  0.40000000000000E+11
     0.21312       1.17613  0.24008431149804E+03
     0.21312       1.18402  0.25249783442378E+03
     0.21312       1.19191  0.26774688595458E+03
     0.21312       1.19981  0.28709825226925E+03
     0.21312       1.20770  0.31195595496849E+03
     0.21312       1.21559  0.40000000000000E+11
     0.21312       1.22349  0.40000000000000E+11
     0.21312       1.23138  0.40000000000000E+11
     0.21312       1.23927  0.40000000000000E+11
     0.21312       1.24717  0.40000000000000E+11
     0.21312       1.25506  0.40000000000000E+11
     0.21312       1.26295  0.40000000000000E+11
     0.21312       1.27085  0.40000000000000E+11
     0.21312       1.27874  0.40000000000000E+11
     0.21312       1.28664  0.40000000000000E+11
     0.21312       1.29453  0.40000000000000E+11
     0.21312       1.30242  0.40000000000000E+11
     0.21312       1.31032  0.40000000000000E+11
     0.21312       1.31821  0.40000000000000E+11
     0.21312       1.32610  0.40000000000000E+11
     0.21312       1.33400  0.40000000000000E+11
     0.21312       1.34189  0.40000000000000E+11
     0.21312       1.34978  0.40000000000000E+11
     0.21312       1.35768  0.40000000000000E+11
     0.21312       1.36557  0.40000000000000E+11
     0.21312       1.37346  0.40000000000000E+11
     0.21312       1.38136  0.40000000000000E+11
     0.21312       1.38925  0.40000000000000E+11
     0.21312       1.39714  0.40000000000000E+11
     0.21312       1.40504  0.40000000000000E+11
     0.21312       1.41293  0.40000000000000E+11
     0.21312       1.42082  0.40000000000000E+11
     0.21312       1.42872  0.40000000000000E+11
     0.21312       1.43661  0.40000000000000E+11
     0.21312       1.44450  0.40000000000000E+11
     0.21312       1.45240  0.40000000000000E+11
     0.21312       1.46029  0.40000000000000E+11
     0.21312       1.46818  0.40000000000000E+11
     0.21312       1.47608  0.40000000000000E+11
     0.21312       1.48397  0.40000000000000E+11
     0.21312       1.49187  0.40000000000000E+11
     0.21312       1.49976  0.40000000000000E+11
     0.21312       1.50765  0.40000000000000E+11
     0.21312       1.51555  0.40000000000000E+11
     0.21312       1.52344  0.40000000000000E+11
     0.21312       1.53133  0.40000000000000E+11
     0.21312       1.53923  0.40000000000000E+11
     0.21312       1.54712  0.40000000000000E+11
     0.21312       1.55501  0.40000000000000E+11
     0.21312       1.56291  0.40000000000000E+11
     0.21312       1.57080  0.40000000000000E+11
     0.22102       0.00000  0.40000000000000E+11
     0.22102       0.00789  0.40000000000000E+11
     0.22102       0.01579  0.40000000000000E+11
     0.22102       0.02368  0.40000000000000E+11
     0.22102       0.03157  0.40000000000000E+11
     0.22102       0.03947  0.40000000000000E+11
     0.22102       0.04736  0.40000000000000E+11
     0.22102       0.05525  0.40000000000000E+11
     0.22102       0.06315  0.40000000000000E+11
     0.22102       0.07104  0.40000000000000E+11
     0.22102       0.07893  0.40000000000000E+11
     0.22102       0.08683  0.40000000000000E+11
     0.22102       0.09472  0.40000000000000E+11
     0.22102       0.10262  0.40000000000000E+11
     0.22102       0.11051  0.40000000000000E+11
     0.22102       0.11840  0.40000000000000E+11
     0.22102       0.12630  0.40000000000000E+11
     0.22102       0.13419  0.40000000000000E+11
     0.22102       0.14208  0.40000000000000E+11
     0.22102       0.14998  0.40000000000000E+11
     0.22102       0.15787  0.40000000000000E+11
     0.22102       0.16576  0.40000000000000E+11
     0.22102       0.17366  0.40000000000000E+11
     0.22102       0.18155  0.40000000000000E+11
     0.22102       0.18944  0.40000000000000E+11
     0.22102       0.19734  0.40000000000000E+11
     0.22102       0.20523  0.40000000000000E+11
     0.22102       0.21312  0.15026066605038E+03
     0.22102       0.22102  0.12533885177361E+03
     0.22102       0.22891  0.10491841346368E+03
     0.22102       0.23680  0.88211670099056E+02
     0.22102       0.24470  0.74548900307813E+02
     0.22102       0.25259  0.63370665032075E+02
     0.22102       0.26048  0.54215311582449E+02
     0.22102       0.26838  0.46704879965502E+02
     0.22102       0.27627  0.40531310525083E+02
     0.22102       0.28416  0.35443958844236E+02
     0.22102       0.29206  0.31238845784284E+02
     0.22102       0.29995  0.27749716295238E+02
     0.22102       0.30785  0.24840780844965E+02
     0.22102       0.31574  0.22400916609033E+02
     0.22102       0.32363  0.20339074672093E+02
     0.22102       0.33153  0.18580648057981E+02
     0.22102       0.33942  0.17064585365429E+02
     0.22102       0.34731  0.15741074111188E+02
     0.22102       0.35521  0.14569658658899E+02
     0.22102       0.36310  0.13517694603390E+02
     0.22102       0.37099  0.12559071306210E+02
     0.22102       0.37889  0.11673155164761E+02
     0.22102       0.38678  0.10843918041996E+02
     0.22102       0.39467  0.10059219675158E+02
     0.22102       0.40257  0.93102127736688E+01
     0.22102       0.41046  0.85908384539579E+01
     0.22102       0.41835  0.78973807416397E+01
     0.22102       0.42625  0.72280538166272E+01
     0.22102       0.43414  0.65826043806099E+01
     0.22102       0.44203  0.59619223006234E+01
     0.22102       0.44993  0.53676630427645E+01
     0.22102       0.45782  0.48018930502735E+01
     0.22102       0.46571  0.42667727691849E+01
     0.22102       0.47361  0.37642913404020E+01
     0.22102       0.48150  0.32960629696709E+01
     0.22102       0.48939  0.28631891507223E+01
     0.22102       0.49729  0.24661848070373E+01
     0.22102       0.50518  0.21049612570955E+01
     0.22102       0.51308  0.17788554012533E+01
     0.22102       0.52097  0.14866928667163E+01
     0.22102       0.52886  0.12268728333847E+01
     0.22102       0.53676  0.99746348081653E+00
     0.22102       0.54465  0.79629896181498E+00
     0.22102       0.55254  0.62107107998178E+00
     0.22102       0.56044  0.46941108629311E+00
     0.22102       0.56833  0.33895899010369E+00
     0.22102       0.57622  0.22741938693677E+00
     0.22102       0.58412  0.13260400640617E+00
     0.22102       0.59201  0.52462002389395E-01
     0.22102       0.59990  -.14900500180729E-01
     0.22102       0.60780  -.71209853056101E-01
     0.22102       0.61569  -.11802153239516E+00
     0.22102       0.62358  -.15672227336120E+00
     0.22102       0.63148  -.18853613633578E+00
     0.22102       0.63937  -.21453314466311E+00
     0.22102       0.64726  -.23563933810940E+00
     0.22102       0.65516  -.25264728045509E+00
     0.22102       0.66305  -.26622623182865E+00
     0.22102       0.67094  -.27693133970816E+00
     0.22102       0.67884  -.28521131356590E+00
     0.22102       0.68673  -.29141412553225E+00
     0.22102       0.69463  -.29579032270083E+00
     0.22102       0.70252  -.29849354529672E+00
     0.22102       0.71041  -.29957781778539E+00
     0.22102       0.71831  -.29899111496599E+00
     0.22102       0.72620  -.29656459869334E+00
     0.22102       0.73409  -.29199676813583E+00
     0.22102       0.74199  -.28483156087520E+00
     0.22102       0.74988  -.27442917566505E+00
     0.22102       0.75777  -.25992805098131E+00
     0.22102       0.76567  -.24019601650477E+00
     0.22102       0.77356  -.21376812736396E+00
     0.22102       0.78145  -.17876808513045E+00
     0.22102       0.78935  -.13280944181417E+00
     0.22102       0.79724  -.72871980147167E-01
     0.22102       0.80513  0.48522089949150E-02
     0.22102       0.81303  0.10514931330044E+00
     0.22102       0.82092  0.23401818413956E+00
     0.22102       0.82881  0.39895609964162E+00
     0.22102       0.83671  0.60930321760425E+00
     0.22102       0.84460  0.87665138937605E+00
     0.22102       0.85249  0.12153188815712E+01
     0.22102       0.86039  0.16428840999220E+01
     0.22102       0.86828  0.21807555915092E+01
     0.22102       0.87617  0.28547274494523E+01
     0.22102       0.88407  0.36954206708708E+01
     0.22102       0.89196  0.47384289231832E+01
     0.22102       0.89986  0.60238504459716E+01
     0.22102       0.90775  0.75946627063541E+01
     0.22102       0.91564  0.94930296500829E+01
     0.22102       0.92354  0.11753040605913E+02
     0.22102       0.93143  0.14387442670089E+02
     0.22102       0.93932  0.40000000000000E+11
     0.22102       0.94722  0.40000000000000E+11
     0.22102       0.95511  0.40000000000000E+11
     0.22102       0.96300  0.40000000000000E+11
     0.22102       0.97090  0.40000000000000E+11
     0.22102       0.97879  0.40000000000000E+11
     0.22102       0.98668  0.40000000000000E+11
     0.22102       0.99458  0.40000000000000E+11
     0.22102       1.00247  0.40000000000000E+11
     0.22102       1.01036  0.40000000000000E+11
     0.22102       1.01826  0.40000000000000E+11
     0.22102       1.02615  0.40000000000000E+11
     0.22102       1.03404  0.40000000000000E+11
     0.22102       1.04194  0.40000000000000E+11
     0.22102       1.04983  0.40000000000000E+11
     0.22102       1.05772  0.40000000000000E+11
     0.22102       1.06562  0.40000000000000E+11
     0.22102       1.07351  0.40000000000000E+11
     0.22102       1.08141  0.40000000000000E+11
     0.22102       1.08930  0.40000000000000E+11
     0.22102       1.09719  0.40000000000000E+11
     0.22102       1.10509  0.40000000000000E+11
     0.22102       1.11298  0.40000000000000E+11
     0.22102       1.12087  0.40000000000000E+11
     0.22102       1.12877  0.40000000000000E+11
     0.22102       1.13666  0.40000000000000E+11
     0.22102       1.14455  0.40000000000000E+11
     0.22102       1.15245  0.40000000000000E+11
     0.22102       1.16034  0.40000000000000E+11
     0.22102       1.16823  0.21819447933436E+03
     0.22102       1.17613  0.23074179398005E+03
     0.22102       1.18402  0.24601403330300E+03
     0.22102       1.19191  0.26516140828601E+03
     0.22102       1.19981  0.28947889622534E+03
     0.22102       1.20770  0.40000000000000E+11
     0.22102       1.21559  0.40000000000000E+11
     0.22102       1.22349  0.40000000000000E+11
     0.22102       1.23138  0.40000000000000E+11
     0.22102       1.23927  0.40000000000000E+11
     0.22102       1.24717  0.40000000000000E+11
     0.22102       1.25506  0.40000000000000E+11
     0.22102       1.26295  0.40000000000000E+11
     0.22102       1.27085  0.40000000000000E+11
     0.22102       1.27874  0.40000000000000E+11
     0.22102       1.28664  0.40000000000000E+11
     0.22102       1.29453  0.40000000000000E+11
     0.22102       1.30242  0.40000000000000E+11
     0.22102       1.31032  0.40000000000000E+11
     0.22102       1.31821  0.40000000000000E+11
     0.22102       1.32610  0.40000000000000E+11
     0.22102       1.33400  0.40000000000000E+11
     0.22102       1.34189  0.40000000000000E+11
     0.22102       1.34978  0.40000000000000E+11
     0.22102       1.35768  0.40000000000000E+11
     0.22102       1.36557  0.40000000000000E+11
     0.22102       1.37346  0.40000000000000E+11
     0.22102       1.38136  0.40000000000000E+11
     0.22102       1.38925  0.40000000000000E+11
     0.22102       1.39714  0.40000000000000E+11
     0.22102       1.40504  0.40000000000000E+11
     0.22102       1.41293  0.40000000000000E+11
     0.22102       1.42082  0.40000000000000E+11
     0.22102       1.42872  0.40000000000000E+11
     0.22102       1.43661  0.40000000000000E+11
     0.22102       1.44450  0.40000000000000E+11
     0.22102       1.45240  0.40000000000000E+11
     0.22102       1.46029  0.40000000000000E+11
     0.22102       1.46818  0.40000000000000E+11
     0.22102       1.47608  0.40000000000000E+11
     0.22102       1.48397  0.40000000000000E+11
     0.22102       1.49187  0.40000000000000E+11
     0.22102       1.49976  0.40000000000000E+11
     0.22102       1.50765  0.40000000000000E+11
     0.22102       1.51555  0.40000000000000E+11
     0.22102       1.52344  0.40000000000000E+11
     0.22102       1.53133  0.40000000000000E+11
     0.22102       1.53923  0.40000000000000E+11
     0.22102       1.54712  0.40000000000000E+11
     0.22102       1.55501  0.40000000000000E+11
     0.22102       1.56291  0.40000000000000E+11
     0.22102       1.57080  0.40000000000000E+11
     0.22891       0.00000  0.40000000000000E+11
     0.22891       0.00789  0.40000000000000E+11
     0.22891       0.01579  0.40000000000000E+11
     0.22891       0.02368  0.40000000000000E+11
     0.22891       0.03157  0.40000000000000E+11
     0.22891       0.03947  0.40000000000000E+11
     0.22891       0.04736  0.40000000000000E+11
     0.22891       0.05525  0.40000000000000E+11
     0.22891       0.06315  0.40000000000000E+11
     0.22891       0.07104  0.40000000000000E+11
     0.22891       0.07893  0.40000000000000E+11
     0.22891       0.08683  0.40000000000000E+11
     0.22891       0.09472  0.40000000000000E+11
     0.22891       0.10262  0.40000000000000E+11
     0.22891       0.11051  0.40000000000000E+11
     0.22891       0.11840  0.40000000000000E+11
     0.22891       0.12630  0.40000000000000E+11
     0.22891       0.13419  0.40000000000000E+11
     0.22891       0.14208  0.40000000000000E+11
     0.22891       0.14998  0.40000000000000E+11
     0.22891       0.15787  0.40000000000000E+11
     0.22891       0.16576  0.40000000000000E+11
     0.22891       0.17366  0.40000000000000E+11
     0.22891       0.18155  0.40000000000000E+11
     0.22891       0.18944  0.40000000000000E+11
     0.22891       0.19734  0.40000000000000E+11
     0.22891       0.20523  0.15010584124663E+03
     0.22891       0.21312  0.12527560263032E+03
     0.22891       0.22102  0.10491844304626E+03
     0.22891       0.22891  0.88255443695251E+02
     0.22891       0.23680  0.74622342719088E+02
     0.22891       0.24470  0.63463279158602E+02
     0.22891       0.25259  0.54319105827619E+02
     0.22891       0.26048  0.46813722136733E+02
     0.22891       0.26838  0.40640487579572E+02
     0.22891       0.27627  0.35549830337692E+02
     0.22891       0.28416  0.31338546817216E+02
     0.22891       0.29206  0.27840903470892E+02
     0.22891       0.29995  0.24921430987242E+02
     0.22891       0.30785  0.22469190124753E+02
     0.22891       0.31574  0.20393249549099E+02
     0.22891       0.32363  0.18619121293852E+02
     0.22891       0.33153  0.17085929542400E+02
     0.22891       0.33942  0.15744130100107E+02
     0.22891       0.34731  0.14553642211699E+02
     0.22891       0.35521  0.13482295100794E+02
     0.22891       0.36310  0.12504524607170E+02
     0.22891       0.37099  0.11600278276043E+02
     0.22891       0.37889  0.10754099924144E+02
     0.22891       0.38678  0.99543687988165E+01
     0.22891       0.39467  0.91926672557776E+01
     0.22891       0.40257  0.84632483339819E+01
     0.22891       0.41046  0.77625740914265E+01
     0.22891       0.41835  0.70888989727719E+01
     0.22891       0.42625  0.64418798017530E+01
     0.22891       0.43414  0.58222036228929E+01
     0.22891       0.44203  0.52312341654364E+01
     0.22891       0.44993  0.46706849417593E+01
     0.22891       0.45782  0.41423305804496E+01
     0.22891       0.46571  0.36477677406099E+01
     0.22891       0.47361  0.31882336506642E+01
     0.22891       0.48150  0.27644853012351E+01
     0.22891       0.48939  0.23767370030603E+01
     0.22891       0.49729  0.20246495091157E+01
     0.22891       0.50518  0.17073608418097E+01
     0.22891       0.51308  0.14235475448404E+01
     0.22891       0.52097  0.11715051267569E+01
     0.22891       0.52886  0.94923761021874E+00
     0.22891       0.53676  0.75454791541803E+00
     0.22891       0.54465  0.58512289186247E+00
     0.22891       0.55254  0.43860886263776E+00
     0.22891       0.56044  0.31267535754922E+00
     0.22891       0.56833  0.20506618101753E+00
     0.22891       0.57622  0.11363805768596E+00
     0.22891       0.58412  0.36387845056716E-01
     0.22891       0.59201  -.28530251008448E-01
     0.22891       0.59990  -.82795812446338E-01
     0.22891       0.60780  -.12792001526748E+00
     0.22891       0.61569  -.16524850524248E+00
     0.22891       0.62358  -.19596789327329E+00
     0.22891       0.63148  -.22111460579658E+00
     0.22891       0.63937  -.24158501862749E+00
     0.22891       0.64726  -.25814598601807E+00
     0.22891       0.65516  -.27144503929461E+00
     0.22891       0.66305  -.28201966500213E+00
     0.22891       0.67094  -.29030517802045E+00
     0.22891       0.67884  -.29664077956105E+00
     0.22891       0.68673  -.30127343314091E+00
     0.22891       0.69463  -.30435920350638E+00
     0.22891       0.70252  -.30596168352831E+00
     0.22891       0.71041  -.30604708092835E+00
     0.22891       0.71831  -.30447544781148E+00
     0.22891       0.72620  -.30098740757353E+00
     0.22891       0.73409  -.29518556067803E+00
     0.22891       0.74199  -.28650952660045E+00
     0.22891       0.74988  -.27420329632982E+00
     0.22891       0.75777  -.25727321985219E+00
     0.22891       0.76567  -.23443452764650E+00
     0.22891       0.77356  -.20404377734373E+00
     0.22891       0.78145  -.16401402293669E+00
     0.22891       0.78935  -.11170882858902E+00
     0.22891       0.79724  -.43810510992645E-01
     0.22891       0.80513  0.43842762042545E-01
     0.22891       0.81303  0.15645707472661E+00
     0.22891       0.82092  0.30052657838123E+00
     0.22891       0.82881  0.48412746314267E+00
     0.22891       0.83671  0.71726746535251E+00
     0.22891       0.84460  0.10122934238390E+01
     0.22891       0.85249  0.13843534241260E+01
     0.22891       0.86039  0.18518988744407E+01
     0.22891       0.86828  0.24371920620429E+01
     0.22891       0.87617  0.31667509865786E+01
     0.22891       0.88407  0.40716071489380E+01
     0.22891       0.89196  0.51871604362482E+01
     0.22891       0.89986  0.65522683435875E+01
     0.22891       0.90775  0.82069747606620E+01
     0.22891       0.91564  0.10187923745742E+02
     0.22891       0.92354  0.12519959035481E+02
     0.22891       0.93143  0.15201614717986E+02
     0.22891       0.93932  0.40000000000000E+11
     0.22891       0.94722  0.40000000000000E+11
     0.22891       0.95511  0.40000000000000E+11
     0.22891       0.96300  0.40000000000000E+11
     0.22891       0.97090  0.40000000000000E+11
     0.22891       0.97879  0.40000000000000E+11
     0.22891       0.98668  0.40000000000000E+11
     0.22891       0.99458  0.40000000000000E+11
     0.22891       1.00247  0.40000000000000E+11
     0.22891       1.01036  0.40000000000000E+11
     0.22891       1.01826  0.40000000000000E+11
     0.22891       1.02615  0.40000000000000E+11
     0.22891       1.03404  0.40000000000000E+11
     0.22891       1.04194  0.40000000000000E+11
     0.22891       1.04983  0.40000000000000E+11
     0.22891       1.05772  0.40000000000000E+11
     0.22891       1.06562  0.40000000000000E+11
     0.22891       1.07351  0.40000000000000E+11
     0.22891       1.08141  0.40000000000000E+11
     0.22891       1.08930  0.40000000000000E+11
     0.22891       1.09719  0.40000000000000E+11
     0.22891       1.10509  0.40000000000000E+11
     0.22891       1.11298  0.40000000000000E+11
     0.22891       1.12087  0.40000000000000E+11
     0.22891       1.12877  0.40000000000000E+11
     0.22891       1.13666  0.40000000000000E+11
     0.22891       1.14455  0.40000000000000E+11
     0.22891       1.15245  0.40000000000000E+11
     0.22891       1.16034  0.19776973806770E+03
     0.22891       1.16823  0.21029523299831E+03
     0.22891       1.17613  0.22544911596625E+03
     0.22891       1.18402  0.24427326226806E+03
     0.22891       1.19191  0.26795742412543E+03
     0.22891       1.19981  0.29779273101231E+03
     0.22891       1.20770  0.40000000000000E+11
     0.22891       1.21559  0.40000000000000E+11
     0.22891       1.22349  0.40000000000000E+11
     0.22891       1.23138  0.40000000000000E+11
     0.22891       1.23927  0.40000000000000E+11
     0.22891       1.24717  0.40000000000000E+11
     0.22891       1.25506  0.40000000000000E+11
     0.22891       1.26295  0.40000000000000E+11
     0.22891       1.27085  0.40000000000000E+11
     0.22891       1.27874  0.40000000000000E+11
     0.22891       1.28664  0.40000000000000E+11
     0.22891       1.29453  0.40000000000000E+11
     0.22891       1.30242  0.40000000000000E+11
     0.22891       1.31032  0.40000000000000E+11
     0.22891       1.31821  0.40000000000000E+11
     0.22891       1.32610  0.40000000000000E+11
     0.22891       1.33400  0.40000000000000E+11
     0.22891       1.34189  0.40000000000000E+11
     0.22891       1.34978  0.40000000000000E+11
     0.22891       1.35768  0.40000000000000E+11
     0.22891       1.36557  0.40000000000000E+11
     0.22891       1.37346  0.40000000000000E+11
     0.22891       1.38136  0.40000000000000E+11
     0.22891       1.38925  0.40000000000000E+11
     0.22891       1.39714  0.40000000000000E+11
     0.22891       1.40504  0.40000000000000E+11
     0.22891       1.41293  0.40000000000000E+11
     0.22891       1.42082  0.40000000000000E+11
     0.22891       1.42872  0.40000000000000E+11
     0.22891       1.43661  0.40000000000000E+11
     0.22891       1.44450  0.40000000000000E+11
     0.22891       1.45240  0.40000000000000E+11
     0.22891       1.46029  0.40000000000000E+11
     0.22891       1.46818  0.40000000000000E+11
     0.22891       1.47608  0.40000000000000E+11
     0.22891       1.48397  0.40000000000000E+11
     0.22891       1.49187  0.40000000000000E+11
     0.22891       1.49976  0.40000000000000E+11
     0.22891       1.50765  0.40000000000000E+11
     0.22891       1.51555  0.40000000000000E+11
     0.22891       1.52344  0.40000000000000E+11
     0.22891       1.53133  0.40000000000000E+11
     0.22891       1.53923  0.40000000000000E+11
     0.22891       1.54712  0.40000000000000E+11
     0.22891       1.55501  0.40000000000000E+11
     0.22891       1.56291  0.40000000000000E+11
     0.22891       1.57080  0.40000000000000E+11
     0.23680       0.00000  0.40000000000000E+11
     0.23680       0.00789  0.40000000000000E+11
     0.23680       0.01579  0.40000000000000E+11
     0.23680       0.02368  0.40000000000000E+11
     0.23680       0.03157  0.40000000000000E+11
     0.23680       0.03947  0.40000000000000E+11
     0.23680       0.04736  0.40000000000000E+11
     0.23680       0.05525  0.40000000000000E+11
     0.23680       0.06315  0.40000000000000E+11
     0.23680       0.07104  0.40000000000000E+11
     0.23680       0.07893  0.40000000000000E+11
     0.23680       0.08683  0.40000000000000E+11
     0.23680       0.09472  0.40000000000000E+11
     0.23680       0.10262  0.40000000000000E+11
     0.23680       0.11051  0.40000000000000E+11
     0.23680       0.11840  0.40000000000000E+11
     0.23680       0.12630  0.40000000000000E+11
     0.23680       0.13419  0.40000000000000E+11
     0.23680       0.14208  0.40000000000000E+11
     0.23680       0.14998  0.40000000000000E+11
     0.23680       0.15787  0.40000000000000E+11
     0.23680       0.16576  0.40000000000000E+11
     0.23680       0.17366  0.40000000000000E+11
     0.23680       0.18155  0.40000000000000E+11
     0.23680       0.18944  0.40000000000000E+11
     0.23680       0.19734  0.14979579339809E+03
     0.23680       0.20523  0.12508566757274E+03
     0.23680       0.21312  0.10481366447382E+03
     0.23680       0.22102  0.88211728235694E+02
     0.23680       0.22891  0.74622371273141E+02
     0.23680       0.23680  0.63494129968743E+02
     0.23680       0.24470  0.54370885058128E+02
     0.23680       0.25259  0.46878749662611E+02
     0.23680       0.26048  0.40712765800366E+02
     0.23680       0.26838  0.35624647896378E+02
     0.23680       0.27627  0.31412149838067E+02
     0.23680       0.28416  0.27910214706297E+02
     0.23680       0.29206  0.24983820893099E+02
     0.23680       0.29995  0.22522310974433E+02
     0.23680       0.30785  0.20434940652645E+02
     0.23680       0.31574  0.18647385317673E+02
     0.23680       0.32363  0.17098970628478E+02
     0.23680       0.33153  0.15740436585424E+02
     0.23680       0.33942  0.14532091853706E+02
     0.23680       0.34731  0.13442259529996E+02
     0.23680       0.35521  0.12445952149621E+02
     0.23680       0.36310  0.11523739542080E+02
     0.23680       0.37099  0.10660787448054E+02
     0.23680       0.37889  0.98460492395972E+01
     0.23680       0.38678  0.90715911208761E+01
     0.23680       0.39467  0.83320271059878E+01
     0.23680       0.40257  0.76240376389491E+01
     0.23680       0.41046  0.69459471458969E+01
     0.23680       0.41835  0.62973413260432E+01
     0.23680       0.42625  0.56787131708750E+01
     0.23680       0.43414  0.50911352861755E+01
     0.23680       0.44203  0.45359629174471E+01
     0.23680       0.44993  0.40145757878501E+01
     0.23680       0.45782  0.35281671594934E+01
     0.23680       0.46571  0.30775860560710E+01
     0.23680       0.47361  0.26632344963209E+01
     0.23680       0.48150  0.22850171298643E+01
     0.23680       0.48939  0.19423368414358E+01
     0.23680       0.49729  0.16341272921251E+01
     0.23680       0.50518  0.13589121814963E+01
     0.23680       0.51308  0.11148811103648E+01
     0.23680       0.52097  0.89997298462191E+00
     0.23680       0.52886  0.71195954873613E+00
     0.23680       0.53676  0.54852352397730E+00
     0.23680       0.54465  0.40732767821887E+00
     0.23680       0.55254  0.28607279094070E+00
     0.23680       0.56044  0.18254380407962E+00
     0.23680       0.56833  0.94644439551735E-01
     0.23680       0.57622  0.20421236668197E-01
     0.23680       0.58412  -.41921637073275E-01
     0.23680       0.59201  -.94015263405548E-01
     0.23680       0.59990  -.13732497354227E+00
     0.23680       0.60780  -.17315398537544E+00
     0.23680       0.61569  -.20265033504544E+00
     0.23680       0.62358  -.22681593448234E+00
     0.23680       0.63148  -.24651676764497E+00
     0.23680       0.63937  -.26249341004401E+00
     0.23680       0.64726  -.27537120857870E+00
     0.23680       0.65516  -.28566958605658E+00
     0.23680       0.66305  -.29381003435590E+00
     0.23680       0.67094  -.30012243122392E+00
     0.23680       0.67884  -.30484935828268E+00
     0.23680       0.68673  -.30814811221390E+00
     0.23680       0.69463  -.31009008726305E+00
     0.23680       0.70252  -.31065716437345E+00
     0.23680       0.71041  -.30973466872416E+00
     0.23680       0.71831  -.30710035039737E+00
     0.23680       0.72620  -.30240869838860E+00
     0.23680       0.73409  -.29516971112261E+00
     0.23680       0.74199  -.28472101099271E+00
     0.23680       0.74988  -.27019189947075E+00
     0.23680       0.75777  -.25045759622099E+00
     0.23680       0.76567  -.22408148453758E+00
     0.23680       0.77356  -.18924269324672E+00
     0.23680       0.78145  -.14364578479232E+00
     0.23680       0.78935  -.84408704411541E-01
     0.23680       0.79724  -.79245094020842E-02
     0.23680       0.80513  0.90308193227559E-01
     0.23680       0.81303  0.21589159711131E+00
     0.23680       0.82092  0.37577738055701E+00
     0.23680       0.82881  0.57856259294160E+00
     0.23680       0.83671  0.83483563443968E+00
     0.23680       0.84460  0.11575710178546E+01
     0.23680       0.85249  0.15625637108351E+01
     0.23680       0.86039  0.20688799887917E+01
     0.23680       0.86828  0.26992783500124E+01
     0.23680       0.87617  0.34805157803088E+01
     0.23680       0.88407  0.44433934778054E+01
     0.23680       0.89196  0.56223003680975E+01
     0.23680       0.89986  0.70538659652266E+01
     0.23680       0.90775  0.87741148082090E+01
     0.23680       0.91564  0.10813197795582E+02
     0.23680       0.92354  0.13186340397406E+02
     0.23680       0.93143  0.15879099291256E+02
     0.23680       0.93932  0.40000000000000E+11
     0.23680       0.94722  0.40000000000000E+11
     0.23680       0.95511  0.40000000000000E+11
     0.23680       0.96300  0.40000000000000E+11
     0.23680       0.97090  0.40000000000000E+11
     0.23680       0.97879  0.40000000000000E+11
     0.23680       0.98668  0.40000000000000E+11
     0.23680       0.99458  0.40000000000000E+11
     0.23680       1.00247  0.40000000000000E+11
     0.23680       1.01036  0.40000000000000E+11
     0.23680       1.01826  0.40000000000000E+11
     0.23680       1.02615  0.40000000000000E+11
     0.23680       1.03404  0.40000000000000E+11
     0.23680       1.04194  0.40000000000000E+11
     0.23680       1.04983  0.40000000000000E+11
     0.23680       1.05772  0.40000000000000E+11
     0.23680       1.06562  0.40000000000000E+11
     0.23680       1.07351  0.40000000000000E+11
     0.23680       1.08141  0.40000000000000E+11
     0.23680       1.08930  0.40000000000000E+11
     0.23680       1.09719  0.40000000000000E+11
     0.23680       1.10509  0.40000000000000E+11
     0.23680       1.11298  0.40000000000000E+11
     0.23680       1.12087  0.40000000000000E+11
     0.23680       1.12877  0.40000000000000E+11
     0.23680       1.13666  0.40000000000000E+11
     0.23680       1.14455  0.40000000000000E+11
     0.23680       1.15245  0.17880057819492E+03
     0.23680       1.16034  0.19116766892017E+03
     0.23680       1.16823  0.20607549560455E+03
     0.23680       1.17613  0.22446644946320E+03
     0.23680       1.18402  0.24743022095439E+03
     0.23680       1.19191  0.27616823300152E+03
     0.23680       1.19981  0.40000000000000E+11
     0.23680       1.20770  0.40000000000000E+11
     0.23680       1.21559  0.40000000000000E+11
     0.23680       1.22349  0.40000000000000E+11
     0.23680       1.23138  0.40000000000000E+11
     0.23680       1.23927  0.40000000000000E+11
     0.23680       1.24717  0.40000000000000E+11
     0.23680       1.25506  0.40000000000000E+11
     0.23680       1.26295  0.40000000000000E+11
     0.23680       1.27085  0.40000000000000E+11
     0.23680       1.27874  0.40000000000000E+11
     0.23680       1.28664  0.40000000000000E+11
     0.23680       1.29453  0.40000000000000E+11
     0.23680       1.30242  0.40000000000000E+11
     0.23680       1.31032  0.40000000000000E+11
     0.23680       1.31821  0.40000000000000E+11
     0.23680       1.32610  0.40000000000000E+11
     0.23680       1.33400  0.40000000000000E+11
     0.23680       1.34189  0.40000000000000E+11
     0.23680       1.34978  0.40000000000000E+11
     0.23680       1.35768  0.40000000000000E+11
     0.23680       1.36557  0.40000000000000E+11
     0.23680       1.37346  0.40000000000000E+11
     0.23680       1.38136  0.40000000000000E+11
     0.23680       1.38925  0.40000000000000E+11
     0.23680       1.39714  0.40000000000000E+11
     0.23680       1.40504  0.40000000000000E+11
     0.23680       1.41293  0.40000000000000E+11
     0.23680       1.42082  0.40000000000000E+11
     0.23680       1.42872  0.40000000000000E+11
     0.23680       1.43661  0.40000000000000E+11
     0.23680       1.44450  0.40000000000000E+11
     0.23680       1.45240  0.40000000000000E+11
     0.23680       1.46029  0.40000000000000E+11
     0.23680       1.46818  0.40000000000000E+11
     0.23680       1.47608  0.40000000000000E+11
     0.23680       1.48397  0.40000000000000E+11
     0.23680       1.49187  0.40000000000000E+11
     0.23680       1.49976  0.40000000000000E+11
     0.23680       1.50765  0.40000000000000E+11
     0.23680       1.51555  0.40000000000000E+11
     0.23680       1.52344  0.40000000000000E+11
     0.23680       1.53133  0.40000000000000E+11
     0.23680       1.53923  0.40000000000000E+11
     0.23680       1.54712  0.40000000000000E+11
     0.23680       1.55501  0.40000000000000E+11
     0.23680       1.56291  0.40000000000000E+11
     0.23680       1.57080  0.40000000000000E+11
     0.24470       0.00000  0.40000000000000E+11
     0.24470       0.00789  0.40000000000000E+11
     0.24470       0.01579  0.40000000000000E+11
     0.24470       0.02368  0.40000000000000E+11
     0.24470       0.03157  0.40000000000000E+11
     0.24470       0.03947  0.40000000000000E+11
     0.24470       0.04736  0.40000000000000E+11
     0.24470       0.05525  0.40000000000000E+11
     0.24470       0.06315  0.40000000000000E+11
     0.24470       0.07104  0.40000000000000E+11
     0.24470       0.07893  0.40000000000000E+11
     0.24470       0.08683  0.40000000000000E+11
     0.24470       0.09472  0.40000000000000E+11
     0.24470       0.10262  0.40000000000000E+11
     0.24470       0.11051  0.40000000000000E+11
     0.24470       0.11840  0.40000000000000E+11
     0.24470       0.12630  0.40000000000000E+11
     0.24470       0.13419  0.40000000000000E+11
     0.24470       0.14208  0.40000000000000E+11
     0.24470       0.14998  0.40000000000000E+11
     0.24470       0.15787  0.40000000000000E+11
     0.24470       0.16576  0.40000000000000E+11
     0.24470       0.17366  0.40000000000000E+11
     0.24470       0.18155  0.40000000000000E+11
     0.24470       0.18944  0.14932979317501E+03
     0.24470       0.19734  0.12476866750990E+03
     0.24470       0.20523  0.10460387420704E+03
     0.24470       0.21312  0.88080426123909E+02
     0.24470       0.22102  0.74548985813860E+02
     0.24470       0.22891  0.63463335082063E+02
     0.24470       0.23680  0.54370912427537E+02
     0.24470       0.24470  0.46900394557449E+02
     0.24470       0.25259  0.40748760665439E+02
     0.24470       0.26048  0.35669217182920E+02
     0.24470       0.26838  0.31460653067871E+02
     0.24470       0.27627  0.27958842936906E+02
     0.24470       0.28416  0.25029343335930E+02
     0.24470       0.29206  0.22561881200086E+02
     0.24470       0.29995  0.20465972244191E+02
     0.24470       0.30785  0.18667500431563E+02
     0.24470       0.31574  0.17106015828880E+02
     0.24470       0.32363  0.15732551493539E+02
     0.24470       0.33153  0.14507809601703E+02
     0.24470       0.33942  0.13400614923219E+02
     0.24470       0.34731  0.12386574237540E+02
     0.24470       0.35521  0.11446909624248E+02
     0.24470       0.36310  0.10567450386216E+02
     0.24470       0.37099  0.97377739157568E+01
     0.24470       0.37889  0.89504835454390E+01
     0.24470       0.38678  0.82006058835909E+01
     0.24470       0.39467  0.74850855273944E+01
     0.24470       0.40257  0.68023540517959E+01
     0.24470       0.41046  0.61519534320357E+01
     0.24470       0.41835  0.55342004459773E+01
     0.24470       0.42625  0.49498860340444E+01
     0.24470       0.43414  0.44000099636129E+01
     0.24470       0.44203  0.38855550327240E+01
     0.24470       0.44993  0.34073060141165E+01
     0.24470       0.45782  0.29657170143886E+01
     0.24470       0.46571  0.25608278569514E+01
     0.24470       0.47361  0.21922265678289E+01
     0.24470       0.48150  0.18590519427797E+01
     0.24470       0.48939  0.15600280536925E+01
     0.24470       0.49729  0.12935216048267E+01
     0.24470       0.50518  0.10576131863597E+01
     0.24470       0.51308  0.85017443606648E+00
     0.24470       0.52097  0.66894459070755E+00
     0.24470       0.52886  0.51160158584214E+00
     0.24470       0.53676  0.37582450843563E+00
     0.24470       0.54465  0.25934566183481E+00
     0.24470       0.55254  0.15999168298300E+00
     0.24470       0.56044  0.75714032183870E-01
     0.24470       0.56833  0.46097724387606E-02
     0.24470       0.57622  -.55066091527794E-01
     0.24470       0.58412  -.10489528455739E+00
     0.24470       0.59201  -.14629649477851E+00
     0.24470       0.59990  -.18052979975494E+00
     0.24470       0.60780  -.20870405030587E+00
     0.24470       0.61569  -.23178614006894E+00
     0.24470       0.62358  -.25061125761252E+00
     0.24470       0.63148  -.26589337782103E+00
     0.24470       0.63937  -.27823539116204E+00
     0.24470       0.64726  -.28813838816891E+00
     0.24470       0.65516  -.29600970971696E+00
     0.24470       0.66305  -.30216944084417E+00
     0.24470       0.67094  -.30685506726860E+00
     0.24470       0.67884  -.31022402991222E+00
     0.24470       0.68673  -.31235390395538E+00
     0.24470       0.69463  -.31323989494343E+00
     0.24470       0.70252  -.31278928419414E+00
     0.24470       0.71041  -.31081236723751E+00
     0.24470       0.71831  -.30700930932223E+00
     0.24470       0.72620  -.30095218725784E+00
     0.24470       0.73409  -.29206129231536E+00
     0.24470       0.74199  -.27957452928491E+00
     0.24470       0.74988  -.26250845668384E+00
     0.24470       0.75777  -.23960916783294E+00
     0.24470       0.76567  -.20929080952386E+00
     0.24470       0.77356  -.16955907623087E+00
     0.24470       0.78145  -.11791651360506E+00
     0.24470       0.78935  -.51245940280726E-01
     0.24470       0.79724  0.34332198673203E-01
     0.24470       0.80513  0.14363311040942E+00
     0.24470       0.81303  0.28261623353451E+00
     0.24470       0.82092  0.45863336400432E+00
     0.24470       0.82881  0.68071921295291E+00
     0.24470       0.83671  0.95992433154452E+00
     0.24470       0.84460  0.13096847860912E+01
     0.24470       0.85249  0.17462132645983E+01
     0.24470       0.86039  0.22888801151003E+01
     0.24470       0.86828  0.29605267246473E+01
     0.24470       0.87617  0.37876127147506E+01
     0.24470       0.88407  0.48000358205055E+01
     0.24470       0.89196  0.60303700811381E+01
     0.24470       0.89986  0.75121334805821E+01
     0.24470       0.90775  0.92765103970958E+01
     0.24470       0.91564  0.11346714042722E+02
     0.24470       0.92354  0.13728898361670E+02
     0.24470       0.93143  0.16398290415835E+02
     0.24470       0.93932  0.40000000000000E+11
     0.24470       0.94722  0.40000000000000E+11
     0.24470       0.95511  0.40000000000000E+11
     0.24470       0.96300  0.40000000000000E+11
     0.24470       0.97090  0.40000000000000E+11
     0.24470       0.97879  0.40000000000000E+11
     0.24470       0.98668  0.40000000000000E+11
     0.24470       0.99458  0.40000000000000E+11
     0.24470       1.00247  0.40000000000000E+11
     0.24470       1.01036  0.40000000000000E+11
     0.24470       1.01826  0.40000000000000E+11
     0.24470       1.02615  0.40000000000000E+11
     0.24470       1.03404  0.40000000000000E+11
     0.24470       1.04194  0.40000000000000E+11
     0.24470       1.04983  0.40000000000000E+11
     0.24470       1.05772  0.40000000000000E+11
     0.24470       1.06562  0.40000000000000E+11
     0.24470       1.07351  0.40000000000000E+11
     0.24470       1.08141  0.40000000000000E+11
     0.24470       1.08930  0.40000000000000E+11
     0.24470       1.09719  0.40000000000000E+11
     0.24470       1.10509  0.40000000000000E+11
     0.24470       1.11298  0.40000000000000E+11
     0.24470       1.12087  0.40000000000000E+11
     0.24470       1.12877  0.40000000000000E+11
     0.24470       1.13666  0.40000000000000E+11
     0.24470       1.14455  0.16126028314871E+03
     0.24470       1.15245  0.17335279772461E+03
     0.24470       1.16034  0.18790284562650E+03
     0.24470       1.16823  0.20576241020504E+03
     0.24470       1.17613  0.22792722160263E+03
     0.24470       1.18402  0.25551010168550E+03
     0.24470       1.19191  0.40000000000000E+11
     0.24470       1.19981  0.40000000000000E+11
     0.24470       1.20770  0.40000000000000E+11
     0.24470       1.21559  0.40000000000000E+11
     0.24470       1.22349  0.40000000000000E+11
     0.24470       1.23138  0.40000000000000E+11
     0.24470       1.23927  0.40000000000000E+11
     0.24470       1.24717  0.40000000000000E+11
     0.24470       1.25506  0.40000000000000E+11
     0.24470       1.26295  0.40000000000000E+11
     0.24470       1.27085  0.40000000000000E+11
     0.24470       1.27874  0.40000000000000E+11
     0.24470       1.28664  0.40000000000000E+11
     0.24470       1.29453  0.40000000000000E+11
     0.24470       1.30242  0.40000000000000E+11
     0.24470       1.31032  0.40000000000000E+11
     0.24470       1.31821  0.40000000000000E+11
     0.24470       1.32610  0.40000000000000E+11
     0.24470       1.33400  0.40000000000000E+11
     0.24470       1.34189  0.40000000000000E+11
     0.24470       1.34978  0.40000000000000E+11
     0.24470       1.35768  0.40000000000000E+11
     0.24470       1.36557  0.40000000000000E+11
     0.24470       1.37346  0.40000000000000E+11
     0.24470       1.38136  0.40000000000000E+11
     0.24470       1.38925  0.40000000000000E+11
     0.24470       1.39714  0.40000000000000E+11
     0.24470       1.40504  0.40000000000000E+11
     0.24470       1.41293  0.40000000000000E+11
     0.24470       1.42082  0.40000000000000E+11
     0.24470       1.42872  0.40000000000000E+11
     0.24470       1.43661  0.40000000000000E+11
     0.24470       1.44450  0.40000000000000E+11
     0.24470       1.45240  0.40000000000000E+11
     0.24470       1.46029  0.40000000000000E+11
     0.24470       1.46818  0.40000000000000E+11
     0.24470       1.47608  0.40000000000000E+11
     0.24470       1.48397  0.40000000000000E+11
     0.24470       1.49187  0.40000000000000E+11
     0.24470       1.49976  0.40000000000000E+11
     0.24470       1.50765  0.40000000000000E+11
     0.24470       1.51555  0.40000000000000E+11
     0.24470       1.52344  0.40000000000000E+11
     0.24470       1.53133  0.40000000000000E+11
     0.24470       1.53923  0.40000000000000E+11
     0.24470       1.54712  0.40000000000000E+11
     0.24470       1.55501  0.40000000000000E+11
     0.24470       1.56291  0.40000000000000E+11
     0.24470       1.57080  0.40000000000000E+11
     0.25259       0.00000  0.40000000000000E+11
     0.25259       0.00789  0.40000000000000E+11
     0.25259       0.01579  0.40000000000000E+11
     0.25259       0.02368  0.40000000000000E+11
     0.25259       0.03157  0.40000000000000E+11
     0.25259       0.03947  0.40000000000000E+11
     0.25259       0.04736  0.40000000000000E+11
     0.25259       0.05525  0.40000000000000E+11
     0.25259       0.06315  0.40000000000000E+11
     0.25259       0.07104  0.40000000000000E+11
     0.25259       0.07893  0.40000000000000E+11
     0.25259       0.08683  0.40000000000000E+11
     0.25259       0.09472  0.40000000000000E+11
     0.25259       0.10262  0.40000000000000E+11
     0.25259       0.11051  0.40000000000000E+11
     0.25259       0.11840  0.40000000000000E+11
     0.25259       0.12630  0.40000000000000E+11
     0.25259       0.13419  0.40000000000000E+11
     0.25259       0.14208  0.40000000000000E+11
     0.25259       0.14998  0.40000000000000E+11
     0.25259       0.15787  0.40000000000000E+11
     0.25259       0.16576  0.40000000000000E+11
     0.25259       0.17366  0.40000000000000E+11
     0.25259       0.18155  0.14870676228855E+03
     0.25259       0.18944  0.12432398199902E+03
     0.25259       0.19734  0.10428867357020E+03
     0.25259       0.20523  0.87861249934487E+02
     0.25259       0.21312  0.74401978296253E+02
     0.25259       0.22102  0.63370776569016E+02
     0.25259       0.22891  0.54319187781975E+02
     0.25259       0.23680  0.46878803062914E+02
     0.25259       0.24470  0.40748786696334E+02
     0.25259       0.25259  0.35684034612486E+02
     0.25259       0.26048  0.31484742414278E+02
     0.25259       0.26838  0.27987668974012E+02
     0.25259       0.27627  0.25059080868311E+02
     0.25259       0.28416  0.22589195548299E+02
     0.25259       0.29206  0.20487865485765E+02
     0.25259       0.29995  0.18681230287208E+02
     0.25259       0.30785  0.17109085696005E+02
     0.25259       0.31574  0.15722760751689E+02
     0.25259       0.32363  0.14483345273424E+02
     0.25259       0.33153  0.13360160702367E+02
     0.25259       0.33942  0.12329411756128E+02
     0.25259       0.34731  0.11372989786573E+02
     0.25259       0.35521  0.10477418970704E+02
     0.25259       0.36310  0.96329440550868E+01
     0.25259       0.37099  0.88327564526251E+01
     0.25259       0.37889  0.80723487285195E+01
     0.25259       0.38678  0.73489805804146E+01
     0.25259       0.39467  0.66612356074360E+01
     0.25259       0.40257  0.60086487016844E+01
     0.25259       0.41046  0.53913881007843E+01
     0.25259       0.41835  0.48099821761596E+01
     0.25259       0.42625  0.42650868527064E+01
     0.25259       0.43414  0.37572936451683E+01
     0.25259       0.44203  0.32869800112294E+01
     0.25259       0.44993  0.28542032437359E+01
     0.25259       0.45782  0.24586371718464E+01
     0.25259       0.46571  0.20995484073109E+01
     0.25259       0.47361  0.17758065391245E+01
     0.25259       0.48150  0.14859210582021E+01
     0.25259       0.48939  0.12280970914419E+01
     0.25259       0.49729  0.10003022015368E+01
     0.25259       0.50518  0.80033736983154E+00
     0.25259       0.51308  0.62590656609327E+00
     0.25259       0.52097  0.47468077025584E+00
     0.25259       0.52886  0.34435374481799E+00
     0.25259       0.53676  0.23268812538746E+00
     0.25259       0.54465  0.13755142666170E+00
     0.25259       0.55254  0.56942329005691E-01
     0.25259       0.56044  -.10991870210328E-01
     0.25259       0.56833  -.67945451820305E-01
     0.25259       0.57622  -.11545079398411E+00
     0.25259       0.58412  -.15487988428075E+00
     0.25259       0.59201  -.18744957033244E+00
     0.25259       0.59990  -.21422942173544E+00
     0.25259       0.60780  -.23615122745456E+00
     0.25259       0.61569  -.25401930899882E+00
     0.25259       0.62358  -.26852097743447E+00
     0.25259       0.63148  -.28023659334977E+00
     0.25259       0.63937  -.28964879869431E+00
     0.25259       0.64726  -.29715057596454E+00
     0.25259       0.65516  -.30305185309224E+00
     0.25259       0.66305  -.30758441205867E+00
     0.25259       0.67094  -.31090487641720E+00
     0.25259       0.67884  -.31309554812276E+00
     0.25259       0.68673  -.31416283744935E+00
     0.25259       0.69463  -.31403298079606E+00
     0.25259       0.70252  -.31254466855000E+00
     0.25259       0.71041  -.30943810679590E+00
     0.25259       0.71831  -.30433990966179E+00
     0.25259       0.72620  -.29674305989706E+00
     0.25259       0.73409  -.28598097984462E+00
     0.25259       0.74199  -.27119451913352E+00
     0.25259       0.74988  -.25129038557156E+00
     0.25259       0.75777  -.22488921988355E+00
     0.25259       0.76567  -.19026114459463E+00
     0.25259       0.77356  -.14524621031733E+00
     0.25259       0.78145  -.87156737771484E-01
     0.25259       0.78935  -.12658148062449E-01
     0.25259       0.79724  0.82375446530773E-01
     0.25259       0.80513  0.20303474098108E+00
     0.25259       0.81303  0.35558141392770E+00
     0.25259       0.82092  0.54768963287036E+00
     0.25259       0.82881  0.78872346568714E+00
     0.25259       0.83671  0.10900468676605E+01
     0.25259       0.84460  0.14653561215480E+01
     0.25259       0.85249  0.19310133963783E+01
     0.25259       0.86039  0.25063422613781E+01
     0.25259       0.86828  0.32138185061914E+01
     0.25259       0.87617  0.40790484723771E+01
     0.25259       0.88407  0.51303674124310E+01
     0.25259       0.89196  0.63978070530886E+01
     0.25259       0.89986  0.79110711249146E+01
     0.25259       0.90775  0.96960228865496E+01
     0.25259       0.91564  0.11769047974922E+02
     0.25259       0.92354  0.14128561214686E+02
     0.25259       0.93143  0.40000000000000E+11
     0.25259       0.93932  0.40000000000000E+11
     0.25259       0.94722  0.40000000000000E+11
     0.25259       0.95511  0.40000000000000E+11
     0.25259       0.96300  0.40000000000000E+11
     0.25259       0.97090  0.40000000000000E+11
     0.25259       0.97879  0.40000000000000E+11
     0.25259       0.98668  0.40000000000000E+11
     0.25259       0.99458  0.40000000000000E+11
     0.25259       1.00247  0.40000000000000E+11
     0.25259       1.01036  0.40000000000000E+11
     0.25259       1.01826  0.40000000000000E+11
     0.25259       1.02615  0.40000000000000E+11
     0.25259       1.03404  0.40000000000000E+11
     0.25259       1.04194  0.40000000000000E+11
     0.25259       1.04983  0.40000000000000E+11
     0.25259       1.05772  0.40000000000000E+11
     0.25259       1.06562  0.40000000000000E+11
     0.25259       1.07351  0.40000000000000E+11
     0.25259       1.08141  0.40000000000000E+11
     0.25259       1.08930  0.40000000000000E+11
     0.25259       1.09719  0.40000000000000E+11
     0.25259       1.10509  0.40000000000000E+11
     0.25259       1.11298  0.40000000000000E+11
     0.25259       1.12087  0.40000000000000E+11
     0.25259       1.12877  0.13512322444694E+03
     0.25259       1.13666  0.14510749201330E+03
     0.25259       1.14455  0.15683001191483E+03
     0.25259       1.15245  0.17092775731732E+03
     0.25259       1.16034  0.18817126826137E+03
     0.25259       1.16823  0.20946897115536E+03
     0.25259       1.17613  0.23584761289593E+03
     0.25259       1.18402  0.26840091221275E+03
     0.25259       1.19191  0.40000000000000E+11
     0.25259       1.19981  0.40000000000000E+11
     0.25259       1.20770  0.40000000000000E+11
     0.25259       1.21559  0.40000000000000E+11
     0.25259       1.22349  0.40000000000000E+11
     0.25259       1.23138  0.40000000000000E+11
     0.25259       1.23927  0.40000000000000E+11
     0.25259       1.24717  0.40000000000000E+11
     0.25259       1.25506  0.40000000000000E+11
     0.25259       1.26295  0.40000000000000E+11
     0.25259       1.27085  0.40000000000000E+11
     0.25259       1.27874  0.40000000000000E+11
     0.25259       1.28664  0.40000000000000E+11
     0.25259       1.29453  0.40000000000000E+11
     0.25259       1.30242  0.40000000000000E+11
     0.25259       1.31032  0.40000000000000E+11
     0.25259       1.31821  0.40000000000000E+11
     0.25259       1.32610  0.40000000000000E+11
     0.25259       1.33400  0.40000000000000E+11
     0.25259       1.34189  0.40000000000000E+11
     0.25259       1.34978  0.40000000000000E+11
     0.25259       1.35768  0.40000000000000E+11
     0.25259       1.36557  0.40000000000000E+11
     0.25259       1.37346  0.40000000000000E+11
     0.25259       1.38136  0.40000000000000E+11
     0.25259       1.38925  0.40000000000000E+11
     0.25259       1.39714  0.40000000000000E+11
     0.25259       1.40504  0.40000000000000E+11
     0.25259       1.41293  0.40000000000000E+11
     0.25259       1.42082  0.40000000000000E+11
     0.25259       1.42872  0.40000000000000E+11
     0.25259       1.43661  0.40000000000000E+11
     0.25259       1.44450  0.40000000000000E+11
     0.25259       1.45240  0.40000000000000E+11
     0.25259       1.46029  0.40000000000000E+11
     0.25259       1.46818  0.40000000000000E+11
     0.25259       1.47608  0.40000000000000E+11
     0.25259       1.48397  0.40000000000000E+11
     0.25259       1.49187  0.40000000000000E+11
     0.25259       1.49976  0.40000000000000E+11
     0.25259       1.50765  0.40000000000000E+11
     0.25259       1.51555  0.40000000000000E+11
     0.25259       1.52344  0.40000000000000E+11
     0.25259       1.53133  0.40000000000000E+11
     0.25259       1.53923  0.40000000000000E+11
     0.25259       1.54712  0.40000000000000E+11
     0.25259       1.55501  0.40000000000000E+11
     0.25259       1.56291  0.40000000000000E+11
     0.25259       1.57080  0.40000000000000E+11
     0.26048       0.00000  0.40000000000000E+11
     0.26048       0.00789  0.40000000000000E+11
     0.26048       0.01579  0.40000000000000E+11
     0.26048       0.02368  0.40000000000000E+11
     0.26048       0.03157  0.40000000000000E+11
     0.26048       0.03947  0.40000000000000E+11
     0.26048       0.04736  0.40000000000000E+11
     0.26048       0.05525  0.40000000000000E+11
     0.26048       0.06315  0.40000000000000E+11
     0.26048       0.07104  0.40000000000000E+11
     0.26048       0.07893  0.40000000000000E+11
     0.26048       0.08683  0.40000000000000E+11
     0.26048       0.09472  0.40000000000000E+11
     0.26048       0.10262  0.40000000000000E+11
     0.26048       0.11051  0.40000000000000E+11
     0.26048       0.11840  0.40000000000000E+11
     0.26048       0.12630  0.40000000000000E+11
     0.26048       0.13419  0.40000000000000E+11
     0.26048       0.14208  0.40000000000000E+11
     0.26048       0.14998  0.40000000000000E+11
     0.26048       0.15787  0.40000000000000E+11
     0.26048       0.16576  0.40000000000000E+11
     0.26048       0.17366  0.40000000000000E+11
     0.26048       0.18155  0.12375076631398E+03
     0.26048       0.18944  0.10386748505990E+03
     0.26048       0.19734  0.87553737366894E+02
     0.26048       0.20523  0.74180944517639E+02
     0.26048       0.21312  0.63216107492357E+02
     0.26048       0.22102  0.54215447660624E+02
     0.26048       0.22891  0.46813828632324E+02
     0.26048       0.23680  0.40712843741904E+02
     0.26048       0.24470  0.35669267755049E+02
     0.26048       0.25259  0.31484766955513E+02
     0.26048       0.26048  0.27997232849101E+02
     0.26048       0.26838  0.25073773394349E+02
     0.26048       0.27627  0.22605205145467E+02
     0.26048       0.28416  0.20501797675991E+02
     0.26048       0.29206  0.18689995933868E+02
     0.26048       0.29995  0.17109862319481E+02
     0.26048       0.30785  0.15713020308204E+02
     0.26048       0.31574  0.14460932578115E+02
     0.26048       0.32363  0.13323399691701E+02
     0.26048       0.33153  0.12277213492420E+02
     0.26048       0.33942  0.11304937265431E+02
     0.26048       0.34731  0.10393809186078E+02
     0.26048       0.35521  0.95347762073025E+01
     0.26048       0.36310  0.87216648010852E+01
     0.26048       0.37099  0.79504874365127E+01
     0.26048       0.37889  0.72188744342055E+01
     0.26048       0.38678  0.65256138993713E+01
     0.26048       0.39467  0.58702797999996E+01
     0.26048       0.40257  0.52529298489942E+01
     0.26048       0.41046  0.46738591844934E+01
     0.26048       0.41835  0.41334009610136E+01
     0.26048       0.42625  0.36317692260116E+01
     0.26048       0.43414  0.31689419688817E+01
     0.26048       0.44203  0.27445828829085E+01
     0.26048       0.44993  0.23579996257666E+01
     0.26048       0.45782  0.20081348956624E+01
     0.26048       0.46571  0.16935851239204E+01
     0.26048       0.47361  0.14126404927747E+01
     0.26048       0.48150  0.11633395465153E+01
     0.26048       0.48939  0.94353188835105E+00
     0.26048       0.49729  0.75094321521396E+00
     0.26048       0.50518  0.58323804332967E+00
     0.26048       0.51308  0.43807671932781E+00
     0.26048       0.52097  0.31316452946159E+00
     0.26048       0.52886  0.20629179816279E+00
     0.26048       0.53676  0.11536474302837E+00
     0.26048       0.54465  0.38427505674721E-01
     0.26048       0.55254  -.26323783270055E-01
     0.26048       0.56044  -.80533792744106E-01
     0.26048       0.56833  -.12568641459240E+00
     0.26048       0.57622  -.16310760521940E+00
     0.26048       0.58412  -.19397150496292E+00
     0.26048       0.59201  -.21930881425174E+00
     0.26048       0.59990  -.24001654579606E+00
     0.26048       0.60780  -.25686841573630E+00
     0.26048       0.61569  -.27052527220641E+00
     0.26048       0.62358  -.28154507987364E+00
     0.26048       0.63148  -.29039207970497E+00
     0.26048       0.63937  -.29744482277498E+00
     0.26048       0.64726  -.30300283513768E+00
     0.26048       0.65516  -.30729170818590E+00
     0.26048       0.66305  -.31046642636083E+00
     0.26048       0.67094  -.31261274229768E+00
     0.26048       0.67884  -.31374638890561E+00
     0.26048       0.68673  -.31380987835744E+00
     0.26048       0.69463  -.31266657876947E+00
     0.26048       0.70252  -.31009167908198E+00
     0.26048       0.71041  -.30575954926311E+00
     0.26048       0.71831  -.29922687384720E+00
     0.26048       0.72620  -.28991077898585E+00
     0.26048       0.73409  -.27706098354478E+00
     0.26048       0.74199  -.25972478065704E+00
     0.26048       0.74988  -.23670339613734E+00
     0.26048       0.75777  -.20649797550418E+00
     0.26048       0.76567  -.16724312808065E+00
     0.26048       0.77356  -.11662561900212E+00
     0.26048       0.78145  -.51785475672029E-01
     0.26048       0.78935  0.30803486534690E-01
     0.26048       0.79724  0.13547683111354E+00
     0.26048       0.80513  0.26754930942692E+00
     0.26048       0.81303  0.43351361043543E+00
     0.26048       0.82092  0.64126888742603E+00
     0.26048       0.82881  0.90037714025007E+00
     0.26048       0.83671  0.12223407675534E+01
     0.26048       0.84460  0.16208868151369E+01
     0.26048       0.85249  0.21122312197342E+01
     0.26048       0.86039  0.27152777963533E+01
     0.26048       0.86828  0.34516794759052E+01
     0.26048       0.87617  0.43456506939185E+01
     0.26048       0.88407  0.54233674557814E+01
     0.26048       0.89196  0.67117247231966E+01
     0.26048       0.89986  0.82361432557523E+01
     0.26048       0.90775  0.10017044007256E+02
     0.26048       0.91564  0.12064571776329E+02
     0.26048       0.92354  0.14371220620518E+02
     0.26048       0.93143  0.40000000000000E+11
     0.26048       0.93932  0.40000000000000E+11
     0.26048       0.94722  0.40000000000000E+11
     0.26048       0.95511  0.40000000000000E+11
     0.26048       0.96300  0.40000000000000E+11
     0.26048       0.97090  0.40000000000000E+11
     0.26048       0.97879  0.40000000000000E+11
     0.26048       0.98668  0.40000000000000E+11
     0.26048       0.99458  0.40000000000000E+11
     0.26048       1.00247  0.40000000000000E+11
     0.26048       1.01036  0.40000000000000E+11
     0.26048       1.01826  0.40000000000000E+11
     0.26048       1.02615  0.40000000000000E+11
     0.26048       1.03404  0.40000000000000E+11
     0.26048       1.04194  0.40000000000000E+11
     0.26048       1.04983  0.40000000000000E+11
     0.26048       1.05772  0.40000000000000E+11
     0.26048       1.06562  0.40000000000000E+11
     0.26048       1.07351  0.40000000000000E+11
     0.26048       1.08141  0.40000000000000E+11
     0.26048       1.08930  0.40000000000000E+11
     0.26048       1.09719  0.40000000000000E+11
     0.26048       1.10509  0.40000000000000E+11
     0.26048       1.11298  0.40000000000000E+11
     0.26048       1.12087  0.12072954794805E+03
     0.26048       1.12877  0.13028895695402E+03
     0.26048       1.13666  0.14156626253115E+03
     0.26048       1.14455  0.15513476042061E+03
     0.26048       1.15245  0.17169212632675E+03
     0.26048       1.16034  0.19206635622632E+03
     0.26048       1.16823  0.21720167865004E+03
     0.26048       1.17613  0.24811686758295E+03
     0.26048       1.18402  0.40000000000000E+11
     0.26048       1.19191  0.40000000000000E+11
     0.26048       1.19981  0.40000000000000E+11
     0.26048       1.20770  0.40000000000000E+11
     0.26048       1.21559  0.40000000000000E+11
     0.26048       1.22349  0.40000000000000E+11
     0.26048       1.23138  0.40000000000000E+11
     0.26048       1.23927  0.40000000000000E+11
     0.26048       1.24717  0.40000000000000E+11
     0.26048       1.25506  0.40000000000000E+11
     0.26048       1.26295  0.40000000000000E+11
     0.26048       1.27085  0.40000000000000E+11
     0.26048       1.27874  0.40000000000000E+11
     0.26048       1.28664  0.40000000000000E+11
     0.26048       1.29453  0.40000000000000E+11
     0.26048       1.30242  0.40000000000000E+11
     0.26048       1.31032  0.40000000000000E+11
     0.26048       1.31821  0.40000000000000E+11
     0.26048       1.32610  0.40000000000000E+11
     0.26048       1.33400  0.40000000000000E+11
     0.26048       1.34189  0.40000000000000E+11
     0.26048       1.34978  0.40000000000000E+11
     0.26048       1.35768  0.40000000000000E+11
     0.26048       1.36557  0.40000000000000E+11
     0.26048       1.37346  0.40000000000000E+11
     0.26048       1.38136  0.40000000000000E+11
     0.26048       1.38925  0.40000000000000E+11
     0.26048       1.39714  0.40000000000000E+11
     0.26048       1.40504  0.40000000000000E+11
     0.26048       1.41293  0.40000000000000E+11
     0.26048       1.42082  0.40000000000000E+11
     0.26048       1.42872  0.40000000000000E+11
     0.26048       1.43661  0.40000000000000E+11
     0.26048       1.44450  0.40000000000000E+11
     0.26048       1.45240  0.40000000000000E+11
     0.26048       1.46029  0.40000000000000E+11
     0.26048       1.46818  0.40000000000000E+11
     0.26048       1.47608  0.40000000000000E+11
     0.26048       1.48397  0.40000000000000E+11
     0.26048       1.49187  0.40000000000000E+11
     0.26048       1.49976  0.40000000000000E+11
     0.26048       1.50765  0.40000000000000E+11
     0.26048       1.51555  0.40000000000000E+11
     0.26048       1.52344  0.40000000000000E+11
     0.26048       1.53133  0.40000000000000E+11
     0.26048       1.53923  0.40000000000000E+11
     0.26048       1.54712  0.40000000000000E+11
     0.26048       1.55501  0.40000000000000E+11
     0.26048       1.56291  0.40000000000000E+11
     0.26048       1.57080  0.40000000000000E+11
     0.26838       0.00000  0.40000000000000E+11
     0.26838       0.00789  0.40000000000000E+11
     0.26838       0.01579  0.40000000000000E+11
     0.26838       0.02368  0.40000000000000E+11
     0.26838       0.03157  0.40000000000000E+11
     0.26838       0.03947  0.40000000000000E+11
     0.26838       0.04736  0.40000000000000E+11
     0.26838       0.05525  0.40000000000000E+11
     0.26838       0.06315  0.40000000000000E+11
     0.26838       0.07104  0.40000000000000E+11
     0.26838       0.07893  0.40000000000000E+11
     0.26838       0.08683  0.40000000000000E+11
     0.26838       0.09472  0.40000000000000E+11
     0.26838       0.10262  0.40000000000000E+11
     0.26838       0.11051  0.40000000000000E+11
     0.26838       0.11840  0.40000000000000E+11
     0.26838       0.12630  0.40000000000000E+11
     0.26838       0.13419  0.40000000000000E+11
     0.26838       0.14208  0.40000000000000E+11
     0.26838       0.14998  0.40000000000000E+11
     0.26838       0.15787  0.40000000000000E+11
     0.26838       0.16576  0.40000000000000E+11
     0.26838       0.17366  0.12304797568545E+03
     0.26838       0.18155  0.10333957638280E+03
     0.26838       0.18944  0.87157275535276E+02
     0.26838       0.19734  0.73885307062185E+02
     0.26838       0.20523  0.62998771238859E+02
     0.26838       0.21312  0.54059179051784E+02
     0.26838       0.22102  0.46705038947323E+02
     0.26838       0.22891  0.40640616978807E+02
     0.26838       0.23680  0.35624748741562E+02
     0.26838       0.24470  0.31460726543645E+02
     0.26838       0.25259  0.27987716418891E+02
     0.26838       0.26048  0.25073796297994E+02
     0.26838       0.26838  0.22610491213347E+02
     0.26838       0.27627  0.20508571143902E+02
     0.26838       0.28416  0.18694839155012E+02
     0.26838       0.29206  0.17109646312938E+02
     0.26838       0.29995  0.15704906233507E+02
     0.26838       0.30785  0.14442432317776E+02
     0.26838       0.31574  0.13292475067239E+02
     0.26838       0.32363  0.12232388125685E+02
     0.26838       0.33153  0.11245394084104E+02
     0.26838       0.33942  0.10319450445170E+02
     0.26838       0.34731  0.94462308203529E+01
     0.26838       0.35521  0.86202378907806E+01
     0.26838       0.36310  0.78380570484307E+01
     0.26838       0.37099  0.70977483094778E+01
     0.26838       0.37889  0.63983638498113E+01
     0.26838       0.38678  0.57395722896992E+01
     0.26838       0.39467  0.51213693735545E+01
     0.26838       0.40257  0.45438569507861E+01
     0.26838       0.41046  0.40070763470688E+01
     0.26838       0.41835  0.35108865540562E+01
     0.26838       0.42625  0.30548809786963E+01
     0.26838       0.43414  0.26383383347376E+01
     0.26838       0.44203  0.22602037767391E+01
     0.26838       0.44993  0.19190960445991E+01
     0.26838       0.45782  0.16133357442464E+01
     0.26838       0.46571  0.13409893689682E+01
     0.26838       0.47361  0.10999235141661E+01
     0.26838       0.48150  0.88786402615713E+00
     0.26838       0.48939  0.70245549311725E+00
     0.26838       0.49729  0.54131740438901E+00
     0.26838       0.50518  0.40209432730828E+00
     0.26838       0.51308  0.28249845092307E+00
     0.26838       0.52097  0.18034373169568E+00
     0.26838       0.52886  0.93571595017601E-01
     0.26838       0.53676  0.20268679966049E-01
     0.26838       0.54465  -.41322529562975E-01
     0.26838       0.55254  -.92799143269257E-01
     0.26838       0.56044  -.13559825137254E+00
     0.26838       0.56833  -.17100115370488E+00
     0.26838       0.57622  -.20014040111620E+00
     0.26838       0.58412  -.22400873233243E+00
     0.26838       0.59201  -.24346911900395E+00
     0.26838       0.59990  -.25926526323932E+00
     0.26838       0.60780  -.27203201541462E+00
     0.26838       0.61569  -.28230528922725E+00
     0.26838       0.62358  -.29053114242558E+00
     0.26838       0.63148  -.29707376400987E+00
     0.26838       0.63937  -.30222216188645E+00
     0.26838       0.64726  -.30619537960697E+00
     0.26838       0.65516  -.30914608786349E+00
     0.26838       0.66305  -.31116239671680E+00
     0.26838       0.67094  -.31226771871928E+00
     0.26838       0.67884  -.31241848134715E+00
     0.26838       0.68673  -.31149943916820E+00
     0.26838       0.69463  -.30931627109410E+00
     0.26838       0.70252  -.30558506453578E+00
     0.26838       0.71041  -.29991818447841E+00
     0.26838       0.71831  -.29180589929312E+00
     0.26838       0.72620  -.28059298430576E+00
     0.26838       0.73409  -.26544934688204E+00
     0.26838       0.74199  -.24533351217061E+00
     0.26838       0.74988  -.21894757778903E+00
     0.26838       0.75777  -.18468199337980E+00
     0.26838       0.76567  -.14054825796771E+00
     0.26838       0.77356  -.84097375195758E-01
     0.26838       0.78145  -.12321700202562E-01
     0.26838       0.78935  0.78462287470620E-01
     0.26838       0.79724  0.19275264646241E+00
     0.26838       0.80513  0.33602397579182E+00
     0.26838       0.81303  0.51491362334353E+00
     0.26838       0.82092  0.73743101459772E+00
     0.26838       0.82881  0.10131856643463E+01
     0.26838       0.83671  0.13536240069914E+01
     0.26838       0.84460  0.17722567612085E+01
     0.26838       0.85249  0.22848459500187E+01
     0.26838       0.86039  0.29095025115254E+01
     0.26838       0.86828  0.36666201743688E+01
     0.26838       0.87617  0.45785378219838E+01
     0.26838       0.88407  0.56687811406709E+01
     0.26838       0.89196  0.69606883144140E+01
     0.26838       0.89986  0.84751837020083E+01
     0.26838       0.90775  0.10227449314255E+02
     0.26838       0.91564  0.12222297166412E+02
     0.26838       0.92354  0.14448234337472E+02
     0.26838       0.93143  0.16870636007511E+02
     0.26838       0.93932  0.40000000000000E+11
     0.26838       0.94722  0.40000000000000E+11
     0.26838       0.95511  0.40000000000000E+11
     0.26838       0.96300  0.40000000000000E+11
     0.26838       0.97090  0.40000000000000E+11
     0.26838       0.97879  0.40000000000000E+11
     0.26838       0.98668  0.40000000000000E+11
     0.26838       0.99458  0.40000000000000E+11
     0.26838       1.00247  0.40000000000000E+11
     0.26838       1.01036  0.40000000000000E+11
     0.26838       1.01826  0.40000000000000E+11
     0.26838       1.02615  0.40000000000000E+11
     0.26838       1.03404  0.40000000000000E+11
     0.26838       1.04194  0.40000000000000E+11
     0.26838       1.04983  0.40000000000000E+11
     0.26838       1.05772  0.40000000000000E+11
     0.26838       1.06562  0.40000000000000E+11
     0.26838       1.07351  0.40000000000000E+11
     0.26838       1.08141  0.40000000000000E+11
     0.26838       1.08930  0.40000000000000E+11
     0.26838       1.09719  0.40000000000000E+11
     0.26838       1.10509  0.40000000000000E+11
     0.26838       1.11298  0.10765224732738E+03
     0.26838       1.12087  0.11674232170092E+03
     0.26838       1.12877  0.12751812226511E+03
     0.26838       1.13666  0.14049765619117E+03
     0.26838       1.14455  0.15631372080732E+03
     0.26838       1.15245  0.17572069111876E+03
     0.26838       1.16034  0.19958451221105E+03
     0.26838       1.16823  0.22884864991638E+03
     0.26838       1.17613  0.40000000000000E+11
     0.26838       1.18402  0.40000000000000E+11
     0.26838       1.19191  0.40000000000000E+11
     0.26838       1.19981  0.40000000000000E+11
     0.26838       1.20770  0.40000000000000E+11
     0.26838       1.21559  0.40000000000000E+11
     0.26838       1.22349  0.40000000000000E+11
     0.26838       1.23138  0.40000000000000E+11
     0.26838       1.23927  0.40000000000000E+11
     0.26838       1.24717  0.40000000000000E+11
     0.26838       1.25506  0.40000000000000E+11
     0.26838       1.26295  0.40000000000000E+11
     0.26838       1.27085  0.40000000000000E+11
     0.26838       1.27874  0.40000000000000E+11
     0.26838       1.28664  0.40000000000000E+11
     0.26838       1.29453  0.40000000000000E+11
     0.26838       1.30242  0.40000000000000E+11
     0.26838       1.31032  0.40000000000000E+11
     0.26838       1.31821  0.40000000000000E+11
     0.26838       1.32610  0.40000000000000E+11
     0.26838       1.33400  0.40000000000000E+11
     0.26838       1.34189  0.40000000000000E+11
     0.26838       1.34978  0.40000000000000E+11
     0.26838       1.35768  0.40000000000000E+11
     0.26838       1.36557  0.40000000000000E+11
     0.26838       1.37346  0.40000000000000E+11
     0.26838       1.38136  0.40000000000000E+11
     0.26838       1.38925  0.40000000000000E+11
     0.26838       1.39714  0.40000000000000E+11
     0.26838       1.40504  0.40000000000000E+11
     0.26838       1.41293  0.40000000000000E+11
     0.26838       1.42082  0.40000000000000E+11
     0.26838       1.42872  0.40000000000000E+11
     0.26838       1.43661  0.40000000000000E+11
     0.26838       1.44450  0.40000000000000E+11
     0.26838       1.45240  0.40000000000000E+11
     0.26838       1.46029  0.40000000000000E+11
     0.26838       1.46818  0.40000000000000E+11
     0.26838       1.47608  0.40000000000000E+11
     0.26838       1.48397  0.40000000000000E+11
     0.26838       1.49187  0.40000000000000E+11
     0.26838       1.49976  0.40000000000000E+11
     0.26838       1.50765  0.40000000000000E+11
     0.26838       1.51555  0.40000000000000E+11
     0.26838       1.52344  0.40000000000000E+11
     0.26838       1.53133  0.40000000000000E+11
     0.26838       1.53923  0.40000000000000E+11
     0.26838       1.54712  0.40000000000000E+11
     0.26838       1.55501  0.40000000000000E+11
     0.26838       1.56291  0.40000000000000E+11
     0.26838       1.57080  0.40000000000000E+11
     0.27627       0.00000  0.40000000000000E+11
     0.27627       0.00789  0.40000000000000E+11
     0.27627       0.01579  0.40000000000000E+11
     0.27627       0.02368  0.40000000000000E+11
     0.27627       0.03157  0.40000000000000E+11
     0.27627       0.03947  0.40000000000000E+11
     0.27627       0.04736  0.40000000000000E+11
     0.27627       0.05525  0.40000000000000E+11
     0.27627       0.06315  0.40000000000000E+11
     0.27627       0.07104  0.40000000000000E+11
     0.27627       0.07893  0.40000000000000E+11
     0.27627       0.08683  0.40000000000000E+11
     0.27627       0.09472  0.40000000000000E+11
     0.27627       0.10262  0.40000000000000E+11
     0.27627       0.11051  0.40000000000000E+11
     0.27627       0.11840  0.40000000000000E+11
     0.27627       0.12630  0.40000000000000E+11
     0.27627       0.13419  0.40000000000000E+11
     0.27627       0.14208  0.40000000000000E+11
     0.27627       0.14998  0.40000000000000E+11
     0.27627       0.15787  0.40000000000000E+11
     0.27627       0.16576  0.12221439708784E+03
     0.27627       0.17366  0.10270409178237E+03
     0.27627       0.18155  0.86671133707149E+02
     0.27627       0.18944  0.73514348463140E+02
     0.27627       0.19734  0.62718032785158E+02
     0.27627       0.20523  0.53849646324731E+02
     0.27627       0.21312  0.46551736698044E+02
     0.27627       0.22102  0.40531490628730E+02
     0.27627       0.22891  0.35549980858754E+02
     0.27627       0.23680  0.31412271805077E+02
     0.27627       0.24470  0.27958937534507E+02
     0.27627       0.25259  0.25059149435017E+02
     0.27627       0.26048  0.22605249170939E+02
     0.27627       0.26838  0.20508592265729E+02
     0.27627       0.27627  0.18696395781211E+02
     0.27627       0.28416  0.17109323599802E+02
     0.27627       0.29206  0.15699574269708E+02
     0.27627       0.29995  0.14429284425140E+02
     0.27627       0.30785  0.13269115262794E+02
     0.27627       0.31574  0.12196943096428E+02
     0.27627       0.32363  0.11196621588116E+02
     0.27627       0.33153  0.10256817874630E+02
     0.27627       0.33942  0.93699444637584E+01
     0.27627       0.34731  0.85312135593161E+01
     0.27627       0.35521  0.77378337139073E+01
     0.27627       0.36310  0.69883557929943E+01
     0.27627       0.37099  0.62821616998578E+01
     0.27627       0.37889  0.56190791704150E+01
     0.27627       0.38678  0.49991009200567E+01
     0.27627       0.39467  0.44221861645961E+01
     0.27627       0.40257  0.38881254642470E+01
     0.27627       0.41046  0.33964540788642E+01
     0.27627       0.41835  0.29464030812432E+01
     0.27627       0.42625  0.25368805280229E+01
     0.27627       0.43414  0.21664768402721E+01
     0.27627       0.44203  0.18334894222405E+01
     0.27627       0.44993  0.15359618448459E+01
     0.27627       0.45782  0.12717330238185E+01
     0.27627       0.46571  0.10384919992065E+01
     0.27627       0.47361  0.83383430130414E+00
     0.27627       0.48150  0.65531647999267E+00
     0.27627       0.48939  0.50050611941436E+00
     0.27627       0.49729  0.36702546774242E+00
     0.27627       0.50518  0.25258759481289E+00
     0.27627       0.51308  0.15502468131868E+00
     0.27627       0.52097  0.72308601831476E-01
     0.27627       0.52886  0.25643752537300E-02
     0.27627       0.53676  -.55922674644568E-01
     0.27627       0.54465  -.10470506132960E+00
     0.27627       0.55254  -.14517554835651E+00
     0.27627       0.56044  -.17857283041243E+00
     0.27627       0.56833  -.20598955890042E+00
     0.27627       0.57622  -.22838189609918E+00
     0.27627       0.58412  -.24657990190341E+00
     0.27627       0.59201  -.26129817722478E+00
     0.27627       0.59990  -.27314629997328E+00
     0.27627       0.60780  -.28263868796113E+00
     0.27627       0.61569  -.29020360531118E+00
     0.27627       0.62358  -.29619109397079E+00
     0.27627       0.63148  -.30087965981190E+00
     0.27627       0.63937  -.30448157425869E+00
     0.27627       0.64726  -.30714666840272E+00
     0.27627       0.65516  -.30896449810390E+00
     0.27627       0.66305  -.30996474638739E+00
     0.27627       0.67094  -.31011570394950E+00
     0.27627       0.67884  -.30932062979623E+00
     0.27627       0.68673  -.30741174154201E+00
     0.27627       0.69463  -.30414151786483E+00
     0.27627       0.70252  -.29917091286445E+00
     0.27627       0.71041  -.29205398217647E+00
     0.27627       0.71831  -.28221830218223E+00
     0.27627       0.72620  -.26894042530697E+00
     0.27627       0.73409  -.25131545575618E+00
     0.27627       0.74199  -.22821965216426E+00
     0.27627       0.74988  -.19826477029904E+00
     0.27627       0.75777  -.15974265848936E+00
     0.27627       0.76567  -.11055842639213E+00
     0.27627       0.77356  -.48150350955649E-01
     0.27627       0.78145  0.30605394014205E-01
     0.27627       0.78935  0.12950702690286E+00
     0.27627       0.79724  0.25315798138437E+00
     0.27627       0.80513  0.40711703754889E+00
     0.27627       0.81303  0.59806714687824E+00
     0.27627       0.82092  0.83399997279588E+00
     0.27627       0.82881  0.11244093756646E+01
     0.27627       0.83671  0.14804812505655E+01
     0.27627       0.84460  0.19152585279036E+01
     0.27627       0.85249  0.24437479087637E+01
     0.27627       0.86039  0.30829181870894E+01
     0.27627       0.86828  0.38515182970368E+01
     0.27627       0.87617  0.47696169551143E+01
     0.27627       0.88407  0.58577374606278E+01
     0.27627       0.89196  0.71354373446872E+01
     0.27627       0.89986  0.86191763512916E+01
     0.27627       0.90775  0.10319351310228E+02
     0.27627       0.91564  0.12236490169565E+02
     0.27627       0.92354  0.14356840731342E+02
     0.27627       0.93143  0.16648016211264E+02
     0.27627       0.93932  0.40000000000000E+11
     0.27627       0.94722  0.40000000000000E+11
     0.27627       0.95511  0.40000000000000E+11
     0.27627       0.96300  0.40000000000000E+11
     0.27627       0.97090  0.40000000000000E+11
     0.27627       0.97879  0.40000000000000E+11
     0.27627       0.98668  0.40000000000000E+11
     0.27627       0.99458  0.40000000000000E+11
     0.27627       1.00247  0.40000000000000E+11
     0.27627       1.01036  0.40000000000000E+11
     0.27627       1.01826  0.40000000000000E+11
     0.27627       1.02615  0.40000000000000E+11
     0.27627       1.03404  0.40000000000000E+11
     0.27627       1.04194  0.40000000000000E+11
     0.27627       1.04983  0.40000000000000E+11
     0.27627       1.05772  0.40000000000000E+11
     0.27627       1.06562  0.40000000000000E+11
     0.27627       1.07351  0.40000000000000E+11
     0.27627       1.08141  0.40000000000000E+11
     0.27627       1.08930  0.40000000000000E+11
     0.27627       1.09719  0.88473478059485E+02
     0.27627       1.10509  0.95805522688880E+02
     0.27627       1.11298  0.10439877269414E+03
     0.27627       1.12087  0.11463391557714E+03
     0.27627       1.12877  0.12698105516816E+03
     0.27627       1.13666  0.14201536205259E+03
     0.27627       1.14455  0.16042411923483E+03
     0.27627       1.15245  0.18299960078348E+03
     0.27627       1.16034  0.21061086136974E+03
     0.27627       1.16823  0.40000000000000E+11
     0.27627       1.17613  0.40000000000000E+11
     0.27627       1.18402  0.40000000000000E+11
     0.27627       1.19191  0.40000000000000E+11
     0.27627       1.19981  0.40000000000000E+11
     0.27627       1.20770  0.40000000000000E+11
     0.27627       1.21559  0.40000000000000E+11
     0.27627       1.22349  0.40000000000000E+11
     0.27627       1.23138  0.40000000000000E+11
     0.27627       1.23927  0.40000000000000E+11
     0.27627       1.24717  0.40000000000000E+11
     0.27627       1.25506  0.40000000000000E+11
     0.27627       1.26295  0.40000000000000E+11
     0.27627       1.27085  0.40000000000000E+11
     0.27627       1.27874  0.40000000000000E+11
     0.27627       1.28664  0.40000000000000E+11
     0.27627       1.29453  0.40000000000000E+11
     0.27627       1.30242  0.40000000000000E+11
     0.27627       1.31032  0.40000000000000E+11
     0.27627       1.31821  0.40000000000000E+11
     0.27627       1.32610  0.40000000000000E+11
     0.27627       1.33400  0.40000000000000E+11
     0.27627       1.34189  0.40000000000000E+11
     0.27627       1.34978  0.40000000000000E+11
     0.27627       1.35768  0.40000000000000E+11
     0.27627       1.36557  0.40000000000000E+11
     0.27627       1.37346  0.40000000000000E+11
     0.27627       1.38136  0.40000000000000E+11
     0.27627       1.38925  0.40000000000000E+11
     0.27627       1.39714  0.40000000000000E+11
     0.27627       1.40504  0.40000000000000E+11
     0.27627       1.41293  0.40000000000000E+11
     0.27627       1.42082  0.40000000000000E+11
     0.27627       1.42872  0.40000000000000E+11
     0.27627       1.43661  0.40000000000000E+11
     0.27627       1.44450  0.40000000000000E+11
     0.27627       1.45240  0.40000000000000E+11
     0.27627       1.46029  0.40000000000000E+11
     0.27627       1.46818  0.40000000000000E+11
     0.27627       1.47608  0.40000000000000E+11
     0.27627       1.48397  0.40000000000000E+11
     0.27627       1.49187  0.40000000000000E+11
     0.27627       1.49976  0.40000000000000E+11
     0.27627       1.50765  0.40000000000000E+11
     0.27627       1.51555  0.40000000000000E+11
     0.27627       1.52344  0.40000000000000E+11
     0.27627       1.53133  0.40000000000000E+11
     0.27627       1.53923  0.40000000000000E+11
     0.27627       1.54712  0.40000000000000E+11
     0.27627       1.55501  0.40000000000000E+11
     0.27627       1.56291  0.40000000000000E+11
     0.27627       1.57080  0.40000000000000E+11
     0.28416       0.00000  0.40000000000000E+11
     0.28416       0.00789  0.40000000000000E+11
     0.28416       0.01579  0.40000000000000E+11
     0.28416       0.02368  0.40000000000000E+11
     0.28416       0.03157  0.40000000000000E+11
     0.28416       0.03947  0.40000000000000E+11
     0.28416       0.04736  0.40000000000000E+11
     0.28416       0.05525  0.40000000000000E+11
     0.28416       0.06315  0.40000000000000E+11
     0.28416       0.07104  0.40000000000000E+11
     0.28416       0.07893  0.40000000000000E+11
     0.28416       0.08683  0.40000000000000E+11
     0.28416       0.09472  0.40000000000000E+11
     0.28416       0.10262  0.40000000000000E+11
     0.28416       0.11051  0.40000000000000E+11
     0.28416       0.11840  0.40000000000000E+11
     0.28416       0.12630  0.40000000000000E+11
     0.28416       0.13419  0.40000000000000E+11
     0.28416       0.14208  0.40000000000000E+11
     0.28416       0.14998  0.40000000000000E+11
     0.28416       0.15787  0.12124868908265E+03
     0.28416       0.16576  0.10196009017285E+03
     0.28416       0.17366  0.86094503365782E+02
     0.28416       0.18155  0.73067253183261E+02
     0.28416       0.18944  0.62373020530836E+02
     0.28416       0.19734  0.53585930207793E+02
     0.28416       0.20523  0.46352993330338E+02
     0.28416       0.21312  0.40384574932256E+02
     0.28416       0.22102  0.35444158147839E+02
     0.28416       0.22891  0.31338716538233E+02
     0.28416       0.23680  0.27910355873262E+02
     0.28416       0.24470  0.25029457133486E+02
     0.28416       0.25259  0.22589283314960E+02
     0.28416       0.26048  0.20501860901418E+02
     0.28416       0.26838  0.18694879476793E+02
     0.28416       0.27627  0.17109342799757E+02
     0.28416       0.28416  0.15697730008723E+02
     0.28416       0.29206  0.14422470414549E+02
     0.28416       0.29995  0.13254588758199E+02
     0.28416       0.30785  0.12172432528417E+02
     0.28416       0.31574  0.11160442994232E+02
     0.28416       0.32363  0.10207971488218E+02
     0.28416       0.33153  0.93081678474832E+01
     0.28416       0.33942  0.84569772044997E+01
     0.28416       0.34731  0.76522765816892E+01
     0.28416       0.35521  0.68931690236701E+01
     0.28416       0.36310  0.61794364324020E+01
     0.28416       0.37099  0.55111380154201E+01
     0.28416       0.37889  0.48883322310044E+01
     0.28416       0.38678  0.43108968284399E+01
     0.28416       0.39467  0.37784228350931E+01
     0.28416       0.40257  0.32901622125823E+01
     0.28416       0.41046  0.28450135820571E+01
     0.28416       0.41835  0.24415346630861E+01
     0.28416       0.42625  0.20779733019982E+01
     0.28416       0.43414  0.17523111223967E+01
     0.28416       0.44203  0.14623151449409E+01
     0.28416       0.44993  0.12055935183903E+01
     0.28416       0.45782  0.97965206222326E+00
     0.28416       0.46571  0.78194882864696E+00
     0.28416       0.47361  0.60994443402428E+00
     0.28416       0.48150  0.46114649708146E+00
     0.28416       0.48939  0.33314712197461E+00
     0.28416       0.49729  0.22365293269981E+00
     0.28416       0.50518  0.13050766063113E+00
     0.28416       0.51308  0.51707682485718E-01
     0.28416       0.52097  -.14588808766350E-01
     0.28416       0.52886  -.70058139250052E-01
     0.28416       0.53676  -.11621205061875E+00
     0.28416       0.54465  -.15440220361116E+00
     0.28416       0.55254  -.18582738165448E+00
     0.28416       0.56044  -.21154257110785E+00
     0.28416       0.56833  -.23246919890626E+00
     0.28416       0.57622  -.24940592001979E+00
     0.28416       0.58412  -.26303945664850E+00
     0.28416       0.59201  -.27395509184194E+00
     0.28416       0.59990  -.28264650821917E+00
     0.28416       0.60780  -.28952473559495E+00
     0.28416       0.61569  -.29492602892476E+00
     0.28416       0.62358  -.29911854033142E+00
     0.28416       0.63148  -.30230767686461E+00
     0.28416       0.63937  -.30464005008420E+00
     0.28416       0.64726  -.30620592556080E+00
     0.28416       0.65516  -.30704007079268E+00
     0.28416       0.66305  -.30712087942635E+00
     0.28416       0.67094  -.30636761829027E+00
     0.28416       0.67884  -.30463560152271E+00
     0.28416       0.68673  -.30170904257922E+00
     0.28416       0.69463  -.29729126945660E+00
     0.28416       0.70252  -.29099191019249E+00
     0.28416       0.71041  -.28231056368923E+00
     0.28416       0.71831  -.27061636446847E+00
     0.28416       0.72620  -.25512272896609E+00
     0.28416       0.73409  -.23485643645344E+00
     0.28416       0.74199  -.20862005266041E+00
     0.28416       0.74988  -.17494655504847E+00
     0.28416       0.75777  -.13204487706723E+00
     0.28416       0.76567  -.77734974367336E-01
     0.28416       0.77356  -.93709607426258E-02
     0.28416       0.78145  0.76249084667587E-01
     0.28416       0.78935  0.18298779918634E+00
     0.28416       0.79724  0.31548833357907E+00
     0.28416       0.80513  0.47930889995280E+00
     0.28416       0.81303  0.68107003518325E+00
     0.28416       0.82092  0.92860988884269E+00
     0.28416       0.82881  0.12311388103314E+01
     0.28416       0.83671  0.15993786153272E+01
     0.28416       0.84460  0.20456636218263E+01
     0.28416       0.85249  0.25839693694147E+01
     0.28416       0.86039  0.32298206327146E+01
     0.28416       0.86828  0.40000133201769E+01
     0.28416       0.87617  0.49120668519859E+01
     0.28416       0.88407  0.59833087789189E+01
     0.28416       0.89196  0.72294897940493E+01
     0.28416       0.89986  0.86628486452041E+01
     0.28416       0.90775  0.10289613538148E+02
     0.28416       0.91564  0.12107066302224E+02
     0.28416       0.92354  0.14100534203385E+02
     0.28416       0.93143  0.16241019738874E+02
     0.28416       0.93932  0.40000000000000E+11
     0.28416       0.94722  0.40000000000000E+11
     0.28416       0.95511  0.40000000000000E+11
     0.28416       0.96300  0.40000000000000E+11
     0.28416       0.97090  0.40000000000000E+11
     0.28416       0.97879  0.40000000000000E+11
     0.28416       0.98668  0.40000000000000E+11
     0.28416       0.99458  0.40000000000000E+11
     0.28416       1.00247  0.40000000000000E+11
     0.28416       1.01036  0.40000000000000E+11
     0.28416       1.01826  0.40000000000000E+11
     0.28416       1.02615  0.40000000000000E+11
     0.28416       1.03404  0.40000000000000E+11
     0.28416       1.04194  0.40000000000000E+11
     0.28416       1.04983  0.40000000000000E+11
     0.28416       1.05772  0.40000000000000E+11
     0.28416       1.06562  0.40000000000000E+11
     0.28416       1.07351  0.40000000000000E+11
     0.28416       1.08141  0.40000000000000E+11
     0.28416       1.08930  0.78259905696723E+02
     0.28416       1.09719  0.85102424565541E+02
     0.28416       1.10509  0.93185447100125E+02
     0.28416       1.11298  0.10285579914621E+03
     0.28416       1.12087  0.11454201539012E+03
     0.28416       1.12877  0.12876807848491E+03
     0.28416       1.13666  0.14616027557886E+03
     0.28416       1.14455  0.16744195743116E+03
     0.28416       1.15245  0.19340958554234E+03
     0.28416       1.16034  0.40000000000000E+11
     0.28416       1.16823  0.40000000000000E+11
     0.28416       1.17613  0.40000000000000E+11
     0.28416       1.18402  0.40000000000000E+11
     0.28416       1.19191  0.40000000000000E+11
     0.28416       1.19981  0.40000000000000E+11
     0.28416       1.20770  0.40000000000000E+11
     0.28416       1.21559  0.40000000000000E+11
     0.28416       1.22349  0.40000000000000E+11
     0.28416       1.23138  0.40000000000000E+11
     0.28416       1.23927  0.40000000000000E+11
     0.28416       1.24717  0.40000000000000E+11
     0.28416       1.25506  0.40000000000000E+11
     0.28416       1.26295  0.40000000000000E+11
     0.28416       1.27085  0.40000000000000E+11
     0.28416       1.27874  0.40000000000000E+11
     0.28416       1.28664  0.40000000000000E+11
     0.28416       1.29453  0.40000000000000E+11
     0.28416       1.30242  0.40000000000000E+11
     0.28416       1.31032  0.40000000000000E+11
     0.28416       1.31821  0.40000000000000E+11
     0.28416       1.32610  0.40000000000000E+11
     0.28416       1.33400  0.40000000000000E+11
     0.28416       1.34189  0.40000000000000E+11
     0.28416       1.34978  0.40000000000000E+11
     0.28416       1.35768  0.40000000000000E+11
     0.28416       1.36557  0.40000000000000E+11
     0.28416       1.37346  0.40000000000000E+11
     0.28416       1.38136  0.40000000000000E+11
     0.28416       1.38925  0.40000000000000E+11
     0.28416       1.39714  0.40000000000000E+11
     0.28416       1.40504  0.40000000000000E+11
     0.28416       1.41293  0.40000000000000E+11
     0.28416       1.42082  0.40000000000000E+11
     0.28416       1.42872  0.40000000000000E+11
     0.28416       1.43661  0.40000000000000E+11
     0.28416       1.44450  0.40000000000000E+11
     0.28416       1.45240  0.40000000000000E+11
     0.28416       1.46029  0.40000000000000E+11
     0.28416       1.46818  0.40000000000000E+11
     0.28416       1.47608  0.40000000000000E+11
     0.28416       1.48397  0.40000000000000E+11
     0.28416       1.49187  0.40000000000000E+11
     0.28416       1.49976  0.40000000000000E+11
     0.28416       1.50765  0.40000000000000E+11
     0.28416       1.51555  0.40000000000000E+11
     0.28416       1.52344  0.40000000000000E+11
     0.28416       1.53133  0.40000000000000E+11
     0.28416       1.53923  0.40000000000000E+11
     0.28416       1.54712  0.40000000000000E+11
     0.28416       1.55501  0.40000000000000E+11
     0.28416       1.56291  0.40000000000000E+11
     0.28416       1.57080  0.40000000000000E+11
     0.29206       0.00000  0.40000000000000E+11
     0.29206       0.00789  0.40000000000000E+11
     0.29206       0.01579  0.40000000000000E+11
     0.29206       0.02368  0.40000000000000E+11
     0.29206       0.03157  0.40000000000000E+11
     0.29206       0.03947  0.40000000000000E+11
     0.29206       0.04736  0.40000000000000E+11
     0.29206       0.05525  0.40000000000000E+11
     0.29206       0.06315  0.40000000000000E+11
     0.29206       0.07104  0.40000000000000E+11
     0.29206       0.07893  0.40000000000000E+11
     0.29206       0.08683  0.40000000000000E+11
     0.29206       0.09472  0.40000000000000E+11
     0.29206       0.10262  0.40000000000000E+11
     0.29206       0.11051  0.40000000000000E+11
     0.29206       0.11840  0.40000000000000E+11
     0.29206       0.12630  0.40000000000000E+11
     0.29206       0.13419  0.40000000000000E+11
     0.29206       0.14208  0.40000000000000E+11
     0.29206       0.14998  0.12014943035575E+03
     0.29206       0.15787  0.10110658962248E+03
     0.29206       0.16576  0.85426544333179E+02
     0.29206       0.17366  0.72543156713122E+02
     0.29206       0.18155  0.61962776906535E+02
     0.29206       0.18944  0.53266977191709E+02
     0.29206       0.19734  0.46107694467566E+02
     0.29206       0.20523  0.40198745469699E+02
     0.29206       0.21312  0.35306197452920E+02
     0.29206       0.22102  0.31239062230560E+02
     0.29206       0.22891  0.27841090334583E+02
     0.29206       0.23680  0.24983979202737E+02
     0.29206       0.24470  0.22562012140315E+02
     0.29206       0.25259  0.20487970395100E+02
     0.29206       0.26048  0.18690076301969E+02
     0.29206       0.26838  0.17109703777393E+02
     0.29206       0.27627  0.15699610612336E+02
     0.29206       0.28416  0.14422487557223E+02
     0.29206       0.29206  0.13249670440058E+02
     0.29206       0.29995  0.12159916190332E+02
     0.29206       0.30785  0.11138196110385E+02
     0.29206       0.31574  0.10174504435829E+02
     0.29206       0.32363  0.92627117272922E+01
     0.29206       0.33153  0.83995075291919E+01
     0.29206       0.33942  0.75834753570581E+01
     0.29206       0.34731  0.68143296425897E+01
     0.29206       0.35521  0.60923252161362E+01
     0.29206       0.36310  0.54178315322058E+01
     0.29206       0.37099  0.47910504260859E+01
     0.29206       0.37889  0.42118493322404E+01
     0.29206       0.38678  0.36796809644724E+01
     0.29206       0.39467  0.31935635871272E+01
     0.29206       0.40257  0.27521010933189E+01
     0.29206       0.41046  0.23535274687799E+01
     0.29206       0.41835  0.19957648483978E+01
     0.29206       0.42625  0.16764878770315E+01
     0.29206       0.43414  0.13931895006926E+01
     0.29206       0.44203  0.11432448812400E+01
     0.29206       0.44993  0.92397113513837E+00
     0.29206       0.45782  0.73268128478830E+00
     0.29206       0.46571  0.56673133915354E+00
     0.29206       0.47361  0.42355987274995E+00
     0.29206       0.48150  0.30071987807833E+00
     0.29206       0.48939  0.19590302553716E+00
     0.29206       0.49729  0.10695676480939E+00
     0.29206       0.50518  0.31894931540536E-01
     0.29206       0.51308  -.31097321931743E-01
     0.29206       0.52097  -.83663370229440E-01
     0.29206       0.52886  -.12727881188327E+00
     0.29206       0.53676  -.16325812969842E+00
     0.29206       0.54465  -.19276349263969E+00
     0.29206       0.55254  -.21681496864892E+00
     0.29206       0.56044  -.23630152069355E+00
     0.29206       0.56833  -.25199226335450E+00
     0.29206       0.57622  -.26454755738271E+00
     0.29206       0.58412  -.27452961014230E+00
     0.29206       0.59201  -.28241232788559E+00
     0.29206       0.59990  -.28859023004524E+00
     0.29206       0.60780  -.29338628594187E+00
     0.29206       0.61569  -.29705857096775E+00
     0.29206       0.62358  -.29980566329891E+00
     0.29206       0.63148  -.30177071455838E+00
     0.29206       0.63937  -.30304412963148E+00
     0.29206       0.64726  -.30366478291541E+00
     0.29206       0.65516  -.30361968134799E+00
     0.29206       0.66305  -.30284195902129E+00
     0.29206       0.67094  -.30120705419653E+00
     0.29206       0.67884  -.29852687699285E+00
     0.29206       0.68673  -.29454172460784E+00
     0.29206       0.69463  -.28890964019237E+00
     0.29206       0.70252  -.28119284097561E+00
     0.29206       0.71041  -.27084076061057E+00
     0.29206       0.71831  -.25716916011860E+00
     0.29206       0.72620  -.23933466223467E+00
     0.29206       0.73409  -.21630395785778E+00
     0.29206       0.74199  -.18681682556109E+00
     0.29206       0.74988  -.14934200435419E+00
     0.29206       0.75777  -.10202488050402E+00
     0.29206       0.76567  -.42625914147280E-01
     0.29206       0.77356  0.31551223956649E-01
     0.29206       0.78145  0.12374265781749E+00
     0.29206       0.78935  0.23781891836620E+00
     0.29206       0.79724  0.37839091859761E+00
     0.29206       0.80513  0.55092586610881E+00
     0.29206       0.81303  0.76186982809910E+00
     0.29206       0.82092  0.10187708662481E+01
     0.29206       0.82881  0.13303926101761E+01
     0.29206       0.83671  0.17068025000457E+01
     0.29206       0.84460  0.21594114043933E+01
     0.29206       0.85249  0.27009317903507E+01
     0.29206       0.86039  0.33452103998187E+01
     0.29206       0.86828  0.41068796160143E+01
     0.29206       0.87617  0.50007619970835E+01
     0.29206       0.88407  0.60409596949797E+01
     0.29206       0.89196  0.72395727281618E+01
     0.29206       0.89986  0.86050290942088E+01
     0.29206       0.90775  0.10140090149542E+02
     0.29206       0.91564  0.11839730241761E+02
     0.29206       0.92354  0.13689283628228E+02
     0.29206       0.93143  0.15663480370688E+02
     0.29206       0.93932  0.17727182010181E+02
     0.29206       0.94722  0.40000000000000E+11
     0.29206       0.95511  0.40000000000000E+11
     0.29206       0.96300  0.40000000000000E+11
     0.29206       0.97090  0.40000000000000E+11
     0.29206       0.97879  0.40000000000000E+11
     0.29206       0.98668  0.40000000000000E+11
     0.29206       0.99458  0.40000000000000E+11
     0.29206       1.00247  0.40000000000000E+11
     0.29206       1.01036  0.40000000000000E+11
     0.29206       1.01826  0.40000000000000E+11
     0.29206       1.02615  0.40000000000000E+11
     0.29206       1.03404  0.40000000000000E+11
     0.29206       1.04194  0.40000000000000E+11
     0.29206       1.04983  0.40000000000000E+11
     0.29206       1.05772  0.40000000000000E+11
     0.29206       1.06562  0.40000000000000E+11
     0.29206       1.07351  0.63674063884964E+02
     0.29206       1.08141  0.69091668386343E+02
     0.29206       1.08930  0.75456883715288E+02
     0.29206       1.09719  0.83027518786041E+02
     0.29206       1.10509  0.92121699398371E+02
     0.29206       1.11298  0.10313168762664E+03
     0.29206       1.12087  0.11653588288125E+03
     0.29206       1.12877  0.13290514791050E+03
     0.29206       1.13666  0.15289861126942E+03
     0.29206       1.14455  0.17724259724593E+03
     0.29206       1.15245  0.40000000000000E+11
     0.29206       1.16034  0.40000000000000E+11
     0.29206       1.16823  0.40000000000000E+11
     0.29206       1.17613  0.40000000000000E+11
     0.29206       1.18402  0.40000000000000E+11
     0.29206       1.19191  0.40000000000000E+11
     0.29206       1.19981  0.40000000000000E+11
     0.29206       1.20770  0.40000000000000E+11
     0.29206       1.21559  0.40000000000000E+11
     0.29206       1.22349  0.40000000000000E+11
     0.29206       1.23138  0.40000000000000E+11
     0.29206       1.23927  0.40000000000000E+11
     0.29206       1.24717  0.40000000000000E+11
     0.29206       1.25506  0.40000000000000E+11
     0.29206       1.26295  0.40000000000000E+11
     0.29206       1.27085  0.40000000000000E+11
     0.29206       1.27874  0.40000000000000E+11
     0.29206       1.28664  0.40000000000000E+11
     0.29206       1.29453  0.40000000000000E+11
     0.29206       1.30242  0.40000000000000E+11
     0.29206       1.31032  0.40000000000000E+11
     0.29206       1.31821  0.40000000000000E+11
     0.29206       1.32610  0.40000000000000E+11
     0.29206       1.33400  0.40000000000000E+11
     0.29206       1.34189  0.40000000000000E+11
     0.29206       1.34978  0.40000000000000E+11
     0.29206       1.35768  0.40000000000000E+11
     0.29206       1.36557  0.40000000000000E+11
     0.29206       1.37346  0.40000000000000E+11
     0.29206       1.38136  0.40000000000000E+11
     0.29206       1.38925  0.40000000000000E+11
     0.29206       1.39714  0.40000000000000E+11
     0.29206       1.40504  0.40000000000000E+11
     0.29206       1.41293  0.40000000000000E+11
     0.29206       1.42082  0.40000000000000E+11
     0.29206       1.42872  0.40000000000000E+11
     0.29206       1.43661  0.40000000000000E+11
     0.29206       1.44450  0.40000000000000E+11
     0.29206       1.45240  0.40000000000000E+11
     0.29206       1.46029  0.40000000000000E+11
     0.29206       1.46818  0.40000000000000E+11
     0.29206       1.47608  0.40000000000000E+11
     0.29206       1.48397  0.40000000000000E+11
     0.29206       1.49187  0.40000000000000E+11
     0.29206       1.49976  0.40000000000000E+11
     0.29206       1.50765  0.40000000000000E+11
     0.29206       1.51555  0.40000000000000E+11
     0.29206       1.52344  0.40000000000000E+11
     0.29206       1.53133  0.40000000000000E+11
     0.29206       1.53923  0.40000000000000E+11
     0.29206       1.54712  0.40000000000000E+11
     0.29206       1.55501  0.40000000000000E+11
     0.29206       1.56291  0.40000000000000E+11
     0.29206       1.57080  0.40000000000000E+11
     0.29995       0.00000  0.40000000000000E+11
     0.29995       0.00789  0.40000000000000E+11
     0.29995       0.01579  0.40000000000000E+11
     0.29995       0.02368  0.40000000000000E+11
     0.29995       0.03157  0.40000000000000E+11
     0.29995       0.03947  0.40000000000000E+11
     0.29995       0.04736  0.40000000000000E+11
     0.29995       0.05525  0.40000000000000E+11
     0.29995       0.06315  0.40000000000000E+11
     0.29995       0.07104  0.40000000000000E+11
     0.29995       0.07893  0.40000000000000E+11
     0.29995       0.08683  0.40000000000000E+11
     0.29995       0.09472  0.40000000000000E+11
     0.29995       0.10262  0.40000000000000E+11
     0.29995       0.11051  0.40000000000000E+11
     0.29995       0.11840  0.40000000000000E+11
     0.29995       0.12630  0.40000000000000E+11
     0.29995       0.13419  0.40000000000000E+11
     0.29995       0.14208  0.11891517768365E+03
     0.29995       0.14998  0.10014261780892E+03
     0.29995       0.15787  0.84666435659239E+02
     0.29995       0.16576  0.71941199907862E+02
     0.29995       0.17366  0.61486315650165E+02
     0.29995       0.18155  0.52891657329722E+02
     0.29995       0.18944  0.45814595269702E+02
     0.29995       0.19734  0.39972693491607E+02
     0.29995       0.20523  0.35134781996221E+02
     0.29995       0.21312  0.31112034130006E+02
     0.29995       0.22102  0.27749947696610E+02
     0.29995       0.22891  0.24921632806029E+02
     0.29995       0.23680  0.22522484239168E+02
     0.29995       0.24470  0.20466118139516E+02
     0.29995       0.25259  0.18681350151640E+02
     0.29995       0.26048  0.17109957642678E+02
     0.29995       0.26838  0.15704978653059E+02
     0.29995       0.27627  0.14429335722865E+02
     0.29995       0.28416  0.13254620855969E+02
     0.29995       0.29206  0.12159931145429E+02
     0.29995       0.29995  0.11130698096048E+02
     0.29995       0.30785  0.10157502284620E+02
     0.29995       0.31574  0.92349026070784E+01
     0.29995       0.32363  0.83603307645707E+01
     0.29995       0.33153  0.75331050555878E+01
     0.29995       0.33942  0.67536057741381E+01
     0.29995       0.34731  0.60226338722132E+01
     0.29995       0.35521  0.53409523017514E+01
     0.29995       0.36310  0.47089913689084E+01
     0.29995       0.37099  0.41266884510300E+01
     0.29995       0.37889  0.35934287169121E+01
     0.29995       0.38678  0.31080553980347E+01
     0.29995       0.39467  0.26689233478474E+01
     0.29995       0.40257  0.22739759667443E+01
     0.29995       0.41046  0.19208315789839E+01
     0.29995       0.41835  0.16068702566336E+01
     0.29995       0.42625  0.13293156892539E+01
     0.29995       0.43414  0.10853091307477E+01
     0.29995       0.44203  0.87197399368920E+00
     0.29995       0.44993  0.68647059472424E+00
     0.29995       0.45782  0.52604111538018E+00
     0.29995       0.46571  0.38804519029862E+00
     0.29995       0.47361  0.26998676370602E+00
     0.29995       0.48150  0.16953301250067E+00
     0.29995       0.48939  0.84526240637194E-01
     0.29995       0.49729  0.12989711374183E-01
     0.29995       0.50518  -.46871595756146E-01
     0.29995       0.51308  -.96674334293130E-01
     0.29995       0.52097  -.13786332816212E+00
     0.29995       0.52886  -.17172045465015E+00
     0.29995       0.53676  -.19937512398348E+00
     0.29995       0.54465  -.22181570881460E+00
     0.29995       0.55254  -.23990138121573E+00
     0.29995       0.56044  -.25437391516445E+00
     0.29995       0.56833  -.26586910470854E+00
     0.29995       0.57622  -.27492752920528E+00
     0.29995       0.58412  -.28200446572836E+00
     0.29995       0.59201  -.28747880442354E+00
     0.29995       0.59990  -.29166086551517E+00
     0.29995       0.60780  -.29479904754952E+00
     0.29995       0.61569  -.29708525629733E+00
     0.29995       0.62358  -.29865907360934E+00
     0.29995       0.63148  -.29961062647028E+00
     0.29995       0.63937  -.29998210944187E+00
     0.29995       0.64726  -.29976789935980E+00
     0.29995       0.65516  -.29891318007618E+00
     0.29995       0.66305  -.29731096753147E+00
     0.29995       0.67094  -.29479739161242E+00
     0.29995       0.67884  -.29114505106436E+00
     0.29995       0.68673  -.28605421103502E+00
     0.29995       0.69463  -.27914155948312E+00
     0.29995       0.70252  -.26992617866693E+00
     0.29995       0.71041  -.25781232153927E+00
     0.29995       0.71831  -.24206851104352E+00
     0.29995       0.72620  -.22180240502182E+00
     0.29995       0.73409  -.19593079441240E+00
     0.29995       0.74199  -.16314403398262E+00
     0.29995       0.74988  -.12186415338230E+00
     0.29995       0.75777  -.70195878084627E-01
     0.29995       0.76567  -.58698296347441E-02
     0.29995       0.77356  0.73822690577817E-01
     0.29995       0.78145  0.17210364663998E+00
     0.29995       0.78935  0.29279074818287E+00
     0.29995       0.79724  0.44038743667777E+00
     0.29995       0.80513  0.62017805117835E+00
     0.29995       0.81303  0.83832391134838E+00
     0.29995       0.82092  0.11019532783087E+01
     0.29995       0.82881  0.14192343168049E+01
     0.29995       0.83671  0.17994150996487E+01
     0.29995       0.84460  0.22528083022693E+01
     0.29995       0.85249  0.27906907429339E+01
     0.29995       0.86039  0.34250800694924E+01
     0.29995       0.86828  0.41683442989552E+01
     0.29995       0.87617  0.50325975492165E+01
     0.29995       0.88407  0.60288419392487E+01
     0.29995       0.89196  0.71658380782654E+01
     0.29995       0.89986  0.84487331005920E+01
     0.29995       0.90775  0.98775534303488E+01
     0.29995       0.91564  0.11445781389578E+02
     0.29995       0.92354  0.13139368385636E+02
     0.29995       0.93143  0.14936655723399E+02
     0.29995       0.93932  0.16809706871393E+02
     0.29995       0.94722  0.40000000000000E+11
     0.29995       0.95511  0.40000000000000E+11
     0.29995       0.96300  0.40000000000000E+11
     0.29995       0.97090  0.40000000000000E+11
     0.29995       0.97879  0.40000000000000E+11
     0.29995       0.98668  0.40000000000000E+11
     0.29995       0.99458  0.40000000000000E+11
     0.29995       1.00247  0.40000000000000E+11
     0.29995       1.01036  0.40000000000000E+11
     0.29995       1.01826  0.40000000000000E+11
     0.29995       1.02615  0.40000000000000E+11
     0.29995       1.03404  0.40000000000000E+11
     0.29995       1.04194  0.40000000000000E+11
     0.29995       1.04983  0.40000000000000E+11
     0.29995       1.05772  0.51635668409091E+02
     0.29995       1.06562  0.55894414882926E+02
     0.29995       1.07351  0.60879508661951E+02
     0.29995       1.08141  0.66785214811867E+02
     0.29995       1.08930  0.73849921021638E+02
     0.29995       1.09719  0.82367040535578E+02
     0.29995       1.10509  0.92696890288173E+02
     0.29995       1.11298  0.10527708507068E+03
     0.29995       1.12087  0.12062807172369E+03
     0.29995       1.12877  0.13934928699837E+03
     0.29995       1.13666  0.16209978864172E+03
     0.29995       1.14455  0.40000000000000E+11
     0.29995       1.15245  0.40000000000000E+11
     0.29995       1.16034  0.40000000000000E+11
     0.29995       1.16823  0.40000000000000E+11
     0.29995       1.17613  0.40000000000000E+11
     0.29995       1.18402  0.40000000000000E+11
     0.29995       1.19191  0.40000000000000E+11
     0.29995       1.19981  0.40000000000000E+11
     0.29995       1.20770  0.40000000000000E+11
     0.29995       1.21559  0.40000000000000E+11
     0.29995       1.22349  0.40000000000000E+11
     0.29995       1.23138  0.40000000000000E+11
     0.29995       1.23927  0.40000000000000E+11
     0.29995       1.24717  0.40000000000000E+11
     0.29995       1.25506  0.40000000000000E+11
     0.29995       1.26295  0.40000000000000E+11
     0.29995       1.27085  0.40000000000000E+11
     0.29995       1.27874  0.40000000000000E+11
     0.29995       1.28664  0.40000000000000E+11
     0.29995       1.29453  0.40000000000000E+11
     0.29995       1.30242  0.40000000000000E+11
     0.29995       1.31032  0.40000000000000E+11
     0.29995       1.31821  0.40000000000000E+11
     0.29995       1.32610  0.40000000000000E+11
     0.29995       1.33400  0.40000000000000E+11
     0.29995       1.34189  0.40000000000000E+11
     0.29995       1.34978  0.40000000000000E+11
     0.29995       1.35768  0.40000000000000E+11
     0.29995       1.36557  0.40000000000000E+11
     0.29995       1.37346  0.40000000000000E+11
     0.29995       1.38136  0.40000000000000E+11
     0.29995       1.38925  0.40000000000000E+11
     0.29995       1.39714  0.40000000000000E+11
     0.29995       1.40504  0.40000000000000E+11
     0.29995       1.41293  0.40000000000000E+11
     0.29995       1.42082  0.40000000000000E+11
     0.29995       1.42872  0.40000000000000E+11
     0.29995       1.43661  0.40000000000000E+11
     0.29995       1.44450  0.40000000000000E+11
     0.29995       1.45240  0.40000000000000E+11
     0.29995       1.46029  0.40000000000000E+11
     0.29995       1.46818  0.40000000000000E+11
     0.29995       1.47608  0.40000000000000E+11
     0.29995       1.48397  0.40000000000000E+11
     0.29995       1.49187  0.40000000000000E+11
     0.29995       1.49976  0.40000000000000E+11
     0.29995       1.50765  0.40000000000000E+11
     0.29995       1.51555  0.40000000000000E+11
     0.29995       1.52344  0.40000000000000E+11
     0.29995       1.53133  0.40000000000000E+11
     0.29995       1.53923  0.40000000000000E+11
     0.29995       1.54712  0.40000000000000E+11
     0.29995       1.55501  0.40000000000000E+11
     0.29995       1.56291  0.40000000000000E+11
     0.29995       1.57080  0.40000000000000E+11
     0.30785       0.00000  0.40000000000000E+11
     0.30785       0.00789  0.40000000000000E+11
     0.30785       0.01579  0.40000000000000E+11
     0.30785       0.02368  0.40000000000000E+11
     0.30785       0.03157  0.40000000000000E+11
     0.30785       0.03947  0.40000000000000E+11
     0.30785       0.04736  0.40000000000000E+11
     0.30785       0.05525  0.40000000000000E+11
     0.30785       0.06315  0.40000000000000E+11
     0.30785       0.07104  0.40000000000000E+11
     0.30785       0.07893  0.40000000000000E+11
     0.30785       0.08683  0.40000000000000E+11
     0.30785       0.09472  0.40000000000000E+11
     0.30785       0.10262  0.40000000000000E+11
     0.30785       0.11051  0.40000000000000E+11
     0.30785       0.11840  0.40000000000000E+11
     0.30785       0.12630  0.40000000000000E+11
     0.30785       0.13419  0.11754453409717E+03
     0.30785       0.14208  0.99067268185028E+02
     0.30785       0.14998  0.83813430051312E+02
     0.30785       0.15787  0.71260586632804E+02
     0.30785       0.16576  0.60942683456952E+02
     0.30785       0.17366  0.52458828102963E+02
     0.30785       0.18155  0.45472383618725E+02
     0.30785       0.18944  0.39704985529216E+02
     0.30785       0.19734  0.34928415193521E+02
     0.30785       0.20523  0.30956128004303E+02
     0.30785       0.21312  0.27635462002949E+02
     0.30785       0.22102  0.24841024889140E+02
     0.30785       0.22891  0.22469404586341E+02
     0.30785       0.23680  0.20435126560181E+02
     0.30785       0.24470  0.18667658969690E+02
     0.30785       0.25259  0.17109218203238E+02
     0.30785       0.26048  0.15713128274203E+02
     0.30785       0.26838  0.14442517380130E+02
     0.30785       0.27627  0.13269179203321E+02
     0.30785       0.28416  0.12172477268990E+02
     0.30785       0.29206  0.11138223708283E+02
     0.30785       0.29995  0.10157514927422E+02
     0.30785       0.30785  0.92255498550731E+01
     0.30785       0.31574  0.83404848962603E+01
     0.30785       0.32363  0.75023893019128E+01
     0.30785       0.33153  0.67123561642734E+01
     0.30785       0.33942  0.59718032532344E+01
     0.30785       0.34731  0.52819723611911E+01
     0.30785       0.35521  0.46436129869936E+01
     0.30785       0.36310  0.40568205692721E+01
     0.30785       0.37099  0.35209923337058E+01
     0.30785       0.37889  0.30348639156678E+01
     0.30785       0.38678  0.25965947993338E+01
     0.30785       0.39467  0.22038777127291E+01
     0.30785       0.40257  0.18540544430315E+01
     0.30785       0.41046  0.15442268875778E+01
     0.30785       0.41835  0.12713570384384E+01
     0.30785       0.42625  0.10323530012499E+01
     0.30785       0.43414  0.82414031639685E+00
     0.30785       0.44203  0.64371910822950E+00
     0.30785       0.44993  0.48820823946021E+00
     0.30785       0.45782  0.35487792982580E+00
     0.30785       0.46571  0.24117237290958E+00
     0.30785       0.47361  0.14472385269399E+00
     0.30785       0.48150  0.63359777513006E-01
     0.30785       0.48939  -.48960586022170E-02
     0.30785       0.49729  -.61826795979391E-01
     0.30785       0.50518  -.10902934383078E+00
     0.30785       0.51308  -.14792378895393E+00
     0.30785       0.52097  -.17976456467079E+00
     0.30785       0.52886  -.20565268936090E+00
     0.30785       0.53676  -.22654850131492E+00
     0.30785       0.54465  -.24328442545950E+00
     0.30785       0.55254  -.25657740565500E+00
     0.30785       0.56044  -.26704072229199E+00
     0.30785       0.56833  -.27519498805555E+00
     0.30785       0.57622  -.28147817488437E+00
     0.30785       0.58412  -.28625457274252E+00
     0.30785       0.59201  -.28982261664476E+00
     0.30785       0.59990  -.29242154346166E+00
     0.30785       0.60780  -.29423685551420E+00
     0.30785       0.61569  -.29540457498185E+00
     0.30785       0.62358  -.29601427274503E+00
     0.30785       0.63148  -.29611084838400E+00
     0.30785       0.63937  -.29569502541750E+00
     0.30785       0.64726  -.29472250806852E+00
     0.30785       0.65516  -.29310172330570E+00
     0.30785       0.66305  -.29069004488961E+00
     0.30785       0.67094  -.28728836479786E+00
     0.30785       0.67884  -.28263384178906E+00
     0.30785       0.68673  -.27639061706539E+00
     0.30785       0.69463  -.26813824318099E+00
     0.30785       0.70252  -.25735752492847E+00
     0.30785       0.71041  -.24341342077227E+00
     0.30785       0.71831  -.22553460208734E+00
     0.30785       0.72620  -.20278921778626E+00
     0.30785       0.73409  -.17405636848167E+00
     0.30785       0.74199  -.13799276446842E+00
     0.30785       0.74988  -.92994036860610E-01
     0.30785       0.75777  -.37150208284938E-01
     0.30785       0.76567  0.31805066192959E-01
     0.30785       0.77356  0.11655166949424E+00
     0.30785       0.78145  0.22024642380701E+00
     0.30785       0.78935  0.34659195642681E+00
     0.30785       0.79724  0.49990936306192E+00
     0.30785       0.80513  0.68521167102006E+00
     0.30785       0.81303  0.90827320971345E+00
     0.30785       0.82092  0.11756873942244E+01
     0.30785       0.82881  0.14949019990554E+01
     0.30785       0.83671  0.18742167020632E+01
     0.30785       0.84460  0.23227226470915E+01
     0.30785       0.85249  0.28501584692279E+01
     0.30785       0.86039  0.34666526507904E+01
     0.30785       0.86828  0.41823200345390E+01
     0.30785       0.87617  0.50066836760954E+01
     0.30785       0.88407  0.59479059909653E+01
     0.30785       0.89196  0.70118401918311E+01
     0.30785       0.89986  0.82009588011692E+01
     0.30785       0.90775  0.95132820927219E+01
     0.30785       0.91564  0.10941509939943E+02
     0.30785       0.92354  0.12472637288831E+02
     0.30785       0.93143  0.14088371035208E+02
     0.30785       0.93932  0.15766614925893E+02
     0.30785       0.94722  0.17484102230466E+02
     0.30785       0.95511  0.19219924415366E+02
     0.30785       0.96300  0.40000000000000E+11
     0.30785       0.97090  0.40000000000000E+11
     0.30785       0.97879  0.40000000000000E+11
     0.30785       0.98668  0.40000000000000E+11
     0.30785       0.99458  0.40000000000000E+11
     0.30785       1.00247  0.40000000000000E+11
     0.30785       1.01036  0.40000000000000E+11
     0.30785       1.01826  0.40000000000000E+11
     0.30785       1.02615  0.40000000000000E+11
     0.30785       1.03404  0.40000000000000E+11
     0.30785       1.04194  0.41740735591402E+02
     0.30785       1.04983  0.45071646490483E+02
     0.30785       1.05772  0.48955146446375E+02
     0.30785       1.06562  0.53539867881169E+02
     0.30785       1.07351  0.59007140465554E+02
     0.30785       1.08141  0.65578699569021E+02
     0.30785       1.08930  0.73526223690484E+02
     0.30785       1.09719  0.83181555757981E+02
     0.30785       1.10509  0.94945585917223E+02
     0.30785       1.11298  0.10929279693306E+03
     0.30785       1.12087  0.12676722133426E+03
     0.30785       1.12877  0.14796377151730E+03
     0.30785       1.13666  0.40000000000000E+11
     0.30785       1.14455  0.40000000000000E+11
     0.30785       1.15245  0.40000000000000E+11
     0.30785       1.16034  0.40000000000000E+11
     0.30785       1.16823  0.40000000000000E+11
     0.30785       1.17613  0.40000000000000E+11
     0.30785       1.18402  0.40000000000000E+11
     0.30785       1.19191  0.40000000000000E+11
     0.30785       1.19981  0.40000000000000E+11
     0.30785       1.20770  0.40000000000000E+11
     0.30785       1.21559  0.40000000000000E+11
     0.30785       1.22349  0.40000000000000E+11
     0.30785       1.23138  0.40000000000000E+11
     0.30785       1.23927  0.40000000000000E+11
     0.30785       1.24717  0.40000000000000E+11
     0.30785       1.25506  0.40000000000000E+11
     0.30785       1.26295  0.40000000000000E+11
     0.30785       1.27085  0.40000000000000E+11
     0.30785       1.27874  0.40000000000000E+11
     0.30785       1.28664  0.40000000000000E+11
     0.30785       1.29453  0.40000000000000E+11
     0.30785       1.30242  0.40000000000000E+11
     0.30785       1.31032  0.40000000000000E+11
     0.30785       1.31821  0.40000000000000E+11
     0.30785       1.32610  0.40000000000000E+11
     0.30785       1.33400  0.40000000000000E+11
     0.30785       1.34189  0.40000000000000E+11
     0.30785       1.34978  0.40000000000000E+11
     0.30785       1.35768  0.40000000000000E+11
     0.30785       1.36557  0.40000000000000E+11
     0.30785       1.37346  0.40000000000000E+11
     0.30785       1.38136  0.40000000000000E+11
     0.30785       1.38925  0.40000000000000E+11
     0.30785       1.39714  0.40000000000000E+11
     0.30785       1.40504  0.40000000000000E+11
     0.30785       1.41293  0.40000000000000E+11
     0.30785       1.42082  0.40000000000000E+11
     0.30785       1.42872  0.40000000000000E+11
     0.30785       1.43661  0.40000000000000E+11
     0.30785       1.44450  0.40000000000000E+11
     0.30785       1.45240  0.40000000000000E+11
     0.30785       1.46029  0.40000000000000E+11
     0.30785       1.46818  0.40000000000000E+11
     0.30785       1.47608  0.40000000000000E+11
     0.30785       1.48397  0.40000000000000E+11
     0.30785       1.49187  0.40000000000000E+11
     0.30785       1.49976  0.40000000000000E+11
     0.30785       1.50765  0.40000000000000E+11
     0.30785       1.51555  0.40000000000000E+11
     0.30785       1.52344  0.40000000000000E+11
     0.30785       1.53133  0.40000000000000E+11
     0.30785       1.53923  0.40000000000000E+11
     0.30785       1.54712  0.40000000000000E+11
     0.30785       1.55501  0.40000000000000E+11
     0.30785       1.56291  0.40000000000000E+11
     0.30785       1.57080  0.40000000000000E+11
     0.31574       0.00000  0.40000000000000E+11
     0.31574       0.00789  0.40000000000000E+11
     0.31574       0.01579  0.40000000000000E+11
     0.31574       0.02368  0.40000000000000E+11
     0.31574       0.03157  0.40000000000000E+11
     0.31574       0.03947  0.40000000000000E+11
     0.31574       0.04736  0.40000000000000E+11
     0.31574       0.05525  0.40000000000000E+11
     0.31574       0.06315  0.40000000000000E+11
     0.31574       0.07104  0.40000000000000E+11
     0.31574       0.07893  0.40000000000000E+11
     0.31574       0.08683  0.40000000000000E+11
     0.31574       0.09472  0.40000000000000E+11
     0.31574       0.10262  0.40000000000000E+11
     0.31574       0.11051  0.40000000000000E+11
     0.31574       0.11840  0.40000000000000E+11
     0.31574       0.12630  0.11603622794597E+03
     0.31574       0.13419  0.97879761711618E+02
     0.31574       0.14208  0.82866910767359E+02
     0.31574       0.14998  0.70500642862028E+02
     0.31574       0.15787  0.60331023656275E+02
     0.31574       0.16576  0.51967401836282E+02
     0.31574       0.17366  0.45079748733837E+02
     0.31574       0.18155  0.39394130212955E+02
     0.31574       0.18944  0.34685483072973E+02
     0.31574       0.19734  0.30769666404448E+02
     0.31574       0.20523  0.27495943890864E+02
     0.31574       0.21312  0.24740494661541E+02
     0.31574       0.22102  0.22401170865058E+02
     0.31574       0.22891  0.20393474222538E+02
     0.31574       0.23680  0.18647581437060E+02
     0.31574       0.24470  0.17106184578857E+02
     0.31574       0.25259  0.15722903470772E+02
     0.31574       0.26048  0.14461050755964E+02
     0.31574       0.26838  0.13292570341442E+02
     0.31574       0.27627  0.12197017248804E+02
     0.31574       0.28416  0.11160497946654E+02
     0.31574       0.29206  0.10174542245577E+02
     0.31574       0.29995  0.92349254617302E+01
     0.31574       0.30785  0.83404951081102E+01
     0.31574       0.31574  0.74920732832257E+01
     0.31574       0.32363  0.66915024208968E+01
     0.31574       0.33153  0.59408822879945E+01
     0.31574       0.33942  0.52420181919369E+01
     0.31574       0.34731  0.45960729340896E+01
     0.31574       0.35521  0.40033943759558E+01
     0.31574       0.36310  0.34634792201740E+01
     0.31574       0.37099  0.29750312100924E+01
     0.31574       0.37889  0.25360759967946E+01
     0.31574       0.38678  0.21441024654646E+01
     0.31574       0.39467  0.17962088297685E+01
     0.31574       0.40257  0.14892396053947E+01
     0.31574       0.41046  0.12199058188779E+01
     0.31574       0.41835  0.98488529295141E+00
     0.31574       0.42625  0.78090275618343E+00
     0.31574       0.43414  0.60479119991670E+00
     0.31574       0.44203  0.45353671829724E+00
     0.31574       0.44993  0.32430933181812E+00
     0.31574       0.45782  0.21448224539692E+00
     0.31574       0.46571  0.12164178539577E+00
     0.31574       0.47361  0.43589991571013E-01
     0.31574       0.48150  -.21658437948676E-01
     0.31574       0.48939  -.75883412709612E-01
     0.31574       0.49729  -.12066972768667E+00
     0.31574       0.50518  -.15741936249535E+00
     0.31574       0.51308  -.18736499458117E+00
     0.31574       0.52097  -.21158407760075E+00
     0.31574       0.52886  -.23101297305754E+00
     0.31574       0.53676  -.24646074018446E+00
     0.31574       0.54465  -.25862228772510E+00
     0.31574       0.55254  -.26809067313765E+00
     0.31574       0.56044  -.27536840125753E+00
     0.31574       0.56833  -.28087762702781E+00
     0.31574       0.57622  -.28496920698087E+00
     0.31574       0.58412  -.28793057316455E+00
     0.31574       0.59201  -.28999242255045E+00
     0.31574       0.59990  -.29133422596024E+00
     0.31574       0.60780  -.29208856440676E+00
     0.31574       0.61569  -.29234429854070E+00
     0.31574       0.62358  -.29214856953490E+00
     0.31574       0.63148  -.29150761798802E+00
     0.31574       0.63937  -.29038639188907E+00
     0.31574       0.64726  -.28870689582483E+00
     0.31574       0.65516  -.28634521178037E+00
     0.31574       0.66305  -.28312709734511E+00
     0.31574       0.67094  -.27882204010730E+00
     0.31574       0.67884  -.27313561772008E+00
     0.31574       0.68673  -.26569998184445E+00
     0.31574       0.69463  -.25606225138034E+00
     0.31574       0.70252  -.24367056685645E+00
     0.31574       0.71041  -.22785752482852E+00
     0.31574       0.71831  -.20782068069790E+00
     0.31574       0.72620  -.18259978376432E+00
     0.31574       0.73409  -.15105039463010E+00
     0.31574       0.74199  -.11181353996185E+00
     0.31574       0.74988  -.63281094564546E-01
     0.31574       0.75777  -.35566625082683E-02
     0.31574       0.76567  0.69588118274640E-01
     0.31574       0.77356  0.15876166627165E+00
     0.31574       0.78145  0.26700435229271E+00
     0.31574       0.78935  0.39784299352414E+00
     0.31574       0.79724  0.55534583386556E+00
     0.31574       0.80513  0.74417461927860E+00
     0.31574       0.81303  0.96962862861838E+00
     0.31574       0.82092  0.12376732232299E+01
     0.31574       0.82881  0.15549426019034E+01
     0.31574       0.83671  0.19287030709989E+01
     0.31574       0.84460  0.23667595448549E+01
     0.31574       0.85249  0.28772847925335E+01
     0.31574       0.86039  0.34685492436939E+01
     0.31574       0.86828  0.41485306922328E+01
     0.31574       0.87617  0.49243904134913E+01
     0.31574       0.88407  0.58018179654082E+01
     0.31574       0.89196  0.67842740548373E+01
     0.31574       0.89986  0.78722005719381E+01
     0.31574       0.90775  0.90623167091090E+01
     0.31574       0.91564  0.10347170852768E+02
     0.31574       0.92354  0.11715151663688E+02
     0.31574       0.93143  0.13151152368200E+02
     0.31574       0.93932  0.14638002862318E+02
     0.31574       0.94722  0.16158622990054E+02
     0.31574       0.95511  0.17698632083274E+02
     0.31574       0.96300  0.19248949948922E+02
     0.31574       0.97090  0.20807854643657E+02
     0.31574       0.97879  0.22382114090400E+02
     0.31574       0.98668  0.40000000000000E+11
     0.31574       0.99458  0.40000000000000E+11
     0.31574       1.00247  0.40000000000000E+11
     0.31574       1.01036  0.29265875158339E+02
     0.31574       1.01826  0.31316231195163E+02
     0.31574       1.02615  0.33606551392240E+02
     0.31574       1.03404  0.36214127134851E+02
     0.31574       1.04194  0.39233707164954E+02
     0.31574       1.04983  0.42780646858844E+02
     0.31574       1.05772  0.46994906925321E+02
     0.31574       1.06562  0.52046411749897E+02
     0.31574       1.07351  0.58142018735201E+02
     0.31574       1.08141  0.65533843053672E+02
     0.31574       1.08930  0.74528009816565E+02
     0.31574       1.09719  0.85492100937843E+02
     0.31574       1.10509  0.98858570829517E+02
     0.31574       1.11298  0.11512006443136E+03
     0.31574       1.12087  0.13481061133294E+03
     0.31574       1.12877  0.40000000000000E+11
     0.31574       1.13666  0.40000000000000E+11
     0.31574       1.14455  0.40000000000000E+11
     0.31574       1.15245  0.40000000000000E+11
     0.31574       1.16034  0.40000000000000E+11
     0.31574       1.16823  0.40000000000000E+11
     0.31574       1.17613  0.40000000000000E+11
     0.31574       1.18402  0.40000000000000E+11
     0.31574       1.19191  0.40000000000000E+11
     0.31574       1.19981  0.40000000000000E+11
     0.31574       1.20770  0.40000000000000E+11
     0.31574       1.21559  0.40000000000000E+11
     0.31574       1.22349  0.40000000000000E+11
     0.31574       1.23138  0.40000000000000E+11
     0.31574       1.23927  0.40000000000000E+11
     0.31574       1.24717  0.40000000000000E+11
     0.31574       1.25506  0.40000000000000E+11
     0.31574       1.26295  0.40000000000000E+11
[truncated: 1,560,112 more chars]
