# Supplementary material for: Femtosecond concerted rotation of molecules on a 2D material interface
Source: Nat Commun. 2026 Feb 27;17:2110. doi: 10.1038/s41467-026-69801-6 (PMC12954116; doi:10.1038/s41467-026-69801-6)
Supplement: Supplementary file 6 — Source Data 4 [file 41467_2026_69801_MOESM6_ESM.zip › FigS22/GSDistance1500_pairPot.out]

40000
# export pairpotential
# alpha      beta     pairPotValue
     0.00000       0.00000  0.40000000000000E+11
     0.00000       0.00789  0.40000000000000E+11
     0.00000       0.01579  0.40000000000000E+11
     0.00000       0.02368  0.40000000000000E+11
     0.00000       0.03157  0.40000000000000E+11
     0.00000       0.03947  0.40000000000000E+11
     0.00000       0.04736  0.40000000000000E+11
     0.00000       0.05525  0.40000000000000E+11
     0.00000       0.06315  0.40000000000000E+11
     0.00000       0.07104  0.40000000000000E+11
     0.00000       0.07893  0.40000000000000E+11
     0.00000       0.08683  0.40000000000000E+11
     0.00000       0.09472  0.40000000000000E+11
     0.00000       0.10262  0.40000000000000E+11
     0.00000       0.11051  0.40000000000000E+11
     0.00000       0.11840  0.40000000000000E+11
     0.00000       0.12630  0.40000000000000E+11
     0.00000       0.13419  0.22788801997920E+03
     0.00000       0.14208  0.21707639275665E+03
     0.00000       0.14998  0.20902153718754E+03
     0.00000       0.15787  0.20402953370480E+03
     0.00000       0.16576  0.20219163409271E+03
     0.00000       0.17366  0.20341098282745E+03
     0.00000       0.18155  0.20740988685887E+03
     0.00000       0.18944  0.21372172742191E+03
     0.00000       0.19734  0.40000000000000E+11
     0.00000       0.20523  0.40000000000000E+11
     0.00000       0.21312  0.40000000000000E+11
     0.00000       0.22102  0.40000000000000E+11
     0.00000       0.22891  0.40000000000000E+11
     0.00000       0.23680  0.40000000000000E+11
     0.00000       0.24470  0.40000000000000E+11
     0.00000       0.25259  0.40000000000000E+11
     0.00000       0.26048  0.40000000000000E+11
     0.00000       0.26838  0.40000000000000E+11
     0.00000       0.27627  0.40000000000000E+11
     0.00000       0.28416  0.40000000000000E+11
     0.00000       0.29206  0.40000000000000E+11
     0.00000       0.29995  0.40000000000000E+11
     0.00000       0.30785  0.40000000000000E+11
     0.00000       0.31574  0.40000000000000E+11
     0.00000       0.32363  0.40000000000000E+11
     0.00000       0.33153  0.40000000000000E+11
     0.00000       0.33942  0.40000000000000E+11
     0.00000       0.34731  0.40000000000000E+11
     0.00000       0.35521  0.40000000000000E+11
     0.00000       0.36310  0.40000000000000E+11
     0.00000       0.37099  0.40000000000000E+11
     0.00000       0.37889  0.40000000000000E+11
     0.00000       0.38678  0.40000000000000E+11
     0.00000       0.39467  0.40000000000000E+11
     0.00000       0.40257  0.40000000000000E+11
     0.00000       0.41046  0.40000000000000E+11
     0.00000       0.41835  0.40000000000000E+11
     0.00000       0.42625  0.40000000000000E+11
     0.00000       0.43414  0.40000000000000E+11
     0.00000       0.44203  0.40000000000000E+11
     0.00000       0.44993  0.40000000000000E+11
     0.00000       0.45782  0.15672699911119E+02
     0.00000       0.46571  0.12547951008145E+02
     0.00000       0.47361  0.99643085266121E+01
     0.00000       0.48150  0.78655320284047E+01
     0.00000       0.48939  0.61811733371452E+01
     0.00000       0.49729  0.48411954568323E+01
     0.00000       0.50518  0.37822439769918E+01
     0.00000       0.51308  0.29497729207261E+01
     0.00000       0.52097  0.22981768108542E+01
     0.00000       0.52886  0.17900342041989E+01
     0.00000       0.53676  0.13950250194225E+01
     0.00000       0.54465  0.10887995637677E+01
     0.00000       0.55254  0.85192788196443E+00
     0.00000       0.56044  0.66898037161297E+00
     0.00000       0.56833  0.52775117742298E+00
     0.00000       0.57622  0.41861690778434E+00
     0.00000       0.58412  0.33401512192216E+00
     0.00000       0.59201  0.26802460861046E+00
     0.00000       0.59990  0.21602988782038E+00
     0.00000       0.60780  0.17445408344010E+00
     0.00000       0.61569  0.14054652068755E+00
     0.00000       0.62358  0.11221367054601E+00
     0.00000       0.63148  0.87884184418195E-01
     0.00000       0.63937  0.66400640323474E-01
     0.00000       0.64726  0.46932224630684E-01
     0.00000       0.65516  0.28903900644392E-01
     0.00000       0.66305  0.11938684626218E-01
     0.00000       0.67094  -.41895128394926E-02
     0.00000       0.67884  -.19594386358581E-01
     0.00000       0.68673  -.34308515747931E-01
     0.00000       0.69463  -.48308536772856E-01
     0.00000       0.70252  -.61535089948189E-01
     0.00000       0.71041  -.73908290479030E-01
     0.00000       0.71831  -.85339372317606E-01
     0.00000       0.72620  -.95739103105615E-01
     0.00000       0.73409  -.10502352856479E+00
     0.00000       0.74199  -.11311757308046E+00
     0.00000       0.74988  -.11995699005005E+00
     0.00000       0.75777  -.12548911655081E+00
     0.00000       0.76567  -.12967284003343E+00
     0.00000       0.77356  -.13247812985317E+00
     0.00000       0.78145  -.13388542436872E+00
     0.00000       0.78935  -.13388509648130E+00
     0.00000       0.79724  -.13247714841895E+00
     0.00000       0.80513  -.12967121181062E+00
     0.00000       0.81303  -.12548685303196E+00
     0.00000       0.82092  -.11995410774358E+00
     0.00000       0.82881  -.11311409378225E+00
     0.00000       0.83671  -.10501947949991E+00
     0.00000       0.84460  -.95734516790076E-01
     0.00000       0.85249  -.85334285962336E-01
     0.00000       0.86039  -.73902744735058E-01
     0.00000       0.86828  -.61529126771724E-01
     0.00000       0.87617  -.48302196172507E-01
     0.00000       0.88407  -.34301831161859E-01
     0.00000       0.89196  -.19587378393399E-01
     0.00000       0.89986  -.41821810822178E-02
     0.00000       0.90775  0.11946372044637E-01
     0.00000       0.91564  0.28912020108268E-01
     0.00000       0.92354  0.46940913179263E-01
     0.00000       0.93143  0.66410115454905E-01
     0.00000       0.93932  0.87894768324462E-01
     0.00000       0.94722  0.11222581979957E+00
     0.00000       0.95511  0.14056086274060E+00
     0.00000       0.96300  0.17447146173902E+00
     0.00000       0.97090  0.21605141789355E+00
     0.00000       0.97879  0.26805174816864E+00
     0.00000       0.98668  0.33404975882162E+00
     0.00000       0.99458  0.41866147063747E+00
     0.00000       1.00247  0.52780877467365E+00
     0.00000       1.01036  0.66905496595707E+00
     0.00000       1.01826  0.85202450795391E+00
     0.00000       1.02615  0.10889245970151E+01
     0.00000       1.03404  0.13951865055108E+01
     0.00000       1.04194  0.17902422532432E+01
     0.00000       1.04983  0.22984440578943E+01
     0.00000       1.05772  0.29501150395230E+01
     0.00000       1.06562  0.37826802093763E+01
     0.00000       1.07351  0.48417490703903E+01
     0.00000       1.08141  0.61818718297159E+01
     0.00000       1.08930  0.78664067182991E+01
     0.00000       1.09719  0.99653928235878E+01
     0.00000       1.10509  0.12549275993192E+02
     0.00000       1.11298  0.15674284534891E+02
     0.00000       1.12087  0.40000000000000E+11
     0.00000       1.12877  0.40000000000000E+11
     0.00000       1.13666  0.40000000000000E+11
     0.00000       1.14455  0.40000000000000E+11
     0.00000       1.15245  0.40000000000000E+11
     0.00000       1.16034  0.40000000000000E+11
     0.00000       1.16823  0.40000000000000E+11
     0.00000       1.17613  0.40000000000000E+11
     0.00000       1.18402  0.40000000000000E+11
     0.00000       1.19191  0.40000000000000E+11
     0.00000       1.19981  0.40000000000000E+11
     0.00000       1.20770  0.40000000000000E+11
     0.00000       1.21559  0.40000000000000E+11
     0.00000       1.22349  0.40000000000000E+11
     0.00000       1.23138  0.40000000000000E+11
     0.00000       1.23927  0.40000000000000E+11
     0.00000       1.24717  0.40000000000000E+11
     0.00000       1.25506  0.40000000000000E+11
     0.00000       1.26295  0.40000000000000E+11
     0.00000       1.27085  0.40000000000000E+11
     0.00000       1.27874  0.40000000000000E+11
     0.00000       1.28664  0.40000000000000E+11
     0.00000       1.29453  0.40000000000000E+11
     0.00000       1.30242  0.40000000000000E+11
     0.00000       1.31032  0.40000000000000E+11
     0.00000       1.31821  0.40000000000000E+11
     0.00000       1.32610  0.40000000000000E+11
     0.00000       1.33400  0.40000000000000E+11
     0.00000       1.34189  0.40000000000000E+11
     0.00000       1.34978  0.40000000000000E+11
     0.00000       1.35768  0.40000000000000E+11
     0.00000       1.36557  0.40000000000000E+11
     0.00000       1.37346  0.40000000000000E+11
     0.00000       1.38136  0.21371834895428E+03
     0.00000       1.38925  0.20740744407909E+03
     0.00000       1.39714  0.20340974037401E+03
     0.00000       1.40504  0.20219176382226E+03
     0.00000       1.41293  0.20403112273905E+03
     0.00000       1.42082  0.20902458797402E+03
     0.00000       1.42872  0.21708081593489E+03
     0.00000       1.43661  0.22789361530559E+03
     0.00000       1.44450  0.40000000000000E+11
     0.00000       1.45240  0.40000000000000E+11
     0.00000       1.46029  0.40000000000000E+11
     0.00000       1.46818  0.40000000000000E+11
     0.00000       1.47608  0.40000000000000E+11
     0.00000       1.48397  0.40000000000000E+11
     0.00000       1.49187  0.40000000000000E+11
     0.00000       1.49976  0.40000000000000E+11
     0.00000       1.50765  0.40000000000000E+11
     0.00000       1.51555  0.40000000000000E+11
     0.00000       1.52344  0.40000000000000E+11
     0.00000       1.53133  0.40000000000000E+11
     0.00000       1.53923  0.40000000000000E+11
     0.00000       1.54712  0.40000000000000E+11
     0.00000       1.55501  0.40000000000000E+11
     0.00000       1.56291  0.40000000000000E+11
     0.00000       1.57080  0.40000000000000E+11
     0.00789       0.00000  0.40000000000000E+11
     0.00789       0.00789  0.40000000000000E+11
     0.00789       0.01579  0.40000000000000E+11
     0.00789       0.02368  0.40000000000000E+11
     0.00789       0.03157  0.40000000000000E+11
     0.00789       0.03947  0.40000000000000E+11
     0.00789       0.04736  0.40000000000000E+11
     0.00789       0.05525  0.40000000000000E+11
     0.00789       0.06315  0.40000000000000E+11
     0.00789       0.07104  0.40000000000000E+11
     0.00789       0.07893  0.40000000000000E+11
     0.00789       0.08683  0.40000000000000E+11
     0.00789       0.09472  0.40000000000000E+11
     0.00789       0.10262  0.40000000000000E+11
     0.00789       0.11051  0.40000000000000E+11
     0.00789       0.11840  0.40000000000000E+11
     0.00789       0.12630  0.23123632723551E+03
     0.00789       0.13419  0.22070823563222E+03
     0.00789       0.14208  0.21293332015676E+03
     0.00789       0.14998  0.20824721572824E+03
     0.00789       0.15787  0.20677044051121E+03
     0.00789       0.16576  0.20843327913085E+03
     0.00789       0.17366  0.21298035871864E+03
     0.00789       0.18155  0.21995962606224E+03
     0.00789       0.18944  0.40000000000000E+11
     0.00789       0.19734  0.40000000000000E+11
     0.00789       0.20523  0.40000000000000E+11
     0.00789       0.21312  0.40000000000000E+11
     0.00789       0.22102  0.40000000000000E+11
     0.00789       0.22891  0.40000000000000E+11
     0.00789       0.23680  0.40000000000000E+11
     0.00789       0.24470  0.40000000000000E+11
     0.00789       0.25259  0.40000000000000E+11
     0.00789       0.26048  0.40000000000000E+11
     0.00789       0.26838  0.40000000000000E+11
     0.00789       0.27627  0.40000000000000E+11
     0.00789       0.28416  0.40000000000000E+11
     0.00789       0.29206  0.40000000000000E+11
     0.00789       0.29995  0.40000000000000E+11
     0.00789       0.30785  0.40000000000000E+11
     0.00789       0.31574  0.40000000000000E+11
     0.00789       0.32363  0.40000000000000E+11
     0.00789       0.33153  0.40000000000000E+11
     0.00789       0.33942  0.40000000000000E+11
     0.00789       0.34731  0.40000000000000E+11
     0.00789       0.35521  0.40000000000000E+11
     0.00789       0.36310  0.40000000000000E+11
     0.00789       0.37099  0.40000000000000E+11
     0.00789       0.37889  0.40000000000000E+11
     0.00789       0.38678  0.40000000000000E+11
     0.00789       0.39467  0.40000000000000E+11
     0.00789       0.40257  0.40000000000000E+11
     0.00789       0.41046  0.40000000000000E+11
     0.00789       0.41835  0.40000000000000E+11
     0.00789       0.42625  0.40000000000000E+11
     0.00789       0.43414  0.40000000000000E+11
     0.00789       0.44203  0.40000000000000E+11
     0.00789       0.44993  0.16463471435920E+02
     0.00789       0.45782  0.13202959410622E+02
     0.00789       0.46571  0.10502337235365E+02
     0.00789       0.47361  0.83057134023950E+01
     0.00789       0.48150  0.65409858002379E+01
     0.00789       0.48939  0.51357724069123E+01
     0.00789       0.49729  0.40242935331446E+01
     0.00789       0.50518  0.31497643569624E+01
     0.00789       0.51308  0.24646249277248E+01
     0.00789       0.52097  0.19298006670445E+01
     0.00789       0.52886  0.15136000277127E+01
     0.00789       0.53676  0.11905495616495E+01
     0.00789       0.54465  0.94030606413310E+00
     0.00789       0.55254  0.74670192522410E+00
     0.00789       0.56044  0.59693735370783E+00
     0.00789       0.56833  0.48091262124046E+00
     0.00789       0.57622  0.39068461840667E+00
     0.00789       0.58412  0.32002924585925E+00
     0.00789       0.59201  0.26409145508834E+00
     0.00789       0.59990  0.21910646671247E+00
     0.00789       0.60780  0.18217795372324E+00
     0.00789       0.61569  0.15110132537522E+00
     0.00789       0.62358  0.12422245553795E+00
     0.00789       0.63148  0.10032416241824E+00
     0.00789       0.63937  0.78534426255508E-01
     0.00789       0.64726  0.58251724954735E-01
     0.00789       0.65516  0.39083990547507E-01
     0.00789       0.66305  0.20798567783485E-01
     0.00789       0.67094  0.32812212269860E-02
     0.00789       0.67884  -.13497277476993E-01
     0.00789       0.68673  -.29508111055918E-01
     0.00789       0.69463  -.44685829369745E-01
     0.00789       0.70252  -.58944972824936E-01
     0.00789       0.71041  -.72192579231849E-01
     0.00789       0.71831  -.84337195094839E-01
     0.00789       0.72620  -.95294978139417E-01
     0.00789       0.73409  -.10499344888769E+00
     0.00789       0.74199  -.11337341715659E+00
     0.00789       0.74988  -.12038956994314E+00
     0.00789       0.75777  -.12601015853217E+00
     0.00789       0.76567  -.13021616500949E+00
     0.00789       0.77356  -.13300026305450E+00
     0.00789       0.78145  -.13436581683844E+00
     0.00789       0.78935  -.13432608709271E+00
     0.00789       0.79724  -.13290373680560E+00
     0.00789       0.80513  -.13013065217402E+00
     0.00789       0.81303  -.12604801875756E+00
     0.00789       0.82092  -.12070651949123E+00
     0.00789       0.82881  -.11416645148606E+00
     0.00789       0.83671  -.10649749356575E+00
     0.00789       0.84460  -.97777797390633E-01
     0.00789       0.85249  -.88092022737522E-01
     0.00789       0.86039  -.77527892434785E-01
     0.00789       0.86828  -.66170803998083E-01
     0.00789       0.87617  -.54096000985989E-01
     0.00789       0.88407  -.41357773056240E-01
     0.00789       0.89196  -.27975112302693E-01
     0.00789       0.89986  -.13913193860377E-01
     0.00789       0.90775  0.94004372090184E-03
     0.00789       0.91564  0.16803086918021E-01
     0.00789       0.92354  0.34036891312299E-01
     0.00789       0.93143  0.53189186451597E-01
     0.00789       0.93932  0.75048893659619E-01
     0.00789       0.94722  0.10071311494726E+00
     0.00789       0.95511  0.13166994693357E+00
     0.00789       0.96300  0.16990138888426E+00
     0.00789       0.97090  0.21801187478762E+00
     0.00789       0.97879  0.27938948426959E+00
     0.00789       0.98668  0.35840867903572E+00
     0.00789       0.99458  0.46068544314204E+00
     0.00789       1.00247  0.59339789179237E+00
     0.00789       1.01036  0.76568756151944E+00
     0.00789       1.01826  0.98915831192374E+00
     0.00789       1.02615  0.12784902982795E+01
     0.00789       1.03404  0.16521843951617E+01
     0.00789       1.04194  0.21334451399344E+01
     0.00789       1.04983  0.27511929021310E+01
     0.00789       1.05772  0.35411597126300E+01
     0.00789       1.06562  0.45469516266056E+01
     0.00789       1.07351  0.58208230395875E+01
     0.00789       1.08141  0.74236469849602E+01
     0.00789       1.08930  0.94230679944506E+01
     0.00789       1.09719  0.11887869180146E+02
     0.00789       1.10509  0.14874724149838E+02
     0.00789       1.11298  0.40000000000000E+11
     0.00789       1.12087  0.40000000000000E+11
     0.00789       1.12877  0.40000000000000E+11
     0.00789       1.13666  0.40000000000000E+11
     0.00789       1.14455  0.40000000000000E+11
     0.00789       1.15245  0.40000000000000E+11
     0.00789       1.16034  0.40000000000000E+11
     0.00789       1.16823  0.40000000000000E+11
     0.00789       1.17613  0.40000000000000E+11
     0.00789       1.18402  0.40000000000000E+11
     0.00789       1.19191  0.40000000000000E+11
     0.00789       1.19981  0.40000000000000E+11
     0.00789       1.20770  0.40000000000000E+11
     0.00789       1.21559  0.40000000000000E+11
     0.00789       1.22349  0.40000000000000E+11
     0.00789       1.23138  0.40000000000000E+11
     0.00789       1.23927  0.40000000000000E+11
     0.00789       1.24717  0.40000000000000E+11
     0.00789       1.25506  0.40000000000000E+11
     0.00789       1.26295  0.40000000000000E+11
     0.00789       1.27085  0.40000000000000E+11
     0.00789       1.27874  0.40000000000000E+11
     0.00789       1.28664  0.40000000000000E+11
     0.00789       1.29453  0.40000000000000E+11
     0.00789       1.30242  0.40000000000000E+11
     0.00789       1.31032  0.40000000000000E+11
     0.00789       1.31821  0.40000000000000E+11
     0.00789       1.32610  0.40000000000000E+11
     0.00789       1.33400  0.40000000000000E+11
     0.00789       1.34189  0.40000000000000E+11
     0.00789       1.34978  0.40000000000000E+11
     0.00789       1.35768  0.40000000000000E+11
     0.00789       1.36557  0.40000000000000E+11
     0.00789       1.37346  0.20712196966582E+03
     0.00789       1.38136  0.20148449942928E+03
     0.00789       1.38925  0.19804092844598E+03
     0.00789       1.39714  0.19726985760315E+03
     0.00789       1.40504  0.19946980211702E+03
     0.00789       1.41293  0.20476445101149E+03
     0.00789       1.42082  0.21309273244135E+03
     0.00789       1.42872  0.22418021792486E+03
     0.00789       1.43661  0.40000000000000E+11
     0.00789       1.44450  0.40000000000000E+11
     0.00789       1.45240  0.40000000000000E+11
     0.00789       1.46029  0.40000000000000E+11
     0.00789       1.46818  0.40000000000000E+11
     0.00789       1.47608  0.40000000000000E+11
     0.00789       1.48397  0.40000000000000E+11
     0.00789       1.49187  0.40000000000000E+11
     0.00789       1.49976  0.40000000000000E+11
     0.00789       1.50765  0.40000000000000E+11
     0.00789       1.51555  0.40000000000000E+11
     0.00789       1.52344  0.40000000000000E+11
     0.00789       1.53133  0.40000000000000E+11
     0.00789       1.53923  0.40000000000000E+11
     0.00789       1.54712  0.40000000000000E+11
     0.00789       1.55501  0.40000000000000E+11
     0.00789       1.56291  0.40000000000000E+11
     0.00789       1.57080  0.40000000000000E+11
     0.01579       0.00000  0.40000000000000E+11
     0.01579       0.00789  0.40000000000000E+11
     0.01579       0.01579  0.40000000000000E+11
     0.01579       0.02368  0.40000000000000E+11
     0.01579       0.03157  0.40000000000000E+11
     0.01579       0.03947  0.40000000000000E+11
     0.01579       0.04736  0.40000000000000E+11
     0.01579       0.05525  0.40000000000000E+11
     0.01579       0.06315  0.40000000000000E+11
     0.01579       0.07104  0.40000000000000E+11
     0.01579       0.07893  0.40000000000000E+11
     0.01579       0.08683  0.40000000000000E+11
     0.01579       0.09472  0.40000000000000E+11
     0.01579       0.10262  0.40000000000000E+11
     0.01579       0.11051  0.40000000000000E+11
     0.01579       0.11840  0.23420339502596E+03
     0.01579       0.12630  0.22396386002402E+03
     0.01579       0.13419  0.21647390461861E+03
     0.01579       0.14208  0.21209603349300E+03
     0.01579       0.14998  0.21097852718855E+03
     0.01579       0.15787  0.21307853575303E+03
     0.01579       0.16576  0.21816397221216E+03
     0.01579       0.17366  0.22579948782731E+03
     0.01579       0.18155  0.40000000000000E+11
     0.01579       0.18944  0.40000000000000E+11
     0.01579       0.19734  0.40000000000000E+11
     0.01579       0.20523  0.40000000000000E+11
     0.01579       0.21312  0.40000000000000E+11
     0.01579       0.22102  0.40000000000000E+11
     0.01579       0.22891  0.40000000000000E+11
     0.01579       0.23680  0.40000000000000E+11
     0.01579       0.24470  0.40000000000000E+11
     0.01579       0.25259  0.40000000000000E+11
     0.01579       0.26048  0.40000000000000E+11
     0.01579       0.26838  0.40000000000000E+11
     0.01579       0.27627  0.40000000000000E+11
     0.01579       0.28416  0.40000000000000E+11
     0.01579       0.29206  0.40000000000000E+11
     0.01579       0.29995  0.40000000000000E+11
     0.01579       0.30785  0.40000000000000E+11
     0.01579       0.31574  0.40000000000000E+11
     0.01579       0.32363  0.40000000000000E+11
     0.01579       0.33153  0.40000000000000E+11
     0.01579       0.33942  0.40000000000000E+11
     0.01579       0.34731  0.40000000000000E+11
     0.01579       0.35521  0.40000000000000E+11
     0.01579       0.36310  0.40000000000000E+11
     0.01579       0.37099  0.40000000000000E+11
     0.01579       0.37889  0.40000000000000E+11
     0.01579       0.38678  0.40000000000000E+11
     0.01579       0.39467  0.40000000000000E+11
     0.01579       0.40257  0.40000000000000E+11
     0.01579       0.41046  0.40000000000000E+11
     0.01579       0.41835  0.40000000000000E+11
     0.01579       0.42625  0.40000000000000E+11
     0.01579       0.43414  0.40000000000000E+11
     0.01579       0.44203  0.17243177367556E+02
     0.01579       0.44993  0.13849428308168E+02
     0.01579       0.45782  0.11034166386201E+02
     0.01579       0.46571  0.87416701894743E+01
     0.01579       0.47361  0.68981569141368E+01
     0.01579       0.48150  0.54289356732322E+01
     0.01579       0.48939  0.42658584378244E+01
     0.01579       0.49729  0.33499601888474E+01
     0.01579       0.50518  0.26317790214697E+01
     0.01579       0.51308  0.20706311226455E+01
     0.01579       0.52097  0.16334886987504E+01
     0.01579       0.52886  0.12937820173220E+01
     0.01579       0.53676  0.10302755894231E+01
     0.01579       0.54465  0.82607949963487E+00
     0.01579       0.55254  0.66781157566242E+00
     0.01579       0.56044  0.54490411090085E+00
     0.01579       0.56833  0.44903927574162E+00
     0.01579       0.57622  0.37369425887596E+00
     0.01579       0.58412  0.31377735627766E+00
     0.01579       0.59201  0.26533793477990E+00
     0.01579       0.59990  0.22533550846917E+00
     0.01579       0.60780  0.19145559150385E+00
     0.01579       0.61569  0.16196228435606E+00
     0.01579       0.62358  0.13557959707395E+00
     0.01579       0.63148  0.11139526886981E+00
     0.01579       0.63937  0.88782301990494E-01
     0.01579       0.64726  0.67334603747856E-01
     0.01579       0.65516  0.46814049360050E-01
     0.01579       0.66305  0.27106971663722E-01
     0.01579       0.67094  0.81885867055423E-02
     0.01579       0.67884  -.99057874851828E-02
     0.01579       0.68673  -.27103633160430E-01
     0.01579       0.69463  -.43313029417768E-01
     0.01579       0.70252  -.58436034486719E-01
     0.01579       0.71041  -.72378298777987E-01
     0.01579       0.71831  -.85055524383516E-01
     0.01579       0.72620  -.96397361128846E-01
     0.01579       0.73409  -.10634929893181E+00
     0.01579       0.74199  -.11487307656820E+00
     0.01579       0.74988  -.12194607651069E+00
     0.01579       0.75777  -.12756011494025E+00
     0.01579       0.76567  -.13171996723932E+00
     0.01579       0.77356  -.13444189472204E+00
     0.01579       0.78145  -.13575236054610E+00
     0.01579       0.78935  -.13568704392568E+00
     0.01579       0.79724  -.13429018377983E+00
     0.01579       0.80513  -.13161420727378E+00
     0.01579       0.81303  -.12771952651444E+00
     0.01579       0.82092  -.12267431892556E+00
     0.01579       0.82881  -.11655404441474E+00
     0.01579       0.83671  -.10944039609188E+00
     0.01579       0.84460  -.10141933149168E+00
     0.01579       0.85249  -.92577787965361E-01
     0.01579       0.86039  -.82998648199987E-01
     0.01579       0.86828  -.72753487335652E-01
     0.01579       0.87617  -.61892597511882E-01
     0.01579       0.88407  -.50431741922727E-01
     0.01579       0.89196  -.38335028516183E-01
     0.01579       0.89986  -.25493199777369E-01
     0.01579       0.90775  -.11696492372382E-01
     0.01579       0.91564  0.33989919719186E-02
     0.01579       0.92354  0.20312769115168E-01
     0.01579       0.93143  0.39791099958231E-01
     0.01579       0.93932  0.62870129389248E-01
     0.01579       0.94722  0.90954157043386E-01
     0.01579       0.95511  0.12591312086796E+00
     0.01579       0.96300  0.17020456822786E+00
     0.01579       0.97090  0.22702683550329E+00
     0.01579       0.97879  0.30051186133333E+00
     0.01579       0.98668  0.39596799877188E+00
     0.01579       0.99458  0.52018529253949E+00
     0.01579       1.00247  0.68181777445525E+00
     0.01579       1.01036  0.89185904399870E+00
     0.01579       1.01826  0.11642280465119E+01
     0.01579       1.02615  0.15164802336560E+01
     0.01579       1.03404  0.19706527794409E+01
     0.01579       1.04194  0.25542368119618E+01
     0.01579       1.04983  0.33012366070378E+01
     0.01579       1.05772  0.42532104534729E+01
     0.01579       1.06562  0.54600626778280E+01
     0.01579       1.07351  0.69801187344698E+01
     0.01579       1.08141  0.88785647639136E+01
     0.01579       1.08930  0.11222472394391E+02
     0.01579       1.09719  0.14068962434242E+02
     0.01579       1.10509  0.17439768053458E+02
     0.01579       1.11298  0.40000000000000E+11
     0.01579       1.12087  0.40000000000000E+11
     0.01579       1.12877  0.40000000000000E+11
     0.01579       1.13666  0.40000000000000E+11
     0.01579       1.14455  0.40000000000000E+11
     0.01579       1.15245  0.40000000000000E+11
     0.01579       1.16034  0.40000000000000E+11
     0.01579       1.16823  0.40000000000000E+11
     0.01579       1.17613  0.40000000000000E+11
     0.01579       1.18402  0.40000000000000E+11
     0.01579       1.19191  0.40000000000000E+11
     0.01579       1.19981  0.40000000000000E+11
     0.01579       1.20770  0.40000000000000E+11
     0.01579       1.21559  0.40000000000000E+11
     0.01579       1.22349  0.40000000000000E+11
     0.01579       1.23138  0.40000000000000E+11
     0.01579       1.23927  0.40000000000000E+11
     0.01579       1.24717  0.40000000000000E+11
     0.01579       1.25506  0.40000000000000E+11
     0.01579       1.26295  0.40000000000000E+11
     0.01579       1.27085  0.40000000000000E+11
     0.01579       1.27874  0.40000000000000E+11
     0.01579       1.28664  0.40000000000000E+11
     0.01579       1.29453  0.40000000000000E+11
     0.01579       1.30242  0.40000000000000E+11
     0.01579       1.31032  0.40000000000000E+11
     0.01579       1.31821  0.40000000000000E+11
     0.01579       1.32610  0.40000000000000E+11
     0.01579       1.33400  0.40000000000000E+11
     0.01579       1.34189  0.40000000000000E+11
     0.01579       1.34978  0.40000000000000E+11
     0.01579       1.35768  0.40000000000000E+11
     0.01579       1.36557  0.20020780017249E+03
     0.01579       1.37346  0.19524458812290E+03
     0.01579       1.38136  0.19235719999192E+03
     0.01579       1.38925  0.19203351573475E+03
     0.01579       1.39714  0.19459112340637E+03
     0.01579       1.40504  0.20017991278404E+03
     0.01579       1.41293  0.20876956407232E+03
     0.01579       1.42082  0.22011908976247E+03
     0.01579       1.42872  0.40000000000000E+11
     0.01579       1.43661  0.40000000000000E+11
     0.01579       1.44450  0.40000000000000E+11
     0.01579       1.45240  0.40000000000000E+11
     0.01579       1.46029  0.40000000000000E+11
     0.01579       1.46818  0.40000000000000E+11
     0.01579       1.47608  0.40000000000000E+11
     0.01579       1.48397  0.40000000000000E+11
     0.01579       1.49187  0.40000000000000E+11
     0.01579       1.49976  0.40000000000000E+11
     0.01579       1.50765  0.40000000000000E+11
     0.01579       1.51555  0.40000000000000E+11
     0.01579       1.52344  0.40000000000000E+11
     0.01579       1.53133  0.40000000000000E+11
     0.01579       1.53923  0.40000000000000E+11
     0.01579       1.54712  0.40000000000000E+11
     0.01579       1.55501  0.40000000000000E+11
     0.01579       1.56291  0.40000000000000E+11
     0.01579       1.57080  0.40000000000000E+11
     0.02368       0.00000  0.40000000000000E+11
     0.02368       0.00789  0.40000000000000E+11
     0.02368       0.01579  0.40000000000000E+11
     0.02368       0.02368  0.40000000000000E+11
     0.02368       0.03157  0.40000000000000E+11
     0.02368       0.03947  0.40000000000000E+11
     0.02368       0.04736  0.40000000000000E+11
     0.02368       0.05525  0.40000000000000E+11
     0.02368       0.06315  0.40000000000000E+11
     0.02368       0.07104  0.40000000000000E+11
     0.02368       0.07893  0.40000000000000E+11
     0.02368       0.08683  0.40000000000000E+11
     0.02368       0.09472  0.40000000000000E+11
     0.02368       0.10262  0.40000000000000E+11
     0.02368       0.11051  0.23677480639274E+03
     0.02368       0.11840  0.22682504808936E+03
     0.02368       0.12630  0.21962219674457E+03
     0.02368       0.13419  0.21555253336890E+03
     0.02368       0.14208  0.21479013758381E+03
     0.02368       0.14998  0.21731826198917E+03
     0.02368       0.15787  0.22292860140648E+03
     0.02368       0.16576  0.23120424995335E+03
     0.02368       0.17366  0.40000000000000E+11
     0.02368       0.18155  0.40000000000000E+11
     0.02368       0.18944  0.40000000000000E+11
     0.02368       0.19734  0.40000000000000E+11
     0.02368       0.20523  0.40000000000000E+11
     0.02368       0.21312  0.40000000000000E+11
     0.02368       0.22102  0.40000000000000E+11
     0.02368       0.22891  0.40000000000000E+11
     0.02368       0.23680  0.40000000000000E+11
     0.02368       0.24470  0.40000000000000E+11
     0.02368       0.25259  0.40000000000000E+11
     0.02368       0.26048  0.40000000000000E+11
     0.02368       0.26838  0.40000000000000E+11
     0.02368       0.27627  0.40000000000000E+11
     0.02368       0.28416  0.40000000000000E+11
     0.02368       0.29206  0.40000000000000E+11
     0.02368       0.29995  0.40000000000000E+11
     0.02368       0.30785  0.40000000000000E+11
     0.02368       0.31574  0.40000000000000E+11
     0.02368       0.32363  0.40000000000000E+11
     0.02368       0.33153  0.40000000000000E+11
     0.02368       0.33942  0.40000000000000E+11
     0.02368       0.34731  0.40000000000000E+11
     0.02368       0.35521  0.40000000000000E+11
     0.02368       0.36310  0.40000000000000E+11
     0.02368       0.37099  0.40000000000000E+11
     0.02368       0.37889  0.40000000000000E+11
     0.02368       0.38678  0.40000000000000E+11
     0.02368       0.39467  0.40000000000000E+11
     0.02368       0.40257  0.40000000000000E+11
     0.02368       0.41046  0.40000000000000E+11
     0.02368       0.41835  0.40000000000000E+11
     0.02368       0.42625  0.40000000000000E+11
     0.02368       0.43414  0.18009624053710E+02
     0.02368       0.44203  0.14485298333987E+02
     0.02368       0.44993  0.11557957360093E+02
     0.02368       0.45782  0.91718005548030E+01
     0.02368       0.46571  0.72513069919722E+01
     0.02368       0.47361  0.57195013458217E+01
     0.02368       0.48150  0.45059214276970E+01
     0.02368       0.48939  0.35494820155479E+01
     0.02368       0.49729  0.27988748140800E+01
     0.02368       0.50518  0.22118542342179E+01
     0.02368       0.51308  0.17540949601806E+01
     0.02368       0.52097  0.13979616459336E+01
     0.02368       0.52886  0.11213502871157E+01
     0.02368       0.53676  0.90666676028758E+00
     0.02368       0.54465  0.73996007944036E+00
     0.02368       0.55254  0.61020458800558E+00
     0.02368       0.56044  0.50871505545808E+00
     0.02368       0.56833  0.42867524825598E+00
     0.02368       0.57622  0.36476061359635E+00
     0.02368       0.58412  0.31283742059320E+00
     0.02368       0.59201  0.26972306513020E+00
     0.02368       0.59990  0.23299474510689E+00
     0.02368       0.60780  0.20083608956068E+00
     0.02368       0.61569  0.17191345375393E+00
     0.02368       0.62358  0.14527542290235E+00
     0.02368       0.63148  0.12027059025815E+00
     0.02368       0.63937  0.96479903363040E-01
     0.02368       0.64726  0.73660830562884E-01
     0.02368       0.65516  0.51701320649870E-01
     0.02368       0.66305  0.30582047999720E-01
     0.02368       0.67094  0.10345791493003E-01
     0.02368       0.67884  -.89269750965869E-02
     0.02368       0.68673  -.27137066139569E-01
     0.02368       0.69463  -.44180849516389E-01
     0.02368       0.70252  -.59960463228182E-01
     0.02368       0.71041  -.74390628411687E-01
     0.02368       0.71831  -.87402682277620E-01
     0.02368       0.72620  -.98946426053228E-01
     0.02368       0.73409  -.10899034323564E+00
     0.02368       0.74199  -.11752069118215E+00
     0.02368       0.74988  -.12453990541871E+00
     0.02368       0.75777  -.13006468352307E+00
     0.02368       0.76567  -.13412403707083E+00
     0.02368       0.77356  -.13675751892972E+00
     0.02368       0.78145  -.13801375178212E+00
     0.02368       0.78935  -.13794930424947E+00
     0.02368       0.79724  -.13662788495031E+00
     0.02368       0.80513  -.13411975336597E+00
     0.02368       0.81303  -.13050118030733E+00
     0.02368       0.82092  -.12585373064145E+00
     0.02368       0.82881  -.12026308710421E+00
     0.02368       0.83671  -.11381708657630E+00
     0.02368       0.84460  -.10660259871398E+00
     0.02368       0.85249  -.98700840061818E-01
     0.02368       0.86039  -.90180682224173E-01
     0.02368       0.86828  -.81089476046808E-01
     0.02368       0.87617  -.71440868478716E-01
     0.02368       0.88407  -.61199025487401E-01
     0.02368       0.89196  -.50258580604035E-01
     0.02368       0.89986  -.38419488581385E-01
     0.02368       0.90775  -.25355758167247E-01
     0.02368       0.91564  -.10576744989282E-01
     0.02368       0.92354  0.66207197470599E-02
     0.02368       0.93143  0.27211633368682E-01
     0.02368       0.93932  0.52516538515045E-01
     0.02368       0.94722  0.84293538408733E-01
     0.02368       0.95511  0.12485362285145E+00
     0.02368       0.96300  0.17720568415811E+00
     0.02368       0.97090  0.24523921755336E+00
     0.02368       0.97879  0.33395454702272E+00
     0.02368       0.98668  0.44975242965902E+00
     0.02368       0.99458  0.60079691237407E+00
     0.02368       1.00247  0.79746701909715E+00
     0.02368       1.01036  0.10529136016202E+01
     0.02368       1.01826  0.13837363044163E+01
     0.02368       1.02615  0.18107898802372E+01
     0.02368       1.03404  0.23601150376548E+01
     0.02368       1.04194  0.30639592751236E+01
     0.02368       1.04983  0.39617943121954E+01
     0.02368       1.05772  0.51011238767829E+01
     0.02368       1.06562  0.65376620742608E+01
     0.02368       1.07351  0.83340593626970E+01
     0.02368       1.08141  0.10555587184974E+02
     0.02368       1.08930  0.13259718842588E+02
     0.02368       1.09719  0.16473658129254E+02
     0.02368       1.10509  0.40000000000000E+11
     0.02368       1.11298  0.40000000000000E+11
     0.02368       1.12087  0.40000000000000E+11
     0.02368       1.12877  0.40000000000000E+11
     0.02368       1.13666  0.40000000000000E+11
     0.02368       1.14455  0.40000000000000E+11
     0.02368       1.15245  0.40000000000000E+11
     0.02368       1.16034  0.40000000000000E+11
     0.02368       1.16823  0.40000000000000E+11
     0.02368       1.17613  0.40000000000000E+11
     0.02368       1.18402  0.40000000000000E+11
     0.02368       1.19191  0.40000000000000E+11
     0.02368       1.19981  0.40000000000000E+11
     0.02368       1.20770  0.40000000000000E+11
     0.02368       1.21559  0.40000000000000E+11
     0.02368       1.22349  0.40000000000000E+11
     0.02368       1.23138  0.40000000000000E+11
     0.02368       1.23927  0.40000000000000E+11
     0.02368       1.24717  0.40000000000000E+11
     0.02368       1.25506  0.40000000000000E+11
     0.02368       1.26295  0.40000000000000E+11
     0.02368       1.27085  0.40000000000000E+11
     0.02368       1.27874  0.40000000000000E+11
     0.02368       1.28664  0.40000000000000E+11
     0.02368       1.29453  0.40000000000000E+11
     0.02368       1.30242  0.40000000000000E+11
     0.02368       1.31032  0.40000000000000E+11
     0.02368       1.31821  0.40000000000000E+11
     0.02368       1.32610  0.40000000000000E+11
     0.02368       1.33400  0.40000000000000E+11
     0.02368       1.34189  0.40000000000000E+11
     0.02368       1.34978  0.40000000000000E+11
     0.02368       1.35768  0.19301833568588E+03
     0.02368       1.36557  0.18872489605443E+03
     0.02368       1.37346  0.18639166002268E+03
     0.02368       1.38136  0.18651275524537E+03
     0.02368       1.38925  0.18942263724335E+03
     0.02368       1.39714  0.19529620588246E+03
     0.02368       1.40504  0.20413384075861E+03
     0.02368       1.41293  0.21572910689369E+03
     0.02368       1.42082  0.40000000000000E+11
     0.02368       1.42872  0.40000000000000E+11
     0.02368       1.43661  0.40000000000000E+11
     0.02368       1.44450  0.40000000000000E+11
     0.02368       1.45240  0.40000000000000E+11
     0.02368       1.46029  0.40000000000000E+11
     0.02368       1.46818  0.40000000000000E+11
     0.02368       1.47608  0.40000000000000E+11
     0.02368       1.48397  0.40000000000000E+11
     0.02368       1.49187  0.40000000000000E+11
     0.02368       1.49976  0.40000000000000E+11
     0.02368       1.50765  0.40000000000000E+11
     0.02368       1.51555  0.40000000000000E+11
     0.02368       1.52344  0.40000000000000E+11
     0.02368       1.53133  0.40000000000000E+11
     0.02368       1.53923  0.40000000000000E+11
     0.02368       1.54712  0.40000000000000E+11
     0.02368       1.55501  0.40000000000000E+11
     0.02368       1.56291  0.40000000000000E+11
     0.02368       1.57080  0.40000000000000E+11
     0.03157       0.00000  0.40000000000000E+11
     0.03157       0.00789  0.40000000000000E+11
     0.03157       0.01579  0.40000000000000E+11
     0.03157       0.02368  0.40000000000000E+11
     0.03157       0.03157  0.40000000000000E+11
     0.03157       0.03947  0.40000000000000E+11
     0.03157       0.04736  0.40000000000000E+11
     0.03157       0.05525  0.40000000000000E+11
     0.03157       0.06315  0.40000000000000E+11
     0.03157       0.07104  0.40000000000000E+11
     0.03157       0.07893  0.40000000000000E+11
     0.03157       0.08683  0.40000000000000E+11
     0.03157       0.09472  0.40000000000000E+11
     0.03157       0.10262  0.23893786898764E+03
     0.03157       0.11051  0.22927542926051E+03
     0.03157       0.11840  0.22235897882956E+03
     0.03157       0.12630  0.21859515282764E+03
     0.03157       0.13419  0.21818146147083E+03
     0.03157       0.14208  0.22112603476203E+03
     0.03157       0.14998  0.22724437161774E+03
     0.03157       0.15787  0.23613931570371E+03
     0.03157       0.16576  0.40000000000000E+11
     0.03157       0.17366  0.40000000000000E+11
     0.03157       0.18155  0.40000000000000E+11
     0.03157       0.18944  0.40000000000000E+11
     0.03157       0.19734  0.40000000000000E+11
     0.03157       0.20523  0.40000000000000E+11
     0.03157       0.21312  0.40000000000000E+11
     0.03157       0.22102  0.40000000000000E+11
     0.03157       0.22891  0.40000000000000E+11
     0.03157       0.23680  0.40000000000000E+11
     0.03157       0.24470  0.40000000000000E+11
     0.03157       0.25259  0.40000000000000E+11
     0.03157       0.26048  0.40000000000000E+11
     0.03157       0.26838  0.40000000000000E+11
     0.03157       0.27627  0.40000000000000E+11
     0.03157       0.28416  0.40000000000000E+11
     0.03157       0.29206  0.40000000000000E+11
     0.03157       0.29995  0.40000000000000E+11
     0.03157       0.30785  0.40000000000000E+11
     0.03157       0.31574  0.40000000000000E+11
     0.03157       0.32363  0.40000000000000E+11
     0.03157       0.33153  0.40000000000000E+11
     0.03157       0.33942  0.40000000000000E+11
     0.03157       0.34731  0.40000000000000E+11
     0.03157       0.35521  0.40000000000000E+11
     0.03157       0.36310  0.40000000000000E+11
     0.03157       0.37099  0.40000000000000E+11
     0.03157       0.37889  0.40000000000000E+11
     0.03157       0.38678  0.40000000000000E+11
     0.03157       0.39467  0.40000000000000E+11
     0.03157       0.40257  0.40000000000000E+11
     0.03157       0.41046  0.40000000000000E+11
     0.03157       0.41835  0.40000000000000E+11
     0.03157       0.42625  0.18760747194874E+02
     0.03157       0.43414  0.15108644579508E+02
     0.03157       0.44203  0.12071987621660E+02
     0.03157       0.44993  0.95945935900463E+01
     0.03157       0.45782  0.75991224427535E+01
     0.03157       0.46571  0.60063297885325E+01
     0.03157       0.47361  0.47434913855317E+01
     0.03157       0.48150  0.37474629869444E+01
     0.03157       0.48939  0.29651480431861E+01
     0.03157       0.49729  0.23527896684723E+01
     0.03157       0.50518  0.18748067551305E+01
     0.03157       0.51308  0.15025317912848E+01
     0.03157       0.52097  0.12130184889381E+01
     0.03157       0.52886  0.98798874464443E+00
     0.03157       0.53676  0.81293813790087E+00
     0.03157       0.54465  0.67639461130258E+00
     0.03157       0.55254  0.56931411445142E+00
     0.03157       0.56044  0.48459331543476E+00
     0.03157       0.56833  0.41667945471036E+00
     0.03157       0.57622  0.36125912174894E+00
     0.03157       0.58412  0.31501014611195E+00
     0.03157       0.59201  0.27540336848707E+00
     0.03157       0.59990  0.24054351554183E+00
     0.03157       0.60780  0.20904061151532E+00
     0.03157       0.61569  0.17990526366700E+00
     0.03157       0.62358  0.15246274506904E+00
     0.03157       0.63148  0.12628207753726E+00
     0.03157       0.63937  0.10111731429312E+00
     0.03157       0.64726  0.76858969024808E-01
     0.03157       0.65516  0.53494072911155E-01
     0.03157       0.66305  0.31073703494586E-01
     0.03157       0.67094  0.96870583493068E-02
     0.03157       0.67884  -.10558720807991E-01
     0.03157       0.68673  -.29553698858398E-01
     0.03157       0.69463  -.47195965478307E-01
     0.03157       0.70252  -.63398795939280E-01
     0.03157       0.71041  -.78094812443667E-01
     0.03157       0.71831  -.91237777675816E-01
     0.03157       0.72620  -.10280261244671E+00
     0.03157       0.73409  -.11278417512862E+00
     0.03157       0.74199  -.12119527368655E+00
     0.03157       0.74988  -.12806430461169E+00
     0.03157       0.75777  -.13343283058552E+00
     0.03157       0.76567  -.13735332378653E+00
     0.03157       0.77356  -.13988721742935E+00
     0.03157       0.78145  -.14110332675441E+00
     0.03157       0.78935  -.14107662393546E+00
     0.03157       0.79724  -.13988728031837E+00
     0.03157       0.80513  -.13761982466788E+00
     0.03157       0.81303  -.13436220796737E+00
     0.03157       0.82092  -.13020451380333E+00
     0.03157       0.82881  -.12523700816765E+00
     0.03157       0.83671  -.11954718285760E+00
     0.03157       0.84460  -.11321541103160E+00
     0.03157       0.85249  -.10630879925648E+00
     0.03157       0.86039  -.98872783369490E-01
     0.03157       0.86828  -.90919969456736E-01
     0.03157       0.87617  -.82415657549132E-01
     0.03157       0.88407  -.73259392787202E-01
     0.03157       0.89196  -.63261752343873E-01
     0.03157       0.89986  -.52115378826439E-01
     0.03157       0.90775  -.39358991827724E-01
     0.03157       0.91564  -.24332725825710E-01
     0.03157       0.92354  -.61226297271477E-02
     0.03157       0.93143  0.16508505370436E-01
     0.03157       0.93932  0.45207674873436E-01
     0.03157       0.94722  0.82140289546864E-01
     0.03157       0.95511  0.13012693559041E+00
     0.03157       0.96300  0.19281582239504E+00
     0.03157       0.97090  0.27490022519804E+00
     0.03157       0.97879  0.38239214951323E+00
     0.03157       0.98668  0.52296539354132E+00
     0.03157       0.99458  0.70638287163788E+00
     0.03157       1.00247  0.94502391594353E+00
     0.03157       1.01036  0.12545262219479E+01
     0.03157       1.01826  0.16545521710111E+01
     0.03157       1.02615  0.21696768434461E+01
     0.03157       1.03404  0.28303685680618E+01
     0.03157       1.04194  0.36739803575590E+01
     0.03157       1.04983  0.47455700066726E+01
     0.03157       1.05772  0.60981769238642E+01
     0.03157       1.06562  0.77918272722583E+01
     0.03157       1.07351  0.98898660352242E+01
     0.03157       1.08141  0.12449930256705E+02
     0.03157       1.08930  0.15504385891153E+02
     0.03157       1.09719  0.40000000000000E+11
     0.03157       1.10509  0.40000000000000E+11
     0.03157       1.11298  0.40000000000000E+11
     0.03157       1.12087  0.40000000000000E+11
     0.03157       1.12877  0.40000000000000E+11
     0.03157       1.13666  0.40000000000000E+11
     0.03157       1.14455  0.40000000000000E+11
     0.03157       1.15245  0.40000000000000E+11
     0.03157       1.16034  0.40000000000000E+11
     0.03157       1.16823  0.40000000000000E+11
     0.03157       1.17613  0.40000000000000E+11
     0.03157       1.18402  0.40000000000000E+11
     0.03157       1.19191  0.40000000000000E+11
     0.03157       1.19981  0.40000000000000E+11
     0.03157       1.20770  0.40000000000000E+11
     0.03157       1.21559  0.40000000000000E+11
     0.03157       1.22349  0.40000000000000E+11
     0.03157       1.23138  0.40000000000000E+11
     0.03157       1.23927  0.40000000000000E+11
     0.03157       1.24717  0.40000000000000E+11
     0.03157       1.25506  0.40000000000000E+11
     0.03157       1.26295  0.40000000000000E+11
     0.03157       1.27085  0.40000000000000E+11
     0.03157       1.27874  0.40000000000000E+11
     0.03157       1.28664  0.40000000000000E+11
     0.03157       1.29453  0.40000000000000E+11
     0.03157       1.30242  0.40000000000000E+11
     0.03157       1.31032  0.40000000000000E+11
     0.03157       1.31821  0.40000000000000E+11
     0.03157       1.32610  0.40000000000000E+11
     0.03157       1.33400  0.40000000000000E+11
     0.03157       1.34189  0.40000000000000E+11
     0.03157       1.34978  0.18559716472703E+03
     0.03157       1.35768  0.18196370701329E+03
     0.03157       1.36557  0.18017843327606E+03
     0.03157       1.37346  0.18073852503951E+03
     0.03157       1.38136  0.18399278687803E+03
     0.03157       1.38925  0.19013950039805E+03
     0.03157       1.39714  0.19920916759626E+03
     0.03157       1.40504  0.21103043336339E+03
     0.03157       1.41293  0.40000000000000E+11
     0.03157       1.42082  0.40000000000000E+11
     0.03157       1.42872  0.40000000000000E+11
     0.03157       1.43661  0.40000000000000E+11
     0.03157       1.44450  0.40000000000000E+11
     0.03157       1.45240  0.40000000000000E+11
     0.03157       1.46029  0.40000000000000E+11
     0.03157       1.46818  0.40000000000000E+11
     0.03157       1.47608  0.40000000000000E+11
     0.03157       1.48397  0.40000000000000E+11
     0.03157       1.49187  0.40000000000000E+11
     0.03157       1.49976  0.40000000000000E+11
     0.03157       1.50765  0.40000000000000E+11
     0.03157       1.51555  0.40000000000000E+11
     0.03157       1.52344  0.40000000000000E+11
     0.03157       1.53133  0.40000000000000E+11
     0.03157       1.53923  0.40000000000000E+11
     0.03157       1.54712  0.40000000000000E+11
     0.03157       1.55501  0.40000000000000E+11
     0.03157       1.56291  0.40000000000000E+11
     0.03157       1.57080  0.40000000000000E+11
     0.03947       0.00000  0.40000000000000E+11
     0.03947       0.00789  0.40000000000000E+11
     0.03947       0.01579  0.40000000000000E+11
     0.03947       0.02368  0.40000000000000E+11
     0.03947       0.03157  0.40000000000000E+11
     0.03947       0.03947  0.40000000000000E+11
     0.03947       0.04736  0.40000000000000E+11
     0.03947       0.05525  0.40000000000000E+11
     0.03947       0.06315  0.40000000000000E+11
     0.03947       0.07104  0.40000000000000E+11
     0.03947       0.07893  0.40000000000000E+11
     0.03947       0.08683  0.40000000000000E+11
     0.03947       0.09472  0.24068174524496E+03
     0.03947       0.10262  0.23130069410541E+03
     0.03947       0.11051  0.22466716844280E+03
     0.03947       0.11840  0.22120449494931E+03
     0.03947       0.12630  0.22113090636443E+03
     0.03947       0.13419  0.22447776257728E+03
     0.03947       0.14208  0.23108392649332E+03
     0.03947       0.14998  0.24057284904180E+03
     0.03947       0.15787  0.40000000000000E+11
     0.03947       0.16576  0.40000000000000E+11
     0.03947       0.17366  0.40000000000000E+11
     0.03947       0.18155  0.40000000000000E+11
     0.03947       0.18944  0.40000000000000E+11
     0.03947       0.19734  0.40000000000000E+11
     0.03947       0.20523  0.40000000000000E+11
     0.03947       0.21312  0.40000000000000E+11
     0.03947       0.22102  0.40000000000000E+11
     0.03947       0.22891  0.40000000000000E+11
     0.03947       0.23680  0.40000000000000E+11
     0.03947       0.24470  0.40000000000000E+11
     0.03947       0.25259  0.40000000000000E+11
     0.03947       0.26048  0.40000000000000E+11
     0.03947       0.26838  0.40000000000000E+11
     0.03947       0.27627  0.40000000000000E+11
     0.03947       0.28416  0.40000000000000E+11
     0.03947       0.29206  0.40000000000000E+11
     0.03947       0.29995  0.40000000000000E+11
     0.03947       0.30785  0.40000000000000E+11
     0.03947       0.31574  0.40000000000000E+11
     0.03947       0.32363  0.40000000000000E+11
     0.03947       0.33153  0.40000000000000E+11
     0.03947       0.33942  0.40000000000000E+11
     0.03947       0.34731  0.40000000000000E+11
     0.03947       0.35521  0.40000000000000E+11
     0.03947       0.36310  0.40000000000000E+11
     0.03947       0.37099  0.40000000000000E+11
     0.03947       0.37889  0.40000000000000E+11
     0.03947       0.38678  0.40000000000000E+11
     0.03947       0.39467  0.40000000000000E+11
     0.03947       0.40257  0.40000000000000E+11
     0.03947       0.41046  0.40000000000000E+11
     0.03947       0.41835  0.19494594564752E+02
     0.03947       0.42625  0.15717669994022E+02
     0.03947       0.43414  0.12574650440476E+02
     0.03947       0.44203  0.10008632760263E+02
     0.03947       0.44993  0.79403613457766E+01
     0.03947       0.45782  0.62883323443073E+01
     0.03947       0.46571  0.49776105558317E+01
     0.03947       0.47361  0.39430551487535E+01
     0.03947       0.48150  0.31298417092316E+01
     0.03947       0.48939  0.24927551152222E+01
     0.03947       0.49729  0.19950027663143E+01
     0.03947       0.50518  0.16069208246929E+01
     0.03947       0.51308  0.13047490960198E+01
     0.03947       0.52097  0.10695476039705E+01
     0.03947       0.52886  0.88627549125656E+00
     0.03947       0.53676  0.74302722409680E+00
     0.03947       0.54465  0.63040966710968E+00
     0.03947       0.55254  0.54103966826613E+00
     0.03947       0.56044  0.46914167895074E+00
     0.03947       0.56833  0.41022664278525E+00
     0.03947       0.57622  0.36083584785064E+00
     0.03947       0.58412  0.31833608274304E+00
     0.03947       0.59201  0.28075497506393E+00
     0.03947       0.59990  0.24664767882243E+00
     0.03947       0.60780  0.21498805362807E+00
     0.03947       0.61569  0.18507912702075E+00
     0.03947       0.62358  0.15647896067576E+00
     0.03947       0.63148  0.12893907542806E+00
     0.03947       0.63937  0.10235336229678E+00
     0.03947       0.64726  0.76715955791699E-01
     0.03947       0.65516  0.52086913291318E-01
     0.03947       0.66305  0.28564771816867E-01
     0.03947       0.67094  0.62651803846579E-02
     0.03947       0.67884  -.14695132736128E-01
     0.03947       0.68673  -.34209773957796E-01
     0.03947       0.69463  -.52190185045657E-01
     0.03947       0.70252  -.68569923702121E-01
     0.03947       0.71041  -.83306393391378E-01
     0.03947       0.71831  -.96380651966112E-01
     0.03947       0.72620  -.10779587250791E+00
     0.03947       0.73409  -.11757495949771E+00
     0.03947       0.74199  -.12575774272695E+00
     0.03947       0.74988  -.13239808451036E+00
     0.03947       0.75777  -.13756114684016E+00
     0.03947       0.76567  -.14132097757884E+00
     0.03947       0.77356  -.14375849124088E+00
     0.03947       0.78145  -.14495984214277E+00
     0.03947       0.78935  -.14501511674496E+00
     0.03947       0.79724  -.14401720832952E+00
     0.03947       0.80513  -.14206068078162E+00
     0.03947       0.81303  -.13924037885937E+00
     0.03947       0.82092  -.13564949929955E+00
     0.03947       0.82881  -.13137679932106E+00
     0.03947       0.83671  -.12650258480270E+00
     0.03947       0.84460  -.12109308689710E+00
     0.03947       0.85249  -.11519279900712E+00
     0.03947       0.86039  -.10881430003622E+00
     0.03947       0.86828  -.10192502660280E+00
     0.03947       0.87617  -.94430365972553E-01
     0.03947       0.88407  -.86152309598390E-01
     0.03947       0.89196  -.76802718375167E-01
     0.03947       0.89986  -.65949986321830E-01
     0.03947       0.90775  -.52977528208612E-01
     0.03947       0.91564  -.37032035349623E-01
     0.03947       0.92354  -.16958817519715E-01
     0.03947       0.93143  0.87792477833748E-02
     0.03947       0.93932  0.42203629316239E-01
     0.03947       0.94722  0.85948597493732E-01
     0.03947       0.95511  0.14342333410438E+00
     0.03947       0.96300  0.21901646239871E+00
     0.03947       0.97090  0.31835358736751E+00
     0.03947       0.97879  0.44862030802177E+00
     0.03947       0.98668  0.61896482390062E+00
     0.03947       0.99458  0.84099519739366E+00
     0.03947       1.00247  0.11293855932243E+01
     0.03947       1.01036  0.15026016333702E+01
     0.03947       1.01826  0.19837441729328E+01
     0.03947       1.02615  0.26014875090876E+01
     0.03947       1.03404  0.33910417299692E+01
     0.03947       1.04194  0.43949803049515E+01
     0.03947       1.04983  0.56636074719988E+01
     0.03947       1.05772  0.72542286887800E+01
     0.03947       1.06562  0.92281039529925E+01
     0.03947       1.07351  0.11642760026748E+02
     0.03947       1.08141  0.14535218826081E+02
     0.03947       1.08930  0.40000000000000E+11
     0.03947       1.09719  0.40000000000000E+11
     0.03947       1.10509  0.40000000000000E+11
     0.03947       1.11298  0.40000000000000E+11
     0.03947       1.12087  0.40000000000000E+11
     0.03947       1.12877  0.40000000000000E+11
     0.03947       1.13666  0.40000000000000E+11
     0.03947       1.14455  0.40000000000000E+11
     0.03947       1.15245  0.40000000000000E+11
     0.03947       1.16034  0.40000000000000E+11
     0.03947       1.16823  0.40000000000000E+11
     0.03947       1.17613  0.40000000000000E+11
     0.03947       1.18402  0.40000000000000E+11
     0.03947       1.19191  0.40000000000000E+11
     0.03947       1.19981  0.40000000000000E+11
     0.03947       1.20770  0.40000000000000E+11
     0.03947       1.21559  0.40000000000000E+11
     0.03947       1.22349  0.40000000000000E+11
     0.03947       1.23138  0.40000000000000E+11
     0.03947       1.23927  0.40000000000000E+11
     0.03947       1.24717  0.40000000000000E+11
     0.03947       1.25506  0.40000000000000E+11
     0.03947       1.26295  0.40000000000000E+11
     0.03947       1.27085  0.40000000000000E+11
     0.03947       1.27874  0.40000000000000E+11
     0.03947       1.28664  0.40000000000000E+11
     0.03947       1.29453  0.40000000000000E+11
     0.03947       1.30242  0.40000000000000E+11
     0.03947       1.31032  0.40000000000000E+11
     0.03947       1.31821  0.40000000000000E+11
     0.03947       1.32610  0.40000000000000E+11
     0.03947       1.33400  0.40000000000000E+11
     0.03947       1.34189  0.17798857809576E+03
     0.03947       1.34978  0.17500009428688E+03
     0.03947       1.35768  0.17375241002915E+03
     0.03947       1.36557  0.17474248282239E+03
     0.03947       1.37346  0.17833070276407E+03
     0.03947       1.38136  0.18473671633888E+03
     0.03947       1.38925  0.19402007189908E+03
     0.03947       1.39714  0.20604443898415E+03
     0.03947       1.40504  0.40000000000000E+11
     0.03947       1.41293  0.40000000000000E+11
     0.03947       1.42082  0.40000000000000E+11
     0.03947       1.42872  0.40000000000000E+11
     0.03947       1.43661  0.40000000000000E+11
     0.03947       1.44450  0.40000000000000E+11
     0.03947       1.45240  0.40000000000000E+11
     0.03947       1.46029  0.40000000000000E+11
     0.03947       1.46818  0.40000000000000E+11
     0.03947       1.47608  0.40000000000000E+11
     0.03947       1.48397  0.40000000000000E+11
     0.03947       1.49187  0.40000000000000E+11
     0.03947       1.49976  0.40000000000000E+11
     0.03947       1.50765  0.40000000000000E+11
     0.03947       1.51555  0.40000000000000E+11
     0.03947       1.52344  0.40000000000000E+11
     0.03947       1.53133  0.40000000000000E+11
     0.03947       1.53923  0.40000000000000E+11
     0.03947       1.54712  0.40000000000000E+11
     0.03947       1.55501  0.40000000000000E+11
     0.03947       1.56291  0.40000000000000E+11
     0.03947       1.57080  0.40000000000000E+11
     0.04736       0.00000  0.40000000000000E+11
     0.04736       0.00789  0.40000000000000E+11
     0.04736       0.01579  0.40000000000000E+11
     0.04736       0.02368  0.40000000000000E+11
     0.04736       0.03157  0.40000000000000E+11
     0.04736       0.03947  0.40000000000000E+11
     0.04736       0.04736  0.40000000000000E+11
     0.04736       0.05525  0.40000000000000E+11
     0.04736       0.06315  0.40000000000000E+11
     0.04736       0.07104  0.40000000000000E+11
     0.04736       0.07893  0.40000000000000E+11
     0.04736       0.08683  0.24199757971763E+03
     0.04736       0.09472  0.23288880061776E+03
     0.04736       0.10262  0.22653207027808E+03
     0.04736       0.11051  0.22336359739097E+03
     0.04736       0.11840  0.22361936405685E+03
     0.04736       0.12630  0.22735194248822E+03
     0.04736       0.13419  0.23442268269248E+03
     0.04736       0.14208  0.24447604865221E+03
     0.04736       0.14998  0.40000000000000E+11
     0.04736       0.15787  0.40000000000000E+11
     0.04736       0.16576  0.40000000000000E+11
     0.04736       0.17366  0.40000000000000E+11
     0.04736       0.18155  0.40000000000000E+11
     0.04736       0.18944  0.40000000000000E+11
     0.04736       0.19734  0.40000000000000E+11
     0.04736       0.20523  0.40000000000000E+11
     0.04736       0.21312  0.40000000000000E+11
     0.04736       0.22102  0.40000000000000E+11
     0.04736       0.22891  0.40000000000000E+11
     0.04736       0.23680  0.40000000000000E+11
     0.04736       0.24470  0.40000000000000E+11
     0.04736       0.25259  0.40000000000000E+11
     0.04736       0.26048  0.40000000000000E+11
     0.04736       0.26838  0.40000000000000E+11
     0.04736       0.27627  0.40000000000000E+11
     0.04736       0.28416  0.40000000000000E+11
     0.04736       0.29206  0.40000000000000E+11
     0.04736       0.29995  0.40000000000000E+11
     0.04736       0.30785  0.40000000000000E+11
     0.04736       0.31574  0.40000000000000E+11
     0.04736       0.32363  0.40000000000000E+11
     0.04736       0.33153  0.40000000000000E+11
     0.04736       0.33942  0.40000000000000E+11
     0.04736       0.34731  0.40000000000000E+11
     0.04736       0.35521  0.40000000000000E+11
     0.04736       0.36310  0.40000000000000E+11
     0.04736       0.37099  0.40000000000000E+11
     0.04736       0.37889  0.40000000000000E+11
     0.04736       0.38678  0.40000000000000E+11
     0.04736       0.39467  0.40000000000000E+11
     0.04736       0.40257  0.40000000000000E+11
     0.04736       0.41046  0.20209314544403E+02
     0.04736       0.41835  0.16310700412780E+02
     0.04736       0.42625  0.13064454553411E+02
     0.04736       0.43414  0.10412598743111E+02
     0.04736       0.44203  0.82738583749763E+01
     0.04736       0.44993  0.65644775570632E+01
     0.04736       0.45782  0.52073615135079E+01
     0.04736       0.46571  0.41354367832944E+01
     0.04736       0.47361  0.32922135399839E+01
     0.04736       0.48150  0.26310737155160E+01
     0.04736       0.48939  0.21140597078854E+01
     0.04736       0.49729  0.17105492409464E+01
     0.04736       0.50518  0.13959984457429E+01
     0.04736       0.51308  0.11508292248178E+01
     0.04736       0.52097  0.95948271748926E+00
     0.04736       0.52886  0.80963407418549E+00
     0.04736       0.53676  0.69155185880473E+00
     0.04736       0.54465  0.59758125366818E+00
     0.04736       0.55254  0.52173005503435E+00
     0.04736       0.56044  0.45933816342145E+00
     0.04736       0.56833  0.40681378406438E+00
     0.04736       0.57622  0.36142226933951E+00
     0.04736       0.58412  0.32111615123218E+00
     0.04736       0.59201  0.28439727686696E+00
     0.04736       0.59990  0.25020400713847E+00
     0.04736       0.60780  0.21781814764106E+00
     0.04736       0.61569  0.18678765927812E+00
     0.04736       0.62358  0.15686226632069E+00
     0.04736       0.63148  0.12793987587336E+00
     0.04736       0.63937  0.10002228481537E+00
     0.04736       0.64726  0.73179021808001E-01
     0.04736       0.65516  0.47518396855377E-01
     0.04736       0.66305  0.23164950917757E-01
     0.04736       0.67094  0.24255043923654E-03
     0.04736       0.67884  -.21137612575346E-01
     0.04736       0.68673  -.40884851165541E-01
     0.04736       0.69463  -.58933373732358E-01
     0.04736       0.70252  -.75243941823755E-01
     0.04736       0.71041  -.89803463441572E-01
     0.04736       0.71831  -.10262313173154E+00
     0.04736       0.72620  -.11373564506665E+00
     0.04736       0.73409  -.12319195942719E+00
     0.04736       0.74199  -.13105793252713E+00
     0.04736       0.74988  -.13741112596412E+00
     0.04736       0.75777  -.14233794064700E+00
     0.04736       0.76567  -.14593117476534E+00
     0.04736       0.77356  -.14828801450197E+00
     0.04736       0.78145  -.14950839656218E+00
     0.04736       0.78935  -.14969361871434E+00
     0.04736       0.79724  -.14894501969219E+00
     0.04736       0.80513  -.14736250239031E+00
     0.04736       0.81303  -.14504263332548E+00
     0.04736       0.82092  -.14207601545874E+00
     0.04736       0.82881  -.13854359870815E+00
     0.04736       0.83671  -.13451156002752E+00
     0.04736       0.84460  -.13002434879488E+00
     0.04736       0.85249  -.12509544792941E+00
     0.04736       0.86039  -.11969533922409E+00
     0.04736       0.86828  -.11373607322706E+00
     0.04736       0.87617  -.10705171759302E+00
     0.04736       0.88407  -.99373778580359E-01
     0.04736       0.89196  -.90300441189347E-01
     0.04736       0.89986  -.79258134822693E-01
     0.04736       0.90775  -.65453481675069E-01
     0.04736       0.91564  -.47813101013580E-01
     0.04736       0.92354  -.24907999869218E-01
     0.04736       0.93143  0.51416443349828E-02
     0.04736       0.93932  0.44786631691394E-01
     0.04736       0.94722  0.97200484249404E-01
     0.04736       0.95511  0.16647100700607E+00
     0.04736       0.96300  0.25784160998843E+00
     0.04736       0.97090  0.37801412463849E+00
     0.04736       0.97879  0.53552647165719E+00
     0.04736       0.98668  0.74121954589190E+00
     0.04736       0.99458  0.10088072283055E+01
     0.04736       1.00247  0.13555599578687E+01
     0.04736       1.01036  0.18031029746376E+01
     0.04736       1.01826  0.23783100899369E+01
     0.04736       1.02615  0.31142334668188E+01
     0.04736       1.03404  0.40509327406785E+01
     0.04736       1.04194  0.52359223543470E+01
     0.04736       1.04983  0.67236875904648E+01
     0.04736       1.05772  0.85732206703603E+01
     0.04736       1.06562  0.10841593251953E+02
     0.04736       1.07351  0.13569807761362E+02
     0.04736       1.08141  0.40000000000000E+11
     0.04736       1.08930  0.40000000000000E+11
     0.04736       1.09719  0.40000000000000E+11
     0.04736       1.10509  0.40000000000000E+11
     0.04736       1.11298  0.40000000000000E+11
     0.04736       1.12087  0.40000000000000E+11
     0.04736       1.12877  0.40000000000000E+11
     0.04736       1.13666  0.40000000000000E+11
     0.04736       1.14455  0.40000000000000E+11
     0.04736       1.15245  0.40000000000000E+11
     0.04736       1.16034  0.40000000000000E+11
     0.04736       1.16823  0.40000000000000E+11
     0.04736       1.17613  0.40000000000000E+11
     0.04736       1.18402  0.40000000000000E+11
     0.04736       1.19191  0.40000000000000E+11
     0.04736       1.19981  0.40000000000000E+11
     0.04736       1.20770  0.40000000000000E+11
     0.04736       1.21559  0.40000000000000E+11
     0.04736       1.22349  0.40000000000000E+11
     0.04736       1.23138  0.40000000000000E+11
     0.04736       1.23927  0.40000000000000E+11
     0.04736       1.24717  0.40000000000000E+11
     0.04736       1.25506  0.40000000000000E+11
     0.04736       1.26295  0.40000000000000E+11
     0.04736       1.27085  0.40000000000000E+11
     0.04736       1.27874  0.40000000000000E+11
     0.04736       1.28664  0.40000000000000E+11
     0.04736       1.29453  0.40000000000000E+11
     0.04736       1.30242  0.40000000000000E+11
     0.04736       1.31032  0.40000000000000E+11
     0.04736       1.31821  0.40000000000000E+11
     0.04736       1.32610  0.40000000000000E+11
     0.04736       1.33400  0.17023715997511E+03
     0.04736       1.34189  0.16787360267833E+03
     0.04736       1.34978  0.16714899262515E+03
     0.04736       1.35768  0.16855678249642E+03
     0.04736       1.36557  0.17246601436263E+03
     0.04736       1.37346  0.17911535506912E+03
     0.04736       1.38136  0.18859186503220E+03
     0.04736       1.38925  0.20079362123271E+03
     0.04736       1.39714  0.40000000000000E+11
     0.04736       1.40504  0.40000000000000E+11
     0.04736       1.41293  0.40000000000000E+11
     0.04736       1.42082  0.40000000000000E+11
     0.04736       1.42872  0.40000000000000E+11
     0.04736       1.43661  0.40000000000000E+11
     0.04736       1.44450  0.40000000000000E+11
     0.04736       1.45240  0.40000000000000E+11
     0.04736       1.46029  0.40000000000000E+11
     0.04736       1.46818  0.40000000000000E+11
     0.04736       1.47608  0.40000000000000E+11
     0.04736       1.48397  0.40000000000000E+11
     0.04736       1.49187  0.40000000000000E+11
     0.04736       1.49976  0.40000000000000E+11
     0.04736       1.50765  0.40000000000000E+11
     0.04736       1.51555  0.40000000000000E+11
     0.04736       1.52344  0.40000000000000E+11
     0.04736       1.53133  0.40000000000000E+11
     0.04736       1.53923  0.40000000000000E+11
     0.04736       1.54712  0.40000000000000E+11
     0.04736       1.55501  0.40000000000000E+11
     0.04736       1.56291  0.40000000000000E+11
     0.04736       1.57080  0.40000000000000E+11
     0.05525       0.00000  0.40000000000000E+11
     0.05525       0.00789  0.40000000000000E+11
     0.05525       0.01579  0.40000000000000E+11
     0.05525       0.02368  0.40000000000000E+11
     0.05525       0.03157  0.40000000000000E+11
     0.05525       0.03947  0.40000000000000E+11
     0.05525       0.04736  0.40000000000000E+11
     0.05525       0.05525  0.40000000000000E+11
     0.05525       0.06315  0.40000000000000E+11
     0.05525       0.07104  0.40000000000000E+11
     0.05525       0.07893  0.24287861514272E+03
     0.05525       0.08683  0.23403016248462E+03
     0.05525       0.09472  0.22794160957594E+03
     0.05525       0.10262  0.22505818536081E+03
     0.05525       0.11051  0.22563046356740E+03
     0.05525       0.11840  0.22972990377468E+03
     0.05525       0.12630  0.23723906837385E+03
     0.05525       0.13419  0.24782339961428E+03
     0.05525       0.14208  0.40000000000000E+11
     0.05525       0.14998  0.40000000000000E+11
     0.05525       0.15787  0.40000000000000E+11
     0.05525       0.16576  0.40000000000000E+11
     0.05525       0.17366  0.40000000000000E+11
     0.05525       0.18155  0.40000000000000E+11
     0.05525       0.18944  0.40000000000000E+11
     0.05525       0.19734  0.40000000000000E+11
     0.05525       0.20523  0.40000000000000E+11
     0.05525       0.21312  0.40000000000000E+11
     0.05525       0.22102  0.40000000000000E+11
     0.05525       0.22891  0.40000000000000E+11
     0.05525       0.23680  0.40000000000000E+11
     0.05525       0.24470  0.40000000000000E+11
     0.05525       0.25259  0.40000000000000E+11
     0.05525       0.26048  0.40000000000000E+11
     0.05525       0.26838  0.40000000000000E+11
     0.05525       0.27627  0.40000000000000E+11
     0.05525       0.28416  0.40000000000000E+11
     0.05525       0.29206  0.40000000000000E+11
     0.05525       0.29995  0.40000000000000E+11
     0.05525       0.30785  0.40000000000000E+11
     0.05525       0.31574  0.40000000000000E+11
     0.05525       0.32363  0.40000000000000E+11
     0.05525       0.33153  0.40000000000000E+11
     0.05525       0.33942  0.40000000000000E+11
     0.05525       0.34731  0.40000000000000E+11
     0.05525       0.35521  0.40000000000000E+11
     0.05525       0.36310  0.40000000000000E+11
     0.05525       0.37099  0.40000000000000E+11
     0.05525       0.37889  0.40000000000000E+11
     0.05525       0.38678  0.40000000000000E+11
     0.05525       0.39467  0.40000000000000E+11
     0.05525       0.40257  0.20903150682520E+02
     0.05525       0.41046  0.16886181647186E+02
     0.05525       0.41835  0.13540024179550E+02
     0.05525       0.42625  0.10805271974323E+02
     0.05525       0.43414  0.85985292812806E+01
     0.05525       0.44203  0.68337970277202E+01
     0.05525       0.44993  0.54318739335166E+01
     0.05525       0.45782  0.43238197437446E+01
     0.05525       0.46571  0.34515436361390E+01
     0.05525       0.47361  0.27670818402114E+01
     0.05525       0.48150  0.22313601141009E+01
     0.05525       0.48939  0.18128373739112E+01
     0.05525       0.49729  0.14862178988834E+01
     0.05525       0.50518  0.12313106512593E+01
     0.05525       0.51308  0.10320584659297E+01
     0.05525       0.52097  0.87573244331185E+00
     0.05525       0.52886  0.75227458093516E+00
     0.05525       0.53676  0.65376735101919E+00
     0.05525       0.54465  0.57400868716783E+00
     0.05525       0.55254  0.50817257236233E+00
     0.05525       0.56044  0.45253798231240E+00
     0.05525       0.56833  0.40427172425973E+00
     0.05525       0.57622  0.36125340381526E+00
     0.05525       0.58412  0.32193319251089E+00
     0.05525       0.59201  0.28521518459554E+00
     0.05525       0.59990  0.25036089984747E+00
     0.05525       0.60780  0.21690891469250E+00
     0.05525       0.61569  0.18460770914523E+00
     0.05525       0.62358  0.15335963597536E+00
     0.05525       0.63148  0.12317449243675E+00
     0.05525       0.63937  0.94131549337155E-01
     0.05525       0.64726  0.66349113490904E-01
     0.05525       0.65516  0.39960811895395E-01
     0.05525       0.66305  0.15097828842057E-01
     0.05525       0.67094  -.81236664077994E-02
     0.05525       0.67884  -.29610668421692E-01
     0.05525       0.68673  -.49297826108922E-01
     0.05525       0.69463  -.67149021590938E-01
     0.05525       0.70252  -.83156744431882E-01
     0.05525       0.71041  -.97339907921245E-01
     0.05525       0.71831  -.10974067656559E+00
     0.05525       0.72620  -.12042078427601E+00
     0.05525       0.73409  -.12945772649915E+00
     0.05525       0.74199  -.13694111192063E+00
     0.05525       0.74988  -.14296936465837E+00
     0.05525       0.75777  -.14764687921402E+00
     0.05525       0.76567  -.15108164986826E+00
     0.05525       0.77356  -.15338332467671E+00
     0.05525       0.78145  -.15466157192274E+00
     0.05525       0.78935  -.15502459337310E+00
     0.05525       0.79724  -.15457757307830E+00
     0.05525       0.80513  -.15342081151014E+00
     0.05525       0.81303  -.15164726089012E+00
     0.05525       0.82092  -.14933914649099E+00
     0.05525       0.82881  -.14656332761595E+00
     0.05525       0.83671  -.14336501700963E+00
     0.05525       0.84460  -.13975943343689E+00
     0.05525       0.85249  -.13572090224145E+00
     0.05525       0.86039  -.13116883409145E+00
     0.05525       0.86828  -.12594989189131E+00
     0.05525       0.87617  -.11981548674657E+00
     0.05525       0.88407  -.11239351031608E+00
     0.05525       0.89196  -.10315289499647E+00
     0.05525       0.89986  -.91359175176235E-01
     0.05525       0.90775  -.76018680526183E-01
     0.05525       0.91564  -.55808303103631E-01
     0.05525       0.92354  -.28986921175044E-01
     0.05525       0.93143  0.67164862138065E-02
     0.05525       0.93932  0.54244252159797E-01
     0.05525       0.94722  0.11738863425438E+00
     0.05525       0.95511  0.20101692063677E+00
     0.05525       0.96300  0.31135402350604E+00
     0.05525       0.97090  0.45633513080819E+00
     0.05525       0.97879  0.64604204614714E+00
     0.05525       0.98668  0.89323664487359E+00
     0.05525       0.99458  0.12140020484517E+01
     0.05525       1.00247  0.16284942110236E+01
     0.05525       1.01036  0.21617892135812E+01
     0.05525       1.01826  0.28447767733840E+01
     0.05525       1.02615  0.37149840856439E+01
     0.05525       1.03404  0.48170903374951E+01
     0.05525       1.04194  0.62026637617249E+01
     0.05525       1.04983  0.79282318640154E+01
     0.05525       1.05772  0.10050014702850E+02
     0.05525       1.06562  0.12612188830411E+02
     0.05525       1.07351  0.15622770360022E+02
     0.05525       1.08141  0.40000000000000E+11
     0.05525       1.08930  0.40000000000000E+11
     0.05525       1.09719  0.40000000000000E+11
     0.05525       1.10509  0.40000000000000E+11
     0.05525       1.11298  0.40000000000000E+11
     0.05525       1.12087  0.40000000000000E+11
     0.05525       1.12877  0.40000000000000E+11
     0.05525       1.13666  0.40000000000000E+11
     0.05525       1.14455  0.40000000000000E+11
     0.05525       1.15245  0.40000000000000E+11
     0.05525       1.16034  0.40000000000000E+11
     0.05525       1.16823  0.40000000000000E+11
     0.05525       1.17613  0.40000000000000E+11
     0.05525       1.18402  0.40000000000000E+11
     0.05525       1.19191  0.40000000000000E+11
     0.05525       1.19981  0.40000000000000E+11
     0.05525       1.20770  0.40000000000000E+11
     0.05525       1.21559  0.40000000000000E+11
     0.05525       1.22349  0.40000000000000E+11
     0.05525       1.23138  0.40000000000000E+11
     0.05525       1.23927  0.40000000000000E+11
     0.05525       1.24717  0.40000000000000E+11
     0.05525       1.25506  0.40000000000000E+11
     0.05525       1.26295  0.40000000000000E+11
     0.05525       1.27085  0.40000000000000E+11
     0.05525       1.27874  0.40000000000000E+11
     0.05525       1.28664  0.40000000000000E+11
     0.05525       1.29453  0.40000000000000E+11
     0.05525       1.30242  0.40000000000000E+11
     0.05525       1.31032  0.40000000000000E+11
     0.05525       1.31821  0.40000000000000E+11
     0.05525       1.32610  0.16238736357135E+03
     0.05525       1.33400  0.16062392032134E+03
     0.05525       1.34189  0.16040384020488E+03
     0.05525       1.34978  0.16221386862597E+03
     0.05525       1.35768  0.16642867554978E+03
     0.05525       1.36557  0.17330334612157E+03
     0.05525       1.37346  0.18295051476626E+03
     0.05525       1.38136  0.19530152479388E+03
     0.05525       1.38925  0.40000000000000E+11
     0.05525       1.39714  0.40000000000000E+11
     0.05525       1.40504  0.40000000000000E+11
     0.05525       1.41293  0.40000000000000E+11
     0.05525       1.42082  0.40000000000000E+11
     0.05525       1.42872  0.40000000000000E+11
     0.05525       1.43661  0.40000000000000E+11
     0.05525       1.44450  0.40000000000000E+11
     0.05525       1.45240  0.40000000000000E+11
     0.05525       1.46029  0.40000000000000E+11
     0.05525       1.46818  0.40000000000000E+11
     0.05525       1.47608  0.40000000000000E+11
     0.05525       1.48397  0.40000000000000E+11
     0.05525       1.49187  0.40000000000000E+11
     0.05525       1.49976  0.40000000000000E+11
     0.05525       1.50765  0.40000000000000E+11
     0.05525       1.51555  0.40000000000000E+11
     0.05525       1.52344  0.40000000000000E+11
     0.05525       1.53133  0.40000000000000E+11
     0.05525       1.53923  0.40000000000000E+11
     0.05525       1.54712  0.40000000000000E+11
     0.05525       1.55501  0.40000000000000E+11
     0.05525       1.56291  0.40000000000000E+11
     0.05525       1.57080  0.40000000000000E+11
     0.06315       0.00000  0.40000000000000E+11
     0.06315       0.00789  0.40000000000000E+11
     0.06315       0.01579  0.40000000000000E+11
     0.06315       0.02368  0.40000000000000E+11
     0.06315       0.03157  0.40000000000000E+11
     0.06315       0.03947  0.40000000000000E+11
     0.06315       0.04736  0.40000000000000E+11
     0.06315       0.05525  0.40000000000000E+11
     0.06315       0.06315  0.40000000000000E+11
     0.06315       0.07104  0.24332028871321E+03
     0.06315       0.07893  0.23471780886755E+03
     0.06315       0.08683  0.22888653581356E+03
     0.06315       0.09472  0.22627689770494E+03
     0.06315       0.10262  0.22715080113709E+03
     0.06315       0.11051  0.23159603124190E+03
     0.06315       0.11840  0.23951474091510E+03
     0.06315       0.12630  0.25059290039002E+03
     0.06315       0.13419  0.40000000000000E+11
     0.06315       0.14208  0.40000000000000E+11
     0.06315       0.14998  0.40000000000000E+11
     0.06315       0.15787  0.40000000000000E+11
     0.06315       0.16576  0.40000000000000E+11
     0.06315       0.17366  0.40000000000000E+11
     0.06315       0.18155  0.40000000000000E+11
     0.06315       0.18944  0.40000000000000E+11
     0.06315       0.19734  0.40000000000000E+11
     0.06315       0.20523  0.40000000000000E+11
     0.06315       0.21312  0.40000000000000E+11
     0.06315       0.22102  0.40000000000000E+11
     0.06315       0.22891  0.40000000000000E+11
     0.06315       0.23680  0.40000000000000E+11
     0.06315       0.24470  0.40000000000000E+11
     0.06315       0.25259  0.40000000000000E+11
     0.06315       0.26048  0.40000000000000E+11
     0.06315       0.26838  0.40000000000000E+11
     0.06315       0.27627  0.40000000000000E+11
     0.06315       0.28416  0.40000000000000E+11
     0.06315       0.29206  0.40000000000000E+11
     0.06315       0.29995  0.40000000000000E+11
     0.06315       0.30785  0.40000000000000E+11
     0.06315       0.31574  0.40000000000000E+11
     0.06315       0.32363  0.40000000000000E+11
     0.06315       0.33153  0.40000000000000E+11
     0.06315       0.33942  0.40000000000000E+11
     0.06315       0.34731  0.40000000000000E+11
     0.06315       0.35521  0.40000000000000E+11
     0.06315       0.36310  0.40000000000000E+11
     0.06315       0.37099  0.40000000000000E+11
     0.06315       0.37889  0.40000000000000E+11
     0.06315       0.38678  0.40000000000000E+11
     0.06315       0.39467  0.21574441709042E+02
     0.06315       0.40257  0.17442678628837E+02
     0.06315       0.41046  0.14000099538955E+02
     0.06315       0.41835  0.11185535052749E+02
     0.06315       0.42625  0.89133750362258E+01
     0.06315       0.43414  0.70953909486420E+01
     0.06315       0.44203  0.56503311537824E+01
     0.06315       0.44993  0.45074567337650E+01
     0.06315       0.45782  0.36071422208336E+01
     0.06315       0.46571  0.29001371223580E+01
     0.06315       0.47361  0.23463005162667E+01
     0.06315       0.48150  0.19132136169936E+01
     0.06315       0.48939  0.15748620299986E+01
     0.06315       0.49729  0.13104681913101E+01
     0.06315       0.50518  0.11034974396587E+01
     0.06315       0.51308  0.94083307500989E+00
     0.06315       0.52097  0.81210312006665E+00
     0.06315       0.52886  0.70913702260906E+00
     0.06315       0.53676  0.62553024945474E+00
     0.06315       0.54465  0.55629646992713E+00
     0.06315       0.55254  0.49758964014328E+00
     0.06315       0.56044  0.44648115373888E+00
     0.06315       0.56833  0.40077999139194E+00
     0.06315       0.57622  0.35888631462352E+00
     0.06315       0.58412  0.31967113201360E+00
     0.06315       0.59201  0.28237649146460E+00
     0.06315       0.59990  0.24653212336920E+00
     0.06315       0.60780  0.21188559815718E+00
     0.06315       0.61569  0.17834390198812E+00
     0.06315       0.62358  0.14592491897829E+00
     0.06315       0.63148  0.11471768471030E+00
     0.06315       0.63937  0.84850492561223E-01
     0.06315       0.64726  0.56466038278348E-01
     0.06315       0.65516  0.29702821072912E-01
     0.06315       0.66305  0.46820161841493E-02
     0.06315       0.67094  -.18500978854152E-01
     0.06315       0.67884  -.39781125746002E-01
     0.06315       0.68673  -.59125240382966E-01
     0.06315       0.69463  -.76531147225012E-01
     0.06315       0.70252  -.92025176623709E-01
     0.06315       0.71041  -.10565860728075E+00
     0.06315       0.71831  -.11750356168780E+00
     0.06315       0.72620  -.12764876124651E+00
     0.06315       0.73409  -.13619544556693E+00
     0.06315       0.74199  -.14325366189911E+00
     0.06315       0.74988  -.14893903918224E+00
     0.06315       0.75777  -.15337007891816E+00
     0.06315       0.76567  -.15666592296017E+00
     0.06315       0.77356  -.15894449639774E+00
     0.06315       0.78145  -.16032087137110E+00
     0.06315       0.78935  -.16090565372950E+00
     0.06315       0.79724  -.16080315743910E+00
     0.06315       0.80513  -.16010909967926E+00
     0.06315       0.81303  -.15890752032982E+00
     0.06315       0.82092  -.15726660013752E+00
     0.06315       0.82881  -.15523301849577E+00
     0.06315       0.83671  -.15282444960090E+00
     0.06315       0.84460  -.15001973845712E+00
     0.06315       0.85249  -.14674621779619E+00
     0.06315       0.86039  -.14286351354284E+00
     0.06315       0.86828  -.13814302798960E+00
     0.06315       0.87617  -.13224207218429E+00
     0.06315       0.88407  -.12467132585089E+00
     0.06315       0.89196  -.11475391608550E+00
     0.06315       0.89986  -.10157390492883E+00
     0.06315       0.90775  -.83911339288233E-01
     0.06315       0.91564  -.60160222943940E-01
     0.06315       0.92354  -.28224799764936E-01
     0.06315       0.93143  0.14611624122644E-01
     0.06315       0.93932  0.71852444218899E-01
     0.06315       0.94722  0.14799675031463E+00
     0.06315       0.95511  0.24880179552952E+00
     0.06315       0.96300  0.38161070875866E+00
     0.06315       0.97090  0.55575830852333E+00
     0.06315       0.97879  0.78306789287620E+00
     0.06315       0.98668  0.10784496426945E+01
     0.06315       0.99458  0.14606046653658E+01
     0.06315       1.00247  0.19528239468591E+01
     0.06315       1.01036  0.25838418585015E+01
     0.06315       1.01826  0.33886474091614E+01
     0.06315       1.02615  0.44090516585868E+01
     0.06315       1.03404  0.56936176733611E+01
     0.06315       1.04194  0.72962086439125E+01
     0.06315       1.04983  0.92717671270801E+01
     0.06315       1.05772  0.11666751429947E+02
     0.06315       1.06562  0.14499436353520E+02
     0.06315       1.07351  0.40000000000000E+11
     0.06315       1.08141  0.40000000000000E+11
     0.06315       1.08930  0.40000000000000E+11
     0.06315       1.09719  0.40000000000000E+11
     0.06315       1.10509  0.40000000000000E+11
     0.06315       1.11298  0.40000000000000E+11
     0.06315       1.12087  0.40000000000000E+11
     0.06315       1.12877  0.40000000000000E+11
     0.06315       1.13666  0.40000000000000E+11
     0.06315       1.14455  0.40000000000000E+11
     0.06315       1.15245  0.40000000000000E+11
     0.06315       1.16034  0.40000000000000E+11
     0.06315       1.16823  0.40000000000000E+11
     0.06315       1.17613  0.40000000000000E+11
     0.06315       1.18402  0.40000000000000E+11
     0.06315       1.19191  0.40000000000000E+11
     0.06315       1.19981  0.40000000000000E+11
     0.06315       1.20770  0.40000000000000E+11
     0.06315       1.21559  0.40000000000000E+11
     0.06315       1.22349  0.40000000000000E+11
     0.06315       1.23138  0.40000000000000E+11
     0.06315       1.23927  0.40000000000000E+11
     0.06315       1.24717  0.40000000000000E+11
     0.06315       1.25506  0.40000000000000E+11
     0.06315       1.26295  0.40000000000000E+11
     0.06315       1.27085  0.40000000000000E+11
     0.06315       1.27874  0.40000000000000E+11
     0.06315       1.28664  0.40000000000000E+11
     0.06315       1.29453  0.40000000000000E+11
     0.06315       1.30242  0.40000000000000E+11
     0.06315       1.31032  0.40000000000000E+11
     0.06315       1.31821  0.15448307534909E+03
     0.06315       1.32610  0.15329054054151E+03
     0.06315       1.33400  0.15355260921936E+03
     0.06315       1.34189  0.15574627396392E+03
     0.06315       1.34978  0.16024879892635E+03
     0.06315       1.35768  0.16732890445810E+03
     0.06315       1.36557  0.17712252282555E+03
     0.06315       1.37346  0.18959265194218E+03
     0.06315       1.38136  0.40000000000000E+11
     0.06315       1.38925  0.40000000000000E+11
     0.06315       1.39714  0.40000000000000E+11
     0.06315       1.40504  0.40000000000000E+11
     0.06315       1.41293  0.40000000000000E+11
     0.06315       1.42082  0.40000000000000E+11
     0.06315       1.42872  0.40000000000000E+11
     0.06315       1.43661  0.40000000000000E+11
     0.06315       1.44450  0.40000000000000E+11
     0.06315       1.45240  0.40000000000000E+11
     0.06315       1.46029  0.40000000000000E+11
     0.06315       1.46818  0.40000000000000E+11
     0.06315       1.47608  0.40000000000000E+11
     0.06315       1.48397  0.40000000000000E+11
     0.06315       1.49187  0.40000000000000E+11
     0.06315       1.49976  0.40000000000000E+11
     0.06315       1.50765  0.40000000000000E+11
     0.06315       1.51555  0.40000000000000E+11
     0.06315       1.52344  0.40000000000000E+11
     0.06315       1.53133  0.40000000000000E+11
     0.06315       1.53923  0.40000000000000E+11
     0.06315       1.54712  0.40000000000000E+11
     0.06315       1.55501  0.40000000000000E+11
     0.06315       1.56291  0.40000000000000E+11
     0.06315       1.57080  0.40000000000000E+11
     0.07104       0.00000  0.40000000000000E+11
     0.07104       0.00789  0.40000000000000E+11
     0.07104       0.01579  0.40000000000000E+11
     0.07104       0.02368  0.40000000000000E+11
     0.07104       0.03157  0.40000000000000E+11
     0.07104       0.03947  0.40000000000000E+11
     0.07104       0.04736  0.40000000000000E+11
     0.07104       0.05525  0.40000000000000E+11
     0.07104       0.06315  0.24332030100959E+03
     0.07104       0.07104  0.23494750623057E+03
     0.07104       0.07893  0.22936058613099E+03
     0.07104       0.08683  0.22701147562716E+03
     0.07104       0.09472  0.22817013793287E+03
     0.07104       0.10262  0.23293796077377E+03
     0.07104       0.11051  0.24123477884496E+03
     0.07104       0.11840  0.25276626229975E+03
     0.07104       0.12630  0.40000000000000E+11
     0.07104       0.13419  0.40000000000000E+11
     0.07104       0.14208  0.40000000000000E+11
     0.07104       0.14998  0.40000000000000E+11
     0.07104       0.15787  0.40000000000000E+11
     0.07104       0.16576  0.40000000000000E+11
     0.07104       0.17366  0.40000000000000E+11
     0.07104       0.18155  0.40000000000000E+11
     0.07104       0.18944  0.40000000000000E+11
     0.07104       0.19734  0.40000000000000E+11
     0.07104       0.20523  0.40000000000000E+11
     0.07104       0.21312  0.40000000000000E+11
     0.07104       0.22102  0.40000000000000E+11
     0.07104       0.22891  0.40000000000000E+11
     0.07104       0.23680  0.40000000000000E+11
     0.07104       0.24470  0.40000000000000E+11
     0.07104       0.25259  0.40000000000000E+11
     0.07104       0.26048  0.40000000000000E+11
     0.07104       0.26838  0.40000000000000E+11
     0.07104       0.27627  0.40000000000000E+11
     0.07104       0.28416  0.40000000000000E+11
     0.07104       0.29206  0.40000000000000E+11
     0.07104       0.29995  0.40000000000000E+11
     0.07104       0.30785  0.40000000000000E+11
     0.07104       0.31574  0.40000000000000E+11
     0.07104       0.32363  0.40000000000000E+11
     0.07104       0.33153  0.40000000000000E+11
     0.07104       0.33942  0.40000000000000E+11
     0.07104       0.34731  0.40000000000000E+11
     0.07104       0.35521  0.40000000000000E+11
     0.07104       0.36310  0.40000000000000E+11
     0.07104       0.37099  0.40000000000000E+11
     0.07104       0.37889  0.40000000000000E+11
     0.07104       0.38678  0.22221625880347E+02
     0.07104       0.39467  0.17978876258505E+02
     0.07104       0.40257  0.14443537808221E+02
     0.07104       0.41046  0.11552375013813E+02
     0.07104       0.41835  0.92174856406232E+01
     0.07104       0.42625  0.73484332885549E+01
     0.07104       0.43414  0.58619764677728E+01
     0.07104       0.44203  0.46856484378296E+01
     0.07104       0.44993  0.37583573745249E+01
     0.07104       0.45782  0.30296266080771E+01
     0.07104       0.46571  0.24582998619664E+01
     0.07104       0.47361  0.20111229966145E+01
     0.07104       0.48150  0.16613972670079E+01
     0.07104       0.48939  0.13877860538718E+01
     0.07104       0.49729  0.11732989752057E+01
     0.07104       0.50518  0.10044486525424E+01
     0.07104       0.51308  0.87056249669073E+00
     0.07104       0.52097  0.76322728073597E+00
     0.07104       0.52886  0.67584395229015E+00
     0.07104       0.53676  0.60327190719023E+00
     0.07104       0.54465  0.54154461238713E+00
     0.07104       0.55254  0.48764138688087E+00
     0.07104       0.56044  0.43930298830318E+00
     0.07104       0.56833  0.39488123647446E+00
     0.07104       0.57622  0.35321515243357E+00
     0.07104       0.58412  0.31352797212315E+00
     0.07104       0.59201  0.27534090904017E+00
     0.07104       0.59990  0.23840071062695E+00
     0.07104       0.60780  0.20261891357654E+00
     0.07104       0.61569  0.16802129745975E+00
     0.07104       0.62358  0.13470641350080E+00
     0.07104       0.63148  0.10281227696921E+00
     0.07104       0.63937  0.72490406656185E-01
     0.07104       0.64726  0.43886417382792E-01
     0.07104       0.65516  0.17126358230858E-01
     0.07104       0.66305  -.76920316796049E-02
     0.07104       0.67094  -.30503987330799E-01
     0.07104       0.67884  -.51279126134802E-01
     0.07104       0.68673  -.70020385095903E-01
     0.07104       0.69463  -.86761206701104E-01
     0.07104       0.70252  -.10156160827125E+00
     0.07104       0.71041  -.11450367042502E+00
     0.07104       0.71831  -.12568687419532E+00
     0.07104       0.72620  -.13522360949376E+00
     0.07104       0.73409  -.14323507516472E+00
     0.07104       0.74199  -.14984769648101E+00
     0.07104       0.74988  -.15519010184075E+00
     0.07104       0.75777  -.15939062757954E+00
     0.07104       0.76567  -.16257525814290E+00
     0.07104       0.77356  -.16486585753511E+00
     0.07104       0.78145  -.16637850560842E+00
     0.07104       0.78935  -.16722171762845E+00
     0.07104       0.79724  -.16749429557202E+00
     0.07104       0.80513  -.16728253233716E+00
     0.07104       0.81303  -.16665646252650E+00
     0.07104       0.82092  -.16566482206770E+00
     0.07104       0.82881  -.16432833906576E+00
     0.07104       0.83671  -.16263092414790E+00
     0.07104       0.84460  -.16050825289141E+00
     0.07104       0.85249  -.15783312675377E+00
     0.07104       0.86039  -.15439685141905E+00
     0.07104       0.86828  -.14988566981279E+00
     0.07104       0.87617  -.14385101638011E+00
     0.07104       0.88407  -.13567200275504E+00
     0.07104       0.89196  -.12450808407891E+00
     0.07104       0.89986  -.10923927001928E+00
     0.07104       0.90775  -.88390514626059E-01
     0.07104       0.91564  -.60036025557349E-01
     0.07104       0.92354  -.21678161824022E-01
     0.07104       0.93143  0.29905662590538E-01
     0.07104       0.93932  0.98856063295994E-01
     0.07104       0.94722  0.19047425781495E+00
     0.07104       0.95511  0.31152507708297E+00
     0.07104       0.96300  0.47061247060792E+00
     0.07104       0.97090  0.67863975850312E+00
     0.07104       0.97879  0.94936516650614E+00
     0.07104       0.98668  0.13000577395035E+01
     0.07104       0.99458  0.17522463661729E+01
     0.07104       1.00247  0.23325297216253E+01
     0.07104       1.01036  0.30733674892488E+01
     0.07104       1.01826  0.40136855939516E+01
     0.07104       1.02615  0.51989687815834E+01
     0.07104       1.03404  0.66802256316055E+01
     0.07104       1.04194  0.85106895029517E+01
     0.07104       1.04983  0.10738169912240E+02
     0.07104       1.05772  0.13389226211683E+02
     0.07104       1.06562  0.40000000000000E+11
     0.07104       1.07351  0.40000000000000E+11
     0.07104       1.08141  0.40000000000000E+11
     0.07104       1.08930  0.40000000000000E+11
     0.07104       1.09719  0.40000000000000E+11
     0.07104       1.10509  0.40000000000000E+11
     0.07104       1.11298  0.40000000000000E+11
     0.07104       1.12087  0.40000000000000E+11
     0.07104       1.12877  0.40000000000000E+11
     0.07104       1.13666  0.40000000000000E+11
     0.07104       1.14455  0.40000000000000E+11
     0.07104       1.15245  0.40000000000000E+11
     0.07104       1.16034  0.40000000000000E+11
     0.07104       1.16823  0.40000000000000E+11
     0.07104       1.17613  0.40000000000000E+11
     0.07104       1.18402  0.40000000000000E+11
     0.07104       1.19191  0.40000000000000E+11
     0.07104       1.19981  0.40000000000000E+11
     0.07104       1.20770  0.40000000000000E+11
     0.07104       1.21559  0.40000000000000E+11
     0.07104       1.22349  0.40000000000000E+11
     0.07104       1.23138  0.40000000000000E+11
     0.07104       1.23927  0.40000000000000E+11
     0.07104       1.24717  0.40000000000000E+11
     0.07104       1.25506  0.40000000000000E+11
     0.07104       1.26295  0.40000000000000E+11
     0.07104       1.27085  0.40000000000000E+11
     0.07104       1.27874  0.40000000000000E+11
     0.07104       1.28664  0.40000000000000E+11
     0.07104       1.29453  0.40000000000000E+11
     0.07104       1.30242  0.40000000000000E+11
     0.07104       1.31032  0.14656717382587E+03
     0.07104       1.31821  0.14591241531349E+03
     0.07104       1.32610  0.14663068794423E+03
     0.07104       1.33400  0.14918641606403E+03
     0.07104       1.34189  0.15395649390838E+03
     0.07104       1.34978  0.16122039267840E+03
     0.07104       1.35768  0.17113480201696E+03
     0.07104       1.36557  0.18369235757901E+03
     0.07104       1.37346  0.40000000000000E+11
     0.07104       1.38136  0.40000000000000E+11
     0.07104       1.38925  0.40000000000000E+11
     0.07104       1.39714  0.40000000000000E+11
     0.07104       1.40504  0.40000000000000E+11
     0.07104       1.41293  0.40000000000000E+11
     0.07104       1.42082  0.40000000000000E+11
     0.07104       1.42872  0.40000000000000E+11
     0.07104       1.43661  0.40000000000000E+11
     0.07104       1.44450  0.40000000000000E+11
     0.07104       1.45240  0.40000000000000E+11
     0.07104       1.46029  0.40000000000000E+11
     0.07104       1.46818  0.40000000000000E+11
     0.07104       1.47608  0.40000000000000E+11
     0.07104       1.48397  0.40000000000000E+11
     0.07104       1.49187  0.40000000000000E+11
     0.07104       1.49976  0.40000000000000E+11
     0.07104       1.50765  0.40000000000000E+11
     0.07104       1.51555  0.40000000000000E+11
     0.07104       1.52344  0.40000000000000E+11
     0.07104       1.53133  0.40000000000000E+11
     0.07104       1.53923  0.40000000000000E+11
     0.07104       1.54712  0.40000000000000E+11
     0.07104       1.55501  0.40000000000000E+11
     0.07104       1.56291  0.40000000000000E+11
     0.07104       1.57080  0.40000000000000E+11
     0.07893       0.00000  0.40000000000000E+11
     0.07893       0.00789  0.40000000000000E+11
     0.07893       0.01579  0.40000000000000E+11
     0.07893       0.02368  0.40000000000000E+11
     0.07893       0.03157  0.40000000000000E+11
     0.07893       0.03947  0.40000000000000E+11
     0.07893       0.04736  0.40000000000000E+11
     0.07893       0.05525  0.24287865196589E+03
     0.07893       0.06315  0.23471783468066E+03
     0.07893       0.07104  0.22936059964771E+03
     0.07893       0.07893  0.22725690482047E+03
     0.07893       0.08683  0.22868155688823E+03
     0.07893       0.09472  0.23374674007567E+03
     0.07893       0.10262  0.24238784292093E+03
     0.07893       0.11051  0.25432907840214E+03
     0.07893       0.11840  0.40000000000000E+11
     0.07893       0.12630  0.40000000000000E+11
     0.07893       0.13419  0.40000000000000E+11
     0.07893       0.14208  0.40000000000000E+11
     0.07893       0.14998  0.40000000000000E+11
     0.07893       0.15787  0.40000000000000E+11
     0.07893       0.16576  0.40000000000000E+11
     0.07893       0.17366  0.40000000000000E+11
     0.07893       0.18155  0.40000000000000E+11
     0.07893       0.18944  0.40000000000000E+11
     0.07893       0.19734  0.40000000000000E+11
     0.07893       0.20523  0.40000000000000E+11
     0.07893       0.21312  0.40000000000000E+11
     0.07893       0.22102  0.40000000000000E+11
     0.07893       0.22891  0.40000000000000E+11
     0.07893       0.23680  0.40000000000000E+11
     0.07893       0.24470  0.40000000000000E+11
     0.07893       0.25259  0.40000000000000E+11
     0.07893       0.26048  0.40000000000000E+11
     0.07893       0.26838  0.40000000000000E+11
     0.07893       0.27627  0.40000000000000E+11
     0.07893       0.28416  0.40000000000000E+11
     0.07893       0.29206  0.40000000000000E+11
     0.07893       0.29995  0.40000000000000E+11
     0.07893       0.30785  0.40000000000000E+11
     0.07893       0.31574  0.40000000000000E+11
     0.07893       0.32363  0.40000000000000E+11
     0.07893       0.33153  0.40000000000000E+11
     0.07893       0.33942  0.40000000000000E+11
     0.07893       0.34731  0.40000000000000E+11
     0.07893       0.35521  0.40000000000000E+11
     0.07893       0.36310  0.40000000000000E+11
     0.07893       0.37099  0.40000000000000E+11
     0.07893       0.37889  0.22843248227560E+02
     0.07893       0.38678  0.18493581384588E+02
     0.07893       0.39467  0.14869314282537E+02
     0.07893       0.40257  0.11904885363131E+02
     0.07893       0.41046  0.95100435168194E+01
     0.07893       0.41835  0.75921765357967E+01
     0.07893       0.42625  0.60661190322031E+01
     0.07893       0.43414  0.48577503647648E+01
     0.07893       0.44203  0.39045825984598E+01
     0.07893       0.44993  0.31549748547778E+01
     0.07893       0.45782  0.25668079958027E+01
     0.07893       0.46571  0.21060359124048E+01
     0.07893       0.47361  0.17453107914297E+01
     0.07893       0.48150  0.14627653278893E+01
     0.07893       0.48939  0.12409760332277E+01
     0.07893       0.49729  0.10661027438026E+01
     0.07893       0.50518  0.92718631440981E+00
     0.07893       0.51308  0.81558179662434E+00
     0.07893       0.52097  0.72450407051449E+00
     0.07893       0.52886  0.64866469611025E+00
     0.07893       0.53676  0.58398146884273E+00
     0.07893       0.54465  0.52734514926106E+00
     0.07893       0.55254  0.47643074548161E+00
     0.07893       0.56044  0.42954337839602E+00
     0.07893       0.56833  0.38549106874916E+00
     0.07893       0.57622  0.34347871875254E+00
     0.07893       0.58412  0.30301911795542E+00
     0.07893       0.59201  0.26385800378198E+00
     0.07893       0.59990  0.22591108635904E+00
     0.07893       0.60780  0.18921155012735E+00
     0.07893       0.61569  0.15386692250808E+00
     0.07893       0.62358  0.12002440593489E+00
     0.07893       0.63148  0.87843855406060E-01
     0.07893       0.63937  0.57477595721319E-01
     0.07893       0.64726  0.29056249371147E-01
     0.07893       0.65516  0.26797170938231E-02
     0.07893       0.66305  -.21587561635830E-01
     0.07893       0.67094  -.43717930326459E-01
     0.07893       0.67884  -.63719241831268E-01
     0.07893       0.68673  -.81631744736044E-01
     0.07893       0.69463  -.97523796145301E-01
     0.07893       0.70252  -.11148696343434E+00
     0.07893       0.71041  -.12363096647575E+00
     0.07893       0.71831  -.13407880037672E+00
     0.07893       0.72620  -.14296227239406E+00
     0.07893       0.73409  -.15041808935544E+00
     0.07893       0.74199  -.15658454594231E+00
     0.07893       0.74988  -.16159879052315E+00
     0.07893       0.75777  -.16559458368091E+00
     0.07893       0.76567  -.16870041414983E+00
     0.07893       0.77356  -.17103779598777E+00
     0.07893       0.78145  -.17271953750130E+00
     0.07893       0.78935  -.17384774445242E+00
     0.07893       0.79724  -.17451129484798E+00
     0.07893       0.80513  -.17478249718414E+00
     0.07893       0.81303  -.17471261486163E+00
     0.07893       0.82092  -.17432590229760E+00
     0.07893       0.82881  -.17361174770204E+00
     0.07893       0.83671  -.17251444696867E+00
     0.07893       0.84460  -.17092003456871E+00
     0.07893       0.85249  -.16863946098116E+00
     0.07893       0.86039  -.16538722049089E+00
     0.07893       0.86828  -.16075428470701E+00
     0.07893       0.87617  -.15417387059981E+00
     0.07893       0.88407  -.14487815019065E+00
     0.07893       0.89196  -.13184347384077E+00
     0.07893       0.89986  -.11372101135782E+00
     0.07893       0.90775  -.88748896845427E-01
     0.07893       0.91564  -.54640980392387E-01
     0.07893       0.92354  -.84461381506326E-02
     0.07893       0.93143  0.53629211915452E-01
     0.07893       0.93932  0.13644414371071E+00
     0.07893       0.94722  0.24620193635198E+00
     0.07893       0.95511  0.39079569357160E+00
     0.07893       0.96300  0.58023243929466E+00
     0.07893       0.97090  0.82714599162345E+00
     0.07893       0.97879  0.11474045113815E+01
     0.07893       0.98668  0.15608083957129E+01
     0.07893       0.99458  0.20918534570203E+01
     0.07893       1.00247  0.27704949116345E+01
     0.07893       1.01036  0.36327752705330E+01
     0.07893       1.01826  0.47210485222009E+01
     0.07893       1.02615  0.60832991450322E+01
     0.07893       1.03404  0.77706368978977E+01
     0.07893       1.04194  0.98313006182007E+01
     0.07893       1.04983  0.12298157150488E+02
     0.07893       1.05772  0.40000000000000E+11
     0.07893       1.06562  0.40000000000000E+11
     0.07893       1.07351  0.40000000000000E+11
     0.07893       1.08141  0.40000000000000E+11
     0.07893       1.08930  0.40000000000000E+11
     0.07893       1.09719  0.40000000000000E+11
     0.07893       1.10509  0.40000000000000E+11
     0.07893       1.11298  0.40000000000000E+11
     0.07893       1.12087  0.40000000000000E+11
     0.07893       1.12877  0.40000000000000E+11
     0.07893       1.13666  0.40000000000000E+11
     0.07893       1.14455  0.40000000000000E+11
     0.07893       1.15245  0.40000000000000E+11
     0.07893       1.16034  0.40000000000000E+11
     0.07893       1.16823  0.40000000000000E+11
     0.07893       1.17613  0.40000000000000E+11
     0.07893       1.18402  0.40000000000000E+11
     0.07893       1.19191  0.40000000000000E+11
     0.07893       1.19981  0.40000000000000E+11
     0.07893       1.20770  0.40000000000000E+11
     0.07893       1.21559  0.40000000000000E+11
     0.07893       1.22349  0.40000000000000E+11
     0.07893       1.23138  0.40000000000000E+11
     0.07893       1.23927  0.40000000000000E+11
     0.07893       1.24717  0.40000000000000E+11
     0.07893       1.25506  0.40000000000000E+11
     0.07893       1.26295  0.40000000000000E+11
     0.07893       1.27085  0.40000000000000E+11
     0.07893       1.27874  0.40000000000000E+11
     0.07893       1.28664  0.40000000000000E+11
     0.07893       1.29453  0.40000000000000E+11
     0.07893       1.30242  0.13868109085331E+03
     0.07893       1.31032  0.13852760347467E+03
     0.07893       1.31821  0.13967292435715E+03
     0.07893       1.32610  0.14256638964223E+03
     0.07893       1.33400  0.14758170372389E+03
     0.07893       1.34189  0.15500618280174E+03
     0.07893       1.34978  0.16501454777562E+03
     0.07893       1.35768  0.17762672421128E+03
     0.07893       1.36557  0.40000000000000E+11
     0.07893       1.37346  0.40000000000000E+11
     0.07893       1.38136  0.40000000000000E+11
     0.07893       1.38925  0.40000000000000E+11
     0.07893       1.39714  0.40000000000000E+11
     0.07893       1.40504  0.40000000000000E+11
     0.07893       1.41293  0.40000000000000E+11
     0.07893       1.42082  0.40000000000000E+11
     0.07893       1.42872  0.40000000000000E+11
     0.07893       1.43661  0.40000000000000E+11
     0.07893       1.44450  0.40000000000000E+11
     0.07893       1.45240  0.40000000000000E+11
     0.07893       1.46029  0.40000000000000E+11
     0.07893       1.46818  0.40000000000000E+11
     0.07893       1.47608  0.40000000000000E+11
     0.07893       1.48397  0.40000000000000E+11
     0.07893       1.49187  0.40000000000000E+11
     0.07893       1.49976  0.40000000000000E+11
     0.07893       1.50765  0.40000000000000E+11
     0.07893       1.51555  0.40000000000000E+11
     0.07893       1.52344  0.40000000000000E+11
     0.07893       1.53133  0.40000000000000E+11
     0.07893       1.53923  0.40000000000000E+11
     0.07893       1.54712  0.40000000000000E+11
     0.07893       1.55501  0.40000000000000E+11
     0.07893       1.56291  0.40000000000000E+11
     0.07893       1.57080  0.40000000000000E+11
     0.08683       0.00000  0.40000000000000E+11
     0.08683       0.00789  0.40000000000000E+11
     0.08683       0.01579  0.40000000000000E+11
     0.08683       0.02368  0.40000000000000E+11
     0.08683       0.03157  0.40000000000000E+11
     0.08683       0.03947  0.40000000000000E+11
     0.08683       0.04736  0.24199764087000E+03
     0.08683       0.05525  0.23403021397233E+03
     0.08683       0.06315  0.22888657629121E+03
     0.08683       0.07104  0.22701150380842E+03
     0.08683       0.07893  0.22868157155276E+03
     0.08683       0.08683  0.23401694840732E+03
     0.08683       0.09472  0.24296630165925E+03
     0.08683       0.10262  0.25527095871744E+03
     0.08683       0.11051  0.40000000000000E+11
     0.08683       0.11840  0.40000000000000E+11
     0.08683       0.12630  0.40000000000000E+11
     0.08683       0.13419  0.40000000000000E+11
     0.08683       0.14208  0.40000000000000E+11
     0.08683       0.14998  0.40000000000000E+11
     0.08683       0.15787  0.40000000000000E+11
     0.08683       0.16576  0.40000000000000E+11
     0.08683       0.17366  0.40000000000000E+11
     0.08683       0.18155  0.40000000000000E+11
     0.08683       0.18944  0.40000000000000E+11
     0.08683       0.19734  0.40000000000000E+11
     0.08683       0.20523  0.40000000000000E+11
     0.08683       0.21312  0.40000000000000E+11
     0.08683       0.22102  0.40000000000000E+11
     0.08683       0.22891  0.40000000000000E+11
     0.08683       0.23680  0.40000000000000E+11
     0.08683       0.24470  0.40000000000000E+11
     0.08683       0.25259  0.40000000000000E+11
     0.08683       0.26048  0.40000000000000E+11
     0.08683       0.26838  0.40000000000000E+11
     0.08683       0.27627  0.40000000000000E+11
     0.08683       0.28416  0.40000000000000E+11
     0.08683       0.29206  0.40000000000000E+11
     0.08683       0.29995  0.40000000000000E+11
     0.08683       0.30785  0.40000000000000E+11
     0.08683       0.31574  0.40000000000000E+11
     0.08683       0.32363  0.40000000000000E+11
     0.08683       0.33153  0.40000000000000E+11
     0.08683       0.33942  0.40000000000000E+11
     0.08683       0.34731  0.40000000000000E+11
     0.08683       0.35521  0.40000000000000E+11
     0.08683       0.36310  0.40000000000000E+11
     0.08683       0.37099  0.23437969189460E+02
     0.08683       0.37889  0.18985725219827E+02
     0.08683       0.38678  0.15276523410034E+02
     0.08683       0.39467  0.12242267678364E+02
     0.08683       0.40257  0.97903263379217E+01
     0.08683       0.41046  0.78259558566140E+01
     0.08683       0.41835  0.62621392338203E+01
     0.08683       0.42625  0.50231792315042E+01
     0.08683       0.43414  0.40452640179147E+01
     0.08683       0.44203  0.32756517752339E+01
     0.08683       0.44993  0.26713139911926E+01
     0.08683       0.45782  0.21974568281659E+01
     0.08683       0.46571  0.18261194807966E+01
     0.08683       0.47361  0.15349330851132E+01
     0.08683       0.48150  0.13060643832555E+01
     0.08683       0.48939  0.11253389992934E+01
     0.08683       0.49729  0.98152590963126E+00
     0.08683       0.50518  0.86575994586400E+00
     0.08683       0.51308  0.77107883309388E+00
     0.08683       0.52097  0.69205309582400E+00
     0.08683       0.52886  0.62448993323376E+00
     0.08683       0.53676  0.56519521437388E+00
     0.08683       0.54465  0.51178071830872E+00
     0.08683       0.55254  0.46250646049323E+00
     0.08683       0.56044  0.41615031471624E+00
     0.08683       0.56833  0.37189912379055E+00
     0.08683       0.57622  0.32925708901067E+00
     0.08683       0.58412  0.28796845761517E+00
     0.08683       0.59201  0.24795242427122E+00
     0.08683       0.59990  0.20924877324834E+00
     0.08683       0.60780  0.17197316558215E+00
     0.08683       0.61569  0.13628117574112E+00
     0.08683       0.62358  0.10234025899041E+00
     0.08683       0.63148  0.70308832318390E-01
     0.08683       0.63937  0.40321618862953E-01
     0.08683       0.64726  0.12480368964196E-01
     0.08683       0.65516  -.13150949043683E-01
     0.08683       0.66305  -.36547387043636E-01
     0.08683       0.67094  -.57721543218950E-01
     0.08683       0.67884  -.76720165525887E-01
     0.08683       0.68673  -.93619529250871E-01
     0.08683       0.69463  -.10852017690461E+00
     0.08683       0.70252  -.12154149280279E+00
     0.08683       0.71041  -.13281646867815E+00
     0.08683       0.71831  -.14248690646029E+00
     0.08683       0.72620  -.15069920410785E+00
     0.08683       0.73409  -.15760078252052E+00
     0.08683       0.74199  -.16333713702182E+00
     0.08683       0.74988  -.16804943540512E+00
     0.08683       0.75777  -.17187253490924E+00
     0.08683       0.76567  -.17493325097362E+00
     0.08683       0.77356  -.17734867906786E+00
     0.08683       0.78145  -.17922434488191E+00
     0.08683       0.78935  -.18065193504203E+00
     0.08683       0.79724  -.18170633731786E+00
     0.08683       0.80513  -.18244169259488E+00
     0.08683       0.81303  -.18288612665905E+00
     0.08683       0.82092  -.18303478318131E+00
     0.08683       0.82881  -.18284071422215E+00
     0.08683       0.83671  -.18220309384032E+00
     0.08683       0.84460  -.18095209523902E+00
     0.08683       0.85249  -.17882960195119E+00
     0.08683       0.86039  -.17546469676332E+00
     0.08683       0.86828  -.17034257456059E+00
     0.08683       0.87617  -.16276514154655E+00
     0.08683       0.88407  -.15180107646402E+00
     0.08683       0.89196  -.13622252193393E+00
     0.08683       0.89986  -.11442482891370E+00
     0.08683       0.90775  -.84324880971147E-01
     0.08683       0.91564  -.43232472297477E-01
     0.08683       0.92354  0.12311983864820E-01
     0.08683       0.93143  0.86741436365272E-01
     0.08683       0.93932  0.18571717742494E+00
     0.08683       0.94722  0.31644520625273E+00
     0.08683       0.95511  0.48806480978870E+00
     0.08683       0.96300  0.71211930581721E+00
     0.08683       0.97090  0.10031153851053E+01
     0.08683       0.97879  0.13791691368870E+01
     0.08683       0.98668  0.18627197970298E+01
     0.08683       0.99458  0.24812598774971E+01
     0.08683       1.00247  0.32679711401806E+01
     0.08683       1.01036  0.42620499547150E+01
     0.08683       1.01826  0.55083181758015E+01
     0.08683       1.02615  0.70553856802951E+01
     0.08683       1.03404  0.89510497496221E+01
     0.08683       1.04194  0.11232590764801E+02
     0.08683       1.04983  0.13907804048900E+02
     0.08683       1.05772  0.40000000000000E+11
     0.08683       1.06562  0.40000000000000E+11
     0.08683       1.07351  0.40000000000000E+11
     0.08683       1.08141  0.40000000000000E+11
     0.08683       1.08930  0.40000000000000E+11
     0.08683       1.09719  0.40000000000000E+11
     0.08683       1.10509  0.40000000000000E+11
     0.08683       1.11298  0.40000000000000E+11
     0.08683       1.12087  0.40000000000000E+11
     0.08683       1.12877  0.40000000000000E+11
     0.08683       1.13666  0.40000000000000E+11
     0.08683       1.14455  0.40000000000000E+11
     0.08683       1.15245  0.40000000000000E+11
     0.08683       1.16034  0.40000000000000E+11
     0.08683       1.16823  0.40000000000000E+11
     0.08683       1.17613  0.40000000000000E+11
     0.08683       1.18402  0.40000000000000E+11
     0.08683       1.19191  0.40000000000000E+11
     0.08683       1.19981  0.40000000000000E+11
     0.08683       1.20770  0.40000000000000E+11
     0.08683       1.21559  0.40000000000000E+11
     0.08683       1.22349  0.40000000000000E+11
     0.08683       1.23138  0.40000000000000E+11
     0.08683       1.23927  0.40000000000000E+11
     0.08683       1.24717  0.40000000000000E+11
     0.08683       1.25506  0.40000000000000E+11
     0.08683       1.26295  0.40000000000000E+11
     0.08683       1.27085  0.40000000000000E+11
     0.08683       1.27874  0.40000000000000E+11
     0.08683       1.28664  0.40000000000000E+11
     0.08683       1.29453  0.13086438511003E+03
     0.08683       1.30242  0.13117291861191E+03
     0.08683       1.31032  0.13271334825159E+03
     0.08683       1.31821  0.13591775251426E+03
     0.08683       1.32610  0.14115403729309E+03
     0.08683       1.33400  0.14871451299132E+03
     0.08683       1.34189  0.15878910001493E+03
     0.08683       1.34978  0.17142241420289E+03
     0.08683       1.35768  0.40000000000000E+11
     0.08683       1.36557  0.40000000000000E+11
     0.08683       1.37346  0.40000000000000E+11
     0.08683       1.38136  0.40000000000000E+11
     0.08683       1.38925  0.40000000000000E+11
     0.08683       1.39714  0.40000000000000E+11
     0.08683       1.40504  0.40000000000000E+11
     0.08683       1.41293  0.40000000000000E+11
     0.08683       1.42082  0.40000000000000E+11
     0.08683       1.42872  0.40000000000000E+11
     0.08683       1.43661  0.40000000000000E+11
     0.08683       1.44450  0.40000000000000E+11
     0.08683       1.45240  0.40000000000000E+11
     0.08683       1.46029  0.40000000000000E+11
     0.08683       1.46818  0.40000000000000E+11
     0.08683       1.47608  0.40000000000000E+11
     0.08683       1.48397  0.40000000000000E+11
     0.08683       1.49187  0.40000000000000E+11
     0.08683       1.49976  0.40000000000000E+11
     0.08683       1.50765  0.40000000000000E+11
     0.08683       1.51555  0.40000000000000E+11
     0.08683       1.52344  0.40000000000000E+11
     0.08683       1.53133  0.40000000000000E+11
     0.08683       1.53923  0.40000000000000E+11
     0.08683       1.54712  0.40000000000000E+11
     0.08683       1.55501  0.40000000000000E+11
     0.08683       1.56291  0.40000000000000E+11
     0.08683       1.57080  0.40000000000000E+11
     0.09472       0.00000  0.40000000000000E+11
     0.09472       0.00789  0.40000000000000E+11
     0.09472       0.01579  0.40000000000000E+11
     0.09472       0.02368  0.40000000000000E+11
     0.09472       0.03157  0.40000000000000E+11
     0.09472       0.03947  0.24068183039831E+03
     0.09472       0.04736  0.23288887750374E+03
     0.09472       0.05525  0.22794167679725E+03
     0.09472       0.06315  0.22627695391620E+03
     0.09472       0.07104  0.22817018184774E+03
     0.09472       0.07893  0.23374677047381E+03
     0.09472       0.08683  0.24296631739286E+03
     0.09472       0.09472  0.25558562904138E+03
     0.09472       0.10262  0.40000000000000E+11
     0.09472       0.11051  0.40000000000000E+11
     0.09472       0.11840  0.40000000000000E+11
     0.09472       0.12630  0.40000000000000E+11
     0.09472       0.13419  0.40000000000000E+11
     0.09472       0.14208  0.40000000000000E+11
     0.09472       0.14998  0.40000000000000E+11
     0.09472       0.15787  0.40000000000000E+11
     0.09472       0.16576  0.40000000000000E+11
     0.09472       0.17366  0.40000000000000E+11
     0.09472       0.18155  0.40000000000000E+11
     0.09472       0.18944  0.40000000000000E+11
     0.09472       0.19734  0.40000000000000E+11
     0.09472       0.20523  0.40000000000000E+11
     0.09472       0.21312  0.40000000000000E+11
     0.09472       0.22102  0.40000000000000E+11
     0.09472       0.22891  0.40000000000000E+11
     0.09472       0.23680  0.40000000000000E+11
     0.09472       0.24470  0.40000000000000E+11
     0.09472       0.25259  0.40000000000000E+11
     0.09472       0.26048  0.40000000000000E+11
     0.09472       0.26838  0.40000000000000E+11
     0.09472       0.27627  0.40000000000000E+11
     0.09472       0.28416  0.40000000000000E+11
     0.09472       0.29206  0.40000000000000E+11
     0.09472       0.29995  0.40000000000000E+11
     0.09472       0.30785  0.40000000000000E+11
     0.09472       0.31574  0.40000000000000E+11
     0.09472       0.32363  0.40000000000000E+11
     0.09472       0.33153  0.40000000000000E+11
     0.09472       0.33942  0.40000000000000E+11
     0.09472       0.34731  0.40000000000000E+11
     0.09472       0.35521  0.40000000000000E+11
     0.09472       0.36310  0.24004573193613E+02
     0.09472       0.37099  0.19454365485385E+02
     0.09472       0.37889  0.15664379316645E+02
     0.09472       0.38678  0.12563832538644E+02
     0.09472       0.39467  0.10057709105240E+02
     0.09472       0.40257  0.80491924904134E+01
     0.09472       0.41046  0.64494933301050E+01
     0.09472       0.41835  0.51814186887009E+01
     0.09472       0.42625  0.41799070130744E+01
     0.09472       0.43414  0.33911800035560E+01
     0.09472       0.44203  0.27713541003002E+01
     0.09472       0.44993  0.22849326747434E+01
     0.09472       0.45782  0.19033786512489E+01
     0.09472       0.46571  0.16038513636905E+01
     0.09472       0.47361  0.13681317408958E+01
     0.09472       0.48150  0.11817303642577E+01
     0.09472       0.48939  0.10331595666970E+01
     0.09472       0.49729  0.91334596005396E+00
     0.09472       0.50518  0.81515944948195E+00
     0.09472       0.51308  0.73303665632196E+00
     0.09472       0.52097  0.66267949124310E+00
     0.09472       0.52886  0.60081272782538E+00
     0.09472       0.53676  0.54498746398565E+00
     0.09472       0.54465  0.49342013596293E+00
     0.09472       0.55254  0.44485917325975E+00
     0.09472       0.56044  0.39847341422316E+00
     0.09472       0.56833  0.35375803626986E+00
     0.09472       0.57622  0.31045501076863E+00
     0.09472       0.58412  0.26848600574595E+00
     0.09472       0.59201  0.22789627731196E+00
     0.09472       0.59990  0.18880846790797E+00
     0.09472       0.60780  0.15138542390047E+00
     0.09472       0.61569  0.11580121282464E+00
     0.09472       0.62358  0.82219512300614E-01
     0.09472       0.63148  0.50778500409108E-01
     0.09472       0.63937  0.21581333037395E-01
     0.09472       0.64726  -.53087312597030E-02
     0.09472       0.65516  -.29869492445368E-01
     0.09472       0.66305  -.52118149671486E-01
     0.09472       0.67094  -.72107643243332E-01
     0.09472       0.67884  -.89921723165092E-01
     0.09472       0.68673  -.10566935663775E+00
     0.09472       0.69463  -.11947896632322E+00
     0.09472       0.70252  -.13149287083597E+00
     0.09472       0.71041  -.14186218502919E+00
     0.09472       0.71831  -.15074233458559E+00
     0.09472       0.72620  -.15828924973435E+00
     0.09472       0.73409  -.16465622750914E+00
     0.09472       0.74199  -.16999139046374E+00
     0.09472       0.74988  -.17443562086451E+00
     0.09472       0.75777  -.17812081115120E+00
     0.09472       0.76567  -.18116824158909E+00
     0.09472       0.77356  -.18368687197530E+00
     0.09472       0.78145  -.18577131327195E+00
     0.09472       0.78935  -.18749922415854E+00
     0.09472       0.79724  -.18892785342372E+00
     0.09472       0.80513  -.19008941805721E+00
     0.09472       0.81303  -.19098496435828E+00
     0.09472       0.82092  -.19157629995233E+00
     0.09472       0.82881  -.19177550178478E+00
     0.09472       0.83671  -.19143139113874E+00
     0.09472       0.84460  -.19031221223474E+00
     0.09472       0.85249  -.18808354519067E+00
     0.09472       0.86039  -.18428021460483E+00
     0.09472       0.86828  -.17827060775799E+00
     0.09472       0.87617  -.16921137606618E+00
     0.09472       0.88407  -.15598994383091E+00
     0.09472       0.89196  -.13715157382815E+00
     0.09472       0.89986  -.11080692687704E+00
     0.09472       0.90775  -.74515096270707E-01
     0.09472       0.91564  -.25136006560312E-01
     0.09472       0.92354  0.41355123485201E-01
     0.09472       0.93143  0.13009975376849E+00
     0.09472       0.93932  0.24764396304628E+00
     0.09472       0.94722  0.40229241548942E+00
     0.09472       0.95511  0.60453783318388E+00
     0.09472       0.96300  0.86757270909405E+00
     0.09472       0.97090  0.12078832564486E+01
     0.09472       0.97879  0.16459117290861E+01
     0.09472       0.98668  0.22067469288260E+01
     0.09472       0.99458  0.29207548562800E+01
     0.09472       1.00247  0.38239765656323E+01
     0.09472       1.01036  0.49579718315529E+01
     0.09472       1.01826  0.63685296330803E+01
     0.09472       1.02615  0.81022209425578E+01
     0.09472       1.03404  0.10198999276792E+02
     0.09472       1.04194  0.12677722629916E+02
     0.09472       1.04983  0.40000000000000E+11
     0.09472       1.05772  0.40000000000000E+11
     0.09472       1.06562  0.40000000000000E+11
     0.09472       1.07351  0.40000000000000E+11
     0.09472       1.08141  0.40000000000000E+11
     0.09472       1.08930  0.40000000000000E+11
     0.09472       1.09719  0.40000000000000E+11
     0.09472       1.10509  0.40000000000000E+11
     0.09472       1.11298  0.40000000000000E+11
     0.09472       1.12087  0.40000000000000E+11
     0.09472       1.12877  0.40000000000000E+11
     0.09472       1.13666  0.40000000000000E+11
     0.09472       1.14455  0.40000000000000E+11
     0.09472       1.15245  0.40000000000000E+11
     0.09472       1.16034  0.40000000000000E+11
     0.09472       1.16823  0.40000000000000E+11
     0.09472       1.17613  0.40000000000000E+11
     0.09472       1.18402  0.40000000000000E+11
     0.09472       1.19191  0.40000000000000E+11
     0.09472       1.19981  0.40000000000000E+11
     0.09472       1.20770  0.40000000000000E+11
     0.09472       1.21559  0.40000000000000E+11
     0.09472       1.22349  0.40000000000000E+11
     0.09472       1.23138  0.40000000000000E+11
     0.09472       1.23927  0.40000000000000E+11
     0.09472       1.24717  0.40000000000000E+11
     0.09472       1.25506  0.40000000000000E+11
     0.09472       1.26295  0.40000000000000E+11
     0.09472       1.27085  0.40000000000000E+11
     0.09472       1.27874  0.40000000000000E+11
     0.09472       1.28664  0.12315433892945E+03
     0.09472       1.29453  0.12388358323645E+03
     0.09472       1.30242  0.12578489018001E+03
     0.09472       1.31032  0.12927130448731E+03
     0.09472       1.31821  0.13470259329936E+03
     0.09472       1.32610  0.14237333582424E+03
     0.09472       1.33400  0.15248579263528E+03
     0.09472       1.34189  0.16510649892692E+03
     0.09472       1.34978  0.40000000000000E+11
     0.09472       1.35768  0.40000000000000E+11
     0.09472       1.36557  0.40000000000000E+11
     0.09472       1.37346  0.40000000000000E+11
     0.09472       1.38136  0.40000000000000E+11
     0.09472       1.38925  0.40000000000000E+11
     0.09472       1.39714  0.40000000000000E+11
     0.09472       1.40504  0.40000000000000E+11
     0.09472       1.41293  0.40000000000000E+11
     0.09472       1.42082  0.40000000000000E+11
     0.09472       1.42872  0.40000000000000E+11
     0.09472       1.43661  0.40000000000000E+11
     0.09472       1.44450  0.40000000000000E+11
     0.09472       1.45240  0.40000000000000E+11
     0.09472       1.46029  0.40000000000000E+11
     0.09472       1.46818  0.40000000000000E+11
     0.09472       1.47608  0.40000000000000E+11
     0.09472       1.48397  0.40000000000000E+11
     0.09472       1.49187  0.40000000000000E+11
     0.09472       1.49976  0.40000000000000E+11
     0.09472       1.50765  0.40000000000000E+11
     0.09472       1.51555  0.40000000000000E+11
     0.09472       1.52344  0.40000000000000E+11
     0.09472       1.53133  0.40000000000000E+11
     0.09472       1.53923  0.40000000000000E+11
     0.09472       1.54712  0.40000000000000E+11
     0.09472       1.55501  0.40000000000000E+11
     0.09472       1.56291  0.40000000000000E+11
     0.09472       1.57080  0.40000000000000E+11
     0.10262       0.00000  0.40000000000000E+11
     0.10262       0.00789  0.40000000000000E+11
     0.10262       0.01579  0.40000000000000E+11
     0.10262       0.02368  0.40000000000000E+11
     0.10262       0.03157  0.23893797768478E+03
     0.10262       0.03947  0.23130079597687E+03
     0.10262       0.04736  0.22653216388217E+03
     0.10262       0.05525  0.22505826930024E+03
     0.10262       0.06315  0.22715087406646E+03
     0.10262       0.07104  0.23293802140675E+03
     0.10262       0.07893  0.24238789003718E+03
     0.10262       0.08683  0.25527099116916E+03
     0.10262       0.09472  0.40000000000000E+11
     0.10262       0.10262  0.40000000000000E+11
     0.10262       0.11051  0.40000000000000E+11
     0.10262       0.11840  0.40000000000000E+11
     0.10262       0.12630  0.40000000000000E+11
     0.10262       0.13419  0.40000000000000E+11
     0.10262       0.14208  0.40000000000000E+11
     0.10262       0.14998  0.40000000000000E+11
     0.10262       0.15787  0.40000000000000E+11
     0.10262       0.16576  0.40000000000000E+11
     0.10262       0.17366  0.40000000000000E+11
     0.10262       0.18155  0.40000000000000E+11
     0.10262       0.18944  0.40000000000000E+11
     0.10262       0.19734  0.40000000000000E+11
     0.10262       0.20523  0.40000000000000E+11
     0.10262       0.21312  0.40000000000000E+11
     0.10262       0.22102  0.40000000000000E+11
     0.10262       0.22891  0.40000000000000E+11
     0.10262       0.23680  0.40000000000000E+11
     0.10262       0.24470  0.40000000000000E+11
     0.10262       0.25259  0.40000000000000E+11
     0.10262       0.26048  0.40000000000000E+11
     0.10262       0.26838  0.40000000000000E+11
     0.10262       0.27627  0.40000000000000E+11
     0.10262       0.28416  0.40000000000000E+11
     0.10262       0.29206  0.40000000000000E+11
     0.10262       0.29995  0.40000000000000E+11
     0.10262       0.30785  0.40000000000000E+11
     0.10262       0.31574  0.40000000000000E+11
     0.10262       0.32363  0.40000000000000E+11
     0.10262       0.33153  0.40000000000000E+11
     0.10262       0.33942  0.40000000000000E+11
     0.10262       0.34731  0.40000000000000E+11
     0.10262       0.35521  0.24541975952116E+02
     0.10262       0.36310  0.19898687627189E+02
     0.10262       0.37099  0.16032215441187E+02
     0.10262       0.37889  0.12868999525403E+02
     0.10262       0.38678  0.10311665266764E+02
     0.10262       0.39467  0.82613961868990E+01
     0.10262       0.40257  0.66277171638919E+01
     0.10262       0.41046  0.53320241765009E+01
     0.10262       0.41835  0.43080820527107E+01
     0.10262       0.42625  0.35011415462555E+01
     0.10262       0.43414  0.28665190756860E+01
     0.10262       0.44203  0.23680607115115E+01
     0.10262       0.44993  0.19766903428034E+01
     0.10262       0.45782  0.16691257733271E+01
     0.10262       0.46571  0.14267865985671E+01
     0.10262       0.47361  0.12348880481362E+01
     0.10262       0.48150  0.10817015451767E+01
     0.10262       0.48939  0.95795793612454E+00
     0.10262       0.49729  0.85636902988463E+00
     0.10262       0.50518  0.77124498334474E+00
     0.10262       0.51308  0.69818793885795E+00
     0.10262       0.52097  0.63384548361697E+00
     0.10262       0.52886  0.57571059654745E+00
     0.10262       0.53676  0.52195758256244E+00
     0.10262       0.54465  0.47130596959921E+00
     0.10262       0.55254  0.42290641945197E+00
     0.10262       0.56044  0.37624437275703E+00
     0.10262       0.56833  0.33105842952754E+00
     0.10262       0.57622  0.28727139505575E+00
     0.10262       0.58412  0.24493254529610E+00
     0.10262       0.59201  0.20417004257681E+00
     0.10262       0.59990  0.16515262144231E+00
     0.10262       0.60780  0.12805972384802E+00
     0.10262       0.61569  0.93059245345664E-01
     0.10262       0.62358  0.60292002995970E-01
     0.10262       0.63148  0.29861984558972E-01
     0.10262       0.63937  0.18314090063054E-02
     0.10262       0.64726  -.23780367712012E-01
     0.10262       0.65516  -.46995027265007E-01
     0.10262       0.66305  -.67871395679366E-01
     0.10262       0.67094  -.86500233957048E-01
     0.10262       0.67884  -.10299834717146E+00
     0.10262       0.68673  -.11750252170955E+00
     0.10262       0.69463  -.13016367589902E+00
     0.10262       0.70252  -.14114149191372E+00
     0.10262       0.71041  -.15059969116487E+00
     0.10262       0.71831  -.15870202397610E+00
     0.10262       0.72620  -.16560896810655E+00
     0.10262       0.73409  -.17147506917507E+00
     0.10262       0.74199  -.17644680781379E+00
     0.10262       0.74988  -.18066084136598E+00
     0.10262       0.75777  -.18424243968651E+00
     0.10262       0.76567  -.18730391244107E+00
     0.10262       0.77356  -.18994280643275E+00
     0.10262       0.78145  -.19223963296296E+00
     0.10262       0.78935  -.19425486387046E+00
     0.10262       0.79724  -.19602490712209E+00
     0.10262       0.80513  -.19755673452721E+00
     0.10262       0.81303  -.19882078044273E+00
     0.10262       0.82092  -.19974165540800E+00
     0.10262       0.82881  -.20018611555084E+00
     0.10262       0.83671  -.19994758910550E+00
     0.10262       0.84460  -.19872637583821E+00
     0.10262       0.85249  -.19610439246548E+00
     0.10262       0.86039  -.19151302470211E+00
     0.10262       0.86828  -.18419225054152E+00
     0.10262       0.87617  -.17313870511876E+00
     0.10262       0.88407  -.15703975062965E+00
     0.10262       0.89196  -.13418988309686E+00
     0.10262       0.89986  -.10238494499012E+00
     0.10262       0.90775  -.58788624954005E-01
     0.10262       0.91564  0.23535690921922E-03
     0.10262       0.92354  0.79333084551349E-01
     0.10262       0.93143  0.18442098660474E+00
     0.10262       0.93932  0.32300633861518E+00
     0.10262       0.94722  0.50457665023771E+00
     0.10262       0.95511  0.74106475247773E+00
     0.10262       0.96300  0.10473910281270E+01
     0.10262       0.97090  0.14420730731346E+01
     0.10262       0.97879  0.19478718990408E+01
     0.10262       0.98668  0.25924054788653E+01
     0.10262       0.99458  0.34085930924413E+01
     0.10262       1.00247  0.44346775803991E+01
     0.10262       1.01036  0.57133737716915E+01
     0.10262       1.01826  0.72893537620948E+01
     0.10262       1.02615  0.92037090654536E+01
     0.10262       1.03404  0.11483068587957E+02
     0.10262       1.04194  0.14119440811996E+02
     0.10262       1.04983  0.40000000000000E+11
     0.10262       1.05772  0.40000000000000E+11
     0.10262       1.06562  0.40000000000000E+11
     0.10262       1.07351  0.40000000000000E+11
     0.10262       1.08141  0.40000000000000E+11
     0.10262       1.08930  0.40000000000000E+11
     0.10262       1.09719  0.40000000000000E+11
     0.10262       1.10509  0.40000000000000E+11
     0.10262       1.11298  0.40000000000000E+11
     0.10262       1.12087  0.40000000000000E+11
     0.10262       1.12877  0.40000000000000E+11
     0.10262       1.13666  0.40000000000000E+11
     0.10262       1.14455  0.40000000000000E+11
     0.10262       1.15245  0.40000000000000E+11
     0.10262       1.16034  0.40000000000000E+11
     0.10262       1.16823  0.40000000000000E+11
     0.10262       1.17613  0.40000000000000E+11
     0.10262       1.18402  0.40000000000000E+11
     0.10262       1.19191  0.40000000000000E+11
     0.10262       1.19981  0.40000000000000E+11
     0.10262       1.20770  0.40000000000000E+11
     0.10262       1.21559  0.40000000000000E+11
     0.10262       1.22349  0.40000000000000E+11
     0.10262       1.23138  0.40000000000000E+11
     0.10262       1.23927  0.40000000000000E+11
     0.10262       1.24717  0.40000000000000E+11
     0.10262       1.25506  0.40000000000000E+11
     0.10262       1.26295  0.40000000000000E+11
     0.10262       1.27085  0.40000000000000E+11
     0.10262       1.27874  0.11558559036014E+03
     0.10262       1.28664  0.11669289729277E+03
     0.10262       1.29453  0.11891910155056E+03
     0.10262       1.30242  0.12265686034624E+03
     0.10262       1.31032  0.12825577540832E+03
     0.10262       1.31821  0.13601015626304E+03
     0.10262       1.32610  0.14613178971206E+03
     0.10262       1.33400  0.15870626666588E+03
     0.10262       1.34189  0.40000000000000E+11
     0.10262       1.34978  0.40000000000000E+11
     0.10262       1.35768  0.40000000000000E+11
     0.10262       1.36557  0.40000000000000E+11
     0.10262       1.37346  0.40000000000000E+11
     0.10262       1.38136  0.40000000000000E+11
     0.10262       1.38925  0.40000000000000E+11
     0.10262       1.39714  0.40000000000000E+11
     0.10262       1.40504  0.40000000000000E+11
     0.10262       1.41293  0.40000000000000E+11
     0.10262       1.42082  0.40000000000000E+11
     0.10262       1.42872  0.40000000000000E+11
     0.10262       1.43661  0.40000000000000E+11
     0.10262       1.44450  0.40000000000000E+11
     0.10262       1.45240  0.40000000000000E+11
     0.10262       1.46029  0.40000000000000E+11
     0.10262       1.46818  0.40000000000000E+11
     0.10262       1.47608  0.40000000000000E+11
     0.10262       1.48397  0.40000000000000E+11
     0.10262       1.49187  0.40000000000000E+11
     0.10262       1.49976  0.40000000000000E+11
     0.10262       1.50765  0.40000000000000E+11
     0.10262       1.51555  0.40000000000000E+11
     0.10262       1.52344  0.40000000000000E+11
     0.10262       1.53133  0.40000000000000E+11
     0.10262       1.53923  0.40000000000000E+11
     0.10262       1.54712  0.40000000000000E+11
     0.10262       1.55501  0.40000000000000E+11
     0.10262       1.56291  0.40000000000000E+11
     0.10262       1.57080  0.40000000000000E+11
     0.11051       0.00000  0.40000000000000E+11
     0.11051       0.00789  0.40000000000000E+11
     0.11051       0.01579  0.40000000000000E+11
     0.11051       0.02368  0.23677493804979E+03
     0.11051       0.03157  0.22927555557026E+03
     0.11051       0.03947  0.22466728792687E+03
     0.11051       0.04736  0.22336370860766E+03
     0.11051       0.05525  0.22563056511943E+03
     0.11051       0.06315  0.23159612178387E+03
     0.11051       0.07104  0.24123485709055E+03
     0.11051       0.07893  0.25432914313099E+03
     0.11051       0.08683  0.40000000000000E+11
     0.11051       0.09472  0.40000000000000E+11
     0.11051       0.10262  0.40000000000000E+11
     0.11051       0.11051  0.40000000000000E+11
     0.11051       0.11840  0.40000000000000E+11
     0.11051       0.12630  0.40000000000000E+11
     0.11051       0.13419  0.40000000000000E+11
     0.11051       0.14208  0.40000000000000E+11
     0.11051       0.14998  0.40000000000000E+11
     0.11051       0.15787  0.40000000000000E+11
     0.11051       0.16576  0.40000000000000E+11
     0.11051       0.17366  0.40000000000000E+11
     0.11051       0.18155  0.40000000000000E+11
     0.11051       0.18944  0.40000000000000E+11
     0.11051       0.19734  0.40000000000000E+11
     0.11051       0.20523  0.40000000000000E+11
     0.11051       0.21312  0.40000000000000E+11
     0.11051       0.22102  0.40000000000000E+11
     0.11051       0.22891  0.40000000000000E+11
     0.11051       0.23680  0.40000000000000E+11
     0.11051       0.24470  0.40000000000000E+11
     0.11051       0.25259  0.40000000000000E+11
     0.11051       0.26048  0.40000000000000E+11
     0.11051       0.26838  0.40000000000000E+11
     0.11051       0.27627  0.40000000000000E+11
     0.11051       0.28416  0.40000000000000E+11
     0.11051       0.29206  0.40000000000000E+11
     0.11051       0.29995  0.40000000000000E+11
     0.11051       0.30785  0.40000000000000E+11
     0.11051       0.31574  0.40000000000000E+11
     0.11051       0.32363  0.40000000000000E+11
     0.11051       0.33153  0.40000000000000E+11
     0.11051       0.33942  0.40000000000000E+11
     0.11051       0.34731  0.25049229511872E+02
     0.11051       0.35521  0.20318004558267E+02
     0.11051       0.36310  0.16379482940997E+02
     0.11051       0.37099  0.13157296052163E+02
     0.11051       0.37889  0.10551766673450E+02
     0.11051       0.38678  0.84621664909889E+01
     0.11051       0.39467  0.67964287520549E+01
     0.11051       0.40257  0.54746266985231E+01
     0.11051       0.41046  0.44294295049119E+01
     0.11051       0.41835  0.36051834796588E+01
     0.11051       0.42625  0.29564606139998E+01
     0.11051       0.43414  0.24464955884374E+01
     0.11051       0.44203  0.20457108835955E+01
     0.11051       0.44993  0.17304134551948E+01
     0.11051       0.45782  0.14816864821488E+01
     0.11051       0.46571  0.12844699849701E+01
     0.11051       0.47361  0.11268106559446E+01
     0.11051       0.48150  0.99925644448577E+00
     0.11051       0.48939  0.89437114642766E+00
     0.11051       0.49729  0.80634617851272E+00
     0.11051       0.50518  0.73068963308718E+00
     0.11051       0.51308  0.66397592355940E+00
     0.11051       0.52097  0.60364248037607E+00
     0.11051       0.52886  0.54782284363981E+00
     0.11051       0.53676  0.49520802179779E+00
     0.11051       0.54465  0.44493010230256E+00
     0.11051       0.55254  0.39646380191602E+00
     0.11051       0.56044  0.34954294863199E+00
     0.11051       0.56833  0.30408982989547E+00
     0.11051       0.57622  0.26015597234248E+00
     0.11051       0.58412  0.21787329477936E+00
     0.11051       0.59201  0.17741476021940E+00
     0.11051       0.59990  0.13896370469383E+00
     0.11051       0.60780  0.10269099457844E+00
     0.11051       0.61569  0.68739105470200E-01
     0.11051       0.62358  0.37212158261935E-01
     0.11051       0.63148  0.81709145247324E-02
     0.11051       0.63937  -.18368264528886E-01
     0.11051       0.64726  -.42431450387329E-01
     0.11051       0.65516  -.64083049840890E-01
     0.11051       0.66305  -.83420353491391E-01
     0.11051       0.67094  -.10056738479949E+00
     0.11051       0.67884  -.11566857536334E+00
     0.11051       0.68673  -.12888266397668E+00
     0.11051       0.69463  -.14037709652937E+00
     0.11051       0.70252  -.15032309574428E+00
     0.11051       0.71041  -.15889147677601E+00
     0.11051       0.71831  -.16624920772313E+00
     0.11051       0.72620  -.17255665259610E+00
     0.11051       0.73409  -.17796538669411E+00
     0.11051       0.74199  -.18261643847437E+00
     0.11051       0.74988  -.18663878527313E+00
     0.11051       0.75777  -.19014790990346E+00
     0.11051       0.76567  -.19324420836748E+00
     0.11051       0.77356  -.19601102275078E+00
     0.11051       0.78145  -.19851205474028E+00
     0.11051       0.78935  -.20078789077213E+00
     0.11051       0.79724  -.20285133579430E+00
     0.11051       0.80513  -.20468120462778E+00
     0.11051       0.81303  -.20621415274568E+00
     0.11051       0.82092  -.20733403580645E+00
     0.11051       0.82881  -.20785816219223E+00
     0.11051       0.83671  -.20751963658018E+00
     0.11051       0.84460  -.20594477534339E+00
     0.11051       0.85249  -.20262429513804E+00
     0.11051       0.86039  -.19687662200097E+00
     0.11051       0.86828  -.18780122649493E+00
     0.11051       0.87617  -.17421934783497E+00
     0.11051       0.88407  -.15459881525055E+00
     0.11051       0.89196  -.12695890175177E+00
     0.11051       0.89986  -.88750258112857E-01
     0.11051       0.90775  -.36703997390512E-01
     0.11051       0.91564  0.33357007092293E-01
     0.11051       0.92354  0.12675246143076E+00
     0.11051       0.93143  0.25023306984711E+00
     0.11051       0.93932  0.41233132962496E+00
     0.11051       0.94722  0.62378141154341E+00
     0.11051       0.95511  0.89801060124270E+00
     0.11051       0.96300  0.12516958860299E+01
     0.11051       0.97090  0.17053623872904E+01
     0.11051       0.97879  0.22839699565116E+01
     0.11051       0.98668  0.30173813241560E+01
     0.11051       0.99458  0.39405148790186E+01
     0.11051       1.00247  0.50928332023475E+01
     0.11051       1.01036  0.65165653831038E+01
     0.11051       1.01826  0.82526430495388E+01
     0.11051       1.02615  0.10332645191087E+02
     0.11051       1.03404  0.12763937142076E+02
     0.11051       1.04194  0.40000000000000E+11
     0.11051       1.04983  0.40000000000000E+11
     0.11051       1.05772  0.40000000000000E+11
     0.11051       1.06562  0.40000000000000E+11
     0.11051       1.07351  0.40000000000000E+11
     0.11051       1.08141  0.40000000000000E+11
     0.11051       1.08930  0.40000000000000E+11
     0.11051       1.09719  0.40000000000000E+11
     0.11051       1.10509  0.40000000000000E+11
     0.11051       1.11298  0.40000000000000E+11
     0.11051       1.12087  0.40000000000000E+11
     0.11051       1.12877  0.40000000000000E+11
     0.11051       1.13666  0.40000000000000E+11
     0.11051       1.14455  0.40000000000000E+11
     0.11051       1.15245  0.40000000000000E+11
     0.11051       1.16034  0.40000000000000E+11
     0.11051       1.16823  0.40000000000000E+11
     0.11051       1.17613  0.40000000000000E+11
     0.11051       1.18402  0.40000000000000E+11
     0.11051       1.19191  0.40000000000000E+11
     0.11051       1.19981  0.40000000000000E+11
     0.11051       1.20770  0.40000000000000E+11
     0.11051       1.21559  0.40000000000000E+11
     0.11051       1.22349  0.40000000000000E+11
     0.11051       1.23138  0.40000000000000E+11
     0.11051       1.23927  0.40000000000000E+11
     0.11051       1.24717  0.40000000000000E+11
     0.11051       1.25506  0.40000000000000E+11
     0.11051       1.26295  0.40000000000000E+11
     0.11051       1.27085  0.10818981232788E+03
     0.11051       1.27874  0.10963193001368E+03
     0.11051       1.28664  0.11214588174406E+03
     0.11051       1.29453  0.11610301985723E+03
     0.11051       1.30242  0.12184109937896E+03
     0.11051       1.31032  0.12965185917752E+03
     0.11051       1.31821  0.13975390904586E+03
     0.11051       1.32610  0.15224901297667E+03
     0.11051       1.33400  0.40000000000000E+11
     0.11051       1.34189  0.40000000000000E+11
     0.11051       1.34978  0.40000000000000E+11
     0.11051       1.35768  0.40000000000000E+11
     0.11051       1.36557  0.40000000000000E+11
     0.11051       1.37346  0.40000000000000E+11
     0.11051       1.38136  0.40000000000000E+11
     0.11051       1.38925  0.40000000000000E+11
     0.11051       1.39714  0.40000000000000E+11
     0.11051       1.40504  0.40000000000000E+11
     0.11051       1.41293  0.40000000000000E+11
     0.11051       1.42082  0.40000000000000E+11
     0.11051       1.42872  0.40000000000000E+11
     0.11051       1.43661  0.40000000000000E+11
     0.11051       1.44450  0.40000000000000E+11
     0.11051       1.45240  0.40000000000000E+11
     0.11051       1.46029  0.40000000000000E+11
     0.11051       1.46818  0.40000000000000E+11
     0.11051       1.47608  0.40000000000000E+11
     0.11051       1.48397  0.40000000000000E+11
     0.11051       1.49187  0.40000000000000E+11
     0.11051       1.49976  0.40000000000000E+11
     0.11051       1.50765  0.40000000000000E+11
     0.11051       1.51555  0.40000000000000E+11
     0.11051       1.52344  0.40000000000000E+11
     0.11051       1.53133  0.40000000000000E+11
     0.11051       1.53923  0.40000000000000E+11
     0.11051       1.54712  0.40000000000000E+11
     0.11051       1.55501  0.40000000000000E+11
     0.11051       1.56291  0.40000000000000E+11
     0.11051       1.57080  0.40000000000000E+11
     0.11840       0.00000  0.40000000000000E+11
     0.11840       0.00789  0.40000000000000E+11
     0.11840       0.01579  0.23420354893523E+03
     0.11840       0.02368  0.22682519815844E+03
     0.11840       0.03157  0.22235912355133E+03
     0.11840       0.03947  0.22120463284540E+03
     0.11840       0.04736  0.22361949368556E+03
     0.11840       0.05525  0.22973002373873E+03
     0.11840       0.06315  0.23951484986909E+03
     0.11840       0.07104  0.25276635895736E+03
     0.11840       0.07893  0.40000000000000E+11
     0.11840       0.08683  0.40000000000000E+11
     0.11840       0.09472  0.40000000000000E+11
     0.11840       0.10262  0.40000000000000E+11
     0.11840       0.11051  0.40000000000000E+11
     0.11840       0.11840  0.40000000000000E+11
     0.11840       0.12630  0.40000000000000E+11
     0.11840       0.13419  0.40000000000000E+11
     0.11840       0.14208  0.40000000000000E+11
     0.11840       0.14998  0.40000000000000E+11
     0.11840       0.15787  0.40000000000000E+11
     0.11840       0.16576  0.40000000000000E+11
     0.11840       0.17366  0.40000000000000E+11
     0.11840       0.18155  0.40000000000000E+11
     0.11840       0.18944  0.40000000000000E+11
     0.11840       0.19734  0.40000000000000E+11
     0.11840       0.20523  0.40000000000000E+11
     0.11840       0.21312  0.40000000000000E+11
     0.11840       0.22102  0.40000000000000E+11
     0.11840       0.22891  0.40000000000000E+11
     0.11840       0.23680  0.40000000000000E+11
     0.11840       0.24470  0.40000000000000E+11
     0.11840       0.25259  0.40000000000000E+11
     0.11840       0.26048  0.40000000000000E+11
     0.11840       0.26838  0.40000000000000E+11
     0.11840       0.27627  0.40000000000000E+11
     0.11840       0.28416  0.40000000000000E+11
     0.11840       0.29206  0.40000000000000E+11
     0.11840       0.29995  0.40000000000000E+11
     0.11840       0.30785  0.40000000000000E+11
     0.11840       0.31574  0.40000000000000E+11
     0.11840       0.32363  0.40000000000000E+11
     0.11840       0.33153  0.40000000000000E+11
     0.11840       0.33942  0.25525524401089E+02
     0.11840       0.34731  0.20711754521611E+02
     0.11840       0.35521  0.16705747597661E+02
     0.11840       0.36310  0.13428354818418E+02
     0.11840       0.37099  0.10777682193975E+02
     0.11840       0.37889  0.86511926992093E+01
     0.11840       0.38678  0.69553295633044E+01
     0.11840       0.39467  0.56089353151325E+01
     0.11840       0.40257  0.45436632104997E+01
     0.11840       0.41046  0.37030224645819E+01
     0.11840       0.41835  0.30408966798173E+01
     0.11840       0.42625  0.25199553565367E+01
     0.11840       0.43414  0.21101574733480E+01
     0.11840       0.44203  0.17874301320002E+01
     0.11840       0.44993  0.15325453666824E+01
     0.11840       0.45782  0.13301885179670E+01
     0.11840       0.46571  0.11681981214503E+01
     0.11840       0.47361  0.10369524754806E+01
     0.11840       0.48150  0.92887778043137E+00
     0.11840       0.48939  0.83805470708605E+00
     0.11840       0.49729  0.75990320593297E+00
     0.11840       0.50518  0.69092863032152E+00
     0.11840       0.51308  0.62851544332234E+00
     0.11840       0.52097  0.57075771127506E+00
     0.11840       0.52886  0.51631815339655E+00
     0.11840       0.53676  0.46430967045216E+00
     0.11840       0.54465  0.41419500695910E+00
     0.11840       0.55254  0.36570152721110E+00
     0.11840       0.56044  0.31874904154462E+00
     0.11840       0.56833  0.27338925598313E+00
     0.11840       0.57622  0.22975579516438E+00
     0.11840       0.58412  0.18802392862112E+00
     0.11840       0.59201  0.14837917599950E+00
     0.11840       0.59990  0.11099393360634E+00
     0.11840       0.60780  0.76011199230523E-01
     0.11840       0.61569  0.43534409457112E-01
     0.11840       0.62358  0.13622366714365E-01
     0.11840       0.63148  -.13711765960625E-01
     0.11840       0.63937  -.38498383173410E-01
     0.11840       0.64726  -.60807171325234E-01
     0.11840       0.65516  -.80741455318662E-01
     0.11840       0.66305  -.98431829988662E-01
     0.11840       0.67094  -.11402961595498E+00
     0.11840       0.67884  -.12770054817179E+00
     0.11840       0.68673  -.13961898221474E+00
     0.11840       0.69463  -.14996279319773E+00
     0.11840       0.70252  -.15890904790251E+00
     0.11840       0.71041  -.16663045311136E+00
     0.11840       0.71831  -.17329252166960E+00
     0.11840       0.72620  -.17905135082931E+00
     0.11840       0.73409  -.18405187263378E+00
     0.11840       0.74199  -.18842641082384E+00
     0.11840       0.74988  -.19229336015283E+00
     0.11840       0.75777  -.19575578921527E+00
     0.11840       0.76567  -.19889975402646E+00
     0.11840       0.77356  -.20179209366957E+00
     0.11840       0.78145  -.20447745820592E+00
     0.11840       0.78935  -.20697428925799E+00
     0.11840       0.79724  -.20926943127332E+00
     0.11840       0.80513  -.21131099185186E+00
     0.11840       0.81303  -.21299898724005E+00
     0.11840       0.82092  -.21417319775335E+00
     0.11840       0.82881  -.21459750996949E+00
     0.11840       0.83671  -.21393982934088E+00
     0.11840       0.84460  -.21174639850214E+00
     0.11840       0.85249  -.20740904201581E+00
     0.11840       0.86039  -.20012346588323E+00
     0.11840       0.86828  -.18883625813554E+00
     0.11840       0.87617  -.17217765496563E+00
     0.11840       0.88407  -.14837644903482E+00
     0.11840       0.89196  -.11515262543884E+00
     0.11840       0.89986  -.69582435728879E-01
     0.11840       0.90775  -.79297108011090E-02
     0.11840       0.91564  0.74563629133739E-01
     0.11840       0.92354  0.18393549555868E+00
     0.11840       0.93143  0.32781760637451E+00
     0.11840       0.93932  0.51581196559288E+00
     0.11840       0.94722  0.75993299785060E+00
     0.11840       0.95511  0.10751114636774E+01
     0.11840       0.96300  0.14797429310992E+01
     0.11840       0.97090  0.19962396787661E+01
     0.11840       0.97879  0.26515036487511E+01
     0.11840       0.98668  0.34771685509125E+01
     0.11840       0.99458  0.45093441036455E+01
     0.11840       1.00247  0.57874073584594E+01
     0.11840       1.01036  0.73510826962532E+01
     0.11840       1.01826  0.92345692059615E+01
     0.11840       1.02615  0.11455718762591E+02
     0.11840       1.03404  0.13997116556641E+02
     0.11840       1.04194  0.40000000000000E+11
     0.11840       1.04983  0.40000000000000E+11
     0.11840       1.05772  0.40000000000000E+11
     0.11840       1.06562  0.40000000000000E+11
     0.11840       1.07351  0.40000000000000E+11
     0.11840       1.08141  0.40000000000000E+11
     0.11840       1.08930  0.40000000000000E+11
     0.11840       1.09719  0.40000000000000E+11
     0.11840       1.10509  0.40000000000000E+11
     0.11840       1.11298  0.40000000000000E+11
     0.11840       1.12087  0.40000000000000E+11
     0.11840       1.12877  0.40000000000000E+11
     0.11840       1.13666  0.40000000000000E+11
     0.11840       1.14455  0.40000000000000E+11
     0.11840       1.15245  0.40000000000000E+11
     0.11840       1.16034  0.40000000000000E+11
     0.11840       1.16823  0.40000000000000E+11
     0.11840       1.17613  0.40000000000000E+11
     0.11840       1.18402  0.40000000000000E+11
     0.11840       1.19191  0.40000000000000E+11
     0.11840       1.19981  0.40000000000000E+11
     0.11840       1.20770  0.40000000000000E+11
     0.11840       1.21559  0.40000000000000E+11
     0.11840       1.22349  0.40000000000000E+11
     0.11840       1.23138  0.40000000000000E+11
     0.11840       1.23927  0.40000000000000E+11
     0.11840       1.24717  0.40000000000000E+11
     0.11840       1.25506  0.40000000000000E+11
     0.11840       1.26295  0.10099544982092E+03
     0.11840       1.27085  0.10272924447573E+03
     0.11840       1.27874  0.10549321928805E+03
     0.11840       1.28664  0.10963693932294E+03
     0.11840       1.29453  0.11548499455209E+03
     0.11840       1.30242  0.12332452792619E+03
     0.11840       1.31032  0.13337843524849E+03
     0.11840       1.31821  0.14576181857625E+03
     0.11840       1.32610  0.40000000000000E+11
     0.11840       1.33400  0.40000000000000E+11
     0.11840       1.34189  0.40000000000000E+11
     0.11840       1.34978  0.40000000000000E+11
     0.11840       1.35768  0.40000000000000E+11
     0.11840       1.36557  0.40000000000000E+11
     0.11840       1.37346  0.40000000000000E+11
     0.11840       1.38136  0.40000000000000E+11
     0.11840       1.38925  0.40000000000000E+11
     0.11840       1.39714  0.40000000000000E+11
     0.11840       1.40504  0.40000000000000E+11
     0.11840       1.41293  0.40000000000000E+11
     0.11840       1.42082  0.40000000000000E+11
     0.11840       1.42872  0.40000000000000E+11
     0.11840       1.43661  0.40000000000000E+11
     0.11840       1.44450  0.40000000000000E+11
     0.11840       1.45240  0.40000000000000E+11
     0.11840       1.46029  0.40000000000000E+11
     0.11840       1.46818  0.40000000000000E+11
     0.11840       1.47608  0.40000000000000E+11
     0.11840       1.48397  0.40000000000000E+11
     0.11840       1.49187  0.40000000000000E+11
     0.11840       1.49976  0.40000000000000E+11
     0.11840       1.50765  0.40000000000000E+11
     0.11840       1.51555  0.40000000000000E+11
     0.11840       1.52344  0.40000000000000E+11
     0.11840       1.53133  0.40000000000000E+11
     0.11840       1.53923  0.40000000000000E+11
     0.11840       1.54712  0.40000000000000E+11
     0.11840       1.55501  0.40000000000000E+11
     0.11840       1.56291  0.40000000000000E+11
     0.11840       1.57080  0.40000000000000E+11
     0.12630       0.00000  0.40000000000000E+11
     0.12630       0.00789  0.23123650256891E+03
     0.12630       0.01579  0.22396403304500E+03
     0.12630       0.02368  0.21962236592537E+03
     0.12630       0.03157  0.21859531666113E+03
     0.12630       0.03947  0.22113106337225E+03
     0.12630       0.04736  0.22735209122866E+03
     0.12630       0.05525  0.23723920744963E+03
     0.12630       0.06315  0.25059302845573E+03
     0.12630       0.07104  0.40000000000000E+11
     0.12630       0.07893  0.40000000000000E+11
     0.12630       0.08683  0.40000000000000E+11
     0.12630       0.09472  0.40000000000000E+11
     0.12630       0.10262  0.40000000000000E+11
     0.12630       0.11051  0.40000000000000E+11
     0.12630       0.11840  0.40000000000000E+11
     0.12630       0.12630  0.40000000000000E+11
     0.12630       0.13419  0.40000000000000E+11
     0.12630       0.14208  0.40000000000000E+11
     0.12630       0.14998  0.40000000000000E+11
     0.12630       0.15787  0.40000000000000E+11
     0.12630       0.16576  0.40000000000000E+11
     0.12630       0.17366  0.40000000000000E+11
     0.12630       0.18155  0.40000000000000E+11
     0.12630       0.18944  0.40000000000000E+11
     0.12630       0.19734  0.40000000000000E+11
     0.12630       0.20523  0.40000000000000E+11
     0.12630       0.21312  0.40000000000000E+11
     0.12630       0.22102  0.40000000000000E+11
     0.12630       0.22891  0.40000000000000E+11
     0.12630       0.23680  0.40000000000000E+11
     0.12630       0.24470  0.40000000000000E+11
     0.12630       0.25259  0.40000000000000E+11
     0.12630       0.26048  0.40000000000000E+11
     0.12630       0.26838  0.40000000000000E+11
     0.12630       0.27627  0.40000000000000E+11
     0.12630       0.28416  0.40000000000000E+11
     0.12630       0.29206  0.40000000000000E+11
     0.12630       0.29995  0.40000000000000E+11
     0.12630       0.30785  0.40000000000000E+11
     0.12630       0.31574  0.40000000000000E+11
     0.12630       0.32363  0.40000000000000E+11
     0.12630       0.33153  0.25970188511477E+02
     0.12630       0.33942  0.21079496823118E+02
     0.12630       0.34731  0.17010685039990E+02
     0.12630       0.35521  0.13681909738399E+02
     0.12630       0.36310  0.10989174848885E+02
     0.12630       0.37099  0.88282523440037E+01
     0.12630       0.37889  0.71042043287202E+01
     0.12630       0.38678  0.57347381829218E+01
     0.12630       0.39467  0.46505726283081E+01
     0.12630       0.40257  0.37944478704752E+01
     0.12630       0.41046  0.31196154867579E+01
     0.12630       0.41835  0.25882261912884E+01
     0.12630       0.42625  0.21698135408668E+01
     0.12630       0.43414  0.18399559961320E+01
     0.12630       0.44203  0.15791399949835E+01
     0.12630       0.44993  0.13718170507013E+01
     0.12630       0.45782  0.12056344637350E+01
     0.12630       0.46571  0.10708144710139E+01
     0.12630       0.47361  0.95965640799018E+00
     0.12630       0.48150  0.86613845264951E+00
     0.12630       0.48939  0.78559850955581E+00
     0.12630       0.49729  0.71447709202412E+00
     0.12630       0.50518  0.65010829843291E+00
     0.12630       0.51308  0.59054795251355E+00
     0.12630       0.52097  0.53443058178591E+00
     0.12630       0.52886  0.48084909506648E+00
     0.12630       0.53676  0.42925277828287E+00
     0.12630       0.54465  0.37936057344171E+00
     0.12630       0.55254  0.33108757446683E+00
     0.12630       0.56044  0.28448331667056E+00
     0.12630       0.56833  0.23968081447885E+00
     0.12630       0.57622  0.19685547949516E+00
     0.12630       0.58412  0.15619309154903E+00
     0.12630       0.59201  0.11786595639402E+00
     0.12630       0.59990  0.82016312802249E-01
     0.12630       0.60780  0.48745984731327E-01
     0.12630       0.61569  0.18111234484473E-01
     0.12630       0.62358  -.98782275572488E-02
     0.12630       0.63148  -.35257079319565E-01
     0.12630       0.63937  -.58099992684935E-01
     0.12630       0.64726  -.78515822802489E-01
     0.12630       0.65516  -.96641068030594E-01
     0.12630       0.66305  -.11263315201072E+00
     0.12630       0.67094  -.12666394520146E+00
     0.12630       0.67884  -.13891381767054E+00
     0.12630       0.68673  -.14956640308280E+00
     0.12630       0.69463  -.15880415843151E+00
     0.12630       0.70252  -.16680472600955E+00
     0.12630       0.71041  -.17373804276436E+00
     0.12630       0.71831  -.17976409581156E+00
     0.12630       0.72620  -.18503118910709E+00
     0.12630       0.73409  -.18967456235101E+00
     0.12630       0.74199  -.19381518623736E+00
     0.12630       0.74988  -.19755854528629E+00
     0.12630       0.75777  -.20099320783837E+00
     0.12630       0.76567  -.20418896949511E+00
     0.12630       0.77356  -.20719433839824E+00
     0.12630       0.78145  -.21003310507635E+00
     0.12630       0.78935  -.21269970260018E+00
     0.12630       0.79724  -.21515301039642E+00
     0.12630       0.80513  -.21730818250043E+00
     0.12630       0.81303  -.21902598267003E+00
     0.12630       0.82092  -.22009897806746E+00
     0.12630       0.82881  -.22023377252416E+00
     0.12630       0.83671  -.21902824105290E+00
     0.12630       0.84460  -.21594244960537E+00
     0.12630       0.85249  -.21026159774911E+00
     0.12630       0.86039  -.20104889657569E+00
     0.12630       0.86828  -.18708578055882E+00
     0.12630       0.87617  -.16679624450844E+00
     0.12630       0.88407  -.13815139679901E+00
     0.12630       0.89196  -.98549543228686E-01
     0.12630       0.89986  -.44666302626905E-01
     0.12630       0.90775  0.27731511125660E-01
     0.12630       0.91564  0.12401507091960E+00
     0.12630       0.92354  0.25097270346296E+00
     0.12630       0.93143  0.41714511766555E+00
     0.12630       0.93932  0.63322022111903E+00
     0.12630       0.94722  0.91248554540865E+00
     0.12630       0.95511  0.12713258208317E+01
     0.12630       0.96300  0.17297345714612E+01
     0.12630       0.97090  0.23117766666388E+01
     0.12630       0.97879  0.30458856309337E+01
     0.12630       0.98668  0.39647929248081E+01
     0.12630       0.99458  0.51047477290382E+01
     0.12630       1.00247  0.65034673416262E+01
     0.12630       1.01036  0.81959206631203E+01
     0.12630       1.01826  0.10206537945442E+02
     0.12630       1.02615  0.12535698993022E+02
     0.12630       1.03404  0.40000000000000E+11
     0.12630       1.04194  0.40000000000000E+11
     0.12630       1.04983  0.40000000000000E+11
     0.12630       1.05772  0.40000000000000E+11
     0.12630       1.06562  0.40000000000000E+11
     0.12630       1.07351  0.40000000000000E+11
     0.12630       1.08141  0.40000000000000E+11
     0.12630       1.08930  0.40000000000000E+11
     0.12630       1.09719  0.40000000000000E+11
     0.12630       1.10509  0.40000000000000E+11
     0.12630       1.11298  0.40000000000000E+11
     0.12630       1.12087  0.40000000000000E+11
     0.12630       1.12877  0.40000000000000E+11
     0.12630       1.13666  0.40000000000000E+11
     0.12630       1.14455  0.40000000000000E+11
     0.12630       1.15245  0.40000000000000E+11
     0.12630       1.16034  0.40000000000000E+11
     0.12630       1.16823  0.40000000000000E+11
     0.12630       1.17613  0.40000000000000E+11
     0.12630       1.18402  0.40000000000000E+11
     0.12630       1.19191  0.40000000000000E+11
     0.12630       1.19981  0.40000000000000E+11
     0.12630       1.20770  0.40000000000000E+11
     0.12630       1.21559  0.40000000000000E+11
     0.12630       1.22349  0.40000000000000E+11
     0.12630       1.23138  0.40000000000000E+11
     0.12630       1.23927  0.40000000000000E+11
     0.12630       1.24717  0.40000000000000E+11
     0.12630       1.25506  0.94027524129303E+02
     0.12630       1.26295  0.96010663827108E+02
     0.12630       1.27085  0.98986954773007E+02
     0.12630       1.27874  0.10328411049696E+03
     0.12630       1.28664  0.10921260373270E+03
     0.12630       1.29453  0.11705325699061E+03
     0.12630       1.30242  0.12703092574312E+03
     0.12630       1.31032  0.13927132054491E+03
     0.12630       1.31821  0.40000000000000E+11
     0.12630       1.32610  0.40000000000000E+11
     0.12630       1.33400  0.40000000000000E+11
     0.12630       1.34189  0.40000000000000E+11
     0.12630       1.34978  0.40000000000000E+11
     0.12630       1.35768  0.40000000000000E+11
     0.12630       1.36557  0.40000000000000E+11
     0.12630       1.37346  0.40000000000000E+11
     0.12630       1.38136  0.40000000000000E+11
     0.12630       1.38925  0.40000000000000E+11
     0.12630       1.39714  0.40000000000000E+11
     0.12630       1.40504  0.40000000000000E+11
     0.12630       1.41293  0.40000000000000E+11
     0.12630       1.42082  0.40000000000000E+11
     0.12630       1.42872  0.40000000000000E+11
     0.12630       1.43661  0.40000000000000E+11
     0.12630       1.44450  0.40000000000000E+11
     0.12630       1.45240  0.40000000000000E+11
     0.12630       1.46029  0.40000000000000E+11
     0.12630       1.46818  0.40000000000000E+11
     0.12630       1.47608  0.40000000000000E+11
     0.12630       1.48397  0.40000000000000E+11
     0.12630       1.49187  0.40000000000000E+11
     0.12630       1.49976  0.40000000000000E+11
     0.12630       1.50765  0.40000000000000E+11
     0.12630       1.51555  0.40000000000000E+11
     0.12630       1.52344  0.40000000000000E+11
     0.12630       1.53133  0.40000000000000E+11
     0.12630       1.53923  0.40000000000000E+11
     0.12630       1.54712  0.40000000000000E+11
     0.12630       1.55501  0.40000000000000E+11
     0.12630       1.56291  0.40000000000000E+11
     0.12630       1.57080  0.40000000000000E+11
     0.13419       0.00000  0.22788821579223E+03
     0.13419       0.00789  0.22070843067305E+03
     0.13419       0.01579  0.21647409734703E+03
     0.13419       0.02368  0.21555272225714E+03
     0.13419       0.03157  0.21818164501177E+03
     0.13419       0.03947  0.22447793929253E+03
     0.13419       0.04736  0.23442285114037E+03
     0.13419       0.05525  0.24782355839750E+03
     0.13419       0.06315  0.40000000000000E+11
     0.13419       0.07104  0.40000000000000E+11
     0.13419       0.07893  0.40000000000000E+11
     0.13419       0.08683  0.40000000000000E+11
     0.13419       0.09472  0.40000000000000E+11
     0.13419       0.10262  0.40000000000000E+11
     0.13419       0.11051  0.40000000000000E+11
     0.13419       0.11840  0.40000000000000E+11
     0.13419       0.12630  0.40000000000000E+11
     0.13419       0.13419  0.40000000000000E+11
     0.13419       0.14208  0.40000000000000E+11
     0.13419       0.14998  0.40000000000000E+11
     0.13419       0.15787  0.40000000000000E+11
     0.13419       0.16576  0.40000000000000E+11
     0.13419       0.17366  0.40000000000000E+11
     0.13419       0.18155  0.40000000000000E+11
     0.13419       0.18944  0.40000000000000E+11
     0.13419       0.19734  0.40000000000000E+11
     0.13419       0.20523  0.40000000000000E+11
     0.13419       0.21312  0.40000000000000E+11
     0.13419       0.22102  0.40000000000000E+11
     0.13419       0.22891  0.40000000000000E+11
     0.13419       0.23680  0.40000000000000E+11
     0.13419       0.24470  0.40000000000000E+11
     0.13419       0.25259  0.40000000000000E+11
     0.13419       0.26048  0.40000000000000E+11
     0.13419       0.26838  0.40000000000000E+11
     0.13419       0.27627  0.40000000000000E+11
     0.13419       0.28416  0.40000000000000E+11
     0.13419       0.29206  0.40000000000000E+11
     0.13419       0.29995  0.40000000000000E+11
     0.13419       0.30785  0.40000000000000E+11
     0.13419       0.31574  0.40000000000000E+11
     0.13419       0.32363  0.26382682627219E+02
     0.13419       0.33153  0.21420905339220E+02
     0.13419       0.33942  0.17294074198541E+02
     0.13419       0.34731  0.13917790263468E+02
     0.13419       0.35521  0.11186097378149E+02
     0.13419       0.36310  0.89932081075012E+01
     0.13419       0.37099  0.72429192691941E+01
     0.13419       0.37889  0.58519020047700E+01
     0.13419       0.38678  0.47500233963970E+01
     0.13419       0.39467  0.38793233337239E+01
     0.13419       0.40257  0.31924779430333E+01
     0.13419       0.41046  0.26511656211014E+01
     0.13419       0.41835  0.22245326554491E+01
     0.13419       0.42625  0.18878402065893E+01
     0.13419       0.43414  0.16213148637446E+01
     0.13419       0.44203  0.14091954263802E+01
     0.13419       0.44993  0.12389551812924E+01
     0.13419       0.45782  0.11006742047239E+01
     0.13419       0.46571  0.98653599182841E+00
     0.13419       0.47361  0.89042473337030E+00
     0.13419       0.48150  0.80760257574339E+00
     0.13419       0.48939  0.73444953145624E+00
     0.13419       0.49729  0.66825197854847E+00
     0.13419       0.50518  0.60702869509197E+00
     0.13419       0.51308  0.54938601152172E+00
     0.13419       0.52097  0.49439587907223E+00
     0.13419       0.52886  0.44149243475446E+00
     0.13419       0.53676  0.39038400703429E+00
     0.13419       0.54465  0.34097848745404E+00
     0.13419       0.55254  0.29332064323834E+00
     0.13419       0.56044  0.24754032598670E+00
     0.13419       0.56833  0.20381070786665E+00
     0.13419       0.57622  0.16231571405228E+00
     0.13419       0.58412  0.12322577705723E+00
     0.13419       0.59201  0.86680963678114E-01
     0.13419       0.59990  0.52780454965242E-01
     0.13419       0.60780  0.21577317836050E-01
     0.13419       0.61569  -.69224941464446E-02
     0.13419       0.62358  -.32757931130355E-01
     0.13419       0.63148  -.56008367829362E-01
     0.13419       0.63937  -.76787683444921E-01
     0.13419       0.64726  -.95237599454144E-01
     0.13419       0.65516  -.11152083621654E+00
     0.13419       0.66305  -.12581451302673E+00
     0.13419       0.67094  -.13830408893552E+00
     0.13419       0.67884  -.14917802850602E+00
     0.13419       0.68673  -.15862328050259E+00
     0.13419       0.69463  -.16682157919107E+00
     0.13419       0.70252  -.17394651677574E+00
     0.13419       0.71041  -.18016128973952E+00
     0.13419       0.71831  -.18561698903838E+00
     0.13419       0.72620  -.19045128142780E+00
     0.13419       0.73409  -.19478731375540E+00
     0.13419       0.74199  -.19873266095391E+00
     0.13419       0.74988  -.20237812889832E+00
     0.13419       0.75777  -.20579621249434E+00
     0.13419       0.76567  -.20903899456569E+00
     0.13419       0.77356  -.21213524938924E+00
     0.13419       0.78145  -.21508648290546E+00
     0.13419       0.78935  -.21786159609727E+00
     0.13419       0.79724  -.22038979460767E+00
     0.13419       0.80513  -.22255128146830E+00
     0.13419       0.81303  -.22416515512929E+00
     0.13419       0.82092  -.22497378519353E+00
     0.13419       0.82881  -.22462274581038E+00
     0.13419       0.83671  -.22263514315786E+00
     0.13419       0.84460  -.21837886980634E+00
     0.13419       0.85249  -.21102494590716E+00
     0.13419       0.86039  -.19949465696649E+00
     0.13419       0.86828  -.18239266518891E+00
     0.13419       0.87617  -.15792265688030E+00
     0.13419       0.88407  -.12378140464119E+00
     0.13419       0.89196  -.77026403058044E-01
     0.13419       0.89986  -.13911548294302E-01
     0.13419       0.90775  0.70315198669650E-01
     0.13419       0.91564  0.18165837834037E+00
     0.13419       0.92354  0.32767144643203E+00
     0.13419       0.93143  0.51780670107176E+00
     0.13419       0.93932  0.76381810175480E+00
     0.13419       0.94722  0.10802081808669E+01
     0.13419       0.95511  0.14846957495966E+01
     0.13419       0.96300  0.19986565212672E+01
     0.13419       0.97090  0.26474483888218E+01
     0.13419       0.97879  0.34604683182716E+01
     0.13419       0.98668  0.44706860981580E+01
     0.13419       0.99458  0.57132437767183E+01
     0.13419       1.00247  0.72224749005401E+01
     0.13419       1.01036  0.90263565517602E+01
     0.13419       1.01826  0.11136934600340E+02
     0.13419       1.02615  0.13534658996950E+02
     0.13419       1.03404  0.40000000000000E+11
     0.13419       1.04194  0.40000000000000E+11
     0.13419       1.04983  0.40000000000000E+11
     0.13419       1.05772  0.40000000000000E+11
     0.13419       1.06562  0.40000000000000E+11
     0.13419       1.07351  0.40000000000000E+11
     0.13419       1.08141  0.40000000000000E+11
     0.13419       1.08930  0.40000000000000E+11
     0.13419       1.09719  0.40000000000000E+11
     0.13419       1.10509  0.40000000000000E+11
     0.13419       1.11298  0.40000000000000E+11
     0.13419       1.12087  0.40000000000000E+11
     0.13419       1.12877  0.40000000000000E+11
     0.13419       1.13666  0.40000000000000E+11
     0.13419       1.14455  0.40000000000000E+11
     0.13419       1.15245  0.40000000000000E+11
     0.13419       1.16034  0.40000000000000E+11
     0.13419       1.16823  0.40000000000000E+11
     0.13419       1.17613  0.40000000000000E+11
     0.13419       1.18402  0.40000000000000E+11
     0.13419       1.19191  0.40000000000000E+11
     0.13419       1.19981  0.40000000000000E+11
     0.13419       1.20770  0.40000000000000E+11
     0.13419       1.21559  0.40000000000000E+11
     0.13419       1.22349  0.40000000000000E+11
     0.13419       1.23138  0.40000000000000E+11
     0.13419       1.23927  0.40000000000000E+11
     0.13419       1.24717  0.87307510410082E+02
     0.13419       1.25506  0.89499087025397E+02
     0.13419       1.26295  0.92650573230196E+02
     0.13419       1.27085  0.97068153470629E+02
     0.13419       1.27874  0.10304758667026E+03
     0.13419       1.28664  0.11086196285204E+03
     0.13419       1.29453  0.12073601391730E+03
     0.13419       1.30242  0.13280348281855E+03
     0.13419       1.31032  0.40000000000000E+11
     0.13419       1.31821  0.40000000000000E+11
     0.13419       1.32610  0.40000000000000E+11
     0.13419       1.33400  0.40000000000000E+11
     0.13419       1.34189  0.40000000000000E+11
     0.13419       1.34978  0.40000000000000E+11
     0.13419       1.35768  0.40000000000000E+11
     0.13419       1.36557  0.40000000000000E+11
     0.13419       1.37346  0.40000000000000E+11
     0.13419       1.38136  0.40000000000000E+11
     0.13419       1.38925  0.40000000000000E+11
     0.13419       1.39714  0.40000000000000E+11
     0.13419       1.40504  0.40000000000000E+11
     0.13419       1.41293  0.40000000000000E+11
     0.13419       1.42082  0.40000000000000E+11
     0.13419       1.42872  0.40000000000000E+11
     0.13419       1.43661  0.40000000000000E+11
     0.13419       1.44450  0.40000000000000E+11
     0.13419       1.45240  0.40000000000000E+11
     0.13419       1.46029  0.40000000000000E+11
     0.13419       1.46818  0.40000000000000E+11
     0.13419       1.47608  0.40000000000000E+11
     0.13419       1.48397  0.40000000000000E+11
     0.13419       1.49187  0.40000000000000E+11
     0.13419       1.49976  0.40000000000000E+11
     0.13419       1.50765  0.40000000000000E+11
     0.13419       1.51555  0.40000000000000E+11
     0.13419       1.52344  0.40000000000000E+11
     0.13419       1.53133  0.40000000000000E+11
     0.13419       1.53923  0.40000000000000E+11
     0.13419       1.54712  0.40000000000000E+11
     0.13419       1.55501  0.40000000000000E+11
     0.13419       1.56291  0.40000000000000E+11
     0.13419       1.57080  0.22788426537261E+03
     0.14208       0.00000  0.21707660876500E+03
     0.14208       0.00789  0.21293353539293E+03
     0.14208       0.01579  0.21209624641676E+03
     0.14208       0.02368  0.21479034666739E+03
     0.14208       0.03157  0.22112623849829E+03
     0.14208       0.03947  0.23108412340390E+03
     0.14208       0.04736  0.24447623729543E+03
     0.14208       0.05525  0.40000000000000E+11
     0.14208       0.06315  0.40000000000000E+11
     0.14208       0.07104  0.40000000000000E+11
     0.14208       0.07893  0.40000000000000E+11
     0.14208       0.08683  0.40000000000000E+11
     0.14208       0.09472  0.40000000000000E+11
     0.14208       0.10262  0.40000000000000E+11
     0.14208       0.11051  0.40000000000000E+11
     0.14208       0.11840  0.40000000000000E+11
     0.14208       0.12630  0.40000000000000E+11
     0.14208       0.13419  0.40000000000000E+11
     0.14208       0.14208  0.40000000000000E+11
     0.14208       0.14998  0.40000000000000E+11
     0.14208       0.15787  0.40000000000000E+11
     0.14208       0.16576  0.40000000000000E+11
     0.14208       0.17366  0.40000000000000E+11
     0.14208       0.18155  0.40000000000000E+11
     0.14208       0.18944  0.40000000000000E+11
     0.14208       0.19734  0.40000000000000E+11
     0.14208       0.20523  0.40000000000000E+11
     0.14208       0.21312  0.40000000000000E+11
     0.14208       0.22102  0.40000000000000E+11
     0.14208       0.22891  0.40000000000000E+11
     0.14208       0.23680  0.40000000000000E+11
     0.14208       0.24470  0.40000000000000E+11
     0.14208       0.25259  0.40000000000000E+11
     0.14208       0.26048  0.40000000000000E+11
     0.14208       0.26838  0.40000000000000E+11
     0.14208       0.27627  0.40000000000000E+11
     0.14208       0.28416  0.40000000000000E+11
     0.14208       0.29206  0.40000000000000E+11
     0.14208       0.29995  0.40000000000000E+11
     0.14208       0.30785  0.40000000000000E+11
     0.14208       0.31574  0.26762592744324E+02
     0.14208       0.32363  0.21735759849091E+02
     0.14208       0.33153  0.17555789005192E+02
     0.14208       0.33942  0.14135914091686E+02
     0.14208       0.34731  0.11368386217813E+02
     0.14208       0.35521  0.91460031208510E+01
     0.14208       0.36310  0.73714186742607E+01
     0.14208       0.37099  0.59603698022229E+01
     0.14208       0.37889  0.48419561982145E+01
     0.14208       0.38678  0.39575866173680E+01
     0.14208       0.39467  0.32594184087264E+01
     0.14208       0.40257  0.27087040905610E+01
     0.14208       0.41046  0.22742408071887E+01
     0.14208       0.41835  0.19310037980394E+01
     0.14208       0.42625  0.16589856720733E+01
     0.14208       0.43414  0.14422338249571E+01
     0.14208       0.44203  0.12680650025152E+01
     0.14208       0.44993  0.11264312993134E+01
     0.14208       0.45782  0.10094116715898E+01
     0.14208       0.46571  0.91080507786845E+00
     0.14208       0.47361  0.82580439561488E+00
     0.14208       0.48150  0.75073361539695E+00
     0.14208       0.48939  0.68283411011955E+00
     0.14208       0.49729  0.62008881083830E+00
     0.14208       0.50518  0.56107578325012E+00
     0.14208       0.51308  0.50484493855189E+00
     0.14208       0.52097  0.45081341523948E+00
     0.14208       0.52886  0.39867654860895E+00
     0.14208       0.53676  0.34833233765772E+00
     0.14208       0.54465  0.29981797631662E+00
     0.14208       0.55254  0.25325739962811E+00
     0.14208       0.56044  0.20881897249936E+00
     0.14208       0.56833  0.16668248476222E+00
     0.14208       0.57622  0.12701457097101E+00
     0.14208       0.58412  0.89951596045384E-01
     0.14208       0.59201  0.55588975570507E-01
     0.14208       0.59990  0.23975856499343E-01
     0.14208       0.60780  -.48859174983010E-02
     0.14208       0.61569  -.31039589215709E-01
     0.14208       0.62358  -.54568970802692E-01
     0.14208       0.63148  -.75592465280851E-01
     0.14208       0.63937  -.94256334131575E-01
     0.14208       0.64726  -.11072777888881E+00
     0.14208       0.65516  -.12518826684634E+00
     0.14208       0.66305  -.13782740248450E+00
     0.14208       0.67094  -.14883753223337E+00
     0.14208       0.67884  -.15840917358033E+00
     0.14208       0.68673  -.16672728115813E+00
     0.14208       0.69463  -.17396830160374E+00
     0.14208       0.70252  -.18029792384588E+00
     0.14208       0.71041  -.18586939956786E+00
     0.14208       0.71831  -.19082228707138E+00
     0.14208       0.72620  -.19528145770740E+00
     0.14208       0.73409  -.19935619457137E+00
     0.14208       0.74199  -.20313920552184E+00
     0.14208       0.74988  -.20670536412242E+00
     0.14208       0.75777  -.21010998021414E+00
     0.14208       0.76567  -.21338638382811E+00
     0.14208       0.77356  -.21654257918571E+00
     0.14208       0.78145  -.21955668642722E+00
     0.14208       0.78935  -.22237083381489E+00
     0.14208       0.79724  -.22488308824549E+00
     0.14208       0.80513  -.22693691204680E+00
     0.14208       0.81303  -.22830750351025E+00
     0.14208       0.82092  -.22868421090836E+00
     0.14208       0.82881  -.22764799758563E+00
     0.14208       0.83671  -.22464267128529E+00
     0.14208       0.84460  -.21893826628910E+00
     0.14208       0.85249  -.20958457512410E+00
     0.14208       0.86039  -.19535236284255E+00
     0.14208       0.86828  -.17465926162450E+00
     0.14208       0.87617  -.14547674670132E+00
     0.14208       0.88407  -.10521396324917E+00
     0.14208       0.89196  -.50573563353300E-01
     0.14208       0.89986  0.22625775463913E-01
     0.14208       0.90775  0.11966566615764E+00
     0.14208       0.91564  0.24718827034749E+00
     0.14208       0.92354  0.41350412301794E+00
     0.14208       0.93143  0.62894782653313E+00
     0.14208       0.93932  0.90627556676315E+00
     0.14208       0.94722  0.12610871954464E+01
     0.14208       0.95511  0.17122367878215E+01
     0.14208       0.96300  0.22821650130215E+01
     0.14208       0.97090  0.29970383822785E+01
     0.14208       0.97879  0.38865060844585E+01
     0.14208       0.98668  0.49827734691297E+01
     0.14208       0.99458  0.63185285442585E+01
     0.14208       1.00247  0.79230301141803E+01
     0.14208       1.01036  0.98153662489090E+01
     0.14208       1.01826  0.11993537091751E+02
     0.14208       1.02615  0.40000000000000E+11
     0.14208       1.03404  0.40000000000000E+11
     0.14208       1.04194  0.40000000000000E+11
     0.14208       1.04983  0.40000000000000E+11
     0.14208       1.05772  0.40000000000000E+11
     0.14208       1.06562  0.40000000000000E+11
     0.14208       1.07351  0.40000000000000E+11
     0.14208       1.08141  0.40000000000000E+11
     0.14208       1.08930  0.40000000000000E+11
     0.14208       1.09719  0.40000000000000E+11
     0.14208       1.10509  0.40000000000000E+11
     0.14208       1.11298  0.40000000000000E+11
     0.14208       1.12087  0.40000000000000E+11
     0.14208       1.12877  0.40000000000000E+11
     0.14208       1.13666  0.40000000000000E+11
     0.14208       1.14455  0.40000000000000E+11
     0.14208       1.15245  0.40000000000000E+11
     0.14208       1.16034  0.40000000000000E+11
     0.14208       1.16823  0.40000000000000E+11
     0.14208       1.17613  0.40000000000000E+11
     0.14208       1.18402  0.40000000000000E+11
     0.14208       1.19191  0.40000000000000E+11
     0.14208       1.19981  0.40000000000000E+11
     0.14208       1.20770  0.40000000000000E+11
     0.14208       1.21559  0.40000000000000E+11
     0.14208       1.22349  0.40000000000000E+11
     0.14208       1.23138  0.40000000000000E+11
     0.14208       1.23927  0.80853291407195E+02
     0.14208       1.24717  0.83214360089967E+02
     0.14208       1.25506  0.86505033078587E+02
     0.14208       1.26295  0.91010630404869E+02
     0.14208       1.27085  0.97011933092542E+02
     0.14208       1.27874  0.10477319813994E+03
     0.14208       1.28664  0.11451721417721E+03
     0.14208       1.29453  0.12638337166048E+03
     0.14208       1.30242  0.40000000000000E+11
     0.14208       1.31032  0.40000000000000E+11
     0.14208       1.31821  0.40000000000000E+11
     0.14208       1.32610  0.40000000000000E+11
     0.14208       1.33400  0.40000000000000E+11
     0.14208       1.34189  0.40000000000000E+11
     0.14208       1.34978  0.40000000000000E+11
     0.14208       1.35768  0.40000000000000E+11
     0.14208       1.36557  0.40000000000000E+11
     0.14208       1.37346  0.40000000000000E+11
     0.14208       1.38136  0.40000000000000E+11
     0.14208       1.38925  0.40000000000000E+11
     0.14208       1.39714  0.40000000000000E+11
     0.14208       1.40504  0.40000000000000E+11
     0.14208       1.41293  0.40000000000000E+11
     0.14208       1.42082  0.40000000000000E+11
     0.14208       1.42872  0.40000000000000E+11
     0.14208       1.43661  0.40000000000000E+11
     0.14208       1.44450  0.40000000000000E+11
     0.14208       1.45240  0.40000000000000E+11
     0.14208       1.46029  0.40000000000000E+11
     0.14208       1.46818  0.40000000000000E+11
     0.14208       1.47608  0.40000000000000E+11
     0.14208       1.48397  0.40000000000000E+11
     0.14208       1.49187  0.40000000000000E+11
     0.14208       1.49976  0.40000000000000E+11
     0.14208       1.50765  0.40000000000000E+11
     0.14208       1.51555  0.40000000000000E+11
     0.14208       1.52344  0.40000000000000E+11
     0.14208       1.53133  0.40000000000000E+11
     0.14208       1.53923  0.40000000000000E+11
     0.14208       1.54712  0.40000000000000E+11
     0.14208       1.55501  0.40000000000000E+11
     0.14208       1.56291  0.22417078644597E+03
     0.14208       1.57080  0.21707396079325E+03
     0.14998       0.00000  0.20902177376783E+03
     0.14998       0.00789  0.20824745153634E+03
     0.14998       0.01579  0.21097876068425E+03
     0.14998       0.02368  0.21731849164469E+03
     0.14998       0.03157  0.22724459592595E+03
     0.14998       0.03947  0.24057306652433E+03
     0.14998       0.04736  0.40000000000000E+11
     0.14998       0.05525  0.40000000000000E+11
     0.14998       0.06315  0.40000000000000E+11
     0.14998       0.07104  0.40000000000000E+11
     0.14998       0.07893  0.40000000000000E+11
     0.14998       0.08683  0.40000000000000E+11
     0.14998       0.09472  0.40000000000000E+11
     0.14998       0.10262  0.40000000000000E+11
     0.14998       0.11051  0.40000000000000E+11
     0.14998       0.11840  0.40000000000000E+11
     0.14998       0.12630  0.40000000000000E+11
     0.14998       0.13419  0.40000000000000E+11
     0.14998       0.14208  0.40000000000000E+11
     0.14998       0.14998  0.40000000000000E+11
     0.14998       0.15787  0.40000000000000E+11
     0.14998       0.16576  0.40000000000000E+11
     0.14998       0.17366  0.40000000000000E+11
     0.14998       0.18155  0.40000000000000E+11
     0.14998       0.18944  0.40000000000000E+11
     0.14998       0.19734  0.40000000000000E+11
     0.14998       0.20523  0.40000000000000E+11
     0.14998       0.21312  0.40000000000000E+11
     0.14998       0.22102  0.40000000000000E+11
     0.14998       0.22891  0.40000000000000E+11
     0.14998       0.23680  0.40000000000000E+11
     0.14998       0.24470  0.40000000000000E+11
     0.14998       0.25259  0.40000000000000E+11
     0.14998       0.26048  0.40000000000000E+11
     0.14998       0.26838  0.40000000000000E+11
     0.14998       0.27627  0.40000000000000E+11
     0.14998       0.28416  0.40000000000000E+11
     0.14998       0.29206  0.40000000000000E+11
     0.14998       0.29995  0.40000000000000E+11
     0.14998       0.30785  0.27109619511647E+02
     0.14998       0.31574  0.22023935369904E+02
     0.14998       0.32363  0.17795788446654E+02
     0.14998       0.33153  0.14336278334916E+02
     0.14998       0.33942  0.11536053928064E+02
     0.14998       0.34731  0.92866546660782E+01
     0.14998       0.35521  0.74897198242510E+01
     0.14998       0.36310  0.60601569770759E+01
     0.14998       0.37099  0.49263838758745E+01
     0.14998       0.37889  0.40292476906613E+01
     0.14998       0.38678  0.33204436610824E+01
     0.14998       0.39467  0.27608447348086E+01
     0.14998       0.40257  0.23189369153104E+01
     0.14998       0.41046  0.19694408470034E+01
     0.14998       0.41835  0.16921410666566E+01
     0.14998       0.42625  0.14709150048872E+01
     0.14998       0.43414  0.12929405384932E+01
     0.14998       0.44203  0.11480562029826E+01
     0.14998       0.44993  0.10282479766013E+01
     0.14998       0.45782  0.92723858942915E+00
     0.14998       0.46571  0.84015835518035E+00
     0.14998       0.47361  0.76327988834760E+00
     0.14998       0.48150  0.69380238061365E+00
     0.14998       0.48939  0.62967416217514E+00
     0.14998       0.49729  0.56944495533770E+00
     0.14998       0.50518  0.51214148629614E+00
     0.14998       0.51308  0.45716194131044E+00
     0.14998       0.52097  0.40418614850991E+00
     0.14998       0.52886  0.35309937115202E+00
     0.14998       0.53676  0.30392826375884E+00
     0.14998       0.54465  0.25678793157508E+00
     0.14998       0.55254  0.21183921365751E+00
     0.14998       0.56044  0.16925534705106E+00
     0.14998       0.56833  0.12919712412542E+00
     0.14998       0.57622  0.91795577218444E-01
     0.14998       0.58412  0.57141151769157E-01
     0.14998       0.59201  0.25278285619327E-01
     0.14998       0.59990  -.37956894012846E-02
     0.14998       0.60780  -.30128364580937E-01
     0.14998       0.61569  -.53807748449937E-01
     0.14998       0.62358  -.74956283102745E-01
     0.14998       0.63148  -.93724095487293E-01
     0.14998       0.63937  -.11028205599338E+00
     0.14998       0.64726  -.12481507806705E+00
     0.14998       0.65516  -.13751596349533E+00
     0.14998       0.66305  -.14857998368386E+00
     0.14998       0.67094  -.15820029057094E+00
     0.14998       0.67884  -.16656417263601E+00
     0.14998       0.68673  -.17385011104524E+00
     0.14998       0.69463  -.18022554649716E+00
     0.14998       0.70252  -.18584523627622E+00
     0.14998       0.71041  -.19085006054762E+00
     0.14998       0.71831  -.19536612411325E+00
     0.14998       0.72620  -.19950399184854E+00
     0.14998       0.73409  -.20335789015767E+00
     0.14998       0.74199  -.20700470046992E+00
     0.14998       0.74988  -.21050256159624E+00
     0.14998       0.75777  -.21388888322056E+00
     0.14998       0.76567  -.21717755035132E+00
     0.14998       0.77356  -.22035506540522E+00
     0.14998       0.78145  -.22337532757551E+00
     0.14998       0.78935  -.22615268460547E+00
     0.14998       0.79724  -.22855280581451E+00
     0.14998       0.80513  -.23038081231534E+00
     0.14998       0.81303  -.23136595523304E+00
     0.14998       0.82092  -.23114194916593E+00
     0.14998       0.82881  -.22922183941734E+00
     0.14998       0.83671  -.22496600091782E+00
     0.14998       0.84460  -.21754152815606E+00
     0.14998       0.85249  -.20587087476048E+00
     0.14998       0.86039  -.18856713877932E+00
     0.14998       0.86828  -.16385287327964E+00
     0.14998       0.87617  -.12945875354910E+00
     0.14998       0.88407  -.82497896994818E-01
     0.14998       0.89196  -.19311192404516E-01
     0.14998       0.89986  0.64721206248744E-01
     0.14998       0.90775  0.17540679486650E+00
     0.14998       0.91564  0.32000949520095E+00
     0.14998       0.92354  0.50756118114952E+00
     0.14998       0.93143  0.74921193152977E+00
     0.14998       0.93932  0.10586063493715E+01
     0.14998       0.94722  0.14522588979175E+01
     0.14998       0.95511  0.19498781224176E+01
     0.14998       0.96300  0.25745537286990E+01
     0.14998       0.97090  0.33526662184782E+01
     0.14998       0.97879  0.43132991420873E+01
     0.14998       0.98668  0.54868212575340E+01
     0.14998       0.99458  0.69021537514298E+01
     0.14998       1.00247  0.85820473287409E+01
     0.14998       1.01036  0.10535486855248E+02
     0.14998       1.01826  0.12746185048199E+02
     0.14998       1.02615  0.40000000000000E+11
     0.14998       1.03404  0.40000000000000E+11
     0.14998       1.04194  0.40000000000000E+11
     0.14998       1.04983  0.40000000000000E+11
     0.14998       1.05772  0.40000000000000E+11
     0.14998       1.06562  0.40000000000000E+11
     0.14998       1.07351  0.40000000000000E+11
     0.14998       1.08141  0.40000000000000E+11
     0.14998       1.08930  0.40000000000000E+11
     0.14998       1.09719  0.40000000000000E+11
     0.14998       1.10509  0.40000000000000E+11
     0.14998       1.11298  0.40000000000000E+11
     0.14998       1.12087  0.40000000000000E+11
     0.14998       1.12877  0.40000000000000E+11
     0.14998       1.13666  0.40000000000000E+11
     0.14998       1.14455  0.40000000000000E+11
     0.14998       1.15245  0.40000000000000E+11
     0.14998       1.16034  0.40000000000000E+11
     0.14998       1.16823  0.40000000000000E+11
     0.14998       1.17613  0.40000000000000E+11
     0.14998       1.18402  0.40000000000000E+11
     0.14998       1.19191  0.40000000000000E+11
     0.14998       1.19981  0.40000000000000E+11
     0.14998       1.20770  0.40000000000000E+11
     0.14998       1.21559  0.40000000000000E+11
     0.14998       1.22349  0.72822420362887E+02
     0.14998       1.23138  0.74679186305682E+02
     0.14998       1.23927  0.77173206475890E+02
     0.14998       1.24717  0.80568637530229E+02
     0.14998       1.25506  0.85130886670445E+02
     0.14998       1.26295  0.91125791516588E+02
     0.14998       1.27085  0.98807974532223E+02
     0.14998       1.27874  0.10839673383794E+03
     0.14998       1.28664  0.12003494121427E+03
     0.14998       1.29453  0.40000000000000E+11
     0.14998       1.30242  0.40000000000000E+11
     0.14998       1.31032  0.40000000000000E+11
     0.14998       1.31821  0.40000000000000E+11
     0.14998       1.32610  0.40000000000000E+11
     0.14998       1.33400  0.40000000000000E+11
     0.14998       1.34189  0.40000000000000E+11
     0.14998       1.34978  0.40000000000000E+11
     0.14998       1.35768  0.40000000000000E+11
     0.14998       1.36557  0.40000000000000E+11
     0.14998       1.37346  0.40000000000000E+11
     0.14998       1.38136  0.40000000000000E+11
     0.14998       1.38925  0.40000000000000E+11
     0.14998       1.39714  0.40000000000000E+11
     0.14998       1.40504  0.40000000000000E+11
     0.14998       1.41293  0.40000000000000E+11
     0.14998       1.42082  0.40000000000000E+11
     0.14998       1.42872  0.40000000000000E+11
     0.14998       1.43661  0.40000000000000E+11
     0.14998       1.44450  0.40000000000000E+11
     0.14998       1.45240  0.40000000000000E+11
     0.14998       1.46029  0.40000000000000E+11
     0.14998       1.46818  0.40000000000000E+11
     0.14998       1.47608  0.40000000000000E+11
     0.14998       1.48397  0.40000000000000E+11
     0.14998       1.49187  0.40000000000000E+11
     0.14998       1.49976  0.40000000000000E+11
     0.14998       1.50765  0.40000000000000E+11
     0.14998       1.51555  0.40000000000000E+11
     0.14998       1.52344  0.40000000000000E+11
     0.14998       1.53133  0.40000000000000E+11
     0.14998       1.53923  0.40000000000000E+11
     0.14998       1.54712  0.40000000000000E+11
     0.14998       1.55501  0.22010957899271E+03
     0.14998       1.56291  0.21308580866233E+03
     0.14998       1.57080  0.20902062691263E+03
     0.15787       0.00000  0.20402979111931E+03
     0.15787       0.00789  0.20677069715353E+03
     0.15787       0.01579  0.21307879008295E+03
     0.15787       0.02368  0.22292885189621E+03
     0.15787       0.03157  0.23613956084613E+03
     0.15787       0.03947  0.40000000000000E+11
     0.15787       0.04736  0.40000000000000E+11
     0.15787       0.05525  0.40000000000000E+11
     0.15787       0.06315  0.40000000000000E+11
     0.15787       0.07104  0.40000000000000E+11
     0.15787       0.07893  0.40000000000000E+11
     0.15787       0.08683  0.40000000000000E+11
     0.15787       0.09472  0.40000000000000E+11
     0.15787       0.10262  0.40000000000000E+11
     0.15787       0.11051  0.40000000000000E+11
     0.15787       0.11840  0.40000000000000E+11
     0.15787       0.12630  0.40000000000000E+11
     0.15787       0.13419  0.40000000000000E+11
     0.15787       0.14208  0.40000000000000E+11
     0.15787       0.14998  0.40000000000000E+11
     0.15787       0.15787  0.40000000000000E+11
     0.15787       0.16576  0.40000000000000E+11
     0.15787       0.17366  0.40000000000000E+11
     0.15787       0.18155  0.40000000000000E+11
     0.15787       0.18944  0.40000000000000E+11
     0.15787       0.19734  0.40000000000000E+11
     0.15787       0.20523  0.40000000000000E+11
     0.15787       0.21312  0.40000000000000E+11
     0.15787       0.22102  0.40000000000000E+11
     0.15787       0.22891  0.40000000000000E+11
     0.15787       0.23680  0.40000000000000E+11
     0.15787       0.24470  0.40000000000000E+11
     0.15787       0.25259  0.40000000000000E+11
     0.15787       0.26048  0.40000000000000E+11
     0.15787       0.26838  0.40000000000000E+11
     0.15787       0.27627  0.40000000000000E+11
     0.15787       0.28416  0.40000000000000E+11
     0.15787       0.29206  0.40000000000000E+11
     0.15787       0.29995  0.27423565266968E+02
     0.15787       0.30785  0.22285389781830E+02
     0.15787       0.31574  0.18014105167889E+02
     0.15787       0.32363  0.14518949288531E+02
     0.15787       0.33153  0.11689180182705E+02
     0.15787       0.33942  0.94152463613200E+01
     0.15787       0.34731  0.75979063094875E+01
     0.15787       0.35521  0.61513456894238E+01
     0.15787       0.36310  0.50033867918663E+01
     0.15787       0.37099  0.40943850046388E+01
     0.15787       0.37889  0.33756300201527E+01
     0.15787       0.38678  0.28076612954571E+01
     0.15787       0.39467  0.23586914754641E+01
     0.15787       0.40257  0.20032177895656E+01
     0.15787       0.41046  0.17208425647038E+01
     0.15787       0.41835  0.14952947609220E+01
     0.15787       0.42625  0.13136312003246E+01
     0.15787       0.43414  0.11655914872785E+01
     0.15787       0.44203  0.10430804237190E+01
     0.15787       0.44993  0.93975376424252E+00
     0.15787       0.45782  0.85068619787957E+00
     0.15787       0.46571  0.77210380914204E+00
     0.15787       0.47361  0.70116658676759E+00
     0.15787       0.48150  0.63578960875955E+00
     0.15787       0.48939  0.57449422559913E+00
     0.15787       0.49729  0.51628283547295E+00
     0.15787       0.50518  0.46053267955153E+00
     0.15787       0.51308  0.40690549355368E+00
     0.15787       0.52097  0.35527086801848E+00
     0.15787       0.52886  0.30564184482408E+00
     0.15787       0.53676  0.25812167383898E+00
     0.15787       0.54465  0.21286083873618E+00
     0.15787       0.55254  0.17002350170944E+00
     0.15787       0.56044  0.12976247369323E+00
     0.15787       0.56833  0.92201740090208E-01
     0.15787       0.57622  0.57425499795235E-01
     0.15787       0.58412  0.25472632233567E-01
     0.15787       0.59201  -.36644941503004E-02
     0.15787       0.59990  -.30037915374151E-01
     0.15787       0.60780  -.53739627925458E-01
     0.15787       0.61569  -.74895654498265E-01
     0.15787       0.62358  -.93659334080117E-01
     0.15787       0.63148  -.11020441046125E+00
     0.15787       0.63937  -.12471835460701E+00
     0.15787       0.64726  -.13739622733151E+00
     0.15787       0.65516  -.14843527458735E+00
     0.15787       0.66305  -.15803035132731E+00
     0.15787       0.67094  -.16637019215549E+00
     0.15787       0.67884  -.17363448713735E+00
     0.15787       0.68673  -.17999167734745E+00
     0.15787       0.69463  -.18559735449008E+00
     0.15787       0.70252  -.19059312939885E+00
     0.15787       0.71041  -.19510582250686E+00
     0.15787       0.71831  -.19924682267776E+00
     0.15787       0.72620  -.20311145646794E+00
     0.15787       0.73409  -.20677820550537E+00
     0.15787       0.74199  -.21030760290996E+00
     0.15787       0.74988  -.21374062829250E+00
     0.15787       0.75777  -.21709640255410E+00
     0.15787       0.76567  -.22036895600706E+00
     0.15787       0.77356  -.22352280351423E+00
     0.15787       0.78145  -.22648700527300E+00
     0.15787       0.78935  -.22914731794548E+00
     0.15787       0.79724  -.23133594389898E+00
     0.15787       0.80513  -.23281826162962E+00
     0.15787       0.81303  -.23327576271164E+00
     0.15787       0.82092  -.23228422417256E+00
     0.15787       0.82881  -.22928590429977E+00
     0.15787       0.83671  -.22355425937758E+00
     0.15787       0.84460  -.21414933524077E+00
     0.15787       0.85249  -.19986159085170E+00
     0.15787       0.86039  -.17914146793156E+00
     0.15787       0.86828  -.15001154887844E+00
     0.15787       0.87617  -.10995768138561E+00
     0.15787       0.88407  -.55795059003503E-01
     0.15787       0.89196  0.16494953819337E-01
     0.15787       0.89986  0.11196128967470E+00
     0.15787       0.90775  0.23691613232511E+00
     0.15787       0.91564  0.39920557831461E+00
     0.15787       0.92354  0.60851543506061E+00
     0.15787       0.93143  0.87670294503818E+00
     0.15787       0.93932  0.12181342520069E+01
     0.15787       0.94722  0.16499900217222E+01
     0.15787       0.95511  0.21924749487489E+01
     0.15787       0.96300  0.28688272546536E+01
     0.15787       0.97090  0.37049673886757E+01
     0.15787       0.97879  0.47285467429126E+01
     0.15787       0.98668  0.59670551120188E+01
     0.15787       0.99458  0.74445241685997E+01
     0.15787       1.00247  0.91762431222908E+01
     0.15787       1.01036  0.11160833683142E+02
     0.15787       1.01826  0.13369125751819E+02
     0.15787       1.02615  0.40000000000000E+11
     0.15787       1.03404  0.40000000000000E+11
     0.15787       1.04194  0.40000000000000E+11
     0.15787       1.04983  0.40000000000000E+11
     0.15787       1.05772  0.40000000000000E+11
     0.15787       1.06562  0.40000000000000E+11
     0.15787       1.07351  0.40000000000000E+11
     0.15787       1.08141  0.40000000000000E+11
     0.15787       1.08930  0.40000000000000E+11
     0.15787       1.09719  0.40000000000000E+11
     0.15787       1.10509  0.40000000000000E+11
     0.15787       1.11298  0.40000000000000E+11
     0.15787       1.12087  0.40000000000000E+11
     0.15787       1.12877  0.40000000000000E+11
     0.15787       1.13666  0.40000000000000E+11
     0.15787       1.14455  0.40000000000000E+11
     0.15787       1.15245  0.40000000000000E+11
     0.15787       1.16034  0.40000000000000E+11
     0.15787       1.16823  0.40000000000000E+11
     0.15787       1.17613  0.40000000000000E+11
     0.15787       1.18402  0.40000000000000E+11
     0.15787       1.19191  0.40000000000000E+11
     0.15787       1.19981  0.40000000000000E+11
     0.15787       1.20770  0.40000000000000E+11
     0.15787       1.21559  0.66836806357240E+02
     0.15787       1.22349  0.68796049797827E+02
     0.15787       1.23138  0.71389217414233E+02
     0.15787       1.23927  0.74856952619428E+02
     0.15787       1.24717  0.79445925116393E+02
     0.15787       1.25506  0.85407319844963E+02
     0.15787       1.26295  0.92985599950514E+02
     0.15787       1.27085  0.10239529669826E+03
     0.15787       1.27874  0.11378083349753E+03
     0.15787       1.28664  0.40000000000000E+11
     0.15787       1.29453  0.40000000000000E+11
     0.15787       1.30242  0.40000000000000E+11
     0.15787       1.31032  0.40000000000000E+11
     0.15787       1.31821  0.40000000000000E+11
     0.15787       1.32610  0.40000000000000E+11
     0.15787       1.33400  0.40000000000000E+11
     0.15787       1.34189  0.40000000000000E+11
     0.15787       1.34978  0.40000000000000E+11
     0.15787       1.35768  0.40000000000000E+11
     0.15787       1.36557  0.40000000000000E+11
     0.15787       1.37346  0.40000000000000E+11
     0.15787       1.38136  0.40000000000000E+11
     0.15787       1.38925  0.40000000000000E+11
     0.15787       1.39714  0.40000000000000E+11
     0.15787       1.40504  0.40000000000000E+11
     0.15787       1.41293  0.40000000000000E+11
     0.15787       1.42082  0.40000000000000E+11
     0.15787       1.42872  0.40000000000000E+11
     0.15787       1.43661  0.40000000000000E+11
     0.15787       1.44450  0.40000000000000E+11
     0.15787       1.45240  0.40000000000000E+11
     0.15787       1.46029  0.40000000000000E+11
     0.15787       1.46818  0.40000000000000E+11
     0.15787       1.47608  0.40000000000000E+11
     0.15787       1.48397  0.40000000000000E+11
     0.15787       1.49187  0.40000000000000E+11
     0.15787       1.49976  0.40000000000000E+11
     0.15787       1.50765  0.40000000000000E+11
     0.15787       1.51555  0.40000000000000E+11
     0.15787       1.52344  0.40000000000000E+11
     0.15787       1.53133  0.40000000000000E+11
     0.15787       1.53923  0.40000000000000E+11
     0.15787       1.54712  0.21571952239504E+03
     0.15787       1.55501  0.20876257137519E+03
     0.15787       1.56291  0.20476040475544E+03
     0.15787       1.57080  0.20403024748520E+03
     0.16576       0.00000  0.20219191248673E+03
     0.16576       0.00789  0.20843355675268E+03
     0.16576       0.01579  0.21816424752158E+03
     0.16576       0.02368  0.23120452142258E+03
     0.16576       0.03157  0.40000000000000E+11
     0.16576       0.03947  0.40000000000000E+11
     0.16576       0.04736  0.40000000000000E+11
     0.16576       0.05525  0.40000000000000E+11
     0.16576       0.06315  0.40000000000000E+11
     0.16576       0.07104  0.40000000000000E+11
     0.16576       0.07893  0.40000000000000E+11
     0.16576       0.08683  0.40000000000000E+11
     0.16576       0.09472  0.40000000000000E+11
     0.16576       0.10262  0.40000000000000E+11
     0.16576       0.11051  0.40000000000000E+11
     0.16576       0.11840  0.40000000000000E+11
     0.16576       0.12630  0.40000000000000E+11
     0.16576       0.13419  0.40000000000000E+11
     0.16576       0.14208  0.40000000000000E+11
     0.16576       0.14998  0.40000000000000E+11
     0.16576       0.15787  0.40000000000000E+11
     0.16576       0.16576  0.40000000000000E+11
     0.16576       0.17366  0.40000000000000E+11
     0.16576       0.18155  0.40000000000000E+11
     0.16576       0.18944  0.40000000000000E+11
     0.16576       0.19734  0.40000000000000E+11
     0.16576       0.20523  0.40000000000000E+11
     0.16576       0.21312  0.40000000000000E+11
     0.16576       0.22102  0.40000000000000E+11
     0.16576       0.22891  0.40000000000000E+11
     0.16576       0.23680  0.40000000000000E+11
     0.16576       0.24470  0.40000000000000E+11
     0.16576       0.25259  0.40000000000000E+11
     0.16576       0.26048  0.40000000000000E+11
     0.16576       0.26838  0.40000000000000E+11
     0.16576       0.27627  0.40000000000000E+11
     0.16576       0.28416  0.40000000000000E+11
     0.16576       0.29206  0.27704319240667E+02
     0.16576       0.29995  0.22520150115249E+02
     0.16576       0.30785  0.18210832896912E+02
     0.16576       0.31574  0.14684051017739E+02
     0.16576       0.32363  0.11827901495422E+02
     0.16576       0.33153  0.95319189740479E+01
     0.16576       0.33942  0.76961198633708E+01
     0.16576       0.34731  0.62340776423441E+01
     0.16576       0.35521  0.50731065031323E+01
     0.16576       0.36310  0.41531400018955E+01
     0.16576       0.37099  0.34251186481426E+01
     0.16576       0.37889  0.28492941680025E+01
     0.16576       0.38678  0.23936433146030E+01
     0.16576       0.39467  0.20324708405429E+01
     0.16576       0.40257  0.17452225890281E+01
     0.16576       0.41046  0.15155005201449E+01
     0.16576       0.41835  0.13302582945257E+01
     0.16576       0.42625  0.11791513748170E+01
     0.16576       0.43414  0.10540154068538E+01
     0.16576       0.44203  0.94844867132326E+00
     0.16576       0.44993  0.85747742528634E+00
     0.16576       0.45782  0.77728630714436E+00
     0.16576       0.46571  0.70499928740426E+00
     0.16576       0.47361  0.63849970599317E+00
     0.16576       0.48150  0.57628063342763E+00
     0.16576       0.48939  0.51731907245627E+00
     0.16576       0.49729  0.46096936107750E+00
     0.16576       0.50518  0.40687255748035E+00
     0.16576       0.51308  0.35487961525330E+00
     0.16576       0.52097  0.30498684319385E+00
     0.16576       0.52886  0.25728254995495E+00
     0.16576       0.53676  0.21190396686967E+00
     0.16576       0.54465  0.16900358931311E+00
     0.16576       0.55254  0.12872403858181E+00
     0.16576       0.56044  0.91180473064423E-01
     0.16576       0.56833  0.56449507515680E-01
     0.16576       0.57622  0.24563557513510E-01
     0.16576       0.58412  -.44904744667651E-02
     0.16576       0.59201  -.30769211668641E-01
     0.16576       0.59990  -.54368472055840E-01
     0.16576       0.60780  -.75417438540345E-01
     0.16576       0.61569  -.94072043345065E-01
     0.16576       0.62358  -.11050813959095E+00
     0.16576       0.63148  -.12491489533093E+00
     0.16576       0.63937  -.13748871701486E+00
     0.16576       0.64726  -.14842789599680E+00
     0.16576       0.65516  -.15792807607157E+00
     0.16576       0.66305  -.16617856300716E+00
     0.16576       0.67094  -.17335943791110E+00
     0.16576       0.67884  -.17963939321273E+00
     0.16576       0.68673  -.18517418057392E+00
     0.16576       0.69463  -.19010554135636E+00
     0.16576       0.70252  -.19456047951502E+00
     0.16576       0.71041  -.19865073120492E+00
     0.16576       0.71831  -.20247228242943E+00
     0.16576       0.72620  -.20610478337345E+00
     0.16576       0.73409  -.20961070348394E+00
     0.16576       0.74199  -.21303406281149E+00
     0.16576       0.74988  -.21639856054798E+00
     0.16576       0.75777  -.21970489892889E+00
     0.16576       0.76567  -.22292706735322E+00
     0.16576       0.77356  -.22600730504564E+00
     0.16576       0.78145  -.22884939778870E+00
     0.16576       0.78935  -.23130988167920E+00
     0.16576       0.79724  -.23318662051822E+00
     0.16576       0.80513  -.23420408888638E+00
     0.16576       0.81303  -.23399452541598E+00
     0.16576       0.82092  -.23207391544174E+00
     0.16576       0.82881  -.22781151476437E+00
     0.16576       0.83671  -.22039133377848E+00
     0.16576       0.84460  -.20876366370098E+00
     0.16576       0.85249  -.19158434946596E+00
     0.16576       0.86039  -.16713911161812E+00
     0.16576       0.86828  -.13324982193438E+00
     0.16576       0.87617  -.87159298242655E-01
     0.16576       0.88407  -.25390993890505E-01
     0.16576       0.89196  0.56419936139536E-01
     0.16576       0.89986  0.16372707622872E+00
     0.16576       0.90775  0.30330606686738E+00
     0.16576       0.91564  0.48351924287288E+00
     0.16576       0.92354  0.71460494069777E+00
     0.16576       0.93143  0.10089764605597E+01
     0.16576       0.93932  0.13815025483735E+01
     0.16576       0.94722  0.18497214168973E+01
     0.16576       0.95511  0.24339113345991E+01
     0.16576       0.96300  0.31569000205091E+01
     0.16576       0.97090  0.40434402733766E+01
     0.16576       0.97879  0.51189102000223E+01
     0.16576       0.98668  0.64070180305897E+01
     0.16576       0.99458  0.79261199030897E+01
     0.16576       1.00247  0.96837316353131E+01
     0.16576       1.01036  0.11668906854644E+02
     0.16576       1.01826  0.40000000000000E+11
     0.16576       1.02615  0.40000000000000E+11
     0.16576       1.03404  0.40000000000000E+11
     0.16576       1.04194  0.40000000000000E+11
     0.16576       1.04983  0.40000000000000E+11
     0.16576       1.05772  0.40000000000000E+11
     0.16576       1.06562  0.40000000000000E+11
     0.16576       1.07351  0.40000000000000E+11
     0.16576       1.08141  0.40000000000000E+11
     0.16576       1.08930  0.40000000000000E+11
     0.16576       1.09719  0.40000000000000E+11
     0.16576       1.10509  0.40000000000000E+11
     0.16576       1.11298  0.40000000000000E+11
     0.16576       1.12087  0.40000000000000E+11
     0.16576       1.12877  0.40000000000000E+11
     0.16576       1.13666  0.40000000000000E+11
     0.16576       1.14455  0.40000000000000E+11
     0.16576       1.15245  0.40000000000000E+11
     0.16576       1.16034  0.40000000000000E+11
     0.16576       1.16823  0.40000000000000E+11
     0.16576       1.17613  0.40000000000000E+11
     0.16576       1.18402  0.40000000000000E+11
     0.16576       1.19191  0.40000000000000E+11
     0.16576       1.19981  0.40000000000000E+11
     0.16576       1.20770  0.61178886774486E+02
     0.16576       1.21559  0.63211432869871E+02
     0.16576       1.22349  0.65872900187741E+02
     0.16576       1.23138  0.69382773947152E+02
     0.16576       1.23927  0.73970317893262E+02
     0.16576       1.24717  0.79872563095334E+02
     0.16576       1.25506  0.87323535297354E+02
     0.16576       1.26295  0.96531982843233E+02
     0.16576       1.27085  0.10764219642836E+03
     0.16576       1.27874  0.40000000000000E+11
     0.16576       1.28664  0.40000000000000E+11
     0.16576       1.29453  0.40000000000000E+11
     0.16576       1.30242  0.40000000000000E+11
     0.16576       1.31032  0.40000000000000E+11
     0.16576       1.31821  0.40000000000000E+11
     0.16576       1.32610  0.40000000000000E+11
     0.16576       1.33400  0.40000000000000E+11
     0.16576       1.34189  0.40000000000000E+11
     0.16576       1.34978  0.40000000000000E+11
     0.16576       1.35768  0.40000000000000E+11
     0.16576       1.36557  0.40000000000000E+11
     0.16576       1.37346  0.40000000000000E+11
     0.16576       1.38136  0.40000000000000E+11
     0.16576       1.38925  0.40000000000000E+11
     0.16576       1.39714  0.40000000000000E+11
     0.16576       1.40504  0.40000000000000E+11
     0.16576       1.41293  0.40000000000000E+11
     0.16576       1.42082  0.40000000000000E+11
     0.16576       1.42872  0.40000000000000E+11
     0.16576       1.43661  0.40000000000000E+11
     0.16576       1.44450  0.40000000000000E+11
     0.16576       1.45240  0.40000000000000E+11
     0.16576       1.46029  0.40000000000000E+11
     0.16576       1.46818  0.40000000000000E+11
     0.16576       1.47608  0.40000000000000E+11
     0.16576       1.48397  0.40000000000000E+11
     0.16576       1.49187  0.40000000000000E+11
     0.16576       1.49976  0.40000000000000E+11
     0.16576       1.50765  0.40000000000000E+11
     0.16576       1.51555  0.40000000000000E+11
     0.16576       1.52344  0.40000000000000E+11
     0.16576       1.53133  0.40000000000000E+11
     0.16576       1.53923  0.21102078382793E+03
     0.16576       1.54712  0.20412678108669E+03
     0.16576       1.55501  0.20017577686111E+03
     0.16576       1.56291  0.19946879753269E+03
     0.16576       1.57080  0.20219399626796E+03
     0.17366       0.00000  0.20341128222703E+03
     0.17366       0.00789  0.21298065734602E+03
     0.17366       0.01579  0.22579978414229E+03
     0.17366       0.02368  0.40000000000000E+11
     0.17366       0.03157  0.40000000000000E+11
     0.17366       0.03947  0.40000000000000E+11
     0.17366       0.04736  0.40000000000000E+11
     0.17366       0.05525  0.40000000000000E+11
     0.17366       0.06315  0.40000000000000E+11
     0.17366       0.07104  0.40000000000000E+11
     0.17366       0.07893  0.40000000000000E+11
     0.17366       0.08683  0.40000000000000E+11
     0.17366       0.09472  0.40000000000000E+11
     0.17366       0.10262  0.40000000000000E+11
     0.17366       0.11051  0.40000000000000E+11
     0.17366       0.11840  0.40000000000000E+11
     0.17366       0.12630  0.40000000000000E+11
     0.17366       0.13419  0.40000000000000E+11
     0.17366       0.14208  0.40000000000000E+11
     0.17366       0.14998  0.40000000000000E+11
     0.17366       0.15787  0.40000000000000E+11
     0.17366       0.16576  0.40000000000000E+11
     0.17366       0.17366  0.40000000000000E+11
     0.17366       0.18155  0.40000000000000E+11
     0.17366       0.18944  0.40000000000000E+11
     0.17366       0.19734  0.40000000000000E+11
     0.17366       0.20523  0.40000000000000E+11
     0.17366       0.21312  0.40000000000000E+11
     0.17366       0.22102  0.40000000000000E+11
     0.17366       0.22891  0.40000000000000E+11
     0.17366       0.23680  0.40000000000000E+11
     0.17366       0.24470  0.40000000000000E+11
     0.17366       0.25259  0.40000000000000E+11
     0.17366       0.26048  0.40000000000000E+11
     0.17366       0.26838  0.40000000000000E+11
     0.17366       0.27627  0.40000000000000E+11
     0.17366       0.28416  0.27951841559863E+02
     0.17366       0.29206  0.22728297935708E+02
     0.17366       0.29995  0.18386113024067E+02
     0.17366       0.30785  0.14831753034852E+02
     0.17366       0.31574  0.11952399918240E+02
     0.17366       0.32363  0.96368600673841E+01
     0.17366       0.33153  0.77845508876906E+01
     0.17366       0.33942  0.63085454259217E+01
     0.17366       0.34731  0.51357378748117E+01
     0.17366       0.35521  0.42057099625258E+01
     0.17366       0.36310  0.34691090994058E+01
     0.17366       0.37099  0.28859446335217E+01
     0.17366       0.37889  0.24239944836172E+01
     0.17366       0.38678  0.20574015238437E+01
     0.17366       0.39467  0.17654806073133E+01
     0.17366       0.40257  0.15317280538037E+01
     0.17366       0.41046  0.13430122630278E+01
     0.17366       0.41835  0.11889194557551E+01
     0.17366       0.42625  0.10612283327293E+01
     0.17366       0.43414  0.95348944731558E+00
     0.17366       0.44203  0.86068809037914E+00
     0.17366       0.44993  0.77897281567602E+00
     0.17366       0.45782  0.70543502322278E+00
     0.17366       0.46571  0.63792806359617E+00
     0.17366       0.47361  0.57491701686256E+00
     0.17366       0.48150  0.51535257984357E+00
     0.17366       0.48939  0.45856434561553E+00
     0.17366       0.49729  0.40417018834683E+00
     0.17366       0.50518  0.35199950601674E+00
     0.17366       0.51308  0.30202877190124E+00
     0.17366       0.52097  0.25432826360490E+00
     0.17366       0.52886  0.20901904238360E+00
     0.17366       0.53676  0.16623931178280E+00
     0.17366       0.54465  0.12611925367508E+00
     0.17366       0.55254  0.88763372157140E-01
     0.17366       0.56044  0.54239309639016E-01
     0.17366       0.56833  0.22572060016215E-01
     0.17366       0.57622  -.62574958281185E-02
     0.17366       0.58412  -.32310763692469E-01
     0.17366       0.59201  -.55687268526898E-01
     0.17366       0.59990  -.76518983704748E-01
     0.17366       0.60780  -.94963864658474E-01
     0.17366       0.61569  -.11119915621993E+00
     0.17366       0.62358  -.12541490671001E+00
     0.17366       0.63148  -.13780799505259E+00
     0.17366       0.63937  -.14857686513494E+00
     0.17366       0.64726  -.15791706716941E+00
     0.17366       0.65516  -.16601762979871E+00
     0.17366       0.66305  -.17305822843695E+00
     0.17366       0.67094  -.17920707307399E+00
     0.17366       0.67884  -.18461941004591E+00
     0.17366       0.68673  -.18943651434143E+00
     0.17366       0.69463  -.19378503906713E+00
     0.17366       0.70252  -.19777658405627E+00
     0.17366       0.71041  -.20150734379773E+00
     0.17366       0.71831  -.20505769364216E+00
     0.17366       0.72620  -.20849157056693E+00
     0.17366       0.73409  -.21185549874361E+00
     0.17366       0.74199  -.21517709890263E+00
     0.17366       0.74988  -.21846290213516E+00
     0.17366       0.75777  -.22169526128131E+00
     0.17366       0.76567  -.22482811416587E+00
     0.17366       0.77356  -.22778130008673E+00
     0.17366       0.78145  -.23043306119597E+00
     0.17366       0.78935  -.23261027040793E+00
     0.17366       0.79724  -.23407581351589E+00
     0.17366       0.80513  -.23451241133698E+00
     0.17366       0.81303  -.23350199394099E+00
     0.17366       0.82092  -.23049952978169E+00
     0.17366       0.82881  -.22479996543791E+00
     0.17366       0.83671  -.21549664671388E+00
     0.17366       0.84460  -.20142927347582E+00
     0.17366       0.85249  -.18111910073176E+00
     0.17366       0.86039  -.15268876117116E+00
     0.17366       0.86828  -.11376379285826E+00
     0.17366       0.87617  -.61352782488567E-01
     0.17366       0.88407  0.82969041361247E-02
     0.17366       0.89196  0.99870356508538E-01
     0.17366       0.89986  0.21918470718845E+00
     0.17366       0.90775  0.37341621001410E+00
     0.17366       0.91564  0.57135003296468E+00
     0.17366       0.92354  0.82364161810872E+00
     0.17366       0.93143  0.11430685617006E+01
     0.17366       0.93932  0.15447371793682E+01
     0.17366       0.94722  0.20461866425681E+01
     0.17366       0.95511  0.26673041765464E+01
     0.17366       0.96300  0.34299261922881E+01
     0.17366       0.97090  0.43569529625244E+01
     0.17366       0.97879  0.54707530218468E+01
     0.17366       0.98668  0.67905901409177E+01
     0.17366       0.99458  0.83287967594195E+01
     0.17366       1.00247  0.10085492062713E+02
     0.17366       1.01036  0.12041881149358E+02
     0.17366       1.01826  0.40000000000000E+11
     0.17366       1.02615  0.40000000000000E+11
     0.17366       1.03404  0.40000000000000E+11
     0.17366       1.04194  0.40000000000000E+11
     0.17366       1.04983  0.40000000000000E+11
     0.17366       1.05772  0.40000000000000E+11
     0.17366       1.06562  0.40000000000000E+11
     0.17366       1.07351  0.40000000000000E+11
     0.17366       1.08141  0.40000000000000E+11
     0.17366       1.08930  0.40000000000000E+11
     0.17366       1.09719  0.40000000000000E+11
     0.17366       1.10509  0.40000000000000E+11
     0.17366       1.11298  0.40000000000000E+11
     0.17366       1.12087  0.40000000000000E+11
     0.17366       1.12877  0.40000000000000E+11
     0.17366       1.13666  0.40000000000000E+11
     0.17366       1.14455  0.40000000000000E+11
     0.17366       1.15245  0.40000000000000E+11
     0.17366       1.16034  0.40000000000000E+11
     0.17366       1.16823  0.40000000000000E+11
     0.17366       1.17613  0.40000000000000E+11
     0.17366       1.18402  0.40000000000000E+11
     0.17366       1.19191  0.40000000000000E+11
     0.17366       1.19981  0.55849497518414E+02
     0.17366       1.20770  0.57929793954776E+02
     0.17366       1.21559  0.60631779591024E+02
     0.17366       1.22349  0.64156141998117E+02
     0.17366       1.23138  0.68716158639688E+02
     0.17366       1.23927  0.74535362582504E+02
     0.17366       1.24717  0.81837275374187E+02
     0.17366       1.25506  0.90824088745484E+02
     0.17366       1.26295  0.10163852276877E+03
     0.17366       1.27085  0.40000000000000E+11
     0.17366       1.27874  0.40000000000000E+11
     0.17366       1.28664  0.40000000000000E+11
     0.17366       1.29453  0.40000000000000E+11
     0.17366       1.30242  0.40000000000000E+11
     0.17366       1.31032  0.40000000000000E+11
     0.17366       1.31821  0.40000000000000E+11
     0.17366       1.32610  0.40000000000000E+11
     0.17366       1.33400  0.40000000000000E+11
     0.17366       1.34189  0.40000000000000E+11
     0.17366       1.34978  0.40000000000000E+11
     0.17366       1.35768  0.40000000000000E+11
     0.17366       1.36557  0.40000000000000E+11
     0.17366       1.37346  0.40000000000000E+11
     0.17366       1.38136  0.40000000000000E+11
     0.17366       1.38925  0.40000000000000E+11
     0.17366       1.39714  0.40000000000000E+11
     0.17366       1.40504  0.40000000000000E+11
     0.17366       1.41293  0.40000000000000E+11
     0.17366       1.42082  0.40000000000000E+11
     0.17366       1.42872  0.40000000000000E+11
     0.17366       1.43661  0.40000000000000E+11
     0.17366       1.44450  0.40000000000000E+11
     0.17366       1.45240  0.40000000000000E+11
     0.17366       1.46029  0.40000000000000E+11
     0.17366       1.46818  0.40000000000000E+11
     0.17366       1.47608  0.40000000000000E+11
     0.17366       1.48397  0.40000000000000E+11
     0.17366       1.49187  0.40000000000000E+11
     0.17366       1.49976  0.40000000000000E+11
     0.17366       1.50765  0.40000000000000E+11
     0.17366       1.51555  0.40000000000000E+11
     0.17366       1.52344  0.40000000000000E+11
     0.17366       1.53133  0.20603473596484E+03
     0.17366       1.53923  0.19920204503035E+03
     0.17366       1.54712  0.19529197748117E+03
     0.17366       1.55501  0.19458998001375E+03
     0.17366       1.56291  0.19727189141643E+03
     0.17366       1.57080  0.20341494556054E+03
     0.18155       0.00000  0.20741020716895E+03
     0.18155       0.00789  0.21995994560013E+03
     0.18155       0.01579  0.40000000000000E+11
     0.18155       0.02368  0.40000000000000E+11
     0.18155       0.03157  0.40000000000000E+11
     0.18155       0.03947  0.40000000000000E+11
     0.18155       0.04736  0.40000000000000E+11
     0.18155       0.05525  0.40000000000000E+11
     0.18155       0.06315  0.40000000000000E+11
     0.18155       0.07104  0.40000000000000E+11
     0.18155       0.07893  0.40000000000000E+11
     0.18155       0.08683  0.40000000000000E+11
     0.18155       0.09472  0.40000000000000E+11
     0.18155       0.10262  0.40000000000000E+11
     0.18155       0.11051  0.40000000000000E+11
     0.18155       0.11840  0.40000000000000E+11
     0.18155       0.12630  0.40000000000000E+11
     0.18155       0.13419  0.40000000000000E+11
     0.18155       0.14208  0.40000000000000E+11
     0.18155       0.14998  0.40000000000000E+11
     0.18155       0.15787  0.40000000000000E+11
     0.18155       0.16576  0.40000000000000E+11
     0.18155       0.17366  0.40000000000000E+11
     0.18155       0.18155  0.40000000000000E+11
     0.18155       0.18944  0.40000000000000E+11
     0.18155       0.19734  0.40000000000000E+11
     0.18155       0.20523  0.40000000000000E+11
     0.18155       0.21312  0.40000000000000E+11
     0.18155       0.22102  0.40000000000000E+11
     0.18155       0.22891  0.40000000000000E+11
     0.18155       0.23680  0.40000000000000E+11
     0.18155       0.24470  0.40000000000000E+11
     0.18155       0.25259  0.40000000000000E+11
     0.18155       0.26048  0.40000000000000E+11
     0.18155       0.26838  0.40000000000000E+11
     0.18155       0.27627  0.28166146712490E+02
     0.18155       0.28416  0.22909954302808E+02
     0.18155       0.29206  0.18540120715176E+02
     0.18155       0.29995  0.14962257391141E+02
     0.18155       0.30785  0.12062890999379E+02
     0.18155       0.31574  0.97302927390223E+01
     0.18155       0.32363  0.78634279054452E+01
     0.18155       0.33153  0.63749826326360E+01
     0.18155       0.33942  0.51915198222618E+01
     0.18155       0.34731  0.42523393509409E+01
     0.18155       0.35521  0.35078512615960E+01
     0.18155       0.36310  0.29178673911430E+01
     0.18155       0.37099  0.24500033810069E+01
     0.18155       0.37889  0.20782703856618E+01
     0.18155       0.38678  0.17818774278110E+01
     0.18155       0.39467  0.15442363405590E+01
     0.18155       0.40257  0.13521480898912E+01
     0.18155       0.41046  0.11951446049211E+01
     0.18155       0.41835  0.10649600077618E+01
     0.18155       0.42625  0.95510710699670E+00
     0.18155       0.43414  0.86053798266462E+00
     0.18155       0.44203  0.77737078250079E+00
     0.18155       0.44993  0.70266810548656E+00
     0.18155       0.45782  0.63425536931242E+00
     0.18155       0.46571  0.57057023338453E+00
     0.18155       0.47361  0.51053642235539E+00
     0.18155       0.48150  0.45345714660225E+00
     0.18155       0.48939  0.39892475268818E+00
     0.18155       0.49729  0.34674428787635E+00
     0.18155       0.50518  0.29686937501023E+00
     0.18155       0.51308  0.24934922652988E+00
     0.18155       0.52097  0.20428584430089E+00
     0.18155       0.52886  0.16180052060406E+00
     0.18155       0.53676  0.12200873496494E+00
     0.18155       0.54465  0.85002481769508E-01
     0.18155       0.55254  0.50839002985957E-01
     0.18155       0.56044  0.19534864161086E-01
     0.18155       0.56833  -.89356863874741E-02
     0.18155       0.57622  -.34639092129704E-01
     0.18155       0.58412  -.57678532936854E-01
     0.18155       0.59201  -.78188466382766E-01
     0.18155       0.59990  -.96328364275989E-01
     0.18155       0.60780  -.11227620721326E+00
     0.18155       0.61569  -.12622216603928E+00
     0.18155       0.62358  -.13836277450808E+00
     0.18155       0.63148  -.14889578728458E+00
     0.18155       0.63937  -.15801582455160E+00
     0.18155       0.64726  -.16591082977547E+00
     0.18155       0.65516  -.17275930998692E+00
     0.18155       0.66305  -.17872828652371E+00
     0.18155       0.67094  -.18397185618467E+00
     0.18155       0.67884  -.18863024547520E+00
     0.18155       0.68673  -.19282923135605E+00
     0.18155       0.69463  -.19667979803663E+00
     0.18155       0.70252  -.20027789849413E+00
     0.18155       0.71041  -.20370418940652E+00
     0.18155       0.71831  -.20702360714071E+00
     0.18155       0.72620  -.21028464858206E+00
     0.18155       0.73409  -.21351821226305E+00
     0.18155       0.74199  -.21673584078983E+00
     0.18155       0.74988  -.21992718323086E+00
     0.18155       0.75777  -.22305646401180E+00
     0.18155       0.76567  -.22605770080371E+00
     0.18155       0.77356  -.22882835545542E+00
     0.18155       0.78145  -.23122102644230E+00
     0.18155       0.78935  -.23303269552716E+00
     0.18155       0.79724  -.23399092208585E+00
     0.18155       0.80513  -.23373623256964E+00
     0.18155       0.81303  -.23179977693835E+00
     0.18155       0.82092  -.22757511667669E+00
     0.18155       0.82881  -.22028277026587E+00
     0.18155       0.83671  -.20892587540577E+00
     0.18155       0.84460  -.19223504260712E+00
     0.18155       0.85249  -.16860019149382E+00
     0.18155       0.86039  -.13598691394727E+00
     0.18155       0.86828  -.91834754743642E-01
     0.18155       0.87617  -.32934832226818E-01
     0.18155       0.88407  0.44715420469767E-01
     0.18155       0.89196  0.14608171928644E+00
     0.18155       0.89986  0.27728618975293E+00
     0.18155       0.90775  0.44582101243569E+00
     0.18155       0.91564  0.66077418375089E+00
     0.18155       0.92354  0.93305164379653E+00
     0.18155       0.93143  0.12755689760603E+01
     0.18155       0.93932  0.17033702022423E+01
     0.18155       0.94722  0.22336098789080E+01
     0.18155       0.95511  0.28853072410059E+01
     0.18155       0.96300  0.36787483473278E+01
     0.18155       0.97090  0.46343777172054E+01
     0.18155       0.97879  0.57709937865215E+01
     0.18155       0.98668  0.71030606744508E+01
     0.18155       0.99458  0.86370039959435E+01
     0.18155       1.00247  0.10366520335526E+02
     0.18155       1.01036  0.12267264575996E+02
     0.18155       1.01826  0.40000000000000E+11
     0.18155       1.02615  0.40000000000000E+11
     0.18155       1.03404  0.40000000000000E+11
     0.18155       1.04194  0.40000000000000E+11
     0.18155       1.04983  0.40000000000000E+11
     0.18155       1.05772  0.40000000000000E+11
     0.18155       1.06562  0.40000000000000E+11
     0.18155       1.07351  0.40000000000000E+11
     0.18155       1.08141  0.40000000000000E+11
     0.18155       1.08930  0.40000000000000E+11
     0.18155       1.09719  0.40000000000000E+11
     0.18155       1.10509  0.40000000000000E+11
     0.18155       1.11298  0.40000000000000E+11
     0.18155       1.12087  0.40000000000000E+11
     0.18155       1.12877  0.40000000000000E+11
     0.18155       1.13666  0.40000000000000E+11
     0.18155       1.14455  0.40000000000000E+11
     0.18155       1.15245  0.40000000000000E+11
     0.18155       1.16034  0.40000000000000E+11
     0.18155       1.16823  0.40000000000000E+11
     0.18155       1.17613  0.40000000000000E+11
     0.18155       1.18402  0.49180907410432E+02
     0.18155       1.19191  0.50846840942517E+02
     0.18155       1.19981  0.52952747242837E+02
     0.18155       1.20770  0.55670545518968E+02
     0.18155       1.21559  0.59184403699001E+02
     0.18155       1.22349  0.63693056048230E+02
     0.18155       1.23138  0.69407299574088E+02
     0.18155       1.23927  0.76540257760949E+02
     0.18155       1.24717  0.85287011136443E+02
     0.18155       1.25506  0.95787512261395E+02
     0.18155       1.26295  0.40000000000000E+11
     0.18155       1.27085  0.40000000000000E+11
     0.18155       1.27874  0.40000000000000E+11
     0.18155       1.28664  0.40000000000000E+11
     0.18155       1.29453  0.40000000000000E+11
     0.18155       1.30242  0.40000000000000E+11
     0.18155       1.31032  0.40000000000000E+11
     0.18155       1.31821  0.40000000000000E+11
     0.18155       1.32610  0.40000000000000E+11
     0.18155       1.33400  0.40000000000000E+11
     0.18155       1.34189  0.40000000000000E+11
     0.18155       1.34978  0.40000000000000E+11
     0.18155       1.35768  0.40000000000000E+11
     0.18155       1.36557  0.40000000000000E+11
     0.18155       1.37346  0.40000000000000E+11
     0.18155       1.38136  0.40000000000000E+11
     0.18155       1.38925  0.40000000000000E+11
     0.18155       1.39714  0.40000000000000E+11
     0.18155       1.40504  0.40000000000000E+11
     0.18155       1.41293  0.40000000000000E+11
     0.18155       1.42082  0.40000000000000E+11
     0.18155       1.42872  0.40000000000000E+11
     0.18155       1.43661  0.40000000000000E+11
     0.18155       1.44450  0.40000000000000E+11
     0.18155       1.45240  0.40000000000000E+11
     0.18155       1.46029  0.40000000000000E+11
     0.18155       1.46818  0.40000000000000E+11
     0.18155       1.47608  0.40000000000000E+11
     0.18155       1.48397  0.40000000000000E+11
     0.18155       1.49187  0.40000000000000E+11
     0.18155       1.49976  0.40000000000000E+11
     0.18155       1.50765  0.40000000000000E+11
     0.18155       1.51555  0.40000000000000E+11
     0.18155       1.52344  0.20078387879743E+03
     0.18155       1.53133  0.19401289251779E+03
     0.18155       1.53923  0.19013517838036E+03
     0.18155       1.54712  0.18942134713706E+03
     0.18155       1.55501  0.19203533649673E+03
     0.18155       1.56291  0.19804584460306E+03
     0.18155       1.57080  0.20741532754468E+03
     0.18944       0.00000  0.21372206842487E+03
     0.18944       0.00789  0.40000000000000E+11
     0.18944       0.01579  0.40000000000000E+11
     0.18944       0.02368  0.40000000000000E+11
     0.18944       0.03157  0.40000000000000E+11
     0.18944       0.03947  0.40000000000000E+11
     0.18944       0.04736  0.40000000000000E+11
     0.18944       0.05525  0.40000000000000E+11
     0.18944       0.06315  0.40000000000000E+11
     0.18944       0.07104  0.40000000000000E+11
     0.18944       0.07893  0.40000000000000E+11
     0.18944       0.08683  0.40000000000000E+11
     0.18944       0.09472  0.40000000000000E+11
     0.18944       0.10262  0.40000000000000E+11
     0.18944       0.11051  0.40000000000000E+11
     0.18944       0.11840  0.40000000000000E+11
     0.18944       0.12630  0.40000000000000E+11
     0.18944       0.13419  0.40000000000000E+11
     0.18944       0.14208  0.40000000000000E+11
     0.18944       0.14998  0.40000000000000E+11
     0.18944       0.15787  0.40000000000000E+11
     0.18944       0.16576  0.40000000000000E+11
     0.18944       0.17366  0.40000000000000E+11
     0.18944       0.18155  0.40000000000000E+11
     0.18944       0.18944  0.40000000000000E+11
     0.18944       0.19734  0.40000000000000E+11
     0.18944       0.20523  0.40000000000000E+11
     0.18944       0.21312  0.40000000000000E+11
     0.18944       0.22102  0.40000000000000E+11
     0.18944       0.22891  0.40000000000000E+11
     0.18944       0.23680  0.40000000000000E+11
     0.18944       0.24470  0.40000000000000E+11
     0.18944       0.25259  0.40000000000000E+11
     0.18944       0.26048  0.40000000000000E+11
     0.18944       0.26838  0.28347287128481E+02
     0.18944       0.27627  0.23065264798653E+02
     0.18944       0.28416  0.18673050967975E+02
     0.18944       0.29206  0.15075785543459E+02
     0.18944       0.29995  0.12159611329168E+02
     0.18944       0.30785  0.98124637580002E+01
     0.18944       0.31574  0.79330062261628E+01
     0.18944       0.32363  0.64336530094650E+01
     0.18944       0.33153  0.52407249264552E+01
     0.18944       0.33942  0.42933098873468E+01
     0.18944       0.34731  0.35416358894247E+01
     0.18944       0.35521  0.29453615697923E+01
     0.18944       0.36310  0.24719762631877E+01
     0.18944       0.37099  0.20953890239590E+01
     0.18944       0.37889  0.17947277643103E+01
     0.18944       0.38678  0.15533406755675E+01
     0.18944       0.39467  0.13579789533913E+01
     0.18944       0.40257  0.11981351654298E+01
     0.18944       0.41046  0.10655113320280E+01
     0.18944       0.41835  0.95359271839261E+00
     0.18944       0.42625  0.85730624950226E+00
     0.18944       0.43414  0.77274569920873E+00
     0.18944       0.44203  0.69694901451649E+00
     0.18944       0.44993  0.62771611880827E+00
     0.18944       0.45782  0.56345818629280E+00
     0.18944       0.46571  0.50307163851239E+00
     0.18944       0.47361  0.44583196117146E+00
     0.18944       0.48150  0.39130388101446E+00
     0.18944       0.48939  0.33926550486932E+00
     0.18944       0.49729  0.28964475061895E+00
     0.18944       0.50518  0.24246684953193E+00
     0.18944       0.51308  0.19781193443481E+00
     0.18944       0.52097  0.15578181254721E+00
     0.18944       0.52886  0.11647501437708E+00
     0.18944       0.53676  0.79969160654898E-01
     0.18944       0.54465  0.46309635915115E-01
     0.18944       0.55254  0.15503525540883E-01
     0.18944       0.56044  -.12482223326871E-01
     0.18944       0.56833  -.37719413683681E-01
     0.18944       0.57622  -.60314901083259E-01
     0.18944       0.58412  -.80405397315054E-01
     0.18944       0.59201  -.98151461170229E-01
     0.18944       0.59990  -.11373122971285E+00
     0.18944       0.60780  -.12733431277436E+00
     0.18944       0.61569  -.13915615168842E+00
     0.18944       0.62358  -.14939303560572E+00
     0.18944       0.63148  -.15823787788549E+00
     0.18944       0.63937  -.16587678195556E+00
     0.18944       0.64726  -.17248637006822E+00
     0.18944       0.65516  -.17823180790375E+00
     0.18944       0.66305  -.18326543069303E+00
     0.18944       0.67094  -.18772585985334E+00
     0.18944       0.67884  -.19173749041386E+00
     0.18944       0.68673  -.19541022624111E+00
     0.18944       0.69463  -.19883933996210E+00
     0.18944       0.70252  -.20210533548531E+00
     0.18944       0.71041  -.20527369132894E+00
     0.18944       0.71831  -.20839436096811E+00
     0.18944       0.72620  -.21150090060733E+00
     0.18944       0.73409  -.21460908371822E+00
     0.18944       0.74199  -.21771484386096E+00
     0.18944       0.74988  -.22079136112192E+00
     0.18944       0.75777  -.22378507116260E+00
     0.18944       0.76567  -.22661032736914E+00
     0.18944       0.77356  -.22914238365042E+00
     0.18944       0.78145  -.23120828555396E+00
     0.18944       0.78935  -.23257515788862E+00
     0.18944       0.79724  -.23293525530498E+00
     0.18944       0.80513  -.23188699593858E+00
     0.18944       0.81303  -.22891102574069E+00
     0.18944       0.82092  -.22334016263251E+00
     0.18944       0.82881  -.21432184818112E+00
     0.18944       0.83671  -.20077149807347E+00
     0.18944       0.84460  -.18131490701718E+00
     0.18944       0.85249  -.15421765660332E+00
     0.18944       0.86039  -.11729934191123E+00
     0.18944       0.86828  -.67830446295899E-01
     0.18944       0.87617  -.24099634257454E-02
     0.18944       0.88407  0.83177447280070E-01
     0.18944       0.89196  0.19412464987059E+00
     0.18944       0.89986  0.33678313807114E+00
     0.18944       0.90775  0.51885592449828E+00
     0.18944       0.91564  0.74959042005067E+00
     0.18944       0.92354  0.10399512359748E+01
     0.18944       0.93143  0.14027412335859E+01
     0.18944       0.93932  0.18526235858176E+01
     0.18944       0.94722  0.24059778927433E+01
     0.18944       0.95511  0.30805003053017E+01
     0.18944       0.96300  0.38944339668074E+01
     0.18944       0.97090  0.48652982840723E+01
     0.18944       0.97879  0.60079857909059E+01
     0.18944       0.98668  0.73321341906827E+01
     0.18944       0.99458  0.88387890686652E+01
     0.18944       1.00247  0.10516588079263E+02
     0.18944       1.01036  0.12338054514816E+02
     0.18944       1.01826  0.40000000000000E+11
     0.18944       1.02615  0.40000000000000E+11
     0.18944       1.03404  0.40000000000000E+11
     0.18944       1.04194  0.40000000000000E+11
     0.18944       1.04983  0.40000000000000E+11
     0.18944       1.05772  0.40000000000000E+11
     0.18944       1.06562  0.40000000000000E+11
     0.18944       1.07351  0.40000000000000E+11
     0.18944       1.08141  0.40000000000000E+11
     0.18944       1.08930  0.40000000000000E+11
     0.18944       1.09719  0.40000000000000E+11
     0.18944       1.10509  0.40000000000000E+11
     0.18944       1.11298  0.40000000000000E+11
     0.18944       1.12087  0.40000000000000E+11
     0.18944       1.12877  0.40000000000000E+11
     0.18944       1.13666  0.40000000000000E+11
     0.18944       1.14455  0.40000000000000E+11
     0.18944       1.15245  0.40000000000000E+11
     0.18944       1.16034  0.40000000000000E+11
     0.18944       1.16823  0.40000000000000E+11
     0.18944       1.17613  0.44498211760537E+02
     0.18944       1.18402  0.46166835119034E+02
     0.18944       1.19191  0.48279334284200E+02
     0.18944       1.19981  0.50991237949595E+02
     0.18944       1.20770  0.54472315937585E+02
     0.18944       1.21559  0.58908168018837E+02
     0.18944       1.22349  0.64497674989173E+02
     0.18944       1.23138  0.71443802400718E+02
     0.18944       1.23927  0.79934157425181E+02
     0.18944       1.24717  0.90104958726447E+02
     0.18944       1.25506  0.40000000000000E+11
     0.18944       1.26295  0.40000000000000E+11
     0.18944       1.27085  0.40000000000000E+11
     0.18944       1.27874  0.40000000000000E+11
     0.18944       1.28664  0.40000000000000E+11
     0.18944       1.29453  0.40000000000000E+11
     0.18944       1.30242  0.40000000000000E+11
     0.18944       1.31032  0.40000000000000E+11
     0.18944       1.31821  0.40000000000000E+11
     0.18944       1.32610  0.40000000000000E+11
     0.18944       1.33400  0.40000000000000E+11
     0.18944       1.34189  0.40000000000000E+11
     0.18944       1.34978  0.40000000000000E+11
     0.18944       1.35768  0.40000000000000E+11
     0.18944       1.36557  0.40000000000000E+11
     0.18944       1.37346  0.40000000000000E+11
     0.18944       1.38136  0.40000000000000E+11
     0.18944       1.38925  0.40000000000000E+11
     0.18944       1.39714  0.40000000000000E+11
     0.18944       1.40504  0.40000000000000E+11
     0.18944       1.41293  0.40000000000000E+11
     0.18944       1.42082  0.40000000000000E+11
     0.18944       1.42872  0.40000000000000E+11
     0.18944       1.43661  0.40000000000000E+11
     0.18944       1.44450  0.40000000000000E+11
     0.18944       1.45240  0.40000000000000E+11
     0.18944       1.46029  0.40000000000000E+11
     0.18944       1.46818  0.40000000000000E+11
     0.18944       1.47608  0.40000000000000E+11
     0.18944       1.48397  0.40000000000000E+11
     0.18944       1.49187  0.40000000000000E+11
     0.18944       1.49976  0.40000000000000E+11
     0.18944       1.50765  0.40000000000000E+11
     0.18944       1.51555  0.19529175912209E+03
     0.18944       1.52344  0.18858463672758E+03
     0.18944       1.53133  0.18473230122216E+03
     0.18944       1.53923  0.18399134383272E+03
     0.18944       1.54712  0.18651435045767E+03
     0.18944       1.55501  0.19236180868879E+03
     0.18944       1.56291  0.20149198853296E+03
     0.18944       1.57080  0.21372843676580E+03
     0.19734       0.00000  0.40000000000000E+11
     0.19734       0.00789  0.40000000000000E+11
     0.19734       0.01579  0.40000000000000E+11
     0.19734       0.02368  0.40000000000000E+11
     0.19734       0.03157  0.40000000000000E+11
     0.19734       0.03947  0.40000000000000E+11
     0.19734       0.04736  0.40000000000000E+11
     0.19734       0.05525  0.40000000000000E+11
     0.19734       0.06315  0.40000000000000E+11
     0.19734       0.07104  0.40000000000000E+11
     0.19734       0.07893  0.40000000000000E+11
     0.19734       0.08683  0.40000000000000E+11
     0.19734       0.09472  0.40000000000000E+11
     0.19734       0.10262  0.40000000000000E+11
     0.19734       0.11051  0.40000000000000E+11
     0.19734       0.11840  0.40000000000000E+11
     0.19734       0.12630  0.40000000000000E+11
     0.19734       0.13419  0.40000000000000E+11
     0.19734       0.14208  0.40000000000000E+11
     0.19734       0.14998  0.40000000000000E+11
     0.19734       0.15787  0.40000000000000E+11
     0.19734       0.16576  0.40000000000000E+11
     0.19734       0.17366  0.40000000000000E+11
     0.19734       0.18155  0.40000000000000E+11
     0.19734       0.18944  0.40000000000000E+11
     0.19734       0.19734  0.40000000000000E+11
     0.19734       0.20523  0.40000000000000E+11
     0.19734       0.21312  0.40000000000000E+11
     0.19734       0.22102  0.40000000000000E+11
     0.19734       0.22891  0.40000000000000E+11
     0.19734       0.23680  0.40000000000000E+11
     0.19734       0.24470  0.40000000000000E+11
     0.19734       0.25259  0.40000000000000E+11
     0.19734       0.26048  0.28495337508647E+02
     0.19734       0.26838  0.23194385120976E+02
     0.19734       0.27627  0.18785105034805E+02
     0.19734       0.28416  0.15172565378183E+02
     0.19734       0.29206  0.12242806031837E+02
     0.19734       0.29995  0.98836314394780E+01
     0.19734       0.30785  0.79935561488064E+01
     0.19734       0.31574  0.64848389568872E+01
     0.19734       0.32363  0.52836482169346E+01
     0.19734       0.33153  0.43289296204007E+01
     0.19734       0.33942  0.35707839881590E+01
     0.19734       0.34731  0.29687604555298E+01
     0.19734       0.35521  0.24902573560549E+01
     0.19734       0.36310  0.21091106270492E+01
     0.19734       0.37099  0.18043912420400E+01
     0.19734       0.37889  0.15594041773104E+01
     0.19734       0.38678  0.13608682576519E+01
     0.19734       0.39467  0.11982515176300E+01
     0.19734       0.40257  0.10632364064400E+01
     0.19734       0.41046  0.94929103845986E+00
     0.19734       0.41835  0.85132554176575E+00
     0.19734       0.42625  0.76541573181862E+00
     0.19734       0.43414  0.68857948607804E+00
     0.19734       0.44203  0.61859412676431E+00
     0.19734       0.44993  0.55384572930143E+00
     0.19734       0.45782  0.49320350872704E+00
     0.19734       0.46571  0.43591427374253E+00
     0.19734       0.47361  0.38151338129024E+00
     0.19734       0.48150  0.32974969770020E+00
     0.19734       0.48939  0.28052281684339E+00
     0.19734       0.49729  0.23383125522802E+00
     0.19734       0.50518  0.18973059944336E+00
     0.19734       0.51308  0.14830068474515E+00
     0.19734       0.52097  0.10962089249058E+00
     0.19734       0.52886  0.73752617569758E-01
     0.19734       0.53676  0.40727912720716E-01
     0.19734       0.54465  0.10543290332009E-01
     0.19734       0.55254  -.16842331739190E-01
     0.19734       0.56044  -.41506511105617E-01
     0.19734       0.56833  -.63559882497829E-01
     0.19734       0.57622  -.83141270439804E-01
     0.19734       0.58412  -.10041198238606E+00
     0.19734       0.59201  -.11554982352405E+00
     0.19734       0.59990  -.12874324775248E+00
     0.19734       0.60780  -.14018594124015E+00
     0.19734       0.61569  -.15007203034493E+00
     0.19734       0.62358  -.15859201730485E+00
     0.19734       0.63148  -.16592947592368E+00
     0.19734       0.63937  -.17225848493289E+00
     0.19734       0.64726  -.17774173725828E+00
     0.19734       0.65516  -.18252923686381E+00
     0.19734       0.66305  -.18675747869559E+00
     0.19734       0.67094  -.19054899897329E+00
     0.19734       0.67884  -.19401218025890E+00
     0.19734       0.68673  -.19724119618129E+00
     0.19734       0.69463  -.20031598246970E+00
     0.19734       0.70252  -.20330212235458E+00
     0.19734       0.71041  -.20625053393905E+00
     0.19734       0.71831  -.20919684347905E+00
     0.19734       0.72620  -.21216032035731E+00
     0.19734       0.73409  -.21514223561584E+00
     0.19734       0.74199  -.21812348487586E+00
     0.19734       0.74988  -.22106128684393E+00
     0.19734       0.75777  -.22388472872747E+00
     0.19734       0.76567  -.22648887791606E+00
     0.19734       0.77356  -.22872711319844E+00
     0.19734       0.78145  -.23040124642824E+00
     0.19734       0.78935  -.23124890479145E+00
     0.19734       0.79724  -.23092752279636E+00
     0.19734       0.80513  -.22899415061916E+00
     0.19734       0.81303  -.22488012166682E+00
     0.19734       0.82092  -.21785943972276E+00
     0.19734       0.82881  -.20700955131756E+00
     0.19734       0.83671  -.19116297473363E+00
     0.19734       0.84460  -.16884808550975E+00
     0.19734       0.85249  -.13821724572396E+00
     0.19734       0.86039  -.96960467278246E-01
     0.19734       0.86828  -.42203003032149E-01
     0.19734       0.87617  0.29614211876715E-01
     0.19734       0.88407  0.12287131710555E+00
     0.19734       0.89196  0.24292176070338E+00
     0.19734       0.89986  0.39625545782708E+00
     0.19734       0.90775  0.59066403516918E+00
     0.19734       0.91564  0.83539310717465E+00
     0.19734       0.92354  0.11412579016561E+01
     0.19734       0.93143  0.15206871193617E+01
     0.19734       0.93932  0.19876456108935E+01
     0.19734       0.94722  0.25573699593842E+01
     0.19734       0.95511  0.32458344515579E+01
     0.19734       0.96300  0.40688526934323E+01
     0.19734       0.97090  0.50407204844204E+01
     0.19734       0.97879  0.61723317746885E+01
     0.19734       0.98668  0.74687705183290E+01
     0.19734       0.99458  0.89265196103319E+01
     0.19734       1.00247  0.10530652447058E+02
     0.19734       1.01036  0.12252679734085E+02
     0.19734       1.01826  0.40000000000000E+11
     0.19734       1.02615  0.40000000000000E+11
     0.19734       1.03404  0.40000000000000E+11
     0.19734       1.04194  0.40000000000000E+11
     0.19734       1.04983  0.40000000000000E+11
     0.19734       1.05772  0.40000000000000E+11
     0.19734       1.06562  0.40000000000000E+11
     0.19734       1.07351  0.40000000000000E+11
     0.19734       1.08141  0.40000000000000E+11
     0.19734       1.08930  0.40000000000000E+11
     0.19734       1.09719  0.40000000000000E+11
     0.19734       1.10509  0.40000000000000E+11
     0.19734       1.11298  0.40000000000000E+11
     0.19734       1.12087  0.40000000000000E+11
     0.19734       1.12877  0.40000000000000E+11
     0.19734       1.13666  0.40000000000000E+11
     0.19734       1.14455  0.40000000000000E+11
     0.19734       1.15245  0.40000000000000E+11
     0.19734       1.16034  0.38795755577533E+02
     0.19734       1.16823  0.40142970988397E+02
     0.19734       1.17613  0.41803441838463E+02
     0.19734       1.18402  0.43906305590182E+02
     0.19734       1.19191  0.46593459677323E+02
     0.19734       1.19981  0.50022185218108E+02
     0.19734       1.20770  0.54366273937527E+02
     0.19734       1.21559  0.59813525223066E+02
     0.19734       1.22349  0.66557083491296E+02
     0.19734       1.23138  0.74776884680273E+02
     0.19734       1.23927  0.84604663449315E+02
     0.19734       1.24717  0.40000000000000E+11
     0.19734       1.25506  0.40000000000000E+11
     0.19734       1.26295  0.40000000000000E+11
     0.19734       1.27085  0.40000000000000E+11
     0.19734       1.27874  0.40000000000000E+11
     0.19734       1.28664  0.40000000000000E+11
     0.19734       1.29453  0.40000000000000E+11
     0.19734       1.30242  0.40000000000000E+11
     0.19734       1.31032  0.40000000000000E+11
     0.19734       1.31821  0.40000000000000E+11
     0.19734       1.32610  0.40000000000000E+11
     0.19734       1.33400  0.40000000000000E+11
     0.19734       1.34189  0.40000000000000E+11
     0.19734       1.34978  0.40000000000000E+11
     0.19734       1.35768  0.40000000000000E+11
     0.19734       1.36557  0.40000000000000E+11
     0.19734       1.37346  0.40000000000000E+11
     0.19734       1.38136  0.40000000000000E+11
     0.19734       1.38925  0.40000000000000E+11
     0.19734       1.39714  0.40000000000000E+11
     0.19734       1.40504  0.40000000000000E+11
     0.19734       1.41293  0.40000000000000E+11
     0.19734       1.42082  0.40000000000000E+11
     0.19734       1.42872  0.40000000000000E+11
     0.19734       1.43661  0.40000000000000E+11
     0.19734       1.44450  0.40000000000000E+11
     0.19734       1.45240  0.40000000000000E+11
     0.19734       1.46029  0.40000000000000E+11
     0.19734       1.46818  0.40000000000000E+11
     0.19734       1.47608  0.40000000000000E+11
     0.19734       1.48397  0.40000000000000E+11
     0.19734       1.49187  0.40000000000000E+11
     0.19734       1.49976  0.40000000000000E+11
     0.19734       1.50765  0.18958288088556E+03
     0.19734       1.51555  0.18294324702514E+03
     0.19734       1.52344  0.17911084897958E+03
     0.19734       1.53133  0.17832910231962E+03
     0.19734       1.53923  0.18073988430473E+03
     0.19734       1.54712  0.18639594547193E+03
     0.19734       1.55501  0.19525166214263E+03
     0.19734       1.56291  0.20713155108885E+03
     0.19734       1.57080  0.40000000000000E+11
     0.20523       0.00000  0.40000000000000E+11
     0.20523       0.00789  0.40000000000000E+11
     0.20523       0.01579  0.40000000000000E+11
     0.20523       0.02368  0.40000000000000E+11
     0.20523       0.03157  0.40000000000000E+11
     0.20523       0.03947  0.40000000000000E+11
     0.20523       0.04736  0.40000000000000E+11
     0.20523       0.05525  0.40000000000000E+11
     0.20523       0.06315  0.40000000000000E+11
     0.20523       0.07104  0.40000000000000E+11
     0.20523       0.07893  0.40000000000000E+11
     0.20523       0.08683  0.40000000000000E+11
     0.20523       0.09472  0.40000000000000E+11
     0.20523       0.10262  0.40000000000000E+11
     0.20523       0.11051  0.40000000000000E+11
     0.20523       0.11840  0.40000000000000E+11
     0.20523       0.12630  0.40000000000000E+11
     0.20523       0.13419  0.40000000000000E+11
     0.20523       0.14208  0.40000000000000E+11
     0.20523       0.14998  0.40000000000000E+11
     0.20523       0.15787  0.40000000000000E+11
     0.20523       0.16576  0.40000000000000E+11
     0.20523       0.17366  0.40000000000000E+11
     0.20523       0.18155  0.40000000000000E+11
     0.20523       0.18944  0.40000000000000E+11
     0.20523       0.19734  0.40000000000000E+11
     0.20523       0.20523  0.40000000000000E+11
     0.20523       0.21312  0.40000000000000E+11
     0.20523       0.22102  0.40000000000000E+11
     0.20523       0.22891  0.40000000000000E+11
     0.20523       0.23680  0.40000000000000E+11
     0.20523       0.24470  0.40000000000000E+11
     0.20523       0.25259  0.28610380485105E+02
     0.20523       0.26048  0.23297467717229E+02
     0.20523       0.26838  0.18876477631600E+02
     0.20523       0.27627  0.15252818782687E+02
     0.20523       0.28416  0.12312716576583E+02
     0.20523       0.29206  0.99440536200502E+01
     0.20523       0.29995  0.80453510558457E+01
     0.20523       0.30785  0.65288297191134E+01
     0.20523       0.31574  0.53205954558555E+01
     0.20523       0.32363  0.43595213215816E+01
     0.20523       0.33153  0.35956353519908E+01
     0.20523       0.33942  0.29884202219612E+01
     0.20523       0.34731  0.25052178358448E+01
     0.20523       0.35521  0.21198192687402E+01
     0.20523       0.36310  0.18112620710382E+01
     0.20523       0.37099  0.15628278982409E+01
     0.20523       0.37889  0.13612202306116E+01
     0.20523       0.38678  0.11958972026184E+01
     0.20523       0.39467  0.10585342068769E+01
     0.20523       0.40257  0.94259274979390E+00
     0.20523       0.41046  0.84297481313652E+00
     0.20523       0.41835  0.75574507262723E+00
     0.20523       0.42625  0.67790639799713E+00
     0.20523       0.43414  0.60721692501208E+00
     0.20523       0.44203  0.54203954956636E+00
     0.20523       0.44993  0.48121689490212E+00
     0.20523       0.45782  0.42396662343948E+00
     0.20523       0.46571  0.36979340582927E+00
     0.20523       0.47361  0.31841494265694E+00
     0.20523       0.48150  0.26970019640739E+00
     0.20523       0.48939  0.22361848311531E+00
     0.20523       0.49729  0.18019835226641E+00
     0.20523       0.50518  0.13949530940388E+00
     0.20523       0.51308  0.10156746434506E+00
     0.20523       0.52097  0.66458166867386E-01
     0.20523       0.52886  0.34184658547412E-01
     0.20523       0.53676  0.47317499206381E-02
     0.20523       0.54465  -.21950459010294E-01
     0.20523       0.55254  -.45945754367918E-01
     0.20523       0.56044  -.67368745207157E-01
     0.20523       0.56833  -.86360327005511E-01
     0.20523       0.57622  -.10308232120473E+00
     0.20523       0.58412  -.11771181694128E+00
     0.20523       0.59201  -.13043561919163E+00
     0.20523       0.59990  -.14144509373314E+00
     0.20523       0.60780  -.15093159832094E+00
     0.20523       0.61569  -.15908260402695E+00
     0.20523       0.62358  -.16607854173036E+00
     0.20523       0.63148  -.17209035583186E+00
     0.20523       0.63937  -.17727770893547E+00
     0.20523       0.64726  -.18178775542846E+00
     0.20523       0.65516  -.18575438622700E+00
     0.20523       0.66305  -.18929783902126E+00
     0.20523       0.67094  -.19252456585062E+00
     0.20523       0.67884  -.19552725067500E+00
     0.20523       0.68673  -.19838487194820E+00
     0.20523       0.69463  -.20116270745310E+00
     0.20523       0.70252  -.20391217945092E+00
     0.20523       0.71041  -.20667043630834E+00
     0.20523       0.71831  -.20945956107519E+00
     0.20523       0.72620  -.21228528689516E+00
     0.20523       0.73409  -.21513508251512E+00
     0.20523       0.74199  -.21797544729998E+00
     0.20523       0.74988  -.22074822271722E+00
     0.20523       0.75777  -.22336568473735E+00
     0.20523       0.76567  -.22570412737666E+00
     0.20523       0.77356  -.22759557996607E+00
     0.20523       0.78145  -.22881721797266E+00
     0.20523       0.78935  -.22907792785946E+00
     0.20523       0.79724  -.22800136964632E+00
     0.20523       0.80513  -.22510474673752E+00
     0.20523       0.81303  -.21977234334671E+00
     0.20523       0.82092  -.21122273077315E+00
     0.20523       0.82881  -.19846838508981E+00
     0.20523       0.83671  -.18026631818807E+00
     0.20523       0.84460  -.15505823022497E+00
     0.20523       0.85249  -.12089868863569E+00
     0.20523       0.86039  -.75369993056981E-01
     0.20523       0.86828  -.15482792138590E-01
     0.20523       0.87617  0.62437689210520E-01
     0.20523       0.88407  0.16287859443789E+00
     0.20523       0.89196  0.29127617338785E+00
     0.20523       0.89986  0.45415568265948E+00
     0.20523       0.90775  0.65926313970537E+00
     0.20523       0.91564  0.91567118424984E+00
     0.20523       0.92354  0.12338328515150E+01
     0.20523       0.93143  0.16255466004562E+01
     0.20523       0.93932  0.21037839986036E+01
     0.20523       0.94722  0.26823195517224E+01
     0.20523       0.95511  0.33750933976907E+01
     0.20523       0.96300  0.41952374632264E+01
     0.20523       0.97090  0.51537128258688E+01
     0.20523       0.97879  0.62575523078690E+01
     0.20523       0.98668  0.75077913912287E+01
     0.20523       0.99458  0.88973128965419E+01
     0.20523       1.00247  0.10409023480010E+02
     0.20523       1.01036  0.12014989253148E+02
     0.20523       1.01826  0.13677299388044E+02
     0.20523       1.02615  0.40000000000000E+11
     0.20523       1.03404  0.40000000000000E+11
     0.20523       1.04194  0.40000000000000E+11
     0.20523       1.04983  0.40000000000000E+11
     0.20523       1.05772  0.40000000000000E+11
     0.20523       1.06562  0.40000000000000E+11
     0.20523       1.07351  0.40000000000000E+11
     0.20523       1.08141  0.40000000000000E+11
     0.20523       1.08930  0.40000000000000E+11
     0.20523       1.09719  0.40000000000000E+11
     0.20523       1.10509  0.40000000000000E+11
     0.20523       1.11298  0.40000000000000E+11
     0.20523       1.12087  0.40000000000000E+11
     0.20523       1.12877  0.40000000000000E+11
     0.20523       1.13666  0.40000000000000E+11
     0.20523       1.14455  0.33672440033270E+02
     0.20523       1.15245  0.34781844766739E+02
     0.20523       1.16034  0.36105723840970E+02
     0.20523       1.16823  0.37748962783715E+02
     0.20523       1.17613  0.39828400616381E+02
     0.20523       1.18402  0.42474607055436E+02
     0.20523       1.19191  0.45834036601058E+02
     0.20523       1.19981  0.50069881212650E+02
     0.20523       1.20770  0.55359672772783E+02
     0.20523       1.21559  0.61887134115328E+02
     0.20523       1.22349  0.69824468383815E+02
     0.20523       1.23138  0.79298375784932E+02
     0.20523       1.23927  0.40000000000000E+11
     0.20523       1.24717  0.40000000000000E+11
     0.20523       1.25506  0.40000000000000E+11
     0.20523       1.26295  0.40000000000000E+11
     0.20523       1.27085  0.40000000000000E+11
     0.20523       1.27874  0.40000000000000E+11
     0.20523       1.28664  0.40000000000000E+11
     0.20523       1.29453  0.40000000000000E+11
     0.20523       1.30242  0.40000000000000E+11
     0.20523       1.31032  0.40000000000000E+11
     0.20523       1.31821  0.40000000000000E+11
     0.20523       1.32610  0.40000000000000E+11
     0.20523       1.33400  0.40000000000000E+11
     0.20523       1.34189  0.40000000000000E+11
     0.20523       1.34978  0.40000000000000E+11
     0.20523       1.35768  0.40000000000000E+11
     0.20523       1.36557  0.40000000000000E+11
     0.20523       1.37346  0.40000000000000E+11
     0.20523       1.38136  0.40000000000000E+11
     0.20523       1.38925  0.40000000000000E+11
     0.20523       1.39714  0.40000000000000E+11
     0.20523       1.40504  0.40000000000000E+11
     0.20523       1.41293  0.40000000000000E+11
     0.20523       1.42082  0.40000000000000E+11
     0.20523       1.42872  0.40000000000000E+11
     0.20523       1.43661  0.40000000000000E+11
     0.20523       1.44450  0.40000000000000E+11
     0.20523       1.45240  0.40000000000000E+11
     0.20523       1.46029  0.40000000000000E+11
     0.20523       1.46818  0.40000000000000E+11
     0.20523       1.47608  0.40000000000000E+11
     0.20523       1.48397  0.40000000000000E+11
     0.20523       1.49187  0.40000000000000E+11
     0.20523       1.49976  0.18368260020814E+03
     0.20523       1.50765  0.17711522648777E+03
     0.20523       1.51555  0.17329875272243E+03
     0.20523       1.52344  0.17246425388386E+03
     0.20523       1.53133  0.17474359799840E+03
     0.20523       1.53923  0.18018238254772E+03
     0.20523       1.54712  0.18873153792003E+03
     0.20523       1.55501  0.20021685460173E+03
     0.20523       1.56291  0.40000000000000E+11
     0.20523       1.57080  0.40000000000000E+11
     0.21312       0.00000  0.40000000000000E+11
     0.21312       0.00789  0.40000000000000E+11
     0.21312       0.01579  0.40000000000000E+11
     0.21312       0.02368  0.40000000000000E+11
     0.21312       0.03157  0.40000000000000E+11
     0.21312       0.03947  0.40000000000000E+11
     0.21312       0.04736  0.40000000000000E+11
     0.21312       0.05525  0.40000000000000E+11
     0.21312       0.06315  0.40000000000000E+11
     0.21312       0.07104  0.40000000000000E+11
     0.21312       0.07893  0.40000000000000E+11
     0.21312       0.08683  0.40000000000000E+11
     0.21312       0.09472  0.40000000000000E+11
     0.21312       0.10262  0.40000000000000E+11
     0.21312       0.11051  0.40000000000000E+11
     0.21312       0.11840  0.40000000000000E+11
     0.21312       0.12630  0.40000000000000E+11
     0.21312       0.13419  0.40000000000000E+11
     0.21312       0.14208  0.40000000000000E+11
     0.21312       0.14998  0.40000000000000E+11
     0.21312       0.15787  0.40000000000000E+11
     0.21312       0.16576  0.40000000000000E+11
     0.21312       0.17366  0.40000000000000E+11
     0.21312       0.18155  0.40000000000000E+11
     0.21312       0.18944  0.40000000000000E+11
     0.21312       0.19734  0.40000000000000E+11
     0.21312       0.20523  0.40000000000000E+11
     0.21312       0.21312  0.40000000000000E+11
     0.21312       0.22102  0.40000000000000E+11
     0.21312       0.22891  0.40000000000000E+11
     0.21312       0.23680  0.40000000000000E+11
     0.21312       0.24470  0.28692494133645E+02
     0.21312       0.25259  0.23374649900646E+02
     0.21312       0.26048  0.18947345334549E+02
     0.21312       0.26838  0.15316750147075E+02
     0.21312       0.27627  0.12369569282575E+02
     0.21312       0.28416  0.99939761047926E+01
     0.21312       0.29206  0.80886557674946E+01
     0.21312       0.29995  0.65659096316246E+01
     0.21312       0.30785  0.53518712843421E+01
     0.21312       0.31574  0.43854105550112E+01
     0.21312       0.32363  0.36165366005416E+01
     0.21312       0.33153  0.30047079935069E+01
     0.21312       0.33942  0.25172439928701E+01
     0.21312       0.34731  0.21279182552325E+01
     0.21312       0.35521  0.18157576623654E+01
     0.21312       0.36310  0.15640397941873E+01
     0.21312       0.37099  0.13594693230124E+01
     0.21312       0.37889  0.11915088156370E+01
     0.21312       0.38678  0.10518390226192E+01
     0.21312       0.39467  0.93392547944034E+00
     0.21312       0.40257  0.83267093964073E+00
     0.21312       0.41046  0.74413616718829E+00
     0.21312       0.41835  0.66531459970135E+00
     0.21312       0.42625  0.59394918049820E+00
     0.21312       0.43414  0.52838215299879E+00
     0.21312       0.44203  0.46743076717566E+00
     0.21312       0.44993  0.41028364324791E+00
     0.21312       0.45782  0.35641397209303E+00
     0.21312       0.46571  0.30550682251695E+00
     0.21312       0.47361  0.25739860604319E+00
     0.21312       0.48150  0.21202726622788E+00
     0.21312       0.48939  0.16939206547001E+00
     0.21312       0.49729  0.12952199413340E+00
     0.21312       0.50518  0.92451878064994E-01
     0.21312       0.51308  0.58205257842490E-01
     0.21312       0.52097  0.26783093101149E-01
     0.21312       0.52886  -.18426660680620E-02
     0.21312       0.53676  -.27731586136122E-01
     0.21312       0.54465  -.50974238547874E-01
     0.21312       0.55254  -.71689500915925E-01
     0.21312       0.56044  -.90020407277723E-01
     0.21312       0.56833  -.10612917308835E+00
     0.21312       0.57622  -.12019190315447E+00
     0.21312       0.58412  -.13239337432577E+00
     0.21312       0.59201  -.14292217588080E+00
     0.21312       0.59990  -.15196639372485E+00
     0.21312       0.60780  -.15970994241761E+00
     0.21312       0.61569  -.16632958264168E+00
     0.21312       0.62358  -.17199261064307E+00
     0.21312       0.63148  -.17685516908555E+00
     0.21312       0.63937  -.18106110372964E+00
     0.21312       0.64726  -.18474127514062E+00
     0.21312       0.65516  -.18801322696382E+00
     0.21312       0.66305  -.19098110999444E+00
     0.21312       0.67094  -.19373576233843E+00
     0.21312       0.67884  -.19635484867582E+00
     0.21312       0.68673  -.19890296451237E+00
     0.21312       0.69463  -.20143161307047E+00
     0.21312       0.70252  -.20397896202248E+00
     0.21312       0.71041  -.20656928362038E+00
     0.21312       0.71831  -.20921197398798E+00
     0.21312       0.72620  -.21190003447257E+00
     0.21312       0.73409  -.21460787900979E+00
     0.21312       0.74199  -.21728830535304E+00
     0.21312       0.74988  -.21986843356788E+00
     0.21312       0.75777  -.22224437109385E+00
     0.21312       0.76567  -.22427430857580E+00
     0.21312       0.77356  -.22576968323068E+00
     0.21312       0.78145  -.22648396560868E+00
     0.21312       0.78935  -.22609853055914E+00
     0.21312       0.79724  -.22420496425255E+00
     0.21312       0.80513  -.22028303802148E+00
     0.21312       0.81303  -.21367345086226E+00
     0.21312       0.82092  -.20354431388539E+00
     0.21312       0.82881  -.18885023585458E+00
     0.21312       0.83671  -.16828279176242E+00
     0.21312       0.84460  -.14021115072532E+00
     0.21312       0.85249  -.10261175645906E+00
     0.21312       0.86039  -.52986266352112E-01
     0.21312       0.86828  0.11732434983990E-01
     0.21312       0.87617  0.95285289231017E-01
     0.21312       0.88407  0.20220067703124E+00
     0.21312       0.89196  0.33791161354087E+00
     0.21312       0.89986  0.50886802485099E+00
     0.21312       0.90775  0.72263078610335E+00
     0.21312       0.91564  0.98792792861960E+00
     0.21312       0.92354  0.13146457149174E+01
     0.21312       0.93143  0.17137185388337E+01
     0.21312       0.93932  0.21968729087928E+01
     0.21312       0.94722  0.27761742662084E+01
     0.21312       0.95511  0.34633247733718E+01
     0.21312       0.96300  0.42686711113838E+01
     0.21312       0.97090  0.51999113215162E+01
     0.21312       0.97879  0.62605472450728E+01
     0.21312       0.98668  0.74482204504178E+01
     0.21312       0.99458  0.87531927147224E+01
     0.21312       1.00247  0.10157367461225E+02
     0.21312       1.01036  0.11634347994606E+02
     0.21312       1.01826  0.13151011201438E+02
     0.21312       1.02615  0.40000000000000E+11
     0.21312       1.03404  0.40000000000000E+11
     0.21312       1.04194  0.40000000000000E+11
     0.21312       1.04983  0.40000000000000E+11
     0.21312       1.05772  0.40000000000000E+11
     0.21312       1.06562  0.40000000000000E+11
     0.21312       1.07351  0.40000000000000E+11
     0.21312       1.08141  0.40000000000000E+11
     0.21312       1.08930  0.40000000000000E+11
     0.21312       1.09719  0.40000000000000E+11
     0.21312       1.10509  0.40000000000000E+11
     0.21312       1.11298  0.40000000000000E+11
     0.21312       1.12087  0.40000000000000E+11
     0.21312       1.12877  0.40000000000000E+11
     0.21312       1.13666  0.30001966402901E+02
     0.21312       1.14455  0.31076846897621E+02
     0.21312       1.15245  0.32376058318126E+02
     0.21312       1.16034  0.33994298590247E+02
     0.21312       1.16823  0.36038617018225E+02
     0.21312       1.17613  0.38630109668645E+02
     0.21312       1.18402  0.41905804616377E+02
     0.21312       1.19191  0.46019361154311E+02
     0.21312       1.19981  0.51138809104118E+02
     0.21312       1.20770  0.57438882913438E+02
     0.21312       1.21559  0.65084101343076E+02
     0.21312       1.22349  0.74195761500289E+02
     0.21312       1.23138  0.40000000000000E+11
     0.21312       1.23927  0.40000000000000E+11
     0.21312       1.24717  0.40000000000000E+11
     0.21312       1.25506  0.40000000000000E+11
     0.21312       1.26295  0.40000000000000E+11
     0.21312       1.27085  0.40000000000000E+11
     0.21312       1.27874  0.40000000000000E+11
     0.21312       1.28664  0.40000000000000E+11
     0.21312       1.29453  0.40000000000000E+11
     0.21312       1.30242  0.40000000000000E+11
     0.21312       1.31032  0.40000000000000E+11
     0.21312       1.31821  0.40000000000000E+11
     0.21312       1.32610  0.40000000000000E+11
     0.21312       1.33400  0.40000000000000E+11
     0.21312       1.34189  0.40000000000000E+11
     0.21312       1.34978  0.40000000000000E+11
     0.21312       1.35768  0.40000000000000E+11
     0.21312       1.36557  0.40000000000000E+11
     0.21312       1.37346  0.40000000000000E+11
     0.21312       1.38136  0.40000000000000E+11
     0.21312       1.38925  0.40000000000000E+11
     0.21312       1.39714  0.40000000000000E+11
     0.21312       1.40504  0.40000000000000E+11
     0.21312       1.41293  0.40000000000000E+11
     0.21312       1.42082  0.40000000000000E+11
     0.21312       1.42872  0.40000000000000E+11
     0.21312       1.43661  0.40000000000000E+11
     0.21312       1.44450  0.40000000000000E+11
     0.21312       1.45240  0.40000000000000E+11
     0.21312       1.46029  0.40000000000000E+11
     0.21312       1.46818  0.40000000000000E+11
     0.21312       1.47608  0.40000000000000E+11
     0.21312       1.48397  0.40000000000000E+11
     0.21312       1.49187  0.17761700036901E+03
     0.21312       1.49976  0.17112748902212E+03
     0.21312       1.50765  0.16732422885620E+03
     0.21312       1.51555  0.16642675425856E+03
     0.21312       1.52344  0.16855764781797E+03
     0.21312       1.53133  0.17375601322564E+03
     0.21312       1.53923  0.18196990350205E+03
     0.21312       1.54712  0.19302684736015E+03
     0.21312       1.55501  0.40000000000000E+11
     0.21312       1.56291  0.40000000000000E+11
     0.21312       1.57080  0.40000000000000E+11
     0.22102       0.00000  0.40000000000000E+11
     0.22102       0.00789  0.40000000000000E+11
     0.22102       0.01579  0.40000000000000E+11
     0.22102       0.02368  0.40000000000000E+11
     0.22102       0.03157  0.40000000000000E+11
     0.22102       0.03947  0.40000000000000E+11
     0.22102       0.04736  0.40000000000000E+11
     0.22102       0.05525  0.40000000000000E+11
     0.22102       0.06315  0.40000000000000E+11
     0.22102       0.07104  0.40000000000000E+11
     0.22102       0.07893  0.40000000000000E+11
     0.22102       0.08683  0.40000000000000E+11
     0.22102       0.09472  0.40000000000000E+11
     0.22102       0.10262  0.40000000000000E+11
     0.22102       0.11051  0.40000000000000E+11
     0.22102       0.11840  0.40000000000000E+11
     0.22102       0.12630  0.40000000000000E+11
     0.22102       0.13419  0.40000000000000E+11
     0.22102       0.14208  0.40000000000000E+11
     0.22102       0.14998  0.40000000000000E+11
     0.22102       0.15787  0.40000000000000E+11
     0.22102       0.16576  0.40000000000000E+11
     0.22102       0.17366  0.40000000000000E+11
     0.22102       0.18155  0.40000000000000E+11
     0.22102       0.18944  0.40000000000000E+11
     0.22102       0.19734  0.40000000000000E+11
     0.22102       0.20523  0.40000000000000E+11
     0.22102       0.21312  0.40000000000000E+11
     0.22102       0.22102  0.40000000000000E+11
     0.22102       0.22891  0.40000000000000E+11
     0.22102       0.23680  0.28741741781502E+02
     0.22102       0.24470  0.23426043839243E+02
     0.22102       0.25259  0.18997856532267E+02
     0.22102       0.26048  0.15364536156776E+02
     0.22102       0.26838  0.12413564879283E+02
     0.22102       0.27627  0.10033621951626E+02
     0.22102       0.28416  0.81237155265451E+01
     0.22102       0.29206  0.65963468002327E+01
     0.22102       0.29995  0.53777676069821E+01
     0.22102       0.30785  0.44069137972085E+01
     0.22102       0.31574  0.36338290832090E+01
     0.22102       0.32363  0.30179896028004E+01
     0.22102       0.33153  0.25267249273965E+01
     0.22102       0.33942  0.21338178578283E+01
     0.22102       0.34731  0.18183065034254E+01
     0.22102       0.35521  0.15634828492013E+01
     0.22102       0.36310  0.13560686845957E+01
     0.22102       0.37099  0.11855449249304E+01
     0.22102       0.37889  0.10436098946272E+01
     0.22102       0.38678  0.92374381640533E+00
     0.22102       0.39467  0.82085935847087E+00
     0.22102       0.40257  0.73102099941225E+00
     0.22102       0.41046  0.65121885309710E+00
     0.22102       0.41835  0.57918528823827E+00
     0.22102       0.42625  0.51324509491358E+00
     0.22102       0.43414  0.45219204967940E+00
     0.22102       0.44203  0.39518649233680E+00
     0.22102       0.44993  0.34166994897190E+00
     0.22102       0.45782  0.29129393166382E+00
     0.22102       0.46571  0.24386084399566E+00
     0.22102       0.47361  0.19927546416111E+00
     0.22102       0.48150  0.15750581317856E+00
     0.22102       0.48939  0.11855239693037E+00
     0.22102       0.49729  0.82424888164955E-01
     0.22102       0.50518  0.49125333041668E-01
     0.22102       0.51308  0.18636962269089E-01
     0.22102       0.52097  -.90823147576016E-02
     0.22102       0.52886  -.34102637349270E-01
     0.22102       0.53676  -.56522004172214E-01
     0.22102       0.54465  -.76463960171016E-01
     0.22102       0.55254  -.94073862655610E-01
     0.22102       0.56044  -.10951432495291E+00
     0.22102       0.56833  -.12296032501738E+00
     0.22102       0.57622  -.13459435622536E+00
     0.22102       0.58412  -.14460189427909E+00
     0.22102       0.59201  -.15316736205089E+00
     0.22102       0.59990  -.16047069588667E+00
     0.22102       0.60780  -.16668455335778E+00
     0.22102       0.61569  -.17197215342787E+00
     0.22102       0.62358  -.17648570428519E+00
     0.22102       0.63148  -.18036534989604E+00
     0.22102       0.63937  -.18373855158034E+00
     0.22102       0.64726  -.18671981345238E+00
     0.22102       0.65516  -.18941065835494E+00
     0.22102       0.66305  -.19189976208138E+00
     0.22102       0.67094  -.19426315660284E+00
     0.22102       0.67884  -.19656441630630E+00
     0.22102       0.68673  -.19885474373601E+00
     0.22102       0.69463  -.20117287201526E+00
     0.22102       0.70252  -.20354469913591E+00
     0.22102       0.71041  -.20598256383553E+00
     0.22102       0.71831  -.20848406305051E+00
     0.22102       0.72620  -.21103029613056E+00
     0.22102       0.73409  -.21358340025592E+00
     0.22102       0.74199  -.21608321386950E+00
     0.22102       0.74988  -.21844286940234E+00
     0.22102       0.75777  -.22054307206968E+00
     0.22102       0.76567  -.22222476701316E+00
     0.22102       0.77356  -.22327983169382E+00
     0.22102       0.78145  -.22343935371258E+00
     0.22102       0.78935  -.22235896638881E+00
     0.22102       0.79724  -.21960061694197E+00
     0.22102       0.80513  -.21461003846838E+00
     0.22102       0.81303  -.20668909362277E+00
     0.22102       0.82092  -.19496206610192E+00
     0.22102       0.82881  -.17833491335382E+00
     0.22102       0.83671  -.15544648729304E+00
     0.22102       0.84460  -.12461081862294E+00
     0.22102       0.85249  -.83749800598177E-01
     0.22102       0.86039  -.30316076523904E-01
     0.22102       0.86828  0.38793266235515E-01
     0.22102       0.87617  0.12733033519588E+00
     0.22102       0.88407  0.23979367168404E+00
     0.22102       0.89196  0.38152269768745E+00
     0.22102       0.89986  0.55877936757474E+00
     0.22102       0.90775  0.77880234759152E+00
     0.22102       0.91564  0.10498133344084E+01
     0.22102       0.92354  0.13809486697544E+01
     0.22102       0.93143  0.17820829705949E+01
     0.22102       0.93932  0.22635065539907E+01
     0.22102       0.94722  0.28354174819967E+01
     0.22102       0.95511  0.35071958036691E+01
     0.22102       0.96300  0.42864469224684E+01
     0.22102       0.97090  0.51778383387049E+01
     0.22102       0.97879  0.61818132863722E+01
     0.22102       0.98668  0.72933450136784E+01
     0.22102       0.99458  0.85009853415192E+01
     0.22102       1.00247  0.97865332488068E+01
     0.22102       1.01036  0.11125657749476E+02
     0.22102       1.01826  0.12489698415610E+02
     0.22102       1.02615  0.13848597694597E+02
     0.22102       1.03404  0.40000000000000E+11
     0.22102       1.04194  0.40000000000000E+11
     0.22102       1.04983  0.40000000000000E+11
     0.22102       1.05772  0.40000000000000E+11
     0.22102       1.06562  0.40000000000000E+11
     0.22102       1.07351  0.40000000000000E+11
     0.22102       1.08141  0.40000000000000E+11
     0.22102       1.08930  0.40000000000000E+11
     0.22102       1.09719  0.40000000000000E+11
     0.22102       1.10509  0.40000000000000E+11
     0.22102       1.11298  0.24923039610910E+02
     0.22102       1.12087  0.25729971953872E+02
     0.22102       1.12877  0.26624285086507E+02
     0.22102       1.13666  0.27670046627401E+02
     0.22102       1.14455  0.28942732544553E+02
     0.22102       1.15245  0.30529170538884E+02
     0.22102       1.16034  0.32528463036906E+02
     0.22102       1.16823  0.35053671133562E+02
     0.22102       1.17613  0.38233538931569E+02
     0.22102       1.18402  0.42213108643667E+02
     0.22102       1.19191  0.47151606214173E+02
     0.22102       1.19981  0.53215221084766E+02
     0.22102       1.20770  0.60560922334436E+02
     0.22102       1.21559  0.69304398948244E+02
     0.22102       1.22349  0.40000000000000E+11
     0.22102       1.23138  0.40000000000000E+11
     0.22102       1.23927  0.40000000000000E+11
     0.22102       1.24717  0.40000000000000E+11
     0.22102       1.25506  0.40000000000000E+11
     0.22102       1.26295  0.40000000000000E+11
     0.22102       1.27085  0.40000000000000E+11
     0.22102       1.27874  0.40000000000000E+11
     0.22102       1.28664  0.40000000000000E+11
     0.22102       1.29453  0.40000000000000E+11
     0.22102       1.30242  0.40000000000000E+11
     0.22102       1.31032  0.40000000000000E+11
     0.22102       1.31821  0.40000000000000E+11
     0.22102       1.32610  0.40000000000000E+11
     0.22102       1.33400  0.40000000000000E+11
     0.22102       1.34189  0.40000000000000E+11
     0.22102       1.34978  0.40000000000000E+11
     0.22102       1.35768  0.40000000000000E+11
     0.22102       1.36557  0.40000000000000E+11
     0.22102       1.37346  0.40000000000000E+11
     0.22102       1.38136  0.40000000000000E+11
     0.22102       1.38925  0.40000000000000E+11
     0.22102       1.39714  0.40000000000000E+11
     0.22102       1.40504  0.40000000000000E+11
     0.22102       1.41293  0.40000000000000E+11
     0.22102       1.42082  0.40000000000000E+11
     0.22102       1.42872  0.40000000000000E+11
     0.22102       1.43661  0.40000000000000E+11
     0.22102       1.44450  0.40000000000000E+11
     0.22102       1.45240  0.40000000000000E+11
     0.22102       1.46029  0.40000000000000E+11
     0.22102       1.46818  0.40000000000000E+11
     0.22102       1.47608  0.40000000000000E+11
     0.22102       1.48397  0.17141274408253E+03
     0.22102       1.49187  0.16500723090893E+03
     0.22102       1.49976  0.16121564131345E+03
     0.22102       1.50765  0.16024671790453E+03
     0.22102       1.51555  0.16221448078751E+03
     0.22102       1.52344  0.16715224300840E+03
     0.22102       1.53133  0.17500583616057E+03
     0.22102       1.53923  0.18560512284807E+03
     0.22102       1.54712  0.40000000000000E+11
     0.22102       1.55501  0.40000000000000E+11
     0.22102       1.56291  0.40000000000000E+11
     0.22102       1.57080  0.40000000000000E+11
     0.22891       0.00000  0.40000000000000E+11
     0.22891       0.00789  0.40000000000000E+11
     0.22891       0.01579  0.40000000000000E+11
     0.22891       0.02368  0.40000000000000E+11
     0.22891       0.03157  0.40000000000000E+11
     0.22891       0.03947  0.40000000000000E+11
     0.22891       0.04736  0.40000000000000E+11
     0.22891       0.05525  0.40000000000000E+11
     0.22891       0.06315  0.40000000000000E+11
     0.22891       0.07104  0.40000000000000E+11
     0.22891       0.07893  0.40000000000000E+11
     0.22891       0.08683  0.40000000000000E+11
     0.22891       0.09472  0.40000000000000E+11
     0.22891       0.10262  0.40000000000000E+11
     0.22891       0.11051  0.40000000000000E+11
     0.22891       0.11840  0.40000000000000E+11
     0.22891       0.12630  0.40000000000000E+11
     0.22891       0.13419  0.40000000000000E+11
     0.22891       0.14208  0.40000000000000E+11
     0.22891       0.14998  0.40000000000000E+11
     0.22891       0.15787  0.40000000000000E+11
     0.22891       0.16576  0.40000000000000E+11
     0.22891       0.17366  0.40000000000000E+11
     0.22891       0.18155  0.40000000000000E+11
     0.22891       0.18944  0.40000000000000E+11
     0.22891       0.19734  0.40000000000000E+11
     0.22891       0.20523  0.40000000000000E+11
     0.22891       0.21312  0.40000000000000E+11
     0.22891       0.22102  0.40000000000000E+11
     0.22891       0.22891  0.28758164466285E+02
     0.22891       0.23680  0.23451728746276E+02
     0.22891       0.24470  0.19028123254425E+02
     0.22891       0.25259  0.15396317200595E+02
     0.22891       0.26048  0.12444869456114E+02
     0.22891       0.26838  0.10063181938698E+02
     0.22891       0.27627  0.81507459713505E+01
     0.22891       0.28416  0.66203825797966E+01
     0.22891       0.29206  0.53985525908767E+01
     0.22891       0.29995  0.44243269883925E+01
     0.22891       0.30785  0.36478370344446E+01
     0.22891       0.31574  0.30286174226432E+01
     0.22891       0.32363  0.25340401511160E+01
     0.22891       0.33153  0.21379227937861E+01
     0.22891       0.33942  0.18193356399084E+01
     0.22891       0.34731  0.15616026855574E+01
     0.22891       0.35521  0.13514780272839E+01
     0.22891       0.36310  0.11784743047008E+01
     0.22891       0.37099  0.10343193208121E+01
     0.22891       0.37889  0.91251857386929E+00
     0.22891       0.38678  0.80800395182566E+00
     0.22891       0.39467  0.71685164144910E+00
     0.22891       0.40257  0.63605507372257E+00
     0.22891       0.41046  0.56334131183887E+00
     0.22891       0.41835  0.49702161351406E+00
     0.22891       0.42625  0.43586892888984E+00
     0.22891       0.43414  0.37901681222178E+00
     0.22891       0.44203  0.32587562721557E+00
     0.22891       0.44993  0.27606302286474E+00
     0.22891       0.45782  0.22934647258940E+00
     0.22891       0.46571  0.18559623961861E+00
     0.22891       0.47361  0.14474749961470E+00
     0.22891       0.48150  0.10677056536643E+00
     0.22891       0.48939  0.71648265297410E-01
     0.22891       0.49729  0.39359570188250E-01
     0.22891       0.50518  0.98685758666281E-02
     0.22891       0.51308  -.16882040561844E-01
     0.22891       0.52097  -.40973950683271E-01
     0.22891       0.52886  -.62513307100976E-01
     0.22891       0.53676  -.81628828421109E-01
     0.22891       0.54465  -.98468502369099E-01
     0.22891       0.55254  -.11319547465338E+00
     0.22891       0.56044  -.12598358727158E+00
     0.22891       0.56833  -.13701292664161E+00
     0.22891       0.57622  -.14646564482327E+00
     0.22891       0.58412  -.15452223024864E+00
     0.22891       0.59201  -.16135833028536E+00
     0.22891       0.59990  -.16714216763380E+00
     0.22891       0.60780  -.17203254582965E+00
     0.22891       0.61569  -.17617740492884E+00
     0.22891       0.62358  -.17971286516921E+00
     0.22891       0.63148  -.18276268211612E+00
     0.22891       0.63937  -.18543802951404E+00
     0.22891       0.64726  -.18783752387079E+00
     0.22891       0.65516  -.19004740595393E+00
     0.22891       0.66305  -.19214179736110E+00
     0.22891       0.67094  -.19418295384838E+00
     0.22891       0.67884  -.19622144008283E+00
     0.22891       0.68673  -.19829615202634E+00
     0.22891       0.69463  -.20043411248173E+00
     0.22891       0.70252  -.20264996175103E+00
     0.22891       0.71041  -.20494505821456E+00
     0.22891       0.71831  -.20730609228262E+00
     0.22891       0.72620  -.20970310090859E+00
     0.22891       0.73409  -.21208674794015E+00
     0.22891       0.74199  -.21438470723266E+00
     0.22891       0.74988  -.21649694983108E+00
     0.22891       0.75777  -.21828969285497E+00
     0.22891       0.76567  -.21958771533789E+00
     0.22891       0.77356  -.22016468483311E+00
     0.22891       0.78145  -.21973106833664E+00
     0.22891       0.78935  -.21791912321579E+00
     0.22891       0.79724  -.21426438115506E+00
     0.22891       0.80513  -.20818295582739E+00
     0.22891       0.81303  -.19894393179003E+00
     0.22891       0.82092  -.18563604177493E+00
     0.22891       0.82881  -.16712783291281E+00
     0.22891       0.83671  -.14202058981040E+00
     0.22891       0.84460  -.10859346646572E+00
     0.22891       0.85249  -.64740637876911E-01
     0.22891       0.86039  -.79008922102186E-02
     0.22891       0.86828  0.65018958437804E-01
     0.22891       0.87617  0.15772405217919E+00
     0.22891       0.88407  0.27461003529007E+00
     0.22891       0.89196  0.42083269438318E+00
     0.22891       0.89986  0.60235766389778E+00
     0.22891       0.90775  0.82597496222548E+00
     0.22891       0.91564  0.10992583159096E+01
     0.22891       0.92354  0.14304444238076E+01
     0.22891       0.93143  0.18282035107853E+01
     0.22891       0.93932  0.23012714079922E+01
     0.22891       0.94722  0.28579174522132E+01
     0.22891       0.95511  0.35052349385816E+01
     0.22891       0.96300  0.42482651961760E+01
     0.22891       0.97090  0.50890052363317E+01
     0.22891       0.97879  0.60254020325752E+01
     0.22891       0.98668  0.70504974662165E+01
     0.22891       0.99458  0.81519411212576E+01
     0.22891       1.00247  0.93121070453042E+01
     0.22891       1.01036  0.10509002430562E+02
     0.22891       1.01826  0.11718015293307E+02
     0.22891       1.02615  0.12914319889780E+02
     0.22891       1.03404  0.14075503019298E+02
     0.22891       1.04194  0.15183809282528E+02
     0.22891       1.04983  0.40000000000000E+11
     0.22891       1.05772  0.40000000000000E+11
     0.22891       1.06562  0.40000000000000E+11
     0.22891       1.07351  0.40000000000000E+11
     0.22891       1.08141  0.40000000000000E+11
     0.22891       1.08930  0.20458541230112E+02
     0.22891       1.09719  0.21174113300038E+02
     0.22891       1.10509  0.21897052296458E+02
     0.22891       1.11298  0.22666251120652E+02
     0.22891       1.12087  0.23530807209426E+02
     0.22891       1.12877  0.24550084898443E+02
     0.22891       1.13666  0.25793758547987E+02
     0.22891       1.14455  0.27342308795012E+02
     0.22891       1.15245  0.29288189890956E+02
     0.22891       1.16034  0.31737504905707E+02
     0.22891       1.16823  0.34811618123122E+02
     0.22891       1.17613  0.38647719810992E+02
     0.22891       1.18402  0.43396852646818E+02
     0.22891       1.19191  0.49217097137605E+02
     0.22891       1.19981  0.56258073290055E+02
     0.22891       1.20770  0.64629802711560E+02
     0.22891       1.21559  0.40000000000000E+11
     0.22891       1.22349  0.40000000000000E+11
     0.22891       1.23138  0.40000000000000E+11
     0.22891       1.23927  0.40000000000000E+11
     0.22891       1.24717  0.40000000000000E+11
     0.22891       1.25506  0.40000000000000E+11
     0.22891       1.26295  0.40000000000000E+11
     0.22891       1.27085  0.40000000000000E+11
     0.22891       1.27874  0.40000000000000E+11
     0.22891       1.28664  0.40000000000000E+11
     0.22891       1.29453  0.40000000000000E+11
     0.22891       1.30242  0.40000000000000E+11
     0.22891       1.31032  0.40000000000000E+11
     0.22891       1.31821  0.40000000000000E+11
     0.22891       1.32610  0.40000000000000E+11
     0.22891       1.33400  0.40000000000000E+11
     0.22891       1.34189  0.40000000000000E+11
     0.22891       1.34978  0.40000000000000E+11
     0.22891       1.35768  0.40000000000000E+11
     0.22891       1.36557  0.40000000000000E+11
     0.22891       1.37346  0.40000000000000E+11
     0.22891       1.38136  0.40000000000000E+11
     0.22891       1.38925  0.40000000000000E+11
     0.22891       1.39714  0.40000000000000E+11
     0.22891       1.40504  0.40000000000000E+11
     0.22891       1.41293  0.40000000000000E+11
     0.22891       1.42082  0.40000000000000E+11
     0.22891       1.42872  0.40000000000000E+11
     0.22891       1.43661  0.40000000000000E+11
     0.22891       1.44450  0.40000000000000E+11
     0.22891       1.45240  0.40000000000000E+11
     0.22891       1.46029  0.40000000000000E+11
     0.22891       1.46818  0.40000000000000E+11
     0.22891       1.47608  0.16509690268919E+03
     0.22891       1.48397  0.15878179266143E+03
     0.22891       1.49187  0.15500136332193E+03
     0.22891       1.49976  0.15395425607048E+03
     0.22891       1.50765  0.15574663215914E+03
     0.22891       1.51555  0.16040673426833E+03
     0.22891       1.52344  0.16787888475292E+03
     0.22891       1.53133  0.17799597686507E+03
     0.22891       1.53923  0.40000000000000E+11
     0.22891       1.54712  0.40000000000000E+11
     0.22891       1.55501  0.40000000000000E+11
     0.22891       1.56291  0.40000000000000E+11
     0.22891       1.57080  0.40000000000000E+11
     0.23680       0.00000  0.40000000000000E+11
     0.23680       0.00789  0.40000000000000E+11
     0.23680       0.01579  0.40000000000000E+11
     0.23680       0.02368  0.40000000000000E+11
     0.23680       0.03157  0.40000000000000E+11
     0.23680       0.03947  0.40000000000000E+11
     0.23680       0.04736  0.40000000000000E+11
     0.23680       0.05525  0.40000000000000E+11
     0.23680       0.06315  0.40000000000000E+11
     0.23680       0.07104  0.40000000000000E+11
     0.23680       0.07893  0.40000000000000E+11
     0.23680       0.08683  0.40000000000000E+11
     0.23680       0.09472  0.40000000000000E+11
     0.23680       0.10262  0.40000000000000E+11
     0.23680       0.11051  0.40000000000000E+11
     0.23680       0.11840  0.40000000000000E+11
     0.23680       0.12630  0.40000000000000E+11
     0.23680       0.13419  0.40000000000000E+11
     0.23680       0.14208  0.40000000000000E+11
     0.23680       0.14998  0.40000000000000E+11
     0.23680       0.15787  0.40000000000000E+11
     0.23680       0.16576  0.40000000000000E+11
     0.23680       0.17366  0.40000000000000E+11
     0.23680       0.18155  0.40000000000000E+11
     0.23680       0.18944  0.40000000000000E+11
     0.23680       0.19734  0.40000000000000E+11
     0.23680       0.20523  0.40000000000000E+11
     0.23680       0.21312  0.40000000000000E+11
     0.23680       0.22102  0.28741776305948E+02
     0.23680       0.22891  0.23451745527796E+02
     0.23680       0.23680  0.19038215139265E+02
     0.23680       0.24470  0.15412190670317E+02
     0.23680       0.25259  0.12463607094818E+02
     0.23680       0.26048  0.10082806526951E+02
     0.23680       0.26838  0.81699244276342E+01
     0.23680       0.27627  0.66382222004197E+01
     0.23680       0.28416  0.54144606419648E+01
     0.23680       0.29206  0.44379148898794E+01
     0.23680       0.29995  0.36588563625289E+01
     0.23680       0.30785  0.30369186586653E+01
     0.23680       0.31574  0.25395474791054E+01
     0.23680       0.32363  0.21406198339919E+01
     0.23680       0.33153  0.18192581320893E+01
     0.23680       0.33942  0.15588350115388E+01
     0.23680       0.34731  0.13461512095470E+01
     0.23680       0.35521  0.11707637955523E+01
     0.23680       0.36310  0.10244415194827E+01
     0.23680       0.37099  0.90072556459420E+00
     0.23680       0.37889  0.79457642182011E+00
     0.23680       0.38678  0.70209029277438E+00
     0.23680       0.39467  0.62027107612806E+00
     0.23680       0.40257  0.54684645642122E+00
     0.23680       0.41046  0.48011883333349E+00
     0.23680       0.41835  0.41884377535465E+00
     0.23680       0.42625  0.36213034250751E+00
     0.23680       0.43414  0.30935899590278E+00
     0.23680       0.44203  0.26011390485207E+00
     0.23680       0.44993  0.21412729327632E+00
     0.23680       0.45782  0.17123406513067E+00
     0.23680       0.46571  0.13133535103725E+00
     0.23680       0.47361  0.94369867787901E-01
     0.23680       0.48150  0.60292122110574E-01
     0.23680       0.48939  0.29056560069978E-01
     0.23680       0.49729  0.60679733135416E-03
     0.23680       0.50518  -.25130911229332E-01
     0.23680       0.51308  -.48250774470383E-01
     0.23680       0.52097  -.68867907311246E-01
     0.23680       0.52886  -.87116816061979E-01
     0.23680       0.53676  -.10314855098709E+00
     0.23680       0.54465  -.11712705951125E+00
     0.23680       0.55254  -.12922517716265E+00
     0.23680       0.56044  -.13962059747013E+00
     0.23680       0.56833  -.14849207165180E+00
     0.23680       0.57622  -.15601600783670E+00
     0.23680       0.58412  -.16236357010816E+00
     0.23680       0.59201  -.16769832087548E+00
     0.23680       0.59990  -.17217440589292E+00
     0.23680       0.60780  -.17593524873978E+00
     0.23680       0.61569  -.17911269930344E+00
     0.23680       0.62358  -.18182656702412E+00
     0.23680       0.63148  -.18418446253874E+00
     0.23680       0.63937  -.18628186913156E+00
     0.23680       0.64726  -.18820236645002E+00
     0.23680       0.65516  -.19001793186522E+00
     0.23680       0.66305  -.19178924845287E+00
     0.23680       0.67094  -.19356595185387E+00
     0.23680       0.67884  -.19538675042293E+00
     0.23680       0.68673  -.19727935340530E+00
     0.23680       0.69463  -.19926013980057E+00
     0.23680       0.70252  -.20133349553568E+00
     0.23680       0.71041  -.20349073804317E+00
     0.23680       0.71831  -.20570853478420E+00
     0.23680       0.72620  -.20794670508865E+00
     0.23680       0.73409  -.21014527229776E+00
     0.23680       0.74199  -.21222060496054E+00
     0.23680       0.74988  -.21406045115509E+00
     0.23680       0.75777  -.21551762839275E+00
     0.23680       0.76567  -.21640208277856E+00
     0.23680       0.77356  -.21647097536909E+00
     0.23680       0.78145  -.21541639198371E+00
     0.23680       0.78935  -.21285020731304E+00
     0.23680       0.79724  -.20828556911247E+00
     0.23680       0.80513  -.20111441038392E+00
     0.23680       0.81303  -.19058035742234E+00
     0.23680       0.82092  -.17574639547816E+00
     0.23680       0.82881  -.15545670475046E+00
     0.23680       0.83671  -.12829221991778E+00
     0.23680       0.84460  -.92519740280173E-01
     0.23680       0.85249  -.46034881985811E-01
     0.23680       0.86039  0.13700109949775E-01
     0.23680       0.86828  0.89721600060568E-01
     0.23680       0.87617  0.18562925269006E+00
     0.23680       0.88407  0.30564454510924E+00
     0.23680       0.89196  0.45465486824604E+00
     0.23680       0.89986  0.63823181467936E+00
     0.23680       0.90775  0.86260868037377E+00
     0.23680       0.91564  0.11345985970954E+01
     0.23680       0.92354  0.14614317682706E+01
     0.23680       0.93143  0.18504891480076E+01
     0.23680       0.93932  0.23089122482156E+01
     0.23680       0.94722  0.28430767306405E+01
     0.23680       0.95511  0.34579333826650E+01
     0.23680       0.96300  0.41562458267494E+01
     0.23680       0.97090  0.49377899467423E+01
     0.23680       0.97879  0.57986220313609E+01
     0.23680       0.98668  0.67305620415443E+01
     0.23680       0.99458  0.77210598048851E+01
     0.23680       1.00247  0.87535955425677E+01
     0.23680       1.01036  0.98086947853866E+01
     0.23680       1.01826  0.10865509262410E+02
     0.23680       1.02615  0.11903756057754E+02
     0.23680       1.03404  0.12905676304902E+02
     0.23680       1.04194  0.13857646192442E+02
     0.23680       1.04983  0.14751194062335E+02
     0.23680       1.05772  0.15583420305403E+02
     0.23680       1.06562  0.16357068388979E+02
     0.23680       1.07351  0.17080612232204E+02
     0.23680       1.08141  0.17768632936735E+02
     0.23680       1.08930  0.18442517821271E+02
     0.23680       1.09719  0.19131289849522E+02
     0.23680       1.10509  0.19872313629244E+02
     0.23680       1.11298  0.20711753153204E+02
     0.23680       1.12087  0.21704876394956E+02
     0.23680       1.12877  0.22916466806133E+02
     0.23680       1.13666  0.24421613964164E+02
     0.23680       1.14455  0.26307003735800E+02
     0.23680       1.15245  0.28672560812800E+02
     0.23680       1.16034  0.31632965816533E+02
     0.23680       1.16823  0.35318182085039E+02
     0.23680       1.17613  0.39871609325049E+02
     0.23680       1.18402  0.45443636145472E+02
     0.23680       1.19191  0.52176783154128E+02
     0.23680       1.19981  0.60175473890271E+02
     0.23680       1.20770  0.40000000000000E+11
     0.23680       1.21559  0.40000000000000E+11
     0.23680       1.22349  0.40000000000000E+11
     0.23680       1.23138  0.40000000000000E+11
     0.23680       1.23927  0.40000000000000E+11
     0.23680       1.24717  0.40000000000000E+11
     0.23680       1.25506  0.40000000000000E+11
     0.23680       1.26295  0.40000000000000E+11
     0.23680       1.27085  0.40000000000000E+11
     0.23680       1.27874  0.40000000000000E+11
     0.23680       1.28664  0.40000000000000E+11
     0.23680       1.29453  0.40000000000000E+11
     0.23680       1.30242  0.40000000000000E+11
     0.23680       1.31032  0.40000000000000E+11
     0.23680       1.31821  0.40000000000000E+11
     0.23680       1.32610  0.40000000000000E+11
     0.23680       1.33400  0.40000000000000E+11
     0.23680       1.34189  0.40000000000000E+11
     0.23680       1.34978  0.40000000000000E+11
     0.23680       1.35768  0.40000000000000E+11
     0.23680       1.36557  0.40000000000000E+11
     0.23680       1.37346  0.40000000000000E+11
     0.23680       1.38136  0.40000000000000E+11
     0.23680       1.38925  0.40000000000000E+11
     0.23680       1.39714  0.40000000000000E+11
     0.23680       1.40504  0.40000000000000E+11
     0.23680       1.41293  0.40000000000000E+11
     0.23680       1.42082  0.40000000000000E+11
     0.23680       1.42872  0.40000000000000E+11
     0.23680       1.43661  0.40000000000000E+11
     0.23680       1.44450  0.40000000000000E+11
     0.23680       1.45240  0.40000000000000E+11
     0.23680       1.46029  0.40000000000000E+11
     0.23680       1.46818  0.15869676410403E+03
     0.23680       1.47608  0.15247850854953E+03
     0.23680       1.48397  0.14870963411898E+03
     0.23680       1.49187  0.14757931375969E+03
     0.23680       1.49976  0.14918652197864E+03
     0.23680       1.50765  0.15355514669924E+03
     0.23680       1.51555  0.16062874146267E+03
     0.23680       1.52344  0.17024399854186E+03
     0.23680       1.53133  0.40000000000000E+11
     0.23680       1.53923  0.40000000000000E+11
     0.23680       1.54712  0.40000000000000E+11
     0.23680       1.55501  0.40000000000000E+11
     0.23680       1.56291  0.40000000000000E+11
     0.23680       1.57080  0.40000000000000E+11
     0.24470       0.00000  0.40000000000000E+11
     0.24470       0.00789  0.40000000000000E+11
     0.24470       0.01579  0.40000000000000E+11
     0.24470       0.02368  0.40000000000000E+11
     0.24470       0.03157  0.40000000000000E+11
     0.24470       0.03947  0.40000000000000E+11
     0.24470       0.04736  0.40000000000000E+11
     0.24470       0.05525  0.40000000000000E+11
     0.24470       0.06315  0.40000000000000E+11
     0.24470       0.07104  0.40000000000000E+11
     0.24470       0.07893  0.40000000000000E+11
     0.24470       0.08683  0.40000000000000E+11
     0.24470       0.09472  0.40000000000000E+11
     0.24470       0.10262  0.40000000000000E+11
     0.24470       0.11051  0.40000000000000E+11
     0.24470       0.11840  0.40000000000000E+11
     0.24470       0.12630  0.40000000000000E+11
     0.24470       0.13419  0.40000000000000E+11
     0.24470       0.14208  0.40000000000000E+11
     0.24470       0.14998  0.40000000000000E+11
     0.24470       0.15787  0.40000000000000E+11
     0.24470       0.16576  0.40000000000000E+11
     0.24470       0.17366  0.40000000000000E+11
     0.24470       0.18155  0.40000000000000E+11
     0.24470       0.18944  0.40000000000000E+11
     0.24470       0.19734  0.40000000000000E+11
     0.24470       0.20523  0.40000000000000E+11
     0.24470       0.21312  0.28692562938023E+02
     0.24470       0.22102  0.23426094062230E+02
     0.24470       0.22891  0.19028155734486E+02
     0.24470       0.23680  0.15412206368858E+02
     0.24470       0.24470  0.12469854425972E+02
     0.24470       0.25259  0.10092599584137E+02
     0.24470       0.26048  0.81813828098543E+01
     0.24470       0.26838  0.66500268550421E+01
     0.24470       0.27627  0.54256836936541E+01
     0.24470       0.28416  0.44479016008598E+01
     0.24470       0.29206  0.36671444396923E+01
     0.24470       0.29995  0.30431844806001E+01
     0.24470       0.30785  0.25435715950790E+01
     0.24470       0.31574  0.21422659195954E+01
     0.24470       0.32363  0.18184608613879E+01
     0.24470       0.33153  0.15555932714550E+01
     0.24470       0.33942  0.13405238904209E+01
     0.24470       0.34731  0.11628661213479E+01
     0.24470       0.35521  0.10144405578706E+01
     0.24470       0.36310  0.88883417299036E+00
     0.24470       0.37099  0.78104541603680E+00
     0.24470       0.37889  0.68719904447773E+00
     0.24470       0.38678  0.60431703681052E+00
     0.24470       0.39467  0.53013426587643E+00
     0.24470       0.40257  0.46294971065091E+00
     0.24470       0.41046  0.40150583245941E+00
     0.24470       0.41835  0.34489033307212E+00
     0.24470       0.42625  0.29245584649497E+00
     0.24470       0.43414  0.24375419833308E+00
     0.24470       0.44203  0.19848270916903E+00
     0.24470       0.44993  0.15644064354386E+00
     0.24470       0.45782  0.11749434440280E+00
     0.24470       0.46571  0.81549880638119E-01
     0.24470       0.47361  0.48532211106485E-01
     0.24470       0.48150  0.18369968992184E-01
     0.24470       0.48939  -.90149724465259E-02
     0.24470       0.49729  -.33713952798595E-01
     0.24470       0.50518  -.55834758021747E-01
     0.24470       0.51308  -.75502348974165E-01
     0.24470       0.52097  -.92857738366468E-01
     0.24470       0.52886  -.10805559556353E+00
     0.24470       0.53676  -.12126107511610E+00
     0.24470       0.54465  -.13264627661632E+00
     0.24470       0.55254  -.14238665551965E+00
     0.24470       0.56044  -.15065762144820E+00
     0.24470       0.56833  -.15763148562084E+00
     0.24470       0.57622  -.16347485465976E+00
     0.24470       0.58412  -.16834651512421E+00
     0.24470       0.59201  -.17239581173739E+00
     0.24470       0.59990  -.17576149164565E+00
     0.24470       0.60780  -.17857096590825E+00
     0.24470       0.61569  -.18093992620070E+00
     0.24470       0.62358  -.18297224776924E+00
     0.24470       0.63148  -.18476010738415E+00
     0.24470       0.63937  -.18638424592280E+00
     0.24470       0.64726  -.18791430797561E+00
     0.24470       0.65516  -.18940919440798E+00
     0.24470       0.66305  -.19091736722490E+00
     0.24470       0.67094  -.19247704863036E+00
     0.24470       0.67884  -.19411625724277E+00
     0.24470       0.68673  -.19585262350912E+00
     0.24470       0.69463  -.19769292299858E+00
     0.24470       0.70252  -.19963226002506E+00
     0.24470       0.71041  -.20165282451833E+00
     0.24470       0.71831  -.20372213179325E+00
     0.24470       0.72620  -.20579063739057E+00
     0.24470       0.73409  -.20778859700929E+00
     0.24470       0.74199  -.20962201427438E+00
     0.24470       0.74988  -.21116748632787E+00
     0.24470       0.75777  -.21226571883819E+00
     0.24470       0.76567  -.21271343819719E+00
     0.24470       0.77356  -.21225338021927E+00
     0.24470       0.78145  -.21056198333595E+00
     0.24470       0.78935  -.20723436327924E+00
     0.24470       0.79724  -.20176610085575E+00
     0.24470       0.80513  -.19353134286269E+00
     0.24470       0.81303  -.18175671076783E+00
     0.24470       0.82092  -.16549055012597E+00
     0.24470       0.82881  -.14356716036819E+00
     0.24470       0.83671  -.11456585255166E+00
     0.24470       0.84460  -.76765034583912E-01
     0.24470       0.85249  -.28092072223747E-01
     0.24470       0.86039  0.33929518340889E-01
     0.24470       0.86828  0.11223285789539E+00
     0.24470       0.87617  0.21025626386153E+00
     0.24470       0.88407  0.33198142949579E+00
     0.24470       0.89196  0.48195271106068E+00
     0.24470       0.89986  0.66526634456267E+00
     0.24470       0.90775  0.88751569748885E+00
     0.24470       0.91564  0.11546763793308E+01
     0.24470       0.92354  0.14729139706567E+01
     0.24470       0.93143  0.18482984152978E+01
     0.24470       0.93932  0.22864142067905E+01
     0.24470       0.94722  0.27918659842716E+01
     0.24470       0.95511  0.33676963443695E+01
     0.24470       0.96300  0.40147568375121E+01
     0.24470       0.97090  0.47311023849619E+01
     0.24470       0.97879  0.55115085699674E+01
     0.24470       0.98668  0.63472313351290E+01
     0.24470       0.99458  0.72261274451796E+01
     0.24470       1.00247  0.81332200754220E+01
     0.24470       1.01036  0.90517225689339E+01
     0.24470       1.01826  0.99644350412688E+01
     0.24470       1.02615  0.10855332063753E+02
     0.24470       1.03404  0.11711106489382E+02
     0.24470       1.04194  0.12522458923044E+02
     0.24470       1.04983  0.13285026328683E+02
     0.24470       1.05772  0.13999983473118E+02
     0.24470       1.06562  0.14674455871789E+02
     0.24470       1.07351  0.15321897609757E+02
     0.24470       1.08141  0.15962514818132E+02
     0.24470       1.08930  0.16623718298338E+02
     0.24470       1.09719  0.17340543884732E+02
     0.24470       1.10509  0.18156021012826E+02
     0.24470       1.11298  0.19121567261185E+02
     0.24470       1.12087  0.20297567840015E+02
     0.24470       1.12877  0.21754300087227E+02
     0.24470       1.13666  0.23573258818498E+02
     0.24470       1.14455  0.25848739797762E+02
     0.24470       1.15245  0.28689264575911E+02
     0.24470       1.16034  0.32218071417366E+02
     0.24470       1.16823  0.36571380456791E+02
     0.24470       1.17613  0.41892279808051E+02
     0.24470       1.18402  0.48316475963207E+02
     0.24470       1.19191  0.55942975755171E+02
     0.24470       1.19981  0.40000000000000E+11
     0.24470       1.20770  0.40000000000000E+11
     0.24470       1.21559  0.40000000000000E+11
     0.24470       1.22349  0.40000000000000E+11
     0.24470       1.23138  0.40000000000000E+11
     0.24470       1.23927  0.40000000000000E+11
     0.24470       1.24717  0.40000000000000E+11
     0.24470       1.25506  0.40000000000000E+11
     0.24470       1.26295  0.40000000000000E+11
     0.24470       1.27085  0.40000000000000E+11
     0.24470       1.27874  0.40000000000000E+11
     0.24470       1.28664  0.40000000000000E+11
     0.24470       1.29453  0.40000000000000E+11
     0.24470       1.30242  0.40000000000000E+11
     0.24470       1.31032  0.40000000000000E+11
     0.24470       1.31821  0.40000000000000E+11
     0.24470       1.32610  0.40000000000000E+11
     0.24470       1.33400  0.40000000000000E+11
     0.24470       1.34189  0.40000000000000E+11
     0.24470       1.34978  0.40000000000000E+11
     0.24470       1.35768  0.40000000000000E+11
     0.24470       1.36557  0.40000000000000E+11
     0.24470       1.37346  0.40000000000000E+11
     0.24470       1.38136  0.40000000000000E+11
     0.24470       1.38925  0.40000000000000E+11
     0.24470       1.39714  0.40000000000000E+11
     0.24470       1.40504  0.40000000000000E+11
     0.24470       1.41293  0.40000000000000E+11
     0.24470       1.42082  0.40000000000000E+11
     0.24470       1.42872  0.40000000000000E+11
     0.24470       1.43661  0.40000000000000E+11
     0.24470       1.44450  0.40000000000000E+11
     0.24470       1.45240  0.40000000000000E+11
     0.24470       1.46029  0.15223962323435E+03
     0.24470       1.46818  0.14612454280779E+03
     0.24470       1.47608  0.14236840721410E+03
     0.24470       1.48397  0.14115150158022E+03
     0.24470       1.49187  0.14256624739833E+03
     0.24470       1.49976  0.14663287176687E+03
     0.24470       1.50765  0.15329490358298E+03
     0.24470       1.51555  0.16239364588714E+03
     0.24470       1.52344  0.40000000000000E+11
     0.24470       1.53133  0.40000000000000E+11
     0.24470       1.53923  0.40000000000000E+11
     0.24470       1.54712  0.40000000000000E+11
     0.24470       1.55501  0.40000000000000E+11
     0.24470       1.56291  0.40000000000000E+11
     0.24470       1.57080  0.40000000000000E+11
     0.25259       0.00000  0.40000000000000E+11
     0.25259       0.00789  0.40000000000000E+11
     0.25259       0.01579  0.40000000000000E+11
     0.25259       0.02368  0.40000000000000E+11
     0.25259       0.03157  0.40000000000000E+11
     0.25259       0.03947  0.40000000000000E+11
     0.25259       0.04736  0.40000000000000E+11
     0.25259       0.05525  0.40000000000000E+11
     0.25259       0.06315  0.40000000000000E+11
     0.25259       0.07104  0.40000000000000E+11
     0.25259       0.07893  0.40000000000000E+11
     0.25259       0.08683  0.40000000000000E+11
     0.25259       0.09472  0.40000000000000E+11
     0.25259       0.10262  0.40000000000000E+11
     0.25259       0.11051  0.40000000000000E+11
     0.25259       0.11840  0.40000000000000E+11
     0.25259       0.12630  0.40000000000000E+11
     0.25259       0.13419  0.40000000000000E+11
     0.25259       0.14208  0.40000000000000E+11
     0.25259       0.14998  0.40000000000000E+11
     0.25259       0.15787  0.40000000000000E+11
     0.25259       0.16576  0.40000000000000E+11
     0.25259       0.17366  0.40000000000000E+11
     0.25259       0.18155  0.40000000000000E+11
     0.25259       0.18944  0.40000000000000E+11
     0.25259       0.19734  0.40000000000000E+11
     0.25259       0.20523  0.28610483081223E+02
     0.25259       0.21312  0.23374733200808E+02
     0.25259       0.22102  0.18997921251038E+02
     0.25259       0.22891  0.15396364176440E+02
     0.25259       0.23680  0.12463637289143E+02
     0.25259       0.24470  0.10092614079921E+02
     0.25259       0.25259  0.81852023713148E+01
     0.25259       0.26048  0.66559075160406E+01
     0.25259       0.26838  0.54323641020352E+01
     0.25259       0.27627  0.44544625530041E+01
     0.25259       0.28416  0.36729112328203E+01
     0.25259       0.29206  0.30476603478806E+01
     0.25259       0.29995  0.25463936568858E+01
     0.25259       0.30785  0.21431771599197E+01
     0.25259       0.31574  0.18172930586349E+01
     0.25259       0.32363  0.15522568623573E+01
     0.25259       0.33153  0.13350016050876E+01
     0.25259       0.33942  0.11552079971395E+01
     0.25259       0.34731  0.10047586595519E+01
     0.25259       0.35521  0.87729601441826E+00
     0.25259       0.36310  0.76786566980004E+00
     0.25259       0.37099  0.67262961008856E+00
     0.25259       0.37889  0.58863589183412E+00
     0.25259       0.38678  0.51363373850396E+00
     0.25259       0.39467  0.44592489334572E+00
     0.25259       0.40257  0.38424382480635E+00
     0.25259       0.41046  0.32766088713328E+00
     0.25259       0.41835  0.27550382252305E+00
     0.25259       0.42625  0.22729405374924E+00
     0.25259       0.43414  0.18269506521275E+00
     0.25259       0.44203  0.14147082070782E+00
     0.25259       0.44993  0.10345264077761E+00
     0.25259       0.45782  0.68513290746658E-01
     0.25259       0.46571  0.36547245277085E-01
     0.25259       0.47361  0.74562295274623E-02
     0.25259       0.48150  -.18860779542045E-01
     0.25259       0.48939  -.42513851117904E-01
     0.25259       0.49729  -.63625408644759E-01
     0.25259       0.50518  -.82331207789032E-01
     0.25259       0.51308  -.98779584452874E-01
     0.25259       0.52097  -.11312950421073E+00
     0.25259       0.52886  -.12554786833753E+00
     0.25259       0.53676  -.13620645162532E+00
     0.25259       0.54465  -.14527876756995E+00
     0.25259       0.55254  -.15293708108514E+00
     0.25259       0.56044  -.15934972070807E+00
     0.25259       0.56833  -.16467878332703E+00
     0.25259       0.57622  -.16907827579202E+00
     0.25259       0.58412  -.17269269946591E+00
     0.25259       0.59201  -.17565605523369E+00
     0.25259       0.59990  -.17809122662249E+00
     0.25259       0.60780  -.18010968612712E+00
     0.25259       0.61569  -.18181146310594E+00
     0.25259       0.62358  -.18328530925826E+00
     0.25259       0.63148  -.18460899837297E+00
     0.25259       0.63937  -.18584969956697E+00
     0.25259       0.64726  -.18706436661018E+00
     0.25259       0.65516  -.18830008933670E+00
     0.25259       0.66305  -.18959435589933E+00
     0.25259       0.67094  -.19097517620072E+00
     0.25259       0.67884  -.19246101678275E+00
     0.25259       0.68673  -.19406049539988E+00
     0.25259       0.69463  -.19577177909579E+00
     0.25259       0.70252  -.19758162251549E+00
     0.25259       0.71041  -.19946397307648E+00
     0.25259       0.71831  -.20137805614894E+00
     0.25259       0.72620  -.20326583620387E+00
     0.25259       0.73409  -.20504872865391E+00
     0.25259       0.74199  -.20662341158011E+00
     0.25259       0.74988  -.20785655660938E+00
     0.25259       0.75777  -.20857826405966E+00
     0.25259       0.76567  -.20857394975237E+00
     0.25259       0.77356  -.20757439097643E+00
     0.25259       0.78145  -.20524359945071E+00
     0.25259       0.78935  -.20116415383214E+00
     0.25259       0.79724  -.19481959965064E+00
     0.25259       0.80513  -.18557351985810E+00
     0.25259       0.81303  -.17264490781261E+00
     0.25259       0.82092  -.15507955494775E+00
     0.25259       0.82881  -.13171732228074E+00
     0.25259       0.83671  -.10115543007016E+00
     0.25259       0.84460  -.61708312493321E-01
     0.25259       0.85249  -.11365189686350E-01
     0.25259       0.86039  0.52252643494696E-01
     0.25259       0.86828  0.13193167926773E+00
     0.25259       0.87617  0.23089862824737E+00
     0.25259       0.88407  0.35283908371396E+00
     0.25259       0.89196  0.50189409299887E+00
     0.25259       0.89986  0.68262426673442E+00
     0.25259       0.90775  0.89992929305825E+00
     0.25259       0.91564  0.11589097773881E+01
     0.25259       0.92354  0.14646589722555E+01
     0.25259       0.93143  0.18219751890012E+01
     0.25259       0.93932  0.22349925961591E+01
     0.25259       0.94722  0.27067396561375E+01
     0.25259       0.95511  0.32386509621921E+01
     0.25259       0.96300  0.38300787642364E+01
     0.25259       0.97090  0.44778720656525E+01
     0.25259       0.97879  0.51761084238382E+01
     0.25259       0.98668  0.59160689809416E+01
     0.25259       0.99458  0.66865329663494E+01
     0.25259       1.00247  0.74744293144747E+01
     0.25259       1.01036  0.82658231032225E+01
     0.25259       1.01826  0.90471468596542E+01
     0.25259       1.02615  0.98065339925980E+01
     0.25259       1.03404  0.10535096728063E+02
     0.25259       1.04194  0.11228024250515E+02
     0.25259       1.04983  0.11885446003298E+02
     0.25259       1.05772  0.12513078321560E+02
     0.25259       1.06562  0.13122716230415E+02
     0.25259       1.07351  0.13732633763826E+02
     0.25259       1.08141  0.14367932936179E+02
     0.25259       1.08930  0.15060866961248E+02
     0.25259       1.09719  0.15851179933052E+02
     0.25259       1.10509  0.16786546008068E+02
     0.25259       1.11298  0.17923223645867E+02
     0.25259       1.12087  0.19327027107921E+02
     0.25259       1.12877  0.21074634731922E+02
     0.25259       1.13666  0.23255095844249E+02
     0.25259       1.14455  0.25971164083745E+02
     0.25259       1.15245  0.29339752128183E+02
     0.25259       1.16034  0.33490294907247E+02
     0.25259       1.16823  0.38558943370393E+02
     0.25259       1.17613  0.44674900265765E+02
     0.25259       1.18402  0.51932033087822E+02
     0.25259       1.19191  0.40000000000000E+11
     0.25259       1.19981  0.40000000000000E+11
     0.25259       1.20770  0.40000000000000E+11
     0.25259       1.21559  0.40000000000000E+11
     0.25259       1.22349  0.40000000000000E+11
     0.25259       1.23138  0.40000000000000E+11
     0.25259       1.23927  0.40000000000000E+11
     0.25259       1.24717  0.40000000000000E+11
     0.25259       1.25506  0.40000000000000E+11
     0.25259       1.26295  0.40000000000000E+11
     0.25259       1.27085  0.40000000000000E+11
     0.25259       1.27874  0.40000000000000E+11
     0.25259       1.28664  0.40000000000000E+11
     0.25259       1.29453  0.40000000000000E+11
     0.25259       1.30242  0.40000000000000E+11
     0.25259       1.31032  0.40000000000000E+11
     0.25259       1.31821  0.40000000000000E+11
     0.25259       1.32610  0.40000000000000E+11
     0.25259       1.33400  0.40000000000000E+11
     0.25259       1.34189  0.40000000000000E+11
     0.25259       1.34978  0.40000000000000E+11
     0.25259       1.35768  0.40000000000000E+11
     0.25259       1.36557  0.40000000000000E+11
     0.25259       1.37346  0.40000000000000E+11
     0.25259       1.38136  0.40000000000000E+11
     0.25259       1.38925  0.40000000000000E+11
     0.25259       1.39714  0.40000000000000E+11
     0.25259       1.40504  0.40000000000000E+11
     0.25259       1.41293  0.40000000000000E+11
     0.25259       1.42082  0.40000000000000E+11
     0.25259       1.42872  0.40000000000000E+11
     0.25259       1.43661  0.40000000000000E+11
     0.25259       1.44450  0.40000000000000E+11
     0.25259       1.45240  0.14575255991839E+03
     0.25259       1.46029  0.13974671320784E+03
     0.25259       1.46818  0.13600518835528E+03
     0.25259       1.47608  0.13469991978706E+03
     0.25259       1.48397  0.13591736856609E+03
     0.25259       1.49187  0.13967476052119E+03
     0.25259       1.49976  0.14591632689433E+03
     0.25259       1.50765  0.15448880992857E+03
     0.25259       1.51555  0.40000000000000E+11
     0.25259       1.52344  0.40000000000000E+11
     0.25259       1.53133  0.40000000000000E+11
     0.25259       1.53923  0.40000000000000E+11
     0.25259       1.54712  0.40000000000000E+11
     0.25259       1.55501  0.40000000000000E+11
     0.25259       1.56291  0.40000000000000E+11
     0.25259       1.57080  0.40000000000000E+11
     0.26048       0.00000  0.40000000000000E+11
     0.26048       0.00789  0.40000000000000E+11
     0.26048       0.01579  0.40000000000000E+11
     0.26048       0.02368  0.40000000000000E+11
     0.26048       0.03157  0.40000000000000E+11
     0.26048       0.03947  0.40000000000000E+11
     0.26048       0.04736  0.40000000000000E+11
     0.26048       0.05525  0.40000000000000E+11
     0.26048       0.06315  0.40000000000000E+11
     0.26048       0.07104  0.40000000000000E+11
     0.26048       0.07893  0.40000000000000E+11
     0.26048       0.08683  0.40000000000000E+11
     0.26048       0.09472  0.40000000000000E+11
     0.26048       0.10262  0.40000000000000E+11
     0.26048       0.11051  0.40000000000000E+11
     0.26048       0.11840  0.40000000000000E+11
     0.26048       0.12630  0.40000000000000E+11
     0.26048       0.13419  0.40000000000000E+11
     0.26048       0.14208  0.40000000000000E+11
     0.26048       0.14998  0.40000000000000E+11
     0.26048       0.15787  0.40000000000000E+11
     0.26048       0.16576  0.40000000000000E+11
     0.26048       0.17366  0.40000000000000E+11
     0.26048       0.18155  0.40000000000000E+11
     0.26048       0.18944  0.40000000000000E+11
     0.26048       0.19734  0.28495473166317E+02
     0.26048       0.20523  0.23297583488816E+02
     0.26048       0.21312  0.18947441810179E+02
     0.26048       0.22102  0.15364614051017E+02
     0.26048       0.22891  0.12444929607428E+02
     0.26048       0.23680  0.10082849896745E+02
     0.26048       0.24470  0.81814104811069E+01
     0.26048       0.25259  0.66559206915095E+01
     0.26048       0.26048  0.54345893896352E+01
     0.26048       0.26838  0.44577182541386E+01
     0.26048       0.27627  0.36763120723991E+01
     0.26048       0.28416  0.30505378497053E+01
     0.26048       0.29206  0.25482422799008E+01
     0.26048       0.29995  0.21436190608517E+01
     0.26048       0.30785  0.18160559082520E+01
     0.26048       0.31574  0.15491602699064E+01
     0.26048       0.32363  0.13299486062551E+01
     0.26048       0.33153  0.11481788584651E+01
     0.26048       0.33942  0.99580500246029E+00
     0.26048       0.34731  0.86653397142028E+00
     0.26048       0.35521  0.75546743075452E+00
     0.26048       0.36310  0.65881326348686E+00
     0.26048       0.37099  0.57365388474075E+00
     0.26048       0.37889  0.49776055256359E+00
     0.26048       0.38678  0.42944466406460E+00
     0.26048       0.39467  0.36743863417122E+00
     0.26048       0.40257  0.31080036416636E+00
     0.26048       0.41046  0.25883652682289E+00
     0.26048       0.41835  0.21104092753175E+00
     0.26048       0.42625  0.16704504934791E+00
     0.26048       0.43414  0.12657856195494E+00
     0.26048       0.44203  0.89438084829473E-01
     0.26048       0.44993  0.55462864995381E-01
     0.26048       0.45782  0.24516286215507E-01
     0.26048       0.46571  -.35277023740910E-02
     0.26048       0.47361  -.28794037268022E-01
     0.26048       0.48150  -.51412592350917E-01
     0.26048       0.48939  -.71521491476659E-01
     0.26048       0.49729  -.89268285442767E-01
     0.26048       0.50518  -.10480953796193E+00
     0.26048       0.51308  -.11830930106012E+00
     0.26048       0.52097  -.12993689134927E+00
     0.26048       0.52886  -.13986430710375E+00
     0.26048       0.53676  -.14826355509618E+00
     0.26048       0.54465  -.15530408881805E+00
     0.26048       0.55254  -.16115049860421E+00
     0.26048       0.56044  -.16596054110627E+00
     0.26048       0.56833  -.16988355146856E+00
     0.26048       0.57622  -.17305924663129E+00
     0.26048       0.58412  -.17561690196390E+00
     0.26048       0.59201  -.17767486501364E+00
     0.26048       0.59990  -.17934035836786E+00
     0.26048       0.60780  -.18070951718168E+00
     0.26048       0.61569  -.18186760452827E+00
     0.26048       0.62358  -.18288934818821E+00
     0.26048       0.63148  -.18383934474287E+00
     0.26048       0.63937  -.18477247997215E+00
     0.26048       0.64726  -.18573431783303E+00
     0.26048       0.65516  -.18676141311480E+00
     0.26048       0.66305  -.18788150475048E+00
     0.26048       0.67094  -.18911354732945E+00
     0.26048       0.67884  -.19046753728687E+00
     0.26048       0.68673  -.19194408726412E+00
     0.26048       0.69463  -.19353369698455E+00
     0.26048       0.70252  -.19521566141671E+00
     0.26048       0.71041  -.19695654674730E+00
     0.26048       0.71831  -.19870815150515E+00
     0.26048       0.72620  -.20040485383000E+00
     0.26048       0.73409  -.20196022618942E+00
     0.26048       0.74199  -.20326277575409E+00
     0.26048       0.74988  -.20417064230163E+00
     0.26048       0.75777  -.20450505644123E+00
     0.26048       0.76567  -.20404233020152E+00
     0.26048       0.77356  -.20250412149552E+00
     0.26048       0.78145  -.19954568676233E+00
     0.26048       0.78935  -.19474181695572E+00
     0.26048       0.79724  -.18757014804715E+00
     0.26048       0.80513  -.17739155836874E+00
     0.26048       0.81303  -.16342742524753E+00
     0.26048       0.82092  -.14473363085662E+00
     0.26048       0.82881  -.12017140558357E+00
     0.26048       0.83671  -.88375405386278E-01
     0.26048       0.84460  -.47719871011976E-01
     0.26048       0.85249  0.37156527954798E-02
     0.26048       0.86039  0.68178718105295E-01
     0.26048       0.86828  0.14827109999639E+00
     0.26048       0.87617  0.24696595062095E+00
     0.26048       0.88407  0.36760880312579E+00
     0.26048       0.89196  0.51389471352764E+00
     0.26048       0.89986  0.68981247188809E+00
     0.26048       0.90775  0.89954600448030E+00
     0.26048       0.91564  0.11473233574876E+01
     0.26048       0.92354  0.14372056844595E+01
     0.26048       0.93143  0.17728132235492E+01
     0.26048       0.93932  0.21569930383294E+01
     0.26048       0.94722  0.25914446362340E+01
     0.26048       0.95511  0.30763340283250E+01
     0.26048       0.96300  0.36099426780450E+01
     0.26048       0.97090  0.41884118658369E+01
     0.26048       0.97879  0.48056505686815E+01
     0.26048       0.98668  0.54534707425399E+01
     0.26048       0.99458  0.61219939272077E+01
     0.26048       1.00247  0.68003372573975E+01
     0.26048       1.01036  0.74775411836029E+01
     0.26048       1.01826  0.81436574922855E+01
     0.26048       1.02615  0.87908891892220E+01
     0.26048       1.03404  0.94146741122003E+01
     0.26048       1.04194  0.10014631953269E+02
     0.26048       1.04983  0.10595337906332E+02
     0.26048       1.05772  0.11166927798521E+02
     0.26048       1.06562  0.11745566701313E+02
     0.26048       1.07351  0.12353825654749E+02
     0.26048       1.08141  0.13021019701288E+02
     0.26048       1.08930  0.13783574914675E+02
     0.26048       1.09719  0.14685511264578E+02
     0.26048       1.10509  0.15779137196583E+02
     0.26048       1.11298  0.17126029576287E+02
     0.26048       1.12087  0.18798301134241E+02
     0.26048       1.12877  0.20880025141813E+02
     0.26048       1.13666  0.23468481218412E+02
     0.26048       1.14455  0.26674575561868E+02
     0.26048       1.15245  0.30621293752231E+02
     0.26048       1.16034  0.35438185397933E+02
     0.26048       1.16823  0.41248276700166E+02
     0.26048       1.17613  0.48140653200499E+02
     0.26048       1.18402  0.40000000000000E+11
     0.26048       1.19191  0.40000000000000E+11
     0.26048       1.19981  0.40000000000000E+11
     0.26048       1.20770  0.40000000000000E+11
     0.26048       1.21559  0.40000000000000E+11
     0.26048       1.22349  0.40000000000000E+11
     0.26048       1.23138  0.40000000000000E+11
     0.26048       1.23927  0.40000000000000E+11
     0.26048       1.24717  0.40000000000000E+11
     0.26048       1.25506  0.40000000000000E+11
     0.26048       1.26295  0.40000000000000E+11
     0.26048       1.27085  0.40000000000000E+11
     0.26048       1.27874  0.40000000000000E+11
     0.26048       1.28664  0.40000000000000E+11
     0.26048       1.29453  0.40000000000000E+11
     0.26048       1.30242  0.40000000000000E+11
     0.26048       1.31032  0.40000000000000E+11
     0.26048       1.31821  0.40000000000000E+11
     0.26048       1.32610  0.40000000000000E+11
     0.26048       1.33400  0.40000000000000E+11
     0.26048       1.34189  0.40000000000000E+11
     0.26048       1.34978  0.40000000000000E+11
     0.26048       1.35768  0.40000000000000E+11
     0.26048       1.36557  0.40000000000000E+11
     0.26048       1.37346  0.40000000000000E+11
     0.26048       1.38136  0.40000000000000E+11
     0.26048       1.38925  0.40000000000000E+11
     0.26048       1.39714  0.40000000000000E+11
     0.26048       1.40504  0.40000000000000E+11
     0.26048       1.41293  0.40000000000000E+11
     0.26048       1.42082  0.40000000000000E+11
     0.26048       1.42872  0.40000000000000E+11
     0.26048       1.43661  0.40000000000000E+11
     0.26048       1.44450  0.13926221017801E+03
     0.26048       1.45240  0.13337130416663E+03
     0.26048       1.46029  0.12964686304693E+03
     0.26048       1.46818  0.12825297347406E+03
     0.26048       1.47608  0.12927068746999E+03
     0.26048       1.48397  0.13271484564690E+03
     0.26048       1.49187  0.13853107380087E+03
     0.26048       1.49976  0.14657237341593E+03
     0.26048       1.50765  0.40000000000000E+11
     0.26048       1.51555  0.40000000000000E+11
     0.26048       1.52344  0.40000000000000E+11
     0.26048       1.53133  0.40000000000000E+11
     0.26048       1.53923  0.40000000000000E+11
     0.26048       1.54712  0.40000000000000E+11
     0.26048       1.55501  0.40000000000000E+11
     0.26048       1.56291  0.40000000000000E+11
     0.26048       1.57080  0.40000000000000E+11
     0.26838       0.00000  0.40000000000000E+11
     0.26838       0.00789  0.40000000000000E+11
     0.26838       0.01579  0.40000000000000E+11
     0.26838       0.02368  0.40000000000000E+11
     0.26838       0.03157  0.40000000000000E+11
     0.26838       0.03947  0.40000000000000E+11
     0.26838       0.04736  0.40000000000000E+11
     0.26838       0.05525  0.40000000000000E+11
     0.26838       0.06315  0.40000000000000E+11
     0.26838       0.07104  0.40000000000000E+11
     0.26838       0.07893  0.40000000000000E+11
     0.26838       0.08683  0.40000000000000E+11
     0.26838       0.09472  0.40000000000000E+11
     0.26838       0.10262  0.40000000000000E+11
     0.26838       0.11051  0.40000000000000E+11
     0.26838       0.11840  0.40000000000000E+11
     0.26838       0.12630  0.40000000000000E+11
     0.26838       0.13419  0.40000000000000E+11
     0.26838       0.14208  0.40000000000000E+11
     0.26838       0.14998  0.40000000000000E+11
     0.26838       0.15787  0.40000000000000E+11
     0.26838       0.16576  0.40000000000000E+11
     0.26838       0.17366  0.40000000000000E+11
     0.26838       0.18155  0.40000000000000E+11
     0.26838       0.18944  0.28347454878041E+02
     0.26838       0.19734  0.23194532518899E+02
     0.26838       0.20523  0.18876605143439E+02
     0.26838       0.21312  0.15316858362958E+02
     0.26838       0.22102  0.12413654513775E+02
     0.26838       0.22891  0.10063253830264E+02
     0.26838       0.23680  0.81699795376802E+01
     0.26838       0.24470  0.66500662665470E+01
     0.26838       0.25259  0.54323890177564E+01
     0.26838       0.26048  0.44577299943909E+01
     0.26838       0.26838  0.36774423042417E+01
     0.26838       0.27627  0.30519483319660E+01
     0.26838       0.28416  0.25492861940598E+01
     0.26838       0.29206  0.21437982971632E+01
     0.26838       0.29995  0.18149935529074E+01
     0.26838       0.30785  0.15465834519749E+01
     0.26838       0.31574  0.13256777968483E+01
     0.26838       0.32363  0.11421205278753E+01
     0.26838       0.33153  0.98794530807407E+00
     0.26838       0.33942  0.85693188780631E+00
     0.26838       0.34731  0.74424642400041E+00
     0.26838       0.35521  0.64615121781561E+00
     0.26838       0.36310  0.55977147386368E+00
     0.26838       0.37099  0.48290858655775E+00
     0.26838       0.37889  0.41389112845237E+00
     0.26838       0.38678  0.35145618343480E+00
     0.26838       0.39467  0.29465496369092E+00
     0.26838       0.40257  0.24277779002841E+00
     0.26838       0.41046  0.19529450530126E+00
     0.26838       0.41835  0.15180722979185E+00
     0.26838       0.42625  0.11201305597166E+00
     0.26838       0.43414  0.75674824086010E-01
     0.26838       0.44203  0.42598532575135E-01
     0.26838       0.44993  0.12616237715526E-01
     0.26838       0.45782  -.14426491987495E-01
     0.26838       0.46571  -.38679355491242E-01
     0.26838       0.47361  -.60293019928858E-01
     0.26838       0.48150  -.79422353136472E-01
     0.26838       0.48939  -.96227735108799E-01
     0.26838       0.49729  -.11087493572660E+00
     0.26838       0.50518  -.12353398580030E+00
     0.26838       0.51308  -.13437740636680E+00
     0.26838       0.52097  -.14357809808387E+00
     0.26838       0.52886  -.15130713042301E+00
     0.26838       0.53676  -.15773161143832E+00
     0.26838       0.54465  -.16301276524473E+00
     0.26838       0.55254  -.16730429749986E+00
     0.26838       0.56044  -.17075109002688E+00
     0.26838       0.56833  -.17348823446744E+00
     0.26838       0.57622  -.17564039120373E+00
     0.26838       0.58412  -.17732144301491E+00
     0.26838       0.59201  -.17863440206019E+00
     0.26838       0.59990  -.17967152271023E+00
     0.26838       0.60780  -.18051457036358E+00
     0.26838       0.61569  -.18123519663548E+00
     0.26838       0.62358  -.18189537325125E+00
     0.26838       0.63148  -.18254783981218E+00
     0.26838       0.63937  -.18323652366356E+00
     0.26838       0.64726  -.18399689284994E+00
     0.26838       0.65516  -.18485620517126E+00
     0.26838       0.66305  -.18583361732269E+00
     0.26838       0.67094  -.18694011774938E+00
     0.26838       0.67884  -.18817824494876E+00
     0.26838       0.68673  -.18954154931436E+00
     0.26838       0.69463  -.19101375104492E+00
     0.26838       0.70252  -.19256753896139E+00
     0.26838       0.71041  -.19416294509625E+00
     0.26838       0.71831  -.19574521748711E+00
     0.26838       0.72620  -.19724209859421E+00
     0.26838       0.73409  -.19856039914287E+00
     0.26838       0.74199  -.19958173709417E+00
     0.26838       0.74988  -.20015728926964E+00
     0.26838       0.75777  -.20010137970935E+00
     0.26838       0.76567  -.19918370556257E+00
     0.26838       0.77356  -.19711998052317E+00
     0.26838       0.78145  -.19356076110517E+00
     0.26838       0.78935  -.18807821767123E+00
     0.26838       0.79724  -.18015062754830E+00
     0.26838       0.80513  -.16914441204361E+00
     0.26838       0.81303  -.15429362630470E+00
     0.26838       0.82092  -.13467695812365E+00
     0.26838       0.82881  -.10919252019929E+00
     0.26838       0.83671  -.76531054559582E-01
     0.26838       0.84460  -.35148633862679E-01
     0.26838       0.85249  0.16759433830823E-01
     0.26838       0.86039  0.81280996708845E-01
     0.26838       0.86828  0.16080228429805E+00
     0.26838       0.87617  0.25801140528691E+00
     0.26838       0.88407  0.37588441039990E+00
     0.26838       0.89196  0.51764717548372E+00
     0.26838       0.89986  0.68670568774598E+00
     0.26838       0.90775  0.88653737747661E+00
     0.26838       0.91564  0.11205374028769E+01
     0.26838       0.92354  0.13918168073859E+01
     0.26838       0.93143  0.17029547335888E+01
     0.26838       0.93932  0.20557146900440E+01
     0.26838       0.94722  0.24507450537024E+01
     0.26838       0.95511  0.28872956121607E+01
     0.26838       0.96300  0.33629930637198E+01
     0.26838       0.97090  0.38737260417595E+01
     0.26838       0.97879  0.44136908688523E+01
     0.26838       0.98668  0.49756397507408E+01
     0.26838       0.99458  0.55513522767015E+01
     0.26838       1.00247  0.61323210731685E+01
     0.26838       1.01036  0.67106093968921E+01
     0.26838       1.01826  0.72798112422714E+01
     0.26838       1.02615  0.78360316713849E+01
     0.26838       1.03404  0.83788107724913E+01
     0.26838       1.04194  0.89119365516996E+01
     0.26838       1.04983  0.94441224607359E+01
     0.26838       1.05772  0.99895555848732E+01
     0.26838       1.06562  0.10568346965064E+02
     0.26838       1.07351  0.11206936271899E+02
     0.26838       1.08141  0.11938520845973E+02
     0.26838       1.08930  0.12803592195524E+02
     0.26838       1.09719  0.13850663431494E+02
     0.26838       1.10509  0.15137246300060E+02
     0.26838       1.11298  0.16731073041675E+02
     0.26838       1.12087  0.18711443174108E+02
     0.26838       1.12877  0.21170390510187E+02
     0.26838       1.13666  0.24213074484446E+02
     0.26838       1.14455  0.27956320164778E+02
     0.26838       1.15245  0.32523386504913E+02
     0.26838       1.16034  0.38031460392486E+02
     0.26838       1.16823  0.44565266393587E+02
     0.26838       1.17613  0.40000000000000E+11
     0.26838       1.18402  0.40000000000000E+11
     0.26838       1.19191  0.40000000000000E+11
     0.26838       1.19981  0.40000000000000E+11
     0.26838       1.20770  0.40000000000000E+11
     0.26838       1.21559  0.40000000000000E+11
     0.26838       1.22349  0.40000000000000E+11
     0.26838       1.23138  0.40000000000000E+11
     0.26838       1.23927  0.40000000000000E+11
     0.26838       1.24717  0.40000000000000E+11
     0.26838       1.25506  0.40000000000000E+11
     0.26838       1.26295  0.40000000000000E+11
     0.26838       1.27085  0.40000000000000E+11
     0.26838       1.27874  0.40000000000000E+11
     0.26838       1.28664  0.40000000000000E+11
     0.26838       1.29453  0.40000000000000E+11
     0.26838       1.30242  0.40000000000000E+11
     0.26838       1.31032  0.40000000000000E+11
     0.26838       1.31821  0.40000000000000E+11
     0.26838       1.32610  0.40000000000000E+11
     0.26838       1.33400  0.40000000000000E+11
     0.26838       1.34189  0.40000000000000E+11
     0.26838       1.34978  0.40000000000000E+11
     0.26838       1.35768  0.40000000000000E+11
     0.26838       1.36557  0.40000000000000E+11
     0.26838       1.37346  0.40000000000000E+11
     0.26838       1.38136  0.40000000000000E+11
     0.26838       1.38925  0.40000000000000E+11
     0.26838       1.39714  0.40000000000000E+11
     0.26838       1.40504  0.40000000000000E+11
     0.26838       1.41293  0.40000000000000E+11
     0.26838       1.42082  0.40000000000000E+11
     0.26838       1.42872  0.40000000000000E+11
     0.26838       1.43661  0.13279453675462E+03
     0.26838       1.44450  0.12702387276696E+03
     0.26838       1.45240  0.12331951512821E+03
     0.26838       1.46029  0.12183817966016E+03
     0.26838       1.46818  0.12265602088090E+03
     0.26838       1.47608  0.12578606034744E+03
     0.26838       1.48397  0.13117596114517E+03
     0.26838       1.49187  0.13868577201749E+03
     0.26838       1.49976  0.40000000000000E+11
     0.26838       1.50765  0.40000000000000E+11
     0.26838       1.51555  0.40000000000000E+11
     0.26838       1.52344  0.40000000000000E+11
     0.26838       1.53133  0.40000000000000E+11
     0.26838       1.53923  0.40000000000000E+11
     0.26838       1.54712  0.40000000000000E+11
     0.26838       1.55501  0.40000000000000E+11
     0.26838       1.56291  0.40000000000000E+11
     0.26838       1.57080  0.40000000000000E+11
     0.27627       0.00000  0.40000000000000E+11
     0.27627       0.00789  0.40000000000000E+11
     0.27627       0.01579  0.40000000000000E+11
     0.27627       0.02368  0.40000000000000E+11
     0.27627       0.03157  0.40000000000000E+11
     0.27627       0.03947  0.40000000000000E+11
     0.27627       0.04736  0.40000000000000E+11
     0.27627       0.05525  0.40000000000000E+11
     0.27627       0.06315  0.40000000000000E+11
     0.27627       0.07104  0.40000000000000E+11
     0.27627       0.07893  0.40000000000000E+11
     0.27627       0.08683  0.40000000000000E+11
     0.27627       0.09472  0.40000000000000E+11
     0.27627       0.10262  0.40000000000000E+11
     0.27627       0.11051  0.40000000000000E+11
     0.27627       0.11840  0.40000000000000E+11
     0.27627       0.12630  0.40000000000000E+11
     0.27627       0.13419  0.40000000000000E+11
     0.27627       0.14208  0.40000000000000E+11
     0.27627       0.14998  0.40000000000000E+11
     0.27627       0.15787  0.40000000000000E+11
     0.27627       0.16576  0.40000000000000E+11
     0.27627       0.17366  0.40000000000000E+11
     0.27627       0.18155  0.28166345348169E+02
     0.27627       0.18944  0.23065442741444E+02
     0.27627       0.19734  0.18785262625958E+02
     0.27627       0.20523  0.15252956487757E+02
     0.27627       0.21312  0.12369687691688E+02
     0.27627       0.22102  0.10033721779349E+02
     0.27627       0.22891  0.81508280561470E+01
     0.27627       0.23680  0.66382875036964E+01
     0.27627       0.24470  0.54257332983897E+01
     0.27627       0.25259  0.44544976619560E+01
     0.27627       0.26048  0.36763340058821E+01
     0.27627       0.26838  0.30519585251967E+01
     0.27627       0.27627  0.25496288172256E+01
     0.27627       0.28416  0.21438562949132E+01
     0.27627       0.29206  0.18142857820120E+01
     0.27627       0.29995  0.15447437634742E+01
     0.27627       0.30785  0.13224420502078E+01
     0.27627       0.31574  0.11373181104034E+01
     0.27627       0.32363  0.98149250257474E+00
     0.27627       0.33153  0.84882518517304E+00
     0.27627       0.33942  0.73455460223895E+00
     0.27627       0.34731  0.63500566724854E+00
     0.27627       0.35521  0.54735479717620E+00
     0.27627       0.36310  0.46944190868331E+00
     0.27627       0.37099  0.39962080011772E+00
     0.27627       0.37889  0.33664065894619E+00
     0.27627       0.38678  0.27955260110569E+00
     0.27627       0.39467  0.22763619433933E+00
     0.27627       0.40257  0.18034185100105E+00
     0.27627       0.41046  0.13724579444854E+00
     0.27627       0.41835  0.98015000981355E-01
     0.27627       0.42625  0.62380093493420E-01
     0.27627       0.43414  0.30114617484883E-01
     0.27627       0.44203  0.10194759349210E-02
     0.27627       0.44993  -.25088446504279E-01
     0.27627       0.45782  -.48384257858635E-01
     0.27627       0.46571  -.69040290490700E-01
     0.27627       0.47361  -.87229154722013E-01
     0.27627       0.48150  -.10312510591586E+00
     0.27627       0.48939  -.11690415428183E+00
     0.27627       0.49729  -.12874328914849E+00
     0.27627       0.50518  -.13881913362218E+00
     0.27627       0.51308  -.14730629066561E+00
     0.27627       0.52097  -.15437558836947E+00
     0.27627       0.52886  -.16019238190374E+00
     0.27627       0.53676  -.16491502377274E+00
     0.27627       0.54465  -.16869357375640E+00
     0.27627       0.55254  -.17166878604736E+00
     0.27627       0.56044  -.17397138385064E+00
     0.27627       0.56833  -.17572161090732E+00
     0.27627       0.57622  -.17702903449701E+00
     0.27627       0.58412  -.17799256468575E+00
     0.27627       0.59201  -.17870064901141E+00
     0.27627       0.59990  -.17923159949942E+00
     0.27627       0.60780  -.17965400898027E+00
     0.27627       0.61569  -.18002721532168E+00
     0.27627       0.62358  -.18040177469164E+00
     0.27627       0.63148  -.18081990775213E+00
     0.27627       0.63937  -.18131588527707E+00
     0.27627       0.64726  -.18191632172639E+00
     0.27627       0.65516  -.18264034650773E+00
     0.27627       0.66305  -.18349962279397E+00
     0.27627       0.67094  -.18449818266561E+00
     0.27627       0.67884  -.18563204485744E+00
     0.27627       0.68673  -.18688857737572E+00
     0.27627       0.69463  -.18824556158467E+00
     0.27627       0.70252  -.18966990691509E+00
     0.27627       0.71041  -.19111595601439E+00
     0.27627       0.71831  -.19252330885757E+00
     0.27627       0.72620  -.19381408106153E+00
     0.27627       0.73409  -.19488949649701E+00
     0.27627       0.74199  -.19562569757736E+00
     0.27627       0.74988  -.19586863893270E+00
     0.27627       0.75777  -.19542791261875E+00
     0.27627       0.76567  -.19406933729460E+00
     0.27627       0.77356  -.19150613257847E+00
     0.27627       0.78145  -.18738849694822E+00
     0.27627       0.78935  -.18129141860083E+00
     0.27627       0.79724  -.17270058116853E+00
     0.27627       0.80513  -.16099629009086E+00
     0.27627       0.81303  -.14543545349096E+00
     0.27627       0.82092  -.12513181913186E+00
     0.27627       0.82881  -.99034914337913E-01
     0.27627       0.83671  -.65908477694796E-01
     0.27627       0.84460  -.24309627518046E-01
     0.27627       0.85249  0.27429405639263E-01
     0.27627       0.86039  0.91214447559511E-01
     0.27627       0.86828  0.16919410543954E+00
     0.27627       0.87617  0.26375185181190E+00
     0.27627       0.88407  0.37748048271392E+00
     0.27627       0.89196  0.51313342073926E+00
     0.27627       0.89986  0.67354728456700E+00
     0.27627       0.90775  0.86153092318755E+00
     0.27627       0.91564  0.10797180967351E+01
     0.27627       0.92354  0.13303845473507E+01
     0.27627       0.93143  0.16152355916955E+01
     0.27627       0.93932  0.19351775460843E+01
     0.27627       0.94722  0.22900947517452E+01
     0.27627       0.95511  0.26786625385246E+01
     0.27627       0.96300  0.30982332883573E+01
     0.27627       0.97090  0.35448354676775E+01
     0.27627       0.97879  0.40133217556490E+01
     0.27627       0.98668  0.44976907671405E+01
     0.27627       0.99458  0.49915877935086E+01
     0.27627       1.00247  0.54889663995962E+01
     0.27627       1.01036  0.59848698132387E+01
     0.27627       1.01826  0.64762748720690E+01
     0.27627       1.02615  0.69629365758095E+01
     0.27627       1.03404  0.74481795066866E+01
     0.27627       1.04194  0.79396012702848E+01
     0.27627       1.04983  0.84496780501190E+01
     0.27627       1.05772  0.89962886559480E+01
     0.27627       1.06562  0.96031977729886E+01
     0.27627       1.07351  0.10300559127263E+02
     0.27627       1.08141  0.11125511670616E+02
     0.27627       1.08930  0.12122940780878E+02
     0.27627       1.09719  0.13346453259367E+02
     0.27627       1.10509  0.14859559010674E+02
     0.27627       1.11298  0.16736950603766E+02
     0.27627       1.12087  0.19065604079750E+02
     0.27627       1.12877  0.21945150824321E+02
     0.27627       1.13666  0.25486508273980E+02
     0.27627       1.14455  0.29806933345553E+02
     0.27627       1.15245  0.35018114796822E+02
     0.27627       1.16034  0.41200883459229E+02
     0.27627       1.16823  0.40000000000000E+11
     0.27627       1.17613  0.40000000000000E+11
     0.27627       1.18402  0.40000000000000E+11
     0.27627       1.19191  0.40000000000000E+11
     0.27627       1.19981  0.40000000000000E+11
     0.27627       1.20770  0.40000000000000E+11
     0.27627       1.21559  0.40000000000000E+11
     0.27627       1.22349  0.40000000000000E+11
     0.27627       1.23138  0.40000000000000E+11
     0.27627       1.23927  0.40000000000000E+11
     0.27627       1.24717  0.40000000000000E+11
     0.27627       1.25506  0.40000000000000E+11
     0.27627       1.26295  0.40000000000000E+11
     0.27627       1.27085  0.40000000000000E+11
     0.27627       1.27874  0.40000000000000E+11
     0.27627       1.28664  0.40000000000000E+11
     0.27627       1.29453  0.40000000000000E+11
     0.27627       1.30242  0.40000000000000E+11
     0.27627       1.31032  0.40000000000000E+11
     0.27627       1.31821  0.40000000000000E+11
     0.27627       1.32610  0.40000000000000E+11
     0.27627       1.33400  0.40000000000000E+11
     0.27627       1.34189  0.40000000000000E+11
     0.27627       1.34978  0.40000000000000E+11
     0.27627       1.35768  0.40000000000000E+11
     0.27627       1.36557  0.40000000000000E+11
     0.27627       1.37346  0.40000000000000E+11
     0.27627       1.38136  0.40000000000000E+11
     0.27627       1.38925  0.40000000000000E+11
     0.27627       1.39714  0.40000000000000E+11
     0.27627       1.40504  0.40000000000000E+11
     0.27627       1.41293  0.40000000000000E+11
     0.27627       1.42082  0.40000000000000E+11
     0.27627       1.42872  0.12637460461707E+03
     0.27627       1.43661  0.12072905192829E+03
     0.27627       1.44450  0.11704823940487E+03
     0.27627       1.45240  0.11548196875607E+03
     0.27627       1.46029  0.11610197031746E+03
     0.27627       1.46818  0.11891995838926E+03
     0.27627       1.47608  0.12388621431964E+03
     0.27627       1.48397  0.13086856773899E+03
     0.27627       1.49187  0.40000000000000E+11
     0.27627       1.49976  0.40000000000000E+11
     0.27627       1.50765  0.40000000000000E+11
     0.27627       1.51555  0.40000000000000E+11
     0.27627       1.52344  0.40000000000000E+11
     0.27627       1.53133  0.40000000000000E+11
     0.27627       1.53923  0.40000000000000E+11
     0.27627       1.54712  0.40000000000000E+11
     0.27627       1.55501  0.40000000000000E+11
     0.27627       1.56291  0.40000000000000E+11
     0.27627       1.57080  0.40000000000000E+11
     0.28416       0.00000  0.40000000000000E+11
     0.28416       0.00789  0.40000000000000E+11
     0.28416       0.01579  0.40000000000000E+11
     0.28416       0.02368  0.40000000000000E+11
     0.28416       0.03157  0.40000000000000E+11
     0.28416       0.03947  0.40000000000000E+11
     0.28416       0.04736  0.40000000000000E+11
     0.28416       0.05525  0.40000000000000E+11
     0.28416       0.06315  0.40000000000000E+11
     0.28416       0.07104  0.40000000000000E+11
     0.28416       0.07893  0.40000000000000E+11
     0.28416       0.08683  0.40000000000000E+11
     0.28416       0.09472  0.40000000000000E+11
     0.28416       0.10262  0.40000000000000E+11
     0.28416       0.11051  0.40000000000000E+11
     0.28416       0.11840  0.40000000000000E+11
     0.28416       0.12630  0.40000000000000E+11
     0.28416       0.13419  0.40000000000000E+11
     0.28416       0.14208  0.40000000000000E+11
     0.28416       0.14998  0.40000000000000E+11
     0.28416       0.15787  0.40000000000000E+11
     0.28416       0.16576  0.40000000000000E+11
     0.28416       0.17366  0.27952069643996E+02
     0.28416       0.18155  0.22910161476437E+02
     0.28416       0.18944  0.18673237448717E+02
     0.28416       0.19734  0.15172731507288E+02
     0.28416       0.20523  0.12312862819604E+02
     0.28416       0.21312  0.99941030518574E+01
     0.28416       0.22102  0.81238238922196E+01
     0.28416       0.22891  0.66204732025445E+01
     0.28416       0.23680  0.54145344831927E+01
     0.28416       0.24470  0.44479597435466E+01
     0.28416       0.25259  0.36729548797235E+01
     0.28416       0.26048  0.30505683211395E+01
     0.28416       0.26838  0.25493049252417E+01
     0.28416       0.27627  0.21438648328645E+01
     0.28416       0.28416  0.18140426359905E+01
     0.28416       0.29206  0.15437896706388E+01
     0.28416       0.29995  0.13204271749342E+01
     0.28416       0.30785  0.11339923765175E+01
     0.28416       0.31574  0.97669870286831E+00
     0.28416       0.32363  0.84249264303004E+00
     0.28416       0.33153  0.72669190560567E+00
     0.28416       0.33942  0.62569169648533E+00
     0.28416       0.34731  0.53672787787705E+00
     0.28416       0.35521  0.45768739641792E+00
     0.28416       0.36310  0.38695772155244E+00
     0.28416       0.37099  0.32330819006103E+00
     0.28416       0.37889  0.26579717562214E+00
     0.28416       0.38678  0.21369993597584E+00
     0.28416       0.39467  0.16645285087549E+00
     0.28416       0.40257  0.12361054894122E+00
     0.28416       0.41046  0.84813119257022E-01
     0.28416       0.41835  0.49761202562066E-01
     0.28416       0.42625  0.18197251358014E-01
     0.28416       0.43414  -.10108359676633E-01
     0.28416       0.44203  -.35367392380748E-01
     0.28416       0.44993  -.57780771336143E-01
     0.28416       0.45782  -.77543216272244E-01
     0.28416       0.46571  -.94846004030806E-01
     0.28416       0.47361  -.10987829815873E+00
     0.28416       0.48150  -.12282741744972E+00
     0.28416       0.48939  -.13387835860489E+00
     0.28416       0.49729  -.14321283775766E+00
     0.28416       0.50518  -.15100806850197E+00
     0.28416       0.51308  -.15743544958759E+00
     0.28416       0.52097  -.16265929392041E+00
     0.28416       0.52886  -.16683569269069E+00
     0.28416       0.53676  -.17011157513740E+00
     0.28416       0.54465  -.17262399621989E+00
     0.28416       0.55254  -.17449966156017E+00
     0.28416       0.56044  -.17585468135753E+00
     0.28416       0.56833  -.17679453218447E+00
     0.28416       0.57622  -.17741419706803E+00
     0.28416       0.58412  -.17779844933031E+00
     0.28416       0.59201  -.17802224355152E+00
     0.28416       0.59990  -.17815117698553E+00
     0.28416       0.60780  -.17824198612060E+00
     0.28416       0.61569  -.17834304524004E+00
     0.28416       0.62358  -.17849483630015E+00
     0.28416       0.63148  -.17873036180329E+00
     0.28416       0.63937  -.17907547428649E+00
     0.28416       0.64726  -.17954909732989E+00
     0.28416       0.65516  -.18016331343165E+00
     0.28416       0.66305  -.18092329355398E+00
     0.28416       0.67094  -.18182704150812E+00
     0.28416       0.67884  -.18286492351542E+00
     0.28416       0.68673  -.18401894916935E+00
     0.28416       0.69463  -.18526176454970E+00
     0.28416       0.70252  -.18655531133205E+00
     0.28416       0.71041  -.18784909734807E+00
     0.28416       0.71831  -.18907801418446E+00
     0.28416       0.72620  -.19015962614679E+00
     0.28416       0.73409  -.19099084248583E+00
     0.28416       0.74199  -.19144387163993E+00
     0.28416       0.74988  -.19136134317000E+00
     0.28416       0.75777  -.19055047131859E+00
     0.28416       0.76567  -.18877612564506E+00
     0.28416       0.77356  -.18575267181107E+00
     0.28416       0.78145  -.18113445333238E+00
     0.28416       0.78935  -.17450480846447E+00
     0.28416       0.79724  -.16536356261969E+00
     0.28416       0.80513  -.15311301507545E+00
     0.28416       0.81303  -.13704256051459E+00
     0.28416       0.82092  -.11631226416136E+00
     0.28416       0.82881  -.89935957801499E-01
     0.28416       0.83671  -.56764755744226E-01
     0.28416       0.84460  -.15472313734826E-01
     0.28416       0.85249  0.35456329865255E-01
     0.28416       0.86039  0.97729898063747E-01
     0.28416       0.86828  0.17324694161722E+00
     0.28416       0.87617  0.26407917307761E+00
     0.28416       0.88407  0.37243798137336E+00
     0.28416       0.89196  0.50061994241502E+00
     0.28416       0.89986  0.65092760880184E+00
     0.28416       0.90775  0.82556316390579E+00
     0.28416       0.91564  0.10264949333628E+01
     0.28416       0.92354  0.12553004626048E+01
     0.28416       0.93143  0.15129949223726E+01
     0.28416       0.93932  0.17998597250861E+01
     0.28416       0.94722  0.21152927328151E+01
     0.28416       0.95511  0.24577071429214E+01
     0.28416       0.96300  0.28245094805153E+01
     0.28416       0.97090  0.32121864211537E+01
     0.28416       0.97879  0.36165241118802E+01
     0.28416       0.98668  0.40329719666267E+01
     0.28416       0.99458  0.44571468344497E+01
     0.28416       1.00247  0.48854558770203E+01
     0.28416       1.01036  0.53158014572477E+01
     0.28416       1.01826  0.57483228101453E+01
     0.28416       1.02615  0.61861298468569E+01
     0.28416       1.03404  0.66359944929170E+01
     0.28416       1.04194  0.71089826287549E+01
     0.28416       1.04983  0.76210317467509E+01
     0.28416       1.05772  0.81935021983852E+01
     0.28416       1.06562  0.88537496447057E+01
     0.28416       1.07351  0.96357788424562E+01
     0.28416       1.08141  0.10581038818911E+02
     0.28416       1.08930  0.11739399763334E+02
     0.28416       1.09719  0.13170303430503E+02
     0.28416       1.10509  0.14943988663720E+02
     0.28416       1.11298  0.17142540526365E+02
     0.28416       1.12087  0.19860254899937E+02
     0.28416       1.12877  0.23202368111384E+02
     0.28416       1.13666  0.27280404452196E+02
     0.28416       1.14455  0.32200893648104E+02
     0.28416       1.15245  0.38041267753803E+02
     0.28416       1.16034  0.40000000000000E+11
     0.28416       1.16823  0.40000000000000E+11
     0.28416       1.17613  0.40000000000000E+11
     0.28416       1.18402  0.40000000000000E+11
     0.28416       1.19191  0.40000000000000E+11
     0.28416       1.19981  0.40000000000000E+11
     0.28416       1.20770  0.40000000000000E+11
     0.28416       1.21559  0.40000000000000E+11
     0.28416       1.22349  0.40000000000000E+11
     0.28416       1.23138  0.40000000000000E+11
     0.28416       1.23927  0.40000000000000E+11
     0.28416       1.24717  0.40000000000000E+11
     0.28416       1.25506  0.40000000000000E+11
     0.28416       1.26295  0.40000000000000E+11
     0.28416       1.27085  0.40000000000000E+11
     0.28416       1.27874  0.40000000000000E+11
     0.28416       1.28664  0.40000000000000E+11
     0.28416       1.29453  0.40000000000000E+11
     0.28416       1.30242  0.40000000000000E+11
     0.28416       1.31032  0.40000000000000E+11
     0.28416       1.31821  0.40000000000000E+11
     0.28416       1.32610  0.40000000000000E+11
     0.28416       1.33400  0.40000000000000E+11
     0.28416       1.34189  0.40000000000000E+11
     0.28416       1.34978  0.40000000000000E+11
     0.28416       1.35768  0.40000000000000E+11
     0.28416       1.36557  0.40000000000000E+11
     0.28416       1.37346  0.40000000000000E+11
     0.28416       1.38136  0.40000000000000E+11
     0.28416       1.38925  0.40000000000000E+11
     0.28416       1.39714  0.40000000000000E+11
     0.28416       1.40504  0.40000000000000E+11
     0.28416       1.41293  0.40000000000000E+11
     0.28416       1.42082  0.12002636654310E+03
     0.28416       1.42872  0.11451035547557E+03
     0.28416       1.43661  0.11085695252413E+03
     0.28416       1.44450  0.10920948442867E+03
     0.28416       1.45240  0.10963569356917E+03
     0.28416       1.46029  0.11214644117553E+03
     0.28416       1.46818  0.11669513572361E+03
     0.28416       1.47608  0.12315804569190E+03
     0.28416       1.48397  0.40000000000000E+11
     0.28416       1.49187  0.40000000000000E+11
     0.28416       1.49976  0.40000000000000E+11
     0.28416       1.50765  0.40000000000000E+11
     0.28416       1.51555  0.40000000000000E+11
     0.28416       1.52344  0.40000000000000E+11
     0.28416       1.53133  0.40000000000000E+11
     0.28416       1.53923  0.40000000000000E+11
     0.28416       1.54712  0.40000000000000E+11
     0.28416       1.55501  0.40000000000000E+11
     0.28416       1.56291  0.40000000000000E+11
     0.28416       1.57080  0.40000000000000E+11
     0.29206       0.00000  0.40000000000000E+11
     0.29206       0.00789  0.40000000000000E+11
     0.29206       0.01579  0.40000000000000E+11
     0.29206       0.02368  0.40000000000000E+11
     0.29206       0.03157  0.40000000000000E+11
     0.29206       0.03947  0.40000000000000E+11
     0.29206       0.04736  0.40000000000000E+11
     0.29206       0.05525  0.40000000000000E+11
     0.29206       0.06315  0.40000000000000E+11
     0.29206       0.07104  0.40000000000000E+11
     0.29206       0.07893  0.40000000000000E+11
     0.29206       0.08683  0.40000000000000E+11
     0.29206       0.09472  0.40000000000000E+11
     0.29206       0.10262  0.40000000000000E+11
     0.29206       0.11051  0.40000000000000E+11
     0.29206       0.11840  0.40000000000000E+11
     0.29206       0.12630  0.40000000000000E+11
     0.29206       0.13419  0.40000000000000E+11
     0.29206       0.14208  0.40000000000000E+11
     0.29206       0.14998  0.40000000000000E+11
     0.29206       0.15787  0.40000000000000E+11
     0.29206       0.16576  0.27704575108779E+02
     0.29206       0.17366  0.22728532798265E+02
     0.29206       0.18155  0.18540334667228E+02
     0.29206       0.18944  0.15075978802623E+02
     0.29206       0.19734  0.12242978939364E+02
     0.29206       0.20523  0.99442066414940E+01
     0.29206       0.21312  0.80887894929819E+01
     0.29206       0.22102  0.65964619443297E+01
     0.29206       0.22891  0.53986499920471E+01
     0.29206       0.23680  0.44379955095299E+01
     0.29206       0.24470  0.36672093608017E+01
     0.29206       0.25259  0.30477107732064E+01
     0.29206       0.26048  0.25482795297576E+01
     0.29206       0.26838  0.21438238067677E+01
     0.29206       0.27627  0.18143010983858E+01
     0.29206       0.28416  0.15437964490614E+01
     0.29206       0.29206  0.13197467339183E+01
     0.29206       0.29995  0.11322938498528E+01
     0.29206       0.30785  0.97374874515915E+00
     0.29206       0.31574  0.83814955392579E+00
     0.29206       0.32363  0.72089923073980E+00
     0.29206       0.33153  0.61847024152882E+00
     0.29206       0.33942  0.52816573560974E+00
     0.29206       0.34731  0.44792813121079E+00
     0.29206       0.35521  0.37618724597526E+00
     0.29206       0.36310  0.31174109168272E+00
     0.29206       0.37099  0.25366331848191E+00
     0.29206       0.37889  0.20123209874507E+00
     0.29206       0.38678  0.15387601100626E+00
     0.29206       0.39467  0.11113322031207E+00
     0.29206       0.40257  0.72620937267562E-01
     0.29206       0.41046  0.38012754405471E-01
     0.29206       0.41835  0.70219894512591E-02
     0.29206       0.42625  -.20610397019313E-01
     0.29206       0.43414  -.45124395756804E-01
     0.29206       0.44203  -.66746877656867E-01
     0.29206       0.44993  -.85695485994538E-01
     0.29206       0.45782  -.10218098092375E+00
     0.29206       0.46571  -.11640842457004E+00
     0.29206       0.47361  -.12857752134995E+00
     0.29206       0.48150  -.13888237158004E+00
     0.29206       0.48939  -.14751085024002E+00
     0.29206       0.49729  -.15464378275989E+00
     0.29206       0.50518  -.16045405373423E+00
     0.29206       0.51308  -.16510575171277E+00
     0.29206       0.52097  -.16875342363952E+00
     0.29206       0.52886  -.17154148642147E+00
     0.29206       0.53676  -.17360382084532E+00
     0.29206       0.54465  -.17506355483041E+00
     0.29206       0.55254  -.17603302879981E+00
     0.29206       0.56044  -.17661392554944E+00
     0.29206       0.56833  -.17689753999599E+00
     0.29206       0.57622  -.17696516007613E+00
     0.29206       0.58412  -.17688852827490E+00
     0.29206       0.59201  -.17673035320319E+00
     0.29206       0.59990  -.17654484177431E+00
     0.29206       0.60780  -.17637822436320E+00
     0.29206       0.61569  -.17626924745463E+00
     0.29206       0.62358  -.17624961036344E+00
     0.29206       0.63148  -.17634432437583E+00
     0.29206       0.63937  -.17657197391575E+00
     0.29206       0.64726  -.17694485993389E+00
     0.29206       0.65516  -.17746900554003E+00
     0.29206       0.66305  -.17814400286569E+00
     0.29206       0.67094  -.17896267818947E+00
     0.29206       0.67884  -.17991054942248E+00
     0.29206       0.68673  -.18096504608712E+00
     0.29206       0.69463  -.18209445688749E+00
     0.29206       0.70252  -.18325656383788E+00
     0.29206       0.71041  -.18439691469458E+00
     0.29206       0.71831  -.18544667719458E+00
     0.29206       0.72620  -.18632000950609E+00
     0.29206       0.73409  -.18691087166755E+00
     0.29206       0.74199  -.18708919319456E+00
     0.29206       0.74988  -.18669630337398E+00
     0.29206       0.75777  -.18553952442734E+00
     0.29206       0.76567  -.18338582574946E+00
     0.29206       0.77356  -.17995444269455E+00
     0.29206       0.78145  -.17490837984544E+00
     0.29206       0.78935  -.16784475158766E+00
     0.29206       0.79724  -.15828396878964E+00
     0.29206       0.80513  -.14565786760366E+00
     0.29206       0.81303  -.12929700425942E+00
     0.29206       0.82092  -.10841751828765E+00
     0.29206       0.82881  -.82108205362101E-01
     0.29206       0.83671  -.49318746646459E-01
     0.29206       0.84460  -.88504149081736E-02
     0.29206       0.85249  0.40648991319606E-01
     0.29206       0.86039  0.10068377258997E+00
     0.29206       0.86828  0.17289985856644E+00
     0.29206       0.87617  0.25906225262363E+00
     0.29206       0.88407  0.36101728917227E+00
     0.29206       0.89196  0.48063687640497E+00
     0.29206       0.89986  0.61974274824096E+00
     0.29206       0.90775  0.78001037434464E+00
     0.29206       0.91564  0.96285473637681E+00
     0.29206       0.92354  0.11693037284091E+01
     0.29206       0.93143  0.13998693480211E+01
     0.29206       0.93932  0.16544317077745E+01
     0.29206       0.94722  0.19321554847426E+01
     0.29206       0.95511  0.22314617069519E+01
     0.29206       0.96300  0.25500785623469E+01
     0.29206       0.97090  0.28851921537245E+01
     0.29206       0.97879  0.32337112880246E+01
     0.29206       0.98668  0.35926498795269E+01
     0.29206       0.99458  0.39596178969842E+01
     0.29206       1.00247  0.43333995180964E+01
     0.29206       1.01036  0.47145882277784E+01
     0.29206       1.01826  0.51062455672075E+01
     0.29206       1.02615  0.55145544760944E+01
     0.29206       1.03404  0.59494494280846E+01
     0.29206       1.04194  0.64252220642815E+01
     0.29206       1.04983  0.69611198800595E+01
     0.29206       1.05772  0.75819730644720E+01
     0.29206       1.06562  0.83188965295398E+01
     0.29206       1.07351  0.92101153515776E+01
     0.29206       1.08141  0.10301945864163E+02
     0.29206       1.08930  0.11649922980585E+02
     0.29206       1.09719  0.13319984365658E+02
     0.29206       1.10509  0.15389482366376E+02
     0.29206       1.11298  0.17947554671270E+02
     0.29206       1.12087  0.21093964181746E+02
     0.29206       1.12877  0.24934754796470E+02
     0.29206       1.13666  0.29571627790043E+02
     0.29206       1.14455  0.35079119293497E+02
     0.29206       1.15245  0.40000000000000E+11
     0.29206       1.16034  0.40000000000000E+11
     0.29206       1.16823  0.40000000000000E+11
     0.29206       1.17613  0.40000000000000E+11
     0.29206       1.18402  0.40000000000000E+11
     0.29206       1.19191  0.40000000000000E+11
     0.29206       1.19981  0.40000000000000E+11
     0.29206       1.20770  0.40000000000000E+11
     0.29206       1.21559  0.40000000000000E+11
     0.29206       1.22349  0.40000000000000E+11
     0.29206       1.23138  0.40000000000000E+11
     0.29206       1.23927  0.40000000000000E+11
     0.29206       1.24717  0.40000000000000E+11
     0.29206       1.25506  0.40000000000000E+11
     0.29206       1.26295  0.40000000000000E+11
     0.29206       1.27085  0.40000000000000E+11
     0.29206       1.27874  0.40000000000000E+11
     0.29206       1.28664  0.40000000000000E+11
     0.29206       1.29453  0.40000000000000E+11
     0.29206       1.30242  0.40000000000000E+11
     0.29206       1.31032  0.40000000000000E+11
     0.29206       1.31821  0.40000000000000E+11
     0.29206       1.32610  0.40000000000000E+11
     0.29206       1.33400  0.40000000000000E+11
     0.29206       1.34189  0.40000000000000E+11
     0.29206       1.34978  0.40000000000000E+11
     0.29206       1.35768  0.40000000000000E+11
     0.29206       1.36557  0.40000000000000E+11
     0.29206       1.37346  0.40000000000000E+11
     0.29206       1.38136  0.40000000000000E+11
     0.29206       1.38925  0.40000000000000E+11
     0.29206       1.39714  0.40000000000000E+11
     0.29206       1.40504  0.40000000000000E+11
     0.29206       1.41293  0.11377246313465E+03
     0.29206       1.42082  0.10838999004116E+03
     0.29206       1.42872  0.10476820712244E+03
     0.29206       1.43661  0.10304438706800E+03
     0.29206       1.44450  0.10328268358659E+03
     0.29206       1.45240  0.10549349888770E+03
     0.29206       1.46029  0.10963379658067E+03
     0.29206       1.46818  0.11558884611246E+03
     0.29206       1.47608  0.40000000000000E+11
     0.29206       1.48397  0.40000000000000E+11
     0.29206       1.49187  0.40000000000000E+11
     0.29206       1.49976  0.40000000000000E+11
     0.29206       1.50765  0.40000000000000E+11
     0.29206       1.51555  0.40000000000000E+11
     0.29206       1.52344  0.40000000000000E+11
     0.29206       1.53133  0.40000000000000E+11
     0.29206       1.53923  0.40000000000000E+11
     0.29206       1.54712  0.40000000000000E+11
     0.29206       1.55501  0.40000000000000E+11
     0.29206       1.56291  0.40000000000000E+11
     0.29206       1.57080  0.40000000000000E+11
     0.29995       0.00000  0.40000000000000E+11
     0.29995       0.00789  0.40000000000000E+11
     0.29995       0.01579  0.40000000000000E+11
     0.29995       0.02368  0.40000000000000E+11
     0.29995       0.03157  0.40000000000000E+11
     0.29995       0.03947  0.40000000000000E+11
     0.29995       0.04736  0.40000000000000E+11
     0.29995       0.05525  0.40000000000000E+11
     0.29995       0.06315  0.40000000000000E+11
     0.29995       0.07104  0.40000000000000E+11
     0.29995       0.07893  0.40000000000000E+11
     0.29995       0.08683  0.40000000000000E+11
     0.29995       0.09472  0.40000000000000E+11
     0.29995       0.10262  0.40000000000000E+11
     0.29995       0.11051  0.40000000000000E+11
     0.29995       0.11840  0.40000000000000E+11
     0.29995       0.12630  0.40000000000000E+11
     0.29995       0.13419  0.40000000000000E+11
     0.29995       0.14208  0.40000000000000E+11
     0.29995       0.14998  0.40000000000000E+11
     0.29995       0.15787  0.27423847033716E+02
     0.29995       0.16576  0.22520410902490E+02
     0.29995       0.17366  0.18386352805752E+02
     0.29995       0.18155  0.14962476262322E+02
     0.29995       0.18944  0.12159809507462E+02
     0.29995       0.19734  0.98838092661343E+01
     0.29995       0.20523  0.80455089964185E+01
     0.29995       0.21312  0.65660482762409E+01
     0.29995       0.22102  0.53778876702082E+01
     0.29995       0.22891  0.44244293086919E+01
     0.29995       0.23680  0.36589419013083E+01
     0.29995       0.24470  0.30432543208384E+01
     0.29995       0.25259  0.25464490013405E+01
     0.29995       0.26048  0.21436612298375E+01
     0.29995       0.26838  0.18150239816409E+01
     0.29995       0.27627  0.15447639989770E+01
     0.29995       0.28416  0.13204388724857E+01
     0.29995       0.29206  0.11322987689818E+01
     0.29995       0.29995  0.97275543227157E+00
     0.29995       0.30785  0.83594242965035E+00
     0.29995       0.31574  0.71735277885928E+00
     0.29995       0.32363  0.61354226027174E+00
     0.29995       0.33153  0.52188854710358E+00
     0.29995       0.33942  0.44039769527569E+00
     0.29995       0.34731  0.36755058955277E+00
     0.29995       0.35521  0.30218276202243E+00
     0.29995       0.36310  0.24339169752639E+00
     0.29995       0.37099  0.19046640023550E+00
     0.29995       0.37889  0.14283465722485E+00
     0.29995       0.38678  0.10002410443487E+00
     0.29995       0.39467  0.61633860584200E-01
     0.29995       0.40257  0.27314118575536E-01
     0.29995       0.41046  -.32483540362279E-02
     0.29995       0.41835  -.30340371855197E-01
     0.29995       0.42625  -.54229317665164E-01
     0.29995       0.43414  -.75167820965307E-01
     0.29995       0.44203  -.93396760428499E-01
     0.29995       0.44993  -.10914705336580E+00
     0.29995       0.45782  -.12264057613509E+00
     0.29995       0.46571  -.13409047595209E+00
     0.29995       0.47361  -.14370107540987E+00
     0.29995       0.48150  -.15166752753482E+00
     0.29995       0.48939  -.15817534539048E+00
     0.29995       0.49729  -.16339990231431E+00
     0.29995       0.50518  -.16750597475900E+00
     0.29995       0.51308  -.17064737847929E+00
     0.29995       0.52097  -.17296673018602E+00
     0.29995       0.52886  -.17459535082354E+00
     0.29995       0.53676  -.17565331341632E+00
     0.29995       0.54465  -.17624962801326E+00
     0.29995       0.55254  -.17648254853910E+00
     0.29995       0.56044  -.17643998112483E+00
     0.29995       0.56833  -.17619997040181E+00
     0.29995       0.57622  -.17583123892350E+00
     0.29995       0.58412  -.17539375490397E+00
     0.29995       0.59201  -.17493930443110E+00
     0.29995       0.59990  -.17451204585045E+00
     0.29995       0.60780  -.17414902580081E+00
     0.29995       0.61569  -.17388063814616E+00
     0.29995       0.62358  -.17373100858025E+00
     0.29995       0.63148  -.17371828881740E+00
     0.29995       0.63937  -.17385484490756E+00
     0.29995       0.64726  -.17414732424204E+00
     0.29995       0.65516  -.17459658518623E+00
     0.29995       0.66305  -.17519747194456E+00
     0.29995       0.67094  -.17593841519581E+00
     0.29995       0.67884  -.17680083620699E+00
     0.29995       0.68673  -.17775832851895E+00
     0.29995       0.69463  -.17877558688803E+00
     0.29995       0.70252  -.17980704797466E+00
     0.29995       0.71041  -.18079520134497E+00
     0.29995       0.71831  -.18166852281172E+00
     0.29995       0.72620  -.18233897521455E+00
     0.29995       0.73409  -.18269901481741E+00
     0.29995       0.74199  -.18261803521676E+00
     0.29995       0.74988  -.18193817597874E+00
     0.29995       0.75777  -.18046942158898E+00
     0.29995       0.76567  -.17798391974105E+00
     0.29995       0.77356  -.17420945930551E+00
     0.29995       0.78145  -.16882207122470E+00
     0.29995       0.78935  -.16143775481782E+00
     0.29995       0.79724  -.15160339337496E+00
     0.29995       0.80513  -.13878701321842E+00
     0.29995       0.81303  -.12236766688084E+00
     0.29995       0.82092  -.10162539062173E+00
     0.29995       0.82881  -.75731904290415E-01
     0.29995       0.83671  -.43742988559328E-01
     0.29995       0.84460  -.45937844340118E-02
     0.29995       0.85249  0.42901405355239E-01
     0.29995       0.86039  0.10004290884795E+00
     0.29995       0.86828  0.16823090957402E+00
     0.29995       0.87617  0.24893983535411E+00
     0.29995       0.88407  0.34367979915839E+00
     0.29995       0.89196  0.45394353356169E+00
     0.29995       0.89986  0.58113835482917E+00
     0.29995       0.90775  0.72650445256769E+00
     0.29995       0.91564  0.89102328883592E+00
     0.29995       0.92354  0.10753230519713E+01
     0.29995       0.93143  0.12795917143815E+01
     0.29995       0.93932  0.15035118397995E+01
     0.29995       0.94722  0.17462342033436E+01
     0.29995       0.95511  0.20064087082220E+01
     0.29995       0.96300  0.22822902032145E+01
     0.29995       0.97090  0.25719330856261E+01
     0.29995       0.97879  0.28734820152846E+01
     0.29995       0.98668  0.31855574123337E+01
     0.29995       0.99458  0.35077251785754E+01
     0.29995       1.00247  0.38410323103743E+01
     0.29995       1.01036  0.41885858503676E+01
     0.29995       1.01826  0.45561535102701E+01
     0.29995       1.02615  0.49527708209669E+01
     0.29995       1.03404  0.53913511049940E+01
     0.29995       1.04194  0.58893089748107E+01
     0.29995       1.04983  0.64692224536480E+01
     0.29995       1.05772  0.71595693242741E+01
     0.29995       1.06562  0.79955751579484E+01
     0.29995       1.07351  0.90201976516107E+01
     0.29995       1.08141  0.10285236265815E+02
     0.29995       1.08930  0.11852485333216E+02
     0.29995       1.09719  0.13794721584741E+02
     0.29995       1.10509  0.16196093800552E+02
     0.29995       1.11298  0.19151085535384E+02
     0.29995       1.12087  0.22760496219151E+02
     0.29995       1.12877  0.27121513735116E+02
     0.29995       1.13666  0.32306268219975E+02
     0.29995       1.14455  0.40000000000000E+11
     0.29995       1.15245  0.40000000000000E+11
     0.29995       1.16034  0.40000000000000E+11
     0.29995       1.16823  0.40000000000000E+11
     0.29995       1.17613  0.40000000000000E+11
     0.29995       1.18402  0.40000000000000E+11
     0.29995       1.19191  0.40000000000000E+11
     0.29995       1.19981  0.40000000000000E+11
     0.29995       1.20770  0.40000000000000E+11
     0.29995       1.21559  0.40000000000000E+11
     0.29995       1.22349  0.40000000000000E+11
     0.29995       1.23138  0.40000000000000E+11
     0.29995       1.23927  0.40000000000000E+11
     0.29995       1.24717  0.40000000000000E+11
     0.29995       1.25506  0.40000000000000E+11
     0.29995       1.26295  0.40000000000000E+11
     0.29995       1.27085  0.40000000000000E+11
     0.29995       1.27874  0.40000000000000E+11
     0.29995       1.28664  0.40000000000000E+11
     0.29995       1.29453  0.40000000000000E+11
     0.29995       1.30242  0.40000000000000E+11
     0.29995       1.31032  0.40000000000000E+11
     0.29995       1.31821  0.40000000000000E+11
     0.29995       1.32610  0.40000000000000E+11
     0.29995       1.33400  0.40000000000000E+11
     0.29995       1.34189  0.40000000000000E+11
     0.29995       1.34978  0.40000000000000E+11
     0.29995       1.35768  0.40000000000000E+11
     0.29995       1.36557  0.40000000000000E+11
     0.29995       1.37346  0.40000000000000E+11
     0.29995       1.38136  0.40000000000000E+11
     0.29995       1.38925  0.40000000000000E+11
     0.29995       1.39714  0.40000000000000E+11
     0.29995       1.40504  0.10763404086018E+03
     0.29995       1.41293  0.10238867864911E+03
     0.29995       1.42082  0.98803014726468E+02
     0.29995       1.42872  0.97008666813135E+02
     0.29995       1.43661  0.97066561352830E+02
     0.29995       1.44450  0.98986973381742E+02
     0.29995       1.45240  0.10273076147244E+03
     0.29995       1.46029  0.10819264350288E+03
     0.29995       1.46818  0.40000000000000E+11
     0.29995       1.47608  0.40000000000000E+11
     0.29995       1.48397  0.40000000000000E+11
     0.29995       1.49187  0.40000000000000E+11
     0.29995       1.49976  0.40000000000000E+11
     0.29995       1.50765  0.40000000000000E+11
     0.29995       1.51555  0.40000000000000E+11
     0.29995       1.52344  0.40000000000000E+11
     0.29995       1.53133  0.40000000000000E+11
     0.29995       1.53923  0.40000000000000E+11
     0.29995       1.54712  0.40000000000000E+11
     0.29995       1.55501  0.40000000000000E+11
     0.29995       1.56291  0.40000000000000E+11
     0.29995       1.57080  0.40000000000000E+11
     0.30785       0.00000  0.40000000000000E+11
     0.30785       0.00789  0.40000000000000E+11
     0.30785       0.01579  0.40000000000000E+11
     0.30785       0.02368  0.40000000000000E+11
     0.30785       0.03157  0.40000000000000E+11
     0.30785       0.03947  0.40000000000000E+11
     0.30785       0.04736  0.40000000000000E+11
     0.30785       0.05525  0.40000000000000E+11
     0.30785       0.06315  0.40000000000000E+11
     0.30785       0.07104  0.40000000000000E+11
     0.30785       0.07893  0.40000000000000E+11
     0.30785       0.08683  0.40000000000000E+11
     0.30785       0.09472  0.40000000000000E+11
     0.30785       0.10262  0.40000000000000E+11
     0.30785       0.11051  0.40000000000000E+11
     0.30785       0.11840  0.40000000000000E+11
     0.30785       0.12630  0.40000000000000E+11
     0.30785       0.13419  0.40000000000000E+11
     0.30785       0.14208  0.40000000000000E+11
     0.30785       0.14998  0.27109925077660E+02
     0.30785       0.15787  0.22285674513627E+02
     0.30785       0.16576  0.18211096649203E+02
     0.30785       0.17366  0.14831995781587E+02
     0.30785       0.18155  0.12063112835610E+02
     0.30785       0.18944  0.98126649013435E+01
     0.30785       0.19734  0.79937369405124E+01
     0.30785       0.20523  0.65289906247359E+01
     0.30785       0.21312  0.53520128940081E+01
     0.30785       0.22102  0.44070368254842E+01
     0.30785       0.22891  0.36479423197936E+01
     0.30785       0.23680  0.30370071624944E+01
     0.30785       0.24470  0.25436444003670E+01
     0.30785       0.25259  0.21432354694241E+01
     0.30785       0.26048  0.18161010422874E+01
     0.30785       0.26838  0.15466168457580E+01
     0.30785       0.27627  0.13224652507603E+01
     0.30785       0.28416  0.11340070391187E+01
     0.30785       0.29206  0.97375662933782E+00
     0.30785       0.29995  0.83594539470001E+00
     0.30785       0.30785  0.71615991896349E+00
     0.30785       0.31574  0.61104424332605E+00
     0.30785       0.32363  0.51805697666928E+00
     0.30785       0.33153  0.43527547802599E+00
     0.30785       0.33942  0.36124024711490E+00
     0.30785       0.34731  0.29483331391116E+00
     0.30785       0.35521  0.23518494222070E+00
     0.30785       0.36310  0.18160346169549E+00
     0.30785       0.37099  0.13352357697482E+00
     0.30785       0.37889  0.90469086951581E-01
     0.30785       0.38678  0.52026565312290E-01
     0.30785       0.39467  0.17827173012778E-01
     0.30785       0.40257  -.12465641020837E-01
     0.30785       0.41046  -.39164271713270E-01
     0.30785       0.41835  -.62562200368965E-01
     0.30785       0.42625  -.82937270010272E-01
     0.30785       0.43414  -.10055364237433E+00
     0.30785       0.44203  -.11566288479049E+00
     0.30785       0.44993  -.12850449364580E+00
     0.30785       0.45782  -.13930606465283E+00
     0.30785       0.46571  -.14828325584349E+00
     0.30785       0.47361  -.15563964659729E+00
     0.30785       0.48150  -.16156656715320E+00
     0.30785       0.48939  -.16624295247390E+00
     0.30785       0.49729  -.16983525857454E+00
     0.30785       0.50518  -.17249746654355E+00
     0.30785       0.51308  -.17437118852823E+00
     0.30785       0.52097  -.17558588058283E+00
     0.30785       0.52886  -.17625915942834E+00
     0.30785       0.53676  -.17649721388438E+00
     0.30785       0.54465  -.17639529701796E+00
     0.30785       0.55254  -.17603828185006E+00
     0.30785       0.56044  -.17550126162829E+00
     0.30785       0.56833  -.17485017500374E+00
     0.30785       0.57622  -.17414243669480E+00
     0.30785       0.58412  -.17342755512007E+00
     0.30785       0.59201  -.17274771977902E+00
     0.30785       0.59990  -.17213834262761E+00
     0.30785       0.60780  -.17162853913823E+00
     0.30785       0.61569  -.17124153599221E+00
     0.30785       0.62358  -.17099499330733E+00
     0.30785       0.63148  -.17090122986470E+00
     0.30785       0.63937  -.17096733990545E+00
     0.30785       0.64726  -.17119518967949E+00
     0.30785       0.65516  -.17158128101817E+00
     0.30785       0.66305  -.17211646775204E+00
     0.30785       0.67094  -.17278550879481E+00
     0.30785       0.67884  -.17356643915466E+00
     0.30785       0.68673  -.17442973701674E+00
     0.30785       0.69463  -.17533726137692E+00
     0.30785       0.70252  -.17624093053500E+00
     0.30785       0.71041  -.17708110715493E+00
     0.30785       0.71831  -.17778465072507E+00
     0.30785       0.72620  -.17826259336295E+00
     0.30785       0.73409  -.17840739043600E+00
     0.30785       0.74199  -.17808969407119E+00
     0.30785       0.74988  -.17715459628446E+00
     0.30785       0.75777  -.17541729057704E+00
     0.30785       0.76567  -.17265810836413E+00
     0.30785       0.77356  -.16861690211193E+00
     0.30785       0.78145  -.16298677389769E+00
     0.30785       0.78935  -.15540719038269E+00
     0.30785       0.79724  -.14545658769871E+00
     0.30785       0.80513  -.13264465770714E+00
     0.30785       0.81303  -.11640462553853E+00
     0.30785       0.82092  -.96085981129575E-01
     0.30785       0.82881  -.70948315756788E-01
     0.30785       0.83671  -.40157134428103E-01
     0.30785       0.84460  -.27827545386245E-02
     0.30785       0.85249  0.42196363073569E-01
     0.30785       0.86039  0.95884311545248E-01
     0.30785       0.86828  0.15945083211855E+00
     0.30785       0.87617  0.23410525858272E+00
     0.30785       0.88407  0.32106012415409E+00
     0.30785       0.89196  0.42148397858243E+00
     0.30785       0.89986  0.53644417145621E+00
     0.30785       0.90775  0.66684209775741E+00
     0.30785       0.91564  0.81334566045720E+00
     0.30785       0.92354  0.97632635595742E+00
     0.30785       0.93143  0.11558111582610E+01
     0.30785       0.93932  0.13514618367645E+01
     0.30785       0.94722  0.15625959364902E+01
     0.30785       0.95511  0.17882637922559E+01
     0.30785       0.96300  0.20273941727510E+01
     0.30785       0.97090  0.22790172955800E+01
     0.30785       0.97879  0.25425683327720E+01
     0.30785       0.98668  0.28182680016027E+01
     0.30785       0.99458  0.31075707432042E+01
     0.30785       1.00247  0.34136668826112E+01
     0.30785       1.01036  0.37420244194185E+01
     0.30785       1.01826  0.41009595173168E+01
     0.30785       1.02615  0.45022322431651E+01
     0.30785       1.03404  0.49616744984042E+01
     0.30785       1.04194  0.54998681768903E+01
     0.30785       1.04983  0.61429001606031E+01
     0.30785       1.05772  0.69232225856363E+01
     0.30785       1.06562  0.78806363051690E+01
     0.30785       1.07351  0.90633848671490E+01
     0.30785       1.08141  0.10529283581444E+02
     0.30785       1.08930  0.12346692726295E+02
     0.30785       1.09719  0.14594937437727E+02
     0.30785       1.10509  0.17363405471324E+02
     0.30785       1.11298  0.20747871095632E+02
     0.30785       1.12087  0.24841300871309E+02
     0.30785       1.12877  0.29713874779071E+02
     0.30785       1.13666  0.40000000000000E+11
     0.30785       1.14455  0.40000000000000E+11
     0.30785       1.15245  0.40000000000000E+11
     0.30785       1.16034  0.40000000000000E+11
     0.30785       1.16823  0.40000000000000E+11
     0.30785       1.17613  0.40000000000000E+11
     0.30785       1.18402  0.40000000000000E+11
     0.30785       1.19191  0.40000000000000E+11
     0.30785       1.19981  0.40000000000000E+11
     0.30785       1.20770  0.40000000000000E+11
     0.30785       1.21559  0.40000000000000E+11
     0.30785       1.22349  0.40000000000000E+11
     0.30785       1.23138  0.40000000000000E+11
     0.30785       1.23927  0.40000000000000E+11
     0.30785       1.24717  0.40000000000000E+11
     0.30785       1.25506  0.40000000000000E+11
     0.30785       1.26295  0.40000000000000E+11
     0.30785       1.27085  0.40000000000000E+11
     0.30785       1.27874  0.40000000000000E+11
     0.30785       1.28664  0.40000000000000E+11
     0.30785       1.29453  0.40000000000000E+11
     0.30785       1.30242  0.40000000000000E+11
     0.30785       1.31032  0.40000000000000E+11
     0.30785       1.31821  0.40000000000000E+11
     0.30785       1.32610  0.40000000000000E+11
     0.30785       1.33400  0.40000000000000E+11
     0.30785       1.34189  0.40000000000000E+11
     0.30785       1.34978  0.40000000000000E+11
     0.30785       1.35768  0.40000000000000E+11
     0.30785       1.36557  0.40000000000000E+11
     0.30785       1.37346  0.40000000000000E+11
     0.30785       1.38136  0.40000000000000E+11
     0.30785       1.38925  0.40000000000000E+11
     0.30785       1.39714  0.10163059100989E+03
     0.30785       1.40504  0.96525500526080E+02
     0.30785       1.41293  0.92980682951604E+02
     0.30785       1.42082  0.91122472361076E+02
     0.30785       1.42872  0.91008889609709E+02
     0.30785       1.43661  0.92650350559074E+02
     0.30785       1.44450  0.96011854561963E+02
     0.30785       1.45240  0.10099788381818E+03
     0.30785       1.46029  0.40000000000000E+11
     0.30785       1.46818  0.40000000000000E+11
     0.30785       1.47608  0.40000000000000E+11
     0.30785       1.48397  0.40000000000000E+11
     0.30785       1.49187  0.40000000000000E+11
     0.30785       1.49976  0.40000000000000E+11
     0.30785       1.50765  0.40000000000000E+11
     0.30785       1.51555  0.40000000000000E+11
     0.30785       1.52344  0.40000000000000E+11
     0.30785       1.53133  0.40000000000000E+11
     0.30785       1.53923  0.40000000000000E+11
     0.30785       1.54712  0.40000000000000E+11
     0.30785       1.55501  0.40000000000000E+11
     0.30785       1.56291  0.40000000000000E+11
     0.30785       1.57080  0.40000000000000E+11
     0.31574       0.00000  0.40000000000000E+11
     0.31574       0.00789  0.40000000000000E+11
     0.31574       0.01579  0.40000000000000E+11
     0.31574       0.02368  0.40000000000000E+11
     0.31574       0.03157  0.40000000000000E+11
     0.31574       0.03947  0.40000000000000E+11
     0.31574       0.04736  0.40000000000000E+11
     0.31574       0.05525  0.40000000000000E+11
     0.31574       0.06315  0.40000000000000E+11
     0.31574       0.07104  0.40000000000000E+11
     0.31574       0.07893  0.40000000000000E+11
     0.31574       0.08683  0.40000000000000E+11
     0.31574       0.09472  0.40000000000000E+11
     0.31574       0.10262  0.40000000000000E+11
     0.31574       0.11051  0.40000000000000E+11
     0.31574       0.11840  0.40000000000000E+11
     0.31574       0.12630  0.40000000000000E+11
     0.31574       0.13419  0.40000000000000E+11
     0.31574       0.14208  0.26762919803959E+02
     0.31574       0.14998  0.22024241857599E+02
     0.31574       0.15787  0.18014390821367E+02
     0.31574       0.16576  0.14684315691712E+02
     0.31574       0.17366  0.11952643586657E+02
     0.31574       0.18155  0.97305154969345E+01
     0.31574       0.18944  0.79332082911876E+01
     0.31574       0.19734  0.64850206702747E+01
     0.31574       0.20523  0.53207572831595E+01
     0.31574       0.21312  0.43855530863587E+01
     0.31574       0.22102  0.36339530331662E+01
     0.31574       0.22891  0.30287236296738E+01
     0.31574       0.23680  0.25396369046160E+01
     0.31574       0.24470  0.21423396465649E+01
     0.31574       0.25259  0.18173522898208E+01
     0.31574       0.26048  0.15492063256234E+01
     0.31574       0.26838  0.13257121123130E+01
     0.31574       0.27627  0.11373422326373E+01
     0.31574       0.28416  0.97671428715103E+00
     0.31574       0.29206  0.83815835978597E+00
     0.31574       0.29995  0.71735666559043E+00
     0.31574       0.30785  0.61104516500756E+00
     0.31574       0.31574  0.51676877188323E+00
     0.31574       0.32363  0.43268307916991E+00
     0.31574       0.33153  0.35739634768905E+00
     0.31574       0.33942  0.28984600416521E+00
     0.31574       0.34731  0.22920424170807E+00
     0.31574       0.35521  0.17480764291392E+00
     0.31574       0.36310  0.12610613434817E+00
     0.31574       0.37099  0.82627060296751E-01
     0.31574       0.37889  0.43950721464069E-01
     0.31574       0.38678  0.96943248382944E-02
     0.31574       0.39467  -.20498109612532E-01
     0.31574       0.40257  -.46961781062642E-01
     0.31574       0.41046  -.70014484996098E-01
     0.31574       0.41835  -.89958336596887E-01
     0.31574       0.42625  -.10708052373043E+00
     0.31574       0.43414  -.12165353599309E+00
     0.31574       0.44203  -.13393514841622E+00
     0.31574       0.44993  -.14416832530135E+00
     0.31574       0.45782  -.15258113728141E+00
     0.31574       0.46571  -.15938674072375E+00
     0.31574       0.47361  -.16478344315288E+00
     0.31574       0.48150  -.16895486419643E+00
     0.31574       0.48939  -.17207019369001E+00
     0.31574       0.49729  -.17428454391928E+00
     0.31574       0.50518  -.17573938980062E+00
     0.31574       0.51308  -.17656308827562E+00
     0.31574       0.52097  -.17687146603573E+00
     0.31574       0.52886  -.17676846288138E+00
     0.31574       0.53676  -.17634681664075E+00
     0.31574       0.54465  -.17568877470381E+00
     0.31574       0.55254  -.17486681690093E+00
     0.31574       0.56044  -.17394437464273E+00
     0.31574       0.56833  -.17297653185989E+00
     0.31574       0.57622  -.17201069422387E+00
     0.31574       0.58412  -.17108721426140E+00
     0.31574       0.59201  -.17023996116626E+00
     0.31574       0.59990  -.16949682524149E+00
     0.31574       0.60780  -.16888014787362E+00
     0.31574       0.61569  -.16840706866628E+00
     0.31574       0.62358  -.16808978178738E+00
     0.31574       0.63148  -.16793569367083E+00
     0.31574       0.63937  -.16794747393752E+00
     0.31574       0.64726  -.16812299074733E+00
     0.31574       0.65516  -.16845512076039E+00
     0.31574       0.66305  -.16893142246888E+00
     0.31574       0.67094  -.16953365986471E+00
     0.31574       0.67884  -.17023716123761E+00
     0.31574       0.68673  -.17100999536482E+00
     0.31574       0.69463  -.17181194448526E+00
     0.31574       0.70252  -.17259325029757E+00
     0.31574       0.71041  -.17329310588026E+00
     0.31574       0.71831  -.17383786306966E+00
     0.31574       0.72620  -.17413892172174E+00
     0.31574       0.73409  -.17409026485700E+00
     0.31574       0.74199  -.17356560259134E+00
     0.31574       0.74988  -.17241508892893E+00
     0.31574       0.75777  -.17046158024493E+00
     0.31574       0.76567  -.16749641439193E+00
     0.31574       0.77356  -.16327470711598E+00
     0.31574       0.78145  -.15751019073055E+00
     0.31574       0.78935  -.14986966213676E+00
     0.31574       0.79724  -.13996716700430E+00
     0.31574       0.80513  -.12735812788974E+00
     0.31574       0.81303  -.11153372918386E+00
     0.31574       0.82092  -.91916002152720E-01
     0.31574       0.82881  -.67854206698028E-01
     0.31574       0.83671  -.38623275113327E-01
     0.31574       0.84460  -.34252513849748E-02
     0.31574       0.85249  0.38605198868822E-01
     0.31574       0.86039  0.88390057380789E-01
     0.31574       0.86828  0.14689089539236E+00
     0.31574       0.87617  0.21508461502876E+00
     0.31574       0.88407  0.29393160992474E+00
     0.31574       0.89196  0.38433679369110E+00
     0.31574       0.89986  0.48710516001086E+00
     0.31574       0.90775  0.60289514775725E+00
     0.31574       0.91564  0.73217502424196E+00
     0.31574       0.92354  0.87518960805402E+00
     0.31574       0.93143  0.10319466588779E+01
     0.31574       0.93932  0.12022337975276E+01
     0.31574       0.94722  0.13856774708236E+01
     0.31574       0.95511  0.15818548727722E+01
     0.31574       0.96300  0.17904676722480E+01
     0.31574       0.97090  0.20115829662459E+01
     0.31574       0.97879  0.22459425405953E+01
     0.31574       0.98668  0.24953371113899E+01
     0.31574       0.99458  0.27630388213993E+01
     0.31574       1.00247  0.30542839663096E+01
     0.31574       1.01036  0.33767995208348E+01
     0.31574       1.01826  0.37413717287455E+01
     0.31574       1.02615  0.41624622053574E+01
     0.31574       1.03404  0.46588851328824E+01
     0.31574       1.04194  0.52545656708611E+01
     0.31574       1.04983  0.59794010237823E+01
     0.31574       1.05772  0.68702366567369E+01
     0.31574       1.06562  0.79719436080935E+01
     0.31574       1.07351  0.93385271898163E+01
     0.31574       1.08141  0.11034092792925E+02
     0.31574       1.08930  0.13133304697860E+02
     0.31574       1.09719  0.15720629174186E+02
     0.31574       1.10509  0.18887016765750E+02
     0.31574       1.11298  0.22721474226703E+02
     0.31574       1.12087  0.27292632611004E+02
     0.31574       1.12877  0.40000000000000E+11
     0.31574       1.13666  0.40000000000000E+11
     0.31574       1.14455  0.40000000000000E+11
     0.31574       1.15245  0.40000000000000E+11
     0.31574       1.16034  0.40000000000000E+11
     0.31574       1.16823  0.40000000000000E+11
     0.31574       1.17613  0.40000000000000E+11
     0.31574       1.18402  0.40000000000000E+11
     0.31574       1.19191  0.40000000000000E+11
     0.31574       1.19981  0.40000000000000E+11
     0.31574       1.20770  0.40000000000000E+11
     0.31574       1.21559  0.40000000000000E+11
     0.31574       1.22349  0.40000000000000E+11
     0.31574       1.23138  0.40000000000000E+11
     0.31574       1.23927  0.40000000000000E+11
     0.31574       1.24717  0.40000000000000E+11
     0.31574       1.25506  0.40000000000000E+11
     0.31574       1.26295  0.40000000000000E+11
[truncated: 1,560,112 more chars]
