# Supplementary material for: Femtosecond concerted rotation of molecules on a 2D material interface
Source: Nat Commun. 2026 Feb 27;17:2110. doi: 10.1038/s41467-026-69801-6 (PMC12954116; doi:10.1038/s41467-026-69801-6)
Supplement: Supplementary file 6 — Source Data 4 [file 41467_2026_69801_MOESM6_ESM.zip › FigS22/GSDistance1550_pairPot.out]

40000
# export pairpotential
# alpha      beta     pairPotValue
     0.00000       0.00000  0.40000000000000E+11
     0.00000       0.00789  0.40000000000000E+11
     0.00000       0.01579  0.40000000000000E+11
     0.00000       0.02368  0.40000000000000E+11
     0.00000       0.03157  0.40000000000000E+11
     0.00000       0.03947  0.40000000000000E+11
     0.00000       0.04736  0.40000000000000E+11
     0.00000       0.05525  0.40000000000000E+11
     0.00000       0.06315  0.40000000000000E+11
     0.00000       0.07104  0.40000000000000E+11
     0.00000       0.07893  0.40000000000000E+11
     0.00000       0.08683  0.40000000000000E+11
     0.00000       0.09472  0.40000000000000E+11
     0.00000       0.10262  0.40000000000000E+11
     0.00000       0.11051  0.40000000000000E+11
     0.00000       0.11840  0.42722673091254E+02
     0.00000       0.12630  0.39492652838505E+02
     0.00000       0.13419  0.36788409388250E+02
     0.00000       0.14208  0.34647811540829E+02
     0.00000       0.14998  0.33080329346060E+02
     0.00000       0.15787  0.32078117133046E+02
     0.00000       0.16576  0.31622286639633E+02
     0.00000       0.17366  0.31685727984424E+02
     0.00000       0.18155  0.32233253762658E+02
     0.00000       0.18944  0.33219239489516E+02
     0.00000       0.19734  0.34582365341983E+02
     0.00000       0.20523  0.36236585803429E+02
     0.00000       0.21312  0.40000000000000E+11
     0.00000       0.22102  0.40000000000000E+11
     0.00000       0.22891  0.40000000000000E+11
     0.00000       0.23680  0.40000000000000E+11
     0.00000       0.24470  0.40000000000000E+11
     0.00000       0.25259  0.40000000000000E+11
     0.00000       0.26048  0.40000000000000E+11
     0.00000       0.26838  0.40000000000000E+11
     0.00000       0.27627  0.40000000000000E+11
     0.00000       0.28416  0.40000000000000E+11
     0.00000       0.29206  0.40000000000000E+11
     0.00000       0.29995  0.40000000000000E+11
     0.00000       0.30785  0.40000000000000E+11
     0.00000       0.31574  0.40000000000000E+11
     0.00000       0.32363  0.40000000000000E+11
     0.00000       0.33153  0.40000000000000E+11
     0.00000       0.33942  0.40000000000000E+11
     0.00000       0.34731  0.40000000000000E+11
     0.00000       0.35521  0.40000000000000E+11
     0.00000       0.36310  0.40000000000000E+11
     0.00000       0.37099  0.40000000000000E+11
     0.00000       0.37889  0.40000000000000E+11
     0.00000       0.38678  0.40000000000000E+11
     0.00000       0.39467  0.40000000000000E+11
     0.00000       0.40257  0.40000000000000E+11
     0.00000       0.41046  0.40000000000000E+11
     0.00000       0.41835  0.11677965351224E+02
     0.00000       0.42625  0.95887954855588E+01
     0.00000       0.43414  0.77628347220918E+01
     0.00000       0.44203  0.62067701112863E+01
     0.00000       0.44993  0.49060284599343E+01
     0.00000       0.45782  0.38351169786300E+01
     0.00000       0.46571  0.29642488638670E+01
     0.00000       0.47361  0.22633391143324E+01
     0.00000       0.48150  0.17042285088387E+01
     0.00000       0.48939  0.12617645982331E+01
     0.00000       0.49729  0.91417809490735E+00
     0.00000       0.50518  0.64304872372202E+00
     0.00000       0.51308  0.43305117940945E+00
     0.00000       0.52097  0.27160053353467E+00
     0.00000       0.52886  0.14846874264137E+00
     0.00000       0.53676  0.55412861288426E-01
     0.00000       0.54465  -.14164099679601E-01
     0.00000       0.55254  -.65510790907557E-01
     0.00000       0.56044  -.10278183433470E+00
     0.00000       0.56833  -.12925096090221E+00
     0.00000       0.57622  -.14748705258853E+00
     0.00000       0.58412  -.15949790997696E+00
     0.00000       0.59201  -.16684662010978E+00
     0.00000       0.59990  -.17074508022609E+00
     0.00000       0.60780  -.17212873741137E+00
     0.00000       0.61569  -.17171604935743E+00
     0.00000       0.62358  -.17005562406120E+00
     0.00000       0.63148  -.16756349156928E+00
     0.00000       0.63937  -.16455251473674E+00
     0.00000       0.64726  -.16125556297346E+00
     0.00000       0.65516  -.15784375124593E+00
     0.00000       0.66305  -.15444078100084E+00
     0.00000       0.67094  -.15113420351949E+00
     0.00000       0.67884  -.14798425246017E+00
     0.00000       0.68673  -.14503075419030E+00
     0.00000       0.69463  -.14229851570569E+00
     0.00000       0.70252  -.13980150492892E+00
     0.00000       0.71041  -.13754607217874E+00
     0.00000       0.71831  -.13553341054271E+00
     0.00000       0.72620  -.13376141339141E+00
     0.00000       0.73409  -.13222605659422E+00
     0.00000       0.74199  -.13092240893147E+00
     0.00000       0.74988  -.12984535501693E+00
     0.00000       0.75777  -.12899009941815E+00
     0.00000       0.76567  -.12835250757889E+00
     0.00000       0.77356  -.12792932786437E+00
     0.00000       0.78145  -.12771832901107E+00
     0.00000       0.78935  -.12771837807220E+00
     0.00000       0.79724  -.12792947531274E+00
     0.00000       0.80513  -.12835275420155E+00
     0.00000       0.81303  -.12899044649898E+00
     0.00000       0.82092  -.12984580428809E+00
     0.00000       0.82881  -.13092296249200E+00
     0.00000       0.83671  -.13222671678219E+00
     0.00000       0.84460  -.13376218259097E+00
     0.00000       0.85249  -.13553429090350E+00
     0.00000       0.86039  -.13754706521835E+00
     0.00000       0.86828  -.13980261098343E+00
     0.00000       0.87617  -.14229973318463E+00
     0.00000       0.88407  -.14503207858295E+00
     0.00000       0.89196  -.14798567502707E+00
     0.00000       0.89986  -.15113570958728E+00
     0.00000       0.90775  -.15444234775740E+00
     0.00000       0.91564  -.15784534490621E+00
     0.00000       0.92354  -.16125713515103E+00
     0.00000       0.93143  -.16455399781211E+00
     0.00000       0.93932  -.16756479278842E+00
     0.00000       0.94722  -.17005661802590E+00
     0.00000       0.95511  -.17171656847901E+00
     0.00000       0.96300  -.17212855978754E+00
     0.00000       0.97090  -.17074391426464E+00
     0.00000       0.97879  -.16684408505919E+00
     0.00000       0.98668  -.15949351133091E+00
     0.00000       0.99458  -.14748015110956E+00
     0.00000       1.00247  -.12924073376282E+00
     0.00000       1.01036  -.10276722661432E+00
     0.00000       1.01826  -.65490455432597E-01
     0.00000       1.02615  -.14136322992408E-01
     0.00000       1.03404  0.55450249126604E-01
     0.00000       1.04194  0.14851847655320E+00
     0.00000       1.04983  0.27166604179848E+00
     0.00000       1.05772  0.43313673217372E+00
     0.00000       1.06562  0.64315959948560E+00
     0.00000       1.07351  0.91432075849816E+00
     0.00000       1.08141  0.12619468766795E+01
     0.00000       1.08930  0.17044597400726E+01
     0.00000       1.09719  0.22636302258141E+01
     0.00000       1.10509  0.29646123111383E+01
     0.00000       1.11298  0.38355664338517E+01
     0.00000       1.12087  0.49065780834484E+01
     0.00000       1.12877  0.62074331614566E+01
     0.00000       1.13666  0.77636211596268E+01
     0.00000       1.14455  0.95897081172007E+01
     0.00000       1.15245  0.11678993965591E+02
     0.00000       1.16034  0.40000000000000E+11
     0.00000       1.16823  0.40000000000000E+11
     0.00000       1.17613  0.40000000000000E+11
     0.00000       1.18402  0.40000000000000E+11
     0.00000       1.19191  0.40000000000000E+11
     0.00000       1.19981  0.40000000000000E+11
     0.00000       1.20770  0.40000000000000E+11
     0.00000       1.21559  0.40000000000000E+11
     0.00000       1.22349  0.40000000000000E+11
     0.00000       1.23138  0.40000000000000E+11
     0.00000       1.23927  0.40000000000000E+11
     0.00000       1.24717  0.40000000000000E+11
     0.00000       1.25506  0.40000000000000E+11
     0.00000       1.26295  0.40000000000000E+11
     0.00000       1.27085  0.40000000000000E+11
     0.00000       1.27874  0.40000000000000E+11
     0.00000       1.28664  0.40000000000000E+11
     0.00000       1.29453  0.40000000000000E+11
     0.00000       1.30242  0.40000000000000E+11
     0.00000       1.31032  0.40000000000000E+11
     0.00000       1.31821  0.40000000000000E+11
     0.00000       1.32610  0.40000000000000E+11
     0.00000       1.33400  0.40000000000000E+11
     0.00000       1.34189  0.40000000000000E+11
     0.00000       1.34978  0.40000000000000E+11
     0.00000       1.35768  0.40000000000000E+11
     0.00000       1.36557  0.36235765736947E+02
     0.00000       1.37346  0.34581655403098E+02
     0.00000       1.38136  0.33218687413560E+02
     0.00000       1.38925  0.32232892962479E+02
     0.00000       1.39714  0.31685582804003E+02
     0.00000       1.40504  0.31622375595527E+02
     0.00000       1.41293  0.32078454635333E+02
     0.00000       1.42082  0.33080926204104E+02
     0.00000       1.42872  0.34648674309677E+02
     0.00000       1.43661  0.36789538335912E+02
     0.00000       1.44450  0.39494038033186E+02
     0.00000       1.45240  0.42724287855525E+02
     0.00000       1.46029  0.40000000000000E+11
     0.00000       1.46818  0.40000000000000E+11
     0.00000       1.47608  0.40000000000000E+11
     0.00000       1.48397  0.40000000000000E+11
     0.00000       1.49187  0.40000000000000E+11
     0.00000       1.49976  0.40000000000000E+11
     0.00000       1.50765  0.40000000000000E+11
     0.00000       1.51555  0.40000000000000E+11
     0.00000       1.52344  0.40000000000000E+11
     0.00000       1.53133  0.40000000000000E+11
     0.00000       1.53923  0.40000000000000E+11
     0.00000       1.54712  0.40000000000000E+11
     0.00000       1.55501  0.40000000000000E+11
     0.00000       1.56291  0.40000000000000E+11
     0.00000       1.57080  0.40000000000000E+11
     0.00789       0.00000  0.40000000000000E+11
     0.00789       0.00789  0.40000000000000E+11
     0.00789       0.01579  0.40000000000000E+11
     0.00789       0.02368  0.40000000000000E+11
     0.00789       0.03157  0.40000000000000E+11
     0.00789       0.03947  0.40000000000000E+11
     0.00789       0.04736  0.40000000000000E+11
     0.00789       0.05525  0.40000000000000E+11
     0.00789       0.06315  0.40000000000000E+11
     0.00789       0.07104  0.40000000000000E+11
     0.00789       0.07893  0.40000000000000E+11
     0.00789       0.08683  0.40000000000000E+11
     0.00789       0.09472  0.40000000000000E+11
     0.00789       0.10262  0.40000000000000E+11
     0.00789       0.11051  0.43096062093966E+02
     0.00789       0.11840  0.39899476249926E+02
     0.00789       0.12630  0.37237747386789E+02
     0.00789       0.13419  0.35147145339883E+02
     0.00789       0.14208  0.33637166401929E+02
     0.00789       0.14998  0.32700918913964E+02
     0.00789       0.15787  0.32320925893043E+02
     0.00789       0.16576  0.32471568242782E+02
     0.00789       0.17366  0.33118844797450E+02
     0.00789       0.18155  0.34217522213024E+02
     0.00789       0.18944  0.35705136775476E+02
     0.00789       0.19734  0.37491740440485E+02
     0.00789       0.20523  0.40000000000000E+11
     0.00789       0.21312  0.40000000000000E+11
     0.00789       0.22102  0.40000000000000E+11
     0.00789       0.22891  0.40000000000000E+11
     0.00789       0.23680  0.40000000000000E+11
     0.00789       0.24470  0.40000000000000E+11
     0.00789       0.25259  0.40000000000000E+11
     0.00789       0.26048  0.40000000000000E+11
     0.00789       0.26838  0.40000000000000E+11
     0.00789       0.27627  0.40000000000000E+11
     0.00789       0.28416  0.40000000000000E+11
     0.00789       0.29206  0.40000000000000E+11
     0.00789       0.29995  0.40000000000000E+11
     0.00789       0.30785  0.40000000000000E+11
     0.00789       0.31574  0.40000000000000E+11
     0.00789       0.32363  0.40000000000000E+11
     0.00789       0.33153  0.40000000000000E+11
     0.00789       0.33942  0.40000000000000E+11
     0.00789       0.34731  0.40000000000000E+11
     0.00789       0.35521  0.40000000000000E+11
     0.00789       0.36310  0.40000000000000E+11
     0.00789       0.37099  0.40000000000000E+11
     0.00789       0.37889  0.40000000000000E+11
     0.00789       0.38678  0.40000000000000E+11
     0.00789       0.39467  0.40000000000000E+11
     0.00789       0.40257  0.40000000000000E+11
     0.00789       0.41046  0.12516742432107E+02
     0.00789       0.41835  0.10307765582915E+02
     0.00789       0.42625  0.83637111957180E+01
     0.00789       0.43414  0.66998448672492E+01
     0.00789       0.44203  0.53051155534223E+01
     0.00789       0.44993  0.41546976185429E+01
     0.00789       0.45782  0.32179776707070E+01
     0.00789       0.46571  0.24633611914441E+01
     0.00789       0.47361  0.18609593392772E+01
     0.00789       0.48150  0.13839191985303E+01
     0.00789       0.48939  0.10089220971718E+01
     0.00789       0.49729  0.71619797525210E+00
     0.00789       0.50518  0.48927941287548E+00
     0.00789       0.51308  0.31463436348179E+00
     0.00789       0.52097  0.18126071105909E+00
     0.00789       0.52886  0.80289693503652E-01
     0.00789       0.53676  0.46225547107888E-02
     0.00789       0.54465  -.51389044871895E-01
     0.00789       0.55254  -.92216435017226E-01
     0.00789       0.56044  -.12138320832843E+00
     0.00789       0.56833  -.14165462939324E+00
     0.00789       0.57622  -.15519232063961E+00
     0.00789       0.58412  -.16367945536822E+00
     0.00789       0.59201  -.16842135934742E+00
     0.00789       0.59990  -.17042589428941E+00
     0.00789       0.60780  -.17046740041620E+00
     0.00789       0.61569  -.16913738545698E+00
     0.00789       0.62358  -.16688460287756E+00
     0.00789       0.63148  -.16404668063143E+00
     0.00789       0.63937  -.16087504836707E+00
     0.00789       0.64726  -.15755456390097E+00
     0.00789       0.65516  -.15421895328494E+00
     0.00789       0.66305  -.15096294576351E+00
     0.00789       0.67094  -.14785179771927E+00
     0.00789       0.67884  -.14492875097804E+00
     0.00789       0.68673  -.14222085382787E+00
     0.00789       0.69463  -.13974348179549E+00
     0.00789       0.70252  -.13750382442433E+00
     0.00789       0.71041  -.13550354961434E+00
     0.00789       0.71831  -.13374081485938E+00
     0.00789       0.72620  -.13221176198092E+00
     0.00789       0.73409  -.13091160632554E+00
     0.00789       0.74199  -.12983541100820E+00
     0.00789       0.74988  -.12897862021303E+00
     0.00789       0.75777  -.12833741173211E+00
     0.00789       0.76567  -.12790891703880E+00
     0.00789       0.77356  -.12769134667789E+00
     0.00789       0.78145  -.12768404919571E+00
     0.00789       0.78935  -.12788752292994E+00
     0.00789       0.79724  -.12830339150774E+00
     0.00789       0.80513  -.12893434568570E+00
     0.00789       0.81303  -.12978404605101E+00
     0.00789       0.82092  -.13085697293472E+00
     0.00789       0.82881  -.13215820148956E+00
     0.00789       0.83671  -.13369307103809E+00
     0.00789       0.84460  -.13546670821483E+00
     0.00789       0.85249  -.13748335272397E+00
     0.00789       0.86039  -.13974542218734E+00
     0.00789       0.86828  -.14225223786355E+00
     0.00789       0.87617  -.14499831503242E+00
     0.00789       0.88407  -.14797109932810E+00
     0.00789       0.89196  -.15114800166461E+00
     0.00789       0.89986  -.15449254760226E+00
     0.00789       0.90775  -.15794940951692E+00
     0.00789       0.91564  -.16143802865150E+00
     0.00789       0.92354  -.16484445531325E+00
     0.00789       0.93143  -.16801093472068E+00
     0.00789       0.93932  -.17072263819643E+00
     0.00789       0.94722  -.17269077880219E+00
     0.00789       0.95511  -.17353115085915E+00
     0.00789       0.96300  -.17273688762056E+00
     0.00789       0.97090  -.16964393454045E+00
     0.00789       0.97879  -.16338738233659E+00
     0.00789       0.98668  -.15284639263482E+00
     0.00789       0.99458  -.13657498346967E+00
     0.00789       1.00247  -.11271543662812E+00
     0.00789       1.01036  -.78890575353728E-01
     0.00789       1.01826  -.32070698993205E-01
     0.00789       1.02615  0.31589344811962E-01
     0.00789       1.03404  0.11694744574831E+00
     0.00789       1.04194  0.23010973479866E+00
     0.00789       1.04983  0.37870647981162E+00
     0.00789       1.05772  0.57220712581348E+00
     0.00789       1.06562  0.82226705194333E+00
     0.00789       1.07351  0.11430881500828E+01
     0.00789       1.08141  0.15517583665186E+01
     0.00789       1.08930  0.20685087645481E+01
     0.00789       1.09719  0.27167862128337E+01
     0.00789       1.10509  0.35229800141682E+01
     0.00789       1.11298  0.45155552880359E+01
     0.00789       1.12087  0.57232287305801E+01
     0.00789       1.12877  0.71716714027803E+01
     0.00789       1.13666  0.88780481387368E+01
     0.00789       1.14455  0.10842541715226E+02
     0.00789       1.15245  0.13035958117768E+02
     0.00789       1.16034  0.40000000000000E+11
     0.00789       1.16823  0.40000000000000E+11
     0.00789       1.17613  0.40000000000000E+11
     0.00789       1.18402  0.40000000000000E+11
     0.00789       1.19191  0.40000000000000E+11
     0.00789       1.19981  0.40000000000000E+11
     0.00789       1.20770  0.40000000000000E+11
     0.00789       1.21559  0.40000000000000E+11
     0.00789       1.22349  0.40000000000000E+11
     0.00789       1.23138  0.40000000000000E+11
     0.00789       1.23927  0.40000000000000E+11
     0.00789       1.24717  0.40000000000000E+11
     0.00789       1.25506  0.40000000000000E+11
     0.00789       1.26295  0.40000000000000E+11
     0.00789       1.27085  0.40000000000000E+11
     0.00789       1.27874  0.40000000000000E+11
     0.00789       1.28664  0.40000000000000E+11
     0.00789       1.29453  0.40000000000000E+11
     0.00789       1.30242  0.40000000000000E+11
     0.00789       1.31032  0.40000000000000E+11
     0.00789       1.31821  0.40000000000000E+11
     0.00789       1.32610  0.40000000000000E+11
     0.00789       1.33400  0.40000000000000E+11
     0.00789       1.34189  0.40000000000000E+11
     0.00789       1.34978  0.40000000000000E+11
     0.00789       1.35768  0.34923638184777E+02
     0.00789       1.36557  0.33402160621259E+02
     0.00789       1.37346  0.32164215662579E+02
     0.00789       1.38136  0.31291849190993E+02
     0.00789       1.38925  0.30845110789453E+02
     0.00789       1.39714  0.30869910130703E+02
     0.00789       1.40504  0.31402554699162E+02
     0.00789       1.41293  0.32471622292636E+02
     0.00789       1.42082  0.34097423004300E+02
     0.00789       1.42872  0.36288772951851E+02
     0.00789       1.43661  0.39036193180733E+02
     0.00789       1.44450  0.42300014113071E+02
     0.00789       1.45240  0.40000000000000E+11
     0.00789       1.46029  0.40000000000000E+11
     0.00789       1.46818  0.40000000000000E+11
     0.00789       1.47608  0.40000000000000E+11
     0.00789       1.48397  0.40000000000000E+11
     0.00789       1.49187  0.40000000000000E+11
     0.00789       1.49976  0.40000000000000E+11
     0.00789       1.50765  0.40000000000000E+11
     0.00789       1.51555  0.40000000000000E+11
     0.00789       1.52344  0.40000000000000E+11
     0.00789       1.53133  0.40000000000000E+11
     0.00789       1.53923  0.40000000000000E+11
     0.00789       1.54712  0.40000000000000E+11
     0.00789       1.55501  0.40000000000000E+11
     0.00789       1.56291  0.40000000000000E+11
     0.00789       1.57080  0.40000000000000E+11
     0.01579       0.00000  0.40000000000000E+11
     0.01579       0.00789  0.40000000000000E+11
     0.01579       0.01579  0.40000000000000E+11
     0.01579       0.02368  0.40000000000000E+11
     0.01579       0.03157  0.40000000000000E+11
     0.01579       0.03947  0.40000000000000E+11
     0.01579       0.04736  0.40000000000000E+11
     0.01579       0.05525  0.40000000000000E+11
     0.01579       0.06315  0.40000000000000E+11
     0.01579       0.07104  0.40000000000000E+11
     0.01579       0.07893  0.40000000000000E+11
     0.01579       0.08683  0.40000000000000E+11
     0.01579       0.09472  0.40000000000000E+11
     0.01579       0.10262  0.43417688228333E+02
     0.01579       0.11051  0.40254165575658E+02
     0.01579       0.11840  0.37634122387866E+02
     0.01579       0.12630  0.35592496208254E+02
     0.01579       0.13419  0.34138872771678E+02
     0.01579       0.14208  0.33267304960050E+02
     0.01579       0.14998  0.32961712097740E+02
     0.01579       0.15787  0.33197979997911E+02
     0.01579       0.16576  0.33943353170166E+02
     0.01579       0.17366  0.35153097695193E+02
     0.01579       0.18155  0.36763753263598E+02
     0.01579       0.18944  0.38681621239115E+02
     0.01579       0.19734  0.40000000000000E+11
     0.01579       0.20523  0.40000000000000E+11
     0.01579       0.21312  0.40000000000000E+11
     0.01579       0.22102  0.40000000000000E+11
     0.01579       0.22891  0.40000000000000E+11
     0.01579       0.23680  0.40000000000000E+11
     0.01579       0.24470  0.40000000000000E+11
     0.01579       0.25259  0.40000000000000E+11
     0.01579       0.26048  0.40000000000000E+11
     0.01579       0.26838  0.40000000000000E+11
     0.01579       0.27627  0.40000000000000E+11
     0.01579       0.28416  0.40000000000000E+11
     0.01579       0.29206  0.40000000000000E+11
     0.01579       0.29995  0.40000000000000E+11
     0.01579       0.30785  0.40000000000000E+11
     0.01579       0.31574  0.40000000000000E+11
     0.01579       0.32363  0.40000000000000E+11
     0.01579       0.33153  0.40000000000000E+11
     0.01579       0.33942  0.40000000000000E+11
     0.01579       0.34731  0.40000000000000E+11
     0.01579       0.35521  0.40000000000000E+11
     0.01579       0.36310  0.40000000000000E+11
     0.01579       0.37099  0.40000000000000E+11
     0.01579       0.37889  0.40000000000000E+11
     0.01579       0.38678  0.40000000000000E+11
     0.01579       0.39467  0.40000000000000E+11
     0.01579       0.40257  0.13351782530885E+02
     0.01579       0.41046  0.11029466636597E+02
     0.01579       0.41835  0.89699979073023E+01
     0.01579       0.42625  0.71990666796608E+01
     0.01579       0.43414  0.57101507348183E+01
     0.01579       0.44203  0.44796270377391E+01
     0.01579       0.44993  0.34763308551243E+01
     0.01579       0.45782  0.26672921383807E+01
     0.01579       0.46571  0.20209513112747E+01
     0.01579       0.47361  0.15087751244951E+01
     0.01579       0.48150  0.11058965991085E+01
     0.01579       0.48939  0.79118839512363E+00
     0.01579       0.49729  0.54703034194970E+00
     0.01579       0.50518  0.35893219343899E+00
     0.01579       0.51308  0.21510747052963E+00
     0.01579       0.52097  0.10605257193831E+00
     0.01579       0.52886  0.24159317222199E-01
     0.01579       0.53676  -.36626694154163E-01
     0.01579       0.54465  -.81098737235227E-01
     0.01579       0.55254  -.11303453711195E+00
     0.01579       0.56044  -.13539920527990E+00
     0.01579       0.56833  -.15051098548794E+00
     0.01579       0.57622  -.16017539240064E+00
     0.01579       0.58412  -.16579299101587E+00
     0.01579       0.59201  -.16844550577381E+00
     0.01579       0.59990  -.16896431138444E+00
     0.01579       0.60780  -.16798472498635E+00
     0.01579       0.61569  -.16598893459927E+00
     0.01579       0.62358  -.16333988156800E+00
     0.01579       0.63148  -.16030797059506E+00
     0.01579       0.63937  -.15709210805592E+00
     0.01579       0.64726  -.15383626162106E+00
     0.01579       0.65516  -.15064248404497E+00
     0.01579       0.66305  -.14758114313563E+00
     0.01579       0.67094  -.14469894046586E+00
     0.01579       0.67884  -.14202517604768E+00
     0.01579       0.68673  -.13957661849730E+00
     0.01579       0.69463  -.13736126457378E+00
     0.01579       0.70252  -.13538121363765E+00
     0.01579       0.71041  -.13363483760948E+00
     0.01579       0.71831  -.13211839220567E+00
     0.01579       0.72620  -.13082718803193E+00
     0.01579       0.73409  -.12975641852102E+00
     0.01579       0.74199  -.12890172418453E+00
     0.01579       0.74988  -.12825955805912E+00
     0.01579       0.75777  -.12782740473195E+00
     0.01579       0.76567  -.12760389432052E+00
     0.01579       0.77356  -.12758884283427E+00
     0.01579       0.78145  -.12778324114970E+00
     0.01579       0.78935  -.12818920616671E+00
     0.01579       0.79724  -.12880989940460E+00
     0.01579       0.80513  -.12964941018786E+00
     0.01579       0.81303  -.13071259251211E+00
     0.01579       0.82092  -.13200483649443E+00
     0.01579       0.82881  -.13353174678483E+00
     0.01579       0.83671  -.13529869116888E+00
     0.01579       0.84460  -.13731017245310E+00
     0.01579       0.85249  -.13956896509978E+00
     0.01579       0.86039  -.14207494430218E+00
     0.01579       0.86828  -.14482351838849E+00
     0.01579       0.87617  -.14780355446733E+00
     0.01579       0.88407  -.15099466060589E+00
     0.01579       0.89196  -.15436365369593E+00
     0.01579       0.89986  -.15785999819091E+00
     0.01579       0.90775  -.16140994424322E+00
     0.01579       0.91564  -.16490902101270E+00
     0.01579       0.92354  -.16821244801805E+00
     0.01579       0.93143  -.17112290969385E+00
     0.01579       0.93932  -.17337499053777E+00
     0.01579       0.94722  -.17461538466451E+00
     0.01579       0.95511  -.17437776830865E+00
     0.01579       0.96300  -.17205095124683E+00
     0.01579       0.97090  -.16683859887676E+00
     0.01579       0.97879  -.15770843918591E+00
     0.01579       0.98668  -.14332844169898E+00
     0.01579       0.99458  -.12198699155927E+00
     0.01579       1.00247  -.91493609446819E-01
     0.01579       1.01036  -.49056340312710E-01
     0.01579       1.01826  0.88683564166710E-02
     0.01579       1.02615  0.86757381782661E-01
     0.01579       1.03404  0.19023806591767E+00
     0.01579       1.04194  0.32634269877256E+00
     0.01579       1.04983  0.50379972155903E+00
     0.01579       1.05772  0.73335541838456E+00
     0.01579       1.06562  0.10281109100143E+01
     0.01579       1.07351  0.14038446913941E+01
     0.01579       1.08141  0.18792683113645E+01
     0.01579       1.08930  0.24761286596003E+01
     0.01579       1.09719  0.32190204551945E+01
     0.01579       1.10509  0.41347022242174E+01
     0.01579       1.11298  0.52506144200856E+01
     0.01579       1.12087  0.65921793829432E+01
     0.01579       1.12877  0.81783300487183E+01
     0.01579       1.13666  0.10014601578948E+02
     0.01579       1.14455  0.12083107600915E+02
     0.01579       1.15245  0.40000000000000E+11
     0.01579       1.16034  0.40000000000000E+11
     0.01579       1.16823  0.40000000000000E+11
     0.01579       1.17613  0.40000000000000E+11
     0.01579       1.18402  0.40000000000000E+11
     0.01579       1.19191  0.40000000000000E+11
     0.01579       1.19981  0.40000000000000E+11
     0.01579       1.20770  0.40000000000000E+11
     0.01579       1.21559  0.40000000000000E+11
     0.01579       1.22349  0.40000000000000E+11
     0.01579       1.23138  0.40000000000000E+11
     0.01579       1.23927  0.40000000000000E+11
     0.01579       1.24717  0.40000000000000E+11
     0.01579       1.25506  0.40000000000000E+11
     0.01579       1.26295  0.40000000000000E+11
     0.01579       1.27085  0.40000000000000E+11
     0.01579       1.27874  0.40000000000000E+11
     0.01579       1.28664  0.40000000000000E+11
     0.01579       1.29453  0.40000000000000E+11
     0.01579       1.30242  0.40000000000000E+11
     0.01579       1.31032  0.40000000000000E+11
     0.01579       1.31821  0.40000000000000E+11
     0.01579       1.32610  0.40000000000000E+11
     0.01579       1.33400  0.40000000000000E+11
     0.01579       1.34189  0.40000000000000E+11
     0.01579       1.34978  0.33562903808835E+02
     0.01579       1.35768  0.32173483157962E+02
     0.01579       1.36557  0.31060220613420E+02
     0.01579       1.37346  0.30301159259949E+02
     0.01579       1.38136  0.29954999958738E+02
     0.01579       1.38925  0.30067852188136E+02
     0.01579       1.39714  0.30677083601480E+02
     0.01579       1.40504  0.31812719217113E+02
     0.01579       1.41293  0.33496509527211E+02
     0.01579       1.42082  0.35738283254392E+02
     0.01579       1.42872  0.38528577670466E+02
     0.01579       1.43661  0.41825842132324E+02
     0.01579       1.44450  0.40000000000000E+11
     0.01579       1.45240  0.40000000000000E+11
     0.01579       1.46029  0.40000000000000E+11
     0.01579       1.46818  0.40000000000000E+11
     0.01579       1.47608  0.40000000000000E+11
     0.01579       1.48397  0.40000000000000E+11
     0.01579       1.49187  0.40000000000000E+11
     0.01579       1.49976  0.40000000000000E+11
     0.01579       1.50765  0.40000000000000E+11
     0.01579       1.51555  0.40000000000000E+11
     0.01579       1.52344  0.40000000000000E+11
     0.01579       1.53133  0.40000000000000E+11
     0.01579       1.53923  0.40000000000000E+11
     0.01579       1.54712  0.40000000000000E+11
     0.01579       1.55501  0.40000000000000E+11
     0.01579       1.56291  0.40000000000000E+11
     0.01579       1.57080  0.40000000000000E+11
     0.02368       0.00000  0.40000000000000E+11
     0.02368       0.00789  0.40000000000000E+11
     0.02368       0.01579  0.40000000000000E+11
     0.02368       0.02368  0.40000000000000E+11
     0.02368       0.03157  0.40000000000000E+11
     0.02368       0.03947  0.40000000000000E+11
     0.02368       0.04736  0.40000000000000E+11
     0.02368       0.05525  0.40000000000000E+11
     0.02368       0.06315  0.40000000000000E+11
     0.02368       0.07104  0.40000000000000E+11
     0.02368       0.07893  0.40000000000000E+11
     0.02368       0.08683  0.47296054529845E+02
     0.02368       0.09472  0.43686817019011E+02
     0.02368       0.10262  0.40555793626463E+02
     0.02368       0.11051  0.37976228267311E+02
     0.02368       0.11840  0.35982067738577E+02
     0.02368       0.12630  0.34583087087935E+02
     0.02368       0.13419  0.33774287793709E+02
     0.02368       0.14208  0.33540970786832E+02
     0.02368       0.14998  0.33860535477250E+02
     0.02368       0.15787  0.34701527433218E+02
     0.02368       0.16576  0.36019825972890E+02
     0.02368       0.17366  0.37751148023253E+02
     0.02368       0.18155  0.39798262237482E+02
     0.02368       0.18944  0.40000000000000E+11
     0.02368       0.19734  0.40000000000000E+11
     0.02368       0.20523  0.40000000000000E+11
     0.02368       0.21312  0.40000000000000E+11
     0.02368       0.22102  0.40000000000000E+11
     0.02368       0.22891  0.40000000000000E+11
     0.02368       0.23680  0.40000000000000E+11
     0.02368       0.24470  0.40000000000000E+11
     0.02368       0.25259  0.40000000000000E+11
     0.02368       0.26048  0.40000000000000E+11
     0.02368       0.26838  0.40000000000000E+11
     0.02368       0.27627  0.40000000000000E+11
     0.02368       0.28416  0.40000000000000E+11
     0.02368       0.29206  0.40000000000000E+11
     0.02368       0.29995  0.40000000000000E+11
     0.02368       0.30785  0.40000000000000E+11
     0.02368       0.31574  0.40000000000000E+11
     0.02368       0.32363  0.40000000000000E+11
     0.02368       0.33153  0.40000000000000E+11
     0.02368       0.33942  0.40000000000000E+11
     0.02368       0.34731  0.40000000000000E+11
     0.02368       0.35521  0.40000000000000E+11
     0.02368       0.36310  0.40000000000000E+11
     0.02368       0.37099  0.40000000000000E+11
     0.02368       0.37889  0.40000000000000E+11
     0.02368       0.38678  0.40000000000000E+11
     0.02368       0.39467  0.40000000000000E+11
     0.02368       0.40257  0.11749299193509E+02
     0.02368       0.41046  0.95781020184283E+01
     0.02368       0.41835  0.77016174615864E+01
     0.02368       0.42625  0.61189234132266E+01
     0.02368       0.43414  0.48081742816871E+01
     0.02368       0.44203  0.37379563161532E+01
     0.02368       0.44993  0.28740783031186E+01
     0.02368       0.45782  0.21833849606202E+01
     0.02368       0.46571  0.16356959011255E+01
     0.02368       0.47361  0.12046075293094E+01
     0.02368       0.48150  0.86763631953430E+00
     0.02368       0.48939  0.60600561927232E+00
     0.02368       0.49729  0.40426141108779E+00
     0.02368       0.50518  0.24982692876778E+00
     0.02368       0.51308  0.13255814877163E+00
     0.02368       0.52097  0.44332504263332E-01
     0.02368       0.52886  -.21314735338097E-01
     0.02368       0.53676  -.69502393033142E-01
     0.02368       0.54465  -.10426533062565E+00
     0.02368       0.55254  -.12877099242387E+00
     0.02368       0.56044  -.14549628946081E+00
     0.02368       0.56833  -.15637075439049E+00
     0.02368       0.57622  -.16289155963907E+00
     0.02368       0.58412  -.16621540345394E+00
     0.02368       0.59201  -.16723159167900E+00
     0.02368       0.59990  -.16661996843090E+00
     0.02368       0.60780  -.16489672410181E+00
     0.02368       0.61569  -.16245055596820E+00
     0.02368       0.62358  -.15957118165068E+00
     0.02368       0.63148  -.15647180679429E+00
     0.02368       0.63937  -.15330681929602E+00
     0.02368       0.64726  -.15018571495406E+00
     0.02368       0.65516  -.14718404479150E+00
     0.02368       0.66305  -.14435200403295E+00
     0.02368       0.67094  -.14172114898337E+00
     0.02368       0.67884  -.13930962393961E+00
     0.02368       0.68673  -.13712619975280E+00
     0.02368       0.69463  -.13517336366295E+00
     0.02368       0.70252  -.13344965231898E+00
     0.02368       0.71041  -.13195138303687E+00
     0.02368       0.71831  -.13067390959051E+00
     0.02368       0.72620  -.12961250603481E+00
     0.02368       0.73409  -.12876296359516E+00
     0.02368       0.74199  -.12812197030783E+00
     0.02368       0.74988  -.12768732997600E+00
     0.02368       0.75777  -.12745806548825E+00
     0.02368       0.76567  -.12743444118757E+00
     0.02368       0.77356  -.12761792946904E+00
     0.02368       0.78145  -.12801113790010E+00
     0.02368       0.78935  -.12861770472502E+00
     0.02368       0.79724  -.12944216248502E+00
     0.02368       0.80513  -.13048976150428E+00
     0.02368       0.81303  -.13176623699156E+00
     0.02368       0.82092  -.13327749527305E+00
     0.02368       0.82881  -.13502918593670E+00
     0.02368       0.83671  -.13702611707357E+00
     0.02368       0.84460  -.13927145987810E+00
     0.02368       0.85249  -.14176567599400E+00
     0.02368       0.86039  -.14450508535161E+00
     0.02368       0.86828  -.14747997277699E+00
     0.02368       0.87617  -.15067210700904E+00
     0.02368       0.88407  -.15405151423046E+00
     0.02368       0.89196  -.15757230767585E+00
     0.02368       0.89986  -.16116732273379E+00
     0.02368       0.90775  -.16474124008834E+00
     0.02368       0.91564  -.16816179417074E+00
     0.02368       0.92354  -.17124855626464E+00
     0.02368       0.93143  -.17375864624156E+00
     0.02368       0.93932  -.17536855889339E+00
     0.02368       0.94722  -.17565108480348E+00
     0.02368       0.95511  -.17404605658234E+00
     0.02368       0.96300  -.16982335513730E+00
     0.02368       0.97090  -.16203626598584E+00
     0.02368       0.97879  -.14946288571802E+00
     0.02368       0.98668  -.13053285507286E+00
     0.02368       0.99458  -.10323626294162E+00
     0.02368       1.00247  -.65011172259305E-01
     0.02368       1.01036  -.12605946119564E-01
     0.02368       1.01826  0.58087464385501E-01
     0.02368       1.02615  0.15223265502591E+00
     0.02368       1.03404  0.27628245196651E+00
     0.02368       1.04194  0.43824670196170E+00
     0.02368       1.04983  0.64798910107738E+00
     0.02368       1.05772  0.91754022521344E+00
     0.02368       1.06562  0.12614014850878E+01
     0.02368       1.07351  0.16967955297344E+01
     0.02368       1.08141  0.22437899537496E+01
     0.02368       1.08930  0.29251797562964E+01
     0.02368       1.09719  0.37659564467216E+01
     0.02368       1.10509  0.47921156113944E+01
     0.02368       1.11298  0.60284614473114E+01
     0.02368       1.12087  0.74949666045733E+01
     0.02368       1.12877  0.92011681659367E+01
     0.02368       1.13666  0.11138091408254E+02
     0.02368       1.14455  0.40000000000000E+11
     0.02368       1.15245  0.40000000000000E+11
     0.02368       1.16034  0.40000000000000E+11
     0.02368       1.16823  0.40000000000000E+11
     0.02368       1.17613  0.40000000000000E+11
     0.02368       1.18402  0.40000000000000E+11
     0.02368       1.19191  0.40000000000000E+11
     0.02368       1.19981  0.40000000000000E+11
     0.02368       1.20770  0.40000000000000E+11
     0.02368       1.21559  0.40000000000000E+11
     0.02368       1.22349  0.40000000000000E+11
     0.02368       1.23138  0.40000000000000E+11
     0.02368       1.23927  0.40000000000000E+11
     0.02368       1.24717  0.40000000000000E+11
     0.02368       1.25506  0.40000000000000E+11
     0.02368       1.26295  0.40000000000000E+11
     0.02368       1.27085  0.40000000000000E+11
     0.02368       1.27874  0.40000000000000E+11
     0.02368       1.28664  0.40000000000000E+11
     0.02368       1.29453  0.40000000000000E+11
     0.02368       1.30242  0.40000000000000E+11
     0.02368       1.31032  0.40000000000000E+11
     0.02368       1.31821  0.40000000000000E+11
     0.02368       1.32610  0.40000000000000E+11
     0.02368       1.33400  0.40000000000000E+11
     0.02368       1.34189  0.32162100118697E+02
     0.02368       1.34978  0.30903378892781E+02
     0.02368       1.35768  0.29913616614675E+02
     0.02368       1.36557  0.29266900374085E+02
     0.02368       1.37346  0.29020525997938E+02
     0.02368       1.38136  0.29220722381926E+02
     0.02368       1.38925  0.29905852681253E+02
     0.02368       1.39714  0.31107360072441E+02
     0.02368       1.40504  0.32848448383735E+02
     0.02368       1.41293  0.35140006212917E+02
     0.02368       1.42082  0.37972640056032E+02
     0.02368       1.42872  0.41302909118473E+02
     0.02368       1.43661  0.40000000000000E+11
     0.02368       1.44450  0.40000000000000E+11
     0.02368       1.45240  0.40000000000000E+11
     0.02368       1.46029  0.40000000000000E+11
     0.02368       1.46818  0.40000000000000E+11
     0.02368       1.47608  0.40000000000000E+11
     0.02368       1.48397  0.40000000000000E+11
     0.02368       1.49187  0.40000000000000E+11
     0.02368       1.49976  0.40000000000000E+11
     0.02368       1.50765  0.40000000000000E+11
     0.02368       1.51555  0.40000000000000E+11
     0.02368       1.52344  0.40000000000000E+11
     0.02368       1.53133  0.40000000000000E+11
     0.02368       1.53923  0.40000000000000E+11
     0.02368       1.54712  0.40000000000000E+11
     0.02368       1.55501  0.40000000000000E+11
     0.02368       1.56291  0.40000000000000E+11
     0.02368       1.57080  0.40000000000000E+11
     0.03157       0.00000  0.40000000000000E+11
     0.03157       0.00789  0.40000000000000E+11
     0.03157       0.01579  0.40000000000000E+11
     0.03157       0.02368  0.40000000000000E+11
     0.03157       0.03157  0.40000000000000E+11
     0.03157       0.03947  0.40000000000000E+11
     0.03157       0.04736  0.40000000000000E+11
     0.03157       0.05525  0.40000000000000E+11
     0.03157       0.06315  0.40000000000000E+11
     0.03157       0.07104  0.40000000000000E+11
     0.03157       0.07893  0.47489237056155E+02
     0.03157       0.08683  0.43902841689951E+02
     0.03157       0.09472  0.40803593187760E+02
     0.03157       0.10262  0.38262961693710E+02
     0.03157       0.11051  0.36314308522955E+02
     0.03157       0.11840  0.34967730630197E+02
     0.03157       0.12630  0.34219194813674E+02
     0.03157       0.13419  0.34055369243106E+02
     0.03157       0.14208  0.34455169964865E+02
     0.03157       0.14998  0.35388493821900E+02
     0.03157       0.15787  0.36811950457493E+02
     0.03157       0.16576  0.38660631163048E+02
     0.03157       0.17366  0.40834052321019E+02
     0.03157       0.18155  0.40000000000000E+11
     0.03157       0.18944  0.40000000000000E+11
     0.03157       0.19734  0.40000000000000E+11
     0.03157       0.20523  0.40000000000000E+11
     0.03157       0.21312  0.40000000000000E+11
     0.03157       0.22102  0.40000000000000E+11
     0.03157       0.22891  0.40000000000000E+11
     0.03157       0.23680  0.40000000000000E+11
     0.03157       0.24470  0.40000000000000E+11
     0.03157       0.25259  0.40000000000000E+11
     0.03157       0.26048  0.40000000000000E+11
     0.03157       0.26838  0.40000000000000E+11
     0.03157       0.27627  0.40000000000000E+11
     0.03157       0.28416  0.40000000000000E+11
     0.03157       0.29206  0.40000000000000E+11
     0.03157       0.29995  0.40000000000000E+11
     0.03157       0.30785  0.40000000000000E+11
     0.03157       0.31574  0.40000000000000E+11
     0.03157       0.32363  0.40000000000000E+11
     0.03157       0.33153  0.40000000000000E+11
     0.03157       0.33942  0.40000000000000E+11
     0.03157       0.34731  0.40000000000000E+11
     0.03157       0.35521  0.40000000000000E+11
     0.03157       0.36310  0.40000000000000E+11
     0.03157       0.37099  0.40000000000000E+11
     0.03157       0.37889  0.40000000000000E+11
     0.03157       0.38678  0.40000000000000E+11
     0.03157       0.39467  0.12462794388870E+02
     0.03157       0.40257  0.10184473188748E+02
     0.03157       0.41046  0.82046790660192E+01
     0.03157       0.41835  0.65292043756019E+01
     0.03157       0.42625  0.51385833423209E+01
     0.03157       0.43414  0.40014762531640E+01
     0.03157       0.44203  0.30826421832508E+01
     0.03157       0.44993  0.23474196761803E+01
     0.03157       0.45782  0.17640266906641E+01
     0.03157       0.46571  0.13045449891514E+01
     0.03157       0.47361  0.94514443411496E+00
     0.03157       0.48150  0.66589505649956E+00
     0.03157       0.48939  0.45037904038111E+00
     0.03157       0.49729  0.28522782350052E+00
     0.03157       0.50518  0.15965486606592E+00
     0.03157       0.51308  0.65020993157148E-01
     0.03157       0.52097  -.55509831925922E-02
     0.03157       0.52886  -.57507369511588E-01
     0.03157       0.53676  -.95141875301273E-01
     0.03157       0.54465  -.12182576346377E+00
     0.03157       0.55254  -.14019588716380E+00
     0.03157       0.56044  -.15230688103641E+00
     0.03157       0.56833  -.15975343936611E+00
     0.03157       0.57622  -.16376799942773E+00
     0.03157       0.58412  -.16529843275467E+00
     0.03157       0.59201  -.16506963087427E+00
     0.03157       0.59990  -.16363220751846E+00
     0.03157       0.60780  -.16140095041324E+00
     0.03157       0.61569  -.15868514980472E+00
     0.03157       0.62358  -.15571250599590E+00
     0.03157       0.63148  -.15264796770231E+00
     0.03157       0.63937  -.14960856823624E+00
     0.03157       0.64726  -.14667509808353E+00
     0.03157       0.65516  -.14390127130464E+00
     0.03157       0.66305  -.14132090105011E+00
     0.03157       0.67094  -.13895348892875E+00
     0.03157       0.67884  -.13680854758925E+00
     0.03157       0.68673  -.13488891022858E+00
     0.03157       0.69463  -.13319323030772E+00
     0.03157       0.70252  -.13171783585037E+00
     0.03157       0.71041  -.13045807239886E+00
     0.03157       0.71831  -.12940924471264E+00
     0.03157       0.72620  -.12856724788965E+00
     0.03157       0.73409  -.12792896247715E+00
     0.03157       0.74199  -.12749247439063E+00
     0.03157       0.74988  -.12725716841884E+00
     0.03157       0.75777  -.12722373330661E+00
     0.03157       0.76567  -.12739410656059E+00
     0.03157       0.77356  -.12777137799378E+00
     0.03157       0.78145  -.12835966244268E+00
     0.03157       0.78935  -.12916394390949E+00
     0.03157       0.79724  -.13018988545276E+00
     0.03157       0.80513  -.13144359130510E+00
     0.03157       0.81303  -.13293129973147E+00
     0.03157       0.82092  -.13465897679175E+00
     0.03157       0.82881  -.13663177209719E+00
     0.03157       0.83671  -.13885328740557E+00
     0.03157       0.84460  -.14132459690229E+00
     0.03157       0.85249  -.14404294350747E+00
     0.03157       0.86039  -.14700001755904E+00
     0.03157       0.86828  -.15017970150804E+00
     0.03157       0.87617  -.15355513526497E+00
     0.03157       0.88407  -.15708491962575E+00
     0.03157       0.89196  -.16070822742122E+00
     0.03157       0.89986  -.16433853085061E+00
     0.03157       0.90775  -.16785557553785E+00
     0.03157       0.91564  -.17109513334131E+00
     0.03157       0.92354  -.17383594252057E+00
     0.03157       0.93143  -.17578309081249E+00
     0.03157       0.93932  -.17654690944030E+00
     0.03157       0.94722  -.17561621950569E+00
     0.03157       0.95511  -.17232450304119E+00
     0.03157       0.96300  -.16580725793265E+00
     0.03157       0.97090  -.15494844189080E+00
     0.03157       0.97879  -.13831352594712E+00
     0.03157       0.98668  -.11406628502310E+00
     0.03157       0.99458  -.79866093859302E-01
     0.03157       1.00247  -.32742243148020E-01
     0.03157       1.01036  0.31058238663054E-01
     0.03157       1.01826  0.11625239067312E+00
     0.03157       1.02615  0.22873480400889E+00
     0.03157       1.03404  0.37582262570112E+00
     0.03157       1.04194  0.56652794506295E+00
     0.03157       1.04983  0.81184677571311E+00
     0.03157       1.05772  0.11250432615957E+01
     0.03157       1.06562  0.15218915255084E+01
     0.03157       1.07351  0.20208135985165E+01
     0.03157       1.08141  0.26428176247121E+01
     0.03157       1.08930  0.34110935987500E+01
     0.03157       1.09719  0.43500629379333E+01
     0.03157       1.10509  0.54836052247676E+01
     0.03157       1.11298  0.68321101512979E+01
     0.03157       1.12087  0.84079500969552E+01
     0.03157       1.12877  0.10208991723319E+02
     0.03157       1.13666  0.12209961349441E+02
     0.03157       1.14455  0.40000000000000E+11
     0.03157       1.15245  0.40000000000000E+11
     0.03157       1.16034  0.40000000000000E+11
     0.03157       1.16823  0.40000000000000E+11
     0.03157       1.17613  0.40000000000000E+11
     0.03157       1.18402  0.40000000000000E+11
     0.03157       1.19191  0.40000000000000E+11
     0.03157       1.19981  0.40000000000000E+11
     0.03157       1.20770  0.40000000000000E+11
     0.03157       1.21559  0.40000000000000E+11
     0.03157       1.22349  0.40000000000000E+11
     0.03157       1.23138  0.40000000000000E+11
     0.03157       1.23927  0.40000000000000E+11
     0.03157       1.24717  0.40000000000000E+11
     0.03157       1.25506  0.40000000000000E+11
     0.03157       1.26295  0.40000000000000E+11
     0.03157       1.27085  0.40000000000000E+11
     0.03157       1.27874  0.40000000000000E+11
     0.03157       1.28664  0.40000000000000E+11
     0.03157       1.29453  0.40000000000000E+11
     0.03157       1.30242  0.40000000000000E+11
     0.03157       1.31032  0.40000000000000E+11
     0.03157       1.31821  0.40000000000000E+11
     0.03157       1.32610  0.32030165332490E+02
     0.03157       1.33400  0.30729794636537E+02
     0.03157       1.34189  0.29599683805350E+02
     0.03157       1.34978  0.28731444380693E+02
     0.03157       1.35768  0.28195313643470E+02
     0.03157       1.36557  0.28047156694119E+02
     0.03157       1.37346  0.28333253135811E+02
     0.03157       1.38136  0.29092897212375E+02
     0.03157       1.38925  0.30358916607714E+02
     0.03157       1.39714  0.32155979128314E+02
     0.03157       1.40504  0.34496089885915E+02
     0.03157       1.41293  0.37370012923842E+02
     0.03157       1.42082  0.40732493826244E+02
     0.03157       1.42872  0.40000000000000E+11
     0.03157       1.43661  0.40000000000000E+11
     0.03157       1.44450  0.40000000000000E+11
     0.03157       1.45240  0.40000000000000E+11
     0.03157       1.46029  0.40000000000000E+11
     0.03157       1.46818  0.40000000000000E+11
     0.03157       1.47608  0.40000000000000E+11
     0.03157       1.48397  0.40000000000000E+11
     0.03157       1.49187  0.40000000000000E+11
     0.03157       1.49976  0.40000000000000E+11
     0.03157       1.50765  0.40000000000000E+11
     0.03157       1.51555  0.40000000000000E+11
     0.03157       1.52344  0.40000000000000E+11
     0.03157       1.53133  0.40000000000000E+11
     0.03157       1.53923  0.40000000000000E+11
     0.03157       1.54712  0.40000000000000E+11
     0.03157       1.55501  0.40000000000000E+11
     0.03157       1.56291  0.40000000000000E+11
     0.03157       1.57080  0.40000000000000E+11
     0.03947       0.00000  0.40000000000000E+11
     0.03947       0.00789  0.40000000000000E+11
     0.03947       0.01579  0.40000000000000E+11
     0.03947       0.02368  0.40000000000000E+11
     0.03947       0.03157  0.40000000000000E+11
     0.03947       0.03947  0.40000000000000E+11
     0.03947       0.04736  0.40000000000000E+11
     0.03947       0.05525  0.40000000000000E+11
     0.03947       0.06315  0.40000000000000E+11
     0.03947       0.07104  0.47627656966052E+02
     0.03947       0.07893  0.44065280413546E+02
     0.03947       0.08683  0.40996949448722E+02
     0.03947       0.09472  0.38493416271196E+02
     0.03947       0.10262  0.36587911583484E+02
     0.03947       0.11051  0.35291013972568E+02
     0.03947       0.11840  0.34599683279291E+02
     0.03947       0.12630  0.34501940658084E+02
     0.03947       0.13419  0.34978215996784E+02
     0.03947       0.14208  0.35999801465820E+02
     0.03947       0.14998  0.37524155117183E+02
     0.03947       0.15787  0.39485959293656E+02
     0.03947       0.16576  0.41781816188124E+02
     0.03947       0.17366  0.40000000000000E+11
     0.03947       0.18155  0.40000000000000E+11
     0.03947       0.18944  0.40000000000000E+11
     0.03947       0.19734  0.40000000000000E+11
     0.03947       0.20523  0.40000000000000E+11
     0.03947       0.21312  0.40000000000000E+11
     0.03947       0.22102  0.40000000000000E+11
     0.03947       0.22891  0.40000000000000E+11
     0.03947       0.23680  0.40000000000000E+11
     0.03947       0.24470  0.40000000000000E+11
     0.03947       0.25259  0.40000000000000E+11
     0.03947       0.26048  0.40000000000000E+11
     0.03947       0.26838  0.40000000000000E+11
     0.03947       0.27627  0.40000000000000E+11
     0.03947       0.28416  0.40000000000000E+11
     0.03947       0.29206  0.40000000000000E+11
     0.03947       0.29995  0.40000000000000E+11
     0.03947       0.30785  0.40000000000000E+11
     0.03947       0.31574  0.40000000000000E+11
     0.03947       0.32363  0.40000000000000E+11
     0.03947       0.33153  0.40000000000000E+11
     0.03947       0.33942  0.40000000000000E+11
     0.03947       0.34731  0.40000000000000E+11
     0.03947       0.35521  0.40000000000000E+11
     0.03947       0.36310  0.40000000000000E+11
     0.03947       0.37099  0.40000000000000E+11
     0.03947       0.37889  0.40000000000000E+11
     0.03947       0.38678  0.13165697106074E+02
     0.03947       0.39467  0.10785663185394E+02
     0.03947       0.40257  0.87054776690546E+01
     0.03947       0.41046  0.69387795743004E+01
     0.03947       0.41835  0.54690991808284E+01
     0.03947       0.42625  0.42655073204001E+01
     0.03947       0.43414  0.32918980750085E+01
     0.03947       0.44203  0.25122058663557E+01
     0.03947       0.44993  0.18931037620574E+01
     0.03947       0.45782  0.14051906343174E+01
     0.03947       0.46571  0.10233075408384E+01
     0.03947       0.47361  0.72638114404497E+00
     0.03947       0.48150  0.49703529866883E+00
     0.03947       0.48939  0.32111253672513E+00
     0.03947       0.49729  0.18718519642238E+00
     0.03947       0.50518  0.86098019288515E-01
     0.03947       0.51308  0.10561382785705E-01
     0.03947       0.52097  -.45198762563927E-01
     0.03947       0.52886  -.85735382976828E-01
     0.03947       0.53676  -.11462403759983E+00
     0.03947       0.54465  -.13466201835168E+00
     0.03947       0.55254  -.14802954706157E+00
     0.03947       0.56044  -.15641929537186E+00
     0.03947       0.56833  -.16113985475791E+00
     0.03947       0.57622  -.16319803166674E+00
     0.03947       0.58412  -.16336408599620E+00
     0.03947       0.59201  -.16222332744299E+00
     0.03947       0.59990  -.16021685996265E+00
     0.03947       0.60780  -.15767372795180E+00
     0.03947       0.61569  -.15483626700807E+00
     0.03947       0.62358  -.15188009030745E+00
     0.03947       0.63148  -.14892983954092E+00
     0.03947       0.63937  -.14607158711084E+00
     0.03947       0.64726  -.14336258431838E+00
     0.03947       0.65516  -.14083889974276E+00
     0.03947       0.66305  -.13852137505133E+00
     0.03947       0.67094  -.13642023526195E+00
     0.03947       0.67884  -.13453862121252E+00
     0.03947       0.68673  -.13287525885867E+00
     0.03947       0.69463  -.13142643910226E+00
     0.03947       0.70252  -.13018745002573E+00
     0.03947       0.71041  -.12915357824597E+00
     0.03947       0.71831  -.12832077576283E+00
     0.03947       0.72620  -.12768607180651E+00
     0.03947       0.73409  -.12724779480636E+00
     0.03947       0.74199  -.12700565703234E+00
     0.03947       0.74988  -.12696074323121E+00
     0.03947       0.75777  -.12711543437674E+00
     0.03947       0.76567  -.12747328825621E+00
     0.03947       0.77356  -.12803888985822E+00
     0.03947       0.78145  -.12881767626779E+00
     0.03947       0.78935  -.12981573286892E+00
     0.03947       0.79724  -.13103954994061E+00
     0.03947       0.80513  -.13249572100724E+00
     0.03947       0.81303  -.13419055631568E+00
     0.03947       0.82092  -.13612957623249E+00
     0.03947       0.82881  -.13831683976310E+00
     0.03947       0.83671  -.14075405224669E+00
     0.03947       0.84460  -.14343938287541E+00
     0.03947       0.85249  -.14636590612850E+00
     0.03947       0.86039  -.14951956036981E+00
     0.03947       0.86828  -.15287649031296E+00
     0.03947       0.87617  -.15639960605968E+00
     0.03947       0.88407  -.16003414783565E+00
     0.03947       0.89196  -.16370198982389E+00
     0.03947       0.89986  -.16729434562447E+00
     0.03947       0.90775  -.17066244837734E+00
     0.03947       0.91564  -.17360566657407E+00
     0.03947       0.92354  -.17585637782304E+00
     0.03947       0.93143  -.17706075296793E+00
     0.03947       0.93932  -.17675439790198E+00
     0.03947       0.94722  -.17433155700833E+00
     0.03947       0.95511  -.16900629925820E+00
     0.03947       0.96300  -.15976378826450E+00
     0.03947       0.97090  -.14529939020841E+00
     0.03947       0.97879  -.12394301844915E+00
     0.03947       0.98668  -.93565787762327E-01
     0.03947       0.99458  -.51465817835830E-01
     0.03947       1.00247  0.57700120011839E-02
     0.03947       1.01036  0.82431234822644E-01
     0.03947       1.01826  0.18387784789783E+00
     0.03947       1.02615  0.31676329896713E+00
     0.03947       1.03404  0.48928305557153E+00
     0.03947       1.04194  0.71143973566017E+00
     0.03947       1.04983  0.99530680678668E+00
     0.03947       1.05772  0.13552592268079E+01
     0.03947       1.06562  0.18081194136171E+01
     0.03947       1.07351  0.23731387069669E+01
     0.03947       1.08141  0.30716963197899E+01
     0.03947       1.08930  0.39265490546663E+01
     0.03947       1.09719  0.49604080921765E+01
     0.03947       1.10509  0.61935625882578E+01
     0.03947       1.11298  0.76402344489538E+01
     0.03947       1.12087  0.93033763485731E+01
     0.03947       1.12877  0.11167790207895E+02
     0.03947       1.13666  0.40000000000000E+11
     0.03947       1.14455  0.40000000000000E+11
     0.03947       1.15245  0.40000000000000E+11
     0.03947       1.16034  0.40000000000000E+11
     0.03947       1.16823  0.40000000000000E+11
     0.03947       1.17613  0.40000000000000E+11
     0.03947       1.18402  0.40000000000000E+11
     0.03947       1.19191  0.40000000000000E+11
     0.03947       1.19981  0.40000000000000E+11
     0.03947       1.20770  0.40000000000000E+11
     0.03947       1.21559  0.40000000000000E+11
     0.03947       1.22349  0.40000000000000E+11
     0.03947       1.23138  0.40000000000000E+11
     0.03947       1.23927  0.40000000000000E+11
     0.03947       1.24717  0.40000000000000E+11
     0.03947       1.25506  0.40000000000000E+11
     0.03947       1.26295  0.40000000000000E+11
     0.03947       1.27085  0.40000000000000E+11
     0.03947       1.27874  0.40000000000000E+11
     0.03947       1.28664  0.40000000000000E+11
     0.03947       1.29453  0.40000000000000E+11
     0.03947       1.30242  0.40000000000000E+11
     0.03947       1.31032  0.40000000000000E+11
     0.03947       1.31821  0.30449256227743E+02
     0.03947       1.32610  0.29274508788000E+02
     0.03947       1.33400  0.28270240253543E+02
     0.03947       1.34189  0.27520803755869E+02
     0.03947       1.34978  0.27092745341697E+02
     0.03947       1.35768  0.27040502474478E+02
     0.03947       1.36557  0.27410348670982E+02
     0.03947       1.37346  0.28242445768602E+02
     0.03947       1.38136  0.29570967835559E+02
     0.03947       1.38925  0.31422053975238E+02
     0.03947       1.39714  0.33808889331350E+02
     0.03947       1.40504  0.36722515141973E+02
     0.03947       1.41293  0.40116020344746E+02
     0.03947       1.42082  0.40000000000000E+11
     0.03947       1.42872  0.40000000000000E+11
     0.03947       1.43661  0.40000000000000E+11
     0.03947       1.44450  0.40000000000000E+11
     0.03947       1.45240  0.40000000000000E+11
     0.03947       1.46029  0.40000000000000E+11
     0.03947       1.46818  0.40000000000000E+11
     0.03947       1.47608  0.40000000000000E+11
     0.03947       1.48397  0.40000000000000E+11
     0.03947       1.49187  0.40000000000000E+11
     0.03947       1.49976  0.40000000000000E+11
     0.03947       1.50765  0.40000000000000E+11
     0.03947       1.51555  0.40000000000000E+11
     0.03947       1.52344  0.40000000000000E+11
     0.03947       1.53133  0.40000000000000E+11
     0.03947       1.53923  0.40000000000000E+11
     0.03947       1.54712  0.40000000000000E+11
     0.03947       1.55501  0.40000000000000E+11
     0.03947       1.56291  0.40000000000000E+11
     0.03947       1.57080  0.40000000000000E+11
     0.04736       0.00000  0.40000000000000E+11
     0.04736       0.00789  0.40000000000000E+11
     0.04736       0.01579  0.40000000000000E+11
     0.04736       0.02368  0.40000000000000E+11
     0.04736       0.03157  0.40000000000000E+11
     0.04736       0.03947  0.40000000000000E+11
     0.04736       0.04736  0.40000000000000E+11
     0.04736       0.05525  0.40000000000000E+11
     0.04736       0.06315  0.47710885879553E+02
     0.04736       0.07104  0.44173773981421E+02
     0.04736       0.07893  0.41135392849095E+02
     0.04736       0.08683  0.38666876366502E+02
     0.04736       0.09472  0.36801812594912E+02
     0.04736       0.10262  0.35551441588392E+02
     0.04736       0.11051  0.34913752529370E+02
     0.04736       0.11840  0.34878104914956E+02
     0.04736       0.12630  0.35426433682694E+02
     0.04736       0.13419  0.36531463386201E+02
     0.04736       0.14208  0.38151617376138E+02
     0.04736       0.14998  0.40221401268317E+02
     0.04736       0.15787  0.42634892677673E+02
     0.04736       0.16576  0.40000000000000E+11
     0.04736       0.17366  0.40000000000000E+11
     0.04736       0.18155  0.40000000000000E+11
     0.04736       0.18944  0.40000000000000E+11
     0.04736       0.19734  0.40000000000000E+11
     0.04736       0.20523  0.40000000000000E+11
     0.04736       0.21312  0.40000000000000E+11
     0.04736       0.22102  0.40000000000000E+11
     0.04736       0.22891  0.40000000000000E+11
     0.04736       0.23680  0.40000000000000E+11
     0.04736       0.24470  0.40000000000000E+11
     0.04736       0.25259  0.40000000000000E+11
     0.04736       0.26048  0.40000000000000E+11
     0.04736       0.26838  0.40000000000000E+11
     0.04736       0.27627  0.40000000000000E+11
     0.04736       0.28416  0.40000000000000E+11
     0.04736       0.29206  0.40000000000000E+11
     0.04736       0.29995  0.40000000000000E+11
     0.04736       0.30785  0.40000000000000E+11
     0.04736       0.31574  0.40000000000000E+11
     0.04736       0.32363  0.40000000000000E+11
     0.04736       0.33153  0.40000000000000E+11
     0.04736       0.33942  0.40000000000000E+11
     0.04736       0.34731  0.40000000000000E+11
     0.04736       0.35521  0.40000000000000E+11
     0.04736       0.36310  0.40000000000000E+11
     0.04736       0.37099  0.40000000000000E+11
     0.04736       0.37889  0.13854035801809E+02
     0.04736       0.38678  0.11378377420511E+02
     0.04736       0.39467  0.92013231958614E+01
     0.04736       0.40257  0.73454808096027E+01
     0.04736       0.41046  0.57979917661675E+01
     0.04736       0.41835  0.45286794933280E+01
     0.04736       0.42625  0.35007668798525E+01
     0.04736       0.43414  0.26768965775360E+01
     0.04736       0.44203  0.20222636124059E+01
     0.04736       0.44993  0.15060248472943E+01
     0.04736       0.45782  0.11017182141457E+01
     0.04736       0.46571  0.78714353025678E+00
     0.04736       0.47361  0.54397716373749E+00
     0.04736       0.48150  0.35727995519518E+00
     0.04736       0.48939  0.21498795587090E+00
     0.04736       0.49729  0.10743306391048E+00
     0.04736       0.50518  0.26915375285303E-01
     0.04736       0.51308  -.32665498572925E-01
     0.04736       0.52097  -.76120895798399E-01
     0.04736       0.52886  -.10723014626479E+00
     0.04736       0.53676  -.12895070186901E+00
     0.04736       0.54465  -.14358825952234E+00
     0.04736       0.55254  -.15293346543043E+00
     0.04736       0.56044  -.15837113062415E+00
     0.04736       0.56833  -.16096710047394E+00
     0.04736       0.57622  -.16153712494633E+00
     0.04736       0.58412  -.16070133442442E+00
     0.04736       0.59201  -.15892726687454E+00
     0.04736       0.59990  -.15656382525462E+00
     0.04736       0.60780  -.15386806772862E+00
     0.04736       0.61569  -.15102634029455E+00
     0.04736       0.62358  -.14817094217991E+00
     0.04736       0.63148  -.14539325842669E+00
     0.04736       0.63937  -.14275409136328E+00
     0.04736       0.64726  -.14029176380366E+00
     0.04736       0.65516  -.13802844349886E+00
     0.04736       0.66305  -.13597504335824E+00
     0.04736       0.67094  -.13413497911386E+00
     0.04736       0.67884  -.13250701031002E+00
     0.04736       0.68673  -.13108734759909E+00
     0.04736       0.69463  -.12987117600331E+00
     0.04736       0.70252  -.12885371748718E+00
     0.04736       0.71041  -.12803093493092E+00
     0.04736       0.71831  -.12739996197282E+00
     0.04736       0.72620  -.12695932817503E+00
     0.04736       0.73409  -.12670903585863E+00
     0.04736       0.74199  -.12665053327051E+00
     0.04736       0.74988  -.12678661816933E+00
     0.04736       0.75777  -.12712129623221E+00
     0.04736       0.76567  -.12765960972858E+00
     0.04736       0.77356  -.12840744354502E+00
     0.04736       0.78145  -.12937130773734E+00
     0.04736       0.78935  -.13055808817396E+00
     0.04736       0.79724  -.13197474932437E+00
     0.04736       0.80513  -.13362796559211E+00
     0.04736       0.81303  -.13552364948038E+00
     0.04736       0.82092  -.13766633591277E+00
     0.04736       0.82881  -.14005837170121E+00
     0.04736       0.83671  -.14269884681108E+00
     0.04736       0.84460  -.14558218889961E+00
     0.04736       0.85249  -.14869632356487E+00
     0.04736       0.86039  -.15202027855737E+00
     0.04736       0.86828  -.15552107929152E+00
     0.04736       0.87617  -.15914974343095E+00
     0.04736       0.88407  -.16283613181363E+00
     0.04736       0.89196  -.16648234882698E+00
     0.04736       0.89986  -.16995430443047E+00
     0.04736       0.90775  -.17307094885971E+00
     0.04736       0.91564  -.17559056585212E+00
     0.04736       0.92354  -.17719335712639E+00
     0.04736       0.93143  -.17745936619444E+00
     0.04736       0.93932  -.17584057059433E+00
     0.04736       0.94722  -.17162571733867E+00
     0.04736       0.95511  -.16389618918184E+00
     0.04736       0.96300  -.15147087741153E+00
     0.04736       0.97090  -.13283771789696E+00
     0.04736       0.97879  -.10606925358867E+00
     0.04736       0.98668  -.68719373911910E-01
     0.04736       0.99458  -.17698339092102E-01
     0.04736       1.00247  0.50876534855846E-01
     0.04736       1.01036  0.14185636525257E+00
     0.04736       1.01826  0.26126257712534E+00
     0.04736       1.02615  0.41651246708900E+00
     0.04736       1.03404  0.61666094336859E+00
     0.04736       1.04194  0.87264335254675E+00
     0.04736       1.04983  0.11974928747357E+01
     0.04736       1.05772  0.16064893657308E+01
     0.04736       1.06562  0.21171733266685E+01
     0.04736       1.07351  0.27491277174018E+01
     0.04736       1.08141  0.35233914398497E+01
     0.04736       1.08930  0.44613238405373E+01
     0.04736       1.09719  0.55826970045565E+01
     0.04736       1.10509  0.69027688981932E+01
     0.04736       1.11298  0.84281182841381E+01
     0.04736       1.12087  0.10151157693558E+02
     0.04736       1.12877  0.12043567448467E+02
     0.04736       1.13666  0.40000000000000E+11
     0.04736       1.14455  0.40000000000000E+11
     0.04736       1.15245  0.40000000000000E+11
     0.04736       1.16034  0.40000000000000E+11
     0.04736       1.16823  0.40000000000000E+11
     0.04736       1.17613  0.40000000000000E+11
     0.04736       1.18402  0.40000000000000E+11
     0.04736       1.19191  0.40000000000000E+11
     0.04736       1.19981  0.40000000000000E+11
     0.04736       1.20770  0.40000000000000E+11
     0.04736       1.21559  0.40000000000000E+11
     0.04736       1.22349  0.40000000000000E+11
     0.04736       1.23138  0.40000000000000E+11
     0.04736       1.23927  0.40000000000000E+11
     0.04736       1.24717  0.40000000000000E+11
     0.04736       1.25506  0.40000000000000E+11
     0.04736       1.26295  0.40000000000000E+11
     0.04736       1.27085  0.40000000000000E+11
     0.04736       1.27874  0.40000000000000E+11
     0.04736       1.28664  0.40000000000000E+11
     0.04736       1.29453  0.40000000000000E+11
     0.04736       1.30242  0.40000000000000E+11
     0.04736       1.31032  0.28856596565336E+02
     0.04736       1.31821  0.27804645373548E+02
     0.04736       1.32610  0.26922825304166E+02
     0.04736       1.33400  0.26288787009831E+02
     0.04736       1.34189  0.25965587440551E+02
     0.04736       1.34978  0.26006265268346E+02
     0.04736       1.35768  0.26457042615887E+02
     0.04736       1.36557  0.27358886705018E+02
     0.04736       1.37346  0.28747275425513E+02
     0.04736       1.38136  0.30649822079838E+02
     0.04736       1.38925  0.33080959437892E+02
     0.04736       1.39714  0.36032151927590E+02
     0.04736       1.40504  0.39455061732387E+02
     0.04736       1.41293  0.40000000000000E+11
     0.04736       1.42082  0.40000000000000E+11
     0.04736       1.42872  0.40000000000000E+11
     0.04736       1.43661  0.40000000000000E+11
     0.04736       1.44450  0.40000000000000E+11
     0.04736       1.45240  0.40000000000000E+11
     0.04736       1.46029  0.40000000000000E+11
     0.04736       1.46818  0.40000000000000E+11
     0.04736       1.47608  0.40000000000000E+11
     0.04736       1.48397  0.40000000000000E+11
     0.04736       1.49187  0.40000000000000E+11
     0.04736       1.49976  0.40000000000000E+11
     0.04736       1.50765  0.40000000000000E+11
     0.04736       1.51555  0.40000000000000E+11
     0.04736       1.52344  0.40000000000000E+11
     0.04736       1.53133  0.40000000000000E+11
     0.04736       1.53923  0.40000000000000E+11
     0.04736       1.54712  0.40000000000000E+11
     0.04736       1.55501  0.40000000000000E+11
     0.04736       1.56291  0.40000000000000E+11
     0.04736       1.57080  0.40000000000000E+11
     0.05525       0.00000  0.40000000000000E+11
     0.05525       0.00789  0.40000000000000E+11
     0.05525       0.01579  0.40000000000000E+11
     0.05525       0.02368  0.40000000000000E+11
     0.05525       0.03157  0.40000000000000E+11
     0.05525       0.03947  0.40000000000000E+11
     0.05525       0.04736  0.40000000000000E+11
     0.05525       0.05525  0.47738662784529E+02
     0.05525       0.06315  0.44228083970066E+02
     0.05525       0.07104  0.41218592865267E+02
     0.05525       0.07893  0.38782811247892E+02
     0.05525       0.08683  0.36955187462009E+02
     0.05525       0.09472  0.35747814834075E+02
     0.05525       0.10262  0.35159753690904E+02
     0.05525       0.11051  0.35181686074257E+02
     0.05525       0.11840  0.35797037043215E+02
     0.05525       0.12630  0.36979992948489E+02
     0.05525       0.13419  0.38690056128526E+02
     0.05525       0.14208  0.40861799112357E+02
     0.05525       0.14998  0.43387209120014E+02
     0.05525       0.15787  0.40000000000000E+11
     0.05525       0.16576  0.40000000000000E+11
     0.05525       0.17366  0.40000000000000E+11
     0.05525       0.18155  0.40000000000000E+11
     0.05525       0.18944  0.40000000000000E+11
     0.05525       0.19734  0.40000000000000E+11
     0.05525       0.20523  0.40000000000000E+11
     0.05525       0.21312  0.40000000000000E+11
     0.05525       0.22102  0.40000000000000E+11
     0.05525       0.22891  0.40000000000000E+11
     0.05525       0.23680  0.40000000000000E+11
     0.05525       0.24470  0.40000000000000E+11
     0.05525       0.25259  0.40000000000000E+11
     0.05525       0.26048  0.40000000000000E+11
     0.05525       0.26838  0.40000000000000E+11
     0.05525       0.27627  0.40000000000000E+11
     0.05525       0.28416  0.40000000000000E+11
     0.05525       0.29206  0.40000000000000E+11
     0.05525       0.29995  0.40000000000000E+11
     0.05525       0.30785  0.40000000000000E+11
     0.05525       0.31574  0.40000000000000E+11
     0.05525       0.32363  0.40000000000000E+11
     0.05525       0.33153  0.40000000000000E+11
     0.05525       0.33942  0.40000000000000E+11
     0.05525       0.34731  0.40000000000000E+11
     0.05525       0.35521  0.40000000000000E+11
     0.05525       0.36310  0.40000000000000E+11
     0.05525       0.37099  0.40000000000000E+11
     0.05525       0.37889  0.11959516944573E+02
     0.05525       0.38678  0.96896427528349E+01
     0.05525       0.39467  0.77472125342960E+01
     0.05525       0.40257  0.61235775359123E+01
     0.05525       0.41046  0.47896531856035E+01
     0.05525       0.41835  0.37081897087784E+01
     0.05525       0.42625  0.28406582836085E+01
     0.05525       0.43414  0.21508515211153E+01
     0.05525       0.44203  0.16065335296748E+01
     0.05525       0.44993  0.11799722125788E+01
     0.05525       0.45782  0.84786335543114E+00
     0.05525       0.46571  0.59095186877081E+00
     0.05525       0.47361  0.39352831270359E+00
     0.05525       0.48150  0.24290063822749E+00
     0.05525       0.48939  0.12889379249718E+00
     0.05525       0.49729  0.43401827768416E-01
     0.05525       0.50518  -.19998949310487E-01
     0.05525       0.51308  -.66376093777888E-01
     0.05525       0.52097  -.99711194412349E-01
     0.05525       0.52886  -.12312082088726E+00
     0.05525       0.53676  -.13903544421731E+00
     0.05525       0.54465  -.14934323007122E+00
     0.05525       0.55254  -.15550492887723E+00
     0.05525       0.56044  -.15864526693621E+00
     0.05525       0.56833  -.15962540927074E+00
     0.05525       0.57622  -.15910028596599E+00
     0.05525       0.58412  -.15756388083561E+00
     0.05525       0.59201  -.15538498473540E+00
     0.05525       0.59990  -.15283541439955E+00
     0.05525       0.60780  -.15011228390828E+00
     0.05525       0.61569  -.14735557973055E+00
     0.05525       0.62358  -.14466202084238E+00
     0.05525       0.63148  -.14209597207700E+00
     0.05525       0.63937  -.13969801178569E+00
     0.05525       0.64726  -.13749162530280E+00
     0.05525       0.65516  -.13548839598178E+00
     0.05525       0.66305  -.13369198920648E+00
     0.05525       0.67094  -.13210116638302E+00
     0.05525       0.67884  -.13071202107744E+00
     0.05525       0.68673  -.12951959468274E+00
     0.05525       0.69463  -.12851900155776E+00
     0.05525       0.70252  -.12770617142996E+00
     0.05525       0.71041  -.12707829849096E+00
     0.05525       0.71831  -.12663407097451E+00
     0.05525       0.72620  -.12637374135721E+00
     0.05525       0.73409  -.12629908517814E+00
     0.05525       0.74199  -.12641328551158E+00
     0.05525       0.74988  -.12672077013654E+00
     0.05525       0.75777  -.12722701927234E+00
     0.05525       0.76567  -.12793835326076E+00
     0.05525       0.77356  -.12886170164015E+00
     0.05525       0.78145  -.13000434752249E+00
     0.05525       0.78935  -.13137363386079E+00
     0.05525       0.79724  -.13297661084772E+00
     0.05525       0.80513  -.13481959601425E+00
     0.05525       0.81303  -.13690761022663E+00
     0.05525       0.82092  -.13924364323200E+00
     0.05525       0.82881  -.14182769108151E+00
     0.05525       0.83671  -.14465549391311E+00
     0.05525       0.84460  -.14771688526682E+00
     0.05525       0.85249  -.15099364217501E+00
     0.05525       0.86039  -.15445669729543E+00
     0.05525       0.86828  -.15806253861578E+00
     0.05525       0.87617  -.16174857669776E+00
     0.05525       0.88407  -.16542720163627E+00
     0.05525       0.89196  -.16897817910684E+00
     0.05525       0.89986  -.17223894395637E+00
     0.05525       0.90775  -.17499223739525E+00
     0.05525       0.91564  -.17695039653639E+00
     0.05525       0.92354  -.17773543959134E+00
     0.05525       0.93143  -.17685389403719E+00
     0.05525       0.93932  -.17366508770043E+00
     0.05525       0.94722  -.16734136615787E+00
     0.05525       0.95511  -.15681842141756E+00
     0.05525       0.96300  -.14073363207521E+00
     0.05525       0.97090  -.11735005254393E+00
     0.05525       0.97879  -.84463496735741E-01
     0.05525       0.98668  -.39290117240916E-01
     0.05525       0.99458  0.21667895323089E-01
     0.05525       1.00247  0.10278019605437E+00
     0.05525       1.01036  0.20947007138863E+00
     0.05525       1.01826  0.34841797283800E+00
     0.05525       1.02615  0.52778056564781E+00
     0.05525       1.03404  0.75741268205986E+00
     0.05525       1.04194  0.10490700182897E+01
     0.05525       1.04983  0.14165566591933E+01
     0.05525       1.05772  0.18757624913529E+01
     0.05525       1.06562  0.24445104825939E+01
     0.05525       1.07351  0.31421027774938E+01
     0.05525       1.08141  0.39884197864694E+01
     0.05525       1.08930  0.50023942515158E+01
     0.05525       1.09719  0.61996662695867E+01
     0.05525       1.10509  0.75892507196362E+01
     0.05525       1.11298  0.91691571081481E+01
     0.05525       1.12087  0.10921153458833E+02
     0.05525       1.12877  0.12805330350150E+02
     0.05525       1.13666  0.40000000000000E+11
     0.05525       1.14455  0.40000000000000E+11
     0.05525       1.15245  0.40000000000000E+11
     0.05525       1.16034  0.40000000000000E+11
     0.05525       1.16823  0.40000000000000E+11
     0.05525       1.17613  0.40000000000000E+11
     0.05525       1.18402  0.40000000000000E+11
     0.05525       1.19191  0.40000000000000E+11
     0.05525       1.19981  0.40000000000000E+11
     0.05525       1.20770  0.40000000000000E+11
     0.05525       1.21559  0.40000000000000E+11
     0.05525       1.22349  0.40000000000000E+11
     0.05525       1.23138  0.40000000000000E+11
     0.05525       1.23927  0.40000000000000E+11
     0.05525       1.24717  0.40000000000000E+11
     0.05525       1.25506  0.40000000000000E+11
     0.05525       1.26295  0.40000000000000E+11
     0.05525       1.27085  0.40000000000000E+11
     0.05525       1.27874  0.40000000000000E+11
     0.05525       1.28664  0.40000000000000E+11
     0.05525       1.29453  0.40000000000000E+11
     0.05525       1.30242  0.27260884565366E+02
     0.05525       1.31032  0.26328420038842E+02
     0.05525       1.31821  0.25565081889949E+02
     0.05525       1.32610  0.25042413510822E+02
     0.05525       1.33400  0.24820218194555E+02
     0.05525       1.34189  0.24950186326439E+02
     0.05525       1.34978  0.25478453713934E+02
     0.05525       1.35768  0.26446732074472E+02
     0.05525       1.36557  0.27891756048326E+02
     0.05525       1.37346  0.29842610509639E+02
     0.05525       1.38136  0.32315044555695E+02
     0.05525       1.38925  0.35301112498914E+02
     0.05525       1.39714  0.38751343247758E+02
     0.05525       1.40504  0.40000000000000E+11
     0.05525       1.41293  0.40000000000000E+11
     0.05525       1.42082  0.40000000000000E+11
     0.05525       1.42872  0.40000000000000E+11
     0.05525       1.43661  0.40000000000000E+11
     0.05525       1.44450  0.40000000000000E+11
     0.05525       1.45240  0.40000000000000E+11
     0.05525       1.46029  0.40000000000000E+11
     0.05525       1.46818  0.40000000000000E+11
     0.05525       1.47608  0.40000000000000E+11
     0.05525       1.48397  0.40000000000000E+11
     0.05525       1.49187  0.40000000000000E+11
     0.05525       1.49976  0.40000000000000E+11
     0.05525       1.50765  0.40000000000000E+11
     0.05525       1.51555  0.40000000000000E+11
     0.05525       1.52344  0.40000000000000E+11
     0.05525       1.53133  0.40000000000000E+11
     0.05525       1.53923  0.40000000000000E+11
     0.05525       1.54712  0.40000000000000E+11
     0.05525       1.55501  0.40000000000000E+11
     0.05525       1.56291  0.40000000000000E+11
     0.05525       1.57080  0.40000000000000E+11
     0.06315       0.00000  0.40000000000000E+11
     0.06315       0.00789  0.40000000000000E+11
     0.06315       0.01579  0.40000000000000E+11
     0.06315       0.02368  0.40000000000000E+11
     0.06315       0.03157  0.40000000000000E+11
     0.06315       0.03947  0.40000000000000E+11
     0.06315       0.04736  0.47710899971438E+02
     0.06315       0.05525  0.44228091470986E+02
     0.06315       0.06315  0.41246353198888E+02
     0.06315       0.07104  0.38840870112118E+02
     0.06315       0.07893  0.37047449785903E+02
     0.06315       0.08683  0.35879233729292E+02
     0.06315       0.09472  0.35336397147435E+02
     0.06315       0.10262  0.35410926673038E+02
     0.06315       0.11051  0.36087716301174E+02
     0.06315       0.11840  0.37342435506404E+02
     0.06315       0.12630  0.39135774345369E+02
     0.06315       0.13419  0.41402623278638E+02
     0.06315       0.14208  0.40000000000000E+11
     0.06315       0.14998  0.40000000000000E+11
     0.06315       0.15787  0.40000000000000E+11
     0.06315       0.16576  0.40000000000000E+11
     0.06315       0.17366  0.40000000000000E+11
     0.06315       0.18155  0.40000000000000E+11
     0.06315       0.18944  0.40000000000000E+11
     0.06315       0.19734  0.40000000000000E+11
     0.06315       0.20523  0.40000000000000E+11
     0.06315       0.21312  0.40000000000000E+11
     0.06315       0.22102  0.40000000000000E+11
     0.06315       0.22891  0.40000000000000E+11
     0.06315       0.23680  0.40000000000000E+11
     0.06315       0.24470  0.40000000000000E+11
     0.06315       0.25259  0.40000000000000E+11
     0.06315       0.26048  0.40000000000000E+11
     0.06315       0.26838  0.40000000000000E+11
     0.06315       0.27627  0.40000000000000E+11
     0.06315       0.28416  0.40000000000000E+11
     0.06315       0.29206  0.40000000000000E+11
     0.06315       0.29995  0.40000000000000E+11
     0.06315       0.30785  0.40000000000000E+11
     0.06315       0.31574  0.40000000000000E+11
     0.06315       0.32363  0.40000000000000E+11
     0.06315       0.33153  0.40000000000000E+11
     0.06315       0.33942  0.40000000000000E+11
     0.06315       0.34731  0.40000000000000E+11
     0.06315       0.35521  0.40000000000000E+11
     0.06315       0.36310  0.40000000000000E+11
     0.06315       0.37099  0.12526210082532E+02
     0.06315       0.37889  0.10168007439196E+02
     0.06315       0.38678  0.81419742695278E+01
     0.06315       0.39467  0.64442378584817E+01
     0.06315       0.40257  0.50471342716420E+01
     0.06315       0.41046  0.39131400040953E+01
     0.06315       0.41835  0.30026806206282E+01
     0.06315       0.42625  0.22782293555692E+01
     0.06315       0.43414  0.17062143692621E+01
     0.06315       0.44203  0.12576735298510E+01
     0.06315       0.44993  0.90822734755664E+00
     0.06315       0.45782  0.63771025027991E+00
     0.06315       0.46571  0.42965795354448E+00
     0.06315       0.47361  0.27076172162702E+00
     0.06315       0.48150  0.15034800332371E+00
     0.06315       0.48939  0.59911061546932E-01
     0.06315       0.49729  -.72914875381824E-02
     0.06315       0.50518  -.56580027942479E-01
     0.06315       0.51308  -.92135936688211E-01
     0.06315       0.52097  -.11723311573720E+00
     0.06315       0.52886  -.13442553509069E+00
     0.06315       0.53676  -.14569798325492E+00
     0.06315       0.54465  -.15258653233719E+00
     0.06315       0.55254  -.15627437554491E+00
     0.06315       0.56044  -.15766782585817E+00
     0.06315       0.56833  -.15745645011654E+00
     0.06315       0.57622  -.15616058706219E+00
     0.06315       0.58412  -.15416887257250E+00
     0.06315       0.59201  -.15176786936417E+00
     0.06315       0.59990  -.14916546433209E+00
     0.06315       0.60780  -.14650934394667E+00
     0.06315       0.61569  -.14390157543262E+00
     0.06315       0.62358  -.14141009767511E+00
     0.06315       0.63148  -.13907775064655E+00
     0.06315       0.63937  -.13692933640452E+00
     0.06315       0.64726  -.13497710035258E+00
     0.06315       0.65516  -.13322494164926E+00
     0.06315       0.66305  -.13167160070160E+00
     0.06315       0.67094  -.13031302494943E+00
     0.06315       0.67884  -.12914407794502E+00
     0.06315       0.68673  -.12815972819645E+00
     0.06315       0.69463  -.12735583121912E+00
     0.06315       0.70252  -.12672959915353E+00
     0.06315       0.71041  -.12627983604886E+00
     0.06315       0.71831  -.12600700272664E+00
     0.06315       0.72620  -.12591316252751E+00
     0.06315       0.73409  -.12600184788787E+00
     0.06315       0.74199  -.12627787738376E+00
     0.06315       0.74988  -.12674714346741E+00
     0.06315       0.75777  -.12741638248775E+00
     0.06315       0.76567  -.12829293059981E+00
     0.06315       0.77356  -.12938446168673E+00
     0.06315       0.78145  -.13069869625598E+00
     0.06315       0.78935  -.13224306320387E+00
     0.06315       0.79724  -.13402428908155E+00
     0.06315       0.80513  -.13604788168616E+00
     0.06315       0.81303  -.13831746599790E+00
     0.06315       0.82092  -.14083392013507E+00
     0.06315       0.82881  -.14359424641848E+00
     0.06315       0.83671  -.14659009697480E+00
     0.06315       0.84460  -.14980585352063E+00
     0.06315       0.85249  -.15321613578225E+00
     0.06315       0.86039  -.15678258088112E+00
     0.06315       0.86828  -.16044969512373E+00
     0.06315       0.87617  -.16413952782923E+00
     0.06315       0.88407  -.16774485165035E+00
     0.06315       0.89196  -.17112045253679E+00
     0.06315       0.89986  -.17407203209026E+00
     0.06315       0.90775  -.17634210253607E+00
     0.06315       0.91564  -.17759210708314E+00
     0.06315       0.92354  -.17737982394461E+00
     0.06315       0.93143  -.17513091009078E+00
     0.06315       0.93932  -.17010321289745E+00
     0.06315       0.94722  -.16134223071565E+00
     0.06315       0.95511  -.14762585071206E+00
     0.06315       0.96300  -.12739625901172E+00
     0.06315       0.97090  -.98676746058517E-01
     0.06315       0.97879  -.58971086010310E-01
     0.06315       0.98668  -.51433556838253E-02
     0.06315       0.99458  0.66723370656781E-01
     0.06315       1.00247  0.16148983727934E+00
     0.06315       1.01036  0.28514322377922E+00
     0.06315       1.01826  0.44499440925409E+00
     0.06315       1.02615  0.64987937879569E+00
     0.06315       1.03404  0.91034630859210E+00
     0.06315       1.04194  0.12387984977897E+01
     0.06315       1.04983  0.16495477441884E+01
     0.06315       1.05772  0.21587124624445E+01
     0.06315       1.06562  0.27838700786847E+01
     0.06315       1.07351  0.35433459802462E+01
     0.06315       1.08141  0.44549967812451E+01
     0.06315       1.08930  0.55343346670568E+01
     0.06315       1.09719  0.67918614358059E+01
     0.06315       1.10509  0.82295663378221E+01
     0.06315       1.11298  0.98367335308728E+01
     0.06315       1.12087  0.11585549849030E+02
     0.06315       1.12877  0.40000000000000E+11
     0.06315       1.13666  0.40000000000000E+11
     0.06315       1.14455  0.40000000000000E+11
     0.06315       1.15245  0.40000000000000E+11
     0.06315       1.16034  0.40000000000000E+11
     0.06315       1.16823  0.40000000000000E+11
     0.06315       1.17613  0.40000000000000E+11
     0.06315       1.18402  0.40000000000000E+11
     0.06315       1.19191  0.40000000000000E+11
     0.06315       1.19981  0.40000000000000E+11
     0.06315       1.20770  0.40000000000000E+11
     0.06315       1.21559  0.40000000000000E+11
     0.06315       1.22349  0.40000000000000E+11
     0.06315       1.23138  0.40000000000000E+11
     0.06315       1.23927  0.40000000000000E+11
     0.06315       1.24717  0.40000000000000E+11
     0.06315       1.25506  0.40000000000000E+11
     0.06315       1.26295  0.40000000000000E+11
     0.06315       1.27085  0.40000000000000E+11
     0.06315       1.27874  0.40000000000000E+11
     0.06315       1.28664  0.26576513542041E+02
     0.06315       1.29453  0.25670548776895E+02
     0.06315       1.30242  0.24853796975643E+02
     0.06315       1.31032  0.24204453449445E+02
     0.06315       1.31821  0.23788566581711E+02
     0.06315       1.32610  0.23662943563962E+02
     0.06315       1.33400  0.23877993686649E+02
     0.06315       1.34189  0.24479740185196E+02
     0.06315       1.34978  0.25510579393891E+02
     0.06315       1.35768  0.27008450944906E+02
     0.06315       1.36557  0.29003902034785E+02
     0.06315       1.37346  0.31514064902041E+02
     0.06315       1.38136  0.34531765123243E+02
     0.06315       1.38925  0.38006744835163E+02
     0.06315       1.39714  0.40000000000000E+11
     0.06315       1.40504  0.40000000000000E+11
     0.06315       1.41293  0.40000000000000E+11
     0.06315       1.42082  0.40000000000000E+11
     0.06315       1.42872  0.40000000000000E+11
     0.06315       1.43661  0.40000000000000E+11
     0.06315       1.44450  0.40000000000000E+11
     0.06315       1.45240  0.40000000000000E+11
     0.06315       1.46029  0.40000000000000E+11
     0.06315       1.46818  0.40000000000000E+11
     0.06315       1.47608  0.40000000000000E+11
     0.06315       1.48397  0.40000000000000E+11
     0.06315       1.49187  0.40000000000000E+11
     0.06315       1.49976  0.40000000000000E+11
     0.06315       1.50765  0.40000000000000E+11
     0.06315       1.51555  0.40000000000000E+11
     0.06315       1.52344  0.40000000000000E+11
     0.06315       1.53133  0.40000000000000E+11
     0.06315       1.53923  0.40000000000000E+11
     0.06315       1.54712  0.40000000000000E+11
     0.06315       1.55501  0.40000000000000E+11
     0.06315       1.56291  0.40000000000000E+11
     0.06315       1.57080  0.40000000000000E+11
     0.07104       0.00000  0.40000000000000E+11
     0.07104       0.00789  0.40000000000000E+11
     0.07104       0.01579  0.40000000000000E+11
     0.07104       0.02368  0.40000000000000E+11
     0.07104       0.03157  0.40000000000000E+11
     0.07104       0.03947  0.47627685067973E+02
     0.07104       0.04736  0.44173796440560E+02
     0.07104       0.05525  0.41218608733441E+02
     0.07104       0.06315  0.38840878479372E+02
     0.07104       0.07104  0.37078248685712E+02
     0.07104       0.07893  0.35945097914249E+02
     0.07104       0.08683  0.35442758027765E+02
     0.07104       0.09472  0.35564498962680E+02
     0.07104       0.10262  0.36296656101831E+02
     0.07104       0.11051  0.37616395032594E+02
     0.07104       0.11840  0.39485695832775E+02
     0.07104       0.12630  0.41840021458618E+02
     0.07104       0.13419  0.40000000000000E+11
     0.07104       0.14208  0.40000000000000E+11
     0.07104       0.14998  0.40000000000000E+11
     0.07104       0.15787  0.40000000000000E+11
     0.07104       0.16576  0.40000000000000E+11
     0.07104       0.17366  0.40000000000000E+11
     0.07104       0.18155  0.40000000000000E+11
     0.07104       0.18944  0.40000000000000E+11
     0.07104       0.19734  0.40000000000000E+11
     0.07104       0.20523  0.40000000000000E+11
     0.07104       0.21312  0.40000000000000E+11
     0.07104       0.22102  0.40000000000000E+11
     0.07104       0.22891  0.40000000000000E+11
     0.07104       0.23680  0.40000000000000E+11
     0.07104       0.24470  0.40000000000000E+11
     0.07104       0.25259  0.40000000000000E+11
     0.07104       0.26048  0.40000000000000E+11
     0.07104       0.26838  0.40000000000000E+11
     0.07104       0.27627  0.40000000000000E+11
     0.07104       0.28416  0.40000000000000E+11
     0.07104       0.29206  0.40000000000000E+11
     0.07104       0.29995  0.40000000000000E+11
     0.07104       0.30785  0.40000000000000E+11
     0.07104       0.31574  0.40000000000000E+11
     0.07104       0.32363  0.40000000000000E+11
     0.07104       0.33153  0.40000000000000E+11
     0.07104       0.33942  0.40000000000000E+11
     0.07104       0.34731  0.40000000000000E+11
     0.07104       0.35521  0.40000000000000E+11
     0.07104       0.36310  0.13075833554981E+02
     0.07104       0.37099  0.10634152316723E+02
     0.07104       0.37889  0.85278783819044E+01
     0.07104       0.38678  0.67584342494272E+01
     0.07104       0.39467  0.52998867885361E+01
     0.07104       0.40257  0.41146339811257E+01
     0.07104       0.41046  0.31621848988606E+01
     0.07104       0.41835  0.24037824880132E+01
     0.07104       0.42625  0.18045824655369E+01
     0.07104       0.43414  0.13344389889347E+01
     0.07104       0.44203  0.96793159983264E+00
     0.07104       0.44993  0.68400988243601E+00
     0.07104       0.45782  0.46547396142683E+00
     0.07104       0.46571  0.29841290027305E+00
     0.07104       0.47361  0.17166554642083E+00
     0.07104       0.48150  0.76334557273940E-01
     0.07104       0.48939  0.53649873436543E-02
     0.07104       0.49729  -.46811804543137E-01
     0.07104       0.50518  -.84573590745073E-01
     0.07104       0.51308  -.11134910393615E+00
     0.07104       0.52097  -.12981398400552E+00
     0.07104       0.52886  -.14204831907911E+00
     0.07104       0.53676  -.14966255876947E+00
     0.07104       0.54465  -.15389770148136E+00
     0.07104       0.55254  -.15570475535946E+00
     0.07104       0.56044  -.15580762412336E+00
     0.07104       0.56833  -.15475281188764E+00
     0.07104       0.57622  -.15294868796931E+00
     0.07104       0.58412  -.15069650299361E+00
     0.07104       0.59201  -.14821489371135E+00
     0.07104       0.59990  -.14565924505672E+00
     0.07104       0.60780  -.14313698233462E+00
     0.07104       0.61569  -.14071963245798E+00
     0.07104       0.62358  -.13845231010609E+00
     0.07104       0.63148  -.13636114291152E+00
     0.07104       0.63937  -.13445904089956E+00
     0.07104       0.64726  -.13275013223499E+00
     0.07104       0.65516  -.13123312390019E+00
     0.07104       0.66305  -.12990379736214E+00
     0.07104       0.67094  -.12875681170640E+00
     0.07104       0.67884  -.12778695712185E+00
     0.07104       0.68673  -.12698997774765E+00
     0.07104       0.69463  -.12636306310503E+00
     0.07104       0.70252  -.12590509047183E+00
     0.07104       0.71041  -.12561668584210E+00
     0.07104       0.71831  -.12550015803625E+00
     0.07104       0.72620  -.12555934877197E+00
     0.07104       0.73409  -.12579943086679E+00
     0.07104       0.74199  -.12622667708217E+00
     0.07104       0.74988  -.12684821331938E+00
     0.07104       0.75777  -.12767176182193E+00
     0.07104       0.76567  -.12870537258574E+00
     0.07104       0.77356  -.12995713415461E+00
     0.07104       0.78145  -.13143484816122E+00
     0.07104       0.78935  -.13314564509378E+00
     0.07104       0.79724  -.13509551148582E+00
     0.07104       0.80513  -.13728869062717E+00
     0.07104       0.81303  -.13972690946747E+00
     0.07104       0.82092  -.14240837300282E+00
     0.07104       0.82881  -.14532645333357E+00
     0.07104       0.83671  -.14846798281804E+00
     0.07104       0.84460  -.15181103818592E+00
     0.07104       0.85249  -.15532207374795E+00
     0.07104       0.86039  -.15895222532287E+00
     0.07104       0.86828  -.16263256030165E+00
     0.07104       0.87617  -.16626799120890E+00
     0.07104       0.88407  -.16972949778077E+00
     0.07104       0.89196  -.17284421334848E+00
     0.07104       0.89986  -.17538282255108E+00
     0.07104       0.90775  -.17704358665668E+00
     0.07104       0.91564  -.17743215823363E+00
     0.07104       0.92354  -.17603616806082E+00
     0.07104       0.93143  -.17219336582249E+00
     0.07104       0.93932  -.16505187803599E+00
     0.07104       0.94722  -.15352092382340E+00
     0.07104       0.95511  -.13621012323434E+00
     0.07104       0.96300  -.11135538003931E+00
     0.07104       0.97090  -.76729278628484E-01
     0.07104       0.97879  -.29534090511769E-01
     0.07104       0.98668  0.33724030371988E-01
     0.07104       0.99458  0.11738008633167E+00
     0.07104       1.00247  0.22677315894448E+00
     0.07104       1.01036  0.36842296879483E+00
     0.07104       1.01826  0.55021134606334E+00
     0.07104       1.02615  0.78155327109161E+00
     0.07104       1.03404  0.10735327687426E+01
     0.07104       1.04194  0.14389662140054E+01
     0.07104       1.04983  0.18923391884066E+01
     0.07104       1.05772  0.24495432423207E+01
     0.07104       1.06562  0.31273174794078E+01
     0.07104       1.07351  0.39422810367548E+01
     0.07104       1.08141  0.49094347326981E+01
     0.07104       1.08930  0.60400280618895E+01
     0.07104       1.09719  0.73387539540747E+01
     0.07104       1.10509  0.88003784684578E+01
     0.07104       1.11298  0.10406167382052E+02
     0.07104       1.12087  0.12120851004659E+02
     0.07104       1.12877  0.40000000000000E+11
     0.07104       1.13666  0.40000000000000E+11
     0.07104       1.14455  0.40000000000000E+11
     0.07104       1.15245  0.40000000000000E+11
     0.07104       1.16034  0.40000000000000E+11
     0.07104       1.16823  0.40000000000000E+11
     0.07104       1.17613  0.40000000000000E+11
     0.07104       1.18402  0.40000000000000E+11
     0.07104       1.19191  0.40000000000000E+11
     0.07104       1.19981  0.40000000000000E+11
     0.07104       1.20770  0.40000000000000E+11
     0.07104       1.21559  0.40000000000000E+11
     0.07104       1.22349  0.40000000000000E+11
     0.07104       1.23138  0.40000000000000E+11
     0.07104       1.23927  0.40000000000000E+11
     0.07104       1.24717  0.40000000000000E+11
     0.07104       1.25506  0.40000000000000E+11
     0.07104       1.26295  0.40000000000000E+11
     0.07104       1.27085  0.40000000000000E+11
     0.07104       1.27874  0.24893537112240E+02
     0.07104       1.28664  0.24093691017524E+02
     0.07104       1.29453  0.23388428934972E+02
     0.07104       1.30242  0.22848122586018E+02
     0.07104       1.31032  0.22533933282012E+02
     0.07104       1.31821  0.22499940259813E+02
     0.07104       1.32610  0.22795350013474E+02
     0.07104       1.33400  0.23466053365414E+02
     0.07104       1.34189  0.24555071761442E+02
     0.07104       1.34978  0.26101493090826E+02
     0.07104       1.35768  0.28137309967058E+02
     0.07104       1.36557  0.30681099803868E+02
     0.07104       1.37346  0.33726649410924E+02
     0.07104       1.38136  0.37223302438962E+02
     0.07104       1.38925  0.40000000000000E+11
     0.07104       1.39714  0.40000000000000E+11
     0.07104       1.40504  0.40000000000000E+11
     0.07104       1.41293  0.40000000000000E+11
     0.07104       1.42082  0.40000000000000E+11
     0.07104       1.42872  0.40000000000000E+11
     0.07104       1.43661  0.40000000000000E+11
     0.07104       1.44450  0.40000000000000E+11
     0.07104       1.45240  0.40000000000000E+11
     0.07104       1.46029  0.40000000000000E+11
     0.07104       1.46818  0.40000000000000E+11
     0.07104       1.47608  0.40000000000000E+11
     0.07104       1.48397  0.40000000000000E+11
     0.07104       1.49187  0.40000000000000E+11
     0.07104       1.49976  0.40000000000000E+11
     0.07104       1.50765  0.40000000000000E+11
     0.07104       1.51555  0.40000000000000E+11
     0.07104       1.52344  0.40000000000000E+11
     0.07104       1.53133  0.40000000000000E+11
     0.07104       1.53923  0.40000000000000E+11
     0.07104       1.54712  0.40000000000000E+11
     0.07104       1.55501  0.40000000000000E+11
     0.07104       1.56291  0.40000000000000E+11
     0.07104       1.57080  0.40000000000000E+11
     0.07893       0.00000  0.40000000000000E+11
     0.07893       0.00789  0.40000000000000E+11
     0.07893       0.01579  0.40000000000000E+11
     0.07893       0.02368  0.40000000000000E+11
     0.07893       0.03157  0.47489279004789E+02
     0.07893       0.03947  0.44065317700248E+02
     0.07893       0.04736  0.41135424493015E+02
     0.07893       0.05525  0.38782836300846E+02
     0.07893       0.06315  0.37047467337937E+02
     0.07893       0.07104  0.35945107099030E+02
     0.07893       0.07893  0.35478279944458E+02
     0.07893       0.08683  0.35641513208431E+02
     0.07893       0.09472  0.36422549661265E+02
     0.07893       0.10262  0.37800055581845E+02
     0.07893       0.11051  0.39737395778359E+02
     0.07893       0.11840  0.42170860281537E+02
     0.07893       0.12630  0.40000000000000E+11
     0.07893       0.13419  0.40000000000000E+11
     0.07893       0.14208  0.40000000000000E+11
     0.07893       0.14998  0.40000000000000E+11
     0.07893       0.15787  0.40000000000000E+11
     0.07893       0.16576  0.40000000000000E+11
     0.07893       0.17366  0.40000000000000E+11
     0.07893       0.18155  0.40000000000000E+11
     0.07893       0.18944  0.40000000000000E+11
     0.07893       0.19734  0.40000000000000E+11
     0.07893       0.20523  0.40000000000000E+11
     0.07893       0.21312  0.40000000000000E+11
     0.07893       0.22102  0.40000000000000E+11
     0.07893       0.22891  0.40000000000000E+11
     0.07893       0.23680  0.40000000000000E+11
     0.07893       0.24470  0.40000000000000E+11
     0.07893       0.25259  0.40000000000000E+11
     0.07893       0.26048  0.40000000000000E+11
     0.07893       0.26838  0.40000000000000E+11
     0.07893       0.27627  0.40000000000000E+11
     0.07893       0.28416  0.40000000000000E+11
     0.07893       0.29206  0.40000000000000E+11
     0.07893       0.29995  0.40000000000000E+11
     0.07893       0.30785  0.40000000000000E+11
     0.07893       0.31574  0.40000000000000E+11
     0.07893       0.32363  0.40000000000000E+11
     0.07893       0.33153  0.40000000000000E+11
     0.07893       0.33942  0.40000000000000E+11
     0.07893       0.34731  0.40000000000000E+11
     0.07893       0.35521  0.13606023523996E+02
     0.07893       0.36310  0.11085989686456E+02
     0.07893       0.37099  0.89031632126715E+01
     0.07893       0.37889  0.70647202576043E+01
     0.07893       0.38678  0.55467432047504E+01
     0.07893       0.39467  0.43117392728774E+01
     0.07893       0.40257  0.33184312820209E+01
     0.07893       0.41046  0.25269257245373E+01
     0.07893       0.41835  0.19011752263059E+01
     0.07893       0.42625  0.14099023032432E+01
     0.07893       0.43414  0.10266849640201E+01
     0.07893       0.44203  0.72961794045291E+00
     0.07893       0.44993  0.50078860376499E+00
     0.07893       0.45782  0.32570119745925E+00
     0.07893       0.46571  0.19272017411659E+00
     0.07893       0.47361  0.92566596412706E-01
     0.07893       0.48150  0.17880522844012E-01
     0.07893       0.48939  -.37149247940756E-01
     0.07893       0.49729  -.77092612636126E-01
     0.07893       0.50518  -.10552995003251E+00
     0.07893       0.51308  -.12525621150849E+00
     0.07893       0.52097  -.13844505338968E+00
     0.07893       0.52886  -.14678004588553E+00
     0.07893       0.53676  -.15155909349941E+00
     0.07893       0.54465  -.15377726887359E+00
     0.07893       0.55254  -.15419238186280E+00
     0.07893       0.56044  -.15337681857897E+00
     0.07893       0.56833  -.15175850545133E+00
     0.07893       0.57622  -.14965328082224E+00
     0.07893       0.58412  -.14729048360655E+00
     0.07893       0.59201  -.14483318402901E+00
     0.07893       0.59990  -.14239417325975E+00
     0.07893       0.60780  -.14004858489248E+00
     0.07893       0.61569  -.13784383047820E+00
     0.07893       0.62358  -.13580738370052E+00
     0.07893       0.63148  -.13395283449098E+00
     0.07893       0.63937  -.13228454794344E+00
     0.07893       0.64726  -.13080119704537E+00
     0.07893       0.65516  -.12949838789902E+00
     0.07893       0.66305  -.12837055719539E+00
     0.07893       0.67094  -.12741229108697E+00
     0.07893       0.67884  -.12661918991755E+00
     0.07893       0.68673  -.12598838279689E+00
     0.07893       0.69463  -.12551877855635E+00
     0.07893       0.70252  -.12521112438528E+00
     0.07893       0.71041  -.12506792991253E+00
     0.07893       0.71831  -.12509330234132E+00
     0.07893       0.72620  -.12529272727335E+00
     0.07893       0.73409  -.12567281993619E+00
     0.07893       0.74199  -.12624106255026E+00
     0.07893       0.74988  -.12700553542823E+00
     0.07893       0.75777  -.12797464195443E+00
     0.07893       0.76567  -.12915682067979E+00
     0.07893       0.77356  -.13056023117646E+00
     0.07893       0.78145  -.13219239376365E+00
     0.07893       0.78935  -.13405975642569E+00
     0.07893       0.79724  -.13616715480309E+00
     0.07893       0.80513  -.13851712257874E+00
     0.07893       0.81303  -.14110899933121E+00
     0.07893       0.82092  -.14393777029034E+00
     0.07893       0.82881  -.14699255656829E+00
     0.07893       0.83671  -.15025465433667E+00
     0.07893       0.84460  -.15369499586726E+00
     0.07893       0.85249  -.15727087291575E+00
     0.07893       0.86039  -.16092172193725E+00
     0.07893       0.86828  -.16456371916964E+00
     0.07893       0.87617  -.16808286958591E+00
     0.07893       0.88407  -.17132619482360E+00
     0.07893       0.89196  -.17409052914624E+00
     0.07893       0.89986  -.17610831717185E+00
     0.07893       0.90775  -.17702967096886E+00
     0.07893       0.91564  -.17639978677873E+00
     0.07893       0.92354  -.17363064473111E+00
     0.07893       0.93143  -.16796572355458E+00
     0.07893       0.93932  -.15843626694750E+00
     0.07893       0.94722  -.14380745776960E+00
     0.07893       0.95511  -.12251272171000E+00
     0.07893       0.96300  -.92574342686635E-01
     0.07893       0.97090  -.51508702392880E-01
     0.07893       0.97879  0.37851345209797E-02
     0.07893       0.98668  0.77153924295864E-01
     0.07893       0.99458  0.17333477755356E+00
     0.07893       1.00247  0.29811223120713E+00
     0.07893       1.01036  0.45848063039274E+00
     0.07893       1.01826  0.66279910710786E+00
     0.07893       1.02615  0.92091872545285E+00
     0.07893       1.03404  0.12442509750283E+01
     0.07893       1.04194  0.16457335178851E+01
     0.07893       1.04983  0.21396332673115E+01
     0.07893       1.05772  0.27411099435037E+01
     0.07893       1.06562  0.34654486199020E+01
     0.07893       1.07351  0.43268639968238E+01
     0.07893       1.08141  0.53367932749283E+01
     0.07893       1.08930  0.65016451143065E+01
     0.07893       1.09719  0.78200806298518E+01
     0.07893       1.10509  0.92800899181187E+01
     0.07893       1.11298  0.10856402172875E+02
     0.07893       1.12087  0.12509098364173E+02
     0.07893       1.12877  0.40000000000000E+11
     0.07893       1.13666  0.40000000000000E+11
     0.07893       1.14455  0.40000000000000E+11
     0.07893       1.15245  0.40000000000000E+11
     0.07893       1.16034  0.40000000000000E+11
     0.07893       1.16823  0.40000000000000E+11
     0.07893       1.17613  0.40000000000000E+11
     0.07893       1.18402  0.40000000000000E+11
     0.07893       1.19191  0.40000000000000E+11
     0.07893       1.19981  0.40000000000000E+11
     0.07893       1.20770  0.40000000000000E+11
     0.07893       1.21559  0.40000000000000E+11
     0.07893       1.22349  0.40000000000000E+11
     0.07893       1.23138  0.40000000000000E+11
     0.07893       1.23927  0.40000000000000E+11
     0.07893       1.24717  0.40000000000000E+11
     0.07893       1.25506  0.40000000000000E+11
     0.07893       1.26295  0.40000000000000E+11
     0.07893       1.27085  0.23234595523648E+02
     0.07893       1.27874  0.22538031379253E+02
     0.07893       1.28664  0.21939601538414E+02
     0.07893       1.29453  0.21502954169358E+02
     0.07893       1.30242  0.21284947784843E+02
     0.07893       1.31032  0.21337201169764E+02
     0.07893       1.31821  0.21707801556621E+02
     0.07893       1.32610  0.22442491296210E+02
     0.07893       1.33400  0.23584856897793E+02
     0.07893       1.34189  0.25175072412437E+02
     0.07893       1.34978  0.27246550365634E+02
     0.07893       1.35768  0.29819367917094E+02
     0.07893       1.36557  0.32888465741976E+02
     0.07893       1.37346  0.40000000000000E+11
     0.07893       1.38136  0.40000000000000E+11
     0.07893       1.38925  0.40000000000000E+11
     0.07893       1.39714  0.40000000000000E+11
     0.07893       1.40504  0.40000000000000E+11
     0.07893       1.41293  0.40000000000000E+11
     0.07893       1.42082  0.40000000000000E+11
     0.07893       1.42872  0.40000000000000E+11
     0.07893       1.43661  0.40000000000000E+11
     0.07893       1.44450  0.40000000000000E+11
     0.07893       1.45240  0.40000000000000E+11
     0.07893       1.46029  0.40000000000000E+11
     0.07893       1.46818  0.40000000000000E+11
     0.07893       1.47608  0.40000000000000E+11
     0.07893       1.48397  0.40000000000000E+11
     0.07893       1.49187  0.40000000000000E+11
     0.07893       1.49976  0.40000000000000E+11
     0.07893       1.50765  0.40000000000000E+11
     0.07893       1.51555  0.40000000000000E+11
     0.07893       1.52344  0.40000000000000E+11
     0.07893       1.53133  0.40000000000000E+11
     0.07893       1.53923  0.40000000000000E+11
     0.07893       1.54712  0.40000000000000E+11
     0.07893       1.55501  0.40000000000000E+11
     0.07893       1.56291  0.40000000000000E+11
     0.07893       1.57080  0.40000000000000E+11
     0.08683       0.00000  0.40000000000000E+11
     0.08683       0.00789  0.40000000000000E+11
     0.08683       0.01579  0.40000000000000E+11
     0.08683       0.02368  0.47296110081151E+02
     0.08683       0.03157  0.43902893587115E+02
     0.08683       0.03947  0.40996996683954E+02
     0.08683       0.04736  0.38666917958952E+02
     0.08683       0.05525  0.36955222463492E+02
     0.08683       0.06315  0.35879261229856E+02
     0.08683       0.07104  0.35442777161075E+02
     0.08683       0.07893  0.35641523156961E+02
     0.08683       0.08683  0.36464608855117E+02
     0.08683       0.09472  0.37892197475274E+02
     0.08683       0.10262  0.39889124797299E+02
     0.08683       0.11051  0.42392759343088E+02
     0.08683       0.11840  0.40000000000000E+11
     0.08683       0.12630  0.40000000000000E+11
     0.08683       0.13419  0.40000000000000E+11
     0.08683       0.14208  0.40000000000000E+11
     0.08683       0.14998  0.40000000000000E+11
     0.08683       0.15787  0.40000000000000E+11
     0.08683       0.16576  0.40000000000000E+11
     0.08683       0.17366  0.40000000000000E+11
     0.08683       0.18155  0.40000000000000E+11
     0.08683       0.18944  0.40000000000000E+11
     0.08683       0.19734  0.40000000000000E+11
     0.08683       0.20523  0.40000000000000E+11
     0.08683       0.21312  0.40000000000000E+11
     0.08683       0.22102  0.40000000000000E+11
     0.08683       0.22891  0.40000000000000E+11
     0.08683       0.23680  0.40000000000000E+11
     0.08683       0.24470  0.40000000000000E+11
     0.08683       0.25259  0.40000000000000E+11
     0.08683       0.26048  0.40000000000000E+11
     0.08683       0.26838  0.40000000000000E+11
     0.08683       0.27627  0.40000000000000E+11
     0.08683       0.28416  0.40000000000000E+11
     0.08683       0.29206  0.40000000000000E+11
     0.08683       0.29995  0.40000000000000E+11
     0.08683       0.30785  0.40000000000000E+11
     0.08683       0.31574  0.40000000000000E+11
     0.08683       0.32363  0.40000000000000E+11
     0.08683       0.33153  0.40000000000000E+11
     0.08683       0.33942  0.40000000000000E+11
     0.08683       0.34731  0.14114677500332E+02
     0.08683       0.35521  0.11521616132196E+02
     0.08683       0.36310  0.92662017565198E+01
     0.08683       0.37099  0.73617500806642E+01
     0.08683       0.37889  0.57866122456313E+01
     0.08683       0.38678  0.45035817351470E+01
     0.08683       0.39467  0.34707245777776E+01
     0.08683       0.40257  0.26471081865310E+01
     0.08683       0.41046  0.19955564768990E+01
     0.08683       0.41835  0.14837175493444E+01
     0.08683       0.42625  0.10842120079108E+01
     0.08683       0.43414  0.77431374528260E+00
     0.08683       0.44203  0.53542354742337E+00
     0.08683       0.44993  0.35248091947015E+00
     0.08683       0.45782  0.21339128598653E+00
     0.08683       0.46571  0.10850583840843E+00
     0.08683       0.47361  0.30168554467818E-01
     0.08683       0.48150  -.27667571470392E-01
     0.08683       0.48939  -.69759461458784E-01
     0.08683       0.49729  -.99835310513003E-01
     0.08683       0.50518  -.12080652208076E+00
     0.08683       0.51308  -.13493820219797E+00
     0.08683       0.52097  -.14398548780601E+00
     0.08683       0.52886  -.14930206482583E+00
     0.08683       0.53676  -.15192627075097E+00
     0.08683       0.54465  -.15264926674274E+00
     0.08683       0.55254  -.15206894899459E+00
     0.08683       0.56044  -.15063256418576E+00
     0.08683       0.56833  -.14867039952601E+00
     0.08683       0.57622  -.14642242659829E+00
     0.08683       0.58412  -.14405937865821E+00
     0.08683       0.59201  -.14169942074522E+00
     0.08683       0.59990  -.13942131850696E+00
     0.08683       0.60780  -.13727481346523E+00
     0.08683       0.61569  -.13528875914217E+00
     0.08683       0.62358  -.13347745490382E+00
     0.08683       0.63148  -.13184552476888E+00
     0.08683       0.63937  -.13039162025484E+00
     0.08683       0.64726  -.12911117426916E+00
     0.08683       0.65516  -.12799839286226E+00
     0.08683       0.66305  -.12704764005797E+00
     0.08683       0.67094  -.12625434550705E+00
     0.08683       0.67884  -.12561554358491E+00
     0.08683       0.68673  -.12513013453585E+00
     0.08683       0.69463  -.12479894252683E+00
     0.08683       0.70252  -.12462463148844E+00
     0.08683       0.71041  -.12461152707044E+00
     0.08683       0.71831  -.12476538173205E+00
     0.08683       0.72620  -.12509310980033E+00
     0.08683       0.73409  -.12560251016362E+00
     0.08683       0.74199  -.12630198602029E+00
     0.08683       0.74988  -.12720026364817E+00
     0.08683       0.75777  -.12830610533726E+00
     0.08683       0.76567  -.12962800523423E+00
     0.08683       0.77356  -.13117385063357E+00
     0.08683       0.78145  -.13295052491194E+00
     0.08683       0.78935  -.13496342147808E+00
     0.08683       0.79724  -.13721583036254E+00
     0.08683       0.80513  -.13970814987839E+00
     0.08683       0.81303  -.14243686451857E+00
     0.08683       0.82092  -.14539321616602E+00
     0.08683       0.82881  -.14856147787882E+00
     0.08683       0.83671  -.15191671690521E+00
     0.08683       0.84460  -.15542190492282E+00
     0.08683       0.85249  -.15902419731915E+00
     0.08683       0.86039  -.16265015797262E+00
     0.08683       0.86828  -.16619964960558E+00
     0.08683       0.87617  -.16953804038957E+00
     0.08683       0.88407  -.17248629310185E+00
     0.08683       0.89196  -.17480840195042E+00
     0.08683       0.89986  -.17619552290471E+00
     0.08683       0.90775  -.17624600569709E+00
     0.08683       0.91564  -.17444038111159E+00
     0.08683       0.92354  -.17011019022249E+00
     0.08683       0.93143  -.16239937203665E+00
     0.08683       0.93932  -.15021676878025E+00
     0.08683       0.94722  -.13217819060313E+00
     0.08683       0.95511  -.10653644560184E+00
     0.08683       0.96300  -.71097849807994E-01
     0.08683       0.97090  -.23124077006776E-01
     0.08683       0.97879  0.40781080197863E-01
     0.08683       0.98668  0.12479921092390E+00
     0.08683       0.99458  0.23403618619181E+00
     0.08683       1.00247  0.37466648636772E+00
     0.08683       1.01036  0.55407244623569E+00
     0.08683       1.01826  0.78096156809720E+00
     0.08683       1.02615  0.10654365829904E+01
     0.08683       1.03404  0.14189822053946E+01
     0.08683       1.04194  0.18543198461654E+01
     0.08683       1.04983  0.23850681161587E+01
     0.08683       1.05772  0.30251354701197E+01
     0.08683       1.06562  0.37877668522918E+01
     0.08683       1.07351  0.46841770105234E+01
     0.08683       1.08141  0.57217413509390E+01
     0.08683       1.08930  0.69017959678709E+01
     0.08683       1.09719  0.82172362110472E+01
     0.08683       1.10509  0.96503021870115E+01
     0.08683       1.11298  0.11171177202145E+02
     0.08683       1.12087  0.12738228094502E+02
     0.08683       1.12877  0.40000000000000E+11
     0.08683       1.13666  0.40000000000000E+11
     0.08683       1.14455  0.40000000000000E+11
     0.08683       1.15245  0.40000000000000E+11
     0.08683       1.16034  0.40000000000000E+11
     0.08683       1.16823  0.40000000000000E+11
     0.08683       1.17613  0.40000000000000E+11
     0.08683       1.18402  0.40000000000000E+11
     0.08683       1.19191  0.40000000000000E+11
     0.08683       1.19981  0.40000000000000E+11
     0.08683       1.20770  0.40000000000000E+11
     0.08683       1.21559  0.40000000000000E+11
     0.08683       1.22349  0.40000000000000E+11
     0.08683       1.23138  0.40000000000000E+11
     0.08683       1.23927  0.40000000000000E+11
     0.08683       1.24717  0.40000000000000E+11
     0.08683       1.25506  0.22241374438414E+02
     0.08683       1.26295  0.21607544072598E+02
     0.08683       1.27085  0.21010854916694E+02
     0.08683       1.27874  0.20514181842254E+02
     0.08683       1.28664  0.20175443208208E+02
     0.08683       1.29453  0.20047738935780E+02
     0.08683       1.30242  0.20180483880258E+02
     0.08683       1.31032  0.20620728972374E+02
     0.08683       1.31821  0.21414052972367E+02
     0.08683       1.32610  0.22604545740878E+02
     0.08683       1.33400  0.24233399581964E+02
     0.08683       1.34189  0.26335412005303E+02
     0.08683       1.34978  0.28932204634024E+02
     0.08683       1.35768  0.32020061753899E+02
     0.08683       1.36557  0.40000000000000E+11
     0.08683       1.37346  0.40000000000000E+11
     0.08683       1.38136  0.40000000000000E+11
     0.08683       1.38925  0.40000000000000E+11
     0.08683       1.39714  0.40000000000000E+11
     0.08683       1.40504  0.40000000000000E+11
     0.08683       1.41293  0.40000000000000E+11
     0.08683       1.42082  0.40000000000000E+11
     0.08683       1.42872  0.40000000000000E+11
     0.08683       1.43661  0.40000000000000E+11
     0.08683       1.44450  0.40000000000000E+11
     0.08683       1.45240  0.40000000000000E+11
     0.08683       1.46029  0.40000000000000E+11
     0.08683       1.46818  0.40000000000000E+11
     0.08683       1.47608  0.40000000000000E+11
     0.08683       1.48397  0.40000000000000E+11
     0.08683       1.49187  0.40000000000000E+11
     0.08683       1.49976  0.40000000000000E+11
     0.08683       1.50765  0.40000000000000E+11
     0.08683       1.51555  0.40000000000000E+11
     0.08683       1.52344  0.40000000000000E+11
     0.08683       1.53133  0.40000000000000E+11
     0.08683       1.53923  0.40000000000000E+11
     0.08683       1.54712  0.40000000000000E+11
     0.08683       1.55501  0.40000000000000E+11
     0.08683       1.56291  0.40000000000000E+11
     0.08683       1.57080  0.40000000000000E+11
     0.09472       0.00000  0.40000000000000E+11
     0.09472       0.00789  0.40000000000000E+11
     0.09472       0.01579  0.40000000000000E+11
     0.09472       0.02368  0.43686883224086E+02
     0.09472       0.03157  0.40803655738693E+02
     0.09472       0.03947  0.38493474160197E+02
     0.09472       0.04736  0.36801864841131E+02
     0.09472       0.05525  0.35747860489327E+02
     0.09472       0.06315  0.35336435301768E+02
     0.09472       0.07104  0.35564528749760E+02
     0.09472       0.07893  0.36422570263563E+02
     0.09472       0.08683  0.37892208129043E+02
     0.09472       0.09472  0.39939826259721E+02
     0.09472       0.10262  0.42504117116649E+02
     0.09472       0.11051  0.40000000000000E+11
     0.09472       0.11840  0.40000000000000E+11
     0.09472       0.12630  0.40000000000000E+11
     0.09472       0.13419  0.40000000000000E+11
     0.09472       0.14208  0.40000000000000E+11
     0.09472       0.14998  0.40000000000000E+11
     0.09472       0.15787  0.40000000000000E+11
     0.09472       0.16576  0.40000000000000E+11
     0.09472       0.17366  0.40000000000000E+11
     0.09472       0.18155  0.40000000000000E+11
     0.09472       0.18944  0.40000000000000E+11
     0.09472       0.19734  0.40000000000000E+11
     0.09472       0.20523  0.40000000000000E+11
     0.09472       0.21312  0.40000000000000E+11
     0.09472       0.22102  0.40000000000000E+11
     0.09472       0.22891  0.40000000000000E+11
     0.09472       0.23680  0.40000000000000E+11
     0.09472       0.24470  0.40000000000000E+11
     0.09472       0.25259  0.40000000000000E+11
     0.09472       0.26048  0.40000000000000E+11
     0.09472       0.26838  0.40000000000000E+11
     0.09472       0.27627  0.40000000000000E+11
     0.09472       0.28416  0.40000000000000E+11
     0.09472       0.29206  0.40000000000000E+11
     0.09472       0.29995  0.40000000000000E+11
     0.09472       0.30785  0.40000000000000E+11
     0.09472       0.31574  0.40000000000000E+11
     0.09472       0.32363  0.40000000000000E+11
     0.09472       0.33153  0.40000000000000E+11
     0.09472       0.33942  0.40000000000000E+11
     0.09472       0.34731  0.11939314027096E+02
     0.09472       0.35521  0.96155062509201E+01
     0.09472       0.36310  0.76482840873998E+01
     0.09472       0.37099  0.60184843531534E+01
     0.09472       0.37889  0.46893504347603E+01
     0.09472       0.38678  0.36184186323463E+01
     0.09472       0.39467  0.27638171212540E+01
     0.09472       0.40257  0.20873197500242E+01
     0.09472       0.41046  0.15555620151237E+01
     0.09472       0.41835  0.11402554991255E+01
     0.09472       0.42625  0.81789095157550E+00
     0.09472       0.43414  0.56921180845085E+00
     0.09472       0.44203  0.37861541396980E+00
     0.09472       0.44993  0.23356553316971E+00
     0.09472       0.45782  0.12405680001377E+00
     0.09472       0.46571  0.42147282351550E-01
     0.09472       0.47361  -.18438086699590E-01
     0.09472       0.48150  -.62637382107233E-01
     0.09472       0.48939  -.94322181109620E-01
     0.09472       0.49729  -.11651700973679E+00
     0.09472       0.50518  -.13157594134162E+00
     0.09472       0.51308  -.14132384605585E+00
     0.09472       0.52097  -.14716885383059E+00
     0.09472       0.52886  -.15019160799993E+00
     0.09472       0.53676  -.15121594934469E+00
     0.09472       0.54465  -.15086482917837E+00
     0.09472       0.55254  -.14960452128787E+00
     0.09472       0.56044  -.14777958761608E+00
     0.09472       0.56833  -.14564054386348E+00
     0.09472       0.57622  -.14336575727587E+00
     0.09472       0.58412  -.14107877696936E+00
     0.09472       0.59201  -.13886203448214E+00
     0.09472       0.59990  -.13676764689544E+00
     0.09472       0.60780  -.13482589606818E+00
     0.09472       0.61569  -.13305183583720E+00
     0.09472       0.62358  -.13145038635848E+00
     0.09472       0.63148  -.13002020433331E+00
     0.09472       0.63937  -.12875656414076E+00
     0.09472       0.64726  -.12765344347269E+00
     0.09472       0.65516  -.12670497452581E+00
     0.09472       0.66305  -.12590639558586E+00
     0.09472       0.67094  -.12525461609088E+00
     0.09472       0.67884  -.12474848970105E+00
     0.09472       0.68673  -.12438887367915E+00
     0.09472       0.69463  -.12417853846769E+00
     0.09472       0.70252  -.12412197841354E+00
     0.09472       0.71041  -.12422516295490E+00
     0.09472       0.71831  -.12449525713153E+00
     0.09472       0.72620  -.12494033091963E+00
     0.09472       0.73409  -.12556906853105E+00
     0.09472       0.74199  -.12639048133563E+00
     0.09472       0.74988  -.12741362131134E+00
     0.09472       0.75777  -.12864728570528E+00
     0.09472       0.76567  -.13009969766025E+00
     0.09472       0.77356  -.13177814164096E+00
     0.09472       0.78145  -.13368852623632E+00
     0.09472       0.78935  -.13583483991993E+00
     0.09472       0.79724  -.13821845713945E+00
     0.09472       0.80513  -.14083724211311E+00
     0.09472       0.81303  -.14368438526481E+00
     0.09472       0.82092  -.14674689153232E+00
     0.09472       0.82881  -.15000361989361E+00
     0.09472       0.83671  -.15342274827147E+00
     0.09472       0.84460  -.15695850622176E+00
     0.09472       0.85249  -.16054697803711E+00
     0.09472       0.86039  -.16410072950695E+00
     0.09472       0.86828  -.16750195086310E+00
     0.09472       0.87617  -.17059373470051E+00
     0.09472       0.88407  -.17316901935955E+00
     0.09472       0.89196  -.17495662429799E+00
     0.09472       0.89986  -.17560368417363E+00
     0.09472       0.90775  -.17465365407214E+00
     0.09472       0.91564  -.17151891347832E+00
     0.09472       0.92354  -.16544684914638E+00
     0.09472       0.93143  -.15547816096212E+00
     0.09472       0.93932  -.14039603307479E+00
     0.09472       0.94722  -.11866478053887E+00
     0.09472       0.95511  -.88356672581795E-01
     0.09472       0.96300  -.47065924285682E-01
     0.09472       0.97090  0.81905532329457E-02
     0.09472       0.97879  0.81085001770047E-01
     0.09472       0.98668  0.17610092404244E+00
     0.09472       0.99458  0.29866052887960E+00
     0.09472       1.00247  0.45524884715361E+00
     0.09472       1.01036  0.65352065271613E+00
     0.09472       1.01826  0.90236942388880E+00
     0.09472       1.02615  0.12119289019746E+01
     0.09472       1.03404  0.15934676285896E+01
     0.09472       1.04194  0.20591261442095E+01
     0.09472       1.04983  0.26214374266484E+01
     0.09472       1.05772  0.32925675021487E+01
     0.09472       1.06562  0.40832211808789E+01
     0.09472       1.07351  0.50011863991525E+01
     0.09472       1.08141  0.60495504820687E+01
     0.09472       1.08930  0.72247226643860E+01
     0.09472       1.09719  0.85145418936066E+01
     0.09472       1.10509  0.98969209577514E+01
     0.09472       1.11298  0.11339627229242E+02
     0.09472       1.12087  0.12801831706875E+02
     0.09472       1.12877  0.40000000000000E+11
     0.09472       1.13666  0.40000000000000E+11
     0.09472       1.14455  0.40000000000000E+11
     0.09472       1.15245  0.40000000000000E+11
     0.09472       1.16034  0.40000000000000E+11
     0.09472       1.16823  0.40000000000000E+11
     0.09472       1.17613  0.40000000000000E+11
     0.09472       1.18402  0.40000000000000E+11
     0.09472       1.19191  0.40000000000000E+11
     0.09472       1.19981  0.40000000000000E+11
     0.09472       1.20770  0.40000000000000E+11
     0.09472       1.21559  0.40000000000000E+11
     0.09472       1.22349  0.40000000000000E+11
     0.09472       1.23138  0.40000000000000E+11
     0.09472       1.23927  0.21095793672228E+02
     0.09472       1.24717  0.20564719430043E+02
     0.09472       1.25506  0.20019772653969E+02
     0.09472       1.26295  0.19518959946531E+02
     0.09472       1.27085  0.19118571146056E+02
     0.09472       1.27874  0.18871667754482E+02
     0.09472       1.28664  0.18828082497441E+02
     0.09472       1.29453  0.19035262952350E+02
     0.09472       1.30242  0.19539300729143E+02
     0.09472       1.31032  0.20385593963879E+02
     0.09472       1.31821  0.21618671262073E+02
     0.09472       1.32610  0.23280668975771E+02
     0.09472       1.33400  0.25407724570092E+02
     0.09472       1.34189  0.28023036958371E+02
     0.09472       1.34978  0.31124415873045E+02
     0.09472       1.35768  0.40000000000000E+11
     0.09472       1.36557  0.40000000000000E+11
     0.09472       1.37346  0.40000000000000E+11
     0.09472       1.38136  0.40000000000000E+11
     0.09472       1.38925  0.40000000000000E+11
     0.09472       1.39714  0.40000000000000E+11
     0.09472       1.40504  0.40000000000000E+11
     0.09472       1.41293  0.40000000000000E+11
     0.09472       1.42082  0.40000000000000E+11
     0.09472       1.42872  0.40000000000000E+11
     0.09472       1.43661  0.40000000000000E+11
     0.09472       1.44450  0.40000000000000E+11
     0.09472       1.45240  0.40000000000000E+11
     0.09472       1.46029  0.40000000000000E+11
     0.09472       1.46818  0.40000000000000E+11
     0.09472       1.47608  0.40000000000000E+11
     0.09472       1.48397  0.40000000000000E+11
     0.09472       1.49187  0.40000000000000E+11
     0.09472       1.49976  0.40000000000000E+11
     0.09472       1.50765  0.40000000000000E+11
     0.09472       1.51555  0.40000000000000E+11
     0.09472       1.52344  0.40000000000000E+11
     0.09472       1.53133  0.40000000000000E+11
     0.09472       1.53923  0.40000000000000E+11
     0.09472       1.54712  0.40000000000000E+11
     0.09472       1.55501  0.40000000000000E+11
     0.09472       1.56291  0.40000000000000E+11
     0.09472       1.57080  0.40000000000000E+11
     0.10262       0.00000  0.40000000000000E+11
     0.10262       0.00789  0.40000000000000E+11
     0.10262       0.01579  0.43417768354681E+02
     0.10262       0.02368  0.40555871127555E+02
     0.10262       0.03157  0.38263035540661E+02
     0.10262       0.03947  0.36587980768501E+02
     0.10262       0.04736  0.35551505130627E+02
     0.10262       0.05525  0.35159810642173E+02
     0.10262       0.06315  0.35410976123388E+02
     0.10262       0.07104  0.36296697184927E+02
     0.10262       0.07893  0.37800087480161E+02
     0.10262       0.08683  0.39889146747085E+02
     0.10262       0.09472  0.42504128412666E+02
     0.10262       0.10262  0.40000000000000E+11
     0.10262       0.11051  0.40000000000000E+11
     0.10262       0.11840  0.40000000000000E+11
     0.10262       0.12630  0.40000000000000E+11
     0.10262       0.13419  0.40000000000000E+11
     0.10262       0.14208  0.40000000000000E+11
     0.10262       0.14998  0.40000000000000E+11
     0.10262       0.15787  0.40000000000000E+11
     0.10262       0.16576  0.40000000000000E+11
     0.10262       0.17366  0.40000000000000E+11
     0.10262       0.18155  0.40000000000000E+11
     0.10262       0.18944  0.40000000000000E+11
     0.10262       0.19734  0.40000000000000E+11
     0.10262       0.20523  0.40000000000000E+11
     0.10262       0.21312  0.40000000000000E+11
     0.10262       0.22102  0.40000000000000E+11
     0.10262       0.22891  0.40000000000000E+11
     0.10262       0.23680  0.40000000000000E+11
     0.10262       0.24470  0.40000000000000E+11
     0.10262       0.25259  0.40000000000000E+11
     0.10262       0.26048  0.40000000000000E+11
     0.10262       0.26838  0.40000000000000E+11
     0.10262       0.27627  0.40000000000000E+11
     0.10262       0.28416  0.40000000000000E+11
     0.10262       0.29206  0.40000000000000E+11
     0.10262       0.29995  0.40000000000000E+11
     0.10262       0.30785  0.40000000000000E+11
     0.10262       0.31574  0.40000000000000E+11
     0.10262       0.32363  0.40000000000000E+11
     0.10262       0.33153  0.40000000000000E+11
     0.10262       0.33942  0.12337548355351E+02
     0.10262       0.34731  0.99497291530200E+01
     0.10262       0.35521  0.79231915142192E+01
     0.10262       0.36310  0.62414349272883E+01
     0.10262       0.37099  0.48683008980328E+01
     0.10262       0.37889  0.37609193639303E+01
     0.10262       0.38678  0.28765806501972E+01
     0.10262       0.39467  0.21760907486016E+01
     0.10262       0.40257  0.16251384053774E+01
     0.10262       0.41046  0.11945783907221E+01
     0.10262       0.41835  0.86015935039309E+00
     0.10262       0.42625  0.60199940497960E+00
     0.10262       0.43414  0.40397860088305E+00
     0.10262       0.44203  0.25313824967245E+00
     0.10262       0.44993  0.13913120455418E+00
     0.10262       0.45782  0.53740951776711E-01
     0.10262       0.46571  -.95269819460009E-02
     0.10262       0.47361  -.55785236014112E-01
     0.10262       0.48150  -.89043775280611E-01
     0.10262       0.48939  -.11243648156316E+00
     0.10262       0.49729  -.12840357375112E+00
     0.10262       0.50518  -.13883756019649E+00
     0.10262       0.51308  -.14519947830695E+00
     0.10262       0.52097  -.14861116887094E+00
     0.10262       0.52886  -.14992837112358E+00
     0.10262       0.53676  -.14979855896507E+00
     0.10262       0.54465  -.14870668796583E+00
     0.10262       0.55254  -.14701138849894E+00
     0.10262       0.56044  -.14497361519994E+00
     0.10262       0.56833  -.14277933541891E+00
     0.10262       0.57622  -.14055749635439E+00
     0.10262       0.58412  -.13839423908982E+00
     0.10262       0.59201  -.13634411552492E+00
     0.10262       0.59990  -.13443890011677E+00
     0.10262       0.60780  -.13269446266971E+00
     0.10262       0.61569  -.13111607277779E+00
     0.10262       0.62358  -.12970243391412E+00
     0.10262       0.63148  -.12844868984077E+00
     0.10262       0.63937  -.12734860340323E+00
     0.10262       0.64726  -.12639607433066E+00
     0.10262       0.65516  -.12558613573219E+00
     0.10262       0.66305  -.12491554663999E+00
     0.10262       0.67094  -.12438307887789E+00
     0.10262       0.67884  -.12398957985405E+00
     0.10262       0.68673  -.12373787804451E+00
     0.10262       0.69463  -.12363258463122E+00
     0.10262       0.70252  -.12367983280312E+00
     0.10262       0.71041  -.12388698551316E+00
     0.10262       0.71831  -.12426233292854E+00
     0.10262       0.72620  -.12481479232912E+00
     0.10262       0.73409  -.12555361568745E+00
     0.10262       0.74199  -.12648810346086E+00
     0.10262       0.74988  -.12762731705123E+00
     0.10262       0.75777  -.12897977671607E+00
     0.10262       0.76567  -.13055312617112E+00
     0.10262       0.77356  -.13235373938875E+00
     0.10262       0.78145  -.13438623879485E+00
     0.10262       0.78935  -.13665288676131E+00
     0.10262       0.79724  -.13915280347271E+00
     0.10262       0.80513  -.14188095331165E+00
     0.10262       0.81303  -.14482682815558E+00
     0.10262       0.82092  -.14797273858014E+00
     0.10262       0.82881  -.15129160195907E+00
     0.10262       0.83671  -.15474408873087E+00
     0.10262       0.84460  -.15827495341646E+00
     0.10262       0.85249  -.16180833394102E+00
     0.10262       0.86039  -.16524174997729E+00
     0.10262       0.86828  -.16843846693182E+00
     0.10262       0.87617  -.17121781553765E+00
     0.10262       0.88407  -.17334296689922E+00
     0.10262       0.89196  -.17450555913428E+00
     0.10262       0.89986  -.17430645571321E+00
     0.10262       0.90775  -.17223179064707E+00
     0.10262       0.91564  -.16762332868570E+00
     0.10262       0.92354  -.15964205164962E+00
     0.10262       0.93143  -.14722379439770E+00
     0.10262       0.93932  -.12902572577183E+00
     0.10262       0.94722  -.10336254578616E+00
     0.10262       0.95511  -.68131514454077E-01
     0.10262       0.96300  -.20725929200120E-01
     0.10262       0.97090  0.42062453107110E-01
     0.10262       0.97879  0.12415014128625E+00
     0.10262       0.98668  0.23027373678419E+00
     0.10262       0.99458  0.36609973412227E+00
     0.10262       1.00247  0.53832091079055E+00
     0.10262       1.01036  0.75472231052761E+00
     0.10262       1.01826  0.10241928083684E+01
     0.10262       1.02615  0.13566500717596E+01
     0.10262       1.03404  0.17628381782037E+01
     0.10262       1.04194  0.22539498680968E+01
     0.10262       1.04983  0.28410223442246E+01
     0.10262       1.05772  0.35340613114391E+01
     0.10262       1.06562  0.43408690530978E+01
     0.10262       1.07351  0.52655964884630E+01
     0.10262       1.08141  0.63071132413039E+01
     0.10262       1.08930  0.74573953072609E+01
     0.10262       1.09719  0.87002555192994E+01
     0.10262       1.10509  0.10010853709588E+02
     0.10262       1.11298  0.11356457987548E+02
     0.10262       1.12087  0.12698800074793E+02
     0.10262       1.12877  0.40000000000000E+11
     0.10262       1.13666  0.40000000000000E+11
     0.10262       1.14455  0.40000000000000E+11
     0.10262       1.15245  0.40000000000000E+11
     0.10262       1.16034  0.40000000000000E+11
     0.10262       1.16823  0.40000000000000E+11
     0.10262       1.17613  0.40000000000000E+11
     0.10262       1.18402  0.40000000000000E+11
     0.10262       1.19191  0.40000000000000E+11
     0.10262       1.19981  0.40000000000000E+11
     0.10262       1.20770  0.40000000000000E+11
     0.10262       1.21559  0.40000000000000E+11
     0.10262       1.22349  0.40000000000000E+11
     0.10262       1.23138  0.19391828183445E+02
     0.10262       1.23927  0.18936386507060E+02
     0.10262       1.24717  0.18478135349333E+02
     0.10262       1.25506  0.18068608276454E+02
     0.10262       1.26295  0.17758662136508E+02
     0.10262       1.27085  0.17597247061317E+02
     0.10262       1.27874  0.17631358505317E+02
     0.10262       1.28664  0.17906686538969E+02
     0.10262       1.29453  0.18468429777944E+02
     0.10262       1.30242  0.19361784122111E+02
     0.10262       1.31032  0.20631648191624E+02
     0.10262       1.31821  0.22321021421887E+02
     0.10262       1.32610  0.24467325592863E+02
     0.10262       1.33400  0.27095356195183E+02
     0.10262       1.34189  0.30204617942690E+02
     0.10262       1.34978  0.40000000000000E+11
     0.10262       1.35768  0.40000000000000E+11
     0.10262       1.36557  0.40000000000000E+11
     0.10262       1.37346  0.40000000000000E+11
     0.10262       1.38136  0.40000000000000E+11
     0.10262       1.38925  0.40000000000000E+11
     0.10262       1.39714  0.40000000000000E+11
     0.10262       1.40504  0.40000000000000E+11
     0.10262       1.41293  0.40000000000000E+11
     0.10262       1.42082  0.40000000000000E+11
     0.10262       1.42872  0.40000000000000E+11
     0.10262       1.43661  0.40000000000000E+11
     0.10262       1.44450  0.40000000000000E+11
     0.10262       1.45240  0.40000000000000E+11
     0.10262       1.46029  0.40000000000000E+11
     0.10262       1.46818  0.40000000000000E+11
     0.10262       1.47608  0.40000000000000E+11
     0.10262       1.48397  0.40000000000000E+11
     0.10262       1.49187  0.40000000000000E+11
     0.10262       1.49976  0.40000000000000E+11
     0.10262       1.50765  0.40000000000000E+11
     0.10262       1.51555  0.40000000000000E+11
     0.10262       1.52344  0.40000000000000E+11
     0.10262       1.53133  0.40000000000000E+11
     0.10262       1.53923  0.40000000000000E+11
     0.10262       1.54712  0.40000000000000E+11
     0.10262       1.55501  0.40000000000000E+11
     0.10262       1.56291  0.40000000000000E+11
     0.10262       1.57080  0.40000000000000E+11
     0.11051       0.00000  0.40000000000000E+11
     0.11051       0.00789  0.43096155672603E+02
     0.11051       0.01579  0.40254257573063E+02
     0.11051       0.02368  0.37976317639460E+02
     0.11051       0.03157  0.36314394240962E+02
     0.11051       0.03947  0.35291095028642E+02
     0.11051       0.04736  0.34913827942662E+02
     0.11051       0.05525  0.35181754896584E+02
     0.11051       0.06315  0.36087777622581E+02
     0.11051       0.07104  0.37616447986747E+02
     0.11051       0.07893  0.39737439547732E+02
     0.11051       0.08683  0.42392793163931E+02
     0.11051       0.09472  0.40000000000000E+11
     0.11051       0.10262  0.40000000000000E+11
     0.11051       0.11051  0.40000000000000E+11
     0.11051       0.11840  0.40000000000000E+11
     0.11051       0.12630  0.40000000000000E+11
     0.11051       0.13419  0.40000000000000E+11
     0.11051       0.14208  0.40000000000000E+11
     0.11051       0.14998  0.40000000000000E+11
     0.11051       0.15787  0.40000000000000E+11
     0.11051       0.16576  0.40000000000000E+11
     0.11051       0.17366  0.40000000000000E+11
     0.11051       0.18155  0.40000000000000E+11
     0.11051       0.18944  0.40000000000000E+11
     0.11051       0.19734  0.40000000000000E+11
     0.11051       0.20523  0.40000000000000E+11
     0.11051       0.21312  0.40000000000000E+11
     0.11051       0.22102  0.40000000000000E+11
     0.11051       0.22891  0.40000000000000E+11
     0.11051       0.23680  0.40000000000000E+11
     0.11051       0.24470  0.40000000000000E+11
     0.11051       0.25259  0.40000000000000E+11
     0.11051       0.26048  0.40000000000000E+11
     0.11051       0.26838  0.40000000000000E+11
     0.11051       0.27627  0.40000000000000E+11
     0.11051       0.28416  0.40000000000000E+11
     0.11051       0.29206  0.40000000000000E+11
     0.11051       0.29995  0.40000000000000E+11
     0.11051       0.30785  0.40000000000000E+11
     0.11051       0.31574  0.40000000000000E+11
     0.11051       0.32363  0.40000000000000E+11
     0.11051       0.33153  0.12714959777987E+02
     0.11051       0.33942  0.10267661050803E+02
     0.11051       0.34731  0.81854506643532E+01
     0.11051       0.35521  0.64546255484438E+01
     0.11051       0.36310  0.50397567394115E+01
     0.11051       0.37099  0.38976865042762E+01
     0.11051       0.37889  0.29849694911927E+01
     0.11051       0.38678  0.22615289951579E+01
     0.11051       0.39467  0.16921764031697E+01
     0.11051       0.40257  0.12469652964909E+01
     0.11051       0.41046  0.90094626740887E+00
     0.11051       0.41835  0.63364668921278E+00
     0.11051       0.42625  0.42845624854892E+00
     0.11051       0.43414  0.27201468150098E+00
     0.11051       0.44203  0.15364917091648E+00
     0.11051       0.44993  0.64881006935653E-01
     0.11051       0.45782  -.99420061070032E-03
     0.11051       0.46571  -.49256410014157E-01
     0.11051       0.47361  -.84048463314295E-01
     0.11051       0.48150  -.10860942776777E+00
     0.11051       0.48939  -.12546253187447E+00
     0.11051       0.49729  -.13656558452896E+00
     0.11051       0.50518  -.14343080860391E+00
     0.11051       0.51308  -.14721999462276E+00
     0.11051       0.52097  -.14881989690019E+00
     0.11051       0.52886  -.14890190704843E+00
     0.11051       0.53676  -.14796926866711E+00
     0.11051       0.54465  -.14639444478511E+00
     0.11051       0.55254  -.14444870911534E+00
     0.11051       0.56044  -.14232559182951E+00
     0.11051       0.56833  -.14015945711888E+00
     0.11051       0.57622  -.13804020996680E+00
     0.11051       0.58412  -.13602491076036E+00
     0.11051       0.59201  -.13414690723038E+00
     0.11051       0.59990  -.13242296370534E+00
     0.11051       0.60780  -.13085876917750E+00
     0.11051       0.61569  -.12945313097076E+00
     0.11051       0.62358  -.12820110393934E+00
     0.11051       0.63148  -.12709626137882E+00
     0.11051       0.63937  -.12613227952932E+00
     0.11051       0.64726  -.12530397994367E+00
     0.11051       0.65516  -.12460795109897E+00
     0.11051       0.66305  -.12404285107749E+00
     0.11051       0.67094  -.12360947603511E+00
     0.11051       0.67884  -.12331066395698E+00
     0.11051       0.68673  -.12315108954997E+00
     0.11051       0.69463  -.12313699386247E+00
     0.11051       0.70252  -.12327588125545E+00
     0.11051       0.71041  -.12357620659979E+00
     0.11051       0.71831  -.12404706696775E+00
     0.11051       0.72620  -.12469790451659E+00
     0.11051       0.73409  -.12553822059190E+00
     0.11051       0.74199  -.12657729512918E+00
     0.11051       0.74988  -.12782389998544E+00
     0.11051       0.75777  -.12928598962992E+00
     0.11051       0.76567  -.13097034736012E+00
     0.11051       0.77356  -.13288215954146E+00
     0.11051       0.78145  -.13502448389219E+00
     0.11051       0.78935  -.13739757009105E+00
     0.11051       0.79724  -.13999798143555E+00
     0.11051       0.80513  -.14281745430199E+00
     0.11051       0.81303  -.14584141703160E+00
     0.11051       0.82092  -.14904707075180E+00
     0.11051       0.82881  -.15240091058229E+00
     0.11051       0.83671  -.15585553559342E+00
     0.11051       0.84460  -.15934555859953E+00
     0.11051       0.85249  -.16278238113483E+00
     0.11051       0.86039  -.16604754354299E+00
     0.11051       0.86828  -.16898429391941E+00
     0.11051       0.87617  -.17138694193893E+00
     0.11051       0.88407  -.17298747432445E+00
     0.11051       0.89196  -.17343880897090E+00
     0.11051       0.89986  -.17229395753615E+00
     0.11051       0.90775  -.16898025754809E+00
     0.11051       0.91564  -.16276773499443E+00
     0.11051       0.92354  -.15273058345427E+00
     0.11051       0.93143  -.13770072140004E+00
     0.11051       0.93932  -.11621245267112E+00
     0.11051       0.94722  -.86437459562390E-01
     0.11051       0.95511  -.46109777061599E-01
     0.11051       0.96300  0.75588712378755E-02
     0.11051       0.97090  0.77971824021382E-01
     0.11051       0.97879  0.16924500446468E+00
     0.11051       0.98668  0.28630336648300E+00
     0.11051       0.99458  0.43496694136586E+00
     0.11051       1.00247  0.62201260211895E+00
     0.11051       1.01036  0.85519199454974E+00
     0.11051       1.01826  0.11431795116485E+01
     0.11051       1.02615  0.14954173290340E+01
     0.11051       1.03404  0.19218186528384E+01
     0.11051       1.04194  0.24322876918693E+01
     0.11051       1.04983  0.30360189109908E+01
     0.11051       1.05772  0.37405535981592E+01
     0.11051       1.06562  0.45506042510089E+01
     0.11051       1.07351  0.54667116477535E+01
     0.11051       1.08141  0.64838767915134E+01
     0.11051       1.08930  0.75904024192804E+01
     0.11051       1.09719  0.87672635941237E+01
     0.11051       1.10509  0.99883619725125E+01
     0.11051       1.11298  0.11221946775388E+02
     0.11051       1.12087  0.12433257250537E+02
     0.11051       1.12877  0.40000000000000E+11
     0.11051       1.13666  0.40000000000000E+11
     0.11051       1.14455  0.40000000000000E+11
     0.11051       1.15245  0.40000000000000E+11
     0.11051       1.16034  0.40000000000000E+11
     0.11051       1.16823  0.40000000000000E+11
     0.11051       1.17613  0.40000000000000E+11
     0.11051       1.18402  0.40000000000000E+11
     0.11051       1.19191  0.40000000000000E+11
     0.11051       1.19981  0.40000000000000E+11
     0.11051       1.20770  0.40000000000000E+11
     0.11051       1.21559  0.18084243207020E+02
     0.11051       1.22349  0.17743517871433E+02
     0.11051       1.23138  0.17363656198662E+02
     0.11051       1.23927  0.16988880356865E+02
     0.11051       1.24717  0.16665478100765E+02
     0.11051       1.25506  0.16439800604187E+02
     0.11051       1.26295  0.16357305210880E+02
     0.11051       1.27085  0.16462514091334E+02
     0.11051       1.27874  0.16799537854932E+02
     0.11051       1.28664  0.17412734111639E+02
     0.11051       1.29453  0.18347068051727E+02
     0.11051       1.30242  0.19647734342675E+02
     0.11051       1.31032  0.21358507389795E+02
     0.11051       1.31821  0.23518026710230E+02
     0.11051       1.32610  0.26152688871990E+02
     0.11051       1.33400  0.29263847091228E+02
     0.11051       1.34189  0.40000000000000E+11
     0.11051       1.34978  0.40000000000000E+11
     0.11051       1.35768  0.40000000000000E+11
     0.11051       1.36557  0.40000000000000E+11
     0.11051       1.37346  0.40000000000000E+11
     0.11051       1.38136  0.40000000000000E+11
     0.11051       1.38925  0.40000000000000E+11
     0.11051       1.39714  0.40000000000000E+11
     0.11051       1.40504  0.40000000000000E+11
     0.11051       1.41293  0.40000000000000E+11
     0.11051       1.42082  0.40000000000000E+11
     0.11051       1.42872  0.40000000000000E+11
     0.11051       1.43661  0.40000000000000E+11
     0.11051       1.44450  0.40000000000000E+11
     0.11051       1.45240  0.40000000000000E+11
     0.11051       1.46029  0.40000000000000E+11
     0.11051       1.46818  0.40000000000000E+11
     0.11051       1.47608  0.40000000000000E+11
     0.11051       1.48397  0.40000000000000E+11
     0.11051       1.49187  0.40000000000000E+11
     0.11051       1.49976  0.40000000000000E+11
     0.11051       1.50765  0.40000000000000E+11
     0.11051       1.51555  0.40000000000000E+11
     0.11051       1.52344  0.40000000000000E+11
     0.11051       1.53133  0.40000000000000E+11
     0.11051       1.53923  0.40000000000000E+11
     0.11051       1.54712  0.40000000000000E+11
     0.11051       1.55501  0.40000000000000E+11
     0.11051       1.56291  0.40000000000000E+11
     0.11051       1.57080  0.40000000000000E+11
     0.11840       0.00000  0.42722779572931E+02
     0.11840       0.00789  0.39899582203511E+02
     0.11840       0.01579  0.37634226760220E+02
     0.11840       0.02368  0.35982169485674E+02
     0.11840       0.03157  0.34967828723153E+02
     0.11840       0.03947  0.34599776710314E+02
     0.11840       0.04736  0.34878192703197E+02
     0.11840       0.05525  0.35797118240491E+02
     0.11840       0.06315  0.37342509202759E+02
     0.11840       0.07104  0.39485761161877E+02
     0.11840       0.07893  0.42170916425858E+02
     0.11840       0.08683  0.40000000000000E+11
     0.11840       0.09472  0.40000000000000E+11
     0.11840       0.10262  0.40000000000000E+11
     0.11840       0.11051  0.40000000000000E+11
     0.11840       0.11840  0.40000000000000E+11
     0.11840       0.12630  0.40000000000000E+11
     0.11840       0.13419  0.40000000000000E+11
     0.11840       0.14208  0.40000000000000E+11
     0.11840       0.14998  0.40000000000000E+11
     0.11840       0.15787  0.40000000000000E+11
     0.11840       0.16576  0.40000000000000E+11
     0.11840       0.17366  0.40000000000000E+11
     0.11840       0.18155  0.40000000000000E+11
     0.11840       0.18944  0.40000000000000E+11
     0.11840       0.19734  0.40000000000000E+11
     0.11840       0.20523  0.40000000000000E+11
     0.11840       0.21312  0.40000000000000E+11
     0.11840       0.22102  0.40000000000000E+11
     0.11840       0.22891  0.40000000000000E+11
     0.11840       0.23680  0.40000000000000E+11
     0.11840       0.24470  0.40000000000000E+11
     0.11840       0.25259  0.40000000000000E+11
     0.11840       0.26048  0.40000000000000E+11
     0.11840       0.26838  0.40000000000000E+11
     0.11840       0.27627  0.40000000000000E+11
     0.11840       0.28416  0.40000000000000E+11
     0.11840       0.29206  0.40000000000000E+11
     0.11840       0.29995  0.40000000000000E+11
     0.11840       0.30785  0.40000000000000E+11
     0.11840       0.31574  0.40000000000000E+11
     0.11840       0.32363  0.13070354878765E+02
     0.11840       0.33153  0.10568226083050E+02
     0.11840       0.33942  0.84341469735297E+01
     0.11840       0.34731  0.66573034155306E+01
     0.11840       0.35521  0.52031098219543E+01
     0.11840       0.36310  0.40282341447102E+01
     0.11840       0.37099  0.30885977126603E+01
     0.11840       0.37889  0.23433286995373E+01
     0.11840       0.38678  0.17564335997913E+01
     0.11840       0.39467  0.12972234552524E+01
     0.11840       0.40257  0.94009754623757E+00
     0.11840       0.41046  0.66402934126185E+00
     0.11840       0.41835  0.45194697308357E+00
     0.11840       0.42625  0.29011098826551E+00
     0.11840       0.43414  0.16754021475503E+00
     0.11840       0.44203  0.75507089161751E-01
     0.11840       0.44993  0.71075512616439E-02
     0.11840       0.45782  -.43097832860941E-01
     0.11840       0.46571  -.79378801320246E-01
     0.11840       0.47361  -.10507506694338E+00
     0.11840       0.48150  -.12278944317673E+00
     0.11840       0.48939  -.13454247782562E+00
     0.11840       0.49729  -.14189568548188E+00
     0.11840       0.50518  -.14604942915885E+00
     0.11840       0.51308  -.14792049958616E+00
     0.11840       0.52097  -.14820353365773E+00
     0.11840       0.52886  -.14741962405387E+00
     0.11840       0.53676  -.14595480334513E+00
     0.11840       0.54465  -.14409053115608E+00
     0.11840       0.55254  -.14202786065499E+00
     0.11840       0.56044  -.13990659736865E+00
     0.11840       0.56833  -.13782047557062E+00
     0.11840       0.57622  -.13582915245122E+00
     0.11840       0.58412  -.13396764630834E+00
     0.11840       0.59201  -.13225371182243E+00
     0.11840       0.59990  -.13069354424845E+00
     0.11840       0.60780  -.12928612762430E+00
     0.11840       0.61569  -.12802648375119E+00
     0.11840       0.62358  -.12690803386048E+00
     0.11840       0.63148  -.12592424976083E+00
     0.11840       0.63937  -.12506974301438E+00
     0.11840       0.64726  -.12434091727679E+00
     0.11840       0.65516  -.12373628894059E+00
     0.11840       0.66305  -.12325656371842E+00
     0.11840       0.67094  -.12290454122915E+00
     0.11840       0.67884  -.12268490567931E+00
     0.11840       0.68673  -.12260394819094E+00
     0.11840       0.69463  -.12266925512341E+00
     0.11840       0.70252  -.12288938680340E+00
     0.11840       0.71041  -.12327356234664E+00
     0.11840       0.71831  -.12383135862877E+00
     0.11840       0.72620  -.12457242481384E+00
     0.11840       0.73409  -.12550620800229E+00
     0.11840       0.74199  -.12664168031269E+00
     0.11840       0.74988  -.12798705281077E+00
     0.11840       0.75777  -.12954945686377E+00
     0.11840       0.76567  -.13133456840301E+00
     0.11840       0.77356  -.13334614485473E+00
     0.11840       0.78145  -.13558543773099E+00
     0.11840       0.78935  -.13805043558007E+00
     0.11840       0.79724  -.14073488162943E+00
     0.11840       0.80513  -.14362699738233E+00
     0.11840       0.81303  -.14670782692497E+00
     0.11840       0.82092  -.14994909594021E+00
     0.11840       0.82881  -.15331045348344E+00
     0.11840       0.83671  -.15673593244812E+00
     0.11840       0.84460  -.16014942527714E+00
     0.11840       0.85249  -.16344892382021E+00
     0.11840       0.86039  -.16649921538684E+00
     0.11840       0.86828  -.16912266039842E+00
     0.11840       0.87617  -.17108760058835E+00
     0.11840       0.88407  -.17209386143061E+00
     0.11840       0.89196  -.17175472098970E+00
     0.11840       0.89986  -.16957462474181E+00
     0.11840       0.90775  -.16492184081008E+00
     0.11840       0.91564  -.15699518641097E+00
     0.11840       0.92354  -.14478393533233E+00
     0.11840       0.93143  -.12702006905555E+00
     0.11840       0.93932  -.10212220477020E+00
     0.11840       0.94722  -.68130882476262E-01
     0.11840       0.95511  -.22635500745300E-01
     0.11840       0.96300  0.37305841508834E-01
     0.11840       0.97090  0.11525088844878E+00
     0.11840       0.97879  0.21545737353033E+00
     0.11840       0.98668  0.34295915274733E+00
     0.11840       0.99458  0.50362301147062E+00
     0.11840       1.00247  0.70417025527662E+00
     0.11840       1.01036  0.95214190850214E+00
     0.11840       1.01826  0.12557808330200E+01
     0.11840       1.02615  0.16237993287507E+01
     0.11840       1.03404  0.20649984794312E+01
     0.11840       1.04194  0.25877082421875E+01
     0.11840       1.04983  0.31990285386428E+01
     0.11840       1.05772  0.39038754332601E+01
     0.11840       1.06562  0.47038764085204E+01
     0.11840       1.07351  0.55962156265021E+01
     0.11840       1.08141  0.65725987152635E+01
     0.11840       1.08930  0.76185717646358E+01
     0.11840       1.09719  0.87134628538518E+01
     0.11840       1.10509  0.98311785901433E+01
     0.11840       1.11298  0.10941948197990E+02
     0.11840       1.12087  0.12014858611041E+02
     0.11840       1.12877  0.13020721594926E+02
     0.11840       1.13666  0.40000000000000E+11
     0.11840       1.14455  0.40000000000000E+11
     0.11840       1.15245  0.40000000000000E+11
     0.11840       1.16034  0.40000000000000E+11
     0.11840       1.16823  0.40000000000000E+11
     0.11840       1.17613  0.40000000000000E+11
     0.11840       1.18402  0.40000000000000E+11
     0.11840       1.19191  0.16764553255288E+02
     0.11840       1.19981  0.16647493453040E+02
     0.11840       1.20770  0.16435830318668E+02
     0.11840       1.21559  0.16159107240195E+02
     0.11840       1.22349  0.15853067266825E+02
     0.11840       1.23138  0.15557583127472E+02
     0.11840       1.23927  0.15314620695139E+02
     0.11840       1.24717  0.15166752142878E+02
     0.11840       1.25506  0.15156440447071E+02
     0.11840       1.26295  0.15326032074271E+02
     0.11840       1.27085  0.15718201931521E+02
     0.11840       1.27874  0.16376501766936E+02
     0.11840       1.28664  0.17345628984569E+02
     0.11840       1.29453  0.18670994206573E+02
     0.11840       1.30242  0.20397051287301E+02
     0.11840       1.31032  0.22563579841728E+02
     0.11840       1.31821  0.25198566377426E+02
     0.11840       1.32610  0.28305347092662E+02
     0.11840       1.33400  0.40000000000000E+11
     0.11840       1.34189  0.40000000000000E+11
     0.11840       1.34978  0.40000000000000E+11
     0.11840       1.35768  0.40000000000000E+11
     0.11840       1.36557  0.40000000000000E+11
     0.11840       1.37346  0.40000000000000E+11
     0.11840       1.38136  0.40000000000000E+11
     0.11840       1.38925  0.40000000000000E+11
     0.11840       1.39714  0.40000000000000E+11
     0.11840       1.40504  0.40000000000000E+11
     0.11840       1.41293  0.40000000000000E+11
     0.11840       1.42082  0.40000000000000E+11
     0.11840       1.42872  0.40000000000000E+11
     0.11840       1.43661  0.40000000000000E+11
     0.11840       1.44450  0.40000000000000E+11
     0.11840       1.45240  0.40000000000000E+11
     0.11840       1.46029  0.40000000000000E+11
     0.11840       1.46818  0.40000000000000E+11
     0.11840       1.47608  0.40000000000000E+11
     0.11840       1.48397  0.40000000000000E+11
     0.11840       1.49187  0.40000000000000E+11
     0.11840       1.49976  0.40000000000000E+11
     0.11840       1.50765  0.40000000000000E+11
     0.11840       1.51555  0.40000000000000E+11
     0.11840       1.52344  0.40000000000000E+11
     0.11840       1.53133  0.40000000000000E+11
     0.11840       1.53923  0.40000000000000E+11
     0.11840       1.54712  0.40000000000000E+11
     0.11840       1.55501  0.40000000000000E+11
     0.11840       1.56291  0.40000000000000E+11
     0.11840       1.57080  0.42721350576524E+02
     0.12630       0.00000  0.39492772124220E+02
     0.12630       0.00789  0.37237866144413E+02
     0.12630       0.01579  0.35592613384646E+02
     0.12630       0.02368  0.34583201639070E+02
     0.12630       0.03157  0.34219305710668E+02
     0.12630       0.03947  0.34502046893145E+02
     0.12630       0.04736  0.35426534274973E+02
     0.12630       0.05525  0.36980086949802E+02
     0.12630       0.06315  0.39135860845763E+02
     0.12630       0.07104  0.41840099591758E+02
     0.12630       0.07893  0.40000000000000E+11
     0.12630       0.08683  0.40000000000000E+11
     0.12630       0.09472  0.40000000000000E+11
     0.12630       0.10262  0.40000000000000E+11
     0.12630       0.11051  0.40000000000000E+11
     0.12630       0.11840  0.40000000000000E+11
     0.12630       0.12630  0.40000000000000E+11
     0.12630       0.13419  0.40000000000000E+11
     0.12630       0.14208  0.40000000000000E+11
     0.12630       0.14998  0.40000000000000E+11
     0.12630       0.15787  0.40000000000000E+11
     0.12630       0.16576  0.40000000000000E+11
     0.12630       0.17366  0.40000000000000E+11
     0.12630       0.18155  0.40000000000000E+11
     0.12630       0.18944  0.40000000000000E+11
     0.12630       0.19734  0.40000000000000E+11
     0.12630       0.20523  0.40000000000000E+11
     0.12630       0.21312  0.40000000000000E+11
     0.12630       0.22102  0.40000000000000E+11
     0.12630       0.22891  0.40000000000000E+11
     0.12630       0.23680  0.40000000000000E+11
     0.12630       0.24470  0.40000000000000E+11
     0.12630       0.25259  0.40000000000000E+11
     0.12630       0.26048  0.40000000000000E+11
     0.12630       0.26838  0.40000000000000E+11
     0.12630       0.27627  0.40000000000000E+11
     0.12630       0.28416  0.40000000000000E+11
     0.12630       0.29206  0.40000000000000E+11
     0.12630       0.29995  0.40000000000000E+11
     0.12630       0.30785  0.40000000000000E+11
     0.12630       0.31574  0.13402694476688E+02
     0.12630       0.32363  0.10850475435776E+02
     0.12630       0.33153  0.86684693185592E+01
     0.12630       0.33942  0.68487992543041E+01
     0.12630       0.34731  0.53578191227817E+01
     0.12630       0.35521  0.41521302031683E+01
     0.12630       0.36310  0.31871225961523E+01
     0.12630       0.37099  0.24212188918521E+01
     0.12630       0.37889  0.18176958188436E+01
     0.12630       0.38678  0.13451831939382E+01
     0.12630       0.39467  0.97747811508246E+00
     0.12630       0.40257  0.69303901451629E+00
     0.12630       0.41046  0.47436294444377E+00
     0.12630       0.41835  0.30735499630804E+00
     0.12630       0.42625  0.18074403786944E+00
     0.12630       0.43414  0.85567853512557E-01
     0.12630       0.44203  0.14733640820615E-01
     0.12630       0.44993  -.37349127410070E-01
     0.12630       0.45782  -.75070678270013E-01
     0.12630       0.46571  -.10186649447094E+00
     0.12630       0.47361  -.12041528610198E+00
     0.12630       0.48150  -.13279757270554E+00
     0.12630       0.48939  -.14062210835200E+00
     0.12630       0.49729  -.14512633110285E+00
     0.12630       0.50518  -.14725600051604E+00
     0.12630       0.51308  -.14772826295254E+00
     0.12630       0.52097  -.14708157860476E+00
     0.12630       0.52886  -.14571526057476E+00
     0.12630       0.53676  -.14392080859562E+00
     0.12630       0.54465  -.14190675663571E+00
     0.12630       0.55254  -.13981838120711E+00
     0.12630       0.56044  -.13775332202626E+00
     0.12630       0.56833  -.13577393573519E+00
     0.12630       0.57622  -.13391702482628E+00
     0.12630       0.58412  -.13220144722517E+00
     0.12630       0.59201  -.13063400811751E+00
     0.12630       0.59990  -.12921395691971E+00
     0.12630       0.60780  -.12793635251788E+00
     0.12630       0.61569  -.12679451400819E+00
     0.12630       0.62358  -.12578173826729E+00
     0.12630       0.63148  -.12489243683792E+00
     0.12630       0.63937  -.12412282071883E+00
     0.12630       0.64726  -.12347124124632E+00
     0.12630       0.65516  -.12293827739715E+00
     0.12630       0.66305  -.12252664394790E+00
     0.12630       0.67094  -.12224098066633E+00
     0.12630       0.67884  -.12208756991484E+00
     0.12630       0.68673  -.12207401862393E+00
     0.12630       0.69463  -.12220893049044E+00
     0.12630       0.70252  -.12250158540480E+00
     0.12630       0.71041  -.12296163542873E+00
     0.12630       0.71831  -.12359882000387E+00
     0.12630       0.72620  -.12442269731325E+00
     0.12630       0.73409  -.12544238363838E+00
     0.12630       0.74199  -.12666628792319E+00
     0.12630       0.74988  -.12810182430032E+00
     0.12630       0.75777  -.12975508075513E+00
     0.12630       0.76567  -.13163041705779E+00
     0.12630       0.77356  -.13372995920679E+00
     0.12630       0.78145  -.13605295046726E+00
     0.12630       0.78935  -.13859491017257E+00
     0.12630       0.79724  -.14134654023297E+00
     0.12630       0.80513  -.14429230513451E+00
     0.12630       0.81303  -.14740859340491E+00
     0.12630       0.82092  -.15066134628500E+00
     0.12630       0.82881  -.15400301181612E+00
     0.12630       0.83671  -.15736864884783E+00
     0.12630       0.84460  -.16067096471023E+00
     0.12630       0.85249  -.16379402172900E+00
     0.12630       0.86039  -.16658529090320E+00
     0.12630       0.86828  -.16884566593854E+00
     0.12630       0.87617  -.17031697831257E+00
     0.12630       0.88407  -.17066647638432E+00
     0.12630       0.89196  -.16946765305800E+00
     0.12630       0.89986  -.16617673452514E+00
     0.12630       0.90775  -.16010408882886E+00
     0.12630       0.91564  -.15037979512532E+00
     0.12630       0.92354  -.13591265835304E+00
     0.12630       0.93143  -.11534209589341E+00
     0.12630       0.93932  -.86982612216419E-01
     0.12630       0.94722  -.48761079584123E-01
     0.12630       0.95511  0.18521601403199E-02
     0.12630       0.96300  0.67916167129794E-01
     0.12630       0.97090  0.15309234989228E+00
     0.12630       0.97879  0.26171128382494E+00
     0.12630       0.98668  0.39882420624427E+00
     0.12630       0.99458  0.57022630189871E+00
     0.12630       1.00247  0.78243464131512E+00
     0.12630       1.01036  0.10425992004983E+01
     0.12630       1.01826  0.13583215299548E+01
     0.12630       1.02615  0.17373536339138E+01
     0.12630       1.03404  0.21871513934734E+01
     0.12630       1.04194  0.27142649977083E+01
     0.12630       1.04983  0.33235662961427E+01
     0.12630       1.05772  0.40173423433310E+01
     0.12630       1.06562  0.47943264135010E+01
     0.12630       1.07351  0.56487890492776E+01
     0.12630       1.08141  0.65698621301524E+01
     0.12630       1.08930  0.75412998408571E+01
     0.12630       1.09719  0.85418662504390E+01
     0.12630       1.10509  0.95464556972244E+01
     0.12630       1.11298  0.10527892308086E+02
     0.12630       1.12087  0.11459148581686E+02
     0.12630       1.12877  0.12315546225074E+02
     0.12630       1.13666  0.13076458340082E+02
     0.12630       1.14455  0.13726193018676E+02
     0.12630       1.15245  0.14254075020936E+02
     0.12630       1.16034  0.14654097513142E+02
     0.12630       1.16823  0.14924677331338E+02
     0.12630       1.17613  0.15068894102198E+02
     0.12630       1.18402  0.15095206786651E+02
     0.12630       1.19191  0.15018265407593E+02
     0.12630       1.19981  0.14859305812888E+02
     0.12630       1.20770  0.14645791820967E+02
     0.12630       1.21559  0.14410316914912E+02
     0.12630       1.22349  0.14189085918584E+02
     0.12630       1.23138  0.14020422361597E+02
     0.12630       1.23927  0.13943674410538E+02
     0.12630       1.24717  0.13998700483812E+02
     0.12630       1.25506  0.14225905570166E+02
     0.12630       1.26295  0.14666638008111E+02
     0.12630       1.27085  0.15363660743601E+02
     0.12630       1.27874  0.16361356630694E+02
     0.12630       1.28664  0.17705265458272E+02
     0.12630       1.29453  0.19440417525772E+02
     0.12630       1.30242  0.21607643931616E+02
     0.12630       1.31032  0.24236493872333E+02
     0.12630       1.31821  0.27332399594226E+02
     0.12630       1.32610  0.40000000000000E+11
     0.12630       1.33400  0.40000000000000E+11
     0.12630       1.34189  0.40000000000000E+11
     0.12630       1.34978  0.40000000000000E+11
     0.12630       1.35768  0.40000000000000E+11
     0.12630       1.36557  0.40000000000000E+11
     0.12630       1.37346  0.40000000000000E+11
     0.12630       1.38136  0.40000000000000E+11
     0.12630       1.38925  0.40000000000000E+11
     0.12630       1.39714  0.40000000000000E+11
     0.12630       1.40504  0.40000000000000E+11
     0.12630       1.41293  0.40000000000000E+11
     0.12630       1.42082  0.40000000000000E+11
     0.12630       1.42872  0.40000000000000E+11
     0.12630       1.43661  0.40000000000000E+11
     0.12630       1.44450  0.40000000000000E+11
     0.12630       1.45240  0.40000000000000E+11
     0.12630       1.46029  0.40000000000000E+11
     0.12630       1.46818  0.40000000000000E+11
     0.12630       1.47608  0.40000000000000E+11
     0.12630       1.48397  0.40000000000000E+11
     0.12630       1.49187  0.40000000000000E+11
     0.12630       1.49976  0.40000000000000E+11
     0.12630       1.50765  0.40000000000000E+11
     0.12630       1.51555  0.40000000000000E+11
     0.12630       1.52344  0.40000000000000E+11
     0.12630       1.53133  0.40000000000000E+11
     0.12630       1.53923  0.40000000000000E+11
     0.12630       1.54712  0.40000000000000E+11
     0.12630       1.55501  0.40000000000000E+11
     0.12630       1.56291  0.42297086869651E+02
     0.12630       1.57080  0.39491588328394E+02
     0.13419       0.00000  0.36788541828928E+02
     0.13419       0.00789  0.35147277252470E+02
     0.13419       0.01579  0.34139003103034E+02
     0.13419       0.02368  0.33774415499808E+02
     0.13419       0.03157  0.34055493295064E+02
     0.13419       0.03947  0.34978335386808E+02
     0.13419       0.04736  0.36531577133444E+02
     0.13419       0.05525  0.38690163284803E+02
     0.13419       0.06315  0.41402722933995E+02
     0.13419       0.07104  0.40000000000000E+11
     0.13419       0.07893  0.40000000000000E+11
     0.13419       0.08683  0.40000000000000E+11
     0.13419       0.09472  0.40000000000000E+11
     0.13419       0.10262  0.40000000000000E+11
     0.13419       0.11051  0.40000000000000E+11
     0.13419       0.11840  0.40000000000000E+11
     0.13419       0.12630  0.40000000000000E+11
     0.13419       0.13419  0.40000000000000E+11
     0.13419       0.14208  0.40000000000000E+11
     0.13419       0.14998  0.40000000000000E+11
     0.13419       0.15787  0.40000000000000E+11
     0.13419       0.16576  0.40000000000000E+11
     0.13419       0.17366  0.40000000000000E+11
     0.13419       0.18155  0.40000000000000E+11
     0.13419       0.18944  0.40000000000000E+11
     0.13419       0.19734  0.40000000000000E+11
     0.13419       0.20523  0.40000000000000E+11
     0.13419       0.21312  0.40000000000000E+11
     0.13419       0.22102  0.40000000000000E+11
     0.13419       0.22891  0.40000000000000E+11
     0.13419       0.23680  0.40000000000000E+11
     0.13419       0.24470  0.40000000000000E+11
     0.13419       0.25259  0.40000000000000E+11
     0.13419       0.26048  0.40000000000000E+11
     0.13419       0.26838  0.40000000000000E+11
     0.13419       0.27627  0.40000000000000E+11
     0.13419       0.28416  0.40000000000000E+11
     0.13419       0.29206  0.40000000000000E+11
     0.13419       0.29995  0.40000000000000E+11
     0.13419       0.30785  0.13711080801130E+02
     0.13419       0.31574  0.11113579449717E+02
     0.13419       0.32363  0.88877049401423E+01
     0.13419       0.33153  0.70285239582448E+01
     0.13419       0.33942  0.55034084893078E+01
     0.13419       0.34731  0.42689949427132E+01
     0.13419       0.35521  0.32802436969042E+01
     0.13419       0.36310  0.24949628799723E+01
     0.13419       0.37099  0.18757768709348E+01
     0.13419       0.37889  0.13906979087791E+01
     0.13419       0.38678  0.10129721431052E+01
     0.13419       0.39467  0.72058362924296E+00
     0.13419       0.40257  0.49563028863337E+00
     0.13419       0.41046  0.32368668743037E+00
     0.13419       0.41835  0.19321108592973E+00
     0.13419       0.42625  0.95021581128792E-01
     0.13419       0.43414  0.21848163220832E-01
     0.13419       0.44203  -.32041924022592E-01
     0.13419       0.44993  -.71152607195654E-01
     0.13419       0.45782  -.99009960267414E-01
     0.13419       0.46571  -.11836466243298E+00
     0.13419       0.47361  -.13135425002801E+00
     0.13419       0.48150  -.13963251848455E+00
     0.13419       0.48939  -.14447237193216E+00
     0.13419       0.49729  -.14684738790571E+00
     0.13419       0.50518  -.14749642645769E+00
     0.13419       0.51308  -.14697479290359E+00
     0.13419       0.52097  -.14569476662817E+00
     0.13419       0.52886  -.14395772892475E+00
     0.13419       0.53676  -.14197964941059E+00
     0.13419       0.54465  -.13991130970174E+00
     0.13419       0.55254  -.13785434094258E+00
     0.13419       0.56044  -.13587391530261E+00
     0.13419       0.56833  -.13400874862985E+00
     0.13419       0.57622  -.13227893140866E+00
     0.13419       0.58412  -.13069199876459E+00
     0.13419       0.59201  -.12924756968921E+00
     0.13419       0.59990  -.12794082449721E+00
     0.13419       0.60780  -.12676504262409E+00
     0.13419       0.61569  -.12571338622208E+00
     0.13419       0.62358  -.12478008560342E+00
     0.13419       0.63148  -.12396115824173E+00
     0.13419       0.63937  -.12325477227541E+00
     0.13419       0.64726  -.12266134728343E+00
     0.13419       0.65516  -.12218346892970E+00
     0.13419       0.66305  -.12182567956015E+00
     0.13419       0.67094  -.12159419381681E+00
     0.13419       0.67884  -.12149657672065E+00
     0.13419       0.68673  -.12154141141639E+00
     0.13419       0.69463  -.12173797481481E+00
     0.13419       0.70252  -.12209593162686E+00
     0.13419       0.71041  -.12262505064765E+00
     0.13419       0.71831  -.12333494145752E+00
     0.13419       0.72620  -.12423480477649E+00
     0.13419       0.73409  -.12533318530922E+00
     0.13419       0.74199  -.12663771179864E+00
     0.13419       0.74988  -.12815480488342E+00
     0.13419       0.75777  -.12988932891519E+00
     0.13419       0.76567  -.13184415879129E+00
     0.13419       0.77356  -.13401962671386E+00
     0.13419       0.78145  -.13641280616782E+00
     0.13419       0.78935  -.13901658083611E+00
     0.13419       0.79724  -.14181843409995E+00
     0.13419       0.80513  -.14479887959514E+00
     0.13419       0.81303  -.14792943434468E+00
     0.13419       0.82092  -.15117001253946E+00
     0.13419       0.82881  -.15446558934300E+00
     0.13419       0.83671  -.15774194942613E+00
     0.13419       0.84460  -.16090029367089E+00
     0.13419       0.85249  -.16381042923109E+00
     0.13419       0.86039  -.16630221294855E+00
     0.13419       0.86828  -.16815485677146E+00
     0.13419       0.87617  -.16908363822668E+00
     0.13419       0.88407  -.16872349281501E+00
     0.13419       0.89196  -.16660890461239E+00
     0.13419       0.89986  -.16214946614139E+00
     0.13419       0.90775  -.15460046343391E+00
     0.13419       0.91564  -.14302787843986E+00
     0.13419       0.92354  -.12626731836959E+00
     0.13419       0.93143  -.10287662056684E+00
     0.13419       0.93932  -.71082294853757E-01
     0.13419       0.94722  -.28720619100572E-01
     0.13419       0.95511  0.26824823365596E-01
     0.13419       0.96300  0.98685997461486E-01
     0.13419       0.97090  0.19056862630427E+00
     0.13419       0.97879  0.30679830468342E+00
     0.13419       0.98668  0.45234409214068E+00
     0.13419       0.99458  0.63280574496169E+00
     0.13419       1.00247  0.85434717815313E+00
     0.13419       1.01036  0.11235556063605E+01
     0.13419       1.01826  0.14472040637258E+01
     0.13419       1.02615  0.18318960869100E+01
     0.13419       1.03404  0.22835771729544E+01
     0.13419       1.04194  0.28069103793015E+01
     0.13419       1.04983  0.34045350458495E+01
     0.13419       1.05772  0.40762587501608E+01
     0.13419       1.06562  0.48182711255546E+01
     0.13419       1.07351  0.56225073798163E+01
     0.13419       1.08141  0.64763167929041E+01
     0.13419       1.08930  0.73625898495225E+01
     0.13419       1.09719  0.82604497524692E+01
     0.13419       1.10509  0.91465125168338E+01
     0.13419       1.11298  0.99965794922772E+01
     0.13419       1.12087  0.10787491176694E+02
     0.13419       1.12877  0.11498806004571E+02
     0.13419       1.13666  0.12114025578385E+02
     0.13419       1.14455  0.12621267542752E+02
     0.13419       1.15245  0.13013511229690E+02
     0.13419       1.16034  0.13288685114782E+02
     0.13419       1.16823  0.13449837902236E+02
     0.13419       1.17613  0.13505452345751E+02
     0.13419       1.18402  0.13469745247724E+02
     0.13419       1.19191  0.13362693169403E+02
     0.13419       1.19981  0.13209595235584E+02
     0.13419       1.20770  0.13040178468747E+02
     0.13419       1.21559  0.12887447035416E+02
     0.13419       1.22349  0.12786573271390E+02
     0.13419       1.23138  0.12774095668576E+02
     0.13419       1.23927  0.12887564098242E+02
     0.13419       1.24717  0.13165618838195E+02
     0.13419       1.25506  0.13648357835944E+02
     0.13419       1.26295  0.14377754229172E+02
     0.13419       1.27085  0.15397819507741E+02
     0.13419       1.27874  0.16754128960716E+02
     0.13419       1.28664  0.18492178995847E+02
     0.13419       1.29453  0.20653752909012E+02
     0.13419       1.30242  0.23269919091945E+02
     0.13419       1.31032  0.26348295715160E+02
     0.13419       1.31821  0.29850502068035E+02
     0.13419       1.32610  0.40000000000000E+11
     0.13419       1.33400  0.40000000000000E+11
     0.13419       1.34189  0.40000000000000E+11
     0.13419       1.34978  0.40000000000000E+11
     0.13419       1.35768  0.40000000000000E+11
     0.13419       1.36557  0.40000000000000E+11
     0.13419       1.37346  0.40000000000000E+11
     0.13419       1.38136  0.40000000000000E+11
     0.13419       1.38925  0.40000000000000E+11
     0.13419       1.39714  0.40000000000000E+11
     0.13419       1.40504  0.40000000000000E+11
     0.13419       1.41293  0.40000000000000E+11
     0.13419       1.42082  0.40000000000000E+11
     0.13419       1.42872  0.40000000000000E+11
     0.13419       1.43661  0.40000000000000E+11
     0.13419       1.44450  0.40000000000000E+11
     0.13419       1.45240  0.40000000000000E+11
     0.13419       1.46029  0.40000000000000E+11
     0.13419       1.46818  0.40000000000000E+11
     0.13419       1.47608  0.40000000000000E+11
     0.13419       1.48397  0.40000000000000E+11
     0.13419       1.49187  0.40000000000000E+11
     0.13419       1.49976  0.40000000000000E+11
     0.13419       1.50765  0.40000000000000E+11
     0.13419       1.51555  0.40000000000000E+11
     0.13419       1.52344  0.40000000000000E+11
     0.13419       1.53133  0.40000000000000E+11
     0.13419       1.53923  0.40000000000000E+11
     0.13419       1.54712  0.40000000000000E+11
     0.13419       1.55501  0.41822923968465E+02
     0.13419       1.56291  0.39033743507253E+02
     0.13419       1.57080  0.36787634203085E+02
     0.14208       0.00000  0.34647957406172E+02
     0.14208       0.00789  0.33637311739181E+02
     0.14208       0.01579  0.33267448716070E+02
     0.14208       0.02368  0.33541111917596E+02
     0.14208       0.03157  0.34455307441487E+02
     0.14208       0.03947  0.35999934280509E+02
     0.14208       0.04736  0.38151744548045E+02
     0.14208       0.05525  0.40861919693298E+02
     0.14208       0.06315  0.40000000000000E+11
     0.14208       0.07104  0.40000000000000E+11
     0.14208       0.07893  0.40000000000000E+11
     0.14208       0.08683  0.40000000000000E+11
     0.14208       0.09472  0.40000000000000E+11
     0.14208       0.10262  0.40000000000000E+11
     0.14208       0.11051  0.40000000000000E+11
     0.14208       0.11840  0.40000000000000E+11
     0.14208       0.12630  0.40000000000000E+11
     0.14208       0.13419  0.40000000000000E+11
     0.14208       0.14208  0.40000000000000E+11
     0.14208       0.14998  0.40000000000000E+11
     0.14208       0.15787  0.40000000000000E+11
     0.14208       0.16576  0.40000000000000E+11
     0.14208       0.17366  0.40000000000000E+11
     0.14208       0.18155  0.40000000000000E+11
     0.14208       0.18944  0.40000000000000E+11
     0.14208       0.19734  0.40000000000000E+11
     0.14208       0.20523  0.40000000000000E+11
     0.14208       0.21312  0.40000000000000E+11
     0.14208       0.22102  0.40000000000000E+11
     0.14208       0.22891  0.40000000000000E+11
     0.14208       0.23680  0.40000000000000E+11
     0.14208       0.24470  0.40000000000000E+11
     0.14208       0.25259  0.40000000000000E+11
     0.14208       0.26048  0.40000000000000E+11
     0.14208       0.26838  0.40000000000000E+11
     0.14208       0.27627  0.40000000000000E+11
     0.14208       0.28416  0.40000000000000E+11
     0.14208       0.29206  0.40000000000000E+11
     0.14208       0.29995  0.13994744210120E+02
     0.14208       0.30785  0.11356818822751E+02
     0.14208       0.31574  0.90912333330764E+01
     0.14208       0.32363  0.71959642221089E+01
     0.14208       0.33153  0.56394634774937E+01
     0.14208       0.33942  0.43784986807503E+01
     0.14208       0.34731  0.33677012019327E+01
     0.14208       0.35521  0.25643571007281E+01
     0.14208       0.36310  0.19305177848793E+01
     0.14208       0.37099  0.14336435926197E+01
     0.14208       0.37889  0.10464828008237E+01
     0.14208       0.38678  0.74658731821378E+00
     0.14208       0.39467  0.51568918182986E+00
     0.14208       0.40257  0.33905841291709E+00
     0.14208       0.41046  0.20490285968852E+00
     0.14208       0.41835  0.10383656916621E+00
     0.14208       0.42625  0.28424394831999E-01
     0.14208       0.43414  -.27199357349253E-01
     0.14208       0.44203  -.67645183658109E-01
     0.14208       0.44993  -.96524299425045E-01
     0.14208       0.45782  -.11665520961128E+00
     0.14208       0.46571  -.13022934154572E+00
     0.14208       0.47361  -.13894319983681E+00
     0.14208       0.48150  -.14410344201727E+00
     0.14208       0.48939  -.14671023431997E+00
     0.14208       0.49729  -.14752329733670E+00
     0.14208       0.50518  -.14711421924427E+00
     0.14208       0.51308  -.14590790602855E+00
     0.14208       0.52097  -.14421544830648E+00
     0.14208       0.52886  -.14226020185379E+00
     0.14208       0.53676  -.14019849038727E+00
     0.14208       0.54465  -.13813603067712E+00
     0.14208       0.55254  -.13614093840132E+00
     0.14208       0.56044  -.13425398612071E+00
     0.14208       0.56833  -.13249664151227E+00
     0.14208       0.57622  -.13087730515750E+00
     0.14208       0.58412  -.12939608479021E+00
     0.14208       0.59201  -.12804838040540E+00
     0.14208       0.59990  -.12682750674722E+00
     0.14208       0.60780  -.12572654232946E+00
     0.14208       0.61569  -.12473956420283E+00
     0.14208       0.62358  -.12386240294168E+00
     0.14208       0.63148  -.12309303123150E+00
     0.14208       0.63937  -.12243168099436E+00
     0.14208       0.64726  -.12188076757749E+00
     0.14208       0.65516  -.12144468480731E+00
     0.14208       0.66305  -.12112952150358E+00
     0.14208       0.67094  -.12094273827359E+00
     0.14208       0.67884  -.12089283301742E+00
     0.14208       0.68673  -.12098901452130E+00
     0.14208       0.69463  -.12124089572513E+00
     0.14208       0.70252  -.12165821161125E+00
     0.14208       0.71041  -.12225056102930E+00
     0.14208       0.71831  -.12302716696444E+00
     0.14208       0.72620  -.12399664555951E+00
     0.14208       0.73409  -.12516677037638E+00
     0.14208       0.74199  -.12654421466068E+00
     0.14208       0.74988  -.12813425047147E+00
     0.14208       0.75777  -.12994037913393E+00
     0.14208       0.76567  -.13196386222951E+00
     0.14208       0.77356  -.13420311587066E+00
     0.14208       0.78145  -.13665292289770E+00
     0.14208       0.78935  -.13930340741511E+00
     0.14208       0.79724  -.14213870323365E+00
     0.14208       0.80513  -.14513523173700E+00
     0.14208       0.81303  -.14825948483494E+00
     0.14208       0.82092  -.15146518437664E+00
     0.14208       0.82881  -.15468966006987E+00
     0.14208       0.83671  -.15784925307720E+00
     0.14208       0.84460  -.16083351172826E+00
     0.14208       0.85249  -.16349789926250E+00
     0.14208       0.86039  -.16565468187203E+00
     0.14208       0.86828  -.16706161018959E+00
     0.14208       0.87617  -.16740795183840E+00
     0.14208       0.88407  -.16629738190722E+00
     0.14208       0.89196  -.16322720035671E+00
     0.14208       0.89986  -.15756333256310E+00
     0.14208       0.90775  -.14851059897396E+00
     0.14208       0.91564  -.13507783656229E+00
     0.14208       0.92354  -.11603765122463E+00
     0.14208       0.93143  -.89880919068214E-01
     0.14208       0.93932  -.54766688696909E-01
     0.14208       0.94722  -.84689286760584E-02
     0.14208       0.95511  0.51677317387293E-01
     0.14208       0.96300  0.12882629583582E+00
     0.14208       0.97090  0.22666240760124E+00
     0.14208       0.97879  0.34942316450899E+00
     0.14208       0.98668  0.50189308689409E+00
     0.14208       0.99458  0.68935452194284E+00
     0.14208       1.00247  0.91747880436786E+00
     0.14208       1.01036  0.11921396655189E+01
     0.14208       1.01826  0.15191314014461E+01
     0.14208       1.02615  0.19037784551424E+01
     0.14208       1.03404  0.23504323760706E+01
     0.14208       1.04194  0.28618680454108E+01
     0.14208       1.04983  0.34386141907281E+01
     0.14208       1.05772  0.40782822557110E+01
     0.14208       1.06562  0.47749882425919E+01
     0.14208       1.07351  0.55189858787112E+01
     0.14208       1.08141  0.62966345844895E+01
     0.14208       1.08930  0.70907999206502E+01
     0.14208       1.09719  0.78817206256118E+01
     0.14208       1.10509  0.86482814475423E+01
     0.14208       1.11298  0.93695297346503E+01
     0.14208       1.12087  0.10026206081933E+02
     0.14208       1.12877  0.10602063117006E+02
     0.14208       1.13666  0.11084832102730E+02
     0.14208       1.14455  0.11466829918169E+02
     0.14208       1.15245  0.11745310051186E+02
     0.14208       1.16034  0.11922687829813E+02
     0.14208       1.16823  0.12006702126185E+02
     0.14208       1.17613  0.12010467938521E+02
     0.14208       1.18402  0.11952308831786E+02
     0.14208       1.19191  0.11855285443323E+02
     0.14208       1.19981  0.11746440978285E+02
     0.14208       1.20770  0.11655902789973E+02
     0.14208       1.21559  0.11616044896110E+02
     0.14208       1.22349  0.11660900394931E+02
     0.14208       1.23138  0.11825929344455E+02
     0.14208       1.23927  0.12148134542723E+02
     0.14208       1.24717  0.12666410093901E+02
     0.14208       1.25506  0.13421921427268E+02
     0.14208       1.26295  0.14458242165272E+02
     0.14208       1.27085  0.15820882792470E+02
     0.14208       1.27874  0.17555688560531E+02
     0.14208       1.28664  0.19705285524748E+02
     0.14208       1.29453  0.22302201710712E+02
     0.14208       1.30242  0.25356306646335E+02
     0.14208       1.31032  0.28832506912285E+02
     0.14208       1.31821  0.40000000000000E+11
     0.14208       1.32610  0.40000000000000E+11
     0.14208       1.33400  0.40000000000000E+11
     0.14208       1.34189  0.40000000000000E+11
     0.14208       1.34978  0.40000000000000E+11
     0.14208       1.35768  0.40000000000000E+11
     0.14208       1.36557  0.40000000000000E+11
     0.14208       1.37346  0.40000000000000E+11
     0.14208       1.38136  0.40000000000000E+11
     0.14208       1.38925  0.40000000000000E+11
     0.14208       1.39714  0.40000000000000E+11
     0.14208       1.40504  0.40000000000000E+11
     0.14208       1.41293  0.40000000000000E+11
     0.14208       1.42082  0.40000000000000E+11
     0.14208       1.42872  0.40000000000000E+11
     0.14208       1.43661  0.40000000000000E+11
     0.14208       1.44450  0.40000000000000E+11
     0.14208       1.45240  0.40000000000000E+11
     0.14208       1.46029  0.40000000000000E+11
     0.14208       1.46818  0.40000000000000E+11
     0.14208       1.47608  0.40000000000000E+11
     0.14208       1.48397  0.40000000000000E+11
     0.14208       1.49187  0.40000000000000E+11
     0.14208       1.49976  0.40000000000000E+11
     0.14208       1.50765  0.40000000000000E+11
     0.14208       1.51555  0.40000000000000E+11
     0.14208       1.52344  0.40000000000000E+11
     0.14208       1.53133  0.40000000000000E+11
     0.14208       1.53923  0.40000000000000E+11
     0.14208       1.54712  0.41299999102840E+02
     0.14208       1.55501  0.38526126663392E+02
     0.14208       1.56291  0.36286861696655E+02
     0.14208       1.57080  0.34647339384858E+02
     0.14998       0.00000  0.33080488821788E+02
     0.14998       0.00789  0.32701077861601E+02
     0.14998       0.01579  0.32961869464146E+02
     0.14998       0.02368  0.33860690218399E+02
     0.14998       0.03157  0.35388644908907E+02
     0.14998       0.03947  0.37524301542257E+02
     0.14998       0.04736  0.40221542050609E+02
     0.14998       0.05525  0.43387343311340E+02
     0.14998       0.06315  0.40000000000000E+11
     0.14998       0.07104  0.40000000000000E+11
     0.14998       0.07893  0.40000000000000E+11
     0.14998       0.08683  0.40000000000000E+11
     0.14998       0.09472  0.40000000000000E+11
     0.14998       0.10262  0.40000000000000E+11
     0.14998       0.11051  0.40000000000000E+11
     0.14998       0.11840  0.40000000000000E+11
     0.14998       0.12630  0.40000000000000E+11
     0.14998       0.13419  0.40000000000000E+11
     0.14998       0.14208  0.40000000000000E+11
     0.14998       0.14998  0.40000000000000E+11
     0.14998       0.15787  0.40000000000000E+11
     0.14998       0.16576  0.40000000000000E+11
     0.14998       0.17366  0.40000000000000E+11
     0.14998       0.18155  0.40000000000000E+11
     0.14998       0.18944  0.40000000000000E+11
     0.14998       0.19734  0.40000000000000E+11
     0.14998       0.20523  0.40000000000000E+11
     0.14998       0.21312  0.40000000000000E+11
     0.14998       0.22102  0.40000000000000E+11
     0.14998       0.22891  0.40000000000000E+11
     0.14998       0.23680  0.40000000000000E+11
     0.14998       0.24470  0.40000000000000E+11
     0.14998       0.25259  0.40000000000000E+11
     0.14998       0.26048  0.40000000000000E+11
     0.14998       0.26838  0.40000000000000E+11
     0.14998       0.27627  0.40000000000000E+11
     0.14998       0.28416  0.40000000000000E+11
     0.14998       0.29206  0.14253030006319E+02
     0.14998       0.29995  0.11579575330783E+02
     0.14998       0.30785  0.92785194303838E+01
     0.14998       0.31574  0.73506774190518E+01
     0.14998       0.32363  0.57656274631609E+01
     0.14998       0.33153  0.44803588325664E+01
     0.14998       0.33942  0.34492736919151E+01
     0.14998       0.34731  0.26292294416973E+01
     0.14998       0.35521  0.19817855692783E+01
     0.14998       0.36310  0.14739179442750E+01
     0.14998       0.37099  0.10779316464302E+01
     0.14998       0.37889  0.77099003531729E+00
     0.14998       0.38678  0.53449363887519E+00
     0.14998       0.39467  0.35343482870426E+00
     0.14998       0.40257  0.21579197046711E+00
     0.14998       0.41046  0.11199128525522E+00
     0.14998       0.41835  0.34445028972255E-01
     0.14998       0.42625  -.22835764381801E-01
     0.14998       0.43414  -.64560730706478E-01
     0.14998       0.44203  -.94420535740582E-01
     0.14998       0.44993  -.11529717333531E+00
     0.14998       0.45782  -.12943268107847E+00
     0.14998       0.46571  -.13856381740155E+00
     0.14998       0.47361  -.14402918386677E+00
     0.14998       0.48150  -.14685423166067E+00
     0.14998       0.48939  -.14781863308586E+00
     0.14998       0.49729  -.14750965710511E+00
     0.14998       0.50518  -.14636447011447E+00
     0.14998       0.51308  -.14470368432469E+00
     0.14998       0.52097  -.14275798563114E+00
     0.14998       0.52886  -.14068927736487E+00
     0.14998       0.53676  -.13860746200680E+00
     0.14998       0.54465  -.13658373647821E+00
     0.14998       0.55254  -.13466108572054E+00
     0.14998       0.56044  -.13286251299514E+00
     0.14998       0.56833  -.13119743414920E+00
     0.14998       0.57622  -.12966657893623E+00
     0.14998       0.58412  -.12826567867053E+00
     0.14998       0.59201  -.12698817066106E+00
     0.14998       0.59990  -.12582711181825E+00
     0.14998       0.60780  -.12477646339202E+00
     0.14998       0.61569  -.12383188369023E+00
     0.14998       0.62358  -.12299114425456E+00
     0.14998       0.63148  -.12225426630145E+00
     0.14998       0.63937  -.12162345763202E+00
     0.14998       0.64726  -.12110291532596E+00
     0.14998       0.65516  -.12069854617903E+00
     0.14998       0.66305  -.12041764494149E+00
     0.14998       0.67094  -.12026855992097E+00
     0.14998       0.67884  -.12026036638330E+00
     0.14998       0.68673  -.12040256035035E+00
     0.14998       0.69463  -.12070477875488E+00
     0.14998       0.70252  -.12117654632692E+00
     0.14998       0.71041  -.12182704488434E+00
     0.14998       0.71831  -.12266489667603E+00
     0.14998       0.72620  -.12369794985504E+00
     0.14998       0.73409  -.12493305078814E+00
     0.14998       0.74199  -.12637578447421E+00
     0.14998       0.74988  -.12803016055392E+00
     0.14998       0.75777  -.12989821794136E+00
     0.14998       0.76567  -.13197951565556E+00
     0.14998       0.77356  -.13427047060956E+00
     0.14998       0.78145  -.13676349452258E+00
     0.14998       0.78935  -.13944587131371E+00
     0.14998       0.79724  -.14229830283308E+00
     0.14998       0.80513  -.14529303407611E+00
     0.14998       0.81303  -.14839144858793E+00
     0.14998       0.82092  -.15154100009671E+00
     0.14998       0.82881  -.15467131710196E+00
     0.14998       0.83671  -.15768928294130E+00
     0.14998       0.84460  -.16047285483949E+00
     0.14998       0.85249  -.16286334218767E+00
     0.14998       0.86039  -.16465581819761E+00
     0.14998       0.86828  -.16558729270369E+00
     0.14998       0.87617  -.16532223154998E+00
     0.14998       0.88407  -.16343497642289E+00
     0.14998       0.89196  -.15938860817047E+00
     0.14998       0.89986  -.15250982091864E+00
     0.14998       0.90775  -.14195945348572E+00
     0.14998       0.91564  -.12669848525323E+00
     0.14998       0.92354  -.10544958003530E+00
     0.14998       0.93143  -.76654695986240E-01
     0.14998       0.93932  -.38429921848177E-01
     0.14998       0.94722  0.11480396322341E-01
     0.14998       0.95511  0.75746957288679E-01
     0.14998       0.96300  0.15749138982553E+00
     0.14998       0.97090  0.26030796106319E+00
     0.14998       0.97879  0.38826215091397E+00
     0.14998       0.98668  0.54585482951678E+00
     0.14998       0.99458  0.73793869459317E+00
     0.14998       1.00247  0.96957232196390E+00
     0.14998       1.01036  0.12457974624534E+01
     0.14998       1.01826  0.15713281414880E+01
     0.14998       1.02615  0.19501468960145E+01
     0.14998       1.03404  0.23850152234508E+01
     0.14998       1.04194  0.28769225438574E+01
     0.14998       1.04983  0.34245199274326E+01
     0.14998       1.05772  0.40236086475483E+01
     0.14998       1.06562  0.46667737094613E+01
     0.14998       1.07351  0.53432607958990E+01
     0.14998       1.08141  0.60391827080088E+01
     0.14998       1.08930  0.67381024087536E+01
     0.14998       1.09719  0.74219761092856E+01
     0.14998       1.10509  0.80723651341893E+01
     0.14998       1.11298  0.86717639503090E+01
     0.14998       1.12087  0.92048700647003E+01
     0.14998       1.12877  0.96596528602769E+01
     0.14998       1.13666  0.10028150836173E+02
     0.14998       1.14455  0.10307004266018E+02
     0.14998       1.15245  0.10497773017032E+02
     0.14998       1.16034  0.10607080357219E+02
     0.14998       1.16823  0.10646582693714E+02
     0.14998       1.17613  0.10632734694848E+02
     0.14998       1.18402  0.10586332426820E+02
     0.14998       1.19191  0.10531873869847E+02
     0.14998       1.19981  0.10496844694676E+02
     0.14998       1.20770  0.10511077591797E+02
     0.14998       1.21559  0.10606322765384E+02
     0.14998       1.22349  0.10816108722707E+02
     0.14998       1.23138  0.11175887573381E+02
     0.14998       1.23927  0.11723371041989E+02
     0.14998       1.24717  0.12498884195005E+02
     0.14998       1.25506  0.13545487628063E+02
     0.14998       1.26295  0.14908520745013E+02
     0.14998       1.27085  0.16634054121060E+02
     0.14998       1.27874  0.18765437708799E+02
     0.14998       1.28664  0.21336583977844E+02
     0.14998       1.29453  0.24359653991776E+02
     0.14998       1.30242  0.27803130523748E+02
     0.14998       1.31032  0.40000000000000E+11
     0.14998       1.31821  0.40000000000000E+11
     0.14998       1.32610  0.40000000000000E+11
     0.14998       1.33400  0.40000000000000E+11
     0.14998       1.34189  0.40000000000000E+11
     0.14998       1.34978  0.40000000000000E+11
     0.14998       1.35768  0.40000000000000E+11
     0.14998       1.36557  0.40000000000000E+11
     0.14998       1.37346  0.40000000000000E+11
     0.14998       1.38136  0.40000000000000E+11
     0.14998       1.38925  0.40000000000000E+11
     0.14998       1.39714  0.40000000000000E+11
     0.14998       1.40504  0.40000000000000E+11
     0.14998       1.41293  0.40000000000000E+11
     0.14998       1.42082  0.40000000000000E+11
     0.14998       1.42872  0.40000000000000E+11
     0.14998       1.43661  0.40000000000000E+11
     0.14998       1.44450  0.40000000000000E+11
     0.14998       1.45240  0.40000000000000E+11
     0.14998       1.46029  0.40000000000000E+11
     0.14998       1.46818  0.40000000000000E+11
     0.14998       1.47608  0.40000000000000E+11
     0.14998       1.48397  0.40000000000000E+11
     0.14998       1.49187  0.40000000000000E+11
     0.14998       1.49976  0.40000000000000E+11
     0.14998       1.50765  0.40000000000000E+11
     0.14998       1.51555  0.40000000000000E+11
     0.14998       1.52344  0.40000000000000E+11
     0.14998       1.53133  0.40000000000000E+11
     0.14998       1.53923  0.40729591100598E+02
     0.14998       1.54712  0.37970186582052E+02
     0.14998       1.55501  0.35736363205274E+02
     0.14998       1.56291  0.34096074405668E+02
     0.14998       1.57080  0.33080163645884E+02
     0.15787       0.00000  0.32078290318455E+02
     0.15787       0.00789  0.32321098550361E+02
     0.15787       0.01579  0.33198151073998E+02
     0.15787       0.02368  0.34701695884048E+02
     0.15787       0.03157  0.36812115254182E+02
     0.15787       0.03947  0.39486119428412E+02
     0.15787       0.04736  0.42635047169647E+02
     0.15787       0.05525  0.40000000000000E+11
     0.15787       0.06315  0.40000000000000E+11
     0.15787       0.07104  0.40000000000000E+11
     0.15787       0.07893  0.40000000000000E+11
     0.15787       0.08683  0.40000000000000E+11
     0.15787       0.09472  0.40000000000000E+11
     0.15787       0.10262  0.40000000000000E+11
     0.15787       0.11051  0.40000000000000E+11
     0.15787       0.11840  0.40000000000000E+11
     0.15787       0.12630  0.40000000000000E+11
     0.15787       0.13419  0.40000000000000E+11
     0.15787       0.14208  0.40000000000000E+11
     0.15787       0.14998  0.40000000000000E+11
     0.15787       0.15787  0.40000000000000E+11
     0.15787       0.16576  0.40000000000000E+11
     0.15787       0.17366  0.40000000000000E+11
     0.15787       0.18155  0.40000000000000E+11
     0.15787       0.18944  0.40000000000000E+11
     0.15787       0.19734  0.40000000000000E+11
     0.15787       0.20523  0.40000000000000E+11
     0.15787       0.21312  0.40000000000000E+11
     0.15787       0.22102  0.40000000000000E+11
     0.15787       0.22891  0.40000000000000E+11
     0.15787       0.23680  0.40000000000000E+11
     0.15787       0.24470  0.40000000000000E+11
     0.15787       0.25259  0.40000000000000E+11
     0.15787       0.26048  0.40000000000000E+11
     0.15787       0.26838  0.40000000000000E+11
     0.15787       0.27627  0.40000000000000E+11
     0.15787       0.28416  0.14485385780547E+02
     0.15787       0.29206  0.11781322427180E+02
     0.15787       0.29995  0.94491063765762E+01
     0.15787       0.30785  0.74922859582239E+01
     0.15787       0.31574  0.58815972129655E+01
     0.15787       0.32363  0.45743364337914E+01
     0.15787       0.33153  0.35247754171377E+01
     0.15787       0.33942  0.26894371162363E+01
     0.15787       0.34731  0.20294715650846E+01
     0.15787       0.35521  0.15114391029919E+01
     0.15787       0.36310  0.11072576671730E+01
     0.15787       0.37099  0.79374684525759E+00
     0.15787       0.37889  0.55201100548817E+00
     0.15787       0.38678  0.36679255414045E+00
     0.15787       0.39467  0.22586193693288E+00
     0.15787       0.40257  0.11947427928491E+00
     0.15787       0.41046  0.39902183737823E-01
     0.15787       0.41835  -.18956596593255E-01
     0.15787       0.42625  -.61903144851607E-01
     0.15787       0.43414  -.92701673778519E-01
     0.15787       0.44203  -.11429315671574E+00
     0.15787       0.44993  -.12896682071963E+00
     0.15787       0.45782  -.13849710949126E+00
     0.15787       0.46571  -.14425266863057E+00
     0.15787       0.47361  -.14728285915577E+00
     0.15787       0.48150  -.14838634139870E+00
     0.15787       0.48939  -.14816542239654E+00
     0.15787       0.49729  -.14706913430226E+00
     0.15787       0.50518  -.14542740503714E+00
     0.15787       0.51308  -.14347818500024E+00
     0.15787       0.52097  -.14138899203678E+00
     0.15787       0.52886  -.13927401728225E+00
     0.15787       0.53676  -.13720768360902E+00
     0.15787       0.54465  -.13523535388469E+00
     0.15787       0.55254  -.13338173707789E+00
     0.15787       0.56044  -.13165742681089E+00
     0.15787       0.56833  -.13006392108316E+00
     0.15787       0.57622  -.12859740680589E+00
     0.15787       0.58412  -.12725154302533E+00
     0.15787       0.59201  -.12601943799801E+00
     0.15787       0.59990  -.12489498437846E+00
     0.15787       0.60780  -.12387369133968E+00
     0.15787       0.61569  -.12295313083707E+00
     0.15787       0.62358  -.12213309637696E+00
     0.15787       0.63148  -.12141555590587E+00
     0.15787       0.63937  -.12080446542790E+00
     0.15787       0.64726  -.12030549649850E+00
     0.15787       0.65516  -.11992571875150E+00
     0.15787       0.66305  -.11967326804784E+00
     0.15787       0.67094  -.11955702164973E+00
     0.15787       0.67884  -.11958629396085E+00
     0.15787       0.68673  -.11977055973468E+00
     0.15787       0.69463  -.12011920611062E+00
     0.15787       0.70252  -.12064131022333E+00
     0.15787       0.71041  -.12134543525467E+00
     0.15787       0.71831  -.12223943444214E+00
     0.15787       0.72620  -.12333024949002E+00
     0.15787       0.73409  -.12462368679958E+00
     0.15787       0.74199  -.12612415167918E+00
     0.15787       0.74988  -.12783431693388E+00
     0.15787       0.75777  -.12975469766720E+00
     0.15787       0.76567  -.13188309843460E+00
     0.15787       0.77356  -.13421389171840E+00
     0.15787       0.78145  -.13673707767019E+00
     0.15787       0.78935  -.13943706378278E+00
     0.15787       0.79724  -.14229108918104E+00
     0.15787       0.80513  -.14526720112575E+00
     0.15787       0.81303  -.14832167069510E+00
     0.15787       0.82092  -.15139571010615E+00
     0.15787       0.82881  -.15441132557203E+00
     0.15787       0.83671  -.15726610703104E+00
     0.15787       0.84460  -.15982672003386E+00
     0.15787       0.85249  -.16192082669715E+00
     0.15787       0.86039  -.16332712407683E+00
     0.15787       0.86828  -.16376315314230E+00
     0.15787       0.87617  -.16287050527151E+00
     0.15787       0.88407  -.16019704402314E+00
     0.15787       0.89196  -.15517577953938E+00
     0.15787       0.89986  -.14710009736135E+00
     0.15787       0.90775  -.13509517408485E+00
     0.15787       0.91564  -.11808563660620E+00
     0.15787       0.92354  -.94759873473729E-01
     0.15787       0.93143  -.63531925397265E-01
     0.15787       0.93932  -.22502609603245E-01
     0.15787       0.94722  0.30577490614918E-01
     0.15787       0.95511  0.98339286306337E-01
     0.15787       0.96300  0.18381527800287E+00
     0.15787       0.97090  0.29044131393432E+00
     0.15787       0.97879  0.42203099036116E+00
     0.15787       0.98668  0.58271198481461E+00
     0.15787       0.99458  0.77681250060192E+00
     0.15787       1.00247  0.10086860694394E+01
     0.15787       1.01036  0.12824650007032E+01
     0.15787       1.01826  0.16017376898749E+01
     0.15787       1.02615  0.19691536524134E+01
     0.15787       1.03404  0.23859729895174E+01
     0.15787       1.04194  0.28515936027168E+01
     0.15787       1.04983  0.33631079995124E+01
     0.15787       1.05772  0.39149582370649E+01
     0.15787       1.06562  0.44987668734252E+01
     0.15787       1.07351  0.51034173519273E+01
     0.15787       1.08141  0.57154340749339E+01
     0.15787       1.08930  0.63196701742007E+01
     0.15787       1.09719  0.69002567030361E+01
     0.15787       1.10509  0.74417153014112E+01
     0.15787       1.11298  0.79301052034914E+01
     0.15787       1.12087  0.83540773898129E+01
     0.15787       1.12877  0.87057426400346E+01
     0.15787       1.13666  0.89813095608302E+01
     0.15787       1.14455  0.91814897365846E+01
     0.15787       1.15245  0.93116844986320E+01
     0.15787       1.16034  0.93819646905217E+01
     0.15787       1.16823  0.94068500227792E+01
     0.15787       1.17613  0.94049070693552E+01
     0.15787       1.18402  0.93982182743537E+01
     0.15787       1.19191  0.94118136725405E+01
     0.15787       1.19981  0.94731796121967E+01
     0.15787       1.20770  0.96119487050065E+01
     0.15787       1.21559  0.98598315986670E+01
     0.15787       1.22349  0.10250785514650E+02
     0.15787       1.23138  0.10821341462642E+02
     0.15787       1.23927  0.11610939600967E+02
     0.15787       1.24717  0.12662045283556E+02
     0.15787       1.25506  0.14019715646702E+02
     0.15787       1.26295  0.15730117743162E+02
     0.15787       1.27085  0.17837198057759E+02
     0.15787       1.27874  0.20376163345545E+02
     0.15787       1.28664  0.23361480679011E+02
     0.15787       1.29453  0.26765455268076E+02
     0.15787       1.30242  0.40000000000000E+11
     0.15787       1.31032  0.40000000000000E+11
     0.15787       1.31821  0.40000000000000E+11
     0.15787       1.32610  0.40000000000000E+11
     0.15787       1.33400  0.40000000000000E+11
     0.15787       1.34189  0.40000000000000E+11
     0.15787       1.34978  0.40000000000000E+11
     0.15787       1.35768  0.40000000000000E+11
     0.15787       1.36557  0.40000000000000E+11
     0.15787       1.37346  0.40000000000000E+11
     0.15787       1.38136  0.40000000000000E+11
     0.15787       1.38925  0.40000000000000E+11
     0.15787       1.39714  0.40000000000000E+11
     0.15787       1.40504  0.40000000000000E+11
     0.15787       1.41293  0.40000000000000E+11
     0.15787       1.42082  0.40000000000000E+11
     0.15787       1.42872  0.40000000000000E+11
     0.15787       1.43661  0.40000000000000E+11
     0.15787       1.44450  0.40000000000000E+11
     0.15787       1.45240  0.40000000000000E+11
     0.15787       1.46029  0.40000000000000E+11
     0.15787       1.46818  0.40000000000000E+11
     0.15787       1.47608  0.40000000000000E+11
     0.15787       1.48397  0.40000000000000E+11
     0.15787       1.49187  0.40000000000000E+11
     0.15787       1.49976  0.40000000000000E+11
     0.15787       1.50765  0.40000000000000E+11
     0.15787       1.51555  0.40000000000000E+11
     0.15787       1.52344  0.40000000000000E+11
     0.15787       1.53133  0.40113124174910E+02
     0.15787       1.53923  0.37367556115419E+02
     0.15787       1.54712  0.35138076027193E+02
     0.15787       1.55501  0.33495145248504E+02
     0.15787       1.56291  0.32470838882773E+02
     0.15787       1.57080  0.32078255391555E+02
     0.16576       0.00000  0.31622473545466E+02
     0.16576       0.00789  0.32471754620523E+02
     0.16576       0.01579  0.33943537966676E+02
     0.16576       0.02368  0.36020008144144E+02
     0.16576       0.03157  0.38660809680160E+02
     0.16576       0.03947  0.41781990043303E+02
     0.16576       0.04736  0.40000000000000E+11
     0.16576       0.05525  0.40000000000000E+11
     0.16576       0.06315  0.40000000000000E+11
     0.16576       0.07104  0.40000000000000E+11
     0.16576       0.07893  0.40000000000000E+11
     0.16576       0.08683  0.40000000000000E+11
     0.16576       0.09472  0.40000000000000E+11
     0.16576       0.10262  0.40000000000000E+11
     0.16576       0.11051  0.40000000000000E+11
     0.16576       0.11840  0.40000000000000E+11
     0.16576       0.12630  0.40000000000000E+11
     0.16576       0.13419  0.40000000000000E+11
     0.16576       0.14208  0.40000000000000E+11
     0.16576       0.14998  0.40000000000000E+11
     0.16576       0.15787  0.40000000000000E+11
     0.16576       0.16576  0.40000000000000E+11
     0.16576       0.17366  0.40000000000000E+11
     0.16576       0.18155  0.40000000000000E+11
     0.16576       0.18944  0.40000000000000E+11
     0.16576       0.19734  0.40000000000000E+11
     0.16576       0.20523  0.40000000000000E+11
     0.16576       0.21312  0.40000000000000E+11
     0.16576       0.22102  0.40000000000000E+11
     0.16576       0.22891  0.40000000000000E+11
     0.16576       0.23680  0.40000000000000E+11
     0.16576       0.24470  0.40000000000000E+11
     0.16576       0.25259  0.40000000000000E+11
     0.16576       0.26048  0.40000000000000E+11
     0.16576       0.26838  0.40000000000000E+11
     0.16576       0.27627  0.14691349598214E+02
     0.16576       0.28416  0.11961616019344E+02
     0.16576       0.29206  0.96026081523218E+01
     0.16576       0.29995  0.76204713428484E+01
     0.16576       0.30785  0.59871180941835E+01
     0.16576       0.31574  0.46602322846633E+01
     0.16576       0.32363  0.35940531996695E+01
     0.16576       0.33153  0.27448641785409E+01
     0.16576       0.33942  0.20734894552856E+01
     0.16576       0.34731  0.15461440574553E+01
     0.16576       0.35521  0.11344160117828E+01
     0.16576       0.36310  0.81482691947422E+00
     0.16576       0.37099  0.56822117058670E+00
     0.16576       0.37889  0.37911956368376E+00
     0.16576       0.38678  0.23510672685637E+00
     0.16576       0.39467  0.12628385169358E+00
     0.16576       0.40257  0.44797177563977E-01
     0.16576       0.41046  -.15558553267888E-01
     0.16576       0.41835  -.59667952200932E-01
     0.16576       0.42625  -.91362690074828E-01
     0.16576       0.43414  -.11363805755591E+00
     0.16576       0.44203  -.12882692418528E+00
     0.16576       0.44993  -.13873874626154E+00
     0.16576       0.45782  -.14477022807417E+00
     0.16576       0.46571  -.14799319624588E+00
     0.16576       0.47361  -.14922428060501E+00
     0.16576       0.48150  -.14908014126390E+00
     0.16576       0.48939  -.14802125023486E+00
     0.16576       0.49729  -.14638662363569E+00
     0.16576       0.50518  -.14442139736068E+00
     0.16576       0.51308  -.14229873218401E+00
     0.16576       0.52097  -.14013720998675E+00
     0.16576       0.52886  -.13801462787972E+00
     0.16576       0.53676  -.13597889910916E+00
     0.16576       0.54465  -.13405661772044E+00
     0.16576       0.55254  -.13225972834651E+00
     0.16576       0.56044  -.13059065494285E+00
     0.16576       0.56833  -.12904617595146E+00
     0.16576       0.57622  -.12762028270432E+00
     0.16576       0.58412  -.12630621851749E+00
     0.16576       0.59201  -.12509786458288E+00
     0.16576       0.59990  -.12399061302751E+00
     0.16576       0.60780  -.12298184570391E+00
     0.16576       0.61569  -.12207111829431E+00
     0.16576       0.62358  -.12126013247332E+00
     0.16576       0.63148  -.12055256379541E+00
     0.16576       0.63937  -.11995379945800E+00
     0.16576       0.64726  -.11947062805027E+00
     0.16576       0.65516  -.11911091278991E+00
     0.16576       0.66305  -.11888327053611E+00
     0.16576       0.67094  -.11879677099019E+00
     0.16576       0.67884  -.11886066386691E+00
     0.16576       0.68673  -.11908413631417E+00
     0.16576       0.69463  -.11947609832177E+00
     0.16576       0.70252  -.12004499010776E+00
     0.16576       0.71041  -.12079860229874E+00
     0.16576       0.71831  -.12174389690957E+00
     0.16576       0.72620  -.12288681444567E+00
     0.16576       0.73409  -.12423204965357E+00
     0.16576       0.74199  -.12578277528158E+00
     0.16576       0.74988  -.12754028941266E+00
     0.16576       0.75777  -.12950355721471E+00
     0.16576       0.76567  -.13166861201755E+00
     0.16576       0.77356  -.13402777314824E+00
     0.16576       0.78145  -.13656862859275E+00
     0.16576       0.78935  -.13927271894659E+00
     0.16576       0.79724  -.14211384490751E+00
     0.16576       0.80513  -.14505590341388E+00
     0.16576       0.81303  -.14805013716591E+00
     0.16576       0.82092  -.15103165853473E+00
     0.16576       0.82881  -.15391508183541E+00
     0.16576       0.83671  -.15658906804006E+00
     0.16576       0.84460  -.15890955420774E+00
     0.16576       0.85249  -.16069140798679E+00
     0.16576       0.86039  -.16169821842998E+00
     0.16576       0.86828  -.16162991257706E+00
     0.16576       0.87617  -.16010787946144E+00
     0.16576       0.88407  -.15665729884520E+00
     0.16576       0.89196  -.15068642402653E+00
     0.16576       0.89986  -.14146267366329E+00
     0.16576       0.90775  -.12808556862919E+00
     0.16576       0.91564  -.10945683328463E+00
     0.16576       0.92354  -.84248397257627E-01
     0.16576       0.93143  -.50869617139530E-01
     0.16576       0.93932  -.74358185769113E-02
     0.16576       0.94722  0.48258740318485E-01
     0.16576       0.95511  0.11875916344642E+00
     0.16576       0.96300  0.20695374788940E+00
     0.16576       0.97090  0.31605615099678E+00
     0.16576       0.97879  0.44955732593266E+00
     0.16576       0.98668  0.61113771669410E+00
     0.16576       0.99458  0.80453014093654E+00
     0.16576       1.00247  0.10333251984915E+01
     0.16576       1.01036  0.13007146095210E+01
     0.16576       1.01826  0.16091742597250E+01
     0.16576       1.02615  0.19600983021679E+01
     0.16576       1.03404  0.23534082344996E+01
     0.16576       1.04194  0.27871752474863E+01
     0.16576       1.04983  0.32573078237777E+01
     0.16576       1.05772  0.37573657156635E+01
     0.16576       1.06562  0.42785614409700E+01
     0.16576       1.07351  0.48099973047538E+01
     0.16576       1.08141  0.53391583241607E+01
     0.16576       1.08930  0.58526425862917E+01
     0.16576       1.09719  0.63370690766610E+01
     0.16576       1.10509  0.67800707723483E+01
     0.16576       1.11298  0.71712682823802E+01
     0.16576       1.12087  0.75031300869628E+01
     0.16576       1.12877  0.77716534100120E+01
     0.16576       1.13666  0.79768322848186E+01
     0.16576       1.14455  0.81229049086846E+01
     0.16576       1.15245  0.82183877503845E+01
     0.16576       1.16034  0.82759151163985E+01
     0.16576       1.16823  0.83119187315812E+01
     0.16576       1.17613  0.83462051080991E+01
     0.16576       1.18402  0.84015121824486E+01
     0.16576       1.19191  0.85031383989727E+01
     0.16576       1.19981  0.86787270266058E+01
     0.16576       1.20770  0.89582540796335E+01
     0.16576       1.21559  0.93742157879899E+01
     0.16576       1.22349  0.99619498601445E+01
     0.16576       1.23138  0.10759958419784E+02
     0.16576       1.23927  0.11810024335526E+02
     0.16576       1.24717  0.13156807771095E+02
     0.16576       1.25506  0.14846439247722E+02
     0.16576       1.26295  0.16923327005949E+02
     0.16576       1.27085  0.19423867798317E+02
     0.16576       1.27874  0.22364823315819E+02
     0.16576       1.28664  0.25722521859731E+02
     0.16576       1.29453  0.40000000000000E+11
     0.16576       1.30242  0.40000000000000E+11
     0.16576       1.31032  0.40000000000000E+11
     0.16576       1.31821  0.40000000000000E+11
     0.16576       1.32610  0.40000000000000E+11
     0.16576       1.33400  0.40000000000000E+11
     0.16576       1.34189  0.40000000000000E+11
     0.16576       1.34978  0.40000000000000E+11
     0.16576       1.35768  0.40000000000000E+11
     0.16576       1.36557  0.40000000000000E+11
     0.16576       1.37346  0.40000000000000E+11
     0.16576       1.38136  0.40000000000000E+11
     0.16576       1.38925  0.40000000000000E+11
     0.16576       1.39714  0.40000000000000E+11
     0.16576       1.40504  0.40000000000000E+11
     0.16576       1.41293  0.40000000000000E+11
     0.16576       1.42082  0.40000000000000E+11
     0.16576       1.42872  0.40000000000000E+11
     0.16576       1.43661  0.40000000000000E+11
     0.16576       1.44450  0.40000000000000E+11
     0.16576       1.45240  0.40000000000000E+11
     0.16576       1.46029  0.40000000000000E+11
     0.16576       1.46818  0.40000000000000E+11
     0.16576       1.47608  0.40000000000000E+11
     0.16576       1.48397  0.40000000000000E+11
     0.16576       1.49187  0.40000000000000E+11
     0.16576       1.49976  0.40000000000000E+11
     0.16576       1.50765  0.40000000000000E+11
     0.16576       1.51555  0.40000000000000E+11
     0.16576       1.52344  0.39452171559202E+02
     0.16576       1.53133  0.36720054428444E+02
     0.16576       1.53923  0.34494148573526E+02
     0.16576       1.54712  0.32847066796731E+02
     0.16576       1.55501  0.31811912553518E+02
     0.16576       1.56291  0.31402326177595E+02
     0.16576       1.57080  0.31622722677722E+02
     0.17366       0.00000  0.31685928531056E+02
     0.17366       0.00789  0.33119044815991E+02
     0.17366       0.01579  0.35153296132503E+02
     0.17366       0.02368  0.37751343835306E+02
     0.17366       0.03157  0.40834244478931E+02
     0.17366       0.03947  0.40000000000000E+11
     0.17366       0.04736  0.40000000000000E+11
     0.17366       0.05525  0.40000000000000E+11
     0.17366       0.06315  0.40000000000000E+11
     0.17366       0.07104  0.40000000000000E+11
     0.17366       0.07893  0.40000000000000E+11
     0.17366       0.08683  0.40000000000000E+11
     0.17366       0.09472  0.40000000000000E+11
     0.17366       0.10262  0.40000000000000E+11
     0.17366       0.11051  0.40000000000000E+11
     0.17366       0.11840  0.40000000000000E+11
     0.17366       0.12630  0.40000000000000E+11
     0.17366       0.13419  0.40000000000000E+11
     0.17366       0.14208  0.40000000000000E+11
     0.17366       0.14998  0.40000000000000E+11
     0.17366       0.15787  0.40000000000000E+11
     0.17366       0.16576  0.40000000000000E+11
     0.17366       0.17366  0.40000000000000E+11
     0.17366       0.18155  0.40000000000000E+11
     0.17366       0.18944  0.40000000000000E+11
     0.17366       0.19734  0.40000000000000E+11
     0.17366       0.20523  0.40000000000000E+11
     0.17366       0.21312  0.40000000000000E+11
     0.17366       0.22102  0.40000000000000E+11
     0.17366       0.22891  0.40000000000000E+11
     0.17366       0.23680  0.40000000000000E+11
     0.17366       0.24470  0.40000000000000E+11
     0.17366       0.25259  0.40000000000000E+11
     0.17366       0.26048  0.40000000000000E+11
     0.17366       0.26838  0.14870539245256E+02
     0.17366       0.27627  0.12120085664806E+02
     0.17366       0.28416  0.97387022803271E+01
     0.17366       0.29206  0.77349681304390E+01
     0.17366       0.29995  0.60819790928975E+01
     0.17366       0.30785  0.47378828551588E+01
     0.17366       0.31574  0.36569830739277E+01
     0.17366       0.32363  0.27954187681403E+01
     0.17366       0.33153  0.21137730022241E+01
     0.17366       0.33942  0.15779867843489E+01
     0.17366       0.34731  0.11593764562499E+01
     0.17366       0.35521  0.83421227018521E+00
     0.17366       0.36310  0.58311552208879E+00
     0.17366       0.37099  0.39041432789886E+00
     0.17366       0.37889  0.24353005446843E+00
     0.17366       0.38678  0.13242748419615E+00
     0.17366       0.39467  0.49140074653922E-01
     0.17366       0.40257  -.12629936910655E-01
     0.17366       0.41046  -.57842578006869E-01
     0.17366       0.41835  -.90390728520389E-01
     0.17366       0.42625  -.11331920008749E+00
     0.17366       0.43414  -.12900084450205E+00
     0.17366       0.44203  -.13927736217786E+00
     0.17366       0.44993  -.14557144993862E+00
     0.17366       0.45782  -.14897588825210E+00
     0.17366       0.46571  -.15032420234977E+00
     0.17366       0.47361  -.15024667575021E+00
     0.17366       0.48150  -.14921475965783E+00
     0.17366       0.48939  -.14757630502341E+00
     0.17366       0.49729  -.14558353629504E+00
     0.17366       0.50518  -.14341527454258E+00
     0.17366       0.51308  -.14119458927628E+00
     0.17366       0.52097  -.13900279973398E+00
     0.17366       0.52886  -.13689054541320E+00
     0.17366       0.53676  -.13488649112091E+00
     0.17366       0.54465  -.13300411411550E+00
     0.17366       0.55254  -.13124693173281E+00
     0.17366       0.56044  -.12961246031450E+00
     0.17366       0.56833  -.12809514468163E+00
     0.17366       0.57622  -.12668845740757E+00
     0.17366       0.58412  -.12538633537859E+00
     0.17366       0.59201  -.12418409512831E+00
     0.17366       0.59990  -.12307894646869E+00
     0.17366       0.60780  -.12207020487427E+00
     0.17366       0.61569  -.12115928619655E+00
     0.17366       0.62358  -.12034955218818E+00
     0.17366       0.63148  -.11964606179265E+00
     0.17366       0.63937  -.11905527111040E+00
     0.17366       0.64726  -.11858471434024E+00
     0.17366       0.65516  -.11824268878178E+00
     0.17366       0.66305  -.11803795911330E+00
     0.17366       0.67094  -.11797948955061E+00
     0.17366       0.67884  -.11807620702592E+00
     0.17366       0.68673  -.11833679405571E+00
     0.17366       0.69463  -.11876950631931E+00
     0.17366       0.70252  -.11938200695130E+00
     0.17366       0.71041  -.12018120695609E+00
     0.17366       0.71831  -.12117309876339E+00
     0.17366       0.72620  -.12236256753734E+00
     0.17366       0.73409  -.12375316219665E+00
     0.17366       0.74199  -.12534680496240E+00
     0.17366       0.74988  -.12714341437218E+00
     0.17366       0.75777  -.12914041182514E+00
     0.17366       0.76567  -.13133207557445E+00
     0.17366       0.77356  -.13370869837285E+00
     0.17366       0.78145  -.13625549540465E+00
     0.17366       0.78935  -.13895119740398E+00
     0.17366       0.79724  -.14176624968965E+00
     0.17366       0.80513  -.14466052101608E+00
     0.17366       0.81303  -.14758040653082E+00
     0.17366       0.82092  -.15045518680700E+00
     0.17366       0.82881  -.15319248023977E+00
     0.17366       0.83671  -.15567259986549E+00
     0.17366       0.84460  -.15774159934074E+00
     0.17366       0.85249  -.15920276879755E+00
     0.17366       0.86039  -.15980632325005E+00
     0.17366       0.86828  -.15923701955728E+00
     0.17366       0.87617  -.15709945026592E+00
     0.17366       0.88407  -.15290080435950E+00
     0.17366       0.89196  -.14603096973406E+00
     0.17366       0.89986  -.13573999753186E+00
     0.17366       0.90775  -.12111317551555E+00
     0.17366       0.91564  -.10104429091357E+00
     0.17366       0.92354  -.74208128672655E-01
     0.17366       0.93143  -.39033873143935E-01
     0.17366       0.93932  0.63181232779028E-02
     0.17366       0.94722  0.63972771932468E-01
     0.17366       0.95511  0.13634533426542E+00
     0.17366       0.96300  0.22612943645812E+00
     0.17366       0.97090  0.33626118310396E+00
     0.17366       0.97879  0.46985175016136E+00
     0.17366       0.98668  0.63008069935426E+00
     0.17366       0.99458  0.82004321547615E+00
     0.17366       1.00247  0.10425470406206E+01
     0.17366       1.01036  0.12998595661672E+01
     0.17366       1.01826  0.15934126739533E+01
     0.17366       1.02615  0.19234824196150E+01
     0.17366       1.03404  0.22888717711004E+01
     0.17366       1.04194  0.26866356801704E+01
     0.17366       1.04983  0.31118961206935E+01
     0.17366       1.05772  0.35577970542113E+01
     0.17366       1.06562  0.40156424262235E+01
     0.17366       1.07351  0.44752425798556E+01
     0.17366       1.08141  0.49254671054797E+01
     0.17366       1.08930  0.53549699675829E+01
     0.17366       1.09719  0.57530234983902E+01
     0.17366       1.10509  0.61103796152237E+01
     0.17366       1.11298  0.64200743748060E+01
     0.17366       1.12087  0.66781050819847E+01
     0.17366       1.12877  0.68839318041162E+01
     0.17366       1.13666  0.70407798513552E+01
     0.17366       1.14455  0.71557418504961E+01
     0.17366       1.15245  0.72396973805571E+01
     0.17366       1.16034  0.73070871929485E+01
     0.17366       1.16823  0.73755985213447E+01
     0.17366       1.17613  0.74658342098227E+01
     0.17366       1.18402  0.76010444669110E+01
     0.17366       1.19191  0.78069899056407E+01
     0.17366       1.19981  0.81119764175021E+01
     0.17366       1.20770  0.85470593986401E+01
     0.17366       1.21559  0.91463618015717E+01
     0.17366       1.22349  0.99473894822659E+01
     0.17366       1.23138  0.10991152839812E+02
     0.17366       1.23927  0.12321798479922E+02
     0.17366       1.24717  0.13985284571477E+02
     0.17366       1.25506  0.16026340155441E+02
     0.17366       1.26295  0.18482434546790E+02
     0.17366       1.27085  0.21372586878405E+02
     0.17366       1.27874  0.24677301157448E+02
     0.17366       1.28664  0.40000000000000E+11
     0.17366       1.29453  0.40000000000000E+11
     0.17366       1.30242  0.40000000000000E+11
     0.17366       1.31032  0.40000000000000E+11
     0.17366       1.31821  0.40000000000000E+11
     0.17366       1.32610  0.40000000000000E+11
     0.17366       1.33400  0.40000000000000E+11
     0.17366       1.34189  0.40000000000000E+11
     0.17366       1.34978  0.40000000000000E+11
     0.17366       1.35768  0.40000000000000E+11
     0.17366       1.36557  0.40000000000000E+11
     0.17366       1.37346  0.40000000000000E+11
     0.17366       1.38136  0.40000000000000E+11
     0.17366       1.38925  0.40000000000000E+11
     0.17366       1.39714  0.40000000000000E+11
     0.17366       1.40504  0.40000000000000E+11
     0.17366       1.41293  0.40000000000000E+11
     0.17366       1.42082  0.40000000000000E+11
     0.17366       1.42872  0.40000000000000E+11
     0.17366       1.43661  0.40000000000000E+11
     0.17366       1.44450  0.40000000000000E+11
     0.17366       1.45240  0.40000000000000E+11
     0.17366       1.46029  0.40000000000000E+11
     0.17366       1.46818  0.40000000000000E+11
     0.17366       1.47608  0.40000000000000E+11
     0.17366       1.48397  0.40000000000000E+11
     0.17366       1.49187  0.40000000000000E+11
     0.17366       1.49976  0.40000000000000E+11
     0.17366       1.50765  0.40000000000000E+11
     0.17366       1.51555  0.38748458735452E+02
     0.17366       1.52344  0.36029687061999E+02
     0.17366       1.53133  0.33806936273154E+02
     0.17366       1.53923  0.32154578999832E+02
     0.17366       1.54712  0.31106528164828E+02
     0.17366       1.55501  0.30676822954547E+02
     0.17366       1.56291  0.30870218045071E+02
     0.17366       1.57080  0.31686452621543E+02
     0.18155       0.00000  0.32233467778609E+02
     0.18155       0.00789  0.34217735700883E+02
     0.18155       0.01579  0.36763965170226E+02
     0.18155       0.02368  0.39798471518853E+02
     0.18155       0.03157  0.40000000000000E+11
     0.18155       0.03947  0.40000000000000E+11
     0.18155       0.04736  0.40000000000000E+11
     0.18155       0.05525  0.40000000000000E+11
     0.18155       0.06315  0.40000000000000E+11
     0.18155       0.07104  0.40000000000000E+11
     0.18155       0.07893  0.40000000000000E+11
     0.18155       0.08683  0.40000000000000E+11
     0.18155       0.09472  0.40000000000000E+11
     0.18155       0.10262  0.40000000000000E+11
     0.18155       0.11051  0.40000000000000E+11
     0.18155       0.11840  0.40000000000000E+11
     0.18155       0.12630  0.40000000000000E+11
     0.18155       0.13419  0.40000000000000E+11
     0.18155       0.14208  0.40000000000000E+11
     0.18155       0.14998  0.40000000000000E+11
     0.18155       0.15787  0.40000000000000E+11
     0.18155       0.16576  0.40000000000000E+11
     0.18155       0.17366  0.40000000000000E+11
     0.18155       0.18155  0.40000000000000E+11
     0.18155       0.18944  0.40000000000000E+11
     0.18155       0.19734  0.40000000000000E+11
     0.18155       0.20523  0.40000000000000E+11
     0.18155       0.21312  0.40000000000000E+11
     0.18155       0.22102  0.40000000000000E+11
     0.18155       0.22891  0.40000000000000E+11
     0.18155       0.23680  0.40000000000000E+11
     0.18155       0.24470  0.40000000000000E+11
     0.18155       0.25259  0.40000000000000E+11
     0.18155       0.26048  0.15022642669895E+02
     0.18155       0.26838  0.12256426380073E+02
     0.18155       0.27627  0.98571228116163E+01
     0.18155       0.28416  0.78355579779294E+01
     0.18155       0.29206  0.61660077991889E+01
     0.18155       0.29995  0.48071560845435E+01
     0.18155       0.30785  0.37134667762045E+01
     0.18155       0.31574  0.28410301744346E+01
     0.18155       0.32363  0.21502735863051E+01
     0.18155       0.33153  0.16069361761401E+01
     0.18155       0.33942  0.11821216509186E+01
     0.18155       0.34731  0.85189626077973E+00
     0.18155       0.35521  0.59669567629038E+00
     0.18155       0.36310  0.40068472704974E+00
     0.18155       0.37099  0.25114445101407E+00
     0.18155       0.37889  0.13792104578119E+00
     0.18155       0.38678  0.52949009146925E-01
     0.18155       0.39467  -.10151225123898E-01
     0.18155       0.40257  -.56406826658024E-01
     0.18155       0.41046  -.89765499049664E-01
     0.18155       0.41835  -.11331666190194E+00
     0.18155       0.42625  -.12946938797121E+00
     0.18155       0.43414  -.14009476519923E+00
     0.18155       0.44203  -.14663933999311E+00
     0.18155       0.44993  -.15021526841650E+00
     0.18155       0.45782  -.15167184018656E+00
     0.18155       0.46571  -.15165218492127E+00
     0.18155       0.47361  -.15063823343921E+00
     0.18155       0.48150  -.14898638745926E+00
     0.18155       0.48939  -.14695583993468E+00
     0.18155       0.49729  -.14473107336959E+00
     0.18155       0.50518  -.14243973163973E+00
     0.18155       0.51308  -.14016679908198E+00
     0.18155       0.52097  -.13796581676370E+00
     0.18155       0.52886  -.13586770889709E+00
     0.18155       0.53676  -.13388767264712E+00
     0.18155       0.54465  -.13203049379550E+00
     0.18155       0.55254  -.13029458191979E+00
     0.18155       0.56044  -.12867496627430E+00
     0.18155       0.56833  -.12716545294578E+00
     0.18155       0.57622  -.12576011168657E+00
     0.18155       0.58412  -.12445423458650E+00
     0.18155       0.59201  -.12324488666263E+00
     0.18155       0.59990  -.12213114933890E+00
     0.18155       0.60780  -.12111414091644E+00
     0.18155       0.61569  -.12019688307099E+00
     0.18155       0.62358  -.11938406893130E+00
     0.18155       0.63148  -.11868177628845E+00
     0.18155       0.63937  -.11809715891074E+00
     0.18155       0.64726  -.11763813975550E+00
     0.18155       0.65516  -.11731312202855E+00
     0.18155       0.66305  -.11713072746409E+00
     0.18155       0.67094  -.11709956577470E+00
     0.18155       0.67884  -.11722803481220E+00
     0.18155       0.68673  -.11752414742142E+00
     0.18155       0.69463  -.11799537807902E+00
     0.18155       0.70252  -.11864851999325E+00
     0.18155       0.71041  -.11948954119616E+00
     0.18155       0.71831  -.12052342608098E+00
     0.18155       0.72620  -.12175398661364E+00
     0.18155       0.73409  -.12318362486362E+00
     0.18155       0.74199  -.12481302533812E+00
     0.18155       0.74988  -.12664075163326E+00
     0.18155       0.75777  -.12866271690539E+00
     0.18155       0.76567  -.13087149136503E+00
     0.18155       0.77356  -.13325540215959E+00
     0.18155       0.78145  -.13579737138850E+00
     0.18155       0.78935  -.13847342636144E+00
     0.18155       0.79724  -.14125080238442E+00
     0.18155       0.80513  -.14408554224674E+00
     0.18155       0.81303  -.14691947824220E+00
     0.18155       0.82092  -.14967646228729E+00
     0.18155       0.82881  -.15225768815794E+00
     0.18155       0.83671  -.15453592824647E+00
     0.18155       0.84460  -.15634848748497E+00
     0.18155       0.85249  -.15748866216013E+00
     0.18155       0.86039  -.15769548560141E+00
     0.18155       0.86828  -.15664155226500E+00
     0.18155       0.87617  -.15391874485787E+00
     0.18155       0.88407  -.14902175675316E+00
     0.18155       0.89196  -.14132941783326E+00
     0.18155       0.89986  -.13008401279884E+00
     0.18155       0.90775  -.11436904610187E+00
     0.18155       0.91564  -.93086277381900E-01
     0.18155       0.92354  -.64933344581243E-01
     0.18155       0.93143  -.28383921916088E-01
     0.18155       0.93932  0.18326873022723E-01
     0.18155       0.94722  0.77208226803567E-01
     0.18155       0.95511  0.15050599714386E+00
     0.18155       0.96300  0.24067627730670E+00
     0.18155       0.97090  0.35033407715346E+00
     0.18155       0.97879  0.48217086443653E+00
     0.18155       0.98668  0.63883535087754E+00
     0.18155       0.99458  0.82277375450355E+00
     0.18155       1.00247  0.10360292082064E+01
     0.18155       1.01036  0.12800052880531E+01
     0.18155       1.01826  0.15552058041845E+01
     0.18155       1.02615  0.18609715641398E+01
     0.18155       1.03404  0.21952436668590E+01
     0.18155       1.04194  0.25543901813757E+01
     0.18155       1.04983  0.29331364191980E+01
     0.18155       1.05772  0.33246359841117E+01
     0.18155       1.06562  0.37207087296735E+01
     0.18155       1.07351  0.41122527988541E+01
     0.18155       1.08141  0.44898136495309E+01
     0.18155       1.08930  0.48442682905174E+01
     0.18155       1.09719  0.51675638113070E+01
     0.18155       1.10509  0.54534405495636E+01
     0.18155       1.11298  0.56980737249184E+01
     0.18155       1.12087  0.59005812599357E+01
     0.18155       1.12877  0.60633656430199E+01
     0.18155       1.13666  0.61922799011231E+01
     0.18155       1.14455  0.62966295910096E+01
     0.18155       1.15245  0.63890432670156E+01
     0.18155       1.16034  0.64852620650449E+01
     0.18155       1.16823  0.66039121440174E+01
     0.18155       1.17613  0.67663276189085E+01
     0.18155       1.18402  0.69964826113096E+01
     0.18155       1.19191  0.73210678262816E+01
     0.18155       1.19981  0.77697111044216E+01
     0.18155       1.20770  0.83752951868736E+01
     0.18155       1.21559  0.91742697009543E+01
     0.18155       1.22349  0.10206782229909E+02
     0.18155       1.23138  0.11516349137456E+02
     0.18155       1.23927  0.13148619091884E+02
     0.18155       1.24717  0.15148496140141E+02
     0.18155       1.25506  0.17554392671584E+02
     0.18155       1.26295  0.20387522575310E+02
     0.18155       1.27085  0.23632668139034E+02
     0.18155       1.27874  0.40000000000000E+11
     0.18155       1.28664  0.40000000000000E+11
     0.18155       1.29453  0.40000000000000E+11
     0.18155       1.30242  0.40000000000000E+11
     0.18155       1.31032  0.40000000000000E+11
     0.18155       1.31821  0.40000000000000E+11
     0.18155       1.32610  0.40000000000000E+11
     0.18155       1.33400  0.40000000000000E+11
     0.18155       1.34189  0.40000000000000E+11
     0.18155       1.34978  0.40000000000000E+11
     0.18155       1.35768  0.40000000000000E+11
     0.18155       1.36557  0.40000000000000E+11
     0.18155       1.37346  0.40000000000000E+11
     0.18155       1.38136  0.40000000000000E+11
     0.18155       1.38925  0.40000000000000E+11
     0.18155       1.39714  0.40000000000000E+11
     0.18155       1.40504  0.40000000000000E+11
     0.18155       1.41293  0.40000000000000E+11
     0.18155       1.42082  0.40000000000000E+11
     0.18155       1.42872  0.40000000000000E+11
     0.18155       1.43661  0.40000000000000E+11
     0.18155       1.44450  0.40000000000000E+11
     0.18155       1.45240  0.40000000000000E+11
     0.18155       1.46029  0.40000000000000E+11
     0.18155       1.46818  0.40000000000000E+11
     0.18155       1.47608  0.40000000000000E+11
     0.18155       1.48397  0.40000000000000E+11
     0.18155       1.49187  0.40000000000000E+11
     0.18155       1.49976  0.40000000000000E+11
     0.18155       1.50765  0.38003865914715E+02
     0.18155       1.51555  0.35298643579473E+02
     0.18155       1.52344  0.33078994398057E+02
     0.18155       1.53133  0.31420634477749E+02
     0.18155       1.53923  0.30358057890576E+02
     0.18155       1.54712  0.29905557508091E+02
     0.18155       1.55501  0.30068117622762E+02
     0.18155       1.56291  0.30845930208315E+02
     0.18155       1.57080  0.32234254156997E+02
     0.18944       0.00000  0.33219466710284E+02
     0.18944       0.00789  0.35705363468152E+02
     0.18944       0.01579  0.38681846350560E+02
     0.18944       0.02368  0.40000000000000E+11
     0.18944       0.03157  0.40000000000000E+11
     0.18944       0.03947  0.40000000000000E+11
     0.18944       0.04736  0.40000000000000E+11
     0.18944       0.05525  0.40000000000000E+11
     0.18944       0.06315  0.40000000000000E+11
     0.18944       0.07104  0.40000000000000E+11
     0.18944       0.07893  0.40000000000000E+11
     0.18944       0.08683  0.40000000000000E+11
     0.18944       0.09472  0.40000000000000E+11
     0.18944       0.10262  0.40000000000000E+11
     0.18944       0.11051  0.40000000000000E+11
     0.18944       0.11840  0.40000000000000E+11
     0.18944       0.12630  0.40000000000000E+11
     0.18944       0.13419  0.40000000000000E+11
     0.18944       0.14208  0.40000000000000E+11
     0.18944       0.14998  0.40000000000000E+11
     0.18944       0.15787  0.40000000000000E+11
     0.18944       0.16576  0.40000000000000E+11
     0.18944       0.17366  0.40000000000000E+11
     0.18944       0.18155  0.40000000000000E+11
     0.18944       0.18944  0.40000000000000E+11
     0.18944       0.19734  0.40000000000000E+11
     0.18944       0.20523  0.40000000000000E+11
     0.18944       0.21312  0.40000000000000E+11
     0.18944       0.22102  0.40000000000000E+11
     0.18944       0.22891  0.40000000000000E+11
     0.18944       0.23680  0.40000000000000E+11
     0.18944       0.24470  0.40000000000000E+11
     0.18944       0.25259  0.15147409695220E+02
     0.18944       0.26048  0.12370391214089E+02
     0.18944       0.26838  0.99576537632178E+01
     0.18944       0.27627  0.79220639356556E+01
     0.18944       0.28416  0.62390655059232E+01
     0.18944       0.29206  0.48679472019836E+01
     0.18944       0.29995  0.37634281906494E+01
     0.18944       0.30785  0.28816458117092E+01
     0.18944       0.31574  0.21829576218377E+01
     0.18944       0.32363  0.16329738213906E+01
     0.18944       0.33153  0.12026452016909E+01
     0.18944       0.33942  0.86788193646335E+00
     0.18944       0.34731  0.60897201717087E+00
     0.18944       0.35521  0.40994676719198E+00
     0.18944       0.36310  0.25797013288627E+00
     0.18944       0.37099  0.14278779363006E+00
     0.18944       0.37889  0.56249303638459E-01
     0.18944       0.38678  -.80958467650842E-02
     0.18944       0.39467  -.55333562800650E-01
     0.18944       0.40257  -.89459872696055E-01
     0.18944       0.41046  -.11360379106473E+00
     0.18944       0.41835  -.13020676091975E+00
     0.18944       0.42625  -.14116632036255E+00
     0.18944       0.43414  -.14795064933363E+00
     0.18944       0.44203  -.15168963548240E+00
     0.18944       0.44993  -.15324714365851E+00
     0.18944       0.45782  -.15327832126616E+00
     0.18944       0.46571  -.15227503565858E+00
     0.18944       0.47361  -.15060191921469E+00
     0.18944       0.48150  -.14852498454964E+00
     0.18944       0.48939  -.14623435481267E+00
     0.18944       0.49729  -.14386231938612E+00
     0.18944       0.50518  -.14149766076057E+00
     0.18944       0.51308  -.13919699191913E+00
     0.18944       0.52097  -.13699368432289E+00
     0.18944       0.52886  -.13490484492716E+00
     0.18944       0.53676  -.13293670829034E+00
     0.18944       0.54465  -.13108873980876E+00
     0.18944       0.55254  -.12935669273326E+00
     0.18944       0.56044  -.12773482038646E+00
     0.18944       0.56833  -.12621741243331E+00
     0.18944       0.57622  -.12479979760014E+00
     0.18944       0.58412  -.12347893306771E+00
     0.18944       0.59201  -.12225368166071E+00
     0.18944       0.59990  -.12112486114042E+00
     0.18944       0.60780  -.12009513492725E+00
     0.18944       0.61569  -.11916880018929E+00
     0.18944       0.62358  -.11835151731682E+00
     0.18944       0.63148  -.11765001430420E+00
     0.18944       0.63937  -.11707179044275E+00
     0.18944       0.64726  -.11662483594091E+00
     0.18944       0.65516  -.11631737755932E+00
     0.18944       0.66305  -.11615765497475E+00
     0.18944       0.67094  -.11615372823600E+00
     0.18944       0.67884  -.11631331319418E+00
     0.18944       0.68673  -.11664363900509E+00
     0.18944       0.69463  -.11715131953317E+00
     0.18944       0.70252  -.11784222854270E+00
     0.18944       0.71041  -.11872136675523E+00
     0.18944       0.71831  -.11979270698686E+00
     0.18944       0.72620  -.12105900146516E+00
     0.18944       0.73409  -.12252153286515E+00
     0.18944       0.74199  -.12417978740132E+00
     0.18944       0.74988  -.12603102426293E+00
     0.18944       0.75777  -.12806971057669E+00
     0.18944       0.76567  -.13028678471522E+00
     0.18944       0.77356  -.13266870293617E+00
     0.18944       0.78145  -.13519621485056E+00
     0.18944       0.78935  -.13784280193141E+00
     0.18944       0.79724  -.14057270011181E+00
     0.18944       0.80513  -.14333841253487E+00
     0.18944       0.81303  -.14607760194898E+00
     0.18944       0.82092  -.14870923463067E+00
     0.18944       0.82881  -.15112883002688E+00
     0.18944       0.83671  -.15320265410682E+00
     0.18944       0.84460  -.15476068208622E+00
     0.18944       0.85249  -.15558815120912E+00
     0.18944       0.86039  -.15541553151224E+00
     0.18944       0.86828  -.15390676854853E+00
     0.18944       0.87617  -.15064570553380E+00
     0.18944       0.88407  -.14512068418669E+00
     0.18944       0.89196  -.13670746679858E+00
     0.18944       0.89986  -.12465083183387E+00
     0.18944       0.90775  -.10804548752574E+00
     0.18944       0.91564  -.85817337282826E-01
     0.18944       0.92354  -.56706627533060E-01
     0.18944       0.93143  -.19255113452169E-01
     0.18944       0.93932  0.28199925731251E-01
     0.18944       0.94722  0.87521245926325E-01
     0.18944       0.95511  0.16075248548598E+00
     0.18944       0.96300  0.25007946943453E+00
     0.18944       0.97090  0.35776695096635E+00
     0.18944       0.97879  0.48606618851882E+00
     0.18944       0.98668  0.63709007488142E+00
     0.18944       0.99458  0.81265504966315E+00
     0.18944       1.00247  0.10140929620606E+01
     0.18944       1.01036  0.12420414466689E+01
     0.18944       1.01826  0.14962279469308E+01
     0.18944       1.02615  0.17752695277610E+01
     0.18944       1.03404  0.20765167953107E+01
     0.18944       1.04194  0.23959738761252E+01
     0.18944       1.04983  0.27283256428126E+01
     0.18944       1.05772  0.30670967458535E+01
     0.18944       1.06562  0.34049541324702E+01
     0.18944       1.07351  0.37341468593068E+01
     0.18944       1.08141  0.40470571579905E+01
     0.18944       1.08930  0.43368190940134E+01
     0.18944       1.09719  0.45979499128230E+01
     0.18944       1.10509  0.48269369592067E+01
     0.18944       1.11298  0.50227302065473E+01
     0.18944       1.12087  0.51871050898917E+01
     0.18944       1.12877  0.53248795458748E+01
     0.18944       1.13666  0.54439900394604E+01
     0.18944       1.14455  0.55554515609394E+01
     0.18944       1.15245  0.56732439353152E+01
     0.18944       1.16034  0.58141787293294E+01
     0.18944       1.16823  0.59978046403660E+01
     0.18944       1.17613  0.62464020485748E+01
     0.18944       1.18402  0.65850983856195E+01
     0.18944       1.19191  0.70421056875314E+01
     0.18944       1.19981  0.76490411307292E+01
     0.18944       1.20770  0.84412394897863E+01
     0.18944       1.21559  0.94578971315356E+01
     0.18944       1.22349  0.10741785215615E+02
     0.18944       1.23138  0.12338105988213E+02
     0.18944       1.23927  0.14291789278748E+02
     0.18944       1.24717  0.16642050192232E+02
     0.18944       1.25506  0.19412209640464E+02
     0.18944       1.26295  0.22591379185469E+02
     0.18944       1.27085  0.40000000000000E+11
     0.18944       1.27874  0.40000000000000E+11
     0.18944       1.28664  0.40000000000000E+11
     0.18944       1.29453  0.40000000000000E+11
     0.18944       1.30242  0.40000000000000E+11
     0.18944       1.31032  0.40000000000000E+11
     0.18944       1.31821  0.40000000000000E+11
     0.18944       1.32610  0.40000000000000E+11
     0.18944       1.33400  0.40000000000000E+11
     0.18944       1.34189  0.40000000000000E+11
     0.18944       1.34978  0.40000000000000E+11
     0.18944       1.35768  0.40000000000000E+11
     0.18944       1.36557  0.40000000000000E+11
     0.18944       1.37346  0.40000000000000E+11
     0.18944       1.38136  0.40000000000000E+11
     0.18944       1.38925  0.40000000000000E+11
     0.18944       1.39714  0.40000000000000E+11
     0.18944       1.40504  0.40000000000000E+11
     0.18944       1.41293  0.40000000000000E+11
     0.18944       1.42082  0.40000000000000E+11
     0.18944       1.42872  0.40000000000000E+11
     0.18944       1.43661  0.40000000000000E+11
     0.18944       1.44450  0.40000000000000E+11
     0.18944       1.45240  0.40000000000000E+11
     0.18944       1.46029  0.40000000000000E+11
     0.18944       1.46818  0.40000000000000E+11
     0.18944       1.47608  0.40000000000000E+11
     0.18944       1.48397  0.40000000000000E+11
     0.18944       1.49187  0.40000000000000E+11
     0.18944       1.49976  0.37220429344369E+02
     0.18944       1.50765  0.34529292608435E+02
     0.18944       1.51555  0.32313067687875E+02
     0.18944       1.52344  0.30648382795661E+02
     0.18944       1.53133  0.29570081174393E+02
     0.18944       1.53923  0.29092565569347E+02
     0.18944       1.54712  0.29220942514339E+02
     0.18944       1.55501  0.29955765220439E+02
     0.18944       1.56291  0.31293147910536E+02
     0.18944       1.57080  0.33220497035392E+02
     0.19734       0.00000  0.34582605409210E+02
     0.19734       0.00789  0.37491979979620E+02
     0.19734       0.01579  0.40000000000000E+11
     0.19734       0.02368  0.40000000000000E+11
     0.19734       0.03157  0.40000000000000E+11
     0.19734       0.03947  0.40000000000000E+11
     0.19734       0.04736  0.40000000000000E+11
     0.19734       0.05525  0.40000000000000E+11
     0.19734       0.06315  0.40000000000000E+11
     0.19734       0.07104  0.40000000000000E+11
     0.19734       0.07893  0.40000000000000E+11
     0.19734       0.08683  0.40000000000000E+11
     0.19734       0.09472  0.40000000000000E+11
     0.19734       0.10262  0.40000000000000E+11
     0.19734       0.11051  0.40000000000000E+11
     0.19734       0.11840  0.40000000000000E+11
     0.19734       0.12630  0.40000000000000E+11
     0.19734       0.13419  0.40000000000000E+11
     0.19734       0.14208  0.40000000000000E+11
     0.19734       0.14998  0.40000000000000E+11
     0.19734       0.15787  0.40000000000000E+11
     0.19734       0.16576  0.40000000000000E+11
     0.19734       0.17366  0.40000000000000E+11
     0.19734       0.18155  0.40000000000000E+11
     0.19734       0.18944  0.40000000000000E+11
     0.19734       0.19734  0.40000000000000E+11
     0.19734       0.20523  0.40000000000000E+11
     0.19734       0.21312  0.40000000000000E+11
     0.19734       0.22102  0.40000000000000E+11
     0.19734       0.22891  0.40000000000000E+11
     0.19734       0.23680  0.40000000000000E+11
     0.19734       0.24470  0.15244645033849E+02
     0.19734       0.25259  0.12461784704172E+02
     0.19734       0.26048  0.10040123152679E+02
     0.19734       0.26838  0.79943451355730E+01
     0.19734       0.27627  0.63010425549349E+01
     0.19734       0.28416  0.49201746867114E+01
     0.19734       0.29206  0.38068098547333E+01
     0.19734       0.29995  0.29172281934947E+01
     0.19734       0.30785  0.22118039264663E+01
     0.19734       0.31574  0.16560917033558E+01
     0.19734       0.32363  0.12209496419342E+01
     0.19734       0.33153  0.88218022386846E+00
     0.19734       0.33942  0.61996208751604E+00
     0.19734       0.34731  0.41822313470616E+00
     0.19734       0.35521  0.26403369806600E+00
     0.19734       0.36310  0.14705719510100E+00
     0.19734       0.37099  0.59072404170089E-01
     0.19734       0.37889  -.64311437849159E-02
     0.19734       0.38678  -.54589578038355E-01
     0.19734       0.39467  -.89440660074716E-01
     0.19734       0.40257  -.11414790268112E+00
     0.19734       0.41046  -.13118119034529E+00
     0.19734       0.41835  -.14246150037748E+00
     0.19734       0.42625  -.14947636074510E+00
     0.19734       0.43414  -.15337168158536E+00
     0.19734       0.44203  -.15502465337539E+00
     0.19734       0.44993  -.15510155844441E+00
     0.19734       0.45782  -.15410360925978E+00
     0.19734       0.46571  -.15240330705295E+00
     0.19734       0.47361  -.15027330040959E+00
     0.19734       0.48150  -.14790930430928E+00
     0.19734       0.48939  -.14544830332599E+00
     0.19734       0.49729  -.14298299583053E+00
     0.19734       0.50518  -.14057322728136E+00
     0.19734       0.51308  -.13825499930607E+00
     0.19734       0.52097  -.13604751773654E+00
     0.19734       0.52886  -.13395864883057E+00
     0.19734       0.53676  -.13198908165144E+00
     0.19734       0.54465  -.13013544028417E+00
     0.19734       0.55254  -.12839254769569E+00
     0.19734       0.56044  -.12675501008939E+00
     0.19734       0.56833  -.12521826394354E+00
     0.19734       0.57622  -.12377920569818E+00
     0.19734       0.58412  -.12243650499128E+00
     0.19734       0.59201  -.12119068563373E+00
     0.19734       0.59990  -.12004404366515E+00
     0.19734       0.60780  -.11900045858449E+00
     0.19734       0.61569  -.11806514206804E+00
     0.19734       0.62358  -.11724435810815E+00
     0.19734       0.63148  -.11654513948805E+00
     0.19734       0.63937  -.11597501780266E+00
     0.19734       0.64726  -.11554177777398E+00
     0.19734       0.65516  -.11525324129508E+00
     0.19734       0.66305  -.11511708234576E+00
     0.19734       0.67094  -.11514067051044E+00
     0.19734       0.67884  -.11533093813350E+00
     0.19734       0.68673  -.11569426399740E+00
     0.19734       0.69463  -.11623636462994E+00
     0.19734       0.70252  -.11696218276034E+00
     0.19734       0.71041  -.11787576087519E+00
     0.19734       0.71831  -.11898008609843E+00
     0.19734       0.72620  -.12027689056311E+00
     0.19734       0.73409  -.12176638888035E+00
     0.19734       0.74199  -.12344693107019E+00
     0.19734       0.74988  -.12531454522238E+00
     0.19734       0.75777  -.12736233902771E+00
     0.19734       0.76567  -.12957972299254E+00
     0.19734       0.77356  -.13195141046852E+00
     0.19734       0.78145  -.13445614047444E+00
     0.19734       0.78935  -.13706505859953E+00
     0.19734       0.79724  -.13973967909818E+00
     0.19734       0.80513  -.14242933781096E+00
     0.19734       0.81303  -.14506803121261E+00
     0.19734       0.82092  -.14757052246747E+00
     0.19734       0.82881  -.14982758212217E+00
     0.19734       0.83671  -.15170022088838E+00
     0.19734       0.84460  -.15301276762870E+00
     0.19734       0.85249  -.15354465101668E+00
     0.19734       0.86039  -.15302076360677E+00
     0.19734       0.86828  -.15110032901762E+00
     0.19734       0.87617  -.14736426514126E+00
     0.19734       0.88407  -.14130114903145E+00
     0.19734       0.89196  -.13229205412439E+00
     0.19734       0.89986  -.11959476009040E+00
     0.19734       0.90775  -.10232814141127E+00
     0.19734       0.91564  -.79457930781229E-01
     0.19734       0.92354  -.49785528311572E-01
     0.19734       0.93143  -.11942075021844E-01
     0.19734       0.93932  0.35609403193787E-01
     0.19734       0.94722  0.94560408121445E-01
     0.19734       0.95511  0.16672811785513E+00
     0.19734       0.96300  0.25400726544713E+00
     0.19734       0.97090  0.35829900501387E+00
     0.19734       0.97879  0.48141395682271E+00
     0.19734       0.98668  0.62494845514869E+00
     0.19734       0.99458  0.79013593459444E+00
     0.19734       1.00247  0.97767943902692E+00
     0.19734       1.01036  0.11875762559275E+01
     0.19734       1.01826  0.14189511794338E+01
     0.19734       1.02615  0.16699200170534E+01
     0.19734       1.03404  0.19375084566773E+01
     0.19734       1.04194  0.22176519069132E+01
     0.19734       1.04983  0.25052981903389E+01
     0.19734       1.05772  0.27946264179166E+01
     0.19734       1.06562  0.30793824984308E+01
     0.19734       1.07351  0.33533163312180E+01
     0.19734       1.08141  0.36106906667320E+01
     0.19734       1.08930  0.38468201615682E+01
     0.19734       1.09719  0.40585939967282E+01
     0.19734       1.10509  0.42449378715180E+01
     0.19734       1.11298  0.44071808409775E+01
     0.19734       1.12087  0.45493075753677E+01
     0.19734       1.12877  0.46780947214783E+01
     0.19734       1.13666  0.48031485102945E+01
     0.19734       1.14455  0.49368769823065E+01
     0.19734       1.15245  0.50944415962548E+01
     0.19734       1.16034  0.52937370848395E+01
     0.19734       1.16823  0.55554432967565E+01
     0.19734       1.17613  0.59031774665895E+01
     0.19734       1.18402  0.63637498583159E+01
     0.19734       1.19191  0.69674900262675E+01
     0.19734       1.19981  0.77485631942022E+01
     0.19734       1.20770  0.87451301574460E+01
     0.19734       1.21559  0.99991053901157E+01
     0.19734       1.22349  0.11555109581215E+02
     0.19734       1.23138  0.13457947134343E+02
     0.19734       1.23927  0.15747485895687E+02
     0.19734       1.24717  0.18449041669235E+02
     0.19734       1.25506  0.21556053669470E+02
     0.19734       1.26295  0.40000000000000E+11
     0.19734       1.27085  0.40000000000000E+11
     0.19734       1.27874  0.40000000000000E+11
     0.19734       1.28664  0.40000000000000E+11
     0.19734       1.29453  0.40000000000000E+11
     0.19734       1.30242  0.40000000000000E+11
     0.19734       1.31032  0.40000000000000E+11
     0.19734       1.31821  0.40000000000000E+11
     0.19734       1.32610  0.40000000000000E+11
     0.19734       1.33400  0.40000000000000E+11
     0.19734       1.34189  0.40000000000000E+11
     0.19734       1.34978  0.40000000000000E+11
     0.19734       1.35768  0.40000000000000E+11
     0.19734       1.36557  0.40000000000000E+11
     0.19734       1.37346  0.40000000000000E+11
     0.19734       1.38136  0.40000000000000E+11
     0.19734       1.38925  0.40000000000000E+11
     0.19734       1.39714  0.40000000000000E+11
     0.19734       1.40504  0.40000000000000E+11
     0.19734       1.41293  0.40000000000000E+11
     0.19734       1.42082  0.40000000000000E+11
     0.19734       1.42872  0.40000000000000E+11
     0.19734       1.43661  0.40000000000000E+11
     0.19734       1.44450  0.40000000000000E+11
     0.19734       1.45240  0.40000000000000E+11
     0.19734       1.46029  0.40000000000000E+11
     0.19734       1.46818  0.40000000000000E+11
     0.19734       1.47608  0.40000000000000E+11
     0.19734       1.48397  0.40000000000000E+11
     0.19734       1.49187  0.40000000000000E+11
     0.19734       1.49976  0.33724174127477E+02
     0.19734       1.50765  0.31512076749078E+02
     0.19734       1.51555  0.29841151428759E+02
     0.19734       1.52344  0.28746360116429E+02
     0.19734       1.53133  0.28242076172808E+02
     0.19734       1.53923  0.28333425641464E+02
     0.19734       1.54712  0.29021233883604E+02
     0.19734       1.55501  0.30302391350373E+02
     0.19734       1.56291  0.32165950902354E+02
     0.19734       1.57080  0.34583851706481E+02
     0.20523       0.00000  0.36236838264396E+02
     0.20523       0.00789  0.40000000000000E+11
     0.20523       0.01579  0.40000000000000E+11
     0.20523       0.02368  0.40000000000000E+11
     0.20523       0.03157  0.40000000000000E+11
     0.20523       0.03947  0.40000000000000E+11
     0.20523       0.04736  0.40000000000000E+11
     0.20523       0.05525  0.40000000000000E+11
     0.20523       0.06315  0.40000000000000E+11
     0.20523       0.07104  0.40000000000000E+11
     0.20523       0.07893  0.40000000000000E+11
     0.20523       0.08683  0.40000000000000E+11
     0.20523       0.09472  0.40000000000000E+11
     0.20523       0.10262  0.40000000000000E+11
     0.20523       0.11051  0.40000000000000E+11
     0.20523       0.11840  0.40000000000000E+11
     0.20523       0.12630  0.40000000000000E+11
     0.20523       0.13419  0.40000000000000E+11
     0.20523       0.14208  0.40000000000000E+11
     0.20523       0.14998  0.40000000000000E+11
     0.20523       0.15787  0.40000000000000E+11
     0.20523       0.16576  0.40000000000000E+11
     0.20523       0.17366  0.40000000000000E+11
     0.20523       0.18155  0.40000000000000E+11
     0.20523       0.18944  0.40000000000000E+11
     0.20523       0.19734  0.40000000000000E+11
     0.20523       0.20523  0.40000000000000E+11
     0.20523       0.21312  0.40000000000000E+11
     0.20523       0.22102  0.40000000000000E+11
     0.20523       0.22891  0.40000000000000E+11
     0.20523       0.23680  0.15314202607573E+02
     0.20523       0.24470  0.12530457304846E+02
     0.20523       0.25259  0.10104397751591E+02
     0.20523       0.26048  0.80522920008616E+01
     0.20523       0.26838  0.63518540509403E+01
     0.20523       0.27627  0.49637764769192E+01
     0.20523       0.28416  0.38435696213841E+01
     0.20523       0.29206  0.29477519921486E+01
     0.20523       0.29995  0.22368011199474E+01
     0.20523       0.30785  0.16762898837723E+01
     0.20523       0.31574  0.12370443542822E+01
     0.20523       0.32363  0.89480805206890E+00
     0.20523       0.33153  0.62968887833612E+00
     0.20523       0.33942  0.42554163043196E+00
     0.20523       0.34731  0.26936668724483E+00
     0.20523       0.35521  0.15076360283099E+00
     0.20523       0.36310  0.61454659832728E-01
     0.20523       0.37099  -.51194941260287E-02
     0.20523       0.37889  -.54136621744240E-01
     0.20523       0.38678  -.89669554623884E-01
     0.20523       0.39467  -.11491113869672E+00
     0.20523       0.40257  -.13235570436202E+00
     0.20523       0.41046  -.14394459095639E+00
     0.20523       0.41835  -.15118232338880E+00
     0.20523       0.42625  -.15522906100360E+00
     0.20523       0.43414  -.15697400870682E+00
     0.20523       0.44203  -.15709364288655E+00
     0.20523       0.44993  -.15609787650937E+00
     0.20523       0.45782  -.15436667038632E+00
     0.20523       0.46571  -.15217908428908E+00
     0.20523       0.47361  -.14973634183345E+00
     0.20523       0.48150  -.14718014485379E+00
     0.20523       0.48939  -.14460720426395E+00
     0.20523       0.49729  -.14208074362434E+00
     0.20523       0.50518  -.13963956826576E+00
     0.20523       0.51308  -.13730516747256E+00
     0.20523       0.52097  -.13508722175010E+00
     0.20523       0.52886  -.13298781469480E+00
     0.20523       0.53676  -.13100459375400E+00
     0.20523       0.54465  -.12913308164267E+00
     0.20523       0.55254  -.12736830682677E+00
     0.20523       0.56044  -.12570589463257E+00
     0.20523       0.56833  -.12414273827801E+00
     0.20523       0.57622  -.12267735013600E+00
     0.20523       0.58412  -.12130997697303E+00
     0.20523       0.59201  -.12004254823995E+00
     0.20523       0.59990  -.11887851343438E+00
     0.20523       0.60780  -.11782261295472E+00
     0.20523       0.61569  -.11688061664837E+00
     0.20523       0.62358  -.11605905537495E+00
     0.20523       0.63148  -.11536496331121E+00
     0.20523       0.63937  -.11480564235086E+00
     0.20523       0.64726  -.11438845471031E+00
     0.20523       0.65516  -.11412064562350E+00
     0.20523       0.66305  -.11400919466075E+00
     0.20523       0.67094  -.11406069158580E+00
     0.20523       0.67884  -.11428123061235E+00
     0.20523       0.68673  -.11467631527288E+00
     0.20523       0.69463  -.11525076470353E+00
     0.20523       0.70252  -.11600861081951E+00
     0.20523       0.71041  -.11695297444601E+00
     0.20523       0.71831  -.11808590682653E+00
     0.20523       0.72620  -.11940818090026E+00
     0.20523       0.73409  -.12091901417115E+00
     0.20523       0.74199  -.12261570173496E+00
     0.20523       0.74988  -.12449313393755E+00
     0.20523       0.75777  -.12654316806856E+00
     0.20523       0.76567  -.12875381732228E+00
     0.20523       0.77356  -.13110821288438E+00
     0.20523       0.78145  -.13358328637932E+00
     0.20523       0.78935  -.13614811007199E+00
     0.20523       0.79724  -.13876182131581E+00
     0.20523       0.80513  -.14137104612591E+00
     0.20523       0.81303  -.14390672504596E+00
     0.20523       0.82092  -.14628023367019E+00
     0.20523       0.82881  -.14837868178509E+00
     0.20523       0.83671  -.15005927129461E+00
     0.20523       0.84460  -.15114259693007E+00
     0.20523       0.85249  -.15140478931647E+00
     0.20523       0.86039  -.15056843259555E+00
     0.20523       0.86828  -.14829224516866E+00
     0.20523       0.87617  -.14415960023621E+00
     0.20523       0.88407  -.13766609180078E+00
     0.20523       0.89196  -.12820653128248E+00
     0.20523       0.89986  -.11506199881609E+00
     0.20523       0.90775  -.97387877983262E-01
     0.20523       0.91564  -.74204173931668E-01
     0.20523       0.92354  -.44389843579570E-01
     0.20523       0.93143  -.66833288441532E-02
     0.20523       0.93932  0.40308065897408E-01
     0.20523       0.94722  0.98086945935286E-01
     0.20523       0.95511  0.16822956830112E+00
     0.20523       0.96300  0.25233153217890E+00
     0.20523       0.97090  0.35193305237053E+00
     0.20523       0.97879  0.46842277939392E+00
     0.20523       0.98668  0.60292127670152E+00
     0.20523       0.99458  0.75614829235320E+00
     0.20523       1.00247  0.92828177728781E+00
     0.20523       1.01036  0.11188208864608E+01
     0.20523       1.01826  0.13264693564865E+01
     0.20523       1.02615  0.15490588173060E+01
     0.20523       1.03404  0.17835327301719E+01
     0.20523       1.04194  0.20260097637403E+01
     0.20523       1.04983  0.22719399038689E+01
     0.20523       1.05772  0.25163575223363E+01
     0.20523       1.06562  0.27542240124662E+01
     0.20523       1.07351  0.29808403382848E+01
     0.20523       1.08141  0.31922993783692E+01
     0.20523       1.08930  0.33859416351700E+01
     0.20523       1.09719  0.35607773408171E+01
     0.20523       1.10509  0.37178436513421E+01
     0.20523       1.11298  0.38604766684652E+01
     0.20523       1.12087  0.39944926800650E+01
     0.20523       1.12877  0.41282889265583E+01
     0.20523       1.13666  0.42728888255572E+01
     0.20523       1.14455  0.44419673931548E+01
     0.20523       1.15245  0.46518973141884E+01
     0.20523       1.16034  0.49218529882348E+01
     0.20523       1.16823  0.52739978804664E+01
     0.20523       1.17613  0.57337591613596E+01
     0.20523       1.18402  0.63301622444286E+01
     0.20523       1.19191  0.70961540462223E+01
     0.20523       1.19981  0.80687812685911E+01
     0.20523       1.20770  0.92889953104114E+01
     0.20523       1.21559  0.10800703460356E+02
     0.20523       1.22349  0.12648432948816E+02
     0.20523       1.23138  0.14872546093399E+02
     0.20523       1.23927  0.17500217927848E+02
     0.20523       1.24717  0.20529160635728E+02
     0.20523       1.25506  0.40000000000000E+11
     0.20523       1.26295  0.40000000000000E+11
     0.20523       1.27085  0.40000000000000E+11
     0.20523       1.27874  0.40000000000000E+11
     0.20523       1.28664  0.40000000000000E+11
     0.20523       1.29453  0.40000000000000E+11
     0.20523       1.30242  0.40000000000000E+11
     0.20523       1.31032  0.40000000000000E+11
     0.20523       1.31821  0.40000000000000E+11
     0.20523       1.32610  0.40000000000000E+11
     0.20523       1.33400  0.40000000000000E+11
     0.20523       1.34189  0.40000000000000E+11
     0.20523       1.34978  0.40000000000000E+11
     0.20523       1.35768  0.40000000000000E+11
     0.20523       1.36557  0.40000000000000E+11
     0.20523       1.37346  0.40000000000000E+11
     0.20523       1.38136  0.40000000000000E+11
     0.20523       1.38925  0.40000000000000E+11
     0.20523       1.39714  0.40000000000000E+11
     0.20523       1.40504  0.40000000000000E+11
     0.20523       1.41293  0.40000000000000E+11
     0.20523       1.42082  0.40000000000000E+11
     0.20523       1.42872  0.40000000000000E+11
     0.20523       1.43661  0.40000000000000E+11
     0.20523       1.44450  0.40000000000000E+11
     0.20523       1.45240  0.40000000000000E+11
     0.20523       1.46029  0.40000000000000E+11
     0.20523       1.46818  0.40000000000000E+11
     0.20523       1.47608  0.40000000000000E+11
     0.20523       1.48397  0.40000000000000E+11
     0.20523       1.49187  0.32885988885203E+02
     0.20523       1.49976  0.30679101290931E+02
     0.20523       1.50765  0.29002423546421E+02
     0.20523       1.51555  0.27890811811288E+02
     0.20523       1.52344  0.27358478131022E+02
     0.20523       1.53133  0.27410471724415E+02
     0.20523       1.53923  0.28047804530417E+02
     0.20523       1.54712  0.29268062271770E+02
     0.20523       1.55501  0.31061876991918E+02
     0.20523       1.56291  0.33404272654341E+02
     0.20523       1.57080  0.36238256392094E+02
     0.21312       0.00000  0.40000000000000E+11
     0.21312       0.00789  0.40000000000000E+11
     0.21312       0.01579  0.40000000000000E+11
     0.21312       0.02368  0.40000000000000E+11
     0.21312       0.03157  0.40000000000000E+11
     0.21312       0.03947  0.40000000000000E+11
     0.21312       0.04736  0.40000000000000E+11
     0.21312       0.05525  0.40000000000000E+11
     0.21312       0.06315  0.40000000000000E+11
     0.21312       0.07104  0.40000000000000E+11
     0.21312       0.07893  0.40000000000000E+11
     0.21312       0.08683  0.40000000000000E+11
     0.21312       0.09472  0.40000000000000E+11
     0.21312       0.10262  0.40000000000000E+11
     0.21312       0.11051  0.40000000000000E+11
     0.21312       0.11840  0.40000000000000E+11
     0.21312       0.12630  0.40000000000000E+11
     0.21312       0.13419  0.40000000000000E+11
     0.21312       0.14208  0.40000000000000E+11
     0.21312       0.14998  0.40000000000000E+11
     0.21312       0.15787  0.40000000000000E+11
     0.21312       0.16576  0.40000000000000E+11
     0.21312       0.17366  0.40000000000000E+11
     0.21312       0.18155  0.40000000000000E+11
     0.21312       0.18944  0.40000000000000E+11
     0.21312       0.19734  0.40000000000000E+11
     0.21312       0.20523  0.40000000000000E+11
     0.21312       0.21312  0.40000000000000E+11
     0.21312       0.22102  0.40000000000000E+11
     0.21312       0.22891  0.15355981159069E+02
     0.21312       0.23680  0.12576300857956E+02
     0.21312       0.24470  0.10150378659036E+02
     0.21312       0.25259  0.80958220860768E+01
     0.21312       0.26048  0.63914360493900E+01
     0.21312       0.26838  0.49987065261209E+01
     0.21312       0.27627  0.38736775677818E+01
     0.21312       0.28416  0.29732012650715E+01
     0.21312       0.29206  0.22579451258473E+01
     0.21312       0.29995  0.16935742384287E+01
     0.21312       0.30785  0.12509435027353E+01
     0.21312       0.31574  0.90578644988433E+00
     0.21312       0.32363  0.63817906647538E+00
     0.21312       0.33153  0.43193352872896E+00
     0.21312       0.33942  0.27400405072247E+00
     0.21312       0.34731  0.15394482009969E+00
     0.21312       0.35521  0.63435980437880E-01
     0.21312       0.36310  -.41195656640980E-02
     0.21312       0.37099  -.53932569147614E-01
     0.21312       0.37889  -.90104216681898E-01
     0.21312       0.38678  -.11585146965352E+00
     0.21312       0.39467  -.13368905353775E+00
     0.21312       0.40257  -.14557553407046E+00
     0.21312       0.41046  -.15303002085025E+00
     0.21312       0.41835  -.15722508640919E+00
     0.21312       0.42625  -.15906057612326E+00
     0.21312       0.43414  -.15922215848173E+00
     0.21312       0.44203  -.15822774453427E+00
     0.21312       0.44993  -.15646429228841E+00
     0.21312       0.45782  -.15421700058486E+00
     0.21312       0.46571  -.15169247765682E+00
     0.21312       0.47361  -.14903713072216E+00
     0.21312       0.48150  -.14635175287645E+00
     0.21312       0.48939  -.14370307106811E+00
     0.21312       0.49729  -.14113285375146E+00
     0.21312       0.50518  -.13866504972877E+00
     0.21312       0.51308  -.13631133267871E+00
     0.21312       0.52097  -.13407535209683E+00
     0.21312       0.52886  -.13195593517492E+00
     0.21312       0.53676  -.12994944094933E+00
     0.21312       0.54465  -.12805143427884E+00
     0.21312       0.55254  -.12625782016791E+00
     0.21312       0.56044  -.12456555666938E+00
     0.21312       0.56833  -.12297304571759E+00
     0.21312       0.57622  -.12148028485941E+00
     0.21312       0.58412  -.12008884840984E+00
     0.21312       0.59201  -.11880175373841E+00
     0.21312       0.59990  -.11762325702048E+00
     0.21312       0.60780  -.11655861277462E+00
     0.21312       0.61569  -.11561382279946E+00
     0.21312       0.62358  -.11479539266983E+00
     0.21312       0.63148  -.11411010769037E+00
     0.21312       0.63937  -.11356483504981E+00
     0.21312       0.64726  -.11316635476080E+00
     0.21312       0.65516  -.11292121868551E+00
     0.21312       0.66305  -.11283563439095E+00
     0.21312       0.67094  -.11291536860368E+00
     0.21312       0.67884  -.11316566348850E+00
     0.21312       0.68673  -.11359115770618E+00
     0.21312       0.69463  -.11419580306706E+00
     0.21312       0.70252  -.11498276644233E+00
     0.21312       0.71041  -.11595430528851E+00
     0.21312       0.71831  -.11711160354440E+00
     0.21312       0.72620  -.11845455264561E+00
     0.21312       0.73409  -.11998145983837E+00
     0.21312       0.74199  -.12168866273957E+00
     0.21312       0.74988  -.12357002506522E+00
     0.21312       0.75777  -.12561628352970E+00
     0.21312       0.76567  -.12781421002396E+00
     0.21312       0.77356  -.13014554626921E+00
     0.21312       0.78145  -.13258566023929E+00
     0.21312       0.78935  -.13510186487382E+00
     0.21312       0.79724  -.13765133023959E+00
     0.21312       0.80513  -.14017851082645E+00
     0.21312       0.81303  -.14261200087388E+00
     0.21312       0.82092  -.14486072370141E+00
     0.21312       0.82881  -.14680935767718E+00
     0.21312       0.83671  -.14831290408717E+00
     0.21312       0.84460  -.14919031396336E+00
     0.21312       0.85249  -.14921711604460E+00
     0.21312       0.86039  -.14811703167311E+00
     0.21312       0.86828  -.14555263079503E+00
     0.21312       0.87617  -.14111518340788E+00
     0.21312       0.88407  -.13431400023035E+00
     0.21312       0.89196  -.12456574200461E+00
     0.21312       0.89986  -.11118441365112E+00
     0.21312       0.90775  -.93373048268679E-01
     0.21312       0.91564  -.70218420226636E-01
     0.21312       0.92354  -.40690488591843E-01
     0.21312       0.93143  -.36486281923659E-02
     0.21312       0.93932  0.42142998683276E-01
     0.21312       0.94722  0.97988420586172E-01
     0.21312       0.95511  0.16521876325211E+00
     0.21312       0.96300  0.24513511859399E+00
     0.21312       0.97090  0.33893436967663E+00
     0.21312       0.97879  0.44761854159838E+00
     0.21312       0.98668  0.57189050252932E+00
     0.21312       0.99458  0.71204172538156E+00
     0.21312       1.00247  0.86784113365426E+00
     0.21312       1.01036  0.10384373894352E+01
     0.21312       1.01826  0.12222897260978E+01
     0.21312       1.02615  0.14171438225642E+01
     0.21312       1.03404  0.16200684878347E+01
     0.21312       1.04194  0.18275655022083E+01
     0.21312       1.04983  0.20357587204099E+01
     0.21312       1.05772  0.22406600023067E+01
     0.21312       1.06562  0.24384999179095E+01
     0.21312       1.07351  0.26261022271454E+01
     0.21312       1.08141  0.28012747690472E+01
     0.21312       1.08930  0.29631871847535E+01
     0.21312       1.09719  0.31127086567971E+01
     0.21312       1.10509  0.32526864013594E+01
     0.21312       1.11298  0.33881568799649E+01
     0.21312       1.12087  0.35264947669827E+01
     0.21312       1.12877  0.36775173836261E+01
     0.21312       1.13666  0.38535722642545E+01
     0.21312       1.14455  0.40696406277149E+01
     0.21312       1.15245  0.43434880835880E+01
     0.21312       1.16034  0.46958847347224E+01
     0.21312       1.16823  0.51508991001114E+01
     0.21312       1.17613  0.57362428082521E+01
     0.21312       1.18402  0.64836030608164E+01
     0.21312       1.19191  0.74288411878318E+01
     0.21312       1.19981  0.86118456129635E+01
     0.21312       1.20770  0.10075683074795E+02
     0.21312       1.21559  0.11864452764075E+02
     0.21312       1.22349  0.14018846291957E+02
     0.21312       1.23138  0.16567739847052E+02
     0.21312       1.23927  0.19513011088320E+02
     0.21312       1.24717  0.40000000000000E+11
     0.21312       1.25506  0.40000000000000E+11
     0.21312       1.26295  0.40000000000000E+11
     0.21312       1.27085  0.40000000000000E+11
     0.21312       1.27874  0.40000000000000E+11
     0.21312       1.28664  0.40000000000000E+11
     0.21312       1.29453  0.40000000000000E+11
     0.21312       1.30242  0.40000000000000E+11
     0.21312       1.31032  0.40000000000000E+11
     0.21312       1.31821  0.40000000000000E+11
     0.21312       1.32610  0.40000000000000E+11
     0.21312       1.33400  0.40000000000000E+11
     0.21312       1.34189  0.40000000000000E+11
     0.21312       1.34978  0.40000000000000E+11
     0.21312       1.35768  0.40000000000000E+11
     0.21312       1.36557  0.40000000000000E+11
     0.21312       1.37346  0.40000000000000E+11
     0.21312       1.38136  0.40000000000000E+11
     0.21312       1.38925  0.40000000000000E+11
     0.21312       1.39714  0.40000000000000E+11
     0.21312       1.40504  0.40000000000000E+11
     0.21312       1.41293  0.40000000000000E+11
     0.21312       1.42082  0.40000000000000E+11
     0.21312       1.42872  0.40000000000000E+11
     0.21312       1.43661  0.40000000000000E+11
     0.21312       1.44450  0.40000000000000E+11
     0.21312       1.45240  0.40000000000000E+11
     0.21312       1.46029  0.40000000000000E+11
     0.21312       1.46818  0.40000000000000E+11
     0.21312       1.47608  0.40000000000000E+11
     0.21312       1.48397  0.32017584880223E+02
     0.21312       1.49187  0.29817360338315E+02
     0.21312       1.49976  0.28135812845236E+02
     0.21312       1.50765  0.27007477910908E+02
     0.21312       1.51555  0.26446283944592E+02
     0.21312       1.52344  0.26457114884911E+02
     0.21312       1.53133  0.27041088131960E+02
     0.21312       1.53923  0.28196402377714E+02
     0.21312       1.54712  0.29915190280951E+02
     0.21312       1.55501  0.32175506175293E+02
     0.21312       1.56291  0.34926039971255E+02
     0.21312       1.57080  0.40000000000000E+11
     0.22102       0.00000  0.40000000000000E+11
     0.22102       0.00789  0.40000000000000E+11
     0.22102       0.01579  0.40000000000000E+11
     0.22102       0.02368  0.40000000000000E+11
     0.22102       0.03157  0.40000000000000E+11
     0.22102       0.03947  0.40000000000000E+11
     0.22102       0.04736  0.40000000000000E+11
     0.22102       0.05525  0.40000000000000E+11
     0.22102       0.06315  0.40000000000000E+11
     0.22102       0.07104  0.40000000000000E+11
     0.22102       0.07893  0.40000000000000E+11
     0.22102       0.08683  0.40000000000000E+11
     0.22102       0.09472  0.40000000000000E+11
     0.22102       0.10262  0.40000000000000E+11
     0.22102       0.11051  0.40000000000000E+11
     0.22102       0.11840  0.40000000000000E+11
     0.22102       0.12630  0.40000000000000E+11
     0.22102       0.13419  0.40000000000000E+11
     0.22102       0.14208  0.40000000000000E+11
     0.22102       0.14998  0.40000000000000E+11
     0.22102       0.15787  0.40000000000000E+11
     0.22102       0.16576  0.40000000000000E+11
     0.22102       0.17366  0.40000000000000E+11
     0.22102       0.18155  0.40000000000000E+11
     0.22102       0.18944  0.40000000000000E+11
     0.22102       0.19734  0.40000000000000E+11
     0.22102       0.20523  0.40000000000000E+11
     0.22102       0.21312  0.40000000000000E+11
     0.22102       0.22102  0.15369921136588E+02
     0.22102       0.22891  0.12599245154534E+02
     0.22102       0.23680  0.10177997776038E+02
     0.22102       0.24470  0.81248766390958E+01
     0.22102       0.25259  0.64197423096791E+01
     0.22102       0.26048  0.50249317941859E+01
     0.22102       0.26838  0.38971132322576E+01
     0.22102       0.27627  0.29935669230331E+01
     0.22102       0.28416  0.22752368460074E+01
     0.22102       0.29206  0.17079543092506E+01
     0.22102       0.29995  0.12626640351661E+01
     0.22102       0.30785  0.91513867535633E+00
     0.22102       0.31574  0.64546125236742E+00
     0.22102       0.32363  0.43743190969878E+00
     0.22102       0.33153  0.27798256573919E+00
     0.22102       0.33942  0.15664059765157E+00
     0.22102       0.34731  0.65058410092023E-01
     0.22102       0.35521  -.33876666061546E-02
     0.22102       0.36310  -.53932695225794E-01
     0.22102       0.37099  -.90699469886010E-01
     0.22102       0.37889  -.11692381265604E+00
     0.22102       0.38678  -.13513674993753E+00
     0.22102       0.39467  -.14731088828695E+00
     0.22102       0.40257  -.15497745381809E+00
     0.22102       0.41046  -.15931953578612E+00
     0.22102       0.41835  -.16124618303860E+00
     0.22102       0.42625  -.16145119070268E+00
     0.22102       0.43414  -.16045970361435E+00
     0.22102       0.44203  -.15866515621267E+00
     0.22102       0.44993  -.15635856094299E+00
     0.22102       0.45782  -.15375173945755E+00
     0.22102       0.46571  -.15099575218427E+00
     0.22102       0.47361  -.14819551094352E+00
     0.22102       0.48150  -.14542134543125E+00
     0.22102       0.48939  -.14271812756944E+00
     0.22102       0.49729  -.14011242898038E+00
     0.22102       0.50518  -.13761808830351E+00
     0.22102       0.51308  -.13524049001073E+00
     0.22102       0.52097  -.13297979917106E+00
     0.22102       0.52886  -.13083335270648E+00
     0.22102       0.53676  -.12879737347192E+00
     0.22102       0.54465  -.12686814624618E+00
     0.22102       0.55254  -.12504277242441E+00
     0.22102       0.56044  -.12331960144463E+00
     0.22102       0.56833  -.12169842081291E+00
     0.22102       0.57622  -.12018047241522E+00
     0.22102       0.58412  -.11876835026478E+00
     0.22102       0.59201  -.11746582373282E+00
     0.22102       0.59990  -.11627762054409E+00
     0.22102       0.60780  -.11520919532074E+00
     0.22102       0.61569  -.11426650217847E+00
     0.22102       0.62358  -.11345578375232E+00
     0.22102       0.63148  -.11278338397864E+00
     0.22102       0.63937  -.11225558788229E+00
     0.22102       0.64726  -.11187848839673E+00
     0.22102       0.65516  -.11165787774858E+00
     0.22102       0.66305  -.11159915902823E+00
     0.22102       0.67094  -.11170727210267E+00
     0.22102       0.67884  -.11198662686769E+00
     0.22102       0.68673  -.11244103584434E+00
     0.22102       0.69463  -.11307363717339E+00
     0.22102       0.70252  -.11388679802207E+00
     0.22102       0.71041  -.11488198717363E+00
     0.22102       0.71831  -.11605960400548E+00
     0.22102       0.72620  -.11741874906738E+00
     0.22102       0.73409  -.11895691893992E+00
     0.22102       0.74199  -.12066960488918E+00
     0.22102       0.74988  -.12254977094654E+00
     0.22102       0.75777  -.12458718236807E+00
     0.22102       0.76567  -.12676754992863E+00
     0.22102       0.77356  -.12907144920067E+00
     0.22102       0.78145  -.13147296695091E+00
     0.22102       0.78935  -.13393801927562E+00
     0.22102       0.79724  -.13642227846699E+00
     0.22102       0.80513  -.13886863847395E+00
     0.22102       0.81303  -.14120414311935E+00
     0.22102       0.82092  -.14333629829860E+00
     0.22102       0.82881  -.14514869106810E+00
     0.22102       0.83671  -.14649584732360E+00
     0.22102       0.84460  -.14719727888682E+00
     0.22102       0.85249  -.14703070428605E+00
     0.22102       0.86039  -.14572448014293E+00
     0.22102       0.86828  -.14294935732429E+00
     0.22102       0.87617  -.13830978363905E+00
     0.22102       0.88407  -.13133511823959E+00
     0.22102       0.89196  -.12147130593278E+00
     0.22102       0.89986  -.10807378311176E+00
     0.22102       0.90775  -.90402646357959E-01
     0.22102       0.91564  -.67621396943932E-01
     0.22102       0.92354  -.38800854658827E-01
     0.22102       0.93143  -.29300723399018E-02
     0.22102       0.93932  0.41063780323954E-01
     0.22102       0.94722  0.94284636488222E-01
     0.22102       0.95511  0.15782424199268E+00
     0.22102       0.96300  0.23270542967091E+00
     0.22102       0.97090  0.31981218518980E+00
     0.22102       0.97879  0.41980840362414E+00
     0.22102       0.98668  0.53304940953574E+00
     0.22102       0.99458  0.65949285886028E+00
     0.22102       1.00247  0.79861828491480E+00
     0.22102       1.01036  0.94936686535667E+00
     0.22102       1.01826  0.11101144195118E+01
     0.22102       1.02615  0.12786906043051E+01
     0.22102       1.03404  0.14524552723408E+01
     0.22102       1.04194  0.16284387760105E+01
     0.22102       1.04983  0.18035468758925E+01
     0.22102       1.05772  0.19748235916394E+01
     0.22102       1.06562  0.21397580351221E+01
     0.22102       1.07351  0.22966154512285E+01
     0.22102       1.08141  0.24447697333138E+01
     0.22102       1.08930  0.25850155014329E+01
     0.22102       1.09719  0.27198426432218E+01
     0.22102       1.10509  0.28536644258271E+01
     0.22102       1.11298  0.29930005831506E+01
     0.22102       1.12087  0.31466273619166E+01
     0.22102       1.12877  0.33257153562068E+01
     0.22102       1.13666  0.35439811234490E+01
     0.22102       1.14455  0.38178783889626E+01
     0.22102       1.15245  0.41668478010449E+01
     0.22102       1.16034  0.46136295586526E+01
     0.22102       1.16823  0.51846192757027E+01
     0.22102       1.17613  0.59102111992945E+01
     0.22102       1.18402  0.68250182607549E+01
     0.22102       1.19191  0.79677736422842E+01
     0.22102       1.19981  0.93805823368712E+01
     0.22102       1.20770  0.11106966885331E+02
     0.22102       1.21559  0.13187777568383E+02
     0.22102       1.22349  0.15653412666156E+02
     0.22102       1.23138  0.18509756079181E+02
     0.22102       1.23927  0.40000000000000E+11
     0.22102       1.24717  0.40000000000000E+11
     0.22102       1.25506  0.40000000000000E+11
     0.22102       1.26295  0.40000000000000E+11
     0.22102       1.27085  0.40000000000000E+11
     0.22102       1.27874  0.40000000000000E+11
     0.22102       1.28664  0.40000000000000E+11
     0.22102       1.29453  0.40000000000000E+11
     0.22102       1.30242  0.40000000000000E+11
     0.22102       1.31032  0.40000000000000E+11
     0.22102       1.31821  0.40000000000000E+11
     0.22102       1.32610  0.40000000000000E+11
     0.22102       1.33400  0.40000000000000E+11
     0.22102       1.34189  0.40000000000000E+11
     0.22102       1.34978  0.40000000000000E+11
     0.22102       1.35768  0.40000000000000E+11
     0.22102       1.36557  0.40000000000000E+11
     0.22102       1.37346  0.40000000000000E+11
     0.22102       1.38136  0.40000000000000E+11
     0.22102       1.38925  0.40000000000000E+11
     0.22102       1.39714  0.40000000000000E+11
     0.22102       1.40504  0.40000000000000E+11
     0.22102       1.41293  0.40000000000000E+11
     0.22102       1.42082  0.40000000000000E+11
     0.22102       1.42872  0.40000000000000E+11
     0.22102       1.43661  0.40000000000000E+11
     0.22102       1.44450  0.40000000000000E+11
     0.22102       1.45240  0.40000000000000E+11
     0.22102       1.46029  0.40000000000000E+11
     0.22102       1.46818  0.40000000000000E+11
     0.22102       1.47608  0.31121940884830E+02
     0.22102       1.48397  0.28930189632883E+02
     0.22102       1.49187  0.27245035749084E+02
     0.22102       1.49976  0.26100491783427E+02
     0.22102       1.50765  0.25510091562495E+02
     0.22102       1.51555  0.25478474347251E+02
     0.22102       1.52344  0.26006787152641E+02
     0.22102       1.53133  0.27093758529485E+02
     0.22102       1.53923  0.28732932110244E+02
     0.22102       1.54712  0.30905308777627E+02
     0.22102       1.55501  0.33565211689544E+02
     0.22102       1.56291  0.40000000000000E+11
     0.22102       1.57080  0.40000000000000E+11
     0.22891       0.00000  0.40000000000000E+11
     0.22891       0.00789  0.40000000000000E+11
     0.22891       0.01579  0.40000000000000E+11
     0.22891       0.02368  0.40000000000000E+11
     0.22891       0.03157  0.40000000000000E+11
     0.22891       0.03947  0.40000000000000E+11
     0.22891       0.04736  0.40000000000000E+11
     0.22891       0.05525  0.40000000000000E+11
     0.22891       0.06315  0.40000000000000E+11
     0.22891       0.07104  0.40000000000000E+11
     0.22891       0.07893  0.40000000000000E+11
     0.22891       0.08683  0.40000000000000E+11
     0.22891       0.09472  0.40000000000000E+11
     0.22891       0.10262  0.40000000000000E+11
     0.22891       0.11051  0.40000000000000E+11
     0.22891       0.11840  0.40000000000000E+11
     0.22891       0.12630  0.40000000000000E+11
     0.22891       0.13419  0.40000000000000E+11
     0.22891       0.14208  0.40000000000000E+11
     0.22891       0.14998  0.40000000000000E+11
     0.22891       0.15787  0.40000000000000E+11
     0.22891       0.16576  0.40000000000000E+11
     0.22891       0.17366  0.40000000000000E+11
     0.22891       0.18155  0.40000000000000E+11
     0.22891       0.18944  0.40000000000000E+11
     0.22891       0.19734  0.40000000000000E+11
     0.22891       0.20523  0.40000000000000E+11
     0.22891       0.21312  0.15356002833425E+02
     0.22891       0.22102  0.12599255623994E+02
     0.22891       0.22891  0.10187215243326E+02
     0.22891       0.23680  0.81394179581581E+01
     0.22891       0.24470  0.64367416896856E+01
     0.22891       0.25259  0.50424297476620E+01
     0.22891       0.26048  0.39138632508815E+01
     0.22891       0.26838  0.30088445086635E+01
     0.22891       0.27627  0.22886800723360E+01
     0.22891       0.28416  0.17194413341691E+01
     0.22891       0.29206  0.12722238144379E+01
     0.22891       0.29995  0.92288843270704E+00
     0.22891       0.30785  0.65156425044130E+00
     0.22891       0.31574  0.44207001428585E+00
     0.22891       0.32363  0.28133925114207E+00
     0.22891       0.33153  0.15889110600187E+00
     0.22891       0.33942  0.66364657772283E-01
     0.22891       0.34731  -.28791542064936E-02
     0.22891       0.35521  -.54091019215971E-01
     0.22891       0.36310  -.91408577613936E-01
     0.22891       0.37099  -.11808123608286E+00
     0.22891       0.37889  -.13665219709277E+00
     0.22891       0.38678  -.14910488192848E+00
     0.22891       0.39467  -.15698011547280E+00
     0.22891       0.40257  -.16146955023817E+00
     0.22891       0.41046  -.16348993932620E+00
     0.22891       0.41835  -.16374207409979E+00
     0.22891       0.42625  -.16275750374473E+00
     0.22891       0.43414  -.16093555535347E+00
     0.22891       0.44203  -.15857267060870E+00
     0.22891       0.44993  -.15588566013904E+00
     0.22891       0.45782  -.15303013890228E+00
     0.22891       0.46571  -.15011513483559E+00
     0.22891       0.47361  -.14721464814648E+00
     0.22891       0.48150  -.14437677037407E+00
     0.22891       0.48939  -.14163084203441E+00
     0.22891       0.49729  -.13899302761431E+00
     0.22891       0.50518  -.13647061029504E+00
     0.22891       0.51308  -.13406525052977E+00
     0.22891       0.52097  -.13177540792881E+00
     0.22891       0.52886  -.12959809122362E+00
     0.22891       0.53676  -.12753007361053E+00
     0.22891       0.54465  -.12556868846239E+00
     0.22891       0.55254  -.12371230177418E+00
     0.22891       0.56044  -.12196054178226E+00
     0.22891       0.56833  -.12031435231854E+00
     0.22891       0.57622  -.11877592424214E+00
     0.22891       0.58412  -.11734854850339E+00
     0.22891       0.59201  -.11603642491407E+00
     0.22891       0.59990  -.11484445244882E+00
     0.22891       0.60780  -.11377801982628E+00
     0.22891       0.61569  -.11284280915514E+00
     0.22891       0.62358  -.11204462050155E+00
     0.22891       0.63148  -.11138922124944E+00
     0.22891       0.63937  -.11088222097342E+00
     0.22891       0.64726  -.11052897010415E+00
     0.22891       0.65516  -.11033447881111E+00
     0.22891       0.66305  -.11030335112539E+00
     0.22891       0.67094  -.11043972824755E+00
     0.22891       0.67884  -.11074723410857E+00
     0.22891       0.68673  -.11122891545439E+00
     0.22891       0.69463  -.11188716789776E+00
     0.22891       0.70252  -.11272363841506E+00
     0.22891       0.71041  -.11373909356409E+00
     0.22891       0.71831  -.11493324116284E+00
     0.22891       0.72620  -.11630449121194E+00
     0.22891       0.73409  -.11784963938035E+00
     0.22891       0.74199  -.11956345333293E+00
     0.22891       0.74988  -.12143813850277E+00
     0.22891       0.75777  -.12346265557043E+00
     0.22891       0.76567  -.12562185691640E+00
     0.22891       0.77356  -.12789540373675E+00
     0.22891       0.78145  -.13025641951655E+00
     0.22891       0.78935  -.13266982943984E+00
     0.22891       0.79724  -.13509032955266E+00
     0.22891       0.80513  -.13745992480547E+00
     0.22891       0.81303  -.13970497252061E+00
     0.22891       0.82092  -.14173266879190E+00
     0.22891       0.82881  -.14342692174915E+00
     0.22891       0.83671  -.14464356999319E+00
     0.22891       0.84460  -.14520492992381E+00
     0.22891       0.85249  -.14489369584664E+00
     0.22891       0.86039  -.14344627585602E+00
     0.22891       0.86828  -.14054572898181E+00
     0.22891       0.87617  -.13581457912179E+00
     0.22891       0.88407  -.12880792193608E+00
     0.22891       0.89196  -.11900741291732E+00
     0.22891       0.89986  -.10581692502261E+00
     0.22891       0.90775  -.88560883114579E-01
     0.22891       0.91564  -.66486501798273E-01
     0.22891       0.92354  -.38771343421256E-01
     0.22891       0.93143  -.45377307629847E-02
     0.22891       0.93932  0.37124463438201E-01
     0.22891       0.94722  0.87125340809296E-01
     0.22891       0.95511  0.14633199636045E+00
     0.22891       0.96300  0.21551505199274E+00
     0.22891       0.97090  0.29528595942328E+00
     0.22891       0.97879  0.38602795692178E+00
     0.22891       0.98668  0.48782550851744E+00
     0.22891       0.99458  0.60039913092065E+00
     0.22891       1.00247  0.72305442516726E+00
     0.22891       1.01036  0.85465547962966E+00
     0.22891       1.01826  0.99363315301560E+00
     0.22891       1.02615  0.11380376796372E+01
     0.22891       1.03404  0.12856423326258E+01
     0.22891       1.04194  0.14341005964709E+01
     0.22891       1.04983  0.15811538797141E+01
     0.22891       1.05772  0.17248810594277E+01
     0.22891       1.06562  0.18639761682103E+01
     0.22891       1.07351  0.19980374274679E+01
     0.22891       1.08141  0.21278504794546E+01
     0.22891       1.08930  0.22556514770124E+01
     0.22891       1.09719  0.23853614306244E+01
     0.22891       1.10509  0.25227910308451E+01
     0.22891       1.11298  0.26758236946998E+01
     0.22891       1.12087  0.28545921637559E+01
     0.22891       1.12877  0.30716688850482E+01
     0.22891       1.13666  0.33422910415255E+01
     0.22891       1.14455  0.36846360725028E+01
     0.22891       1.15245  0.41201514895761E+01
     0.22891       1.16034  0.46739219753536E+01
     0.22891       1.16823  0.53750240473072E+01
     0.22891       1.17613  0.62567680784455E+01
     0.22891       1.18402  0.73566482509484E+01
     0.22891       1.19191  0.87156936699879E+01
     0.22891       1.19981  0.10376705191845E+02
     0.22891       1.20770  0.12380517246782E+02
     0.22891       1.21559  0.14758851936494E+02
     0.22891       1.22349  0.17521390438381E+02
     0.22891       1.23138  0.40000000000000E+11
     0.22891       1.23927  0.40000000000000E+11
     0.22891       1.24717  0.40000000000000E+11
     0.22891       1.25506  0.40000000000000E+11
     0.22891       1.26295  0.40000000000000E+11
     0.22891       1.27085  0.40000000000000E+11
     0.22891       1.27874  0.40000000000000E+11
     0.22891       1.28664  0.40000000000000E+11
     0.22891       1.29453  0.40000000000000E+11
     0.22891       1.30242  0.40000000000000E+11
     0.22891       1.31032  0.40000000000000E+11
     0.22891       1.31821  0.40000000000000E+11
     0.22891       1.32610  0.40000000000000E+11
     0.22891       1.33400  0.40000000000000E+11
     0.22891       1.34189  0.40000000000000E+11
     0.22891       1.34978  0.40000000000000E+11
     0.22891       1.35768  0.40000000000000E+11
     0.22891       1.36557  0.40000000000000E+11
     0.22891       1.37346  0.40000000000000E+11
     0.22891       1.38136  0.40000000000000E+11
     0.22891       1.38925  0.40000000000000E+11
     0.22891       1.39714  0.40000000000000E+11
     0.22891       1.40504  0.40000000000000E+11
     0.22891       1.41293  0.40000000000000E+11
     0.22891       1.42082  0.40000000000000E+11
     0.22891       1.42872  0.40000000000000E+11
     0.22891       1.43661  0.40000000000000E+11
     0.22891       1.44450  0.40000000000000E+11
     0.22891       1.45240  0.40000000000000E+11
     0.22891       1.46029  0.40000000000000E+11
     0.22891       1.46818  0.30202147065838E+02
     0.22891       1.47608  0.28021016502232E+02
     0.22891       1.48397  0.26333881372149E+02
     0.22891       1.49187  0.25174043724119E+02
     0.22891       1.49976  0.24554544493751E+02
     0.22891       1.50765  0.24479708794030E+02
     0.22891       1.51555  0.24950643362886E+02
     0.22891       1.52344  0.25966523274344E+02
     0.22891       1.53133  0.27522202941810E+02
     0.22891       1.53923  0.29601517064759E+02
     0.22891       1.54712  0.32164309608356E+02
     0.22891       1.55501  0.40000000000000E+11
     0.22891       1.56291  0.40000000000000E+11
     0.22891       1.57080  0.40000000000000E+11
     0.23680       0.00000  0.40000000000000E+11
     0.23680       0.00789  0.40000000000000E+11
     0.23680       0.01579  0.40000000000000E+11
     0.23680       0.02368  0.40000000000000E+11
     0.23680       0.03157  0.40000000000000E+11
     0.23680       0.03947  0.40000000000000E+11
     0.23680       0.04736  0.40000000000000E+11
     0.23680       0.05525  0.40000000000000E+11
     0.23680       0.06315  0.40000000000000E+11
     0.23680       0.07104  0.40000000000000E+11
     0.23680       0.07893  0.40000000000000E+11
     0.23680       0.08683  0.40000000000000E+11
     0.23680       0.09472  0.40000000000000E+11
     0.23680       0.10262  0.40000000000000E+11
     0.23680       0.11051  0.40000000000000E+11
     0.23680       0.11840  0.40000000000000E+11
     0.23680       0.12630  0.40000000000000E+11
     0.23680       0.13419  0.40000000000000E+11
     0.23680       0.14208  0.40000000000000E+11
     0.23680       0.14998  0.40000000000000E+11
     0.23680       0.15787  0.40000000000000E+11
     0.23680       0.16576  0.40000000000000E+11
     0.23680       0.17366  0.40000000000000E+11
     0.23680       0.18155  0.40000000000000E+11
     0.23680       0.18944  0.40000000000000E+11
     0.23680       0.19734  0.40000000000000E+11
     0.23680       0.20523  0.15314245769478E+02
     0.23680       0.21312  0.12576332173365E+02
     0.23680       0.22102  0.10178017886553E+02
     0.23680       0.22891  0.81394275992127E+01
     0.23680       0.23680  0.64424162415099E+01
     0.23680       0.24470  0.50511864304346E+01
     0.23680       0.25259  0.39239194542468E+01
     0.23680       0.26048  0.30190323443505E+01
     0.23680       0.26838  0.22982796936617E+01
     0.23680       0.27627  0.17280465109684E+01
     0.23680       0.28416  0.12796399327984E+01
     0.23680       0.29206  0.92905822988389E+00
     0.23680       0.29995  0.65651548363346E+00
     0.23680       0.30785  0.44587967191743E+00
     0.23680       0.31574  0.28410982706211E+00
     0.23680       0.32363  0.16073542871285E+00
     0.23680       0.33153  0.67396627999024E-01
     0.23680       0.33942  -.25498612676990E-02
     0.23680       0.34731  -.54361681903726E-01
     0.23680       0.35521  -.92184564385217E-01
     0.23680       0.36310  -.11927621873243E+00
     0.23680       0.37099  -.13818788131097E+00
     0.23680       0.37889  -.15091053210120E+00
     0.23680       0.38678  -.15899203513147E+00
     0.23680       0.39467  -.16363060057195E+00
     0.23680       0.40257  -.16574912655747E+00
     0.23680       0.41046  -.16605420519586E+00
     0.23680       0.41835  -.16508289330317E+00
     0.23680       0.42625  -.16323976011899E+00
     0.23680       0.43414  -.16082622844353E+00
     0.23680       0.44203  -.15806381463359E+00
     0.23680       0.44993  -.15511253709751E+00
     0.23680       0.45782  -.15208549223137E+00
     0.23680       0.46571  -.14906038127708E+00
     0.23680       0.47361  -.14608860214543E+00
     0.23680       0.48150  -.14320238846496E+00
     0.23680       0.48939  -.14042037657427E+00
     0.23680       0.49729  -.13775190344197E+00
     0.23680       0.50518  -.13520027913230E+00
     0.23680       0.51308  -.13276523194779E+00
     0.23680       0.52097  -.13044468917314E+00
     0.23680       0.52886  -.12823602861827E+00
     0.23680       0.53676  -.12613691381313E+00
     0.23680       0.54465  -.12414580722490E+00
     0.23680       0.55254  -.12226224019716E+00
     0.23680       0.56044  -.12048690476067E+00
     0.23680       0.56833  -.11882162060048E+00
     0.23680       0.57622  -.11726922002733E+00
     0.23680       0.58412  -.11583338464568E+00
     0.23680       0.59201  -.11451845944438E+00
     0.23680       0.59990  -.11332926319743E+00
     0.23680       0.60780  -.11227090828621E+00
     0.23680       0.61569  -.11134863827104E+00
     0.23680       0.62358  -.11056768766015E+00
     0.23680       0.63148  -.10993316524989E+00
     0.23680       0.63937  -.10944996002826E+00
     0.23680       0.64726  -.10912266682639E+00
     0.23680       0.65516  -.10895552755126E+00
     0.23680       0.66305  -.10895238281685E+00
     0.23680       0.67094  -.10911662799772E+00
     0.23680       0.67884  -.10945116704982E+00
     0.23680       0.68673  -.10995835677773E+00
     0.23680       0.69463  -.11063993348003E+00
     0.23680       0.70252  -.11149691298828E+00
     0.23680       0.71041  -.11252945394650E+00
     0.23680       0.71831  -.11373667268130E+00
     0.23680       0.72620  -.11511639611761E+00
     0.23680       0.73409  -.11666483683956E+00
     0.23680       0.74199  -.11837617153343E+00
     0.23680       0.74988  -.12024200065197E+00
     0.23680       0.75777  -.12225066321238E+00
     0.23680       0.76567  -.12438637623695E+00
     0.23680       0.77356  -.12662816359145E+00
     0.23680       0.78145  -.12894853409592E+00
     0.23680       0.78935  -.13131186414211E+00
     0.23680       0.79724  -.13367243620241E+00
     0.23680       0.80513  -.13597208235174E+00
     0.23680       0.81303  -.13813738234860E+00
     0.23680       0.82092  -.14007637040774E+00
     0.23680       0.82881  -.14167471544700E+00
     0.23680       0.83671  -.14279135868082E+00
     0.23680       0.84460  -.14325362279446E+00
     0.23680       0.85249  -.14285185178797E+00
     0.23680       0.86039  -.14133370332824E+00
     0.23680       0.86828  -.13839829930535E+00
     0.23680       0.87617  -.13369054767485E+00
     0.23680       0.88407  -.12679608029735E+00
     0.23680       0.89196  -.11723740511684E+00
     0.23680       0.89986  -.10447203983978E+00
     0.23680       0.90775  -.87893565004993E-01
     0.23680       0.91564  -.66836685239900E-01
     0.23680       0.92354  -.40587486719538E-01
     0.23680       0.93143  -.84000836678567E-02
     0.23680       0.93932  0.30479295301451E-01
     0.23680       0.94722  0.76780077251762E-01
     0.23680       0.95511  0.13116687535618E+00
     0.23680       0.96300  0.19419159218680E+00
     0.23680       0.97090  0.26624012461985E+00
     0.23680       0.97879  0.34747717618003E+00
     0.23680       0.98668  0.43779430043866E+00
     0.23680       0.99458  0.53676785329044E+00
     0.23680       1.00247  0.64363473978179E+00
     0.23680       1.01036  0.75729437240869E+00
     0.23680       1.01826  0.87634479527704E+00
     0.23680       1.02615  0.99915925372595E+00
     0.23680       1.03404  0.11240065763448E+01
     0.23680       1.04194  0.12492148278386E+01
     0.23680       1.04983  0.13733733191887E+01
     0.23680       1.05772  0.14955639931650E+01
     0.23680       1.06562  0.16156103029759E+01
     0.23680       1.07351  0.17343307362702E+01
     0.23680       1.08141  0.18537855708746E+01
     0.23680       1.08930  0.19775092916184E+01
     0.23680       1.09719  0.21107268412437E+01
     0.23680       1.10509  0.22605585440047E+01
     0.23680       1.11298  0.24362248141480E+01
     0.23680       1.12087  0.26492661718597E+01
     0.23680       1.12877  0.29137951647738E+01
     0.23680       1.13666  0.32467931210728E+01
     0.23680       1.14455  0.36684547648920E+01
     0.23680       1.15245  0.42025656736751E+01
     0.23680       1.16034  0.48768681944347E+01
     0.23680       1.16823  0.57233251132361E+01
     0.23680       1.17613  0.67781169724280E+01
     0.23680       1.18402  0.80810908315257E+01
     0.23680       1.19191  0.96741856645976E+01
     0.23680       1.19981  0.11598043288737E+02
     0.23680       1.20770  0.13885494338985E+02
     0.23680       1.21559  0.16549761623984E+02
     0.23680       1.22349  0.19563860381111E+02
     0.23680       1.23138  0.40000000000000E+11
     0.23680       1.23927  0.40000000000000E+11
     0.23680       1.24717  0.40000000000000E+11
     0.23680       1.25506  0.40000000000000E+11
     0.23680       1.26295  0.40000000000000E+11
     0.23680       1.27085  0.40000000000000E+11
     0.23680       1.27874  0.40000000000000E+11
     0.23680       1.28664  0.40000000000000E+11
     0.23680       1.29453  0.40000000000000E+11
     0.23680       1.30242  0.40000000000000E+11
     0.23680       1.31032  0.40000000000000E+11
     0.23680       1.31821  0.40000000000000E+11
     0.23680       1.32610  0.40000000000000E+11
     0.23680       1.33400  0.40000000000000E+11
     0.23680       1.34189  0.40000000000000E+11
     0.23680       1.34978  0.40000000000000E+11
     0.23680       1.35768  0.40000000000000E+11
     0.23680       1.36557  0.40000000000000E+11
     0.23680       1.37346  0.40000000000000E+11
     0.23680       1.38136  0.40000000000000E+11
     0.23680       1.38925  0.40000000000000E+11
     0.23680       1.39714  0.40000000000000E+11
     0.23680       1.40504  0.40000000000000E+11
     0.23680       1.41293  0.40000000000000E+11
     0.23680       1.42082  0.40000000000000E+11
     0.23680       1.42872  0.40000000000000E+11
     0.23680       1.43661  0.40000000000000E+11
     0.23680       1.44450  0.40000000000000E+11
     0.23680       1.45240  0.40000000000000E+11
     0.23680       1.46029  0.29261382846295E+02
     0.23680       1.46818  0.27093332544614E+02
     0.23680       1.47608  0.25406179707883E+02
     0.23680       1.48397  0.24232344745896E+02
     0.23680       1.49187  0.23584290843772E+02
     0.23680       1.49976  0.23465969999727E+02
     0.23680       1.50765  0.23878385299025E+02
     0.23680       1.51555  0.24821075423837E+02
     0.23680       1.52344  0.26290095647961E+02
     0.23680       1.53133  0.28271974008387E+02
     0.23680       1.53923  0.30731901799807E+02
     0.23680       1.54712  0.40000000000000E+11
     0.23680       1.55501  0.40000000000000E+11
     0.23680       1.56291  0.40000000000000E+11
     0.23680       1.57080  0.40000000000000E+11
     0.24470       0.00000  0.40000000000000E+11
     0.24470       0.00789  0.40000000000000E+11
     0.24470       0.01579  0.40000000000000E+11
     0.24470       0.02368  0.40000000000000E+11
     0.24470       0.03157  0.40000000000000E+11
     0.24470       0.03947  0.40000000000000E+11
     0.24470       0.04736  0.40000000000000E+11
     0.24470       0.05525  0.40000000000000E+11
     0.24470       0.06315  0.40000000000000E+11
     0.24470       0.07104  0.40000000000000E+11
     0.24470       0.07893  0.40000000000000E+11
     0.24470       0.08683  0.40000000000000E+11
     0.24470       0.09472  0.40000000000000E+11
     0.24470       0.10262  0.40000000000000E+11
     0.24470       0.11051  0.40000000000000E+11
     0.24470       0.11840  0.40000000000000E+11
     0.24470       0.12630  0.40000000000000E+11
     0.24470       0.13419  0.40000000000000E+11
     0.24470       0.14208  0.40000000000000E+11
     0.24470       0.14998  0.40000000000000E+11
     0.24470       0.15787  0.40000000000000E+11
     0.24470       0.16576  0.40000000000000E+11
     0.24470       0.17366  0.40000000000000E+11
     0.24470       0.18155  0.40000000000000E+11
     0.24470       0.18944  0.40000000000000E+11
     0.24470       0.19734  0.15244709310397E+02
     0.24470       0.20523  0.12530509187654E+02
     0.24470       0.21312  0.10150418695349E+02
     0.24470       0.22102  0.81249054705129E+01
     0.24470       0.22891  0.64367600516431E+01
     0.24470       0.23680  0.50511951513375E+01
     0.24470       0.24470  0.39272774727716E+01
     0.24470       0.25259  0.30241300986707E+01
     0.24470       0.26048  0.23040402471291E+01
     0.24470       0.26838  0.17337795447032E+01
     0.24470       0.27627  0.12849272590672E+01
     0.24470       0.28416  0.93366792595084E+00
     0.24470       0.29206  0.66033953077868E+00
     0.24470       0.29995  0.44888984868735E+00
     0.24470       0.30785  0.28632726651776E+00
     0.24470       0.31574  0.16221012212741E+00
     0.24470       0.32363  0.68193995329936E-01
     0.24470       0.33153  -.23574987685357E-02
     0.24470       0.33942  -.54700316350784E-01
     0.24470       0.34731  -.92981545395709E-01
     0.24470       0.35521  -.12046192920638E+00
     0.24470       0.36310  -.13969659280774E+00
     0.24470       0.37099  -.15268080073470E+00
     0.24470       0.37889  -.16096686387868E+00
     0.24470       0.38678  -.16575749885540E+00
     0.24470       0.39467  -.16798013348485E+00
     0.24470       0.40257  -.16834590145881E+00
     0.24470       0.41046  -.16739640248023E+00
     0.24470       0.41835  -.16554072817828E+00
     0.24470       0.42625  -.16308476670945E+00
     0.24470       0.43414  -.16025439326929E+00
     0.24470       0.44203  -.15721382085242E+00
     0.24470       0.44993  -.15408011601771E+00
     0.24470       0.45782  -.15093466882030E+00
     0.24470       0.46571  -.14783223570777E+00
     0.24470       0.47361  -.14480804105682E+00
     0.24470       0.48150  -.14188332001825E+00
     0.24470       0.48939  -.13906960622284E+00
     0.24470       0.49729  -.13637200736612E+00
     0.24470       0.50518  -.13379166531820E+00
     0.24470       0.51308  -.13132756161077E+00
     0.24470       0.52097  -.12897780112621E+00
     0.24470       0.52886  -.12674048440704E+00
     0.24470       0.53676  -.12461426065213E+00
     0.24470       0.54465  -.12259863805961E+00
     0.24470       0.55254  -.12069411497226E+00
     0.24470       0.56044  -.11890218380034E+00
     0.24470       0.56833  -.11722524964486E+00
     0.24470       0.57622  -.11566649674803E+00
     0.24470       0.58412  -.11422972825091E+00
     0.24470       0.59201  -.11291919816727E+00
     0.24470       0.59990  -.11173944892242E+00
     0.24470       0.60780  -.11069516318847E+00
     0.24470       0.61569  -.10979103499017E+00
     0.24470       0.62358  -.10903166206835E+00
     0.24470       0.63148  -.10842145916728E+00
     0.24470       0.63937  -.10796459015238E+00
     0.24470       0.64726  -.10766491555260E+00
     0.24470       0.65516  -.10752595115315E+00
     0.24470       0.66305  -.10755083253124E+00
     0.24470       0.67094  -.10774227983492E+00
     0.24470       0.67884  -.10810255656028E+00
     0.24470       0.68673  -.10863341550129E+00
     0.24470       0.69463  -.10933602435251E+00
     0.24470       0.70252  -.11021086256482E+00
     0.24470       0.71041  -.11125757992387E+00
     0.24470       0.71831  -.11247480587916E+00
     0.24470       0.72620  -.11385989684856E+00
     0.24470       0.73409  -.11540860651521E+00
     0.24470       0.74199  -.11711466149988E+00
     0.24470       0.74988  -.11896922173022E+00
     0.24470       0.75777  -.12096020137810E+00
     0.24470       0.76567  -.12307142249050E+00
     0.24470       0.77356  -.12528156956697E+00
     0.24470       0.78145  -.12756290961546E+00
     0.24470       0.78935  -.12987973906672E+00
     0.24470       0.79724  -.13218651695193E+00
     0.24470       0.80513  -.13442564378611E+00
     0.24470       0.81303  -.13652484877447E+00
     0.24470       0.82092  -.13839415572113E+00
     0.24470       0.82881  -.13992241217396E+00
     0.24470       0.83671  -.14097338905091E+00
     0.24470       0.84460  -.14138149171286E+00
     0.24470       0.85249  -.14094717078149E+00
     0.24470       0.86039  -.13943218442113E+00
     0.24470       0.86828  -.13655494521057E+00
     0.24470       0.87617  -.13198628477822E+00
     0.24470       0.88407  -.12534608654981E+00
     0.24470       0.89196  -.11620136638815E+00
     0.24470       0.89986  -.10406651296519E+00
     0.24470       0.90775  -.88406518531174E-01
     0.24470       0.91564  -.68644112963820E-01
     0.24470       0.92354  -.44171728069807E-01
     0.24470       0.93143  -.14369126046359E-01
     0.24470       0.93932  0.21372718054329E-01
     0.24470       0.94722  0.63621328183525E-01
     0.24470       0.95511  0.11286654742147E+00
     0.24470       0.96300  0.16947988448772E+00
     0.24470       0.97090  0.23367192150479E+00
     0.24470       0.97879  0.30545156963818E+00
     0.24470       0.98668  0.38459220711956E+00
     0.24470       0.99458  0.47061077908895E+00
     0.24470       1.00247  0.56276653933582E+00
     0.24470       1.01036  0.66008602560524E+00
     0.24470       1.01826  0.76141989274739E+00
     0.24470       1.02615  0.86553531520268E+00
     0.24470       1.03404  0.97124493056948E+00
     0.24470       1.04194  0.10775700637650E+01
     0.24470       1.04983  0.11839327770116E+01
     0.24470       1.05772  0.12903687798622E+01
     0.24470       1.06562  0.13977520325693E+01
     0.24470       1.07351  0.15080224368055E+01
     0.24470       1.08141  0.16244104663892E+01
     0.24470       1.08930  0.17516566846218E+01
     0.24470       1.09719  0.18962291572699E+01
     0.24470       1.10509  0.20665468009236E+01
     0.24470       1.11298  0.22732204898583E+01
     0.24470       1.12087  0.25293249642653E+01
     0.24470       1.12877  0.28507118670592E+01
     0.24470       1.13666  0.32563660591725E+01
     0.24470       1.14455  0.37687917170168E+01
     0.24470       1.15245  0.44143884641812E+01
     0.24470       1.16034  0.52237355744387E+01
     0.24470       1.16823  0.62316348031296E+01
     0.24470       1.17613  0.74766537610043E+01
     0.24470       1.18402  0.89997353857435E+01
     0.24470       1.19191  0.10841151646213E+02
     0.24470       1.19981  0.13034612034669E+02
     0.24470       1.20770  0.15596582821188E+02
     0.24470       1.21559  0.18507674169271E+02
     0.24470       1.22349  0.40000000000000E+11
     0.24470       1.23138  0.40000000000000E+11
     0.24470       1.23927  0.40000000000000E+11
     0.24470       1.24717  0.40000000000000E+11
     0.24470       1.25506  0.40000000000000E+11
     0.24470       1.26295  0.40000000000000E+11
     0.24470       1.27085  0.40000000000000E+11
     0.24470       1.27874  0.40000000000000E+11
     0.24470       1.28664  0.40000000000000E+11
     0.24470       1.29453  0.40000000000000E+11
     0.24470       1.30242  0.40000000000000E+11
     0.24470       1.31032  0.40000000000000E+11
     0.24470       1.31821  0.40000000000000E+11
     0.24470       1.32610  0.40000000000000E+11
     0.24470       1.33400  0.40000000000000E+11
     0.24470       1.34189  0.40000000000000E+11
     0.24470       1.34978  0.40000000000000E+11
     0.24470       1.35768  0.40000000000000E+11
     0.24470       1.36557  0.40000000000000E+11
     0.24470       1.37346  0.40000000000000E+11
     0.24470       1.38136  0.40000000000000E+11
     0.24470       1.38925  0.40000000000000E+11
     0.24470       1.39714  0.40000000000000E+11
     0.24470       1.40504  0.40000000000000E+11
     0.24470       1.41293  0.40000000000000E+11
     0.24470       1.42082  0.40000000000000E+11
     0.24470       1.42872  0.40000000000000E+11
     0.24470       1.43661  0.40000000000000E+11
     0.24470       1.44450  0.40000000000000E+11
     0.24470       1.45240  0.28302892260469E+02
     0.24470       1.46029  0.26150664545606E+02
     0.24470       1.46818  0.24465768564621E+02
     0.24470       1.47608  0.23279589533616E+02
     0.24470       1.48397  0.22603941904897E+02
     0.24470       1.49187  0.22442356416224E+02
     0.24470       1.49976  0.22795676097548E+02
     0.24470       1.50765  0.23663721471363E+02
     0.24470       1.51555  0.25043630179499E+02
     0.24470       1.52344  0.26924457275252E+02
     0.24470       1.53133  0.29276510236942E+02
     0.24470       1.53923  0.32032447414357E+02
     0.24470       1.54712  0.40000000000000E+11
     0.24470       1.55501  0.40000000000000E+11
     0.24470       1.56291  0.40000000000000E+11
     0.24470       1.57080  0.40000000000000E+11
     0.25259       0.00000  0.40000000000000E+11
     0.25259       0.00789  0.40000000000000E+11
     0.25259       0.01579  0.40000000000000E+11
     0.25259       0.02368  0.40000000000000E+11
     0.25259       0.03157  0.40000000000000E+11
     0.25259       0.03947  0.40000000000000E+11
     0.25259       0.04736  0.40000000000000E+11
     0.25259       0.05525  0.40000000000000E+11
     0.25259       0.06315  0.40000000000000E+11
     0.25259       0.07104  0.40000000000000E+11
     0.25259       0.07893  0.40000000000000E+11
     0.25259       0.08683  0.40000000000000E+11
     0.25259       0.09472  0.40000000000000E+11
     0.25259       0.10262  0.40000000000000E+11
     0.25259       0.11051  0.40000000000000E+11
     0.25259       0.11840  0.40000000000000E+11
     0.25259       0.12630  0.40000000000000E+11
     0.25259       0.13419  0.40000000000000E+11
     0.25259       0.14208  0.40000000000000E+11
     0.25259       0.14998  0.40000000000000E+11
     0.25259       0.15787  0.40000000000000E+11
     0.25259       0.16576  0.40000000000000E+11
     0.25259       0.17366  0.40000000000000E+11
     0.25259       0.18155  0.40000000000000E+11
     0.25259       0.18944  0.15147494528815E+02
     0.25259       0.19734  0.12461856691308E+02
     0.25259       0.20523  0.10104457344986E+02
     0.25259       0.21312  0.80958698329765E+01
     0.25259       0.22102  0.64197788516832E+01
     0.25259       0.22891  0.50424558202065E+01
     0.25259       0.23680  0.39239358857367E+01
     0.25259       0.24470  0.30241378092577E+01
     0.25259       0.25259  0.23059648540815E+01
     0.25259       0.26048  0.17366475202480E+01
     0.25259       0.26838  0.12880972614783E+01
     0.25259       0.27627  0.93673351217328E+00
     0.25259       0.28416  0.66305687137326E+00
     0.25259       0.29206  0.45112536083940E+00
     0.25259       0.29995  0.28802048353962E+00
     0.25259       0.30785  0.16334788554692E+00
     0.25259       0.31574  0.68792865607306E-01
     0.25259       0.32363  -.22629931642556E-02
     0.25259       0.33153  -.55065372458292E-01
     0.25259       0.33942  -.93756026739070E-01
     0.25259       0.34731  -.12159349047097E+00
     0.25259       0.35521  -.14113264413424E+00
     0.25259       0.36310  -.15436975770494E+00
     0.25259       0.37099  -.16285897484811E+00
     0.25259       0.37889  -.16780543014365E+00
     0.25259       0.38678  -.17013941537641E+00
     0.25259       0.39467  -.17057528622898E+00
     0.25259       0.40257  -.16965815345385E+00
     0.25259       0.41046  -.16780084099654E+00
     0.25259       0.41835  -.16531311629010E+00
     0.25259       0.42625  -.16242479895848E+00
     0.25259       0.43414  -.15930402525222E+00
     0.25259       0.44203  -.15607167784572E+00
     0.25259       0.44993  -.15281277541371E+00
     0.25259       0.45782  -.14958544542813E+00
     0.25259       0.46571  -.14642796930994E+00
     0.25259       0.47361  -.14336428464369E+00
     0.25259       0.48150  -.14040824863761E+00
     0.25259       0.48939  -.13756690524572E+00
     0.25259       0.49729  -.13484295103122E+00
     0.25259       0.50518  -.13223655839779E+00
     0.25259       0.51308  -.12974668642348E+00
     0.25259       0.52097  -.12737198702437E+00
     0.25259       0.52886  -.12511139592979E+00
     0.25259       0.53676  -.12296448280583E+00
     0.25259       0.54465  -.12093162201603E+00
     0.25259       0.55254  -.11901403443304E+00
     0.25259       0.56044  -.11721374107662E+00
     0.25259       0.56833  -.11553346094970E+00
     0.25259       0.57622  -.11397647814800E+00
     0.25259       0.58412  -.11254649704784E+00
     0.25259       0.59201  -.11124749905941E+00
     0.25259       0.59990  -.11008361000452E+00
     0.25259       0.60780  -.10905898356083E+00
     0.25259       0.61569  -.10817770332724E+00
     0.25259       0.62358  -.10744370381260E+00
     0.25259       0.63148  -.10686070893640E+00
     0.25259       0.63937  -.10643218535541E+00
     0.25259       0.64726  -.10616130699422E+00
     0.25259       0.65516  -.10605092646986E+00
     0.25259       0.66305  -.10610354856716E+00
     0.25259       0.67094  -.10632130046547E+00
     0.25259       0.67884  -.10670589295984E+00
     0.25259       0.68673  -.10725856639402E+00
     0.25259       0.69463  -.10798001436630E+00
     0.25259       0.70252  -.10887027742427E+00
     0.25259       0.71041  -.10992859788258E+00
     0.25259       0.71831  -.11115322553160E+00
     0.25259       0.72620  -.11254116232304E+00
     0.25259       0.73409  -.11408783209535E+00
     0.25259       0.74199  -.11578665903783E+00
     0.25259       0.74988  -.11762853591081E+00
     0.25259       0.75777  -.11960116010927E+00
     0.25259       0.76567  -.12168821260347E+00
     0.25259       0.77356  -.12386835182073E+00
     0.25259       0.78145  -.12611399196180E+00
     0.25259       0.78935  -.12838983352928E+00
     0.25259       0.79724  -.13065111361886E+00
     0.25259       0.80513  -.13284154563309E+00
     0.25259       0.81303  -.13489092361994E+00
     0.25259       0.82092  -.13671237678240E+00
     0.25259       0.82881  -.13819927648773E+00
     0.25259       0.83671  -.13922182318982E+00
     0.25259       0.84460  -.13962337604818E+00
     0.25259       0.85249  -.13921663558141E+00
     0.25259       0.86039  -.13777985091988E+00
     0.25259       0.86828  -.13505329870703E+00
     0.25259       0.87617  -.13073636944425E+00
     0.25259       0.88407  -.12448569563388E+00
     0.25259       0.89196  -.11591485750856E+00
     0.25259       0.89986  -.10459629492436E+00
     0.25259       0.90775  -.90066121053154E-01
     0.25259       0.91564  -.71832551659225E-01
     0.25259       0.92354  -.49388604033613E-01
     0.25259       0.93143  -.22229549127762E-01
     0.25259       0.93932  0.10124714143841E-01
     0.25259       0.94722  0.48102679331308E-01
     0.25259       0.95511  0.92050634233009E-01
     0.25259       0.96300  0.14220027147476E+00
     0.25259       0.97090  0.19863729831951E+00
     0.25259       0.97879  0.26127482822857E+00
     0.25259       0.98668  0.32983621936281E+00
     0.25259       0.99458  0.40385262450262E+00
     0.25259       1.00247  0.48268064783046E+00
     0.25259       1.01036  0.56554500984817E+00
     0.25259       1.01826  0.65160992264510E+00
     0.25259       1.02615  0.74008101897326E+00
     0.25259       1.03404  0.83033736160637E+00
     0.25259       1.04194  0.92209064072262E+00
     0.25259       1.04983  0.10155666133945E+01
     0.25259       1.05772  0.11117026406908E+01
     0.25259       1.06562  0.12123552327586E+01
     0.25259       1.07351  0.13205130114491E+01
     0.25259       1.08141  0.14405133402447E+01
     0.25259       1.08930  0.15782646200374E+01
     0.25259       1.09719  0.17414801685283E+01
     0.25259       1.10509  0.19399327129309E+01
     0.25259       1.11298  0.21857396858156E+01
     0.25259       1.12087  0.24936874374575E+01
     0.25259       1.12877  0.28815956540231E+01
     0.25259       1.13666  0.33707096900306E+01
     0.25259       1.14455  0.39860851315083E+01
     0.25259       1.15245  0.47568906704542E+01
     0.25259       1.16034  0.57164937960834E+01
     0.25259       1.16823  0.69020946486992E+01
     0.25259       1.17613  0.83535131782733E+01
     0.25259       1.18402  0.10110475693331E+02
     0.25259       1.19191  0.12207329566158E+02
     0.25259       1.19981  0.14663449113154E+02
     0.25259       1.20770  0.17466552281422E+02
     0.25259       1.21559  0.40000000000000E+11
     0.25259       1.22349  0.40000000000000E+11
     0.25259       1.23138  0.40000000000000E+11
     0.25259       1.23927  0.40000000000000E+11
     0.25259       1.24717  0.40000000000000E+11
     0.25259       1.25506  0.40000000000000E+11
     0.25259       1.26295  0.40000000000000E+11
     0.25259       1.27085  0.40000000000000E+11
     0.25259       1.27874  0.40000000000000E+11
     0.25259       1.28664  0.40000000000000E+11
     0.25259       1.29453  0.40000000000000E+11
     0.25259       1.30242  0.40000000000000E+11
     0.25259       1.31032  0.40000000000000E+11
     0.25259       1.31821  0.40000000000000E+11
     0.25259       1.32610  0.40000000000000E+11
     0.25259       1.33400  0.40000000000000E+11
     0.25259       1.34189  0.40000000000000E+11
     0.25259       1.34978  0.40000000000000E+11
     0.25259       1.35768  0.40000000000000E+11
     0.25259       1.36557  0.40000000000000E+11
     0.25259       1.37346  0.40000000000000E+11
     0.25259       1.38136  0.40000000000000E+11
     0.25259       1.38925  0.40000000000000E+11
     0.25259       1.39714  0.40000000000000E+11
     0.25259       1.40504  0.40000000000000E+11
     0.25259       1.41293  0.40000000000000E+11
     0.25259       1.42082  0.40000000000000E+11
     0.25259       1.42872  0.40000000000000E+11
     0.25259       1.43661  0.29847724877569E+02
     0.25259       1.44450  0.27329957177127E+02
     0.25259       1.45240  0.25196544113147E+02
     0.25259       1.46029  0.23516459817251E+02
     0.25259       1.46818  0.22319919188341E+02
     0.25259       1.47608  0.21618030969002E+02
     0.25259       1.48397  0.21413867416111E+02
     0.25259       1.49187  0.21708062449330E+02
     0.25259       1.49976  0.22500638632634E+02
     0.25259       1.50765  0.23789690417432E+02
     0.25259       1.51555  0.25566610381149E+02
     0.25259       1.52344  0.27806538265388E+02
     0.25259       1.53133  0.30451435493259E+02
     0.25259       1.53923  0.40000000000000E+11
     0.25259       1.54712  0.40000000000000E+11
     0.25259       1.55501  0.40000000000000E+11
     0.25259       1.56291  0.40000000000000E+11
     0.25259       1.57080  0.40000000000000E+11
     0.26048       0.00000  0.40000000000000E+11
     0.26048       0.00789  0.40000000000000E+11
     0.26048       0.01579  0.40000000000000E+11
     0.26048       0.02368  0.40000000000000E+11
     0.26048       0.03157  0.40000000000000E+11
     0.26048       0.03947  0.40000000000000E+11
     0.26048       0.04736  0.40000000000000E+11
     0.26048       0.05525  0.40000000000000E+11
     0.26048       0.06315  0.40000000000000E+11
     0.26048       0.07104  0.40000000000000E+11
     0.26048       0.07893  0.40000000000000E+11
     0.26048       0.08683  0.40000000000000E+11
     0.26048       0.09472  0.40000000000000E+11
     0.26048       0.10262  0.40000000000000E+11
     0.26048       0.11051  0.40000000000000E+11
     0.26048       0.11840  0.40000000000000E+11
     0.26048       0.12630  0.40000000000000E+11
     0.26048       0.13419  0.40000000000000E+11
     0.26048       0.14208  0.40000000000000E+11
     0.26048       0.14998  0.40000000000000E+11
     0.26048       0.15787  0.40000000000000E+11
     0.26048       0.16576  0.40000000000000E+11
     0.26048       0.17366  0.40000000000000E+11
     0.26048       0.18155  0.15022747320363E+02
     0.26048       0.18944  0.12370482659740E+02
     0.26048       0.19734  0.10040201751871E+02
     0.26048       0.20523  0.80523582063123E+01
     0.26048       0.21312  0.63914904083454E+01
     0.26048       0.22102  0.50249749482457E+01
     0.26048       0.22891  0.39138959354817E+01
     0.26048       0.23680  0.30190553878961E+01
     0.26048       0.24470  0.23040545697718E+01
     0.26048       0.25259  0.17366541323037E+01
     0.26048       0.26048  0.12891571410405E+01
     0.26048       0.26838  0.93826616379591E+00
     0.26048       0.27627  0.66468286643002E+00
     0.26048       0.28416  0.45260579353739E+00
     0.26048       0.29206  0.28921319857630E+00
     0.26048       0.29995  0.16417638286013E+00
     0.26048       0.30785  0.69224564676903E-01
     0.26048       0.31574  -.22317184499013E-02
     0.26048       0.32363  -.55419356744337E-01
     0.26048       0.33153  -.94468139397762E-01
     0.26048       0.33942  -.12262919471746E+00
     0.26048       0.34731  -.14245305330548E+00
     0.26048       0.35521  -.15593372088614E+00
     0.26048       0.36310  -.16462455050948E+00
     0.26048       0.37099  -.16973097922992E+00
     0.26048       0.37889  -.17218445449534E+00
     0.26048       0.38678  -.17270117921594E+00
     0.26048       0.39467  -.17182867909719E+00
     0.26048       0.40257  -.16998265065439E+00
     0.26048       0.41046  -.16747608297929E+00
     0.26048       0.41835  -.16454225549686E+00
     0.26048       0.42625  -.16135289014576E+00
     0.26048       0.43414  -.15803247145459E+00
     0.26048       0.44203  -.15466953374206E+00
     0.26048       0.44993  -.15132554344563E+00
     0.26048       0.45782  -.14804186928658E+00
     0.26048       0.46571  -.14484522719890E+00
     0.26048       0.47361  -.14175190499937E+00
     0.26048       0.48150  -.13877100871092E+00
     0.26048       0.48939  -.13590692406369E+00
     0.26048       0.49729  -.13316114949770E+00
     0.26048       0.50518  -.13053362816036E+00
     0.26048       0.51308  -.12802368372505E+00
     0.26048       0.52097  -.12563064668325E+00
     0.26048       0.52886  -.12335424286096E+00
     0.26048       0.53676  -.12119480342052E+00
     0.26048       0.54465  -.11915334495273E+00
     0.26048       0.55254  -.11723155906179E+00
     0.26048       0.56044  -.11543174286305E+00
     0.26048       0.56833  -.11375669489864E+00
     0.26048       0.57622  -.11220959503381E+00
     0.26048       0.58412  -.11079388185126E+00
     0.26048       0.59201  -.10951313684420E+00
     0.26048       0.59990  -.10837098125257E+00
     0.26048       0.60780  -.10737098861243E+00
     0.26048       0.61569  -.10651661391422E+00
     0.26048       0.62358  -.10581113860272E+00
     0.26048       0.63148  -.10525762941064E+00
     0.26048       0.63937  -.10485890811038E+00
     0.26048       0.64726  -.10461752860891E+00
     0.26048       0.65516  -.10453575732036E+00
     0.26048       0.66305  -.10461555235406E+00
     0.26048       0.67094  -.10485853668804E+00
     0.26048       0.67884  -.10526596009698E+00
     0.26048       0.68673  -.10583864411514E+00
     0.26048       0.69463  -.10657690369119E+00
     0.26048       0.70252  -.10748043838768E+00
     0.26048       0.71041  -.10854818495740E+00
     0.26048       0.71831  -.10977812186036E+00
     0.26048       0.72620  -.11116701475011E+00
     0.26048       0.73409  -.11271009014937E+00
     0.26048       0.74199  -.11440062247060E+00
     0.26048       0.74988  -.11622941726341E+00
     0.26048       0.75777  -.11818417117889E+00
     0.26048       0.76567  -.12024868678531E+00
     0.26048       0.77356  -.12240191828099E+00
     0.26048       0.78145  -.12461682267140E+00
     0.26048       0.78935  -.12685899057956E+00
     0.26048       0.79724  -.12908503217831E+00
     0.26048       0.80513  -.13124069759236E+00
     0.26048       0.81303  -.13325871854500E+00
     0.26048       0.82092  -.13505637025329E+00
     0.26048       0.82881  -.13653277101122E+00
     0.26048       0.83671  -.13756596304915E+00
     0.26048       0.84460  -.13800985356936E+00
     0.26048       0.85249  -.13769114049593E+00
     0.26048       0.86039  -.13640640395359E+00
     0.26048       0.86828  -.13391961117276E+00
     0.26048       0.87617  -.12996035698696E+00
     0.26048       0.88407  -.12422323938239E+00
     0.26048       0.89196  -.11636884134540E+00
     0.26048       0.89986  -.10602684410036E+00
     0.26048       0.90775  -.92801815742898E-01
     0.26048       0.91564  -.76282181839997E-01
     0.26048       0.92354  -.56052766082721E-01
     0.26048       0.93143  -.31711064051780E-01
     0.26048       0.93932  -.28870595795774E-02
     0.26048       0.94722  0.30734101379381E-01
     0.26048       0.95511  0.69387895341162E-01
     0.26048       0.96300  0.11320671773149E+00
     0.26048       0.97090  0.16219952716371E+00
     0.26048       0.97879  0.21623840627523E+00
     0.26048       0.98668  0.27505616701373E+00
     0.26048       0.99458  0.33825937673655E+00
     0.26048       1.00247  0.40536099450900E+00
     0.26048       1.01036  0.47583610641278E+00
     0.26048       1.01826  0.54920303901084E+00
     0.26048       1.02615  0.62513052617882E+00
     0.26048       1.03404  0.70356983900076E+00
     0.26048       1.04194  0.78490918976179E+00
     0.26048       1.04983  0.87014665872639E+00
     0.26048       1.05772  0.96107769623052E+00
     0.26048       1.06562  0.10604941224322E+01
     0.26048       1.07351  0.11723934735695E+01
     0.26048       1.08141  0.13022002602539E+01
     0.26048       1.08930  0.14570036786485E+01
     0.26048       1.09719  0.16458187791369E+01
     0.26048       1.10509  0.18798790768289E+01
     0.26048       1.11298  0.21729669148788E+01
     0.26048       1.12087  0.25417821199321E+01
     0.26048       1.12877  0.30063376672856E+01
     0.26048       1.13666  0.35903502826285E+01
     0.26048       1.14455  0.43215594692428E+01
     0.26048       1.15245  0.52318526613574E+01
     0.26048       1.16034  0.63569843943929E+01
     0.26048       1.16823  0.77355330020366E+01
     0.26048       1.17613  0.94065067617910E+01
     0.26048       1.18402  0.11404642177530E+02
     0.26048       1.19191  0.13751855305109E+02
     0.26048       1.19981  0.16442408736883E+02
     0.26048       1.20770  0.40000000000000E+11
     0.26048       1.21559  0.40000000000000E+11
     0.26048       1.22349  0.40000000000000E+11
     0.26048       1.23138  0.40000000000000E+11
     0.26048       1.23927  0.40000000000000E+11
     0.26048       1.24717  0.40000000000000E+11
     0.26048       1.25506  0.40000000000000E+11
     0.26048       1.26295  0.40000000000000E+11
     0.26048       1.27085  0.40000000000000E+11
     0.26048       1.27874  0.40000000000000E+11
     0.26048       1.28664  0.40000000000000E+11
     0.26048       1.29453  0.40000000000000E+11
     0.26048       1.30242  0.40000000000000E+11
     0.26048       1.31032  0.40000000000000E+11
     0.26048       1.31821  0.40000000000000E+11
     0.26048       1.32610  0.40000000000000E+11
     0.26048       1.33400  0.40000000000000E+11
     0.26048       1.34189  0.40000000000000E+11
     0.26048       1.34978  0.40000000000000E+11
     0.26048       1.35768  0.40000000000000E+11
     0.26048       1.36557  0.40000000000000E+11
     0.26048       1.37346  0.40000000000000E+11
     0.26048       1.38136  0.40000000000000E+11
     0.26048       1.38925  0.40000000000000E+11
     0.26048       1.39714  0.40000000000000E+11
     0.26048       1.40504  0.40000000000000E+11
     0.26048       1.41293  0.40000000000000E+11
     0.26048       1.42082  0.40000000000000E+11
     0.26048       1.42872  0.28829752615590E+02
     0.26048       1.43661  0.26345868895228E+02
     0.26048       1.44450  0.24234476586042E+02
     0.26048       1.45240  0.22562005583961E+02
     0.26048       1.46029  0.21357384414625E+02
     0.26048       1.46818  0.20630973050138E+02
     0.26048       1.47608  0.20385358911525E+02
     0.26048       1.48397  0.20620925417394E+02
     0.26048       1.49187  0.21337820267735E+02
     0.26048       1.49976  0.22534963951523E+02
     0.26048       1.50765  0.24205877328623E+02
     0.26048       1.51555  0.26330202074598E+02
     0.26048       1.52344  0.28858668891147E+02
     0.26048       1.53133  0.40000000000000E+11
     0.26048       1.53923  0.40000000000000E+11
     0.26048       1.54712  0.40000000000000E+11
     0.26048       1.55501  0.40000000000000E+11
     0.26048       1.56291  0.40000000000000E+11
     0.26048       1.57080  0.40000000000000E+11
     0.26838       0.00000  0.40000000000000E+11
     0.26838       0.00789  0.40000000000000E+11
     0.26838       0.01579  0.40000000000000E+11
     0.26838       0.02368  0.40000000000000E+11
     0.26838       0.03157  0.40000000000000E+11
     0.26838       0.03947  0.40000000000000E+11
     0.26838       0.04736  0.40000000000000E+11
     0.26838       0.05525  0.40000000000000E+11
     0.26838       0.06315  0.40000000000000E+11
     0.26838       0.07104  0.40000000000000E+11
     0.26838       0.07893  0.40000000000000E+11
     0.26838       0.08683  0.40000000000000E+11
     0.26838       0.09472  0.40000000000000E+11
     0.26838       0.10262  0.40000000000000E+11
     0.26838       0.11051  0.40000000000000E+11
     0.26838       0.11840  0.40000000000000E+11
     0.26838       0.12630  0.40000000000000E+11
     0.26838       0.13419  0.40000000000000E+11
     0.26838       0.14208  0.40000000000000E+11
     0.26838       0.14998  0.40000000000000E+11
     0.26838       0.15787  0.40000000000000E+11
     0.26838       0.16576  0.40000000000000E+11
     0.26838       0.17366  0.14870662792673E+02
     0.26838       0.18155  0.12256536458172E+02
     0.26838       0.18944  0.99577506364999E+01
     0.26838       0.19734  0.79944291623960E+01
     0.26838       0.20523  0.63519256840225E+01
     0.26838       0.21312  0.49987663127077E+01
     0.26838       0.22102  0.38971618139488E+01
     0.26838       0.22891  0.30088826208951E+01
     0.26838       0.23680  0.22983081648387E+01
     0.26838       0.24470  0.17337992949773E+01
     0.26838       0.25259  0.12881093011654E+01
     0.26838       0.26048  0.93827159142729E+00
     0.26838       0.26838  0.66522700704301E+00
     0.26838       0.27627  0.45334465875445E+00
     0.26838       0.28416  0.28992301669610E+00
     0.26838       0.29206  0.16471725224765E+00
     0.26838       0.29995  0.69514591716703E-01
     0.26838       0.30785  -.22345859287430E-02
     0.26838       0.31574  -.55729950924062E-01
     0.26838       0.32363  -.95082771748643E-01
     0.26838       0.33153  -.12353163485821E+00
     0.26838       0.33942  -.14361865990098E+00
     0.26838       0.34731  -.15733234358364E+00
     0.26838       0.35521  -.16622262974474E+00
     0.26838       0.36310  -.17149312759877E+00
     0.26838       0.37099  -.17407469928025E+00
     0.26838       0.37889  -.17468397242396E+00
     0.26838       0.38678  -.17386973226237E+00
     0.26838       0.39467  -.17204962102663E+00
     0.26838       0.40257  -.16953912077615E+00
     0.26838       0.41046  -.16657441460271E+00
     0.26838       0.41835  -.16333040367214E+00
     0.26838       0.42625  -.15993489626248E+00
     0.26838       0.43414  -.15647977234157E+00
     0.26838       0.44203  -.15302975618432E+00
     0.26838       0.44993  -.14962929348252E+00
     0.26838       0.45782  -.14630792236397E+00
     0.26838       0.46571  -.14308444435945E+00
     0.26838       0.47361  -.13997013692918E+00
     0.26838       0.48150  -.13697119962966E+00
     0.26838       0.48939  -.13409058795352E+00
     0.26838       0.49729  -.13132935951477E+00
     0.26838       0.50518  -.12868763435215E+00
     0.26838       0.51308  -.12616525296953E+00
     0.26838       0.52097  -.12376220104322E+00
     0.26838       0.52886  -.12147885758418E+00
     0.26838       0.53676  -.11931611310923E+00
     0.26838       0.54465  -.11727539562651E+00
     0.26838       0.55254  -.11535863470020E+00
     0.26838       0.56044  -.11356818735516E+00
     0.26838       0.56833  -.11190674399547E+00
     0.26838       0.57622  -.11037722776448E+00
     0.26838       0.58412  -.10898269679363E+00
     0.26838       0.59201  -.10772625551182E+00
     0.26838       0.59990  -.10661097854224E+00
     0.26838       0.60780  -.10563984862825E+00
     0.26838       0.61569  -.10481570842449E+00
     0.26838       0.62358  -.10414122478424E+00
     0.26838       0.63148  -.10361886329022E+00
     0.26838       0.63937  -.10325087013830E+00
     0.26838       0.64726  -.10303925801816E+00
     0.26838       0.65516  -.10298579227995E+00
     0.26838       0.66305  -.10309197336771E+00
     0.26838       0.67094  -.10335901118891E+00
     0.26838       0.67884  -.10378778672554E+00
     0.26838       0.68673  -.10437879573298E+00
     0.26838       0.69463  -.10513206878338E+00
     0.26838       0.70252  -.10604706115543E+00
     0.26838       0.71041  -.10712250512854E+00
     0.26838       0.71831  -.10835621608671E+00
     0.26838       0.72620  -.10974484246973E+00
     0.26838       0.73409  -.11128354803465E+00
     0.26838       0.74199  -.11296561314222E+00
     0.26838       0.74988  -.11478193992401E+00
     0.26838       0.75777  -.11672044432894E+00
     0.26838       0.76567  -.11876531636034E+00
     0.26838       0.77356  -.12089612854998E+00
     0.26838       0.78145  -.12308677221964E+00
     0.26838       0.78935  -.12530420182773E+00
     0.26838       0.79724  -.12750697029787E+00
     0.26838       0.80513  -.12964354344637E+00
     0.26838       0.81303  -.13165039038643E+00
     0.26838       0.82092  -.13344986014622E+00
     0.26838       0.82881  -.13494787382757E+00
     0.26838       0.83671  -.13603148755952E+00
     0.26838       0.84460  -.13656641516850E+00
     0.26838       0.85249  -.13639464133525E+00
     0.26838       0.86039  -.13533230565353E+00
     0.26838       0.86828  -.13316809377102E+00
     0.26838       0.87617  -.12966243014732E+00
     0.26838       0.88407  -.12454782192073E+00
     0.26838       0.89196  -.11753074591606E+00
     0.26838       0.89986  -.10829548853526E+00
     0.26838       0.90775  -.96510325358411E-01
     0.26838       0.91564  -.81836345274292E-01
     0.26838       0.92354  -.63939063378497E-01
     0.26838       0.93143  -.42502710123206E-01
     0.26838       0.93932  -.17246719771774E-01
     0.26838       0.94722  0.12056530950228E-01
     0.26838       0.95511  0.45564245804339E-01
     0.26838       0.96300  0.83348119088329E-01
     0.26838       0.97090  0.12538435875577E+00
     0.26838       0.97879  0.17155204917980E+00
     0.26838       0.98668  0.22164338096064E+00
     0.26838       0.99458  0.27538927987552E+00
     0.26838       1.00247  0.33250360635878E+00
     0.26838       1.01036  0.39274835494778E+00
     0.26838       1.01826  0.45602122026053E+00
     0.26838       1.02615  0.52246565946222E+00
     0.26838       1.03404  0.59260239591379E+00
     0.26838       1.04194  0.66748044492398E+00
     0.26838       1.04983  0.74884546075715E+00
     0.26838       1.05772  0.83932368743957E+00
     0.26838       1.06562  0.94262108361198E+00
     0.26838       1.07351  0.10637391279474E+01
     0.26838       1.08141  0.12092110202543E+01
     0.26838       1.08930  0.13873638761971E+01
     0.26838       1.09719  0.16086132582387E+01
     0.26838       1.10509  0.18857949521041E+01
     0.26838       1.11298  0.22345339415720E+01
     0.26838       1.12087  0.26736402056660E+01
     0.26838       1.12877  0.32255025196645E+01
     0.26838       1.13666  0.39164205825815E+01
     0.26838       1.14455  0.47767655895507E+01
     0.26838       1.15245  0.58407786327835E+01
     0.26838       1.16034  0.71456872089805E+01
     0.26838       1.16823  0.87296147619206E+01
     0.26838       1.17613  0.10627434333770E+02
     0.26838       1.18402  0.12863213832128E+02
     0.26838       1.19191  0.15437135396905E+02
     0.26838       1.19981  0.40000000000000E+11
     0.26838       1.20770  0.40000000000000E+11
     0.26838       1.21559  0.40000000000000E+11
     0.26838       1.22349  0.40000000000000E+11
     0.26838       1.23138  0.40000000000000E+11
     0.26838       1.23927  0.40000000000000E+11
     0.26838       1.24717  0.40000000000000E+11
     0.26838       1.25506  0.40000000000000E+11
     0.26838       1.26295  0.40000000000000E+11
     0.26838       1.27085  0.40000000000000E+11
     0.26838       1.27874  0.40000000000000E+11
     0.26838       1.28664  0.40000000000000E+11
     0.26838       1.29453  0.40000000000000E+11
     0.26838       1.30242  0.40000000000000E+11
     0.26838       1.31032  0.40000000000000E+11
     0.26838       1.31821  0.40000000000000E+11
     0.26838       1.32610  0.40000000000000E+11
     0.26838       1.33400  0.40000000000000E+11
     0.26838       1.34189  0.40000000000000E+11
     0.26838       1.34978  0.40000000000000E+11
     0.26838       1.35768  0.40000000000000E+11
     0.26838       1.36557  0.40000000000000E+11
     0.26838       1.37346  0.40000000000000E+11
     0.26838       1.38136  0.40000000000000E+11
     0.26838       1.38925  0.40000000000000E+11
     0.26838       1.39714  0.40000000000000E+11
     0.26838       1.40504  0.40000000000000E+11
     0.26838       1.41293  0.40000000000000E+11
     0.26838       1.42082  0.27800402353571E+02
     0.26838       1.42872  0.25353898741744E+02
     0.26838       1.43661  0.23267909834534E+02
     0.26838       1.44450  0.21606064966474E+02
     0.26838       1.45240  0.20395909815645E+02
     0.26838       1.46029  0.19647026206514E+02
     0.26838       1.46818  0.19361501057877E+02
     0.26838       1.47608  0.19539433839672E+02
     0.26838       1.48397  0.20181024400304E+02
     0.26838       1.49187  0.21285885454511E+02
     0.26838       1.49976  0.22849441264281E+02
     0.26838       1.50765  0.24855466399678E+02
     0.26838       1.51555  0.27262846283602E+02
     0.26838       1.52344  0.40000000000000E+11
     0.26838       1.53133  0.40000000000000E+11
     0.26838       1.53923  0.40000000000000E+11
     0.26838       1.54712  0.40000000000000E+11
     0.26838       1.55501  0.40000000000000E+11
     0.26838       1.56291  0.40000000000000E+11
     0.26838       1.57080  0.40000000000000E+11
     0.27627       0.00000  0.40000000000000E+11
     0.27627       0.00789  0.40000000000000E+11
     0.27627       0.01579  0.40000000000000E+11
     0.27627       0.02368  0.40000000000000E+11
     0.27627       0.03157  0.40000000000000E+11
     0.27627       0.03947  0.40000000000000E+11
     0.27627       0.04736  0.40000000000000E+11
     0.27627       0.05525  0.40000000000000E+11
     0.27627       0.06315  0.40000000000000E+11
     0.27627       0.07104  0.40000000000000E+11
     0.27627       0.07893  0.40000000000000E+11
     0.27627       0.08683  0.40000000000000E+11
     0.27627       0.09472  0.40000000000000E+11
     0.27627       0.10262  0.40000000000000E+11
     0.27627       0.11051  0.40000000000000E+11
     0.27627       0.11840  0.40000000000000E+11
     0.27627       0.12630  0.40000000000000E+11
     0.27627       0.13419  0.40000000000000E+11
     0.27627       0.14208  0.40000000000000E+11
     0.27627       0.14998  0.40000000000000E+11
     0.27627       0.15787  0.40000000000000E+11
     0.27627       0.16576  0.14691490946448E+02
     0.27627       0.17366  0.12120213372241E+02
     0.27627       0.18155  0.98572370497327E+01
     0.27627       0.18944  0.79221649689550E+01
     0.27627       0.19734  0.63011307417752E+01
     0.27627       0.20523  0.49638522700187E+01
     0.27627       0.21312  0.38737415143859E+01
     0.27627       0.22102  0.29936196647415E+01
     0.27627       0.22891  0.22887223445849E+01
     0.27627       0.23680  0.17280791421626E+01
     0.27627       0.24470  0.12849511693585E+01
     0.27627       0.25259  0.93674971187761E+00
     0.27627       0.26048  0.66469245407865E+00
     0.27627       0.26838  0.45334881877170E+00
     0.27627       0.27627  0.29016074760949E+00
     0.27627       0.28416  0.16498533493612E+00
     0.27627       0.29206  0.69681769474779E-01
     0.27627       0.29995  -.22489587014879E-02
     0.27627       0.30785  -.55970976251277E-01
     0.27627       0.31574  -.95570568073802E-01
     0.27627       0.32363  -.12426872120206E+00
     0.27627       0.33153  -.14459514417003E+00
     0.27627       0.33942  -.15852962120493E+00
     0.27627       0.34731  -.16761608862927E+00
     0.27627       0.35521  -.17305419669186E+00
     0.27627       0.36310  -.17577246057884E+00
     0.27627       0.37099  -.17648647207417E+00
     0.27627       0.37889  -.17574506833808E+00
     0.27627       0.38678  -.17396684802155E+00
     0.27627       0.39467  -.17146898873733E+00
     0.27627       0.40257  -.16848994992853E+00
     0.27627       0.41046  -.16520733529635E+00
     0.27627       0.41835  -.16175193230967E+00
     0.27627       0.42625  -.15821873607171E+00
     0.27627       0.43414  -.15467559445781E+00
     0.27627       0.44203  -.15116997493583E+00
     0.27627       0.44993  -.14773424532385E+00
     0.27627       0.45782  -.14438977595452E+00
     0.27627       0.46571  -.14115010487131E+00
     0.27627       0.47361  -.13802335691140E+00
     0.27627       0.48150  -.13501406852517E+00
     0.27627       0.48939  -.13212454018566E+00
     0.27627       0.49729  -.12935581501994E+00
     0.27627       0.50518  -.12670836409115E+00
     0.27627       0.51308  -.12418254423986E+00
     0.27627       0.52097  -.12177888257340E+00
     0.27627       0.52886  -.11949823187573E+00
     0.27627       0.53676  -.11734183292170E+00
     0.27627       0.54465  -.11531131260094E+00
     0.27627       0.55254  -.11340864068341E+00
     0.27627       0.56044  -.11163606285728E+00
     0.27627       0.56833  -.10999602324504E+00
     0.27627       0.57622  -.10849108588762E+00
     0.27627       0.58412  -.10712386160971E+00
     0.27627       0.59201  -.10589694418459E+00
     0.27627       0.59990  -.10481285773228E+00
     0.27627       0.60780  -.10387401574600E+00
     0.27627       0.61569  -.10308269097717E+00
     0.27627       0.62358  -.10244099454885E+00
     0.27627       0.63148  -.10195086204492E+00
     0.27627       0.63937  -.10161404387424E+00
     0.27627       0.64726  -.10143209687709E+00
     0.27627       0.65516  -.10140637387290E+00
     0.27627       0.66305  -.10153800759728E+00
     0.27627       0.67094  -.10182788519983E+00
     0.27627       0.67884  -.10227660913750E+00
     0.27627       0.68673  -.10288443986687E+00
     0.27627       0.69463  -.10365121518800E+00
     0.27627       0.70252  -.10457624039686E+00
     0.27627       0.71041  -.10565814254896E+00
     0.27627       0.71831  -.10689468111349E+00
     0.27627       0.72620  -.10828250610931E+00
     0.27627       0.73409  -.10981685348239E+00
     0.27627       0.74199  -.11149116605232E+00
     0.27627       0.74988  -.11329662690113E+00
     0.27627       0.75777  -.11522159072398E+00
     0.27627       0.76567  -.11725089758726E+00
     0.27627       0.77356  -.11936505300180E+00
     0.27627       0.78145  -.12153925856069E+00
     0.27627       0.78935  -.12374227906348E+00
     0.27627       0.79724  -.12593513561701E+00
     0.27627       0.80513  -.12806962035157E+00
     0.27627       0.81303  -.13008663790614E+00
     0.27627       0.82092  -.13191439256619E+00
     0.27627       0.82881  -.13346645872186E+00
     0.27627       0.83671  -.13463979684856E+00
     0.27627       0.84460  -.13531280786955E+00
     0.27627       0.85249  -.13534355532280E+00
     0.27627       0.86039  -.13456832607083E+00
     0.27627       0.86828  -.13280074387369E+00
     0.27627       0.87617  -.12983169170157E+00
     0.27627       0.88407  -.12543033168791E+00
     0.27627       0.89196  -.11934652706769E+00
     0.27627       0.89986  -.11131495669513E+00
     0.27627       0.90775  -.10106115601420E+00
     0.27627       0.91564  -.88309603828178E-01
     0.27627       0.92354  -.72793787914735E-01
     0.27627       0.93143  -.54267914279012E-01
     0.27627       0.93932  -.32519571972618E-01
     0.27627       0.94722  -.73822370208423E-02
     0.27627       0.95511  0.21253980221339E-01
     0.27627       0.96300  0.53435427442141E-01
     0.27627       0.97090  0.89144361669691E-01
     0.27627       0.97879  0.12830759178839E+00
     0.27627       0.98668  0.17081726220161E+00
     0.27627       0.99458  0.21656659204358E+00
     0.27627       1.00247  0.26550297169948E+00
     0.27627       1.01036  0.31770015610006E+00
     0.27627       1.01826  0.37345047211944E+00
     0.27627       1.02615  0.43337712573038E+00
     0.27627       1.03404  0.49856604550569E+00
     0.27627       1.04194  0.57071643054344E+00
     0.27627       1.04983  0.65230943768332E+00
     0.27627       1.05772  0.74679530303432E+00
     0.27627       1.06562  0.85880056013155E+00
     0.27627       1.07351  0.99435862715476E+00
     0.27627       1.08141  0.11611684273687E+01
     0.27627       1.08930  0.13688862092821E+01
     0.27627       1.09719  0.16294544367288E+01
     0.27627       1.10509  0.19574672986929E+01
     0.27627       1.11298  0.23705633287586E+01
     0.27627       1.12087  0.28898192901365E+01
     0.27627       1.12877  0.35400919610317E+01
     0.27627       1.13666  0.43502095654418E+01
     0.27627       1.14455  0.53528425429086E+01
     0.27627       1.15245  0.65837687891332E+01
     0.27627       1.16034  0.80800678831965E+01
     0.27627       1.16823  0.98764972090652E+01
     0.27627       1.17613  0.11998871138008E+02
     0.27627       1.18402  0.14452619918625E+02
     0.27627       1.19191  0.40000000000000E+11
     0.27627       1.19981  0.40000000000000E+11
     0.27627       1.20770  0.40000000000000E+11
     0.27627       1.21559  0.40000000000000E+11
     0.27627       1.22349  0.40000000000000E+11
     0.27627       1.23138  0.40000000000000E+11
     0.27627       1.23927  0.40000000000000E+11
     0.27627       1.24717  0.40000000000000E+11
     0.27627       1.25506  0.40000000000000E+11
     0.27627       1.26295  0.40000000000000E+11
     0.27627       1.27085  0.40000000000000E+11
     0.27627       1.27874  0.40000000000000E+11
     0.27627       1.28664  0.40000000000000E+11
     0.27627       1.29453  0.40000000000000E+11
     0.27627       1.30242  0.40000000000000E+11
     0.27627       1.31032  0.40000000000000E+11
     0.27627       1.31821  0.40000000000000E+11
     0.27627       1.32610  0.40000000000000E+11
     0.27627       1.33400  0.40000000000000E+11
     0.27627       1.34189  0.40000000000000E+11
     0.27627       1.34978  0.40000000000000E+11
     0.27627       1.35768  0.40000000000000E+11
     0.27627       1.36557  0.40000000000000E+11
     0.27627       1.37346  0.40000000000000E+11
     0.27627       1.38136  0.40000000000000E+11
     0.27627       1.38925  0.40000000000000E+11
     0.27627       1.39714  0.40000000000000E+11
     0.27627       1.40504  0.40000000000000E+11
     0.27627       1.41293  0.26762756597563E+02
     0.27627       1.42082  0.24357268412595E+02
     0.27627       1.42872  0.22300203624549E+02
     0.27627       1.43661  0.20652172009457E+02
     0.27627       1.44450  0.19439259957496E+02
     0.27627       1.45240  0.18670255134518E+02
     0.27627       1.46029  0.18346738724107E+02
     0.27627       1.46818  0.18468500997437E+02
     0.27627       1.47608  0.19035725991095E+02
     0.27627       1.48397  0.20048584238799E+02
     0.27627       1.49187  0.21504167578898E+02
     0.27627       1.49976  0.23389984535056E+02
     0.27627       1.50765  0.25672396720074E+02
     0.27627       1.51555  0.40000000000000E+11
     0.27627       1.52344  0.40000000000000E+11
     0.27627       1.53133  0.40000000000000E+11
     0.27627       1.53923  0.40000000000000E+11
     0.27627       1.54712  0.40000000000000E+11
     0.27627       1.55501  0.40000000000000E+11
     0.27627       1.56291  0.40000000000000E+11
     0.27627       1.57080  0.40000000000000E+11
     0.28416       0.00000  0.40000000000000E+11
     0.28416       0.00789  0.40000000000000E+11
     0.28416       0.01579  0.40000000000000E+11
     0.28416       0.02368  0.40000000000000E+11
     0.28416       0.03157  0.40000000000000E+11
     0.28416       0.03947  0.40000000000000E+11
     0.28416       0.04736  0.40000000000000E+11
     0.28416       0.05525  0.40000000000000E+11
     0.28416       0.06315  0.40000000000000E+11
     0.28416       0.07104  0.40000000000000E+11
     0.28416       0.07893  0.40000000000000E+11
     0.28416       0.08683  0.40000000000000E+11
     0.28416       0.09472  0.40000000000000E+11
     0.28416       0.10262  0.40000000000000E+11
     0.28416       0.11051  0.40000000000000E+11
     0.28416       0.11840  0.40000000000000E+11
     0.28416       0.12630  0.40000000000000E+11
     0.28416       0.13419  0.40000000000000E+11
     0.28416       0.14208  0.40000000000000E+11
     0.28416       0.14998  0.40000000000000E+11
     0.28416       0.15787  0.14485543661510E+02
     0.28416       0.16576  0.11961760179884E+02
     0.28416       0.17366  0.97388328000682E+01
     0.28416       0.18155  0.78356750283520E+01
     0.28416       0.18944  0.62391693515287E+01
     0.28416       0.19734  0.49202656858579E+01
     0.28416       0.20523  0.38436482267897E+01
     0.28416       0.21312  0.29732680239817E+01
     0.28416       0.22102  0.22752924000219E+01
     0.28416       0.22891  0.17194864187241E+01
     0.28416       0.23680  0.12796753762988E+01
     0.28416       0.24470  0.93369464854830E+00
     0.28416       0.25259  0.66307588338374E+00
     0.28416       0.26048  0.45261819349217E+00
     0.28416       0.26838  0.28992998901949E+00
     0.28416       0.27627  0.16498814724226E+00
     0.28416       0.28416  0.69737617771581E-01
     0.28416       0.29206  -.22593630607535E-02
     0.28416       0.29995  -.56123175009505E-01
     0.28416       0.30785  -.95908764310168E-01
     0.28416       0.31574  -.12481455498061E+00
     0.28416       0.32363  -.14535392176675E+00
     0.28416       0.33153  -.15949479117034E+00
     0.28416       0.33942  -.16877253061411E+00
     0.28416       0.34731  -.17438071509114E+00
     0.28416       0.35521  -.17724374456436E+00
     0.28416       0.36310  -.17807468820715E+00
     0.28416       0.37099  -.17742118477920E+00
     0.28416       0.37889  -.17570174449953E+00
     0.28416       0.38678  -.17323437879487E+00
     0.28416       0.39467  -.17025912708929E+00
     0.28416       0.40257  -.16695574886987E+00
     0.28416       0.41046  -.16345759837836E+00
     0.28416       0.41835  -.15986249222750E+00
     0.28416       0.42625  -.15624121114032E+00
     0.28416       0.43414  -.15264414041448E+00
     0.28416       0.44203  -.14910644462099E+00
     0.28416       0.44993  -.14565208590238E+00
     0.28416       0.45782  -.14229692793424E+00
     0.28416       0.46571  -.13905111550929E+00
     0.28416       0.47361  -.13592087962272E+00
     0.28416       0.48150  -.13290988718587E+00
     0.28416       0.48939  -.13002023084512E+00
     0.28416       0.49729  -.12725313604513E+00
     0.28416       0.50518  -.12460944806201E+00
     0.28416       0.51308  -.12208995019668E+00
     0.28416       0.52097  -.11969555490188E+00
     0.28416       0.52886  -.11742740178658E+00
     0.28416       0.53676  -.11528688983515E+00
     0.28416       0.54465  -.11327566555711E+00
     0.28416       0.55254  -.11139558398708E+00
     0.28416       0.56044  -.10964865538128E+00
     0.28416       0.56833  -.10803698702380E+00
     0.28416       0.57622  -.10656272670559E+00
     0.28416       0.58412  -.10522801210883E+00
     0.28416       0.59201  -.10403492846342E+00
     0.28416       0.59990  -.10298547538055E+00
     0.28416       0.60780  -.10208154265013E+00
     0.28416       0.61569  -.10132489395538E+00
     0.28416       0.62358  -.10071715684845E+00
     0.28416       0.63148  -.10025981689295E+00
     0.28416       0.63937  -.99954213560628E-01
     0.28416       0.64726  -.99801535223322E-01
     0.28416       0.65516  -.99802810369001E-01
     0.28416       0.66305  -.99958891953720E-01
     0.28416       0.67094  -.10027043154945E+00
     0.28416       0.67884  -.10073783963380E+00
     0.28416       0.68673  -.10136122796587E+00
     0.28416       0.69463  -.10214032948732E+00
     0.28416       0.70252  -.10307439055924E+00
     0.28416       0.71041  -.10416202958993E+00
     0.28416       0.71831  -.10540105522138E+00
     0.28416       0.72620  -.10678823623866E+00
     0.28416       0.73409  -.10831901427273E+00
     0.28416       0.74199  -.10998714923823E+00
     0.28416       0.74988  -.11178428636789E+00
     0.28416       0.75777  -.11369943280325E+00
     0.28416       0.76567  -.11571833115845E+00
     0.28416       0.77356  -.11782271754063E+00
     0.28416       0.78145  -.11998945251192E+00
     0.28416       0.78935  -.12218951582868E+00
     0.28416       0.79724  -.12438685999525E+00
     0.28416       0.80513  -.12653712430184E+00
     0.28416       0.81303  -.12858622071236E+00
     0.28416       0.82092  -.13046881635566E+00
     0.28416       0.82881  -.13210675499017E+00
     0.28416       0.83671  -.13340748196413E+00
     0.28416       0.84460  -.13426256377065E+00
     0.28416       0.85249  -.13454642351970E+00
     0.28416       0.86039  -.13411544577038E+00
     0.28416       0.86828  -.13280763513432E+00
     0.28416       0.87617  -.13044303818815E+00
     0.28416       0.88407  -.12682515095315E+00
     0.28416       0.89196  -.12174352598334E+00
     0.28416       0.89986  -.11497775370430E+00
     0.28416       0.90775  -.10630291078536E+00
     0.28416       0.91564  -.95496433004004E-01
     0.28416       0.92354  -.82346172505777E-01
     0.28416       0.93143  -.66659135673713E-01
     0.28416       0.93932  -.48270071966651E-01
     0.28416       0.94722  -.27048710816584E-01
     0.28416       0.95511  -.29040505096375E-02
     0.28416       0.96300  0.24216269745049E-01
     0.28416       0.97090  0.54333785435405E-01
     0.28416       0.97879  0.87456659064729E-01
     0.28416       0.98668  0.12360922649310E+00
     0.28416       0.99458  0.16287590792022E+00
     0.28416       1.00247  0.20546138118321E+00
     0.28416       1.01036  0.25176840829574E+00
     0.28416       1.01826  0.30249416335676E+00
     0.28416       1.02615  0.35874546423493E+00
     0.28416       1.03404  0.42217310723367E+00
     0.28416       1.04194  0.49512566641253E+00
     0.28416       1.04983  0.58082370687541E+00
     0.28416       1.05772  0.68355632843195E+00
     0.28416       1.06562  0.80890311593739E+00
     0.28416       1.07351  0.96398556947699E+00
     0.28416       1.08141  0.11577523702759E+01
     0.28416       1.08930  0.14013016213380E+01
     0.28416       1.09719  0.17082393876556E+01
     0.28416       1.10509  0.20950658855476E+01
     0.28416       1.11298  0.25815662252744E+01
     0.28416       1.12087  0.31911581746768E+01
     0.28416       1.12877  0.39511095183394E+01
     0.28416       1.13666  0.48924737336264E+01
     0.28416       1.14455  0.60494918103858E+01
     0.28416       1.15245  0.74580504371351E+01
     0.28416       1.16034  0.91525439818963E+01
     0.28416       1.16823  0.11160120989018E+02
     0.28416       1.17613  0.13490758688288E+02
     0.28416       1.18402  0.16120860547923E+02
     0.28416       1.19191  0.40000000000000E+11
     0.28416       1.19981  0.40000000000000E+11
     0.28416       1.20770  0.40000000000000E+11
     0.28416       1.21559  0.40000000000000E+11
     0.28416       1.22349  0.40000000000000E+11
     0.28416       1.23138  0.40000000000000E+11
     0.28416       1.23927  0.40000000000000E+11
     0.28416       1.24717  0.40000000000000E+11
     0.28416       1.25506  0.40000000000000E+11
     0.28416       1.26295  0.40000000000000E+11
     0.28416       1.27085  0.40000000000000E+11
     0.28416       1.27874  0.40000000000000E+11
     0.28416       1.28664  0.40000000000000E+11
     0.28416       1.29453  0.40000000000000E+11
     0.28416       1.30242  0.40000000000000E+11
     0.28416       1.31032  0.40000000000000E+11
     0.28416       1.31821  0.40000000000000E+11
     0.28416       1.32610  0.40000000000000E+11
     0.28416       1.33400  0.40000000000000E+11
     0.28416       1.34189  0.40000000000000E+11
     0.28416       1.34978  0.40000000000000E+11
     0.28416       1.35768  0.40000000000000E+11
     0.28416       1.36557  0.40000000000000E+11
     0.28416       1.37346  0.40000000000000E+11
     0.28416       1.38136  0.40000000000000E+11
     0.28416       1.38925  0.40000000000000E+11
     0.28416       1.39714  0.40000000000000E+11
     0.28416       1.40504  0.25719856162364E+02
     0.28416       1.41293  0.23359120883508E+02
     0.28416       1.42082  0.21334600253578E+02
     0.28416       1.42872  0.19703705537499E+02
     0.28416       1.43661  0.18491007844716E+02
     0.28416       1.44450  0.17704497673588E+02
     0.28416       1.45240  0.17345255365636E+02
     0.28416       1.46029  0.17412745173218E+02
     0.28416       1.46818  0.17907073553609E+02
     0.28416       1.47608  0.18828836499317E+02
     0.28416       1.48397  0.20176551778750E+02
     0.28416       1.49187  0.21941042645401E+02
     0.28416       1.49976  0.24095422565098E+02
     0.28416       1.50765  0.26578456589869E+02
     0.28416       1.51555  0.40000000000000E+11
     0.28416       1.52344  0.40000000000000E+11
     0.28416       1.53133  0.40000000000000E+11
     0.28416       1.53923  0.40000000000000E+11
     0.28416       1.54712  0.40000000000000E+11
     0.28416       1.55501  0.40000000000000E+11
     0.28416       1.56291  0.40000000000000E+11
     0.28416       1.57080  0.40000000000000E+11
     0.29206       0.00000  0.40000000000000E+11
     0.29206       0.00789  0.40000000000000E+11
     0.29206       0.01579  0.40000000000000E+11
     0.29206       0.02368  0.40000000000000E+11
     0.29206       0.03157  0.40000000000000E+11
     0.29206       0.03947  0.40000000000000E+11
     0.29206       0.04736  0.40000000000000E+11
     0.29206       0.05525  0.40000000000000E+11
     0.29206       0.06315  0.40000000000000E+11
     0.29206       0.07104  0.40000000000000E+11
     0.29206       0.07893  0.40000000000000E+11
     0.29206       0.08683  0.40000000000000E+11
     0.29206       0.09472  0.40000000000000E+11
     0.29206       0.10262  0.40000000000000E+11
     0.29206       0.11051  0.40000000000000E+11
     0.29206       0.11840  0.40000000000000E+11
     0.29206       0.12630  0.40000000000000E+11
     0.29206       0.13419  0.40000000000000E+11
     0.29206       0.14208  0.40000000000000E+11
     0.29206       0.14998  0.14253202984955E+02
     0.29206       0.15787  0.11781481696134E+02
     0.29206       0.16576  0.96027537008521E+01
     0.29206       0.17366  0.77351000381702E+01
     0.29206       0.18155  0.61661262376016E+01
     0.29206       0.18944  0.48680524355793E+01
     0.29206       0.19734  0.38069022418700E+01
     0.29206       0.20523  0.29478319855443E+01
     0.29206       0.21312  0.22580132727476E+01
     0.29206       0.22102  0.17080112512554E+01
     0.29206       0.22891  0.12722702869831E+01
     0.29206       0.23680  0.92909506137445E+00
     0.29206       0.24470  0.66036764136630E+00
     0.29206       0.25259  0.45114576084003E+00
     0.29206       0.26048  0.28922698652124E+00
     0.29206       0.26838  0.16472561256121E+00
     0.29206       0.27627  0.69685969771086E-01
     0.29206       0.28416  -.22579750705906E-02
     0.29206       0.29206  -.56174785885059E-01
     0.29206       0.29995  -.96081836894692E-01
     0.29206       0.30785  -.12515013434739E+00
     0.29206       0.31574  -.14587289008440E+00
     0.29206       0.32363  -.16020310287815E+00
     0.29206       0.33153  -.16966506416948E+00
     0.29206       0.33942  -.17544418921826E+00
     0.29206       0.34731  -.17845900366210E+00
     0.29206       0.35521  -.17941855511706E+00
     0.29206       0.36310  -.17886800259607E+00
     0.29206       0.37099  -.17722467664336E+00
     0.29206       0.37889  -.17480650299720E+00
     0.29206       0.38678  -.17185433971890E+00
     0.29206       0.39467  -.16854948713217E+00
     0.29206       0.40257  -.16502738595324E+00
     0.29206       0.41046  -.16138831605210E+00
     0.29206       0.41835  -.15770574111286E+00
     0.29206       0.42625  -.15403280820728E+00
     0.29206       0.43414  -.15040740150825E+00
     0.29206       0.44203  -.14685606195701E+00
     0.29206       0.44993  -.14339701591905E+00
     0.29206       0.45782  -.14004250233759E+00
     0.29206       0.46571  -.13680054661404E+00
     0.29206       0.47361  -.13367629780722E+00
     0.29206       0.48150  -.13067302154078E+00
     0.29206       0.48939  -.12779282243300E+00
     0.29206       0.49729  -.12503715547768E+00
     0.29206       0.50518  -.12240717449958E+00
     0.29206       0.51308  -.11990395676066E+00
     0.29206       0.52097  -.11752863541012E+00
     0.29206       0.52886  -.11528246534104E+00
     0.29206       0.53676  -.11316684285856E+00
     0.29206       0.54465  -.11118329519638E+00
     0.29206       0.55254  -.10933345221562E+00
     0.29206       0.56044  -.10761900949808E+00
     0.29206       0.56833  -.10604168944088E+00
     0.29206       0.57622  -.10460320481588E+00
     0.29206       0.58412  -.10330522752613E+00
     0.29206       0.59201  -.10214936391917E+00
     0.29206       0.59990  -.10113713695598E+00
     0.29206       0.60780  -.10026997473082E+00
     0.29206       0.61569  -.99549204244055E-01
     0.29206       0.62358  -.98976048897871E-01
     0.29206       0.63148  -.98551627871920E-01
     0.29206       0.63937  -.98276955301218E-01
     0.29206       0.64726  -.98152936986978E-01
     0.29206       0.65516  -.98180362192018E-01
     0.29206       0.66305  -.98359887877315E-01
     0.29206       0.67094  -.98692012503847E-01
     0.29206       0.67884  -.99177036231576E-01
     0.29206       0.68673  -.99815003980365E-01
     0.29206       0.69463  -.10060562736157E+00
     0.29206       0.70252  -.10154818093505E+00
     0.29206       0.71041  -.10264136759205E+00
     0.29206       0.71831  -.10388314711495E+00
     0.29206       0.72620  -.10527052113816E+00
     0.29206       0.73409  -.10679926686455E+00
     0.29206       0.74199  -.10846361103766E+00
     0.29206       0.74988  -.11025583491819E+00
     0.29206       0.75777  -.11216580049338E+00
     0.29206       0.76567  -.11418038803443E+00
     0.29206       0.77356  -.11628283564609E+00
     0.29206       0.78145  -.11845197291788E+00
     0.29206       0.78935  -.12066134355688E+00
     0.29206       0.79724  -.12287821637680E+00
     0.29206       0.80513  -.12506249070672E+00
     0.29206       0.81303  -.12716551163098E+00
     0.29206       0.82092  -.12912882288869E+00
     0.29206       0.82881  -.13088290099670E+00
     0.29206       0.83671  -.13234593316799E+00
     0.29206       0.84460  -.13342272335601E+00
     0.29206       0.85249  -.13400383404919E+00
     0.29206       0.86039  -.13396509409952E+00
     0.29206       0.86828  -.13316762154027E+00
     0.29206       0.87617  -.13145852026451E+00
     0.29206       0.88407  -.12867240435739E+00
     0.29206       0.89196  -.12463387618102E+00
     0.29206       0.89986  -.11916102545668E+00
     0.29206       0.90775  -.11206991793524E+00
     0.29206       0.91564  -.10317989640449E+00
     0.29206       0.92354  -.92319319411578E-01
     0.29206       0.93143  -.79331115033150E-01
     0.29206       0.93932  -.64077236499478E-01
     0.29206       0.94722  -.46440790657064E-01
     0.29206       0.95511  -.26324295735223E-01
     0.29206       0.96300  -.36422461489171E-02
     0.29206       0.97090  0.21694042638357E-01
     0.29206       0.97879  0.49801431746010E-01
     0.29206       0.98668  0.80861885103932E-01
     0.29206       0.99458  0.11517324095049E+00
     0.29206       1.00247  0.15321547178135E+00
     0.29206       1.01036  0.19573376016474E+00
     0.29206       1.01826  0.24383944969561E+00
     0.29206       1.02615  0.29912981341196E+00
     0.29206       1.03404  0.36382770953220E+00
     0.29206       1.04194  0.44094261816401E+00
     0.29206       1.04983  0.53445524832402E+00
     0.29206       1.05772  0.64952873761339E+00
     0.29206       1.06562  0.79275016039909E+00
     0.29206       1.07351  0.97240616198074E+00
     0.29206       1.08141  0.11987953728168E+01
     0.29206       1.08930  0.14845768579366E+01
     0.29206       1.09719  0.18451468173289E+01
     0.29206       1.10509  0.22990229973080E+01
     0.29206       1.11298  0.28681946663495E+01
     0.29206       1.12087  0.35783607614994E+01
     0.29206       1.12877  0.44589226037031E+01
     0.29206       1.13666  0.55425093678269E+01
     0.29206       1.14455  0.68636780308692E+01
     0.29206       1.15245  0.84562219243106E+01
     0.29206       1.16034  0.10348213384157E+02
     0.29206       1.16823  0.12553462861119E+02
     0.29206       1.17613  0.15057476100182E+02
     0.29206       1.18402  0.40000000000000E+11
     0.29206       1.19191  0.40000000000000E+11
     0.29206       1.19981  0.40000000000000E+11
     0.29206       1.20770  0.40000000000000E+11
     0.29206       1.21559  0.40000000000000E+11
     0.29206       1.22349  0.40000000000000E+11
     0.29206       1.23138  0.40000000000000E+11
     0.29206       1.23927  0.40000000000000E+11
     0.29206       1.24717  0.40000000000000E+11
     0.29206       1.25506  0.40000000000000E+11
     0.29206       1.26295  0.40000000000000E+11
     0.29206       1.27085  0.40000000000000E+11
     0.29206       1.27874  0.40000000000000E+11
     0.29206       1.28664  0.40000000000000E+11
     0.29206       1.29453  0.40000000000000E+11
     0.29206       1.30242  0.40000000000000E+11
     0.29206       1.31032  0.40000000000000E+11
     0.29206       1.31821  0.40000000000000E+11
     0.29206       1.32610  0.40000000000000E+11
     0.29206       1.33400  0.40000000000000E+11
     0.29206       1.34189  0.40000000000000E+11
     0.29206       1.34978  0.40000000000000E+11
     0.29206       1.35768  0.40000000000000E+11
     0.29206       1.36557  0.40000000000000E+11
     0.29206       1.37346  0.40000000000000E+11
     0.29206       1.38136  0.40000000000000E+11
     0.29206       1.38925  0.40000000000000E+11
     0.29206       1.39714  0.24674671968247E+02
     0.29206       1.40504  0.22362492768192E+02
     0.29206       1.41293  0.20374197180115E+02
     0.29206       1.42082  0.18763861513425E+02
     0.29206       1.42872  0.17554506413935E+02
     0.29206       1.43661  0.16753334810772E+02
     0.29206       1.44450  0.16360940875162E+02
     0.29206       1.45240  0.16376454652134E+02
     0.29206       1.46029  0.16799850623021E+02
     0.29206       1.46818  0.17632022667931E+02
     0.29206       1.47608  0.18872672388107E+02
     0.29206       1.48397  0.20515508328114E+02
     0.29206       1.49187  0.22539644502490E+02
     0.29206       1.49976  0.24895370887855E+02
     0.29206       1.50765  0.40000000000000E+11
     0.29206       1.51555  0.40000000000000E+11
     0.29206       1.52344  0.40000000000000E+11
     0.29206       1.53133  0.40000000000000E+11
     0.29206       1.53923  0.40000000000000E+11
     0.29206       1.54712  0.40000000000000E+11
     0.29206       1.55501  0.40000000000000E+11
     0.29206       1.56291  0.40000000000000E+11
     0.29206       1.57080  0.40000000000000E+11
     0.29995       0.00000  0.40000000000000E+11
     0.29995       0.00789  0.40000000000000E+11
     0.29995       0.01579  0.40000000000000E+11
     0.29995       0.02368  0.40000000000000E+11
     0.29995       0.03157  0.40000000000000E+11
     0.29995       0.03947  0.40000000000000E+11
     0.29995       0.04736  0.40000000000000E+11
     0.29995       0.05525  0.40000000000000E+11
     0.29995       0.06315  0.40000000000000E+11
     0.29995       0.07104  0.40000000000000E+11
     0.29995       0.07893  0.40000000000000E+11
     0.29995       0.08683  0.40000000000000E+11
     0.29995       0.09472  0.40000000000000E+11
     0.29995       0.10262  0.40000000000000E+11
     0.29995       0.11051  0.40000000000000E+11
     0.29995       0.11840  0.40000000000000E+11
     0.29995       0.12630  0.40000000000000E+11
     0.29995       0.13419  0.40000000000000E+11
     0.29995       0.14208  0.13994930690113E+02
     0.29995       0.14998  0.11579748200390E+02
     0.29995       0.15787  0.94492655365018E+01
     0.29995       0.16576  0.76206167823505E+01
     0.29995       0.17366  0.60821108916005E+01
     0.29995       0.18155  0.48072744139281E+01
     0.29995       0.18944  0.37635333152169E+01
     0.29995       0.19734  0.29173204716032E+01
     0.29995       0.20523  0.22368810043150E+01
     0.29995       0.21312  0.16936422763008E+01
     0.29995       0.22102  0.12627208681427E+01
     0.29995       0.22891  0.92293479622401E+00
     0.29995       0.23680  0.65655220609581E+00
     0.29995       0.24470  0.44891785024676E+00
     0.29995       0.25259  0.28804077451205E+00
     0.29995       0.26048  0.16419006177686E+00
     0.29995       0.26838  0.69522843002054E-01
     0.29995       0.27627  -.22448674333916E-02
     0.29995       0.28416  -.56121896047553E-01
     0.29995       0.29206  -.96081945922904E-01
     0.29995       0.29995  -.12526387312554E+00
     0.29995       0.30785  -.14613700615071E+00
     0.29995       0.31574  -.16063643793442E+00
     0.29995       0.32363  -.17027294882100E+00
     0.29995       0.33153  -.17622175957495E+00
     0.29995       0.33942  -.17939378887016E+00
     0.29995       0.34731  -.18049256752522E+00
     0.29995       0.35521  -.18005947631061E+00
     0.29995       0.36310  -.17850953988554E+00
     0.29995       0.37099  -.17615962981714E+00
     0.29995       0.37889  -.17325060263601E+00
     0.29995       0.38678  -.16996462004472E+00
     0.29995       0.39467  -.16643866258380E+00
     0.29995       0.40257  -.16277505023544E+00
     0.29995       0.41046  -.15904961895730E+00
     0.29995       0.41835  -.15531806674747E+00
     0.29995       0.42625  -.15162087267004E+00
     0.29995       0.43414  -.14798710372662E+00
     0.29995       0.44203  -.14443735421399E+00
     0.29995       0.44993  -.14098600718490E+00
     0.29995       0.45782  -.13764296502988E+00
     0.29995       0.46571  -.13441496353158E+00
     0.29995       0.47361  -.13130655885210E+00
     0.29995       0.48150  -.12832085798023E+00
     0.29995       0.48939  -.12546004871087E+00
     0.29995       0.49729  -.12272577408414E+00
     0.29995       0.50518  -.12011938748836E+00
     0.29995       0.51308  -.11764211767218E+00
     0.29995       0.52097  -.11529516724958E+00
     0.29995       0.52886  -.11307976359687E+00
     0.29995       0.53676  -.11099717711390E+00
     0.29995       0.54465  -.10904871851287E+00
     0.29995       0.55254  -.10723572400750E+00
     0.29995       0.56044  -.10555953493997E+00
     0.29995       0.56833  -.10402147644647E+00
     0.29995       0.57622  -.10262283818262E+00
     0.29995       0.58412  -.10136485886379E+00
     0.29995       0.59201  -.10024871538063E+00
     0.29995       0.59990  -.99275516485389E-01
     0.29995       0.60780  -.98446300469915E-01
     0.29995       0.61569  -.97762035830893E-01
     0.29995       0.62358  -.97223623606407E-01
     0.29995       0.63148  -.96831899835916E-01
     0.29995       0.63937  -.96587636413824E-01
     0.29995       0.64726  -.96491538447355E-01
     0.29995       0.65516  -.96544236070721E-01
     0.29995       0.66305  -.96746268488385E-01
     0.29995       0.67094  -.97098057804186E-01
     0.29995       0.67884  -.97599869925904E-01
     0.29995       0.68673  -.98251759503715E-01
     0.29995       0.69463  -.99053495459107E-01
     0.29995       0.70252  -.10000446318139E+00
     0.29995       0.71041  -.10110353891548E+00
     0.29995       0.71831  -.10234893124472E+00
     0.29995       0.72620  -.10373798390869E+00
     0.29995       0.73409  -.10526693352375E+00
     0.29995       0.74199  -.10693061515504E+00
     0.29995       0.74988  -.10872210820619E+00
     0.29995       0.75777  -.11063231487236E+00
     0.29995       0.76567  -.11264946360429E+00
     0.29995       0.77356  -.11475853086893E+00
     0.29995       0.78145  -.11694057622288E+00
     0.29995       0.78935  -.11917198864720E+00
     0.29995       0.79724  -.12142364656257E+00
     0.29995       0.80513  -.12366000029745E+00
     0.29995       0.81303  -.12583809432780E+00
     0.29995       0.82092  -.12790655753972E+00
     0.29995       0.82881  -.12980460308243E+00
     0.29995       0.83671  -.13146109472874E+00
     0.29995       0.84460  -.13279375320225E+00
     0.29995       0.85249  -.13370859213248E+00
     0.29995       0.86039  -.13409968675980E+00
     0.29995       0.86828  -.13384938578670E+00
     0.29995       0.87617  -.13282907329020E+00
     0.29995       0.88407  -.13090056772014E+00
     0.29995       0.89196  -.12791820223312E+00
     0.29995       0.89986  -.12373155820139E+00
     0.29995       0.90775  -.11818871554492E+00
     0.29995       0.91564  -.11113973526493E+00
     0.29995       0.92354  -.10243990025251E+00
     0.29995       0.93143  -.91952014071820E-01
     0.29995       0.93932  -.79546804159640E-01
     0.29995       0.94722  -.65100212719965E-01
     0.29995       0.95511  -.48486108588633E-01
     0.29995       0.96300  -.29562743205114E-01
     0.29995       0.97090  -.81511295001015E-02
     0.29995       0.97879  0.15996536951448E-01
     0.29995       0.98668  0.43240264498298E-01
     0.29995       0.99458  0.74109203596252E-01
     0.29995       1.00247  0.10937373684812E+00
     0.29995       1.01036  0.15013419903550E+00
     0.29995       1.01826  0.19792767623404E+00
     0.29995       1.02615  0.25485446463718E+00
     0.29995       1.03404  0.32372610214934E+00
     0.29995       1.04194  0.40823740425962E+00
     0.29995       1.04983  0.51316553949873E+00
     0.29995       1.05772  0.64459965027443E+00
     0.29995       1.06562  0.81020448936100E+00
     0.29995       1.07351  0.10195204263925E+01
     0.29995       1.08141  0.12842991327616E+01
     0.29995       1.08930  0.16188680306825E+01
     0.29995       1.09719  0.20405053481645E+01
     0.29995       1.10509  0.25697885945938E+01
     0.29995       1.11298  0.32308483010404E+01
     0.29995       1.12087  0.40514097092942E+01
     0.29995       1.12877  0.50624285078218E+01
     0.29995       1.13666  0.62970094363973E+01
     0.29995       1.14455  0.77881204969191E+01
     0.29995       1.15245  0.95643580344402E+01
     0.29995       1.16034  0.11642656113820E+02
     0.29995       1.16823  0.14016357421320E+02
     0.29995       1.17613  0.40000000000000E+11
     0.29995       1.18402  0.40000000000000E+11
     0.29995       1.19191  0.40000000000000E+11
     0.29995       1.19981  0.40000000000000E+11
     0.29995       1.20770  0.40000000000000E+11
     0.29995       1.21559  0.40000000000000E+11
     0.29995       1.22349  0.40000000000000E+11
     0.29995       1.23138  0.40000000000000E+11
     0.29995       1.23927  0.40000000000000E+11
     0.29995       1.24717  0.40000000000000E+11
     0.29995       1.25506  0.40000000000000E+11
     0.29995       1.26295  0.40000000000000E+11
     0.29995       1.27085  0.40000000000000E+11
     0.29995       1.27874  0.40000000000000E+11
     0.29995       1.28664  0.40000000000000E+11
     0.29995       1.29453  0.40000000000000E+11
     0.29995       1.30242  0.40000000000000E+11
     0.29995       1.31032  0.40000000000000E+11
     0.29995       1.31821  0.40000000000000E+11
     0.29995       1.32610  0.40000000000000E+11
     0.29995       1.33400  0.40000000000000E+11
     0.29995       1.34189  0.40000000000000E+11
     0.29995       1.34978  0.40000000000000E+11
     0.29995       1.35768  0.40000000000000E+11
     0.29995       1.36557  0.40000000000000E+11
     0.29995       1.37346  0.40000000000000E+11
     0.29995       1.38136  0.40000000000000E+11
     0.29995       1.38925  0.23630079017515E+02
     0.29995       1.39714  0.21370289008632E+02
     0.29995       1.40504  0.19421922354872E+02
     0.29995       1.41293  0.17835628527347E+02
     0.29995       1.42082  0.16632863600950E+02
     0.29995       1.42872  0.15820064709182E+02
     0.29995       1.43661  0.15397363912425E+02
     0.29995       1.44450  0.15363557641024E+02
     0.29995       1.45240  0.15718442510135E+02
     0.29995       1.46029  0.16463090235761E+02
     0.29995       1.46818  0.17598149105271E+02
     0.29995       1.47608  0.19119783418773E+02
     0.29995       1.48397  0.21012348218297E+02
     0.29995       1.49187  0.23236315241420E+02
     0.29995       1.49976  0.40000000000000E+11
     0.29995       1.50765  0.40000000000000E+11
     0.29995       1.51555  0.40000000000000E+11
     0.29995       1.52344  0.40000000000000E+11
     0.29995       1.53133  0.40000000000000E+11
     0.29995       1.53923  0.40000000000000E+11
     0.29995       1.54712  0.40000000000000E+11
     0.29995       1.55501  0.40000000000000E+11
     0.29995       1.56291  0.40000000000000E+11
     0.29995       1.57080  0.40000000000000E+11
     0.30785       0.00000  0.40000000000000E+11
     0.30785       0.00789  0.40000000000000E+11
     0.30785       0.01579  0.40000000000000E+11
     0.30785       0.02368  0.40000000000000E+11
     0.30785       0.03157  0.40000000000000E+11
     0.30785       0.03947  0.40000000000000E+11
     0.30785       0.04736  0.40000000000000E+11
     0.30785       0.05525  0.40000000000000E+11
     0.30785       0.06315  0.40000000000000E+11
     0.30785       0.07104  0.40000000000000E+11
     0.30785       0.07893  0.40000000000000E+11
     0.30785       0.08683  0.40000000000000E+11
     0.30785       0.09472  0.40000000000000E+11
     0.30785       0.10262  0.40000000000000E+11
     0.30785       0.11051  0.40000000000000E+11
     0.30785       0.11840  0.40000000000000E+11
     0.30785       0.12630  0.40000000000000E+11
     0.30785       0.13419  0.13711279031363E+02
     0.30785       0.14208  0.11357003628319E+02
     0.30785       0.14998  0.92786906255673E+01
     0.30785       0.15787  0.74924434437258E+01
     0.30785       0.16576  0.59872618592619E+01
     0.30785       0.17366  0.47380129794382E+01
     0.30785       0.18155  0.37135834311654E+01
     0.30785       0.18944  0.28817492618530E+01
     0.30785       0.19734  0.22118945301511E+01
     0.30785       0.20523  0.16763680937162E+01
     0.30785       0.21312  0.12510098661838E+01
     0.30785       0.22102  0.91519383390920E+00
     0.30785       0.22891  0.65160893953461E+00
     0.30785       0.23680  0.44591471995613E+00
     0.30785       0.24470  0.28635359365352E+00
     0.30785       0.25259  0.16336650209569E+00
     0.30785       0.26048  0.69236569169984E-01
     0.30785       0.26838  -.22280090670456E-02
     0.30785       0.27627  -.55968559406832E-01
     0.30785       0.28416  -.95909159771868E-01
     0.30785       0.29206  -.12515191779925E+00
     0.30785       0.29995  -.14613868057437E+00
     0.30785       0.30785  -.16078376473977E+00
     0.30785       0.31574  -.17058209380901E+00
     0.30785       0.32363  -.17669672733663E+00
     0.30785       0.33153  -.18002928921053E+00
     0.30785       0.33942  -.18127631939227E+00
     0.30785       0.34731  -.18097412058259E+00
     0.30785       0.35521  -.17953426395883E+00
     0.30785       0.36310  -.17727156044527E+00
     0.30785       0.37099  -.17442599432701E+00
     0.30785       0.37889  -.17117985035587E+00
     0.30785       0.38678  -.16767103911847E+00
     0.30785       0.39467  -.16400343381282E+00
     0.30785       0.40257  -.16025487062593E+00
     0.30785       0.41046  -.15648333098830E+00
     0.30785       0.41835  -.15273171381085E+00
     0.30785       0.42625  -.14903151633370E+00
     0.30785       0.43414  -.14540567055457E+00
     0.30785       0.44203  -.14187072563124E+00
     0.30785       0.44993  -.13843852261667E+00
     0.30785       0.45782  -.13511747404531E+00
     0.30785       0.46571  -.13191353515767E+00
     0.30785       0.47361  -.12883093412160E+00
     0.30785       0.48150  -.12587271396981E+00
     0.30785       0.48939  -.12304112790174E+00
     0.30785       0.49729  -.12033792113762E+00
     0.30785       0.50518  -.11776452594149E+00
     0.30785       0.51308  -.11532219122302E+00
     0.30785       0.52097  -.11301206391395E+00
     0.30785       0.52886  -.11083523584261E+00
     0.30785       0.53676  -.10879276693017E+00
     0.30785       0.54465  -.10688569309752E+00
     0.30785       0.55254  -.10511502522449E+00
     0.30785       0.56044  -.10348174379801E+00
     0.30785       0.56833  -.10198679247542E+00
     0.30785       0.57622  -.10063107264550E+00
     0.30785       0.58412  -.99415440154278E-01
     0.30785       0.59201  -.98340704646557E-01
     0.30785       0.59990  -.97407631423360E-01
     0.30785       0.60780  -.96616945299148E-01
     0.30785       0.61569  -.95969335632126E-01
     0.30785       0.62358  -.95465461466545E-01
     0.30785       0.63148  -.95105955545090E-01
     0.30785       0.63937  -.94891425798057E-01
     0.30785       0.64726  -.94822452775898E-01
     0.30785       0.65516  -.94899581345921E-01
     0.30785       0.66305  -.95123304807335E-01
     0.30785       0.67094  -.95494039380297E-01
     0.30785       0.67884  -.96012086783339E-01
     0.30785       0.68673  -.96677582320568E-01
     0.30785       0.69463  -.97490425552102E-01
     0.30785       0.70252  -.98450190214035E-01
     0.30785       0.71041  -.99556009593991E-01
     0.30785       0.71831  -.10080643306387E+00
     0.30785       0.72620  -.10219924894817E+00
     0.30785       0.73409  -.10373126839778E+00
     0.30785       0.74199  -.10539806450581E+00
     0.30785       0.74988  -.10719366062260E+00
     0.30785       0.75777  -.10911016181419E+00
     0.30785       0.76567  -.11113732380858E+00
     0.30785       0.77356  -.11326205476648E+00
     0.30785       0.78145  -.11546784701841E+00
     0.30785       0.78935  -.11773413876594E+00
     0.30785       0.79724  -.12003560990628E+00
     0.30785       0.80513  -.12234142183074E+00
     0.30785       0.81303  -.12461441842356E+00
     0.30785       0.82092  -.12681031455970E+00
     0.30785       0.82881  -.12887690893985E+00
     0.30785       0.83671  -.13075336952439E+00
     0.30785       0.84460  -.13236965105831E+00
     0.30785       0.85249  -.13364611349634E+00
     0.30785       0.86039  -.13449341505629E+00
     0.30785       0.86828  -.13481275080403E+00
     0.30785       0.87617  -.13449649290883E+00
     0.30785       0.88407  -.13342925710127E+00
     0.30785       0.89196  -.13148936614755E+00
     0.30785       0.89986  -.12855060027164E+00
     0.30785       0.90775  -.12448401240147E+00
     0.30785       0.91564  -.11915944097213E+00
     0.30785       0.92354  -.11244617609079E+00
     0.30785       0.93143  -.10421203169177E+00
     0.30785       0.93932  -.94319857216936E-01
     0.30785       0.94722  -.82620302246318E-01
     0.30785       0.95511  -.68939444444984E-01
     0.30785       0.96300  -.53059723671902E-01
     0.30785       0.97090  -.34692507983148E-01
     0.30785       0.97879  -.13440556995883E-01
     0.30785       0.98668  0.11251361883744E-01
     0.30785       0.99458  0.40159430937961E-01
     0.30785       1.00247  0.74359031848602E-01
     0.30785       1.01036  0.11532005581168E+00
     0.30785       1.01826  0.16502119617358E+00
     0.30785       1.02615  0.22608543232612E+00
     0.30785       1.03404  0.30193932073498E+00
     0.30785       1.04194  0.39699915754425E+00
     0.30785       1.04983  0.51688739098144E+00
     0.30785       1.05772  0.66868253154482E+00
     0.30785       1.06562  0.86120474439057E+00
     0.30785       1.07351  0.11053365731026E+01
     0.30785       1.08141  0.14143727419906E+01
     0.30785       1.08930  0.18043830933586E+01
     0.30785       1.09719  0.22945560269683E+01
     0.30785       1.10509  0.29074627394049E+01
     0.30785       1.11298  0.36691398274477E+01
     0.30785       1.12087  0.46088217709511E+01
     0.30785       1.12877  0.57580547391836E+01
     0.30785       1.13666  0.71487749472585E+01
     0.30785       1.14455  0.88097217879741E+01
     0.30785       1.15245  0.10760263336451E+02
     0.30785       1.16034  0.13000338905169E+02
     0.30785       1.16823  0.15494813457467E+02
     0.30785       1.17613  0.40000000000000E+11
     0.30785       1.18402  0.40000000000000E+11
     0.30785       1.19191  0.40000000000000E+11
     0.30785       1.19981  0.40000000000000E+11
     0.30785       1.20770  0.40000000000000E+11
     0.30785       1.21559  0.40000000000000E+11
     0.30785       1.22349  0.40000000000000E+11
     0.30785       1.23138  0.40000000000000E+11
     0.30785       1.23927  0.40000000000000E+11
     0.30785       1.24717  0.40000000000000E+11
     0.30785       1.25506  0.40000000000000E+11
     0.30785       1.26295  0.40000000000000E+11
     0.30785       1.27085  0.40000000000000E+11
     0.30785       1.27874  0.40000000000000E+11
     0.30785       1.28664  0.40000000000000E+11
     0.30785       1.29453  0.40000000000000E+11
     0.30785       1.30242  0.40000000000000E+11
     0.30785       1.31032  0.40000000000000E+11
     0.30785       1.31821  0.40000000000000E+11
     0.30785       1.32610  0.40000000000000E+11
     0.30785       1.33400  0.40000000000000E+11
     0.30785       1.34189  0.40000000000000E+11
     0.30785       1.34978  0.40000000000000E+11
     0.30785       1.35768  0.40000000000000E+11
     0.30785       1.36557  0.40000000000000E+11
     0.30785       1.37346  0.40000000000000E+11
     0.30785       1.38136  0.22588833680486E+02
     0.30785       1.38925  0.20385260741572E+02
     0.30785       1.39714  0.18480512917072E+02
     0.30785       1.40504  0.16921766969924E+02
     0.30785       1.41293  0.15728921468782E+02
     0.30785       1.42082  0.14907681206699E+02
     0.30785       1.42872  0.14457749129528E+02
     0.30785       1.43661  0.14377597493608E+02
     0.30785       1.44450  0.14666808692785E+02
     0.30785       1.45240  0.15326522342443E+02
     0.30785       1.46029  0.16358106427892E+02
     0.30785       1.46818  0.17759761130265E+02
     0.30785       1.47608  0.19520332691401E+02
     0.30785       1.48397  0.21609145794056E+02
     0.30785       1.49187  0.40000000000000E+11
     0.30785       1.49976  0.40000000000000E+11
     0.30785       1.50765  0.40000000000000E+11
     0.30785       1.51555  0.40000000000000E+11
     0.30785       1.52344  0.40000000000000E+11
     0.30785       1.53133  0.40000000000000E+11
     0.30785       1.53923  0.40000000000000E+11
     0.30785       1.54712  0.40000000000000E+11
     0.30785       1.55501  0.40000000000000E+11
     0.30785       1.56291  0.40000000000000E+11
     0.30785       1.57080  0.40000000000000E+11
     0.31574       0.00000  0.40000000000000E+11
     0.31574       0.00789  0.40000000000000E+11
     0.31574       0.01579  0.40000000000000E+11
     0.31574       0.02368  0.40000000000000E+11
     0.31574       0.03157  0.40000000000000E+11
     0.31574       0.03947  0.40000000000000E+11
     0.31574       0.04736  0.40000000000000E+11
     0.31574       0.05525  0.40000000000000E+11
     0.31574       0.06315  0.40000000000000E+11
     0.31574       0.07104  0.40000000000000E+11
     0.31574       0.07893  0.40000000000000E+11
     0.31574       0.08683  0.40000000000000E+11
     0.31574       0.09472  0.40000000000000E+11
     0.31574       0.10262  0.40000000000000E+11
     0.31574       0.11051  0.40000000000000E+11
     0.31574       0.11840  0.40000000000000E+11
     0.31574       0.12630  0.13402902558450E+02
     0.31574       0.13419  0.11113774376516E+02
     0.31574       0.14208  0.90914148352109E+01
     0.31574       0.14998  0.73508453108011E+01
     0.31574       0.15787  0.58817513950331E+01
     0.31574       0.16576  0.46603727463074E+01
     0.31574       0.17366  0.36571098947727E+01
     0.31574       0.18155  0.28411435259612E+01
     0.31574       0.18944  0.21830577685472E+01
     0.31574       0.19734  0.16561790036063E+01
     0.31574       0.20523  0.12371192607919E+01
     0.31574       0.21312  0.90584950989857E+00
     0.31574       0.22102  0.64551310748602E+00
     0.31574       0.22891  0.44211139994487E+00
     0.31574       0.23680  0.28414157166652E+00
     0.31574       0.24470  0.16223314582887E+00
     0.31574       0.25259  0.68808178721796E-01
     0.31574       0.26048  -.22230173911119E-02
     0.31574       0.26838  -.55726677496651E-01
     0.31574       0.27627  -.95571454663650E-01
     0.31574       0.28416  -.12481825387660E+00
     0.31574       0.29206  -.14587797697055E+00
     0.31574       0.29995  -.16064141579237E+00
     0.31574       0.30785  -.17058539724330E+00
     0.31574       0.31574  -.17685893919116E+00
     0.31574       0.32363  -.18035274663525E+00
     0.31574       0.33153  -.18175493443914E+00
     0.31574       0.33942  -.18159544353626E+00
     0.31574       0.34731  -.18028123818204E+00
     0.31574       0.35521  -.17812403730790E+00
     0.31574       0.36310  -.17536204209637E+00
     0.31574       0.37099  -.17217687079684E+00
     0.31574       0.37889  -.16870669616922E+00
     0.31574       0.38678  -.16505639667167E+00
     0.31574       0.39467  -.16130537603131E+00
     0.31574       0.40257  -.15751357409977E+00
     0.31574       0.41046  -.15372608220000E+00
     0.31574       0.41835  -.14997668603105E+00
     0.31574       0.42625  -.14629058621829E+00
     0.31574       0.43414  -.14268648845230E+00
     0.31574       0.44203  -.13917820958231E+00
     0.31574       0.44993  -.13577591086987E+00
     0.31574       0.45782  -.13248704287816E+00
     0.31574       0.46571  -.12931706639330E+00
     0.31574       0.47361  -.12626999882071E+00
     0.31574       0.48150  -.12334882439431E+00
     0.31574       0.48939  -.12055579826328E+00
     0.31574       0.49729  -.11789266828780E+00
     0.31574       0.50518  -.11536083359470E+00
     0.31574       0.51308  -.11296145519374E+00
     0.31574       0.52097  -.11069553093999E+00
     0.31574       0.52886  -.10856394465346E+00
     0.31574       0.53676  -.10656749714383E+00
     0.31574       0.54465  -.10470692515522E+00
     0.31574       0.55254  -.10298291278856E+00
     0.31574       0.56044  -.10139609874256E+00
     0.31574       0.56833  -.99947081707309E-01
     0.31574       0.57622  -.98636425424857E-01
     0.31574       0.58412  -.97464664273630E-01
     0.31574       0.59201  -.96432309715032E-01
     0.31574       0.59990  -.95539857538081E-01
     0.31574       0.60780  -.94787795528731E-01
     0.31574       0.61569  -.94176610952977E-01
     0.31574       0.62358  -.93706797056901E-01
     0.31574       0.63148  -.93378857635595E-01
     0.31574       0.63937  -.93193308589208E-01
     0.31574       0.64726  -.93150675255382E-01
     0.31574       0.65516  -.93251484171353E-01
     0.31574       0.66305  -.93496247764098E-01
     0.31574       0.67094  -.93885440286504E-01
     0.31574       0.67884  -.94419463102663E-01
     0.31574       0.68673  -.95098597170131E-01
     0.31574       0.69463  -.95922940269818E-01
     0.31574       0.70252  -.96892326192084E-01
     0.31574       0.71041  -.98006222707892E-01
     0.31574       0.71831  -.99263604745987E-01
     0.31574       0.72620  -.10066279878513E+00
     0.31574       0.73409  -.10220129408564E+00
     0.31574       0.74199  -.10387551608371E+00
     0.31574       0.74988  -.10568055712285E+00
     0.31574       0.75777  -.10760985980192E+00
     0.31574       0.76567  -.10965484869837E+00
     0.31574       0.77356  -.11180450723168E+00
     0.31574       0.78145  -.11404489813327E+00
     0.31574       0.78935  -.11635862856490E+00
     0.31574       0.79724  -.11872426454310E+00
     0.31574       0.80513  -.12111570409660E+00
     0.31574       0.81303  -.12350152452721E+00
     0.31574       0.82092  -.12584432610935E+00
     0.31574       0.82881  -.12810010214847E+00
     0.31574       0.83671  -.13021767276090E+00
     0.31574       0.84460  -.13213822581354E+00
     0.31574       0.85249  -.13379501136895E+00
     0.31574       0.86039  -.13511323327504E+00
     0.31574       0.86828  -.13601017009762E+00
     0.31574       0.87617  -.13639553370356E+00
     0.31574       0.88407  -.13617203335513E+00
     0.31574       0.89196  -.13523605204231E+00
     0.31574       0.89986  -.13347825636544E+00
     0.31574       0.90775  -.13078384923323E+00
     0.31574       0.91564  -.12703203566201E+00
     0.31574       0.92354  -.12209410855640E+00
     0.31574       0.93143  -.11582937934631E+00
     0.31574       0.93932  -.10807798689684E+00
     0.31574       0.94722  -.98649428928237E-01
     0.31574       0.95511  -.87305485917431E-01
     0.31574       0.96300  -.73736059037529E-01
     0.31574       0.97090  -.57526327116556E-01
     0.31574       0.97879  -.38113540634957E-01
     0.31574       0.98668  -.14731700686072E-01
     0.31574       0.99458  0.13657705807477E-01
     0.31574       1.00247  0.48450857276874E-01
     0.31574       1.01036  0.91504759501893E-01
     0.31574       1.01826  0.14526081001297E+00
     0.31574       1.02615  0.21289149631548E+00
     0.31574       1.03404  0.29847330636811E+00
     0.31574       1.04194  0.40718913867655E+00
     0.31574       1.04983  0.54556331134170E+00
     0.31574       1.05772  0.72173126748490E+00
     0.31574       1.06562  0.94574362043399E+00
     0.31574       1.07351  0.12298993219326E+01
     0.31574       1.08141  0.15890940577438E+01
     0.31574       1.08930  0.20411553935220E+01
     0.31574       1.09719  0.26071126525169E+01
     0.31574       1.10509  0.33113125737852E+01
     0.31574       1.11298  0.41812351965221E+01
     0.31574       1.12087  0.52467795973491E+01
     0.31574       1.12877  0.65386652382514E+01
     0.31574       1.13666  0.80854198458920E+01
     0.31574       1.14455  0.99081902036931E+01
     0.31574       1.15245  0.12012323537253E+02
     0.31574       1.16034  0.14374369247976E+02
     0.31574       1.16823  0.40000000000000E+11
     0.31574       1.17613  0.40000000000000E+11
     0.31574       1.18402  0.40000000000000E+11
     0.31574       1.19191  0.40000000000000E+11
     0.31574       1.19981  0.40000000000000E+11
     0.31574       1.20770  0.40000000000000E+11
     0.31574       1.21559  0.40000000000000E+11
     0.31574       1.22349  0.40000000000000E+11
     0.31574       1.23138  0.40000000000000E+11
     0.31574       1.23927  0.40000000000000E+11
     0.31574       1.24717  0.40000000000000E+11
     0.31574       1.25506  0.40000000000000E+11
     0.31574       1.26295  0.40000000000000E+11
[truncated: 1,560,112 more chars]
