# Supplementary material for: Femtosecond concerted rotation of molecules on a 2D material interface
Source: Nat Commun. 2026 Feb 27;17:2110. doi: 10.1038/s41467-026-69801-6 (PMC12954116; doi:10.1038/s41467-026-69801-6)
Supplement: Supplementary file 6 — Source Data 4 [file 41467_2026_69801_MOESM6_ESM.zip › FigS23/ISDistance1400_pairPot.out]

40000
# export pairpotential
# alpha      beta     pairPotValue
     0.00000       0.00000  0.40000000000000E+11
     0.00000       0.00789  0.40000000000000E+11
     0.00000       0.01579  0.40000000000000E+11
     0.00000       0.02368  0.40000000000000E+11
     0.00000       0.03157  0.40000000000000E+11
     0.00000       0.03947  0.40000000000000E+11
     0.00000       0.04736  0.40000000000000E+11
     0.00000       0.05525  0.40000000000000E+11
     0.00000       0.06315  0.40000000000000E+11
     0.00000       0.07104  0.40000000000000E+11
     0.00000       0.07893  0.40000000000000E+11
     0.00000       0.08683  0.40000000000000E+11
     0.00000       0.09472  0.40000000000000E+11
     0.00000       0.10262  0.40000000000000E+11
     0.00000       0.11051  0.40000000000000E+11
     0.00000       0.11840  0.40000000000000E+11
     0.00000       0.12630  0.40000000000000E+11
     0.00000       0.13419  0.40000000000000E+11
     0.00000       0.14208  0.40000000000000E+11
     0.00000       0.14998  0.40000000000000E+11
     0.00000       0.15787  0.40000000000000E+11
     0.00000       0.16576  0.40000000000000E+11
     0.00000       0.17366  0.40000000000000E+11
     0.00000       0.18155  0.40000000000000E+11
     0.00000       0.18944  0.40000000000000E+11
     0.00000       0.19734  0.40000000000000E+11
     0.00000       0.20523  0.40000000000000E+11
     0.00000       0.21312  0.40000000000000E+11
     0.00000       0.22102  0.40000000000000E+11
     0.00000       0.22891  0.40000000000000E+11
     0.00000       0.23680  0.40000000000000E+11
     0.00000       0.24470  0.40000000000000E+11
     0.00000       0.25259  0.40000000000000E+11
     0.00000       0.26048  0.40000000000000E+11
     0.00000       0.26838  0.40000000000000E+11
     0.00000       0.27627  0.40000000000000E+11
     0.00000       0.28416  0.40000000000000E+11
     0.00000       0.29206  0.40000000000000E+11
     0.00000       0.29995  0.40000000000000E+11
     0.00000       0.30785  0.40000000000000E+11
     0.00000       0.31574  0.40000000000000E+11
     0.00000       0.32363  0.40000000000000E+11
     0.00000       0.33153  0.40000000000000E+11
     0.00000       0.33942  0.40000000000000E+11
     0.00000       0.34731  0.40000000000000E+11
     0.00000       0.35521  0.40000000000000E+11
     0.00000       0.36310  0.40000000000000E+11
     0.00000       0.37099  0.40000000000000E+11
     0.00000       0.37889  0.40000000000000E+11
     0.00000       0.38678  0.40000000000000E+11
     0.00000       0.39467  0.40000000000000E+11
     0.00000       0.40257  0.40000000000000E+11
     0.00000       0.41046  0.40000000000000E+11
     0.00000       0.41835  0.40000000000000E+11
     0.00000       0.42625  0.40000000000000E+11
     0.00000       0.43414  0.40000000000000E+11
     0.00000       0.44203  0.26943906150466E+03
     0.00000       0.44993  0.23168699812583E+03
     0.00000       0.45782  0.20070234288420E+03
     0.00000       0.46571  0.17522025019114E+03
     0.00000       0.47361  0.15418319805877E+03
     0.00000       0.48150  0.13672547904536E+03
     0.00000       0.48939  0.12214885156030E+03
     0.00000       0.49729  0.10989582927970E+03
     0.00000       0.50518  0.99523817151469E+02
     0.00000       0.51308  0.90681645356431E+02
     0.00000       0.52097  0.83089225243730E+02
     0.00000       0.52886  0.76520648232600E+02
     0.00000       0.53676  0.40000000000000E+11
     0.00000       0.54465  0.40000000000000E+11
     0.00000       0.55254  0.40000000000000E+11
     0.00000       0.56044  0.40000000000000E+11
     0.00000       0.56833  0.40000000000000E+11
     0.00000       0.57622  0.40000000000000E+11
     0.00000       0.58412  0.40000000000000E+11
     0.00000       0.59201  0.40000000000000E+11
     0.00000       0.59990  0.40000000000000E+11
     0.00000       0.60780  0.40000000000000E+11
     0.00000       0.61569  0.40000000000000E+11
     0.00000       0.62358  0.40000000000000E+11
     0.00000       0.63148  0.40000000000000E+11
     0.00000       0.63937  0.40000000000000E+11
     0.00000       0.64726  0.40000000000000E+11
     0.00000       0.65516  0.40000000000000E+11
     0.00000       0.66305  0.40000000000000E+11
     0.00000       0.67094  0.40000000000000E+11
     0.00000       0.67884  0.40000000000000E+11
     0.00000       0.68673  0.40000000000000E+11
     0.00000       0.69463  0.40000000000000E+11
     0.00000       0.70252  0.40000000000000E+11
     0.00000       0.71041  0.40000000000000E+11
     0.00000       0.71831  0.17500858667172E+02
     0.00000       0.72620  0.16245857460880E+02
     0.00000       0.73409  0.15100300067793E+02
     0.00000       0.74199  0.14085861289376E+02
     0.00000       0.74988  0.13219595029049E+02
     0.00000       0.75777  0.12514193876708E+02
     0.00000       0.76567  0.11978587758075E+02
     0.00000       0.77356  0.11618659129054E+02
     0.00000       0.78145  0.11437907576407E+02
     0.00000       0.78935  0.11437949702896E+02
     0.00000       0.79724  0.11618785142847E+02
     0.00000       0.80513  0.11978796499031E+02
     0.00000       0.81303  0.12514483208165E+02
     0.00000       0.82092  0.13219961559891E+02
     0.00000       0.82881  0.14086300042184E+02
     0.00000       0.83671  0.15100804158006E+02
     0.00000       0.84460  0.16246417877861E+02
     0.00000       0.85249  0.17501464272558E+02
     0.00000       0.86039  0.40000000000000E+11
     0.00000       0.86828  0.40000000000000E+11
     0.00000       0.87617  0.40000000000000E+11
     0.00000       0.88407  0.40000000000000E+11
     0.00000       0.89196  0.40000000000000E+11
     0.00000       0.89986  0.40000000000000E+11
     0.00000       0.90775  0.40000000000000E+11
     0.00000       0.91564  0.40000000000000E+11
     0.00000       0.92354  0.40000000000000E+11
     0.00000       0.93143  0.40000000000000E+11
     0.00000       0.93932  0.40000000000000E+11
     0.00000       0.94722  0.40000000000000E+11
     0.00000       0.95511  0.40000000000000E+11
     0.00000       0.96300  0.40000000000000E+11
     0.00000       0.97090  0.40000000000000E+11
     0.00000       0.97879  0.40000000000000E+11
     0.00000       0.98668  0.40000000000000E+11
     0.00000       0.99458  0.40000000000000E+11
     0.00000       1.00247  0.40000000000000E+11
     0.00000       1.01036  0.40000000000000E+11
     0.00000       1.01826  0.40000000000000E+11
     0.00000       1.02615  0.40000000000000E+11
     0.00000       1.03404  0.40000000000000E+11
     0.00000       1.04194  0.76523496808074E+02
     0.00000       1.04983  0.83092504488288E+02
     0.00000       1.05772  0.90685450001847E+02
     0.00000       1.06562  0.99528263762442E+02
     0.00000       1.07351  0.10990106329381E+03
     0.00000       1.08141  0.12215505596960E+03
     0.00000       1.08930  0.13673288462623E+03
     0.00000       1.09719  0.15419209492932E+03
     0.00000       1.10509  0.17523100021140E+03
     0.00000       1.11298  0.20071539187812E+03
     0.00000       1.12087  0.23170288583984E+03
     0.00000       1.12877  0.26945842512467E+03
     0.00000       1.13666  0.40000000000000E+11
     0.00000       1.14455  0.40000000000000E+11
     0.00000       1.15245  0.40000000000000E+11
     0.00000       1.16034  0.40000000000000E+11
     0.00000       1.16823  0.40000000000000E+11
     0.00000       1.17613  0.40000000000000E+11
     0.00000       1.18402  0.40000000000000E+11
     0.00000       1.19191  0.40000000000000E+11
     0.00000       1.19981  0.40000000000000E+11
     0.00000       1.20770  0.40000000000000E+11
     0.00000       1.21559  0.40000000000000E+11
     0.00000       1.22349  0.40000000000000E+11
     0.00000       1.23138  0.40000000000000E+11
     0.00000       1.23927  0.40000000000000E+11
     0.00000       1.24717  0.40000000000000E+11
     0.00000       1.25506  0.40000000000000E+11
     0.00000       1.26295  0.40000000000000E+11
     0.00000       1.27085  0.40000000000000E+11
     0.00000       1.27874  0.40000000000000E+11
     0.00000       1.28664  0.40000000000000E+11
     0.00000       1.29453  0.40000000000000E+11
     0.00000       1.30242  0.40000000000000E+11
     0.00000       1.31032  0.40000000000000E+11
     0.00000       1.31821  0.40000000000000E+11
     0.00000       1.32610  0.40000000000000E+11
     0.00000       1.33400  0.40000000000000E+11
     0.00000       1.34189  0.40000000000000E+11
     0.00000       1.34978  0.40000000000000E+11
     0.00000       1.35768  0.40000000000000E+11
     0.00000       1.36557  0.40000000000000E+11
     0.00000       1.37346  0.40000000000000E+11
     0.00000       1.38136  0.40000000000000E+11
     0.00000       1.38925  0.40000000000000E+11
     0.00000       1.39714  0.40000000000000E+11
     0.00000       1.40504  0.40000000000000E+11
     0.00000       1.41293  0.40000000000000E+11
     0.00000       1.42082  0.40000000000000E+11
     0.00000       1.42872  0.40000000000000E+11
     0.00000       1.43661  0.40000000000000E+11
     0.00000       1.44450  0.40000000000000E+11
     0.00000       1.45240  0.40000000000000E+11
     0.00000       1.46029  0.40000000000000E+11
     0.00000       1.46818  0.40000000000000E+11
     0.00000       1.47608  0.40000000000000E+11
     0.00000       1.48397  0.40000000000000E+11
     0.00000       1.49187  0.40000000000000E+11
     0.00000       1.49976  0.40000000000000E+11
     0.00000       1.50765  0.40000000000000E+11
     0.00000       1.51555  0.40000000000000E+11
     0.00000       1.52344  0.40000000000000E+11
     0.00000       1.53133  0.40000000000000E+11
     0.00000       1.53923  0.40000000000000E+11
     0.00000       1.54712  0.40000000000000E+11
     0.00000       1.55501  0.40000000000000E+11
     0.00000       1.56291  0.40000000000000E+11
     0.00000       1.57080  0.40000000000000E+11
     0.00789       0.00000  0.40000000000000E+11
     0.00789       0.00789  0.40000000000000E+11
     0.00789       0.01579  0.40000000000000E+11
     0.00789       0.02368  0.40000000000000E+11
     0.00789       0.03157  0.40000000000000E+11
     0.00789       0.03947  0.40000000000000E+11
     0.00789       0.04736  0.40000000000000E+11
     0.00789       0.05525  0.40000000000000E+11
     0.00789       0.06315  0.40000000000000E+11
     0.00789       0.07104  0.40000000000000E+11
     0.00789       0.07893  0.40000000000000E+11
     0.00789       0.08683  0.40000000000000E+11
     0.00789       0.09472  0.40000000000000E+11
     0.00789       0.10262  0.40000000000000E+11
     0.00789       0.11051  0.40000000000000E+11
     0.00789       0.11840  0.40000000000000E+11
     0.00789       0.12630  0.40000000000000E+11
     0.00789       0.13419  0.40000000000000E+11
     0.00789       0.14208  0.40000000000000E+11
     0.00789       0.14998  0.40000000000000E+11
     0.00789       0.15787  0.40000000000000E+11
     0.00789       0.16576  0.40000000000000E+11
     0.00789       0.17366  0.40000000000000E+11
     0.00789       0.18155  0.40000000000000E+11
     0.00789       0.18944  0.40000000000000E+11
     0.00789       0.19734  0.40000000000000E+11
     0.00789       0.20523  0.40000000000000E+11
     0.00789       0.21312  0.40000000000000E+11
     0.00789       0.22102  0.40000000000000E+11
     0.00789       0.22891  0.40000000000000E+11
     0.00789       0.23680  0.40000000000000E+11
     0.00789       0.24470  0.40000000000000E+11
     0.00789       0.25259  0.40000000000000E+11
     0.00789       0.26048  0.40000000000000E+11
     0.00789       0.26838  0.40000000000000E+11
     0.00789       0.27627  0.40000000000000E+11
     0.00789       0.28416  0.40000000000000E+11
     0.00789       0.29206  0.40000000000000E+11
     0.00789       0.29995  0.40000000000000E+11
     0.00789       0.30785  0.40000000000000E+11
     0.00789       0.31574  0.40000000000000E+11
     0.00789       0.32363  0.40000000000000E+11
     0.00789       0.33153  0.40000000000000E+11
     0.00789       0.33942  0.40000000000000E+11
     0.00789       0.34731  0.40000000000000E+11
     0.00789       0.35521  0.40000000000000E+11
     0.00789       0.36310  0.40000000000000E+11
     0.00789       0.37099  0.40000000000000E+11
     0.00789       0.37889  0.40000000000000E+11
     0.00789       0.38678  0.40000000000000E+11
     0.00789       0.39467  0.40000000000000E+11
     0.00789       0.40257  0.40000000000000E+11
     0.00789       0.41046  0.40000000000000E+11
     0.00789       0.41835  0.40000000000000E+11
     0.00789       0.42625  0.40000000000000E+11
     0.00789       0.43414  0.27890026683690E+03
     0.00789       0.44203  0.24049720907911E+03
     0.00789       0.44993  0.20894379469490E+03
     0.00789       0.45782  0.18295057426065E+03
     0.00789       0.46571  0.16144270998349E+03
     0.00789       0.47361  0.14354302135761E+03
     0.00789       0.48150  0.12854617054254E+03
     0.00789       0.48939  0.11589057956155E+03
     0.00789       0.49729  0.10513134058807E+03
     0.00789       0.50518  0.95915705707488E+02
     0.00789       0.51308  0.87961917096461E+02
     0.00789       0.52097  0.40000000000000E+11
     0.00789       0.52886  0.40000000000000E+11
     0.00789       0.53676  0.40000000000000E+11
     0.00789       0.54465  0.40000000000000E+11
     0.00789       0.55254  0.40000000000000E+11
     0.00789       0.56044  0.40000000000000E+11
     0.00789       0.56833  0.40000000000000E+11
     0.00789       0.57622  0.40000000000000E+11
     0.00789       0.58412  0.40000000000000E+11
     0.00789       0.59201  0.40000000000000E+11
     0.00789       0.59990  0.40000000000000E+11
     0.00789       0.60780  0.40000000000000E+11
     0.00789       0.61569  0.40000000000000E+11
     0.00789       0.62358  0.40000000000000E+11
     0.00789       0.63148  0.40000000000000E+11
     0.00789       0.63937  0.40000000000000E+11
     0.00789       0.64726  0.40000000000000E+11
     0.00789       0.65516  0.40000000000000E+11
     0.00789       0.66305  0.40000000000000E+11
     0.00789       0.67094  0.40000000000000E+11
     0.00789       0.67884  0.40000000000000E+11
     0.00789       0.68673  0.40000000000000E+11
     0.00789       0.69463  0.40000000000000E+11
     0.00789       0.70252  0.40000000000000E+11
     0.00789       0.71041  0.18140030952535E+02
     0.00789       0.71831  0.16807646640000E+02
     0.00789       0.72620  0.15581636787656E+02
     0.00789       0.73409  0.14486389381827E+02
     0.00789       0.74199  0.13540701550398E+02
     0.00789       0.74988  0.12758142869631E+02
     0.00789       0.75777  0.12147811298956E+02
     0.00789       0.76567  0.11715220795683E+02
     0.00789       0.77356  0.11463132955313E+02
     0.00789       0.78145  0.11392211155112E+02
     0.00789       0.78935  0.11501429057085E+02
     0.00789       0.79724  0.11788206728005E+02
     0.00789       0.80513  0.12248281063024E+02
     0.00789       0.81303  0.12875347735170E+02
     0.00789       0.82092  0.13660544188324E+02
     0.00789       0.82881  0.14591880171153E+02
     0.00789       0.83671  0.15653763695962E+02
     0.00789       0.84460  0.16826810827174E+02
     0.00789       0.85249  0.18088155278001E+02
     0.00789       0.86039  0.40000000000000E+11
     0.00789       0.86828  0.40000000000000E+11
     0.00789       0.87617  0.40000000000000E+11
     0.00789       0.88407  0.40000000000000E+11
     0.00789       0.89196  0.40000000000000E+11
     0.00789       0.89986  0.40000000000000E+11
     0.00789       0.90775  0.40000000000000E+11
     0.00789       0.91564  0.40000000000000E+11
     0.00789       0.92354  0.40000000000000E+11
     0.00789       0.93143  0.40000000000000E+11
     0.00789       0.93932  0.40000000000000E+11
     0.00789       0.94722  0.40000000000000E+11
     0.00789       0.95511  0.40000000000000E+11
     0.00789       0.96300  0.40000000000000E+11
     0.00789       0.97090  0.40000000000000E+11
     0.00789       0.97879  0.40000000000000E+11
     0.00789       0.98668  0.40000000000000E+11
     0.00789       0.99458  0.40000000000000E+11
     0.00789       1.00247  0.40000000000000E+11
     0.00789       1.01036  0.40000000000000E+11
     0.00789       1.01826  0.40000000000000E+11
     0.00789       1.02615  0.66636387185646E+02
     0.00789       1.03404  0.72041742636706E+02
     0.00789       1.04194  0.78275989936794E+02
     0.00789       1.04983  0.85521271528205E+02
     0.00789       1.05772  0.94001097044887E+02
     0.00789       1.06562  0.10399335185584E+03
     0.00789       1.07351  0.11584657163149E+03
     0.00789       1.08141  0.12999940146905E+03
     0.00789       1.08930  0.14700295512168E+03
     0.00789       1.09719  0.16754538603289E+03
     0.00789       1.10509  0.19247716867942E+03
     0.00789       1.11298  0.22283397942348E+03
     0.00789       1.12087  0.25985091693028E+03
     0.00789       1.12877  0.40000000000000E+11
     0.00789       1.13666  0.40000000000000E+11
     0.00789       1.14455  0.40000000000000E+11
     0.00789       1.15245  0.40000000000000E+11
     0.00789       1.16034  0.40000000000000E+11
     0.00789       1.16823  0.40000000000000E+11
     0.00789       1.17613  0.40000000000000E+11
     0.00789       1.18402  0.40000000000000E+11
     0.00789       1.19191  0.40000000000000E+11
     0.00789       1.19981  0.40000000000000E+11
     0.00789       1.20770  0.40000000000000E+11
     0.00789       1.21559  0.40000000000000E+11
     0.00789       1.22349  0.40000000000000E+11
     0.00789       1.23138  0.40000000000000E+11
     0.00789       1.23927  0.40000000000000E+11
     0.00789       1.24717  0.40000000000000E+11
     0.00789       1.25506  0.40000000000000E+11
     0.00789       1.26295  0.40000000000000E+11
     0.00789       1.27085  0.40000000000000E+11
     0.00789       1.27874  0.40000000000000E+11
     0.00789       1.28664  0.40000000000000E+11
     0.00789       1.29453  0.40000000000000E+11
     0.00789       1.30242  0.40000000000000E+11
     0.00789       1.31032  0.40000000000000E+11
     0.00789       1.31821  0.40000000000000E+11
     0.00789       1.32610  0.40000000000000E+11
     0.00789       1.33400  0.40000000000000E+11
     0.00789       1.34189  0.40000000000000E+11
     0.00789       1.34978  0.40000000000000E+11
     0.00789       1.35768  0.40000000000000E+11
     0.00789       1.36557  0.40000000000000E+11
     0.00789       1.37346  0.40000000000000E+11
     0.00789       1.38136  0.40000000000000E+11
     0.00789       1.38925  0.40000000000000E+11
     0.00789       1.39714  0.40000000000000E+11
     0.00789       1.40504  0.40000000000000E+11
     0.00789       1.41293  0.40000000000000E+11
     0.00789       1.42082  0.40000000000000E+11
     0.00789       1.42872  0.40000000000000E+11
     0.00789       1.43661  0.40000000000000E+11
     0.00789       1.44450  0.40000000000000E+11
     0.00789       1.45240  0.40000000000000E+11
     0.00789       1.46029  0.40000000000000E+11
     0.00789       1.46818  0.40000000000000E+11
     0.00789       1.47608  0.40000000000000E+11
     0.00789       1.48397  0.40000000000000E+11
     0.00789       1.49187  0.40000000000000E+11
     0.00789       1.49976  0.40000000000000E+11
     0.00789       1.50765  0.40000000000000E+11
     0.00789       1.51555  0.40000000000000E+11
     0.00789       1.52344  0.40000000000000E+11
     0.00789       1.53133  0.40000000000000E+11
     0.00789       1.53923  0.40000000000000E+11
     0.00789       1.54712  0.40000000000000E+11
     0.00789       1.55501  0.40000000000000E+11
     0.00789       1.56291  0.40000000000000E+11
     0.00789       1.57080  0.40000000000000E+11
     0.01579       0.00000  0.40000000000000E+11
     0.01579       0.00789  0.40000000000000E+11
     0.01579       0.01579  0.40000000000000E+11
     0.01579       0.02368  0.40000000000000E+11
     0.01579       0.03157  0.40000000000000E+11
     0.01579       0.03947  0.40000000000000E+11
     0.01579       0.04736  0.40000000000000E+11
     0.01579       0.05525  0.40000000000000E+11
     0.01579       0.06315  0.40000000000000E+11
     0.01579       0.07104  0.40000000000000E+11
     0.01579       0.07893  0.40000000000000E+11
     0.01579       0.08683  0.40000000000000E+11
     0.01579       0.09472  0.40000000000000E+11
     0.01579       0.10262  0.40000000000000E+11
     0.01579       0.11051  0.40000000000000E+11
     0.01579       0.11840  0.40000000000000E+11
     0.01579       0.12630  0.40000000000000E+11
     0.01579       0.13419  0.40000000000000E+11
     0.01579       0.14208  0.40000000000000E+11
     0.01579       0.14998  0.40000000000000E+11
     0.01579       0.15787  0.40000000000000E+11
     0.01579       0.16576  0.40000000000000E+11
     0.01579       0.17366  0.40000000000000E+11
     0.01579       0.18155  0.40000000000000E+11
     0.01579       0.18944  0.40000000000000E+11
     0.01579       0.19734  0.40000000000000E+11
     0.01579       0.20523  0.40000000000000E+11
     0.01579       0.21312  0.40000000000000E+11
     0.01579       0.22102  0.40000000000000E+11
     0.01579       0.22891  0.40000000000000E+11
     0.01579       0.23680  0.40000000000000E+11
     0.01579       0.24470  0.40000000000000E+11
     0.01579       0.25259  0.40000000000000E+11
     0.01579       0.26048  0.40000000000000E+11
     0.01579       0.26838  0.40000000000000E+11
     0.01579       0.27627  0.40000000000000E+11
     0.01579       0.28416  0.40000000000000E+11
     0.01579       0.29206  0.40000000000000E+11
     0.01579       0.29995  0.40000000000000E+11
     0.01579       0.30785  0.40000000000000E+11
     0.01579       0.31574  0.40000000000000E+11
     0.01579       0.32363  0.40000000000000E+11
     0.01579       0.33153  0.40000000000000E+11
     0.01579       0.33942  0.40000000000000E+11
     0.01579       0.34731  0.40000000000000E+11
     0.01579       0.35521  0.40000000000000E+11
     0.01579       0.36310  0.40000000000000E+11
     0.01579       0.37099  0.40000000000000E+11
     0.01579       0.37889  0.40000000000000E+11
     0.01579       0.38678  0.40000000000000E+11
     0.01579       0.39467  0.40000000000000E+11
     0.01579       0.40257  0.40000000000000E+11
     0.01579       0.41046  0.40000000000000E+11
     0.01579       0.41835  0.40000000000000E+11
     0.01579       0.42625  0.28822269455420E+03
     0.01579       0.43414  0.24924713883456E+03
     0.01579       0.44203  0.21717944229867E+03
     0.01579       0.44993  0.19071059050945E+03
     0.01579       0.45782  0.16875286763570E+03
     0.01579       0.46571  0.15042128597137E+03
     0.01579       0.47361  0.13500629699285E+03
     0.01579       0.48150  0.12194438650585E+03
     0.01579       0.48939  0.11078982237719E+03
     0.01579       0.49729  0.10118916088597E+03
     0.01579       0.50518  0.92859310889236E+02
     0.01579       0.51308  0.40000000000000E+11
     0.01579       0.52097  0.40000000000000E+11
     0.01579       0.52886  0.40000000000000E+11
     0.01579       0.53676  0.40000000000000E+11
     0.01579       0.54465  0.40000000000000E+11
     0.01579       0.55254  0.40000000000000E+11
     0.01579       0.56044  0.40000000000000E+11
     0.01579       0.56833  0.40000000000000E+11
     0.01579       0.57622  0.40000000000000E+11
     0.01579       0.58412  0.40000000000000E+11
     0.01579       0.59201  0.40000000000000E+11
     0.01579       0.59990  0.40000000000000E+11
     0.01579       0.60780  0.40000000000000E+11
     0.01579       0.61569  0.40000000000000E+11
     0.01579       0.62358  0.40000000000000E+11
     0.01579       0.63148  0.40000000000000E+11
     0.01579       0.63937  0.40000000000000E+11
     0.01579       0.64726  0.40000000000000E+11
     0.01579       0.65516  0.40000000000000E+11
     0.01579       0.66305  0.40000000000000E+11
     0.01579       0.67094  0.40000000000000E+11
     0.01579       0.67884  0.40000000000000E+11
     0.01579       0.68673  0.40000000000000E+11
     0.01579       0.69463  0.40000000000000E+11
     0.01579       0.70252  0.40000000000000E+11
     0.01579       0.71041  0.17333133368060E+02
     0.01579       0.71831  0.16030686789434E+02
     0.01579       0.72620  0.14857736336333E+02
     0.01579       0.73409  0.13835101558340E+02
     0.01579       0.74199  0.12977396666024E+02
     0.01579       0.74988  0.12293981996251E+02
     0.01579       0.75777  0.11790053136895E+02
     0.01579       0.76567  0.11467659402981E+02
     0.01579       0.77356  0.11326523854779E+02
     0.01579       0.78145  0.11364599006101E+02
     0.01579       0.78935  0.11578337857767E+02
     0.01579       0.79724  0.11962693996663E+02
     0.01579       0.80513  0.12510892926726E+02
     0.01579       0.81303  0.13214044370038E+02
     0.01579       0.82092  0.14060694836110E+02
     0.01579       0.82881  0.15036451062204E+02
     0.01579       0.83671  0.16123833436527E+02
     0.01579       0.84460  0.17302534355269E+02
     0.01579       0.85249  0.40000000000000E+11
     0.01579       0.86039  0.40000000000000E+11
     0.01579       0.86828  0.40000000000000E+11
     0.01579       0.87617  0.40000000000000E+11
     0.01579       0.88407  0.40000000000000E+11
     0.01579       0.89196  0.40000000000000E+11
     0.01579       0.89986  0.40000000000000E+11
     0.01579       0.90775  0.40000000000000E+11
     0.01579       0.91564  0.40000000000000E+11
     0.01579       0.92354  0.40000000000000E+11
     0.01579       0.93143  0.40000000000000E+11
     0.01579       0.93932  0.40000000000000E+11
     0.01579       0.94722  0.40000000000000E+11
     0.01579       0.95511  0.40000000000000E+11
     0.01579       0.96300  0.40000000000000E+11
     0.01579       0.97090  0.40000000000000E+11
     0.01579       0.97879  0.40000000000000E+11
     0.01579       0.98668  0.40000000000000E+11
     0.01579       0.99458  0.40000000000000E+11
     0.01579       1.00247  0.40000000000000E+11
     0.01579       1.01036  0.40000000000000E+11
     0.01579       1.01826  0.62530318400129E+02
     0.01579       1.02615  0.67629560692931E+02
     0.01579       1.03404  0.73544669994884E+02
     0.01579       1.04194  0.80454905314990E+02
     0.01579       1.04983  0.88581049869441E+02
     0.01579       1.05772  0.98198007700360E+02
     0.01579       1.06562  0.10965038451892E+03
     0.01579       1.07351  0.12337099837325E+03
     0.01579       1.08141  0.13990206269423E+03
     0.01579       1.08930  0.15991838809187E+03
     0.01579       1.09719  0.18425116578554E+03
     0.01579       1.10509  0.21390936407082E+03
     0.01579       1.11298  0.25009279901761E+03
     0.01579       1.12087  0.40000000000000E+11
     0.01579       1.12877  0.40000000000000E+11
     0.01579       1.13666  0.40000000000000E+11
     0.01579       1.14455  0.40000000000000E+11
     0.01579       1.15245  0.40000000000000E+11
     0.01579       1.16034  0.40000000000000E+11
     0.01579       1.16823  0.40000000000000E+11
     0.01579       1.17613  0.40000000000000E+11
     0.01579       1.18402  0.40000000000000E+11
     0.01579       1.19191  0.40000000000000E+11
     0.01579       1.19981  0.40000000000000E+11
     0.01579       1.20770  0.40000000000000E+11
     0.01579       1.21559  0.40000000000000E+11
     0.01579       1.22349  0.40000000000000E+11
     0.01579       1.23138  0.40000000000000E+11
     0.01579       1.23927  0.40000000000000E+11
     0.01579       1.24717  0.40000000000000E+11
     0.01579       1.25506  0.40000000000000E+11
     0.01579       1.26295  0.40000000000000E+11
     0.01579       1.27085  0.40000000000000E+11
     0.01579       1.27874  0.40000000000000E+11
     0.01579       1.28664  0.40000000000000E+11
     0.01579       1.29453  0.40000000000000E+11
     0.01579       1.30242  0.40000000000000E+11
     0.01579       1.31032  0.40000000000000E+11
     0.01579       1.31821  0.40000000000000E+11
     0.01579       1.32610  0.40000000000000E+11
     0.01579       1.33400  0.40000000000000E+11
     0.01579       1.34189  0.40000000000000E+11
     0.01579       1.34978  0.40000000000000E+11
     0.01579       1.35768  0.40000000000000E+11
     0.01579       1.36557  0.40000000000000E+11
     0.01579       1.37346  0.40000000000000E+11
     0.01579       1.38136  0.40000000000000E+11
     0.01579       1.38925  0.40000000000000E+11
     0.01579       1.39714  0.40000000000000E+11
     0.01579       1.40504  0.40000000000000E+11
     0.01579       1.41293  0.40000000000000E+11
     0.01579       1.42082  0.40000000000000E+11
     0.01579       1.42872  0.40000000000000E+11
     0.01579       1.43661  0.40000000000000E+11
     0.01579       1.44450  0.40000000000000E+11
     0.01579       1.45240  0.40000000000000E+11
     0.01579       1.46029  0.40000000000000E+11
     0.01579       1.46818  0.40000000000000E+11
     0.01579       1.47608  0.40000000000000E+11
     0.01579       1.48397  0.40000000000000E+11
     0.01579       1.49187  0.40000000000000E+11
     0.01579       1.49976  0.40000000000000E+11
     0.01579       1.50765  0.40000000000000E+11
     0.01579       1.51555  0.40000000000000E+11
     0.01579       1.52344  0.40000000000000E+11
     0.01579       1.53133  0.40000000000000E+11
     0.01579       1.53923  0.40000000000000E+11
     0.01579       1.54712  0.40000000000000E+11
     0.01579       1.55501  0.40000000000000E+11
     0.01579       1.56291  0.40000000000000E+11
     0.01579       1.57080  0.40000000000000E+11
     0.02368       0.00000  0.40000000000000E+11
     0.02368       0.00789  0.40000000000000E+11
     0.02368       0.01579  0.40000000000000E+11
     0.02368       0.02368  0.40000000000000E+11
     0.02368       0.03157  0.40000000000000E+11
     0.02368       0.03947  0.40000000000000E+11
     0.02368       0.04736  0.40000000000000E+11
     0.02368       0.05525  0.40000000000000E+11
     0.02368       0.06315  0.40000000000000E+11
     0.02368       0.07104  0.40000000000000E+11
     0.02368       0.07893  0.40000000000000E+11
     0.02368       0.08683  0.40000000000000E+11
     0.02368       0.09472  0.40000000000000E+11
     0.02368       0.10262  0.40000000000000E+11
     0.02368       0.11051  0.40000000000000E+11
     0.02368       0.11840  0.40000000000000E+11
     0.02368       0.12630  0.40000000000000E+11
     0.02368       0.13419  0.40000000000000E+11
     0.02368       0.14208  0.40000000000000E+11
     0.02368       0.14998  0.40000000000000E+11
     0.02368       0.15787  0.40000000000000E+11
     0.02368       0.16576  0.40000000000000E+11
     0.02368       0.17366  0.40000000000000E+11
     0.02368       0.18155  0.40000000000000E+11
     0.02368       0.18944  0.40000000000000E+11
     0.02368       0.19734  0.40000000000000E+11
     0.02368       0.20523  0.40000000000000E+11
     0.02368       0.21312  0.40000000000000E+11
     0.02368       0.22102  0.40000000000000E+11
     0.02368       0.22891  0.40000000000000E+11
     0.02368       0.23680  0.40000000000000E+11
     0.02368       0.24470  0.40000000000000E+11
     0.02368       0.25259  0.40000000000000E+11
     0.02368       0.26048  0.40000000000000E+11
     0.02368       0.26838  0.40000000000000E+11
     0.02368       0.27627  0.40000000000000E+11
     0.02368       0.28416  0.40000000000000E+11
     0.02368       0.29206  0.40000000000000E+11
     0.02368       0.29995  0.40000000000000E+11
     0.02368       0.30785  0.40000000000000E+11
     0.02368       0.31574  0.40000000000000E+11
     0.02368       0.32363  0.40000000000000E+11
     0.02368       0.33153  0.40000000000000E+11
     0.02368       0.33942  0.40000000000000E+11
     0.02368       0.34731  0.40000000000000E+11
     0.02368       0.35521  0.40000000000000E+11
     0.02368       0.36310  0.40000000000000E+11
     0.02368       0.37099  0.40000000000000E+11
     0.02368       0.37889  0.40000000000000E+11
     0.02368       0.38678  0.40000000000000E+11
     0.02368       0.39467  0.40000000000000E+11
     0.02368       0.40257  0.40000000000000E+11
     0.02368       0.41046  0.40000000000000E+11
     0.02368       0.41835  0.29741424312275E+03
     0.02368       0.42625  0.25793436321981E+03
     0.02368       0.43414  0.22539847306552E+03
     0.02368       0.44203  0.19848283637658E+03
     0.02368       0.44993  0.17609108493410E+03
     0.02368       0.45782  0.15733387141190E+03
     0.02368       0.46571  0.14150009866100E+03
     0.02368       0.47361  0.12802624099899E+03
     0.02368       0.48150  0.11646699025211E+03
     0.02368       0.48939  0.10646883789964E+03
     0.02368       0.49729  0.40000000000000E+11
     0.02368       0.50518  0.40000000000000E+11
     0.02368       0.51308  0.40000000000000E+11
     0.02368       0.52097  0.40000000000000E+11
     0.02368       0.52886  0.40000000000000E+11
     0.02368       0.53676  0.40000000000000E+11
     0.02368       0.54465  0.40000000000000E+11
     0.02368       0.55254  0.40000000000000E+11
     0.02368       0.56044  0.40000000000000E+11
     0.02368       0.56833  0.40000000000000E+11
     0.02368       0.57622  0.40000000000000E+11
     0.02368       0.58412  0.40000000000000E+11
     0.02368       0.59201  0.40000000000000E+11
     0.02368       0.59990  0.40000000000000E+11
     0.02368       0.60780  0.40000000000000E+11
     0.02368       0.61569  0.40000000000000E+11
     0.02368       0.62358  0.40000000000000E+11
     0.02368       0.63148  0.40000000000000E+11
     0.02368       0.63937  0.40000000000000E+11
     0.02368       0.64726  0.40000000000000E+11
     0.02368       0.65516  0.40000000000000E+11
     0.02368       0.66305  0.40000000000000E+11
     0.02368       0.67094  0.40000000000000E+11
     0.02368       0.67884  0.40000000000000E+11
     0.02368       0.68673  0.40000000000000E+11
     0.02368       0.69463  0.40000000000000E+11
     0.02368       0.70252  0.17817674319825E+02
     0.02368       0.71041  0.16443371680934E+02
     0.02368       0.71831  0.15196453172889E+02
     0.02368       0.72620  0.14100021343264E+02
     0.02368       0.73409  0.13169884290932E+02
     0.02368       0.74199  0.12415745444900E+02
     0.02368       0.74988  0.11842524582264E+02
     0.02368       0.75777  0.11451582398820E+02
     0.02368       0.76567  0.11241716643684E+02
     0.02368       0.77356  0.11209868182956E+02
     0.02368       0.78145  0.11351524335952E+02
     0.02368       0.78935  0.11660840982409E+02
     0.02368       0.79724  0.12130530841428E+02
     0.02368       0.80513  0.12751588174726E+02
     0.02368       0.81303  0.13512942942641E+02
     0.02368       0.82092  0.14401160156123E+02
     0.02368       0.82881  0.15400319163255E+02
     0.02368       0.83671  0.16492215099187E+02
     0.02368       0.84460  0.17657009250932E+02
     0.02368       0.85249  0.40000000000000E+11
     0.02368       0.86039  0.40000000000000E+11
     0.02368       0.86828  0.40000000000000E+11
     0.02368       0.87617  0.40000000000000E+11
     0.02368       0.88407  0.40000000000000E+11
     0.02368       0.89196  0.40000000000000E+11
     0.02368       0.89986  0.40000000000000E+11
     0.02368       0.90775  0.40000000000000E+11
     0.02368       0.91564  0.40000000000000E+11
     0.02368       0.92354  0.40000000000000E+11
     0.02368       0.93143  0.40000000000000E+11
     0.02368       0.93932  0.40000000000000E+11
     0.02368       0.94722  0.40000000000000E+11
     0.02368       0.95511  0.40000000000000E+11
     0.02368       0.96300  0.40000000000000E+11
     0.02368       0.97090  0.40000000000000E+11
     0.02368       0.97879  0.40000000000000E+11
     0.02368       0.98668  0.40000000000000E+11
     0.02368       0.99458  0.40000000000000E+11
     0.02368       1.00247  0.54349136177833E+02
     0.02368       1.01036  0.58503696511042E+02
     0.02368       1.01826  0.63313957451249E+02
     0.02368       1.02615  0.68924300968035E+02
     0.02368       1.03404  0.75510975932372E+02
     0.02368       1.04194  0.83291568743052E+02
     0.02368       1.04983  0.92537112102484E+02
     0.02368       1.05772  0.10358690895525E+03
     0.02368       1.06562  0.11686603131338E+03
     0.02368       1.07351  0.13290525402348E+03
     0.02368       1.08141  0.15236280186497E+03
     0.02368       1.08930  0.17604654805120E+03
     0.02368       1.09719  0.20493387536342E+03
     0.02368       1.10509  0.24018367274725E+03
     0.02368       1.11298  0.40000000000000E+11
     0.02368       1.12087  0.40000000000000E+11
     0.02368       1.12877  0.40000000000000E+11
     0.02368       1.13666  0.40000000000000E+11
     0.02368       1.14455  0.40000000000000E+11
     0.02368       1.15245  0.40000000000000E+11
     0.02368       1.16034  0.40000000000000E+11
     0.02368       1.16823  0.40000000000000E+11
     0.02368       1.17613  0.40000000000000E+11
     0.02368       1.18402  0.40000000000000E+11
     0.02368       1.19191  0.40000000000000E+11
     0.02368       1.19981  0.40000000000000E+11
     0.02368       1.20770  0.40000000000000E+11
     0.02368       1.21559  0.40000000000000E+11
     0.02368       1.22349  0.40000000000000E+11
     0.02368       1.23138  0.40000000000000E+11
     0.02368       1.23927  0.40000000000000E+11
     0.02368       1.24717  0.40000000000000E+11
     0.02368       1.25506  0.40000000000000E+11
     0.02368       1.26295  0.40000000000000E+11
     0.02368       1.27085  0.40000000000000E+11
     0.02368       1.27874  0.40000000000000E+11
     0.02368       1.28664  0.40000000000000E+11
     0.02368       1.29453  0.40000000000000E+11
     0.02368       1.30242  0.40000000000000E+11
     0.02368       1.31032  0.40000000000000E+11
     0.02368       1.31821  0.40000000000000E+11
     0.02368       1.32610  0.40000000000000E+11
     0.02368       1.33400  0.40000000000000E+11
     0.02368       1.34189  0.40000000000000E+11
     0.02368       1.34978  0.40000000000000E+11
     0.02368       1.35768  0.40000000000000E+11
     0.02368       1.36557  0.40000000000000E+11
     0.02368       1.37346  0.40000000000000E+11
     0.02368       1.38136  0.40000000000000E+11
     0.02368       1.38925  0.40000000000000E+11
     0.02368       1.39714  0.40000000000000E+11
     0.02368       1.40504  0.40000000000000E+11
     0.02368       1.41293  0.40000000000000E+11
     0.02368       1.42082  0.40000000000000E+11
     0.02368       1.42872  0.40000000000000E+11
     0.02368       1.43661  0.40000000000000E+11
     0.02368       1.44450  0.40000000000000E+11
     0.02368       1.45240  0.40000000000000E+11
     0.02368       1.46029  0.40000000000000E+11
     0.02368       1.46818  0.40000000000000E+11
     0.02368       1.47608  0.40000000000000E+11
     0.02368       1.48397  0.40000000000000E+11
     0.02368       1.49187  0.40000000000000E+11
     0.02368       1.49976  0.40000000000000E+11
     0.02368       1.50765  0.40000000000000E+11
     0.02368       1.51555  0.40000000000000E+11
     0.02368       1.52344  0.40000000000000E+11
     0.02368       1.53133  0.40000000000000E+11
     0.02368       1.53923  0.40000000000000E+11
     0.02368       1.54712  0.40000000000000E+11
     0.02368       1.55501  0.40000000000000E+11
     0.02368       1.56291  0.40000000000000E+11
     0.02368       1.57080  0.40000000000000E+11
     0.03157       0.00000  0.40000000000000E+11
     0.03157       0.00789  0.40000000000000E+11
     0.03157       0.01579  0.40000000000000E+11
     0.03157       0.02368  0.40000000000000E+11
     0.03157       0.03157  0.40000000000000E+11
     0.03157       0.03947  0.40000000000000E+11
     0.03157       0.04736  0.40000000000000E+11
     0.03157       0.05525  0.40000000000000E+11
     0.03157       0.06315  0.40000000000000E+11
     0.03157       0.07104  0.40000000000000E+11
     0.03157       0.07893  0.40000000000000E+11
     0.03157       0.08683  0.40000000000000E+11
     0.03157       0.09472  0.40000000000000E+11
     0.03157       0.10262  0.40000000000000E+11
     0.03157       0.11051  0.40000000000000E+11
     0.03157       0.11840  0.40000000000000E+11
     0.03157       0.12630  0.40000000000000E+11
     0.03157       0.13419  0.40000000000000E+11
     0.03157       0.14208  0.40000000000000E+11
     0.03157       0.14998  0.40000000000000E+11
     0.03157       0.15787  0.40000000000000E+11
     0.03157       0.16576  0.40000000000000E+11
     0.03157       0.17366  0.40000000000000E+11
     0.03157       0.18155  0.40000000000000E+11
     0.03157       0.18944  0.40000000000000E+11
     0.03157       0.19734  0.40000000000000E+11
     0.03157       0.20523  0.40000000000000E+11
     0.03157       0.21312  0.40000000000000E+11
     0.03157       0.22102  0.40000000000000E+11
     0.03157       0.22891  0.40000000000000E+11
     0.03157       0.23680  0.40000000000000E+11
     0.03157       0.24470  0.40000000000000E+11
     0.03157       0.25259  0.40000000000000E+11
     0.03157       0.26048  0.40000000000000E+11
     0.03157       0.26838  0.40000000000000E+11
     0.03157       0.27627  0.40000000000000E+11
     0.03157       0.28416  0.40000000000000E+11
     0.03157       0.29206  0.40000000000000E+11
     0.03157       0.29995  0.40000000000000E+11
     0.03157       0.30785  0.40000000000000E+11
     0.03157       0.31574  0.40000000000000E+11
     0.03157       0.32363  0.40000000000000E+11
     0.03157       0.33153  0.40000000000000E+11
     0.03157       0.33942  0.40000000000000E+11
     0.03157       0.34731  0.40000000000000E+11
     0.03157       0.35521  0.40000000000000E+11
     0.03157       0.36310  0.40000000000000E+11
     0.03157       0.37099  0.40000000000000E+11
     0.03157       0.37889  0.40000000000000E+11
     0.03157       0.38678  0.40000000000000E+11
     0.03157       0.39467  0.40000000000000E+11
     0.03157       0.40257  0.40000000000000E+11
     0.03157       0.41046  0.30648184988455E+03
     0.03157       0.41835  0.26655470101572E+03
     0.03157       0.42625  0.23358774007365E+03
     0.03157       0.43414  0.20624715690027E+03
     0.03157       0.44203  0.18343192073504E+03
     0.03157       0.44993  0.16425151936265E+03
     0.03157       0.45782  0.14799570684584E+03
     0.03157       0.46571  0.13410260100133E+03
     0.03157       0.47361  0.12212828879546E+03
     0.03157       0.48150  0.11171954370765E+03
     0.03157       0.48939  0.40000000000000E+11
     0.03157       0.49729  0.40000000000000E+11
     0.03157       0.50518  0.40000000000000E+11
     0.03157       0.51308  0.40000000000000E+11
     0.03157       0.52097  0.40000000000000E+11
     0.03157       0.52886  0.40000000000000E+11
     0.03157       0.53676  0.40000000000000E+11
     0.03157       0.54465  0.40000000000000E+11
     0.03157       0.55254  0.40000000000000E+11
     0.03157       0.56044  0.40000000000000E+11
     0.03157       0.56833  0.40000000000000E+11
     0.03157       0.57622  0.40000000000000E+11
     0.03157       0.58412  0.40000000000000E+11
     0.03157       0.59201  0.40000000000000E+11
     0.03157       0.59990  0.40000000000000E+11
     0.03157       0.60780  0.40000000000000E+11
     0.03157       0.61569  0.40000000000000E+11
     0.03157       0.62358  0.40000000000000E+11
     0.03157       0.63148  0.40000000000000E+11
     0.03157       0.63937  0.40000000000000E+11
     0.03157       0.64726  0.40000000000000E+11
     0.03157       0.65516  0.40000000000000E+11
     0.03157       0.66305  0.40000000000000E+11
     0.03157       0.67094  0.40000000000000E+11
     0.03157       0.67884  0.40000000000000E+11
     0.03157       0.68673  0.40000000000000E+11
     0.03157       0.69463  0.40000000000000E+11
     0.03157       0.70252  0.16816345478479E+02
     0.03157       0.71041  0.15499693137580E+02
     0.03157       0.71831  0.14333196905867E+02
     0.03157       0.72620  0.13333975639888E+02
     0.03157       0.73409  0.12512134061050E+02
     0.03157       0.74199  0.11872345780038E+02
     0.03157       0.74988  0.11415301492434E+02
     0.03157       0.75777  0.11138889316943E+02
     0.03157       0.76567  0.11039052379469E+02
     0.03157       0.77356  0.11110320372169E+02
     0.03157       0.78145  0.11346045292387E+02
     0.03157       0.78935  0.11738394528365E+02
     0.03157       0.79724  0.12278172629471E+02
     0.03157       0.80513  0.12954559723796E+02
     0.03157       0.81303  0.13754870019277E+02
     0.03157       0.82092  0.14664445390003E+02
     0.03157       0.82881  0.15666800766080E+02
     0.03157       0.83671  0.16744121498349E+02
     0.03157       0.84460  0.17878169285336E+02
     0.03157       0.85249  0.40000000000000E+11
     0.03157       0.86039  0.40000000000000E+11
     0.03157       0.86828  0.40000000000000E+11
     0.03157       0.87617  0.40000000000000E+11
     0.03157       0.88407  0.40000000000000E+11
     0.03157       0.89196  0.40000000000000E+11
     0.03157       0.89986  0.40000000000000E+11
     0.03157       0.90775  0.40000000000000E+11
     0.03157       0.91564  0.40000000000000E+11
     0.03157       0.92354  0.40000000000000E+11
     0.03157       0.93143  0.40000000000000E+11
     0.03157       0.93932  0.40000000000000E+11
     0.03157       0.94722  0.40000000000000E+11
     0.03157       0.95511  0.40000000000000E+11
     0.03157       0.96300  0.40000000000000E+11
     0.03157       0.97090  0.40000000000000E+11
     0.03157       0.97879  0.40000000000000E+11
     0.03157       0.98668  0.47312764489750E+02
     0.03157       0.99458  0.50685307342661E+02
     0.03157       1.00247  0.54581724545847E+02
     0.03157       1.01036  0.59118635189716E+02
     0.03157       1.01826  0.64437354302757E+02
     0.03157       1.02615  0.70710850707250E+02
     0.03157       1.03404  0.78152921492571E+02
     0.03157       1.04194  0.87029744582509E+02
     0.03157       1.04983  0.97673885368433E+02
     0.03157       1.05772  0.11050071917188E+03
     0.03157       1.06562  0.12602703700665E+03
     0.03157       1.07351  0.14489123988719E+03
     0.03157       1.08141  0.16787384050665E+03
     0.03157       1.08930  0.19591569135318E+03
     0.03157       1.09719  0.23012889671204E+03
     0.03157       1.10509  0.40000000000000E+11
     0.03157       1.11298  0.40000000000000E+11
     0.03157       1.12087  0.40000000000000E+11
     0.03157       1.12877  0.40000000000000E+11
     0.03157       1.13666  0.40000000000000E+11
     0.03157       1.14455  0.40000000000000E+11
     0.03157       1.15245  0.40000000000000E+11
     0.03157       1.16034  0.40000000000000E+11
     0.03157       1.16823  0.40000000000000E+11
     0.03157       1.17613  0.40000000000000E+11
     0.03157       1.18402  0.40000000000000E+11
     0.03157       1.19191  0.40000000000000E+11
     0.03157       1.19981  0.40000000000000E+11
     0.03157       1.20770  0.40000000000000E+11
     0.03157       1.21559  0.40000000000000E+11
     0.03157       1.22349  0.40000000000000E+11
     0.03157       1.23138  0.40000000000000E+11
     0.03157       1.23927  0.40000000000000E+11
     0.03157       1.24717  0.40000000000000E+11
     0.03157       1.25506  0.40000000000000E+11
     0.03157       1.26295  0.40000000000000E+11
     0.03157       1.27085  0.40000000000000E+11
     0.03157       1.27874  0.40000000000000E+11
     0.03157       1.28664  0.40000000000000E+11
     0.03157       1.29453  0.40000000000000E+11
     0.03157       1.30242  0.40000000000000E+11
     0.03157       1.31032  0.40000000000000E+11
     0.03157       1.31821  0.40000000000000E+11
     0.03157       1.32610  0.40000000000000E+11
     0.03157       1.33400  0.40000000000000E+11
     0.03157       1.34189  0.40000000000000E+11
     0.03157       1.34978  0.40000000000000E+11
     0.03157       1.35768  0.40000000000000E+11
     0.03157       1.36557  0.40000000000000E+11
     0.03157       1.37346  0.40000000000000E+11
     0.03157       1.38136  0.40000000000000E+11
     0.03157       1.38925  0.40000000000000E+11
     0.03157       1.39714  0.40000000000000E+11
     0.03157       1.40504  0.40000000000000E+11
     0.03157       1.41293  0.40000000000000E+11
     0.03157       1.42082  0.40000000000000E+11
     0.03157       1.42872  0.40000000000000E+11
     0.03157       1.43661  0.40000000000000E+11
     0.03157       1.44450  0.40000000000000E+11
     0.03157       1.45240  0.40000000000000E+11
     0.03157       1.46029  0.40000000000000E+11
     0.03157       1.46818  0.40000000000000E+11
     0.03157       1.47608  0.40000000000000E+11
     0.03157       1.48397  0.40000000000000E+11
     0.03157       1.49187  0.40000000000000E+11
     0.03157       1.49976  0.40000000000000E+11
     0.03157       1.50765  0.40000000000000E+11
     0.03157       1.51555  0.40000000000000E+11
     0.03157       1.52344  0.40000000000000E+11
     0.03157       1.53133  0.40000000000000E+11
     0.03157       1.53923  0.40000000000000E+11
     0.03157       1.54712  0.40000000000000E+11
     0.03157       1.55501  0.40000000000000E+11
     0.03157       1.56291  0.40000000000000E+11
     0.03157       1.57080  0.40000000000000E+11
     0.03947       0.00000  0.40000000000000E+11
     0.03947       0.00789  0.40000000000000E+11
     0.03947       0.01579  0.40000000000000E+11
     0.03947       0.02368  0.40000000000000E+11
     0.03947       0.03157  0.40000000000000E+11
     0.03947       0.03947  0.40000000000000E+11
     0.03947       0.04736  0.40000000000000E+11
     0.03947       0.05525  0.40000000000000E+11
     0.03947       0.06315  0.40000000000000E+11
     0.03947       0.07104  0.40000000000000E+11
     0.03947       0.07893  0.40000000000000E+11
     0.03947       0.08683  0.40000000000000E+11
     0.03947       0.09472  0.40000000000000E+11
     0.03947       0.10262  0.40000000000000E+11
     0.03947       0.11051  0.40000000000000E+11
     0.03947       0.11840  0.40000000000000E+11
     0.03947       0.12630  0.40000000000000E+11
     0.03947       0.13419  0.40000000000000E+11
     0.03947       0.14208  0.40000000000000E+11
     0.03947       0.14998  0.40000000000000E+11
     0.03947       0.15787  0.40000000000000E+11
     0.03947       0.16576  0.40000000000000E+11
     0.03947       0.17366  0.40000000000000E+11
     0.03947       0.18155  0.40000000000000E+11
     0.03947       0.18944  0.40000000000000E+11
     0.03947       0.19734  0.40000000000000E+11
     0.03947       0.20523  0.40000000000000E+11
     0.03947       0.21312  0.40000000000000E+11
     0.03947       0.22102  0.40000000000000E+11
     0.03947       0.22891  0.40000000000000E+11
     0.03947       0.23680  0.40000000000000E+11
     0.03947       0.24470  0.40000000000000E+11
     0.03947       0.25259  0.40000000000000E+11
     0.03947       0.26048  0.40000000000000E+11
     0.03947       0.26838  0.40000000000000E+11
     0.03947       0.27627  0.40000000000000E+11
     0.03947       0.28416  0.40000000000000E+11
     0.03947       0.29206  0.40000000000000E+11
     0.03947       0.29995  0.40000000000000E+11
     0.03947       0.30785  0.40000000000000E+11
     0.03947       0.31574  0.40000000000000E+11
     0.03947       0.32363  0.40000000000000E+11
     0.03947       0.33153  0.40000000000000E+11
     0.03947       0.33942  0.40000000000000E+11
     0.03947       0.34731  0.40000000000000E+11
     0.03947       0.35521  0.40000000000000E+11
     0.03947       0.36310  0.40000000000000E+11
     0.03947       0.37099  0.40000000000000E+11
     0.03947       0.37889  0.40000000000000E+11
     0.03947       0.38678  0.40000000000000E+11
     0.03947       0.39467  0.40000000000000E+11
     0.03947       0.40257  0.31542995512553E+03
     0.03947       0.41046  0.27510115909692E+03
     0.03947       0.41835  0.24173111658941E+03
     0.03947       0.42625  0.21398039498758E+03
     0.03947       0.43414  0.19074703760983E+03
     0.03947       0.44203  0.17114228389810E+03
     0.03947       0.44993  0.15445884787470E+03
     0.03947       0.45782  0.14013784661332E+03
     0.03947       0.46571  0.12773742857129E+03
     0.03947       0.47361  0.40000000000000E+11
     0.03947       0.48150  0.40000000000000E+11
     0.03947       0.48939  0.40000000000000E+11
     0.03947       0.49729  0.40000000000000E+11
     0.03947       0.50518  0.40000000000000E+11
     0.03947       0.51308  0.40000000000000E+11
     0.03947       0.52097  0.40000000000000E+11
     0.03947       0.52886  0.40000000000000E+11
     0.03947       0.53676  0.40000000000000E+11
     0.03947       0.54465  0.40000000000000E+11
     0.03947       0.55254  0.40000000000000E+11
     0.03947       0.56044  0.40000000000000E+11
     0.03947       0.56833  0.40000000000000E+11
     0.03947       0.57622  0.40000000000000E+11
     0.03947       0.58412  0.40000000000000E+11
     0.03947       0.59201  0.40000000000000E+11
     0.03947       0.59990  0.40000000000000E+11
     0.03947       0.60780  0.40000000000000E+11
     0.03947       0.61569  0.40000000000000E+11
     0.03947       0.62358  0.40000000000000E+11
     0.03947       0.63148  0.40000000000000E+11
     0.03947       0.63937  0.40000000000000E+11
     0.03947       0.64726  0.40000000000000E+11
     0.03947       0.65516  0.40000000000000E+11
     0.03947       0.66305  0.40000000000000E+11
     0.03947       0.67094  0.40000000000000E+11
     0.03947       0.67884  0.40000000000000E+11
     0.03947       0.68673  0.40000000000000E+11
     0.03947       0.69463  0.17147026355356E+02
     0.03947       0.70252  0.15765241010843E+02
     0.03947       0.71041  0.14532897740153E+02
     0.03947       0.71831  0.13468496838253E+02
     0.03947       0.72620  0.12582571697911E+02
     0.03947       0.73409  0.11879561727174E+02
     0.03947       0.74199  0.11359498611527E+02
     0.03947       0.74988  0.11019375950914E+02
     0.03947       0.75777  0.10854157110776E+02
     0.03947       0.76567  0.10857429301887E+02
     0.03947       0.77356  0.11021743877625E+02
     0.03947       0.78145  0.11338702434912E+02
     0.03947       0.78935  0.11798861845640E+02
     0.03947       0.79724  0.12391542409054E+02
     0.03947       0.80513  0.13104632710463E+02
     0.03947       0.81303  0.13924490573423E+02
     0.03947       0.82092  0.14836037298885E+02
     0.03947       0.82881  0.15823126133851E+02
     0.03947       0.83671  0.16869229697652E+02
     0.03947       0.84460  0.17958432229133E+02
     0.03947       0.85249  0.40000000000000E+11
     0.03947       0.86039  0.40000000000000E+11
     0.03947       0.86828  0.40000000000000E+11
     0.03947       0.87617  0.40000000000000E+11
     0.03947       0.88407  0.40000000000000E+11
     0.03947       0.89196  0.40000000000000E+11
     0.03947       0.89986  0.40000000000000E+11
     0.03947       0.90775  0.40000000000000E+11
     0.03947       0.91564  0.40000000000000E+11
     0.03947       0.92354  0.40000000000000E+11
     0.03947       0.93143  0.40000000000000E+11
     0.03947       0.93932  0.40000000000000E+11
     0.03947       0.94722  0.40000000000000E+11
     0.03947       0.95511  0.40000000000000E+11
     0.03947       0.96300  0.40000000000000E+11
     0.03947       0.97090  0.41256550113007E+02
     0.03947       0.97879  0.43986444081929E+02
     0.03947       0.98668  0.47131513683563E+02
     0.03947       0.99458  0.50786090748449E+02
     0.03947       1.00247  0.55063867684813E+02
     0.03947       1.01036  0.60102940524568E+02
     0.03947       1.01826  0.66072623908872E+02
     0.03947       1.02615  0.73182254381173E+02
     0.03947       1.03404  0.81692126118087E+02
     0.03947       1.04194  0.91926623315427E+02
     0.03947       1.04983  0.10428950120729E+03
     0.03947       1.05772  0.11928107912773E+03
     0.03947       1.06562  0.13751676870868E+03
     0.03947       1.07351  0.15974573470468E+03
     0.03947       1.08141  0.18686732955943E+03
     0.03947       1.08930  0.21994079231207E+03
     0.03947       1.09719  0.40000000000000E+11
     0.03947       1.10509  0.40000000000000E+11
     0.03947       1.11298  0.40000000000000E+11
     0.03947       1.12087  0.40000000000000E+11
     0.03947       1.12877  0.40000000000000E+11
     0.03947       1.13666  0.40000000000000E+11
     0.03947       1.14455  0.40000000000000E+11
     0.03947       1.15245  0.40000000000000E+11
     0.03947       1.16034  0.40000000000000E+11
     0.03947       1.16823  0.40000000000000E+11
     0.03947       1.17613  0.40000000000000E+11
     0.03947       1.18402  0.40000000000000E+11
     0.03947       1.19191  0.40000000000000E+11
     0.03947       1.19981  0.40000000000000E+11
     0.03947       1.20770  0.40000000000000E+11
     0.03947       1.21559  0.40000000000000E+11
     0.03947       1.22349  0.40000000000000E+11
     0.03947       1.23138  0.40000000000000E+11
     0.03947       1.23927  0.40000000000000E+11
     0.03947       1.24717  0.40000000000000E+11
     0.03947       1.25506  0.40000000000000E+11
     0.03947       1.26295  0.40000000000000E+11
     0.03947       1.27085  0.40000000000000E+11
     0.03947       1.27874  0.40000000000000E+11
     0.03947       1.28664  0.40000000000000E+11
     0.03947       1.29453  0.40000000000000E+11
     0.03947       1.30242  0.40000000000000E+11
     0.03947       1.31032  0.40000000000000E+11
     0.03947       1.31821  0.40000000000000E+11
     0.03947       1.32610  0.40000000000000E+11
     0.03947       1.33400  0.40000000000000E+11
     0.03947       1.34189  0.40000000000000E+11
     0.03947       1.34978  0.40000000000000E+11
     0.03947       1.35768  0.40000000000000E+11
     0.03947       1.36557  0.40000000000000E+11
     0.03947       1.37346  0.40000000000000E+11
     0.03947       1.38136  0.40000000000000E+11
     0.03947       1.38925  0.40000000000000E+11
     0.03947       1.39714  0.40000000000000E+11
     0.03947       1.40504  0.40000000000000E+11
     0.03947       1.41293  0.40000000000000E+11
     0.03947       1.42082  0.40000000000000E+11
     0.03947       1.42872  0.40000000000000E+11
     0.03947       1.43661  0.40000000000000E+11
     0.03947       1.44450  0.40000000000000E+11
     0.03947       1.45240  0.40000000000000E+11
     0.03947       1.46029  0.40000000000000E+11
     0.03947       1.46818  0.40000000000000E+11
     0.03947       1.47608  0.40000000000000E+11
     0.03947       1.48397  0.40000000000000E+11
     0.03947       1.49187  0.40000000000000E+11
     0.03947       1.49976  0.40000000000000E+11
     0.03947       1.50765  0.40000000000000E+11
     0.03947       1.51555  0.40000000000000E+11
     0.03947       1.52344  0.40000000000000E+11
     0.03947       1.53133  0.40000000000000E+11
     0.03947       1.53923  0.40000000000000E+11
     0.03947       1.54712  0.40000000000000E+11
     0.03947       1.55501  0.40000000000000E+11
     0.03947       1.56291  0.40000000000000E+11
     0.03947       1.57080  0.40000000000000E+11
     0.04736       0.00000  0.40000000000000E+11
     0.04736       0.00789  0.40000000000000E+11
     0.04736       0.01579  0.40000000000000E+11
     0.04736       0.02368  0.40000000000000E+11
     0.04736       0.03157  0.40000000000000E+11
     0.04736       0.03947  0.40000000000000E+11
     0.04736       0.04736  0.40000000000000E+11
     0.04736       0.05525  0.40000000000000E+11
     0.04736       0.06315  0.40000000000000E+11
     0.04736       0.07104  0.40000000000000E+11
     0.04736       0.07893  0.40000000000000E+11
     0.04736       0.08683  0.40000000000000E+11
     0.04736       0.09472  0.40000000000000E+11
     0.04736       0.10262  0.40000000000000E+11
     0.04736       0.11051  0.40000000000000E+11
     0.04736       0.11840  0.40000000000000E+11
     0.04736       0.12630  0.40000000000000E+11
     0.04736       0.13419  0.40000000000000E+11
     0.04736       0.14208  0.40000000000000E+11
     0.04736       0.14998  0.40000000000000E+11
     0.04736       0.15787  0.40000000000000E+11
     0.04736       0.16576  0.40000000000000E+11
     0.04736       0.17366  0.40000000000000E+11
     0.04736       0.18155  0.40000000000000E+11
     0.04736       0.18944  0.40000000000000E+11
     0.04736       0.19734  0.40000000000000E+11
     0.04736       0.20523  0.40000000000000E+11
     0.04736       0.21312  0.40000000000000E+11
     0.04736       0.22102  0.40000000000000E+11
     0.04736       0.22891  0.40000000000000E+11
     0.04736       0.23680  0.40000000000000E+11
     0.04736       0.24470  0.40000000000000E+11
     0.04736       0.25259  0.40000000000000E+11
     0.04736       0.26048  0.40000000000000E+11
     0.04736       0.26838  0.40000000000000E+11
     0.04736       0.27627  0.40000000000000E+11
     0.04736       0.28416  0.40000000000000E+11
     0.04736       0.29206  0.40000000000000E+11
     0.04736       0.29995  0.40000000000000E+11
     0.04736       0.30785  0.40000000000000E+11
     0.04736       0.31574  0.40000000000000E+11
     0.04736       0.32363  0.40000000000000E+11
     0.04736       0.33153  0.40000000000000E+11
     0.04736       0.33942  0.40000000000000E+11
     0.04736       0.34731  0.40000000000000E+11
     0.04736       0.35521  0.40000000000000E+11
     0.04736       0.36310  0.40000000000000E+11
     0.04736       0.37099  0.40000000000000E+11
     0.04736       0.37889  0.40000000000000E+11
     0.04736       0.38678  0.40000000000000E+11
     0.04736       0.39467  0.32425922476684E+03
     0.04736       0.40257  0.28356312271482E+03
     0.04736       0.41046  0.24980908029110E+03
     0.04736       0.41835  0.22165629426457E+03
     0.04736       0.42625  0.19800535449635E+03
     0.04736       0.43414  0.17797187486077E+03
     0.04736       0.44203  0.16085332884340E+03
     0.04736       0.44993  0.14609487054345E+03
     0.04736       0.45782  0.13325705424344E+03
     0.04736       0.46571  0.40000000000000E+11
     0.04736       0.47361  0.40000000000000E+11
     0.04736       0.48150  0.40000000000000E+11
     0.04736       0.48939  0.40000000000000E+11
     0.04736       0.49729  0.40000000000000E+11
     0.04736       0.50518  0.40000000000000E+11
     0.04736       0.51308  0.40000000000000E+11
     0.04736       0.52097  0.40000000000000E+11
     0.04736       0.52886  0.40000000000000E+11
     0.04736       0.53676  0.40000000000000E+11
     0.04736       0.54465  0.40000000000000E+11
     0.04736       0.55254  0.40000000000000E+11
     0.04736       0.56044  0.40000000000000E+11
     0.04736       0.56833  0.40000000000000E+11
     0.04736       0.57622  0.40000000000000E+11
     0.04736       0.58412  0.40000000000000E+11
     0.04736       0.59201  0.40000000000000E+11
     0.04736       0.59990  0.40000000000000E+11
     0.04736       0.60780  0.40000000000000E+11
     0.04736       0.61569  0.40000000000000E+11
     0.04736       0.62358  0.40000000000000E+11
     0.04736       0.63148  0.40000000000000E+11
     0.04736       0.63937  0.40000000000000E+11
     0.04736       0.64726  0.40000000000000E+11
     0.04736       0.65516  0.40000000000000E+11
     0.04736       0.66305  0.40000000000000E+11
     0.04736       0.67094  0.40000000000000E+11
     0.04736       0.67884  0.40000000000000E+11
     0.04736       0.68673  0.17433589324721E+02
     0.04736       0.69463  0.15991513563877E+02
     0.04736       0.70252  0.14697928467949E+02
     0.04736       0.71041  0.13572728011980E+02
     0.04736       0.71831  0.12626863962044E+02
     0.04736       0.72620  0.11864532141767E+02
     0.04736       0.73409  0.11285106702146E+02
     0.04736       0.74199  0.10884700353358E+02
     0.04736       0.74988  0.10657318418033E+02
     0.04736       0.75777  0.10595627969560E+02
     0.04736       0.76567  0.10691392900171E+02
     0.04736       0.77356  0.10935641575951E+02
     0.04736       0.78145  0.11318642700023E+02
     0.04736       0.78935  0.11829771034691E+02
     0.04736       0.79724  0.12457348919837E+02
     0.04736       0.80513  0.13188550850131E+02
     0.04736       0.81303  0.14009453554870E+02
     0.04736       0.82092  0.14905298747703E+02
     0.04736       0.82881  0.15861006032277E+02
     0.04736       0.83671  0.16861928049189E+02
     0.04736       0.84460  0.17894782817257E+02
     0.04736       0.85249  0.18948640650945E+02
     0.04736       0.86039  0.40000000000000E+11
     0.04736       0.86828  0.40000000000000E+11
     0.04736       0.87617  0.40000000000000E+11
     0.04736       0.88407  0.40000000000000E+11
     0.04736       0.89196  0.40000000000000E+11
     0.04736       0.89986  0.40000000000000E+11
     0.04736       0.90775  0.40000000000000E+11
     0.04736       0.91564  0.40000000000000E+11
     0.04736       0.92354  0.40000000000000E+11
     0.04736       0.93143  0.40000000000000E+11
     0.04736       0.93932  0.40000000000000E+11
     0.04736       0.94722  0.34090054420042E+02
     0.04736       0.95511  0.36034821736006E+02
     0.04736       0.96300  0.38241460891012E+02
     0.04736       0.97090  0.40773574868939E+02
     0.04736       0.97879  0.43707503673002E+02
     0.04736       0.98668  0.47134920368314E+02
     0.04736       0.99458  0.51166482277440E+02
     0.04736       1.00247  0.55936831694372E+02
     0.04736       1.01036  0.61611189075535E+02
     0.04736       1.01826  0.68393722750243E+02
     0.04736       1.02615  0.76537815292307E+02
     0.04736       1.03404  0.86358269068074E+02
     0.04736       1.04194  0.98245381005430E+02
     0.04736       1.04983  0.11268063220225E+03
     0.04736       1.05772  0.13025341892706E+03
     0.04736       1.06562  0.15167768868491E+03
     0.04736       1.07351  0.17780634020102E+03
     0.04736       1.08141  0.40000000000000E+11
     0.04736       1.08930  0.40000000000000E+11
     0.04736       1.09719  0.40000000000000E+11
     0.04736       1.10509  0.40000000000000E+11
     0.04736       1.11298  0.40000000000000E+11
     0.04736       1.12087  0.40000000000000E+11
     0.04736       1.12877  0.40000000000000E+11
     0.04736       1.13666  0.40000000000000E+11
     0.04736       1.14455  0.40000000000000E+11
     0.04736       1.15245  0.40000000000000E+11
     0.04736       1.16034  0.40000000000000E+11
     0.04736       1.16823  0.40000000000000E+11
     0.04736       1.17613  0.40000000000000E+11
     0.04736       1.18402  0.40000000000000E+11
     0.04736       1.19191  0.40000000000000E+11
     0.04736       1.19981  0.40000000000000E+11
     0.04736       1.20770  0.40000000000000E+11
     0.04736       1.21559  0.40000000000000E+11
     0.04736       1.22349  0.40000000000000E+11
     0.04736       1.23138  0.40000000000000E+11
     0.04736       1.23927  0.40000000000000E+11
     0.04736       1.24717  0.40000000000000E+11
     0.04736       1.25506  0.40000000000000E+11
     0.04736       1.26295  0.40000000000000E+11
     0.04736       1.27085  0.40000000000000E+11
     0.04736       1.27874  0.40000000000000E+11
     0.04736       1.28664  0.40000000000000E+11
     0.04736       1.29453  0.40000000000000E+11
     0.04736       1.30242  0.40000000000000E+11
     0.04736       1.31032  0.40000000000000E+11
     0.04736       1.31821  0.40000000000000E+11
     0.04736       1.32610  0.40000000000000E+11
     0.04736       1.33400  0.40000000000000E+11
     0.04736       1.34189  0.40000000000000E+11
     0.04736       1.34978  0.40000000000000E+11
     0.04736       1.35768  0.40000000000000E+11
     0.04736       1.36557  0.40000000000000E+11
     0.04736       1.37346  0.40000000000000E+11
     0.04736       1.38136  0.40000000000000E+11
     0.04736       1.38925  0.40000000000000E+11
     0.04736       1.39714  0.40000000000000E+11
     0.04736       1.40504  0.40000000000000E+11
     0.04736       1.41293  0.40000000000000E+11
     0.04736       1.42082  0.40000000000000E+11
     0.04736       1.42872  0.40000000000000E+11
     0.04736       1.43661  0.40000000000000E+11
     0.04736       1.44450  0.40000000000000E+11
     0.04736       1.45240  0.40000000000000E+11
     0.04736       1.46029  0.40000000000000E+11
     0.04736       1.46818  0.40000000000000E+11
     0.04736       1.47608  0.40000000000000E+11
     0.04736       1.48397  0.40000000000000E+11
     0.04736       1.49187  0.40000000000000E+11
     0.04736       1.49976  0.40000000000000E+11
     0.04736       1.50765  0.40000000000000E+11
     0.04736       1.51555  0.40000000000000E+11
     0.04736       1.52344  0.40000000000000E+11
     0.04736       1.53133  0.40000000000000E+11
     0.04736       1.53923  0.40000000000000E+11
     0.04736       1.54712  0.40000000000000E+11
     0.04736       1.55501  0.40000000000000E+11
     0.04736       1.56291  0.40000000000000E+11
     0.04736       1.57080  0.40000000000000E+11
     0.05525       0.00000  0.40000000000000E+11
     0.05525       0.00789  0.40000000000000E+11
     0.05525       0.01579  0.40000000000000E+11
     0.05525       0.02368  0.40000000000000E+11
     0.05525       0.03157  0.40000000000000E+11
     0.05525       0.03947  0.40000000000000E+11
     0.05525       0.04736  0.40000000000000E+11
     0.05525       0.05525  0.40000000000000E+11
     0.05525       0.06315  0.40000000000000E+11
     0.05525       0.07104  0.40000000000000E+11
     0.05525       0.07893  0.40000000000000E+11
     0.05525       0.08683  0.40000000000000E+11
     0.05525       0.09472  0.40000000000000E+11
     0.05525       0.10262  0.40000000000000E+11
     0.05525       0.11051  0.40000000000000E+11
     0.05525       0.11840  0.40000000000000E+11
     0.05525       0.12630  0.40000000000000E+11
     0.05525       0.13419  0.40000000000000E+11
     0.05525       0.14208  0.40000000000000E+11
     0.05525       0.14998  0.40000000000000E+11
     0.05525       0.15787  0.40000000000000E+11
     0.05525       0.16576  0.40000000000000E+11
     0.05525       0.17366  0.40000000000000E+11
     0.05525       0.18155  0.40000000000000E+11
     0.05525       0.18944  0.40000000000000E+11
     0.05525       0.19734  0.40000000000000E+11
     0.05525       0.20523  0.40000000000000E+11
     0.05525       0.21312  0.40000000000000E+11
     0.05525       0.22102  0.40000000000000E+11
     0.05525       0.22891  0.40000000000000E+11
     0.05525       0.23680  0.40000000000000E+11
     0.05525       0.24470  0.40000000000000E+11
     0.05525       0.25259  0.40000000000000E+11
     0.05525       0.26048  0.40000000000000E+11
     0.05525       0.26838  0.40000000000000E+11
     0.05525       0.27627  0.40000000000000E+11
     0.05525       0.28416  0.40000000000000E+11
     0.05525       0.29206  0.40000000000000E+11
     0.05525       0.29995  0.40000000000000E+11
     0.05525       0.30785  0.40000000000000E+11
     0.05525       0.31574  0.40000000000000E+11
     0.05525       0.32363  0.40000000000000E+11
     0.05525       0.33153  0.40000000000000E+11
     0.05525       0.33942  0.40000000000000E+11
     0.05525       0.34731  0.40000000000000E+11
     0.05525       0.35521  0.40000000000000E+11
     0.05525       0.36310  0.40000000000000E+11
     0.05525       0.37099  0.40000000000000E+11
     0.05525       0.37889  0.40000000000000E+11
     0.05525       0.38678  0.33296559116196E+03
     0.05525       0.39467  0.29192583315422E+03
     0.05525       0.40257  0.25779855436432E+03
     0.05525       0.41046  0.22924562888409E+03
     0.05525       0.41835  0.20517339701411E+03
     0.05525       0.42625  0.18470417050223E+03
     0.05525       0.43414  0.16714166580762E+03
     0.05525       0.44203  0.15193578688670E+03
     0.05525       0.44993  0.40000000000000E+11
     0.05525       0.45782  0.40000000000000E+11
     0.05525       0.46571  0.40000000000000E+11
     0.05525       0.47361  0.40000000000000E+11
     0.05525       0.48150  0.40000000000000E+11
     0.05525       0.48939  0.40000000000000E+11
     0.05525       0.49729  0.40000000000000E+11
     0.05525       0.50518  0.40000000000000E+11
     0.05525       0.51308  0.40000000000000E+11
     0.05525       0.52097  0.40000000000000E+11
     0.05525       0.52886  0.40000000000000E+11
     0.05525       0.53676  0.40000000000000E+11
     0.05525       0.54465  0.40000000000000E+11
     0.05525       0.55254  0.40000000000000E+11
     0.05525       0.56044  0.40000000000000E+11
     0.05525       0.56833  0.40000000000000E+11
     0.05525       0.57622  0.40000000000000E+11
     0.05525       0.58412  0.40000000000000E+11
     0.05525       0.59201  0.40000000000000E+11
     0.05525       0.59990  0.40000000000000E+11
     0.05525       0.60780  0.40000000000000E+11
     0.05525       0.61569  0.40000000000000E+11
     0.05525       0.62358  0.40000000000000E+11
     0.05525       0.63148  0.40000000000000E+11
     0.05525       0.63937  0.40000000000000E+11
     0.05525       0.64726  0.40000000000000E+11
     0.05525       0.65516  0.40000000000000E+11
     0.05525       0.66305  0.40000000000000E+11
     0.05525       0.67094  0.40000000000000E+11
     0.05525       0.67884  0.17674925020848E+02
     0.05525       0.68673  0.16177534919449E+02
     0.05525       0.69463  0.14827611101438E+02
     0.05525       0.70252  0.13646385687479E+02
     0.05525       0.71041  0.12645176235996E+02
     0.05525       0.71831  0.11827902138352E+02
     0.05525       0.72620  0.11193271021306E+02
     0.05525       0.73409  0.10736526387511E+02
     0.05525       0.74199  0.10450740702411E+02
     0.05525       0.74988  0.10327690284814E+02
     0.05525       0.75777  0.10358374633181E+02
     0.05525       0.76567  0.10533254451559E+02
     0.05525       0.77356  0.10842287089033E+02
     0.05525       0.78145  0.11274839567427E+02
     0.05525       0.78935  0.11819559344210E+02
     0.05525       0.79724  0.12464280776863E+02
     0.05525       0.80513  0.13196038659808E+02
     0.05525       0.81303  0.14001246132264E+02
     0.05525       0.82092  0.14866070048125E+02
     0.05525       0.82881  0.15777001952138E+02
     0.05525       0.83671  0.16721580345199E+02
     0.05525       0.84460  0.17689178143953E+02
     0.05525       0.85249  0.18671740710406E+02
     0.05525       0.86039  0.19664358159583E+02
     0.05525       0.86828  0.40000000000000E+11
     0.05525       0.87617  0.40000000000000E+11
     0.05525       0.88407  0.40000000000000E+11
     0.05525       0.89196  0.40000000000000E+11
     0.05525       0.89986  0.40000000000000E+11
     0.05525       0.90775  0.40000000000000E+11
     0.05525       0.91564  0.40000000000000E+11
     0.05525       0.92354  0.28506916413140E+02
     0.05525       0.93143  0.29934724866626E+02
     0.05525       0.93932  0.31519928629134E+02
     0.05525       0.94722  0.33305186650200E+02
     0.05525       0.95511  0.35341965414135E+02
     0.05525       0.96300  0.37692020002085E+02
     0.05525       0.97090  0.40429341176299E+02
     0.05525       0.97879  0.43642825677125E+02
     0.05525       0.98668  0.47439932391167E+02
     0.05525       0.99458  0.51951564625356E+02
     0.05525       1.00247  0.57338378958390E+02
     0.05525       1.01036  0.63798671111324E+02
     0.05525       1.01826  0.71577929044840E+02
     0.05525       1.02615  0.80980064498676E+02
     0.05525       1.03404  0.92380218073576E+02
     0.05525       1.04194  0.10623884880127E+03
     0.05525       1.04983  0.12311651675991E+03
     0.05525       1.05772  0.14368826254375E+03
     0.05525       1.06562  0.16875563183820E+03
     0.05525       1.07351  0.40000000000000E+11
     0.05525       1.08141  0.40000000000000E+11
     0.05525       1.08930  0.40000000000000E+11
     0.05525       1.09719  0.40000000000000E+11
     0.05525       1.10509  0.40000000000000E+11
     0.05525       1.11298  0.40000000000000E+11
     0.05525       1.12087  0.40000000000000E+11
     0.05525       1.12877  0.40000000000000E+11
     0.05525       1.13666  0.40000000000000E+11
     0.05525       1.14455  0.40000000000000E+11
     0.05525       1.15245  0.40000000000000E+11
     0.05525       1.16034  0.40000000000000E+11
     0.05525       1.16823  0.40000000000000E+11
     0.05525       1.17613  0.40000000000000E+11
     0.05525       1.18402  0.40000000000000E+11
     0.05525       1.19191  0.40000000000000E+11
     0.05525       1.19981  0.40000000000000E+11
     0.05525       1.20770  0.40000000000000E+11
     0.05525       1.21559  0.40000000000000E+11
     0.05525       1.22349  0.40000000000000E+11
     0.05525       1.23138  0.40000000000000E+11
     0.05525       1.23927  0.40000000000000E+11
     0.05525       1.24717  0.40000000000000E+11
     0.05525       1.25506  0.40000000000000E+11
     0.05525       1.26295  0.40000000000000E+11
     0.05525       1.27085  0.40000000000000E+11
     0.05525       1.27874  0.40000000000000E+11
     0.05525       1.28664  0.40000000000000E+11
     0.05525       1.29453  0.40000000000000E+11
     0.05525       1.30242  0.40000000000000E+11
     0.05525       1.31032  0.40000000000000E+11
     0.05525       1.31821  0.40000000000000E+11
     0.05525       1.32610  0.40000000000000E+11
     0.05525       1.33400  0.40000000000000E+11
     0.05525       1.34189  0.40000000000000E+11
     0.05525       1.34978  0.40000000000000E+11
     0.05525       1.35768  0.40000000000000E+11
     0.05525       1.36557  0.40000000000000E+11
     0.05525       1.37346  0.40000000000000E+11
     0.05525       1.38136  0.40000000000000E+11
     0.05525       1.38925  0.40000000000000E+11
     0.05525       1.39714  0.40000000000000E+11
     0.05525       1.40504  0.40000000000000E+11
     0.05525       1.41293  0.40000000000000E+11
     0.05525       1.42082  0.40000000000000E+11
     0.05525       1.42872  0.40000000000000E+11
     0.05525       1.43661  0.40000000000000E+11
     0.05525       1.44450  0.40000000000000E+11
     0.05525       1.45240  0.40000000000000E+11
     0.05525       1.46029  0.40000000000000E+11
     0.05525       1.46818  0.40000000000000E+11
     0.05525       1.47608  0.40000000000000E+11
     0.05525       1.48397  0.40000000000000E+11
     0.05525       1.49187  0.40000000000000E+11
     0.05525       1.49976  0.40000000000000E+11
     0.05525       1.50765  0.40000000000000E+11
     0.05525       1.51555  0.40000000000000E+11
     0.05525       1.52344  0.40000000000000E+11
     0.05525       1.53133  0.40000000000000E+11
     0.05525       1.53923  0.40000000000000E+11
     0.05525       1.54712  0.40000000000000E+11
     0.05525       1.55501  0.40000000000000E+11
     0.05525       1.56291  0.40000000000000E+11
     0.05525       1.57080  0.40000000000000E+11
     0.06315       0.00000  0.40000000000000E+11
     0.06315       0.00789  0.40000000000000E+11
     0.06315       0.01579  0.40000000000000E+11
     0.06315       0.02368  0.40000000000000E+11
     0.06315       0.03157  0.40000000000000E+11
     0.06315       0.03947  0.40000000000000E+11
     0.06315       0.04736  0.40000000000000E+11
     0.06315       0.05525  0.40000000000000E+11
     0.06315       0.06315  0.40000000000000E+11
     0.06315       0.07104  0.40000000000000E+11
     0.06315       0.07893  0.40000000000000E+11
     0.06315       0.08683  0.40000000000000E+11
     0.06315       0.09472  0.40000000000000E+11
     0.06315       0.10262  0.40000000000000E+11
     0.06315       0.11051  0.40000000000000E+11
     0.06315       0.11840  0.40000000000000E+11
     0.06315       0.12630  0.40000000000000E+11
     0.06315       0.13419  0.40000000000000E+11
     0.06315       0.14208  0.40000000000000E+11
     0.06315       0.14998  0.40000000000000E+11
     0.06315       0.15787  0.40000000000000E+11
     0.06315       0.16576  0.40000000000000E+11
     0.06315       0.17366  0.40000000000000E+11
     0.06315       0.18155  0.40000000000000E+11
     0.06315       0.18944  0.40000000000000E+11
     0.06315       0.19734  0.40000000000000E+11
     0.06315       0.20523  0.40000000000000E+11
     0.06315       0.21312  0.40000000000000E+11
     0.06315       0.22102  0.40000000000000E+11
     0.06315       0.22891  0.40000000000000E+11
     0.06315       0.23680  0.40000000000000E+11
     0.06315       0.24470  0.40000000000000E+11
     0.06315       0.25259  0.40000000000000E+11
     0.06315       0.26048  0.40000000000000E+11
     0.06315       0.26838  0.40000000000000E+11
     0.06315       0.27627  0.40000000000000E+11
     0.06315       0.28416  0.40000000000000E+11
     0.06315       0.29206  0.40000000000000E+11
     0.06315       0.29995  0.40000000000000E+11
     0.06315       0.30785  0.40000000000000E+11
     0.06315       0.31574  0.40000000000000E+11
     0.06315       0.32363  0.40000000000000E+11
     0.06315       0.33153  0.40000000000000E+11
     0.06315       0.33942  0.40000000000000E+11
     0.06315       0.34731  0.40000000000000E+11
     0.06315       0.35521  0.40000000000000E+11
     0.06315       0.36310  0.40000000000000E+11
     0.06315       0.37099  0.40000000000000E+11
     0.06315       0.37889  0.34153964397427E+03
     0.06315       0.38678  0.30017017070281E+03
     0.06315       0.39467  0.26567301152083E+03
     0.06315       0.40257  0.23671655662291E+03
     0.06315       0.41046  0.21221583396898E+03
     0.06315       0.41835  0.19130188174465E+03
     0.06315       0.42625  0.17328583203766E+03
     0.06315       0.43414  0.15762273239055E+03
     0.06315       0.44203  0.40000000000000E+11
     0.06315       0.44993  0.40000000000000E+11
     0.06315       0.45782  0.40000000000000E+11
     0.06315       0.46571  0.40000000000000E+11
     0.06315       0.47361  0.40000000000000E+11
     0.06315       0.48150  0.40000000000000E+11
     0.06315       0.48939  0.40000000000000E+11
     0.06315       0.49729  0.40000000000000E+11
     0.06315       0.50518  0.40000000000000E+11
     0.06315       0.51308  0.40000000000000E+11
     0.06315       0.52097  0.40000000000000E+11
     0.06315       0.52886  0.40000000000000E+11
     0.06315       0.53676  0.40000000000000E+11
     0.06315       0.54465  0.40000000000000E+11
     0.06315       0.55254  0.40000000000000E+11
     0.06315       0.56044  0.40000000000000E+11
     0.06315       0.56833  0.40000000000000E+11
     0.06315       0.57622  0.40000000000000E+11
     0.06315       0.58412  0.40000000000000E+11
     0.06315       0.59201  0.40000000000000E+11
     0.06315       0.59990  0.40000000000000E+11
     0.06315       0.60780  0.40000000000000E+11
     0.06315       0.61569  0.40000000000000E+11
     0.06315       0.62358  0.40000000000000E+11
     0.06315       0.63148  0.40000000000000E+11
     0.06315       0.63937  0.40000000000000E+11
     0.06315       0.64726  0.40000000000000E+11
     0.06315       0.65516  0.40000000000000E+11
     0.06315       0.66305  0.40000000000000E+11
     0.06315       0.67094  0.17870572546528E+02
     0.06315       0.67884  0.16322892355210E+02
     0.06315       0.68673  0.14921751900254E+02
     0.06315       0.69463  0.13689592877952E+02
     0.06315       0.70252  0.12638002030032E+02
     0.06315       0.71041  0.11770565723714E+02
     0.06315       0.71831  0.11085305727720E+02
     0.06315       0.72620  0.10576606124848E+02
     0.06315       0.73409  0.10236635019531E+02
     0.06315       0.74199  0.10056314035532E+02
     0.06315       0.74988  0.10025910688127E+02
     0.06315       0.75777  0.10135335827564E+02
     0.06315       0.76567  0.10374228371298E+02
     0.06315       0.77356  0.10731906851382E+02
     0.06315       0.78145  0.11197263609561E+02
     0.06315       0.78935  0.11758672510782E+02
     0.06315       0.79724  0.12403973214941E+02
     0.06315       0.80513  0.13120582146311E+02
     0.06315       0.81303  0.13895760489986E+02
     0.06315       0.82092  0.14717042529990E+02
     0.06315       0.82881  0.15572795849570E+02
     0.06315       0.83671  0.16452854125976E+02
     0.06315       0.84460  0.17349142021439E+02
     0.06315       0.85249  0.18256208968496E+02
     0.06315       0.86039  0.19171609971376E+02
     0.06315       0.86828  0.20096114887299E+02
     0.06315       0.87617  0.21033781662036E+02
     0.06315       0.88407  0.21991975516216E+02
     0.06315       0.89196  0.22981437260423E+02
     0.06315       0.89986  0.24016491066689E+02
     0.06315       0.90775  0.25115441285700E+02
     0.06315       0.91564  0.26301158729205E+02
     0.06315       0.92354  0.27601823288562E+02
     0.06315       0.93143  0.29051789161785E+02
     0.06315       0.93932  0.30692574314409E+02
     0.06315       0.94722  0.32574035736606E+02
     0.06315       0.95511  0.34755857451955E+02
     0.06315       0.96300  0.37309530984869E+02
     0.06315       0.97090  0.40321037296926E+02
     0.06315       0.97879  0.43894443003062E+02
     0.06315       0.98668  0.48156606023168E+02
     0.06315       0.99458  0.53263152379712E+02
     0.06315       1.00247  0.59405839764820E+02
     0.06315       1.01036  0.66821362655864E+02
     0.06315       1.01826  0.75801569329448E+02
     0.06315       1.02615  0.86704936592015E+02
     0.06315       1.03404  0.99968957592327E+02
     0.06315       1.04194  0.11612280294964E+03
     0.06315       1.04983  0.13579915590481E+03
     0.06315       1.05772  0.40000000000000E+11
     0.06315       1.06562  0.40000000000000E+11
     0.06315       1.07351  0.40000000000000E+11
     0.06315       1.08141  0.40000000000000E+11
     0.06315       1.08930  0.40000000000000E+11
     0.06315       1.09719  0.40000000000000E+11
     0.06315       1.10509  0.40000000000000E+11
     0.06315       1.11298  0.40000000000000E+11
     0.06315       1.12087  0.40000000000000E+11
     0.06315       1.12877  0.40000000000000E+11
     0.06315       1.13666  0.40000000000000E+11
     0.06315       1.14455  0.40000000000000E+11
     0.06315       1.15245  0.40000000000000E+11
     0.06315       1.16034  0.40000000000000E+11
     0.06315       1.16823  0.40000000000000E+11
     0.06315       1.17613  0.40000000000000E+11
     0.06315       1.18402  0.40000000000000E+11
     0.06315       1.19191  0.40000000000000E+11
     0.06315       1.19981  0.40000000000000E+11
     0.06315       1.20770  0.40000000000000E+11
     0.06315       1.21559  0.40000000000000E+11
     0.06315       1.22349  0.40000000000000E+11
     0.06315       1.23138  0.40000000000000E+11
     0.06315       1.23927  0.40000000000000E+11
     0.06315       1.24717  0.40000000000000E+11
     0.06315       1.25506  0.40000000000000E+11
     0.06315       1.26295  0.40000000000000E+11
     0.06315       1.27085  0.40000000000000E+11
     0.06315       1.27874  0.40000000000000E+11
     0.06315       1.28664  0.40000000000000E+11
     0.06315       1.29453  0.40000000000000E+11
     0.06315       1.30242  0.40000000000000E+11
     0.06315       1.31032  0.40000000000000E+11
     0.06315       1.31821  0.40000000000000E+11
     0.06315       1.32610  0.40000000000000E+11
     0.06315       1.33400  0.40000000000000E+11
     0.06315       1.34189  0.40000000000000E+11
     0.06315       1.34978  0.40000000000000E+11
     0.06315       1.35768  0.40000000000000E+11
     0.06315       1.36557  0.40000000000000E+11
     0.06315       1.37346  0.40000000000000E+11
     0.06315       1.38136  0.40000000000000E+11
     0.06315       1.38925  0.40000000000000E+11
     0.06315       1.39714  0.40000000000000E+11
     0.06315       1.40504  0.40000000000000E+11
     0.06315       1.41293  0.40000000000000E+11
     0.06315       1.42082  0.40000000000000E+11
     0.06315       1.42872  0.40000000000000E+11
     0.06315       1.43661  0.40000000000000E+11
     0.06315       1.44450  0.40000000000000E+11
     0.06315       1.45240  0.40000000000000E+11
     0.06315       1.46029  0.40000000000000E+11
     0.06315       1.46818  0.40000000000000E+11
     0.06315       1.47608  0.40000000000000E+11
     0.06315       1.48397  0.40000000000000E+11
     0.06315       1.49187  0.40000000000000E+11
     0.06315       1.49976  0.40000000000000E+11
     0.06315       1.50765  0.40000000000000E+11
     0.06315       1.51555  0.40000000000000E+11
     0.06315       1.52344  0.40000000000000E+11
     0.06315       1.53133  0.40000000000000E+11
     0.06315       1.53923  0.40000000000000E+11
     0.06315       1.54712  0.40000000000000E+11
     0.06315       1.55501  0.40000000000000E+11
     0.06315       1.56291  0.40000000000000E+11
     0.06315       1.57080  0.40000000000000E+11
     0.07104       0.00000  0.40000000000000E+11
     0.07104       0.00789  0.40000000000000E+11
     0.07104       0.01579  0.40000000000000E+11
     0.07104       0.02368  0.40000000000000E+11
     0.07104       0.03157  0.40000000000000E+11
     0.07104       0.03947  0.40000000000000E+11
     0.07104       0.04736  0.40000000000000E+11
     0.07104       0.05525  0.40000000000000E+11
     0.07104       0.06315  0.40000000000000E+11
     0.07104       0.07104  0.40000000000000E+11
     0.07104       0.07893  0.40000000000000E+11
     0.07104       0.08683  0.40000000000000E+11
     0.07104       0.09472  0.40000000000000E+11
     0.07104       0.10262  0.40000000000000E+11
     0.07104       0.11051  0.40000000000000E+11
     0.07104       0.11840  0.40000000000000E+11
     0.07104       0.12630  0.40000000000000E+11
     0.07104       0.13419  0.40000000000000E+11
     0.07104       0.14208  0.40000000000000E+11
     0.07104       0.14998  0.40000000000000E+11
     0.07104       0.15787  0.40000000000000E+11
     0.07104       0.16576  0.40000000000000E+11
     0.07104       0.17366  0.40000000000000E+11
     0.07104       0.18155  0.40000000000000E+11
     0.07104       0.18944  0.40000000000000E+11
     0.07104       0.19734  0.40000000000000E+11
     0.07104       0.20523  0.40000000000000E+11
     0.07104       0.21312  0.40000000000000E+11
     0.07104       0.22102  0.40000000000000E+11
     0.07104       0.22891  0.40000000000000E+11
     0.07104       0.23680  0.40000000000000E+11
     0.07104       0.24470  0.40000000000000E+11
     0.07104       0.25259  0.40000000000000E+11
     0.07104       0.26048  0.40000000000000E+11
     0.07104       0.26838  0.40000000000000E+11
     0.07104       0.27627  0.40000000000000E+11
     0.07104       0.28416  0.40000000000000E+11
     0.07104       0.29206  0.40000000000000E+11
     0.07104       0.29995  0.40000000000000E+11
     0.07104       0.30785  0.40000000000000E+11
     0.07104       0.31574  0.40000000000000E+11
     0.07104       0.32363  0.40000000000000E+11
     0.07104       0.33153  0.40000000000000E+11
     0.07104       0.33942  0.40000000000000E+11
     0.07104       0.34731  0.40000000000000E+11
     0.07104       0.35521  0.40000000000000E+11
     0.07104       0.36310  0.40000000000000E+11
     0.07104       0.37099  0.34996637655524E+03
     0.07104       0.37889  0.30827273750496E+03
     0.07104       0.38678  0.27340282692602E+03
     0.07104       0.39467  0.24403517472801E+03
     0.07104       0.40257  0.21909617469950E+03
     0.07104       0.41046  0.19772733927121E+03
     0.07104       0.41835  0.17924809518104E+03
     0.07104       0.42625  0.40000000000000E+11
     0.07104       0.43414  0.40000000000000E+11
     0.07104       0.44203  0.40000000000000E+11
     0.07104       0.44993  0.40000000000000E+11
     0.07104       0.45782  0.40000000000000E+11
     0.07104       0.46571  0.40000000000000E+11
     0.07104       0.47361  0.40000000000000E+11
     0.07104       0.48150  0.40000000000000E+11
     0.07104       0.48939  0.40000000000000E+11
     0.07104       0.49729  0.40000000000000E+11
     0.07104       0.50518  0.40000000000000E+11
     0.07104       0.51308  0.40000000000000E+11
     0.07104       0.52097  0.40000000000000E+11
     0.07104       0.52886  0.40000000000000E+11
     0.07104       0.53676  0.40000000000000E+11
     0.07104       0.54465  0.40000000000000E+11
     0.07104       0.55254  0.40000000000000E+11
     0.07104       0.56044  0.40000000000000E+11
     0.07104       0.56833  0.40000000000000E+11
     0.07104       0.57622  0.40000000000000E+11
     0.07104       0.58412  0.40000000000000E+11
     0.07104       0.59201  0.40000000000000E+11
     0.07104       0.59990  0.40000000000000E+11
     0.07104       0.60780  0.40000000000000E+11
     0.07104       0.61569  0.40000000000000E+11
     0.07104       0.62358  0.40000000000000E+11
     0.07104       0.63148  0.40000000000000E+11
     0.07104       0.63937  0.40000000000000E+11
     0.07104       0.64726  0.40000000000000E+11
     0.07104       0.65516  0.40000000000000E+11
     0.07104       0.66305  0.40000000000000E+11
     0.07104       0.67094  0.16427679056493E+02
     0.07104       0.67884  0.14980597413722E+02
     0.07104       0.68673  0.13702840346795E+02
     0.07104       0.69463  0.12606124590131E+02
     0.07104       0.70252  0.11693624823010E+02
     0.07104       0.71041  0.10962648491726E+02
     0.07104       0.71831  0.10406728723917E+02
     0.07104       0.72620  0.10017161047744E+02
     0.07104       0.73409  0.97840546280703E+01
     0.07104       0.74199  0.96969858547939E+01
     0.07104       0.74988  0.97453444619714E+01
     0.07104       0.75777  0.99184580738688E+01
     0.07104       0.76567  0.10205574617224E+02
     0.07104       0.77356  0.10595775217292E+02
     0.07104       0.78145  0.11077882997750E+02
     0.07104       0.78935  0.11640424477454E+02
     0.07104       0.79724  0.12271688371253E+02
     0.07104       0.80513  0.12959910213841E+02
     0.07104       0.81303  0.13693590127282E+02
     0.07104       0.82092  0.14461926949350E+02
     0.07104       0.82881  0.15255328805407E+02
     0.07104       0.83671  0.16065943792646E+02
     0.07104       0.84460  0.16888150668236E+02
     0.07104       0.85249  0.17718961854992E+02
     0.07104       0.86039  0.18558318412938E+02
     0.07104       0.86828  0.19409291711112E+02
     0.07104       0.87617  0.20278238024415E+02
     0.07104       0.88407  0.21174969058556E+02
     0.07104       0.89196  0.22112997962349E+02
     0.07104       0.89986  0.23109900225530E+02
     0.07104       0.90775  0.24187803602775E+02
     0.07104       0.91564  0.25374005395891E+02
     0.07104       0.92354  0.26701719715302E+02
     0.07104       0.93143  0.28210983749470E+02
     0.07104       0.93932  0.29949793703528E+02
     0.07104       0.94722  0.31975585905617E+02
     0.07104       0.95511  0.34357214791633E+02
     0.07104       0.96300  0.37177599412136E+02
     0.07104       0.97090  0.40537211390254E+02
     0.07104       0.97879  0.44558561257782E+02
     0.07104       0.98668  0.49391808976587E+02
     0.07104       0.99458  0.55221578266356E+02
     0.07104       1.00247  0.62274988907846E+02
     0.07104       1.01036  0.70830826777863E+02
     0.07104       1.01826  0.81229632155369E+02
     0.07104       1.02615  0.93884280394472E+02
     0.07104       1.03404  0.10929032585942E+03
     0.07104       1.04194  0.12803494224026E+03
     0.07104       1.04983  0.40000000000000E+11
     0.07104       1.05772  0.40000000000000E+11
     0.07104       1.06562  0.40000000000000E+11
     0.07104       1.07351  0.40000000000000E+11
     0.07104       1.08141  0.40000000000000E+11
     0.07104       1.08930  0.40000000000000E+11
     0.07104       1.09719  0.40000000000000E+11
     0.07104       1.10509  0.40000000000000E+11
     0.07104       1.11298  0.40000000000000E+11
     0.07104       1.12087  0.40000000000000E+11
     0.07104       1.12877  0.40000000000000E+11
     0.07104       1.13666  0.40000000000000E+11
     0.07104       1.14455  0.40000000000000E+11
     0.07104       1.15245  0.40000000000000E+11
     0.07104       1.16034  0.40000000000000E+11
     0.07104       1.16823  0.40000000000000E+11
     0.07104       1.17613  0.40000000000000E+11
     0.07104       1.18402  0.40000000000000E+11
     0.07104       1.19191  0.40000000000000E+11
     0.07104       1.19981  0.40000000000000E+11
     0.07104       1.20770  0.40000000000000E+11
     0.07104       1.21559  0.40000000000000E+11
     0.07104       1.22349  0.40000000000000E+11
     0.07104       1.23138  0.40000000000000E+11
     0.07104       1.23927  0.40000000000000E+11
     0.07104       1.24717  0.40000000000000E+11
     0.07104       1.25506  0.40000000000000E+11
     0.07104       1.26295  0.40000000000000E+11
     0.07104       1.27085  0.40000000000000E+11
     0.07104       1.27874  0.40000000000000E+11
     0.07104       1.28664  0.40000000000000E+11
     0.07104       1.29453  0.40000000000000E+11
     0.07104       1.30242  0.40000000000000E+11
     0.07104       1.31032  0.40000000000000E+11
     0.07104       1.31821  0.40000000000000E+11
     0.07104       1.32610  0.40000000000000E+11
     0.07104       1.33400  0.40000000000000E+11
     0.07104       1.34189  0.40000000000000E+11
     0.07104       1.34978  0.40000000000000E+11
     0.07104       1.35768  0.40000000000000E+11
     0.07104       1.36557  0.40000000000000E+11
     0.07104       1.37346  0.40000000000000E+11
     0.07104       1.38136  0.40000000000000E+11
     0.07104       1.38925  0.40000000000000E+11
     0.07104       1.39714  0.40000000000000E+11
     0.07104       1.40504  0.40000000000000E+11
     0.07104       1.41293  0.40000000000000E+11
     0.07104       1.42082  0.40000000000000E+11
     0.07104       1.42872  0.40000000000000E+11
     0.07104       1.43661  0.40000000000000E+11
     0.07104       1.44450  0.40000000000000E+11
     0.07104       1.45240  0.40000000000000E+11
     0.07104       1.46029  0.40000000000000E+11
     0.07104       1.46818  0.40000000000000E+11
     0.07104       1.47608  0.40000000000000E+11
     0.07104       1.48397  0.40000000000000E+11
     0.07104       1.49187  0.40000000000000E+11
     0.07104       1.49976  0.40000000000000E+11
     0.07104       1.50765  0.40000000000000E+11
     0.07104       1.51555  0.40000000000000E+11
     0.07104       1.52344  0.40000000000000E+11
     0.07104       1.53133  0.40000000000000E+11
     0.07104       1.53923  0.40000000000000E+11
     0.07104       1.54712  0.40000000000000E+11
     0.07104       1.55501  0.40000000000000E+11
     0.07104       1.56291  0.40000000000000E+11
     0.07104       1.57080  0.40000000000000E+11
     0.07893       0.00000  0.40000000000000E+11
     0.07893       0.00789  0.40000000000000E+11
     0.07893       0.01579  0.40000000000000E+11
     0.07893       0.02368  0.40000000000000E+11
     0.07893       0.03157  0.40000000000000E+11
     0.07893       0.03947  0.40000000000000E+11
     0.07893       0.04736  0.40000000000000E+11
     0.07893       0.05525  0.40000000000000E+11
     0.07893       0.06315  0.40000000000000E+11
     0.07893       0.07104  0.40000000000000E+11
     0.07893       0.07893  0.40000000000000E+11
     0.07893       0.08683  0.40000000000000E+11
     0.07893       0.09472  0.40000000000000E+11
     0.07893       0.10262  0.40000000000000E+11
     0.07893       0.11051  0.40000000000000E+11
     0.07893       0.11840  0.40000000000000E+11
     0.07893       0.12630  0.40000000000000E+11
     0.07893       0.13419  0.40000000000000E+11
     0.07893       0.14208  0.40000000000000E+11
     0.07893       0.14998  0.40000000000000E+11
     0.07893       0.15787  0.40000000000000E+11
     0.07893       0.16576  0.40000000000000E+11
     0.07893       0.17366  0.40000000000000E+11
     0.07893       0.18155  0.40000000000000E+11
     0.07893       0.18944  0.40000000000000E+11
     0.07893       0.19734  0.40000000000000E+11
     0.07893       0.20523  0.40000000000000E+11
     0.07893       0.21312  0.40000000000000E+11
     0.07893       0.22102  0.40000000000000E+11
     0.07893       0.22891  0.40000000000000E+11
     0.07893       0.23680  0.40000000000000E+11
     0.07893       0.24470  0.40000000000000E+11
     0.07893       0.25259  0.40000000000000E+11
     0.07893       0.26048  0.40000000000000E+11
     0.07893       0.26838  0.40000000000000E+11
     0.07893       0.27627  0.40000000000000E+11
     0.07893       0.28416  0.40000000000000E+11
     0.07893       0.29206  0.40000000000000E+11
     0.07893       0.29995  0.40000000000000E+11
     0.07893       0.30785  0.40000000000000E+11
     0.07893       0.31574  0.40000000000000E+11
     0.07893       0.32363  0.40000000000000E+11
     0.07893       0.33153  0.40000000000000E+11
     0.07893       0.33942  0.40000000000000E+11
     0.07893       0.34731  0.40000000000000E+11
     0.07893       0.35521  0.40000000000000E+11
     0.07893       0.36310  0.35822526944189E+03
     0.07893       0.37099  0.31620621413013E+03
     0.07893       0.37889  0.28095584846548E+03
     0.07893       0.38678  0.25116624355257E+03
     0.07893       0.39467  0.22577759049080E+03
     0.07893       0.40257  0.20394336598464E+03
     0.07893       0.41046  0.18499190591539E+03
     0.07893       0.41835  0.40000000000000E+11
     0.07893       0.42625  0.40000000000000E+11
     0.07893       0.43414  0.40000000000000E+11
     0.07893       0.44203  0.40000000000000E+11
     0.07893       0.44993  0.40000000000000E+11
     0.07893       0.45782  0.40000000000000E+11
     0.07893       0.46571  0.40000000000000E+11
     0.07893       0.47361  0.40000000000000E+11
     0.07893       0.48150  0.40000000000000E+11
     0.07893       0.48939  0.40000000000000E+11
     0.07893       0.49729  0.40000000000000E+11
     0.07893       0.50518  0.40000000000000E+11
     0.07893       0.51308  0.40000000000000E+11
     0.07893       0.52097  0.40000000000000E+11
     0.07893       0.52886  0.40000000000000E+11
     0.07893       0.53676  0.40000000000000E+11
     0.07893       0.54465  0.40000000000000E+11
     0.07893       0.55254  0.40000000000000E+11
     0.07893       0.56044  0.40000000000000E+11
     0.07893       0.56833  0.40000000000000E+11
     0.07893       0.57622  0.40000000000000E+11
     0.07893       0.58412  0.40000000000000E+11
     0.07893       0.59201  0.40000000000000E+11
     0.07893       0.59990  0.40000000000000E+11
     0.07893       0.60780  0.40000000000000E+11
     0.07893       0.61569  0.40000000000000E+11
     0.07893       0.62358  0.40000000000000E+11
     0.07893       0.63148  0.40000000000000E+11
     0.07893       0.63937  0.40000000000000E+11
     0.07893       0.64726  0.40000000000000E+11
     0.07893       0.65516  0.40000000000000E+11
     0.07893       0.66305  0.16492430426022E+02
     0.07893       0.67094  0.15004784344508E+02
     0.07893       0.67884  0.13686942568618E+02
     0.07893       0.68673  0.12550574689781E+02
     0.07893       0.69463  0.11598346485324E+02
     0.07893       0.70252  0.10826815688137E+02
     0.07893       0.71041  0.10228672642003E+02
     0.07893       0.71831  0.97943754788287E+01
     0.07893       0.72620  0.95132687342097E+01
     0.07893       0.73409  0.93742858521096E+01
     0.07893       0.74199  0.93663334747408E+01
     0.07893       0.74988  0.94784470120257E+01
     0.07893       0.75777  0.96997971375389E+01
     0.07893       0.76567  0.10019617369223E+02
     0.07893       0.77356  0.10427113883421E+02
     0.07893       0.78145  0.10911409305844E+02
     0.07893       0.78935  0.11461561156172E+02
     0.07893       0.79724  0.12066681837914E+02
     0.07893       0.80513  0.12716170330363E+02
     0.07893       0.81303  0.13400047165511E+02
     0.07893       0.82092  0.14109366514013E+02
     0.07893       0.82881  0.14836666088713E+02
     0.07893       0.83671  0.15576411021906E+02
     0.07893       0.84460  0.16325394281107E+02
     0.07893       0.85249  0.17083072884092E+02
     0.07893       0.86039  0.17851841812942E+02
     0.07893       0.86828  0.18637269154863E+02
     0.07893       0.87617  0.19448329735568E+02
     0.07893       0.88407  0.20297676788531E+02
     0.07893       0.89196  0.21201983818422E+02
     0.07893       0.89986  0.22182378459353E+02
     0.07893       0.90775  0.23264985355451E+02
     0.07893       0.91564  0.24481602272043E+02
     0.07893       0.92354  0.25870554038933E+02
     0.07893       0.93143  0.27477798328185E+02
     0.07893       0.93932  0.29358388118762E+02
     0.07893       0.94722  0.31578420230116E+02
     0.07893       0.95511  0.34217612000413E+02
     0.07893       0.96300  0.37372646526315E+02
     0.07893       0.97090  0.41161410381822E+02
     0.07893       0.97879  0.45728215949378E+02
     0.07893       0.98668  0.51250050878246E+02
     0.07893       0.99458  0.57943823337912E+02
     0.07893       1.00247  0.66074462302359E+02
     0.07893       1.01036  0.75963570354002E+02
     0.07893       1.01826  0.87998090875588E+02
     0.07893       1.02615  0.10263811790496E+03
     0.07893       1.03404  0.12042252420786E+03
     0.07893       1.04194  0.40000000000000E+11
     0.07893       1.04983  0.40000000000000E+11
     0.07893       1.05772  0.40000000000000E+11
     0.07893       1.06562  0.40000000000000E+11
     0.07893       1.07351  0.40000000000000E+11
     0.07893       1.08141  0.40000000000000E+11
     0.07893       1.08930  0.40000000000000E+11
     0.07893       1.09719  0.40000000000000E+11
     0.07893       1.10509  0.40000000000000E+11
     0.07893       1.11298  0.40000000000000E+11
     0.07893       1.12087  0.40000000000000E+11
     0.07893       1.12877  0.40000000000000E+11
     0.07893       1.13666  0.40000000000000E+11
     0.07893       1.14455  0.40000000000000E+11
     0.07893       1.15245  0.40000000000000E+11
     0.07893       1.16034  0.40000000000000E+11
     0.07893       1.16823  0.40000000000000E+11
     0.07893       1.17613  0.40000000000000E+11
     0.07893       1.18402  0.40000000000000E+11
     0.07893       1.19191  0.40000000000000E+11
     0.07893       1.19981  0.40000000000000E+11
     0.07893       1.20770  0.40000000000000E+11
     0.07893       1.21559  0.40000000000000E+11
     0.07893       1.22349  0.40000000000000E+11
     0.07893       1.23138  0.40000000000000E+11
     0.07893       1.23927  0.40000000000000E+11
     0.07893       1.24717  0.40000000000000E+11
     0.07893       1.25506  0.40000000000000E+11
     0.07893       1.26295  0.40000000000000E+11
     0.07893       1.27085  0.40000000000000E+11
     0.07893       1.27874  0.40000000000000E+11
     0.07893       1.28664  0.40000000000000E+11
     0.07893       1.29453  0.40000000000000E+11
     0.07893       1.30242  0.40000000000000E+11
     0.07893       1.31032  0.40000000000000E+11
     0.07893       1.31821  0.40000000000000E+11
     0.07893       1.32610  0.40000000000000E+11
     0.07893       1.33400  0.40000000000000E+11
     0.07893       1.34189  0.40000000000000E+11
     0.07893       1.34978  0.40000000000000E+11
     0.07893       1.35768  0.40000000000000E+11
     0.07893       1.36557  0.40000000000000E+11
     0.07893       1.37346  0.40000000000000E+11
     0.07893       1.38136  0.40000000000000E+11
     0.07893       1.38925  0.40000000000000E+11
     0.07893       1.39714  0.40000000000000E+11
     0.07893       1.40504  0.40000000000000E+11
     0.07893       1.41293  0.40000000000000E+11
     0.07893       1.42082  0.40000000000000E+11
     0.07893       1.42872  0.40000000000000E+11
     0.07893       1.43661  0.40000000000000E+11
     0.07893       1.44450  0.40000000000000E+11
     0.07893       1.45240  0.40000000000000E+11
     0.07893       1.46029  0.40000000000000E+11
     0.07893       1.46818  0.40000000000000E+11
     0.07893       1.47608  0.40000000000000E+11
     0.07893       1.48397  0.40000000000000E+11
     0.07893       1.49187  0.40000000000000E+11
     0.07893       1.49976  0.40000000000000E+11
     0.07893       1.50765  0.40000000000000E+11
     0.07893       1.51555  0.40000000000000E+11
     0.07893       1.52344  0.40000000000000E+11
     0.07893       1.53133  0.40000000000000E+11
     0.07893       1.53923  0.40000000000000E+11
     0.07893       1.54712  0.40000000000000E+11
     0.07893       1.55501  0.40000000000000E+11
     0.07893       1.56291  0.40000000000000E+11
     0.07893       1.57080  0.40000000000000E+11
     0.08683       0.00000  0.40000000000000E+11
     0.08683       0.00789  0.40000000000000E+11
     0.08683       0.01579  0.40000000000000E+11
     0.08683       0.02368  0.40000000000000E+11
     0.08683       0.03157  0.40000000000000E+11
     0.08683       0.03947  0.40000000000000E+11
     0.08683       0.04736  0.40000000000000E+11
     0.08683       0.05525  0.40000000000000E+11
     0.08683       0.06315  0.40000000000000E+11
     0.08683       0.07104  0.40000000000000E+11
     0.08683       0.07893  0.40000000000000E+11
     0.08683       0.08683  0.40000000000000E+11
     0.08683       0.09472  0.40000000000000E+11
     0.08683       0.10262  0.40000000000000E+11
     0.08683       0.11051  0.40000000000000E+11
     0.08683       0.11840  0.40000000000000E+11
     0.08683       0.12630  0.40000000000000E+11
     0.08683       0.13419  0.40000000000000E+11
     0.08683       0.14208  0.40000000000000E+11
     0.08683       0.14998  0.40000000000000E+11
     0.08683       0.15787  0.40000000000000E+11
     0.08683       0.16576  0.40000000000000E+11
     0.08683       0.17366  0.40000000000000E+11
     0.08683       0.18155  0.40000000000000E+11
     0.08683       0.18944  0.40000000000000E+11
     0.08683       0.19734  0.40000000000000E+11
     0.08683       0.20523  0.40000000000000E+11
     0.08683       0.21312  0.40000000000000E+11
     0.08683       0.22102  0.40000000000000E+11
     0.08683       0.22891  0.40000000000000E+11
     0.08683       0.23680  0.40000000000000E+11
     0.08683       0.24470  0.40000000000000E+11
     0.08683       0.25259  0.40000000000000E+11
     0.08683       0.26048  0.40000000000000E+11
     0.08683       0.26838  0.40000000000000E+11
     0.08683       0.27627  0.40000000000000E+11
     0.08683       0.28416  0.40000000000000E+11
     0.08683       0.29206  0.40000000000000E+11
     0.08683       0.29995  0.40000000000000E+11
     0.08683       0.30785  0.40000000000000E+11
     0.08683       0.31574  0.40000000000000E+11
     0.08683       0.32363  0.40000000000000E+11
     0.08683       0.33153  0.40000000000000E+11
     0.08683       0.33942  0.40000000000000E+11
     0.08683       0.34731  0.40000000000000E+11
     0.08683       0.35521  0.36629067296616E+03
     0.08683       0.36310  0.32393994691338E+03
     0.08683       0.37099  0.28829813891545E+03
     0.08683       0.37889  0.25807403202487E+03
     0.08683       0.38678  0.23222381505897E+03
     0.08683       0.39467  0.20991419173861E+03
     0.08683       0.40257  0.19048279730677E+03
     0.08683       0.41046  0.40000000000000E+11
     0.08683       0.41835  0.40000000000000E+11
     0.08683       0.42625  0.40000000000000E+11
     0.08683       0.43414  0.40000000000000E+11
     0.08683       0.44203  0.40000000000000E+11
     0.08683       0.44993  0.40000000000000E+11
     0.08683       0.45782  0.40000000000000E+11
     0.08683       0.46571  0.40000000000000E+11
     0.08683       0.47361  0.40000000000000E+11
     0.08683       0.48150  0.40000000000000E+11
     0.08683       0.48939  0.40000000000000E+11
     0.08683       0.49729  0.40000000000000E+11
     0.08683       0.50518  0.40000000000000E+11
     0.08683       0.51308  0.40000000000000E+11
     0.08683       0.52097  0.40000000000000E+11
     0.08683       0.52886  0.40000000000000E+11
     0.08683       0.53676  0.40000000000000E+11
     0.08683       0.54465  0.40000000000000E+11
     0.08683       0.55254  0.40000000000000E+11
     0.08683       0.56044  0.40000000000000E+11
     0.08683       0.56833  0.40000000000000E+11
     0.08683       0.57622  0.40000000000000E+11
     0.08683       0.58412  0.40000000000000E+11
     0.08683       0.59201  0.40000000000000E+11
     0.08683       0.59990  0.40000000000000E+11
     0.08683       0.60780  0.40000000000000E+11
     0.08683       0.61569  0.40000000000000E+11
     0.08683       0.62358  0.40000000000000E+11
     0.08683       0.63148  0.40000000000000E+11
     0.08683       0.63937  0.40000000000000E+11
     0.08683       0.64726  0.40000000000000E+11
     0.08683       0.65516  0.16518059875428E+02
     0.08683       0.66305  0.14995287412477E+02
     0.08683       0.67094  0.13642991594185E+02
     0.08683       0.67884  0.12472587276292E+02
     0.08683       0.68673  0.11486120645134E+02
     0.08683       0.69463  0.10679360388332E+02
     0.08683       0.70252  0.10044163313775E+02
     0.08683       0.71041  0.95701889332462E+01
     0.08683       0.71831  0.92460699492433E+01
     0.08683       0.72620  0.90601511150590E+01
     0.08683       0.73409  0.90009014979860E+01
     0.08683       0.74199  0.90570929092989E+01
     0.08683       0.74988  0.92178244055584E+01
     0.08683       0.75777  0.94724610217201E+01
     0.08683       0.76567  0.98105444190471E+01
     0.08683       0.77356  0.10221723201476E+02
     0.08683       0.78145  0.10695740223130E+02
     0.08683       0.78935  0.11222502378472E+02
     0.08683       0.79724  0.11792244834508E+02
     0.08683       0.80513  0.12395787078971E+02
     0.08683       0.81303  0.13024864234637E+02
     0.08683       0.82092  0.13672506348527E+02
     0.08683       0.82881  0.14333433421034E+02
     0.08683       0.83671  0.15004436473259E+02
     0.08683       0.84460  0.15684724734633E+02
     0.08683       0.85249  0.16376233558572E+02
     0.08683       0.86039  0.17083902776872E+02
     0.08683       0.86828  0.17815946658748E+02
     0.08683       0.87617  0.18584142085828E+02
     0.08683       0.88407  0.19404161745107E+02
     0.08683       0.89196  0.20295977733415E+02
     0.08683       0.89986  0.21284362799403E+02
     0.08683       0.90775  0.22399525174023E+02
     0.08683       0.91564  0.23677929233431E+02
     0.08683       0.92354  0.25163375467166E+02
     0.08683       0.93143  0.26908434575618E+02
     0.08683       0.93932  0.28976346798427E+02
     0.08683       0.94722  0.31443504652480E+02
     0.08683       0.95511  0.34402632496634E+02
     0.08683       0.96300  0.37966757889605E+02
     0.08683       0.97090  0.42274035041496E+02
     0.08683       0.97879  0.47493424857355E+02
     0.08683       0.98668  0.53831150238399E+02
     0.08683       0.99458  0.61537715394996E+02
     0.08683       1.00247  0.70915084268272E+02
     0.08683       1.01036  0.82323331484778E+02
     0.08683       1.01826  0.96185685021260E+02
     0.08683       1.02615  0.40000000000000E+11
     0.08683       1.03404  0.40000000000000E+11
     0.08683       1.04194  0.40000000000000E+11
     0.08683       1.04983  0.40000000000000E+11
     0.08683       1.05772  0.40000000000000E+11
     0.08683       1.06562  0.40000000000000E+11
     0.08683       1.07351  0.40000000000000E+11
     0.08683       1.08141  0.40000000000000E+11
     0.08683       1.08930  0.40000000000000E+11
     0.08683       1.09719  0.40000000000000E+11
     0.08683       1.10509  0.40000000000000E+11
     0.08683       1.11298  0.40000000000000E+11
     0.08683       1.12087  0.40000000000000E+11
     0.08683       1.12877  0.40000000000000E+11
     0.08683       1.13666  0.40000000000000E+11
     0.08683       1.14455  0.40000000000000E+11
     0.08683       1.15245  0.40000000000000E+11
     0.08683       1.16034  0.40000000000000E+11
     0.08683       1.16823  0.40000000000000E+11
     0.08683       1.17613  0.40000000000000E+11
     0.08683       1.18402  0.40000000000000E+11
     0.08683       1.19191  0.40000000000000E+11
     0.08683       1.19981  0.40000000000000E+11
     0.08683       1.20770  0.40000000000000E+11
     0.08683       1.21559  0.40000000000000E+11
     0.08683       1.22349  0.40000000000000E+11
     0.08683       1.23138  0.40000000000000E+11
     0.08683       1.23927  0.40000000000000E+11
     0.08683       1.24717  0.40000000000000E+11
     0.08683       1.25506  0.40000000000000E+11
     0.08683       1.26295  0.40000000000000E+11
     0.08683       1.27085  0.40000000000000E+11
     0.08683       1.27874  0.40000000000000E+11
     0.08683       1.28664  0.40000000000000E+11
     0.08683       1.29453  0.40000000000000E+11
     0.08683       1.30242  0.40000000000000E+11
     0.08683       1.31032  0.40000000000000E+11
     0.08683       1.31821  0.40000000000000E+11
     0.08683       1.32610  0.40000000000000E+11
     0.08683       1.33400  0.40000000000000E+11
     0.08683       1.34189  0.40000000000000E+11
     0.08683       1.34978  0.40000000000000E+11
     0.08683       1.35768  0.40000000000000E+11
     0.08683       1.36557  0.40000000000000E+11
     0.08683       1.37346  0.40000000000000E+11
     0.08683       1.38136  0.40000000000000E+11
     0.08683       1.38925  0.40000000000000E+11
     0.08683       1.39714  0.40000000000000E+11
     0.08683       1.40504  0.40000000000000E+11
     0.08683       1.41293  0.40000000000000E+11
     0.08683       1.42082  0.40000000000000E+11
     0.08683       1.42872  0.40000000000000E+11
     0.08683       1.43661  0.40000000000000E+11
     0.08683       1.44450  0.40000000000000E+11
     0.08683       1.45240  0.40000000000000E+11
     0.08683       1.46029  0.40000000000000E+11
     0.08683       1.46818  0.40000000000000E+11
     0.08683       1.47608  0.40000000000000E+11
     0.08683       1.48397  0.40000000000000E+11
     0.08683       1.49187  0.40000000000000E+11
     0.08683       1.49976  0.40000000000000E+11
     0.08683       1.50765  0.40000000000000E+11
     0.08683       1.51555  0.40000000000000E+11
     0.08683       1.52344  0.40000000000000E+11
     0.08683       1.53133  0.40000000000000E+11
     0.08683       1.53923  0.40000000000000E+11
     0.08683       1.54712  0.40000000000000E+11
     0.08683       1.55501  0.40000000000000E+11
     0.08683       1.56291  0.40000000000000E+11
     0.08683       1.57080  0.40000000000000E+11
     0.09472       0.00000  0.40000000000000E+11
     0.09472       0.00789  0.40000000000000E+11
     0.09472       0.01579  0.40000000000000E+11
     0.09472       0.02368  0.40000000000000E+11
     0.09472       0.03157  0.40000000000000E+11
     0.09472       0.03947  0.40000000000000E+11
     0.09472       0.04736  0.40000000000000E+11
     0.09472       0.05525  0.40000000000000E+11
     0.09472       0.06315  0.40000000000000E+11
     0.09472       0.07104  0.40000000000000E+11
     0.09472       0.07893  0.40000000000000E+11
     0.09472       0.08683  0.40000000000000E+11
     0.09472       0.09472  0.40000000000000E+11
     0.09472       0.10262  0.40000000000000E+11
     0.09472       0.11051  0.40000000000000E+11
     0.09472       0.11840  0.40000000000000E+11
     0.09472       0.12630  0.40000000000000E+11
     0.09472       0.13419  0.40000000000000E+11
     0.09472       0.14208  0.40000000000000E+11
     0.09472       0.14998  0.40000000000000E+11
     0.09472       0.15787  0.40000000000000E+11
     0.09472       0.16576  0.40000000000000E+11
     0.09472       0.17366  0.40000000000000E+11
     0.09472       0.18155  0.40000000000000E+11
     0.09472       0.18944  0.40000000000000E+11
     0.09472       0.19734  0.40000000000000E+11
     0.09472       0.20523  0.40000000000000E+11
     0.09472       0.21312  0.40000000000000E+11
     0.09472       0.22102  0.40000000000000E+11
     0.09472       0.22891  0.40000000000000E+11
     0.09472       0.23680  0.40000000000000E+11
     0.09472       0.24470  0.40000000000000E+11
     0.09472       0.25259  0.40000000000000E+11
     0.09472       0.26048  0.40000000000000E+11
     0.09472       0.26838  0.40000000000000E+11
     0.09472       0.27627  0.40000000000000E+11
     0.09472       0.28416  0.40000000000000E+11
     0.09472       0.29206  0.40000000000000E+11
     0.09472       0.29995  0.40000000000000E+11
     0.09472       0.30785  0.40000000000000E+11
     0.09472       0.31574  0.40000000000000E+11
     0.09472       0.32363  0.40000000000000E+11
     0.09472       0.33153  0.40000000000000E+11
     0.09472       0.33942  0.42501761485290E+03
     0.09472       0.34731  0.37413243651844E+03
     0.09472       0.35521  0.33144071124618E+03
     0.09472       0.36310  0.29539483518503E+03
     0.09472       0.37099  0.26472323201058E+03
     0.09472       0.37889  0.23840007447823E+03
     0.09472       0.38678  0.21560636484738E+03
     0.09472       0.39467  0.40000000000000E+11
     0.09472       0.40257  0.40000000000000E+11
     0.09472       0.41046  0.40000000000000E+11
     0.09472       0.41835  0.40000000000000E+11
     0.09472       0.42625  0.40000000000000E+11
     0.09472       0.43414  0.40000000000000E+11
     0.09472       0.44203  0.40000000000000E+11
     0.09472       0.44993  0.40000000000000E+11
     0.09472       0.45782  0.40000000000000E+11
     0.09472       0.46571  0.40000000000000E+11
     0.09472       0.47361  0.40000000000000E+11
     0.09472       0.48150  0.40000000000000E+11
     0.09472       0.48939  0.40000000000000E+11
     0.09472       0.49729  0.40000000000000E+11
     0.09472       0.50518  0.40000000000000E+11
     0.09472       0.51308  0.40000000000000E+11
     0.09472       0.52097  0.40000000000000E+11
     0.09472       0.52886  0.40000000000000E+11
     0.09472       0.53676  0.40000000000000E+11
     0.09472       0.54465  0.40000000000000E+11
     0.09472       0.55254  0.40000000000000E+11
     0.09472       0.56044  0.40000000000000E+11
     0.09472       0.56833  0.40000000000000E+11
     0.09472       0.57622  0.40000000000000E+11
     0.09472       0.58412  0.40000000000000E+11
     0.09472       0.59201  0.40000000000000E+11
     0.09472       0.59990  0.40000000000000E+11
     0.09472       0.60780  0.40000000000000E+11
     0.09472       0.61569  0.40000000000000E+11
     0.09472       0.62358  0.40000000000000E+11
     0.09472       0.63148  0.40000000000000E+11
     0.09472       0.63937  0.40000000000000E+11
     0.09472       0.64726  0.16505798756822E+02
     0.09472       0.65516  0.14953368577324E+02
     0.09472       0.66305  0.13572311465187E+02
     0.09472       0.67094  0.12373559200557E+02
     0.09472       0.67884  0.11358420392082E+02
     0.09472       0.68673  0.10521834889007E+02
     0.09472       0.69463  0.98548378421571E+01
     0.09472       0.70252  0.93463327543473E+01
     0.09472       0.71041  0.89842976088133E+01
     0.09472       0.71831  0.87565475190891E+01
     0.09472       0.72620  0.86511651834901E+01
     0.09472       0.73409  0.86566946268505E+01
     0.09472       0.74199  0.87621782339645E+01
     0.09472       0.74988  0.89571034608804E+01
     0.09472       0.75777  0.92313139612480E+01
     0.09472       0.76567  0.95749295346996E+01
     0.09472       0.77356  0.99783093638525E+01
     0.09472       0.78145  0.10432082637383E+02
     0.09472       0.78935  0.10927259479944E+02
     0.09472       0.79724  0.11455423427587E+02
     0.09472       0.80513  0.12008995558400E+02
     0.09472       0.81303  0.12581551450645E+02
     0.09472       0.82092  0.13168167151194E+02
     0.09472       0.82881  0.13765770513131E+02
     0.09472       0.83671  0.14373479665057E+02
     0.09472       0.84460  0.14992919655235E+02
     0.09472       0.85249  0.15628519050559E+02
     0.09472       0.86039  0.16287797893681E+02
     0.09472       0.86828  0.16981665343658E+02
     0.09472       0.87617  0.17724749705554E+02
     0.09472       0.88407  0.18535787230688E+02
     0.09472       0.89196  0.19438101615573E+02
     0.09472       0.89986  0.20460215491803E+02
     0.09472       0.90775  0.21636648623438E+02
     0.09472       0.91564  0.23008973270707E+02
     0.09472       0.92354  0.24627212074604E+02
     0.09472       0.93143  0.26551674252765E+02
     0.09472       0.93932  0.28855328593458E+02
     0.09472       0.94722  0.31626803887922E+02
     0.09472       0.95511  0.34974086103684E+02
     0.09472       0.96300  0.39028942453093E+02
     0.09472       0.97090  0.43952038293272E+02
     0.09472       0.97879  0.49938611641670E+02
     0.09472       0.98668  0.57224413989305E+02
     0.09472       0.99458  0.66091389856796E+02
     0.09472       1.00247  0.76872219400087E+02
     0.09472       1.01036  0.89952354820315E+02
     0.09472       1.01826  0.40000000000000E+11
     0.09472       1.02615  0.40000000000000E+11
     0.09472       1.03404  0.40000000000000E+11
     0.09472       1.04194  0.40000000000000E+11
     0.09472       1.04983  0.40000000000000E+11
     0.09472       1.05772  0.40000000000000E+11
     0.09472       1.06562  0.40000000000000E+11
     0.09472       1.07351  0.40000000000000E+11
     0.09472       1.08141  0.40000000000000E+11
     0.09472       1.08930  0.40000000000000E+11
     0.09472       1.09719  0.40000000000000E+11
     0.09472       1.10509  0.40000000000000E+11
     0.09472       1.11298  0.40000000000000E+11
     0.09472       1.12087  0.40000000000000E+11
     0.09472       1.12877  0.40000000000000E+11
     0.09472       1.13666  0.40000000000000E+11
     0.09472       1.14455  0.40000000000000E+11
     0.09472       1.15245  0.40000000000000E+11
     0.09472       1.16034  0.40000000000000E+11
     0.09472       1.16823  0.40000000000000E+11
     0.09472       1.17613  0.40000000000000E+11
     0.09472       1.18402  0.40000000000000E+11
     0.09472       1.19191  0.40000000000000E+11
     0.09472       1.19981  0.40000000000000E+11
     0.09472       1.20770  0.40000000000000E+11
     0.09472       1.21559  0.40000000000000E+11
     0.09472       1.22349  0.40000000000000E+11
     0.09472       1.23138  0.40000000000000E+11
     0.09472       1.23927  0.40000000000000E+11
     0.09472       1.24717  0.40000000000000E+11
     0.09472       1.25506  0.40000000000000E+11
     0.09472       1.26295  0.40000000000000E+11
     0.09472       1.27085  0.40000000000000E+11
     0.09472       1.27874  0.40000000000000E+11
     0.09472       1.28664  0.40000000000000E+11
     0.09472       1.29453  0.40000000000000E+11
     0.09472       1.30242  0.40000000000000E+11
     0.09472       1.31032  0.40000000000000E+11
     0.09472       1.31821  0.40000000000000E+11
     0.09472       1.32610  0.40000000000000E+11
     0.09472       1.33400  0.40000000000000E+11
     0.09472       1.34189  0.40000000000000E+11
     0.09472       1.34978  0.40000000000000E+11
     0.09472       1.35768  0.40000000000000E+11
     0.09472       1.36557  0.40000000000000E+11
     0.09472       1.37346  0.40000000000000E+11
     0.09472       1.38136  0.40000000000000E+11
     0.09472       1.38925  0.40000000000000E+11
     0.09472       1.39714  0.40000000000000E+11
     0.09472       1.40504  0.40000000000000E+11
     0.09472       1.41293  0.40000000000000E+11
     0.09472       1.42082  0.40000000000000E+11
     0.09472       1.42872  0.40000000000000E+11
     0.09472       1.43661  0.40000000000000E+11
     0.09472       1.44450  0.40000000000000E+11
     0.09472       1.45240  0.40000000000000E+11
     0.09472       1.46029  0.40000000000000E+11
     0.09472       1.46818  0.40000000000000E+11
     0.09472       1.47608  0.40000000000000E+11
     0.09472       1.48397  0.40000000000000E+11
     0.09472       1.49187  0.40000000000000E+11
     0.09472       1.49976  0.40000000000000E+11
     0.09472       1.50765  0.40000000000000E+11
     0.09472       1.51555  0.40000000000000E+11
     0.09472       1.52344  0.40000000000000E+11
     0.09472       1.53133  0.40000000000000E+11
     0.09472       1.53923  0.40000000000000E+11
     0.09472       1.54712  0.40000000000000E+11
     0.09472       1.55501  0.40000000000000E+11
     0.09472       1.56291  0.40000000000000E+11
     0.09472       1.57080  0.40000000000000E+11
     0.10262       0.00000  0.40000000000000E+11
     0.10262       0.00789  0.40000000000000E+11
     0.10262       0.01579  0.40000000000000E+11
     0.10262       0.02368  0.40000000000000E+11
     0.10262       0.03157  0.40000000000000E+11
     0.10262       0.03947  0.40000000000000E+11
     0.10262       0.04736  0.40000000000000E+11
     0.10262       0.05525  0.40000000000000E+11
     0.10262       0.06315  0.40000000000000E+11
     0.10262       0.07104  0.40000000000000E+11
     0.10262       0.07893  0.40000000000000E+11
     0.10262       0.08683  0.40000000000000E+11
     0.10262       0.09472  0.40000000000000E+11
     0.10262       0.10262  0.40000000000000E+11
     0.10262       0.11051  0.40000000000000E+11
     0.10262       0.11840  0.40000000000000E+11
     0.10262       0.12630  0.40000000000000E+11
     0.10262       0.13419  0.40000000000000E+11
     0.10262       0.14208  0.40000000000000E+11
     0.10262       0.14998  0.40000000000000E+11
     0.10262       0.15787  0.40000000000000E+11
     0.10262       0.16576  0.40000000000000E+11
     0.10262       0.17366  0.40000000000000E+11
     0.10262       0.18155  0.40000000000000E+11
     0.10262       0.18944  0.40000000000000E+11
     0.10262       0.19734  0.40000000000000E+11
     0.10262       0.20523  0.40000000000000E+11
     0.10262       0.21312  0.40000000000000E+11
     0.10262       0.22102  0.40000000000000E+11
     0.10262       0.22891  0.40000000000000E+11
     0.10262       0.23680  0.40000000000000E+11
     0.10262       0.24470  0.40000000000000E+11
     0.10262       0.25259  0.40000000000000E+11
     0.10262       0.26048  0.40000000000000E+11
     0.10262       0.26838  0.40000000000000E+11
     0.10262       0.27627  0.40000000000000E+11
     0.10262       0.28416  0.40000000000000E+11
     0.10262       0.29206  0.40000000000000E+11
     0.10262       0.29995  0.40000000000000E+11
     0.10262       0.30785  0.40000000000000E+11
     0.10262       0.31574  0.40000000000000E+11
     0.10262       0.32363  0.40000000000000E+11
     0.10262       0.33153  0.43286697255073E+03
     0.10262       0.33942  0.38171672326350E+03
     0.10262       0.34731  0.33867358946745E+03
     0.10262       0.35521  0.30221106521629E+03
     0.10262       0.36310  0.27107988585440E+03
     0.10262       0.37099  0.24427399590394E+03
     0.10262       0.37889  0.22098961556615E+03
     0.10262       0.38678  0.40000000000000E+11
     0.10262       0.39467  0.40000000000000E+11
     0.10262       0.40257  0.40000000000000E+11
     0.10262       0.41046  0.40000000000000E+11
     0.10262       0.41835  0.40000000000000E+11
     0.10262       0.42625  0.40000000000000E+11
     0.10262       0.43414  0.40000000000000E+11
     0.10262       0.44203  0.40000000000000E+11
     0.10262       0.44993  0.40000000000000E+11
     0.10262       0.45782  0.40000000000000E+11
     0.10262       0.46571  0.40000000000000E+11
     0.10262       0.47361  0.40000000000000E+11
     0.10262       0.48150  0.40000000000000E+11
     0.10262       0.48939  0.40000000000000E+11
     0.10262       0.49729  0.40000000000000E+11
     0.10262       0.50518  0.40000000000000E+11
     0.10262       0.51308  0.40000000000000E+11
     0.10262       0.52097  0.40000000000000E+11
     0.10262       0.52886  0.40000000000000E+11
     0.10262       0.53676  0.40000000000000E+11
     0.10262       0.54465  0.40000000000000E+11
     0.10262       0.55254  0.40000000000000E+11
     0.10262       0.56044  0.40000000000000E+11
     0.10262       0.56833  0.40000000000000E+11
     0.10262       0.57622  0.40000000000000E+11
     0.10262       0.58412  0.40000000000000E+11
     0.10262       0.59201  0.40000000000000E+11
     0.10262       0.59990  0.40000000000000E+11
     0.10262       0.60780  0.40000000000000E+11
     0.10262       0.61569  0.40000000000000E+11
     0.10262       0.62358  0.40000000000000E+11
     0.10262       0.63148  0.40000000000000E+11
     0.10262       0.63937  0.16457143506556E+02
     0.10262       0.64726  0.14880529968064E+02
     0.10262       0.65516  0.13476415133512E+02
     0.10262       0.66305  0.12255009715500E+02
     0.10262       0.67094  0.11216766193524E+02
     0.10262       0.67884  0.10355758969392E+02
     0.10262       0.68673  0.96622176110636E+01
     0.10262       0.69463  0.91243362682705E+01
     0.10262       0.70252  0.87294989724918E+01
     0.10262       0.71041  0.84650537899853E+01
     0.10262       0.71831  0.83187522322113E+01
     0.10262       0.72620  0.82789513958297E+01
     0.10262       0.73409  0.83346586160556E+01
     0.10262       0.74199  0.84754832874548E+01
     0.10262       0.74988  0.86915479527204E+01
     0.10262       0.75777  0.89734001423372E+01
     0.10262       0.76567  0.93119568974092E+01
     0.10262       0.77356  0.96985046427910E+01
     0.10262       0.78145  0.10124767649433E+02
     0.10262       0.78935  0.10583048786968E+02
     0.10262       0.79724  0.11066437226580E+02
     0.10262       0.80513  0.11569070254294E+02
     0.10262       0.81303  0.12086431580634E+02
     0.10262       0.82092  0.12615667388246E+02
     0.10262       0.82881  0.13155904068476E+02
     0.10262       0.83671  0.13708557515201E+02
     0.10262       0.84460  0.14277631620089E+02
     0.10262       0.85249  0.14870011707498E+02
     0.10262       0.86039  0.15495765981062E+02
     0.10262       0.86828  0.16168474478969E+02
     0.10262       0.87617  0.16905611337457E+02
     0.10262       0.88407  0.17729013567081E+02
     0.10262       0.89196  0.18665478953668E+02
     0.10262       0.89986  0.19747547037416E+02
     0.10262       0.90775  0.21014529142324E+02
     0.10262       0.91564  0.22513863920142E+02
     0.10262       0.92354  0.24302881159082E+02
     0.10262       0.93143  0.26451055874322E+02
     0.10262       0.93932  0.29042823907934E+02
     0.10262       0.94722  0.32181005507561E+02
     0.10262       0.95511  0.35990838645604E+02
     0.10262       0.96300  0.40624549492111E+02
     0.10262       0.97090  0.46266268042702E+02
     0.10262       0.97879  0.53136908967676E+02
     0.10262       0.98668  0.61498347506779E+02
     0.10262       0.99458  0.71655782384671E+02
     0.10262       1.00247  0.83956538343270E+02
     0.10262       1.01036  0.40000000000000E+11
     0.10262       1.01826  0.40000000000000E+11
     0.10262       1.02615  0.40000000000000E+11
     0.10262       1.03404  0.40000000000000E+11
     0.10262       1.04194  0.40000000000000E+11
     0.10262       1.04983  0.40000000000000E+11
     0.10262       1.05772  0.40000000000000E+11
     0.10262       1.06562  0.40000000000000E+11
     0.10262       1.07351  0.40000000000000E+11
     0.10262       1.08141  0.40000000000000E+11
     0.10262       1.08930  0.40000000000000E+11
     0.10262       1.09719  0.40000000000000E+11
     0.10262       1.10509  0.40000000000000E+11
     0.10262       1.11298  0.40000000000000E+11
     0.10262       1.12087  0.40000000000000E+11
     0.10262       1.12877  0.40000000000000E+11
     0.10262       1.13666  0.40000000000000E+11
     0.10262       1.14455  0.40000000000000E+11
     0.10262       1.15245  0.40000000000000E+11
     0.10262       1.16034  0.40000000000000E+11
     0.10262       1.16823  0.40000000000000E+11
     0.10262       1.17613  0.40000000000000E+11
     0.10262       1.18402  0.40000000000000E+11
     0.10262       1.19191  0.40000000000000E+11
     0.10262       1.19981  0.40000000000000E+11
     0.10262       1.20770  0.40000000000000E+11
     0.10262       1.21559  0.40000000000000E+11
     0.10262       1.22349  0.40000000000000E+11
     0.10262       1.23138  0.40000000000000E+11
     0.10262       1.23927  0.40000000000000E+11
     0.10262       1.24717  0.40000000000000E+11
     0.10262       1.25506  0.40000000000000E+11
     0.10262       1.26295  0.40000000000000E+11
     0.10262       1.27085  0.40000000000000E+11
     0.10262       1.27874  0.40000000000000E+11
     0.10262       1.28664  0.40000000000000E+11
     0.10262       1.29453  0.40000000000000E+11
     0.10262       1.30242  0.40000000000000E+11
     0.10262       1.31032  0.40000000000000E+11
     0.10262       1.31821  0.40000000000000E+11
     0.10262       1.32610  0.40000000000000E+11
     0.10262       1.33400  0.40000000000000E+11
     0.10262       1.34189  0.40000000000000E+11
     0.10262       1.34978  0.40000000000000E+11
     0.10262       1.35768  0.40000000000000E+11
     0.10262       1.36557  0.40000000000000E+11
     0.10262       1.37346  0.40000000000000E+11
     0.10262       1.38136  0.40000000000000E+11
     0.10262       1.38925  0.40000000000000E+11
     0.10262       1.39714  0.40000000000000E+11
     0.10262       1.40504  0.40000000000000E+11
     0.10262       1.41293  0.40000000000000E+11
     0.10262       1.42082  0.40000000000000E+11
     0.10262       1.42872  0.40000000000000E+11
     0.10262       1.43661  0.40000000000000E+11
     0.10262       1.44450  0.40000000000000E+11
     0.10262       1.45240  0.40000000000000E+11
     0.10262       1.46029  0.40000000000000E+11
     0.10262       1.46818  0.40000000000000E+11
     0.10262       1.47608  0.40000000000000E+11
     0.10262       1.48397  0.40000000000000E+11
     0.10262       1.49187  0.40000000000000E+11
     0.10262       1.49976  0.40000000000000E+11
     0.10262       1.50765  0.40000000000000E+11
     0.10262       1.51555  0.40000000000000E+11
     0.10262       1.52344  0.40000000000000E+11
     0.10262       1.53133  0.40000000000000E+11
     0.10262       1.53923  0.40000000000000E+11
     0.10262       1.54712  0.40000000000000E+11
     0.10262       1.55501  0.40000000000000E+11
     0.10262       1.56291  0.40000000000000E+11
     0.10262       1.57080  0.40000000000000E+11
     0.11051       0.00000  0.40000000000000E+11
     0.11051       0.00789  0.40000000000000E+11
     0.11051       0.01579  0.40000000000000E+11
     0.11051       0.02368  0.40000000000000E+11
     0.11051       0.03157  0.40000000000000E+11
     0.11051       0.03947  0.40000000000000E+11
     0.11051       0.04736  0.40000000000000E+11
     0.11051       0.05525  0.40000000000000E+11
     0.11051       0.06315  0.40000000000000E+11
     0.11051       0.07104  0.40000000000000E+11
     0.11051       0.07893  0.40000000000000E+11
     0.11051       0.08683  0.40000000000000E+11
     0.11051       0.09472  0.40000000000000E+11
     0.11051       0.10262  0.40000000000000E+11
     0.11051       0.11051  0.40000000000000E+11
     0.11051       0.11840  0.40000000000000E+11
     0.11051       0.12630  0.40000000000000E+11
     0.11051       0.13419  0.40000000000000E+11
     0.11051       0.14208  0.40000000000000E+11
     0.11051       0.14998  0.40000000000000E+11
     0.11051       0.15787  0.40000000000000E+11
     0.11051       0.16576  0.40000000000000E+11
     0.11051       0.17366  0.40000000000000E+11
     0.11051       0.18155  0.40000000000000E+11
     0.11051       0.18944  0.40000000000000E+11
     0.11051       0.19734  0.40000000000000E+11
     0.11051       0.20523  0.40000000000000E+11
     0.11051       0.21312  0.40000000000000E+11
     0.11051       0.22102  0.40000000000000E+11
     0.11051       0.22891  0.40000000000000E+11
     0.11051       0.23680  0.40000000000000E+11
     0.11051       0.24470  0.40000000000000E+11
     0.11051       0.25259  0.40000000000000E+11
     0.11051       0.26048  0.40000000000000E+11
     0.11051       0.26838  0.40000000000000E+11
     0.11051       0.27627  0.40000000000000E+11
     0.11051       0.28416  0.40000000000000E+11
     0.11051       0.29206  0.40000000000000E+11
     0.11051       0.29995  0.40000000000000E+11
     0.11051       0.30785  0.40000000000000E+11
     0.11051       0.31574  0.40000000000000E+11
     0.11051       0.32363  0.40000000000000E+11
     0.11051       0.33153  0.40000000000000E+11
     0.11051       0.33942  0.34560290080545E+03
     0.11051       0.34731  0.30871286327094E+03
     0.11051       0.35521  0.27711227262809E+03
     0.11051       0.36310  0.24981644671671E+03
     0.11051       0.37099  0.22603763005653E+03
     0.11051       0.37889  0.40000000000000E+11
     0.11051       0.38678  0.40000000000000E+11
     0.11051       0.39467  0.40000000000000E+11
     0.11051       0.40257  0.40000000000000E+11
     0.11051       0.41046  0.40000000000000E+11
     0.11051       0.41835  0.40000000000000E+11
     0.11051       0.42625  0.40000000000000E+11
     0.11051       0.43414  0.40000000000000E+11
     0.11051       0.44203  0.40000000000000E+11
     0.11051       0.44993  0.40000000000000E+11
     0.11051       0.45782  0.40000000000000E+11
     0.11051       0.46571  0.40000000000000E+11
     0.11051       0.47361  0.40000000000000E+11
     0.11051       0.48150  0.40000000000000E+11
     0.11051       0.48939  0.40000000000000E+11
     0.11051       0.49729  0.40000000000000E+11
     0.11051       0.50518  0.40000000000000E+11
     0.11051       0.51308  0.40000000000000E+11
     0.11051       0.52097  0.40000000000000E+11
     0.11051       0.52886  0.40000000000000E+11
     0.11051       0.53676  0.40000000000000E+11
     0.11051       0.54465  0.40000000000000E+11
     0.11051       0.55254  0.40000000000000E+11
     0.11051       0.56044  0.40000000000000E+11
     0.11051       0.56833  0.40000000000000E+11
     0.11051       0.57622  0.40000000000000E+11
     0.11051       0.58412  0.40000000000000E+11
     0.11051       0.59201  0.40000000000000E+11
     0.11051       0.59990  0.40000000000000E+11
     0.11051       0.60780  0.40000000000000E+11
     0.11051       0.61569  0.40000000000000E+11
     0.11051       0.62358  0.40000000000000E+11
     0.11051       0.63148  0.16373811442447E+02
     0.11051       0.63937  0.14778471837508E+02
     0.11051       0.64726  0.13356965128330E+02
     0.11051       0.65516  0.12118544862089E+02
     0.11051       0.66305  0.11062694987912E+02
     0.11051       0.67094  0.10182594517699E+02
     0.11051       0.67884  0.94676891119167E+01
     0.11051       0.68673  0.89055143807055E+01
     0.11051       0.69463  0.84829241424024E+01
     0.11051       0.70252  0.81868643592768E+01
     0.11051       0.71041  0.80048129535700E+01
     0.11051       0.71831  0.79249841076417E+01
     0.11051       0.72620  0.79363761757876E+01
     0.11051       0.73409  0.80287260434387E+01
     0.11051       0.74199  0.81924195590854E+01
     0.11051       0.74988  0.84183968712298E+01
     0.11051       0.75777  0.86980822827997E+01
     0.11051       0.76567  0.90233598226802E+01
     0.11051       0.77356  0.93866076253905E+01
     0.11051       0.78145  0.97807962855048E+01
     0.11051       0.78935  0.10199648912330E+02
     0.11051       0.79724  0.10637854296591E+02
     0.11051       0.80513  0.11091320212144E+02
     0.11051       0.81303  0.11557452091380E+02
     0.11051       0.82092  0.12035443428087E+02
     0.11051       0.82881  0.12526568040870E+02
     0.11051       0.83671  0.13034470069468E+02
     0.11051       0.84460  0.13565454372114E+02
     0.11051       0.85249  0.14128787110605E+02
     0.11051       0.86039  0.14737023469000E+02
     0.11051       0.86828  0.15406386859053E+02
     0.11051       0.87617  0.16157232068701E+02
     0.11051       0.88407  0.17014633882802E+02
     0.11051       0.89196  0.18009152468236E+02
     0.11051       0.89986  0.19177836264517E+02
     0.11051       0.90775  0.20565530590814E+02
     0.11051       0.91564  0.22226563511336E+02
     0.11051       0.92354  0.24226877087714E+02
     0.11051       0.93143  0.26646658656216E+02
     0.11051       0.93932  0.29583498385702E+02
     0.11051       0.94722  0.33156048507378E+02
     0.11051       0.95511  0.37508073978536E+02
     0.11051       0.96300  0.42812644335996E+02
     0.11051       0.97090  0.49275991630675E+02
     0.11051       0.97879  0.57140203798327E+02
     0.11051       0.98668  0.66683370656838E+02
     0.11051       0.99458  0.78214962192023E+02
     0.11051       1.00247  0.40000000000000E+11
     0.11051       1.01036  0.40000000000000E+11
     0.11051       1.01826  0.40000000000000E+11
     0.11051       1.02615  0.40000000000000E+11
     0.11051       1.03404  0.40000000000000E+11
     0.11051       1.04194  0.40000000000000E+11
     0.11051       1.04983  0.40000000000000E+11
     0.11051       1.05772  0.40000000000000E+11
     0.11051       1.06562  0.40000000000000E+11
     0.11051       1.07351  0.40000000000000E+11
     0.11051       1.08141  0.40000000000000E+11
     0.11051       1.08930  0.40000000000000E+11
     0.11051       1.09719  0.40000000000000E+11
     0.11051       1.10509  0.40000000000000E+11
     0.11051       1.11298  0.40000000000000E+11
     0.11051       1.12087  0.40000000000000E+11
     0.11051       1.12877  0.40000000000000E+11
     0.11051       1.13666  0.40000000000000E+11
     0.11051       1.14455  0.40000000000000E+11
     0.11051       1.15245  0.40000000000000E+11
     0.11051       1.16034  0.40000000000000E+11
     0.11051       1.16823  0.40000000000000E+11
     0.11051       1.17613  0.40000000000000E+11
     0.11051       1.18402  0.40000000000000E+11
     0.11051       1.19191  0.40000000000000E+11
     0.11051       1.19981  0.40000000000000E+11
     0.11051       1.20770  0.40000000000000E+11
     0.11051       1.21559  0.40000000000000E+11
     0.11051       1.22349  0.40000000000000E+11
     0.11051       1.23138  0.40000000000000E+11
     0.11051       1.23927  0.40000000000000E+11
     0.11051       1.24717  0.40000000000000E+11
     0.11051       1.25506  0.40000000000000E+11
     0.11051       1.26295  0.40000000000000E+11
     0.11051       1.27085  0.40000000000000E+11
     0.11051       1.27874  0.40000000000000E+11
     0.11051       1.28664  0.40000000000000E+11
     0.11051       1.29453  0.40000000000000E+11
     0.11051       1.30242  0.40000000000000E+11
     0.11051       1.31032  0.40000000000000E+11
     0.11051       1.31821  0.40000000000000E+11
     0.11051       1.32610  0.40000000000000E+11
     0.11051       1.33400  0.40000000000000E+11
     0.11051       1.34189  0.40000000000000E+11
     0.11051       1.34978  0.40000000000000E+11
     0.11051       1.35768  0.40000000000000E+11
     0.11051       1.36557  0.40000000000000E+11
     0.11051       1.37346  0.40000000000000E+11
     0.11051       1.38136  0.40000000000000E+11
     0.11051       1.38925  0.40000000000000E+11
     0.11051       1.39714  0.40000000000000E+11
     0.11051       1.40504  0.40000000000000E+11
     0.11051       1.41293  0.40000000000000E+11
     0.11051       1.42082  0.40000000000000E+11
     0.11051       1.42872  0.40000000000000E+11
     0.11051       1.43661  0.40000000000000E+11
     0.11051       1.44450  0.40000000000000E+11
     0.11051       1.45240  0.40000000000000E+11
     0.11051       1.46029  0.40000000000000E+11
     0.11051       1.46818  0.40000000000000E+11
     0.11051       1.47608  0.40000000000000E+11
     0.11051       1.48397  0.40000000000000E+11
     0.11051       1.49187  0.40000000000000E+11
     0.11051       1.49976  0.40000000000000E+11
     0.11051       1.50765  0.40000000000000E+11
     0.11051       1.51555  0.40000000000000E+11
     0.11051       1.52344  0.40000000000000E+11
     0.11051       1.53133  0.40000000000000E+11
     0.11051       1.53923  0.40000000000000E+11
     0.11051       1.54712  0.40000000000000E+11
     0.11051       1.55501  0.40000000000000E+11
     0.11051       1.56291  0.40000000000000E+11
     0.11051       1.57080  0.40000000000000E+11
     0.11840       0.00000  0.40000000000000E+11
     0.11840       0.00789  0.40000000000000E+11
     0.11840       0.01579  0.40000000000000E+11
     0.11840       0.02368  0.40000000000000E+11
     0.11840       0.03157  0.40000000000000E+11
     0.11840       0.03947  0.40000000000000E+11
     0.11840       0.04736  0.40000000000000E+11
     0.11840       0.05525  0.40000000000000E+11
     0.11840       0.06315  0.40000000000000E+11
     0.11840       0.07104  0.40000000000000E+11
     0.11840       0.07893  0.40000000000000E+11
     0.11840       0.08683  0.40000000000000E+11
     0.11840       0.09472  0.40000000000000E+11
     0.11840       0.10262  0.40000000000000E+11
     0.11840       0.11051  0.40000000000000E+11
     0.11840       0.11840  0.40000000000000E+11
     0.11840       0.12630  0.40000000000000E+11
     0.11840       0.13419  0.40000000000000E+11
     0.11840       0.14208  0.40000000000000E+11
     0.11840       0.14998  0.40000000000000E+11
     0.11840       0.15787  0.40000000000000E+11
     0.11840       0.16576  0.40000000000000E+11
     0.11840       0.17366  0.40000000000000E+11
     0.11840       0.18155  0.40000000000000E+11
     0.11840       0.18944  0.40000000000000E+11
     0.11840       0.19734  0.40000000000000E+11
     0.11840       0.20523  0.40000000000000E+11
     0.11840       0.21312  0.40000000000000E+11
     0.11840       0.22102  0.40000000000000E+11
     0.11840       0.22891  0.40000000000000E+11
     0.11840       0.23680  0.40000000000000E+11
     0.11840       0.24470  0.40000000000000E+11
     0.11840       0.25259  0.40000000000000E+11
     0.11840       0.26048  0.40000000000000E+11
     0.11840       0.26838  0.40000000000000E+11
     0.11840       0.27627  0.40000000000000E+11
     0.11840       0.28416  0.40000000000000E+11
     0.11840       0.29206  0.40000000000000E+11
     0.11840       0.29995  0.40000000000000E+11
     0.11840       0.30785  0.40000000000000E+11
     0.11840       0.31574  0.40000000000000E+11
     0.11840       0.32363  0.40000000000000E+11
     0.11840       0.33153  0.40000000000000E+11
     0.11840       0.33942  0.31486802870934E+03
     0.11840       0.34731  0.28279170335553E+03
     0.11840       0.35521  0.25500226070581E+03
     0.11840       0.36310  0.23072869865960E+03
     0.11840       0.37099  0.40000000000000E+11
     0.11840       0.37889  0.40000000000000E+11
     0.11840       0.38678  0.40000000000000E+11
     0.11840       0.39467  0.40000000000000E+11
     0.11840       0.40257  0.40000000000000E+11
     0.11840       0.41046  0.40000000000000E+11
     0.11840       0.41835  0.40000000000000E+11
     0.11840       0.42625  0.40000000000000E+11
     0.11840       0.43414  0.40000000000000E+11
     0.11840       0.44203  0.40000000000000E+11
     0.11840       0.44993  0.40000000000000E+11
     0.11840       0.45782  0.40000000000000E+11
     0.11840       0.46571  0.40000000000000E+11
     0.11840       0.47361  0.40000000000000E+11
     0.11840       0.48150  0.40000000000000E+11
     0.11840       0.48939  0.40000000000000E+11
     0.11840       0.49729  0.40000000000000E+11
     0.11840       0.50518  0.40000000000000E+11
     0.11840       0.51308  0.40000000000000E+11
     0.11840       0.52097  0.40000000000000E+11
     0.11840       0.52886  0.40000000000000E+11
     0.11840       0.53676  0.40000000000000E+11
     0.11840       0.54465  0.40000000000000E+11
     0.11840       0.55254  0.40000000000000E+11
     0.11840       0.56044  0.40000000000000E+11
     0.11840       0.56833  0.40000000000000E+11
     0.11840       0.57622  0.40000000000000E+11
     0.11840       0.58412  0.40000000000000E+11
     0.11840       0.59201  0.40000000000000E+11
     0.11840       0.59990  0.40000000000000E+11
     0.11840       0.60780  0.40000000000000E+11
     0.11840       0.61569  0.40000000000000E+11
     0.11840       0.62358  0.16257705215502E+02
     0.11840       0.63148  0.14649055950507E+02
     0.11840       0.63937  0.13215738572671E+02
     0.11840       0.64726  0.11965826337515E+02
     0.11840       0.65516  0.10897734575886E+02
     0.11840       0.66305  0.10003726662072E+02
     0.11840       0.67094  0.92724927280935E+01
     0.11840       0.67884  0.86909647737575E+01
     0.11840       0.68673  0.82455324048158E+01
     0.11840       0.69463  0.79228056650614E+01
     0.11840       0.70252  0.77100475218830E+01
     0.11840       0.71041  0.75953748082207E+01
     0.11840       0.71831  0.75678055880181E+01
     0.11840       0.72620  0.76172137940241E+01
     0.11840       0.73409  0.77342383519077E+01
     0.11840       0.74199  0.79101831488997E+01
     0.11840       0.74988  0.81369352910109E+01
     0.11840       0.75777  0.84069213613245E+01
     0.11840       0.76567  0.87131143023593E+01
     0.11840       0.77356  0.90490968613982E+01
     0.11840       0.78145  0.94091813514557E+01
     0.11840       0.78935  0.97885801661855E+01
     0.11840       0.79724  0.10183617575787E+02
     0.11840       0.80513  0.10591971333144E+02
     0.11840       0.81303  0.11012932842843E+02
     0.11840       0.82092  0.11447677079742E+02
     0.11840       0.82881  0.11899537762541E+02
     0.11840       0.83671  0.12374288980375E+02
     0.11840       0.84460  0.12880441039857E+02
     0.11840       0.85249  0.13429565432088E+02
     0.11840       0.86039  0.14036671425033E+02
     0.11840       0.86828  0.14720664889853E+02
     0.11840       0.87617  0.15504928485680E+02
     0.11840       0.88407  0.16418070842912E+02
     0.11840       0.89196  0.17494900022840E+02
     0.11840       0.89986  0.18777681914424E+02
     0.11840       0.90775  0.20317745461812E+02
     0.11840       0.91564  0.22177491137172E+02
     0.11840       0.92354  0.24432843211034E+02
     0.11840       0.93143  0.27176154452738E+02
     0.11840       0.93932  0.30519514737153E+02
     0.11840       0.94722  0.34598317620016E+02
     0.11840       0.95511  0.39574776885816E+02
     0.11840       0.96300  0.45640819352301E+02
     0.11840       0.97090  0.53019349490455E+02
     0.11840       0.97879  0.61962191350191E+02
     0.11840       0.98668  0.72741923616213E+02
     0.11840       0.99458  0.40000000000000E+11
     0.11840       1.00247  0.40000000000000E+11
     0.11840       1.01036  0.40000000000000E+11
     0.11840       1.01826  0.40000000000000E+11
     0.11840       1.02615  0.40000000000000E+11
     0.11840       1.03404  0.40000000000000E+11
     0.11840       1.04194  0.40000000000000E+11
     0.11840       1.04983  0.40000000000000E+11
     0.11840       1.05772  0.40000000000000E+11
     0.11840       1.06562  0.40000000000000E+11
     0.11840       1.07351  0.40000000000000E+11
     0.11840       1.08141  0.40000000000000E+11
     0.11840       1.08930  0.40000000000000E+11
     0.11840       1.09719  0.40000000000000E+11
     0.11840       1.10509  0.40000000000000E+11
     0.11840       1.11298  0.40000000000000E+11
     0.11840       1.12087  0.40000000000000E+11
     0.11840       1.12877  0.40000000000000E+11
     0.11840       1.13666  0.40000000000000E+11
     0.11840       1.14455  0.40000000000000E+11
     0.11840       1.15245  0.40000000000000E+11
     0.11840       1.16034  0.40000000000000E+11
     0.11840       1.16823  0.40000000000000E+11
     0.11840       1.17613  0.40000000000000E+11
     0.11840       1.18402  0.40000000000000E+11
     0.11840       1.19191  0.40000000000000E+11
     0.11840       1.19981  0.40000000000000E+11
     0.11840       1.20770  0.40000000000000E+11
     0.11840       1.21559  0.40000000000000E+11
     0.11840       1.22349  0.40000000000000E+11
     0.11840       1.23138  0.40000000000000E+11
     0.11840       1.23927  0.40000000000000E+11
     0.11840       1.24717  0.40000000000000E+11
     0.11840       1.25506  0.40000000000000E+11
     0.11840       1.26295  0.40000000000000E+11
     0.11840       1.27085  0.40000000000000E+11
     0.11840       1.27874  0.40000000000000E+11
     0.11840       1.28664  0.40000000000000E+11
     0.11840       1.29453  0.40000000000000E+11
     0.11840       1.30242  0.40000000000000E+11
     0.11840       1.31032  0.40000000000000E+11
     0.11840       1.31821  0.40000000000000E+11
     0.11840       1.32610  0.40000000000000E+11
     0.11840       1.33400  0.40000000000000E+11
     0.11840       1.34189  0.40000000000000E+11
     0.11840       1.34978  0.40000000000000E+11
     0.11840       1.35768  0.40000000000000E+11
     0.11840       1.36557  0.40000000000000E+11
     0.11840       1.37346  0.40000000000000E+11
     0.11840       1.38136  0.40000000000000E+11
     0.11840       1.38925  0.40000000000000E+11
     0.11840       1.39714  0.40000000000000E+11
     0.11840       1.40504  0.40000000000000E+11
     0.11840       1.41293  0.40000000000000E+11
     0.11840       1.42082  0.40000000000000E+11
     0.11840       1.42872  0.40000000000000E+11
     0.11840       1.43661  0.40000000000000E+11
     0.11840       1.44450  0.40000000000000E+11
     0.11840       1.45240  0.40000000000000E+11
     0.11840       1.46029  0.40000000000000E+11
     0.11840       1.46818  0.40000000000000E+11
     0.11840       1.47608  0.40000000000000E+11
     0.11840       1.48397  0.40000000000000E+11
     0.11840       1.49187  0.40000000000000E+11
     0.11840       1.49976  0.40000000000000E+11
     0.11840       1.50765  0.40000000000000E+11
     0.11840       1.51555  0.40000000000000E+11
     0.11840       1.52344  0.40000000000000E+11
     0.11840       1.53133  0.40000000000000E+11
     0.11840       1.53923  0.40000000000000E+11
     0.11840       1.54712  0.40000000000000E+11
     0.11840       1.55501  0.40000000000000E+11
     0.11840       1.56291  0.40000000000000E+11
     0.11840       1.57080  0.40000000000000E+11
     0.12630       0.00000  0.40000000000000E+11
     0.12630       0.00789  0.40000000000000E+11
     0.12630       0.01579  0.40000000000000E+11
     0.12630       0.02368  0.40000000000000E+11
     0.12630       0.03157  0.40000000000000E+11
     0.12630       0.03947  0.40000000000000E+11
     0.12630       0.04736  0.40000000000000E+11
     0.12630       0.05525  0.40000000000000E+11
     0.12630       0.06315  0.40000000000000E+11
     0.12630       0.07104  0.40000000000000E+11
     0.12630       0.07893  0.40000000000000E+11
     0.12630       0.08683  0.40000000000000E+11
     0.12630       0.09472  0.40000000000000E+11
     0.12630       0.10262  0.40000000000000E+11
     0.12630       0.11051  0.40000000000000E+11
     0.12630       0.11840  0.40000000000000E+11
     0.12630       0.12630  0.40000000000000E+11
     0.12630       0.13419  0.40000000000000E+11
     0.12630       0.14208  0.40000000000000E+11
     0.12630       0.14998  0.40000000000000E+11
     0.12630       0.15787  0.40000000000000E+11
     0.12630       0.16576  0.40000000000000E+11
     0.12630       0.17366  0.40000000000000E+11
     0.12630       0.18155  0.40000000000000E+11
     0.12630       0.18944  0.40000000000000E+11
     0.12630       0.19734  0.40000000000000E+11
     0.12630       0.20523  0.40000000000000E+11
     0.12630       0.21312  0.40000000000000E+11
     0.12630       0.22102  0.40000000000000E+11
     0.12630       0.22891  0.40000000000000E+11
     0.12630       0.23680  0.40000000000000E+11
     0.12630       0.24470  0.40000000000000E+11
     0.12630       0.25259  0.40000000000000E+11
     0.12630       0.26048  0.40000000000000E+11
     0.12630       0.26838  0.40000000000000E+11
     0.12630       0.27627  0.40000000000000E+11
     0.12630       0.28416  0.40000000000000E+11
     0.12630       0.29206  0.40000000000000E+11
     0.12630       0.29995  0.40000000000000E+11
     0.12630       0.30785  0.40000000000000E+11
     0.12630       0.31574  0.40000000000000E+11
     0.12630       0.32363  0.40000000000000E+11
     0.12630       0.33153  0.32064688117592E+03
     0.12630       0.33942  0.28809318299419E+03
     0.12630       0.34731  0.25981081491775E+03
     0.12630       0.35521  0.40000000000000E+11
     0.12630       0.36310  0.40000000000000E+11
     0.12630       0.37099  0.40000000000000E+11
     0.12630       0.37889  0.40000000000000E+11
     0.12630       0.38678  0.40000000000000E+11
     0.12630       0.39467  0.40000000000000E+11
     0.12630       0.40257  0.40000000000000E+11
     0.12630       0.41046  0.40000000000000E+11
     0.12630       0.41835  0.40000000000000E+11
     0.12630       0.42625  0.40000000000000E+11
     0.12630       0.43414  0.40000000000000E+11
     0.12630       0.44203  0.40000000000000E+11
     0.12630       0.44993  0.40000000000000E+11
     0.12630       0.45782  0.40000000000000E+11
     0.12630       0.46571  0.40000000000000E+11
     0.12630       0.47361  0.40000000000000E+11
     0.12630       0.48150  0.40000000000000E+11
     0.12630       0.48939  0.40000000000000E+11
     0.12630       0.49729  0.40000000000000E+11
     0.12630       0.50518  0.40000000000000E+11
     0.12630       0.51308  0.40000000000000E+11
     0.12630       0.52097  0.40000000000000E+11
     0.12630       0.52886  0.40000000000000E+11
     0.12630       0.53676  0.40000000000000E+11
     0.12630       0.54465  0.40000000000000E+11
     0.12630       0.55254  0.40000000000000E+11
     0.12630       0.56044  0.40000000000000E+11
     0.12630       0.56833  0.40000000000000E+11
     0.12630       0.57622  0.40000000000000E+11
     0.12630       0.58412  0.40000000000000E+11
     0.12630       0.59201  0.40000000000000E+11
     0.12630       0.59990  0.40000000000000E+11
     0.12630       0.60780  0.40000000000000E+11
     0.12630       0.61569  0.16110884829351E+02
     0.12630       0.62358  0.14494274118373E+02
     0.12630       0.63148  0.13054596638210E+02
     0.12630       0.63937  0.11798545002193E+02
     0.12630       0.64726  0.10723383318579E+02
     0.12630       0.65516  0.98204511179323E+01
     0.12630       0.66305  0.90777187797012E+01
     0.12630       0.67094  0.84815735012373E+01
     0.12630       0.67884  0.80180081949601E+01
     0.12630       0.68673  0.76733633937681E+01
     0.12630       0.69463  0.74347455909375E+01
     0.12630       0.70252  0.72902200617899E+01
     0.12630       0.71041  0.72288544428284E+01
     0.12630       0.71831  0.72406717182955E+01
     0.12630       0.72620  0.73165574216286E+01
     0.12630       0.73409  0.74481550522983E+01
     0.12630       0.74199  0.76277750997717E+01
     0.12630       0.74988  0.78483359030311E+01
     0.12630       0.75777  0.81033482938098E+01
     0.12630       0.76567  0.83869502625798E+01
     0.12630       0.77356  0.86939927040180E+01
     0.12630       0.78145  0.90201728344566E+01
     0.12630       0.78935  0.93622084726420E+01
     0.12630       0.79724  0.97180444160556E+01
     0.12630       0.80513  0.10087081914489E+02
     0.12630       0.81303  0.10470423840809E+02
     0.12630       0.82092  0.10871131474543E+02
     0.12630       0.82881  0.11294493575220E+02
     0.12630       0.83671  0.11748314298077E+02
     0.12630       0.84460  0.12243233200609E+02
     0.12630       0.85249  0.12793097885546E+02
     0.12630       0.86039  0.13415417534184E+02
     0.12630       0.86828  0.14131933430275E+02
     0.12630       0.87617  0.14969350070885E+02
     0.12630       0.88407  0.15960276793218E+02
     0.12630       0.89196  0.17144433785089E+02
     0.12630       0.89986  0.18570176112802E+02
     0.12630       0.90775  0.20296382383280E+02
     0.12630       0.91564  0.22394736836517E+02
     0.12630       0.92354  0.24952398554640E+02
     0.12630       0.93143  0.28074988352895E+02
     0.12630       0.93932  0.31889714950007E+02
     0.12630       0.94722  0.36548277618664E+02
     0.12630       0.95511  0.42228873896888E+02
     0.12630       0.96300  0.49136128085641E+02
     0.12630       0.97090  0.57496908946259E+02
     0.12630       0.97879  0.40000000000000E+11
     0.12630       0.98668  0.40000000000000E+11
     0.12630       0.99458  0.40000000000000E+11
     0.12630       1.00247  0.40000000000000E+11
     0.12630       1.01036  0.40000000000000E+11
     0.12630       1.01826  0.40000000000000E+11
     0.12630       1.02615  0.40000000000000E+11
     0.12630       1.03404  0.40000000000000E+11
     0.12630       1.04194  0.40000000000000E+11
     0.12630       1.04983  0.40000000000000E+11
     0.12630       1.05772  0.40000000000000E+11
     0.12630       1.06562  0.40000000000000E+11
     0.12630       1.07351  0.40000000000000E+11
     0.12630       1.08141  0.40000000000000E+11
     0.12630       1.08930  0.40000000000000E+11
     0.12630       1.09719  0.40000000000000E+11
     0.12630       1.10509  0.40000000000000E+11
     0.12630       1.11298  0.40000000000000E+11
     0.12630       1.12087  0.40000000000000E+11
     0.12630       1.12877  0.40000000000000E+11
     0.12630       1.13666  0.40000000000000E+11
     0.12630       1.14455  0.40000000000000E+11
     0.12630       1.15245  0.40000000000000E+11
     0.12630       1.16034  0.40000000000000E+11
     0.12630       1.16823  0.40000000000000E+11
     0.12630       1.17613  0.40000000000000E+11
     0.12630       1.18402  0.40000000000000E+11
     0.12630       1.19191  0.40000000000000E+11
     0.12630       1.19981  0.40000000000000E+11
     0.12630       1.20770  0.40000000000000E+11
     0.12630       1.21559  0.40000000000000E+11
     0.12630       1.22349  0.40000000000000E+11
     0.12630       1.23138  0.40000000000000E+11
     0.12630       1.23927  0.40000000000000E+11
     0.12630       1.24717  0.40000000000000E+11
     0.12630       1.25506  0.40000000000000E+11
     0.12630       1.26295  0.40000000000000E+11
     0.12630       1.27085  0.40000000000000E+11
     0.12630       1.27874  0.40000000000000E+11
     0.12630       1.28664  0.40000000000000E+11
     0.12630       1.29453  0.40000000000000E+11
     0.12630       1.30242  0.40000000000000E+11
     0.12630       1.31032  0.40000000000000E+11
     0.12630       1.31821  0.40000000000000E+11
     0.12630       1.32610  0.40000000000000E+11
     0.12630       1.33400  0.40000000000000E+11
     0.12630       1.34189  0.40000000000000E+11
     0.12630       1.34978  0.40000000000000E+11
     0.12630       1.35768  0.40000000000000E+11
     0.12630       1.36557  0.40000000000000E+11
     0.12630       1.37346  0.40000000000000E+11
     0.12630       1.38136  0.40000000000000E+11
     0.12630       1.38925  0.40000000000000E+11
     0.12630       1.39714  0.40000000000000E+11
     0.12630       1.40504  0.40000000000000E+11
     0.12630       1.41293  0.40000000000000E+11
     0.12630       1.42082  0.40000000000000E+11
     0.12630       1.42872  0.40000000000000E+11
     0.12630       1.43661  0.40000000000000E+11
     0.12630       1.44450  0.40000000000000E+11
     0.12630       1.45240  0.40000000000000E+11
     0.12630       1.46029  0.40000000000000E+11
     0.12630       1.46818  0.40000000000000E+11
     0.12630       1.47608  0.40000000000000E+11
     0.12630       1.48397  0.40000000000000E+11
     0.12630       1.49187  0.40000000000000E+11
     0.12630       1.49976  0.40000000000000E+11
     0.12630       1.50765  0.40000000000000E+11
     0.12630       1.51555  0.40000000000000E+11
     0.12630       1.52344  0.40000000000000E+11
     0.12630       1.53133  0.40000000000000E+11
     0.12630       1.53923  0.40000000000000E+11
     0.12630       1.54712  0.40000000000000E+11
     0.12630       1.55501  0.40000000000000E+11
     0.12630       1.56291  0.40000000000000E+11
     0.12630       1.57080  0.40000000000000E+11
     0.13419       0.00000  0.40000000000000E+11
     0.13419       0.00789  0.40000000000000E+11
     0.13419       0.01579  0.40000000000000E+11
     0.13419       0.02368  0.40000000000000E+11
     0.13419       0.03157  0.40000000000000E+11
     0.13419       0.03947  0.40000000000000E+11
     0.13419       0.04736  0.40000000000000E+11
     0.13419       0.05525  0.40000000000000E+11
     0.13419       0.06315  0.40000000000000E+11
     0.13419       0.07104  0.40000000000000E+11
     0.13419       0.07893  0.40000000000000E+11
     0.13419       0.08683  0.40000000000000E+11
     0.13419       0.09472  0.40000000000000E+11
     0.13419       0.10262  0.40000000000000E+11
     0.13419       0.11051  0.40000000000000E+11
     0.13419       0.11840  0.40000000000000E+11
     0.13419       0.12630  0.40000000000000E+11
     0.13419       0.13419  0.40000000000000E+11
     0.13419       0.14208  0.40000000000000E+11
     0.13419       0.14998  0.40000000000000E+11
     0.13419       0.15787  0.40000000000000E+11
     0.13419       0.16576  0.40000000000000E+11
     0.13419       0.17366  0.40000000000000E+11
     0.13419       0.18155  0.40000000000000E+11
     0.13419       0.18944  0.40000000000000E+11
     0.13419       0.19734  0.40000000000000E+11
     0.13419       0.20523  0.40000000000000E+11
     0.13419       0.21312  0.40000000000000E+11
     0.13419       0.22102  0.40000000000000E+11
     0.13419       0.22891  0.40000000000000E+11
     0.13419       0.23680  0.40000000000000E+11
     0.13419       0.24470  0.40000000000000E+11
     0.13419       0.25259  0.40000000000000E+11
     0.13419       0.26048  0.40000000000000E+11
     0.13419       0.26838  0.40000000000000E+11
     0.13419       0.27627  0.40000000000000E+11
     0.13419       0.28416  0.40000000000000E+11
     0.13419       0.29206  0.40000000000000E+11
     0.13419       0.29995  0.40000000000000E+11
     0.13419       0.30785  0.40000000000000E+11
     0.13419       0.31574  0.40000000000000E+11
     0.13419       0.32363  0.40000000000000E+11
     0.13419       0.33153  0.29299590639204E+03
     0.13419       0.33942  0.26422642910247E+03
     0.13419       0.34731  0.40000000000000E+11
     0.13419       0.35521  0.40000000000000E+11
     0.13419       0.36310  0.40000000000000E+11
     0.13419       0.37099  0.40000000000000E+11
     0.13419       0.37889  0.40000000000000E+11
     0.13419       0.38678  0.40000000000000E+11
     0.13419       0.39467  0.40000000000000E+11
     0.13419       0.40257  0.40000000000000E+11
     0.13419       0.41046  0.40000000000000E+11
     0.13419       0.41835  0.40000000000000E+11
     0.13419       0.42625  0.40000000000000E+11
     0.13419       0.43414  0.40000000000000E+11
     0.13419       0.44203  0.40000000000000E+11
     0.13419       0.44993  0.40000000000000E+11
     0.13419       0.45782  0.40000000000000E+11
     0.13419       0.46571  0.40000000000000E+11
     0.13419       0.47361  0.40000000000000E+11
     0.13419       0.48150  0.40000000000000E+11
     0.13419       0.48939  0.40000000000000E+11
     0.13419       0.49729  0.40000000000000E+11
     0.13419       0.50518  0.40000000000000E+11
     0.13419       0.51308  0.40000000000000E+11
     0.13419       0.52097  0.40000000000000E+11
     0.13419       0.52886  0.40000000000000E+11
     0.13419       0.53676  0.40000000000000E+11
     0.13419       0.54465  0.40000000000000E+11
     0.13419       0.55254  0.40000000000000E+11
     0.13419       0.56044  0.40000000000000E+11
     0.13419       0.56833  0.40000000000000E+11
     0.13419       0.57622  0.40000000000000E+11
     0.13419       0.58412  0.40000000000000E+11
     0.13419       0.59201  0.40000000000000E+11
     0.13419       0.59990  0.17714610173448E+02
     0.13419       0.60780  0.15935545479509E+02
     0.13419       0.61569  0.14316221147626E+02
     0.13419       0.62358  0.12875458168857E+02
     0.13419       0.63148  0.11618398852915E+02
     0.13419       0.63937  0.10541094830232E+02
     0.13419       0.64726  0.96339671428577E+01
     0.13419       0.65516  0.88843098141217E+01
     0.13419       0.66305  0.82780274738319E+01
     0.13419       0.67094  0.78007845986754E+01
     0.13419       0.67884  0.74387179076084E+01
     0.13419       0.68673  0.71788347365602E+01
     0.13419       0.69463  0.70091937540597E+01
     0.13419       0.70252  0.69189420801615E+01
     0.13419       0.71041  0.68982650350145E+01
     0.13419       0.71831  0.69382908927949E+01
     0.13419       0.72620  0.70309823654728E+01
     0.13419       0.73409  0.71690382530527E+01
     0.13419       0.74199  0.73458220292714E+01
     0.13419       0.74988  0.75553285134361E+01
     0.13419       0.75777  0.77921948532296E+01
     0.13419       0.76567  0.80517576767057E+01
     0.13419       0.77356  0.83301545322078E+01
     0.13419       0.78145  0.86244648354040E+01
     0.13419       0.78935  0.89328837588354E+01
     0.13419       0.79724  0.92549220790951E+01
     0.13419       0.80513  0.95916260845464E+01
     0.13419       0.81303  0.99458142460912E+01
     0.13419       0.82092  0.10322331336995E+02
     0.13419       0.82881  0.10728325840065E+02
     0.13419       0.83671  0.11173562551418E+02
     0.13419       0.84460  0.11670789022552E+02
     0.13419       0.85249  0.12236181597258E+02
     0.13419       0.86039  0.12889903939236E+02
     0.13419       0.86828  0.13656817590985E+02
     0.13419       0.87617  0.14567389478430E+02
     0.13419       0.88407  0.15658844222546E+02
     0.13419       0.89196  0.16976607900742E+02
     0.13419       0.89986  0.18576081820555E+02
     0.13419       0.90775  0.20524765578570E+02
     0.13419       0.91564  0.22904710960898E+02
     0.13419       0.92354  0.25815219937112E+02
     0.13419       0.93143  0.29375580513785E+02
     0.13419       0.93932  0.33727428625677E+02
     0.13419       0.94722  0.39035973256244E+02
     0.13419       0.95511  0.45488724668630E+02
     0.13419       0.96300  0.53289349769824E+02
     0.13419       0.97090  0.40000000000000E+11
     0.13419       0.97879  0.40000000000000E+11
     0.13419       0.98668  0.40000000000000E+11
     0.13419       0.99458  0.40000000000000E+11
     0.13419       1.00247  0.40000000000000E+11
     0.13419       1.01036  0.40000000000000E+11
     0.13419       1.01826  0.40000000000000E+11
     0.13419       1.02615  0.40000000000000E+11
     0.13419       1.03404  0.40000000000000E+11
     0.13419       1.04194  0.40000000000000E+11
     0.13419       1.04983  0.40000000000000E+11
     0.13419       1.05772  0.40000000000000E+11
     0.13419       1.06562  0.40000000000000E+11
     0.13419       1.07351  0.40000000000000E+11
     0.13419       1.08141  0.40000000000000E+11
     0.13419       1.08930  0.40000000000000E+11
     0.13419       1.09719  0.40000000000000E+11
     0.13419       1.10509  0.40000000000000E+11
     0.13419       1.11298  0.40000000000000E+11
     0.13419       1.12087  0.40000000000000E+11
     0.13419       1.12877  0.40000000000000E+11
     0.13419       1.13666  0.40000000000000E+11
     0.13419       1.14455  0.40000000000000E+11
     0.13419       1.15245  0.40000000000000E+11
     0.13419       1.16034  0.40000000000000E+11
     0.13419       1.16823  0.40000000000000E+11
     0.13419       1.17613  0.40000000000000E+11
     0.13419       1.18402  0.40000000000000E+11
     0.13419       1.19191  0.40000000000000E+11
     0.13419       1.19981  0.40000000000000E+11
     0.13419       1.20770  0.40000000000000E+11
     0.13419       1.21559  0.40000000000000E+11
     0.13419       1.22349  0.40000000000000E+11
     0.13419       1.23138  0.40000000000000E+11
     0.13419       1.23927  0.40000000000000E+11
     0.13419       1.24717  0.40000000000000E+11
     0.13419       1.25506  0.40000000000000E+11
     0.13419       1.26295  0.40000000000000E+11
     0.13419       1.27085  0.40000000000000E+11
     0.13419       1.27874  0.40000000000000E+11
     0.13419       1.28664  0.40000000000000E+11
     0.13419       1.29453  0.40000000000000E+11
     0.13419       1.30242  0.40000000000000E+11
     0.13419       1.31032  0.40000000000000E+11
     0.13419       1.31821  0.40000000000000E+11
     0.13419       1.32610  0.40000000000000E+11
     0.13419       1.33400  0.40000000000000E+11
     0.13419       1.34189  0.40000000000000E+11
     0.13419       1.34978  0.40000000000000E+11
     0.13419       1.35768  0.40000000000000E+11
     0.13419       1.36557  0.40000000000000E+11
     0.13419       1.37346  0.40000000000000E+11
     0.13419       1.38136  0.40000000000000E+11
     0.13419       1.38925  0.40000000000000E+11
     0.13419       1.39714  0.40000000000000E+11
     0.13419       1.40504  0.40000000000000E+11
     0.13419       1.41293  0.40000000000000E+11
     0.13419       1.42082  0.40000000000000E+11
     0.13419       1.42872  0.40000000000000E+11
     0.13419       1.43661  0.40000000000000E+11
     0.13419       1.44450  0.40000000000000E+11
     0.13419       1.45240  0.40000000000000E+11
     0.13419       1.46029  0.40000000000000E+11
     0.13419       1.46818  0.40000000000000E+11
     0.13419       1.47608  0.40000000000000E+11
     0.13419       1.48397  0.40000000000000E+11
     0.13419       1.49187  0.40000000000000E+11
     0.13419       1.49976  0.40000000000000E+11
     0.13419       1.50765  0.40000000000000E+11
     0.13419       1.51555  0.40000000000000E+11
     0.13419       1.52344  0.40000000000000E+11
     0.13419       1.53133  0.40000000000000E+11
     0.13419       1.53923  0.40000000000000E+11
     0.13419       1.54712  0.40000000000000E+11
     0.13419       1.55501  0.40000000000000E+11
     0.13419       1.56291  0.40000000000000E+11
     0.13419       1.57080  0.40000000000000E+11
     0.14208       0.00000  0.40000000000000E+11
     0.14208       0.00789  0.40000000000000E+11
     0.14208       0.01579  0.40000000000000E+11
     0.14208       0.02368  0.40000000000000E+11
     0.14208       0.03157  0.40000000000000E+11
     0.14208       0.03947  0.40000000000000E+11
     0.14208       0.04736  0.40000000000000E+11
     0.14208       0.05525  0.40000000000000E+11
     0.14208       0.06315  0.40000000000000E+11
     0.14208       0.07104  0.40000000000000E+11
     0.14208       0.07893  0.40000000000000E+11
     0.14208       0.08683  0.40000000000000E+11
     0.14208       0.09472  0.40000000000000E+11
     0.14208       0.10262  0.40000000000000E+11
     0.14208       0.11051  0.40000000000000E+11
     0.14208       0.11840  0.40000000000000E+11
     0.14208       0.12630  0.40000000000000E+11
     0.14208       0.13419  0.40000000000000E+11
     0.14208       0.14208  0.40000000000000E+11
     0.14208       0.14998  0.40000000000000E+11
     0.14208       0.15787  0.40000000000000E+11
     0.14208       0.16576  0.40000000000000E+11
     0.14208       0.17366  0.40000000000000E+11
     0.14208       0.18155  0.40000000000000E+11
     0.14208       0.18944  0.40000000000000E+11
     0.14208       0.19734  0.40000000000000E+11
     0.14208       0.20523  0.40000000000000E+11
     0.14208       0.21312  0.40000000000000E+11
     0.14208       0.22102  0.40000000000000E+11
     0.14208       0.22891  0.40000000000000E+11
     0.14208       0.23680  0.40000000000000E+11
     0.14208       0.24470  0.40000000000000E+11
     0.14208       0.25259  0.40000000000000E+11
     0.14208       0.26048  0.40000000000000E+11
     0.14208       0.26838  0.40000000000000E+11
     0.14208       0.27627  0.40000000000000E+11
     0.14208       0.28416  0.40000000000000E+11
     0.14208       0.29206  0.40000000000000E+11
     0.14208       0.29995  0.40000000000000E+11
     0.14208       0.30785  0.40000000000000E+11
     0.14208       0.31574  0.40000000000000E+11
     0.14208       0.32363  0.29748356599207E+03
     0.14208       0.33153  0.26823856868568E+03
     0.14208       0.33942  0.40000000000000E+11
     0.14208       0.34731  0.40000000000000E+11
     0.14208       0.35521  0.40000000000000E+11
     0.14208       0.36310  0.40000000000000E+11
     0.14208       0.37099  0.40000000000000E+11
     0.14208       0.37889  0.40000000000000E+11
     0.14208       0.38678  0.40000000000000E+11
     0.14208       0.39467  0.40000000000000E+11
     0.14208       0.40257  0.40000000000000E+11
     0.14208       0.41046  0.40000000000000E+11
     0.14208       0.41835  0.40000000000000E+11
     0.14208       0.42625  0.40000000000000E+11
     0.14208       0.43414  0.40000000000000E+11
     0.14208       0.44203  0.40000000000000E+11
     0.14208       0.44993  0.40000000000000E+11
     0.14208       0.45782  0.40000000000000E+11
     0.14208       0.46571  0.40000000000000E+11
     0.14208       0.47361  0.40000000000000E+11
     0.14208       0.48150  0.40000000000000E+11
     0.14208       0.48939  0.40000000000000E+11
     0.14208       0.49729  0.40000000000000E+11
     0.14208       0.50518  0.40000000000000E+11
     0.14208       0.51308  0.40000000000000E+11
     0.14208       0.52097  0.40000000000000E+11
     0.14208       0.52886  0.40000000000000E+11
     0.14208       0.53676  0.40000000000000E+11
     0.14208       0.54465  0.40000000000000E+11
     0.14208       0.55254  0.40000000000000E+11
     0.14208       0.56044  0.40000000000000E+11
     0.14208       0.56833  0.40000000000000E+11
     0.14208       0.57622  0.40000000000000E+11
     0.14208       0.58412  0.40000000000000E+11
     0.14208       0.59201  0.17514427879300E+02
     0.14208       0.59990  0.15733999222985E+02
     0.14208       0.60780  0.14117071271112E+02
     0.14208       0.61569  0.12680276998300E+02
     0.14208       0.62358  0.11427075071882E+02
     0.14208       0.63148  0.10352267130990E+02
     0.14208       0.63937  0.94453752780422E+01
     0.14208       0.64726  0.86930679386338E+01
     0.14208       0.65516  0.80808321738658E+01
     0.14208       0.66305  0.75940722067220E+01
     0.14208       0.67094  0.72187850793926E+01
     0.14208       0.67884  0.69419342765101E+01
     0.14208       0.68673  0.67516151243324E+01
     0.14208       0.69463  0.66370833304771E+01
     0.14208       0.70252  0.65887002529356E+01
     0.14208       0.71041  0.65978348076227E+01
     0.14208       0.71831  0.66567515270758E+01
     0.14208       0.72620  0.67585063398390E+01
     0.14208       0.73409  0.68968654221604E+01
     0.14208       0.74199  0.70662574129107E+01
     0.14208       0.74988  0.72617649986786E+01
     0.14208       0.75777  0.74791581800279E+01
     0.14208       0.76567  0.77149684067501E+01
     0.14208       0.77356  0.79666003382403E+01
     0.14208       0.78145  0.82324764390366E+01
     0.14208       0.78935  0.85122091622964E+01
     0.14208       0.79724  0.88067962571549E+01
     0.14208       0.80513  0.91188368196171E+01
     0.14208       0.81303  0.94527690475390E+01
     0.14208       0.82092  0.98151351248431E+01
     0.14208       0.82881  0.10214884049203E+02
     0.14208       0.83671  0.10663729283910E+02
     0.14208       0.84460  0.11176584560177E+02
     0.14208       0.85249  0.11772107600912E+02
     0.14208       0.86039  0.12473387462536E+02
     0.14208       0.86828  0.13308815852440E+02
     0.14208       0.87617  0.14313185062764E+02
     0.14208       0.88407  0.15529053340527E+02
     0.14208       0.89196  0.17008409809884E+02
     0.14208       0.89986  0.18814650856329E+02
     0.14208       0.90775  0.21024840345533E+02
     0.14208       0.91564  0.23732153766750E+02
     0.14208       0.92354  0.27048278247149E+02
     0.14208       0.93143  0.31105316347638E+02
     0.14208       0.93932  0.36056351848527E+02
     0.14208       0.94722  0.42073157725982E+02
     0.14208       0.95511  0.49338342568235E+02
     0.14208       0.96300  0.40000000000000E+11
     0.14208       0.97090  0.40000000000000E+11
     0.14208       0.97879  0.40000000000000E+11
     0.14208       0.98668  0.40000000000000E+11
     0.14208       0.99458  0.40000000000000E+11
     0.14208       1.00247  0.40000000000000E+11
     0.14208       1.01036  0.40000000000000E+11
     0.14208       1.01826  0.40000000000000E+11
     0.14208       1.02615  0.40000000000000E+11
     0.14208       1.03404  0.40000000000000E+11
     0.14208       1.04194  0.40000000000000E+11
     0.14208       1.04983  0.40000000000000E+11
     0.14208       1.05772  0.40000000000000E+11
     0.14208       1.06562  0.40000000000000E+11
     0.14208       1.07351  0.40000000000000E+11
     0.14208       1.08141  0.40000000000000E+11
     0.14208       1.08930  0.40000000000000E+11
     0.14208       1.09719  0.40000000000000E+11
     0.14208       1.10509  0.40000000000000E+11
     0.14208       1.11298  0.40000000000000E+11
     0.14208       1.12087  0.40000000000000E+11
     0.14208       1.12877  0.40000000000000E+11
     0.14208       1.13666  0.40000000000000E+11
     0.14208       1.14455  0.40000000000000E+11
     0.14208       1.15245  0.40000000000000E+11
     0.14208       1.16034  0.40000000000000E+11
     0.14208       1.16823  0.40000000000000E+11
     0.14208       1.17613  0.40000000000000E+11
     0.14208       1.18402  0.40000000000000E+11
     0.14208       1.19191  0.40000000000000E+11
     0.14208       1.19981  0.40000000000000E+11
     0.14208       1.20770  0.40000000000000E+11
     0.14208       1.21559  0.40000000000000E+11
     0.14208       1.22349  0.40000000000000E+11
     0.14208       1.23138  0.40000000000000E+11
     0.14208       1.23927  0.40000000000000E+11
     0.14208       1.24717  0.40000000000000E+11
     0.14208       1.25506  0.40000000000000E+11
     0.14208       1.26295  0.40000000000000E+11
     0.14208       1.27085  0.40000000000000E+11
     0.14208       1.27874  0.40000000000000E+11
     0.14208       1.28664  0.40000000000000E+11
     0.14208       1.29453  0.40000000000000E+11
     0.14208       1.30242  0.40000000000000E+11
     0.14208       1.31032  0.40000000000000E+11
     0.14208       1.31821  0.40000000000000E+11
     0.14208       1.32610  0.40000000000000E+11
     0.14208       1.33400  0.40000000000000E+11
     0.14208       1.34189  0.40000000000000E+11
     0.14208       1.34978  0.40000000000000E+11
     0.14208       1.35768  0.40000000000000E+11
     0.14208       1.36557  0.40000000000000E+11
     0.14208       1.37346  0.40000000000000E+11
     0.14208       1.38136  0.40000000000000E+11
     0.14208       1.38925  0.40000000000000E+11
     0.14208       1.39714  0.40000000000000E+11
     0.14208       1.40504  0.40000000000000E+11
     0.14208       1.41293  0.40000000000000E+11
     0.14208       1.42082  0.40000000000000E+11
     0.14208       1.42872  0.40000000000000E+11
     0.14208       1.43661  0.40000000000000E+11
     0.14208       1.44450  0.40000000000000E+11
     0.14208       1.45240  0.40000000000000E+11
     0.14208       1.46029  0.40000000000000E+11
     0.14208       1.46818  0.40000000000000E+11
     0.14208       1.47608  0.40000000000000E+11
     0.14208       1.48397  0.40000000000000E+11
     0.14208       1.49187  0.40000000000000E+11
     0.14208       1.49976  0.40000000000000E+11
     0.14208       1.50765  0.40000000000000E+11
     0.14208       1.51555  0.40000000000000E+11
     0.14208       1.52344  0.40000000000000E+11
     0.14208       1.53133  0.40000000000000E+11
     0.14208       1.53923  0.40000000000000E+11
     0.14208       1.54712  0.40000000000000E+11
     0.14208       1.55501  0.40000000000000E+11
     0.14208       1.56291  0.40000000000000E+11
     0.14208       1.57080  0.40000000000000E+11
     0.14998       0.00000  0.40000000000000E+11
     0.14998       0.00789  0.40000000000000E+11
     0.14998       0.01579  0.40000000000000E+11
     0.14998       0.02368  0.40000000000000E+11
     0.14998       0.03157  0.40000000000000E+11
     0.14998       0.03947  0.40000000000000E+11
     0.14998       0.04736  0.40000000000000E+11
     0.14998       0.05525  0.40000000000000E+11
     0.14998       0.06315  0.40000000000000E+11
     0.14998       0.07104  0.40000000000000E+11
     0.14998       0.07893  0.40000000000000E+11
     0.14998       0.08683  0.40000000000000E+11
     0.14998       0.09472  0.40000000000000E+11
     0.14998       0.10262  0.40000000000000E+11
     0.14998       0.11051  0.40000000000000E+11
     0.14998       0.11840  0.40000000000000E+11
     0.14998       0.12630  0.40000000000000E+11
     0.14998       0.13419  0.40000000000000E+11
     0.14998       0.14208  0.40000000000000E+11
     0.14998       0.14998  0.40000000000000E+11
     0.14998       0.15787  0.40000000000000E+11
     0.14998       0.16576  0.40000000000000E+11
     0.14998       0.17366  0.40000000000000E+11
     0.14998       0.18155  0.40000000000000E+11
     0.14998       0.18944  0.40000000000000E+11
     0.14998       0.19734  0.40000000000000E+11
     0.14998       0.20523  0.40000000000000E+11
     0.14998       0.21312  0.40000000000000E+11
     0.14998       0.22102  0.40000000000000E+11
     0.14998       0.22891  0.40000000000000E+11
     0.14998       0.23680  0.40000000000000E+11
     0.14998       0.24470  0.40000000000000E+11
     0.14998       0.25259  0.40000000000000E+11
     0.14998       0.26048  0.40000000000000E+11
     0.14998       0.26838  0.40000000000000E+11
     0.14998       0.27627  0.40000000000000E+11
     0.14998       0.28416  0.40000000000000E+11
     0.14998       0.29206  0.40000000000000E+11
     0.14998       0.29995  0.40000000000000E+11
     0.14998       0.30785  0.40000000000000E+11
     0.14998       0.31574  0.30154446002298E+03
     0.14998       0.32363  0.27184184144317E+03
     0.14998       0.33153  0.40000000000000E+11
     0.14998       0.33942  0.40000000000000E+11
     0.14998       0.34731  0.40000000000000E+11
     0.14998       0.35521  0.40000000000000E+11
     0.14998       0.36310  0.40000000000000E+11
     0.14998       0.37099  0.40000000000000E+11
     0.14998       0.37889  0.40000000000000E+11
     0.14998       0.38678  0.40000000000000E+11
     0.14998       0.39467  0.40000000000000E+11
     0.14998       0.40257  0.40000000000000E+11
     0.14998       0.41046  0.40000000000000E+11
     0.14998       0.41835  0.40000000000000E+11
     0.14998       0.42625  0.40000000000000E+11
     0.14998       0.43414  0.40000000000000E+11
     0.14998       0.44203  0.40000000000000E+11
     0.14998       0.44993  0.40000000000000E+11
     0.14998       0.45782  0.40000000000000E+11
     0.14998       0.46571  0.40000000000000E+11
     0.14998       0.47361  0.40000000000000E+11
     0.14998       0.48150  0.40000000000000E+11
     0.14998       0.48939  0.40000000000000E+11
     0.14998       0.49729  0.40000000000000E+11
     0.14998       0.50518  0.40000000000000E+11
     0.14998       0.51308  0.40000000000000E+11
     0.14998       0.52097  0.40000000000000E+11
     0.14998       0.52886  0.40000000000000E+11
     0.14998       0.53676  0.40000000000000E+11
     0.14998       0.54465  0.40000000000000E+11
     0.14998       0.55254  0.40000000000000E+11
     0.14998       0.56044  0.40000000000000E+11
     0.14998       0.56833  0.40000000000000E+11
     0.14998       0.57622  0.40000000000000E+11
     0.14998       0.58412  0.17285608510236E+02
     0.14998       0.59201  0.15508658597111E+02
     0.14998       0.59990  0.13899057131273E+02
     0.14998       0.60780  0.12471022410820E+02
     0.14998       0.61569  0.11226235644159E+02
     0.14998       0.62358  0.10158235599323E+02
     0.14998       0.63148  0.92556789460102E+01
     0.14998       0.63937  0.85046659204307E+01
     0.14998       0.64726  0.78903329259619E+01
     0.14998       0.65516  0.73978912012445E+01
     0.14998       0.66305  0.70132599195739E+01
     0.14998       0.67094  0.67234113072339E+01
     0.14998       0.67884  0.65165182678309E+01
     0.14998       0.68673  0.63819727534117E+01
     0.14998       0.69463  0.63103256468077E+01
     0.14998       0.70252  0.62931855680261E+01
     0.14998       0.71041  0.63231039632290E+01
     0.14998       0.71831  0.63934662628433E+01
     0.14998       0.72620  0.64984030981129E+01
     0.14998       0.73409  0.66327309867558E+01
     0.14998       0.74199  0.67919281498780E+01
     0.14998       0.74988  0.69721479824260E+01
     0.14998       0.75777  0.71702700981945E+01
     0.14998       0.76567  0.73839868590298E+01
     0.14998       0.77356  0.76119220066295E+01
     0.14998       0.78145  0.78537776034017E+01
     0.14998       0.78935  0.81105060960321E+01
     0.14998       0.79724  0.83845060242925E+01
     0.14998       0.80513  0.86798427128858E+01
     0.14998       0.81303  0.90024991291359E+01
     0.14998       0.82092  0.93606668140088E+01
     0.14998       0.82881  0.97650921835389E+01
     0.14998       0.83671  0.10229499271767E+02
     0.14998       0.84460  0.10771115779316E+02
     0.14998       0.85249  0.11411334607983E+02
     0.14998       0.86039  0.12176547190406E+02
     0.14998       0.86828  0.13099186788733E+02
     0.14998       0.87617  0.14219017824667E+02
     0.14998       0.88407  0.15584698384845E+02
     0.14998       0.89196  0.17255622516608E+02
     0.14998       0.89986  0.19304008513092E+02
     0.14998       0.90775  0.21817124690632E+02
     0.14998       0.91564  0.24899409983869E+02
     0.14998       0.92354  0.28674008542297E+02
     0.14998       0.93143  0.33282816086231E+02
     0.14998       0.93932  0.38883387817318E+02
     0.14998       0.94722  0.45639720637904E+02
     0.14998       0.95511  0.40000000000000E+11
     0.14998       0.96300  0.40000000000000E+11
     0.14998       0.97090  0.40000000000000E+11
     0.14998       0.97879  0.40000000000000E+11
     0.14998       0.98668  0.40000000000000E+11
     0.14998       0.99458  0.40000000000000E+11
     0.14998       1.00247  0.40000000000000E+11
     0.14998       1.01036  0.40000000000000E+11
     0.14998       1.01826  0.40000000000000E+11
     0.14998       1.02615  0.40000000000000E+11
     0.14998       1.03404  0.40000000000000E+11
     0.14998       1.04194  0.40000000000000E+11
     0.14998       1.04983  0.40000000000000E+11
     0.14998       1.05772  0.40000000000000E+11
     0.14998       1.06562  0.40000000000000E+11
     0.14998       1.07351  0.40000000000000E+11
     0.14998       1.08141  0.40000000000000E+11
     0.14998       1.08930  0.40000000000000E+11
     0.14998       1.09719  0.40000000000000E+11
     0.14998       1.10509  0.40000000000000E+11
     0.14998       1.11298  0.40000000000000E+11
     0.14998       1.12087  0.40000000000000E+11
     0.14998       1.12877  0.40000000000000E+11
     0.14998       1.13666  0.40000000000000E+11
     0.14998       1.14455  0.40000000000000E+11
     0.14998       1.15245  0.40000000000000E+11
     0.14998       1.16034  0.40000000000000E+11
     0.14998       1.16823  0.40000000000000E+11
     0.14998       1.17613  0.40000000000000E+11
     0.14998       1.18402  0.40000000000000E+11
     0.14998       1.19191  0.40000000000000E+11
     0.14998       1.19981  0.40000000000000E+11
     0.14998       1.20770  0.40000000000000E+11
     0.14998       1.21559  0.40000000000000E+11
     0.14998       1.22349  0.40000000000000E+11
     0.14998       1.23138  0.40000000000000E+11
     0.14998       1.23927  0.40000000000000E+11
     0.14998       1.24717  0.40000000000000E+11
     0.14998       1.25506  0.40000000000000E+11
     0.14998       1.26295  0.40000000000000E+11
     0.14998       1.27085  0.40000000000000E+11
     0.14998       1.27874  0.40000000000000E+11
     0.14998       1.28664  0.40000000000000E+11
     0.14998       1.29453  0.40000000000000E+11
     0.14998       1.30242  0.40000000000000E+11
     0.14998       1.31032  0.40000000000000E+11
     0.14998       1.31821  0.40000000000000E+11
     0.14998       1.32610  0.40000000000000E+11
     0.14998       1.33400  0.40000000000000E+11
     0.14998       1.34189  0.40000000000000E+11
     0.14998       1.34978  0.40000000000000E+11
     0.14998       1.35768  0.40000000000000E+11
     0.14998       1.36557  0.40000000000000E+11
     0.14998       1.37346  0.40000000000000E+11
     0.14998       1.38136  0.40000000000000E+11
     0.14998       1.38925  0.40000000000000E+11
     0.14998       1.39714  0.40000000000000E+11
     0.14998       1.40504  0.40000000000000E+11
     0.14998       1.41293  0.40000000000000E+11
     0.14998       1.42082  0.40000000000000E+11
     0.14998       1.42872  0.40000000000000E+11
     0.14998       1.43661  0.40000000000000E+11
     0.14998       1.44450  0.40000000000000E+11
     0.14998       1.45240  0.40000000000000E+11
     0.14998       1.46029  0.40000000000000E+11
     0.14998       1.46818  0.40000000000000E+11
     0.14998       1.47608  0.40000000000000E+11
     0.14998       1.48397  0.40000000000000E+11
     0.14998       1.49187  0.40000000000000E+11
     0.14998       1.49976  0.40000000000000E+11
     0.14998       1.50765  0.40000000000000E+11
     0.14998       1.51555  0.40000000000000E+11
     0.14998       1.52344  0.40000000000000E+11
     0.14998       1.53133  0.40000000000000E+11
     0.14998       1.53923  0.40000000000000E+11
     0.14998       1.54712  0.40000000000000E+11
     0.14998       1.55501  0.40000000000000E+11
     0.14998       1.56291  0.40000000000000E+11
     0.14998       1.57080  0.40000000000000E+11
     0.15787       0.00000  0.40000000000000E+11
     0.15787       0.00789  0.40000000000000E+11
     0.15787       0.01579  0.40000000000000E+11
     0.15787       0.02368  0.40000000000000E+11
     0.15787       0.03157  0.40000000000000E+11
     0.15787       0.03947  0.40000000000000E+11
     0.15787       0.04736  0.40000000000000E+11
     0.15787       0.05525  0.40000000000000E+11
     0.15787       0.06315  0.40000000000000E+11
     0.15787       0.07104  0.40000000000000E+11
     0.15787       0.07893  0.40000000000000E+11
     0.15787       0.08683  0.40000000000000E+11
     0.15787       0.09472  0.40000000000000E+11
     0.15787       0.10262  0.40000000000000E+11
     0.15787       0.11051  0.40000000000000E+11
     0.15787       0.11840  0.40000000000000E+11
     0.15787       0.12630  0.40000000000000E+11
     0.15787       0.13419  0.40000000000000E+11
     0.15787       0.14208  0.40000000000000E+11
     0.15787       0.14998  0.40000000000000E+11
     0.15787       0.15787  0.40000000000000E+11
     0.15787       0.16576  0.40000000000000E+11
     0.15787       0.17366  0.40000000000000E+11
     0.15787       0.18155  0.40000000000000E+11
     0.15787       0.18944  0.40000000000000E+11
     0.15787       0.19734  0.40000000000000E+11
     0.15787       0.20523  0.40000000000000E+11
     0.15787       0.21312  0.40000000000000E+11
     0.15787       0.22102  0.40000000000000E+11
     0.15787       0.22891  0.40000000000000E+11
     0.15787       0.23680  0.40000000000000E+11
     0.15787       0.24470  0.40000000000000E+11
     0.15787       0.25259  0.40000000000000E+11
     0.15787       0.26048  0.40000000000000E+11
     0.15787       0.26838  0.40000000000000E+11
     0.15787       0.27627  0.40000000000000E+11
     0.15787       0.28416  0.40000000000000E+11
     0.15787       0.29206  0.40000000000000E+11
     0.15787       0.29995  0.40000000000000E+11
     0.15787       0.30785  0.30517140075431E+03
     0.15787       0.31574  0.40000000000000E+11
     0.15787       0.32363  0.40000000000000E+11
     0.15787       0.33153  0.40000000000000E+11
     0.15787       0.33942  0.40000000000000E+11
     0.15787       0.34731  0.40000000000000E+11
     0.15787       0.35521  0.40000000000000E+11
     0.15787       0.36310  0.40000000000000E+11
     0.15787       0.37099  0.40000000000000E+11
     0.15787       0.37889  0.40000000000000E+11
     0.15787       0.38678  0.40000000000000E+11
     0.15787       0.39467  0.40000000000000E+11
     0.15787       0.40257  0.40000000000000E+11
     0.15787       0.41046  0.40000000000000E+11
     0.15787       0.41835  0.40000000000000E+11
     0.15787       0.42625  0.40000000000000E+11
     0.15787       0.43414  0.40000000000000E+11
     0.15787       0.44203  0.40000000000000E+11
     0.15787       0.44993  0.40000000000000E+11
     0.15787       0.45782  0.40000000000000E+11
     0.15787       0.46571  0.40000000000000E+11
     0.15787       0.47361  0.40000000000000E+11
     0.15787       0.48150  0.40000000000000E+11
     0.15787       0.48939  0.40000000000000E+11
     0.15787       0.49729  0.40000000000000E+11
     0.15787       0.50518  0.40000000000000E+11
     0.15787       0.51308  0.40000000000000E+11
     0.15787       0.52097  0.40000000000000E+11
     0.15787       0.52886  0.40000000000000E+11
     0.15787       0.53676  0.40000000000000E+11
     0.15787       0.54465  0.40000000000000E+11
     0.15787       0.55254  0.40000000000000E+11
     0.15787       0.56044  0.40000000000000E+11
     0.15787       0.56833  0.40000000000000E+11
     0.15787       0.57622  0.17030732659596E+02
     0.15787       0.58412  0.15262020659685E+02
     0.15787       0.59201  0.13664450528138E+02
     0.15787       0.59990  0.12249662214668E+02
     0.15787       0.60780  0.11017505999554E+02
     0.15787       0.61569  0.99602690179774E+01
     0.15787       0.62358  0.90657889533048E+01
     0.15787       0.63148  0.83196608081246E+01
     0.15787       0.63937  0.77067381490206E+01
     0.15787       0.64726  0.72121047430091E+01
     0.15787       0.65516  0.68216606806293E+01
     0.15787       0.66305  0.65224362328837E+01
     0.15787       0.67094  0.63027199499712E+01
     0.15787       0.67884  0.61520657650193E+01
     0.15787       0.68673  0.60612268943095E+01
     0.15787       0.69463  0.60220514342549E+01
     0.15787       0.70252  0.60273649179372E+01
     0.15787       0.71041  0.60708579177954E+01
     0.15787       0.71831  0.61469913852748E+01
     0.15787       0.72620  0.62509282655531E+01
     0.15787       0.73409  0.63784966303571E+01
     0.15787       0.74199  0.65261868961997E+01
     0.15787       0.74988  0.66911835336962E+01
     0.15787       0.75777  0.68714300297799E+01
     0.15787       0.76567  0.70657248191532E+01
     0.15787       0.77356  0.72738455737212E+01
     0.15787       0.78145  0.74966997487324E+01
     0.15787       0.78935  0.77365007184841E+01
     0.15787       0.79724  0.79969712229543E+01
     0.15787       0.80513  0.82835791521855E+01
     0.15787       0.81303  0.86038148107329E+01
     0.15787       0.82092  0.89675235553120E+01
     0.15787       0.82881  0.93873128398659E+01
     0.15787       0.83671  0.98790579021566E+01
     0.15787       0.84460  0.10462535126229E+02
     0.15787       0.85249  0.11162215847785E+02
     0.15787       0.86039  0.12008255002149E+02
     0.15787       0.86828  0.13037706868029E+02
     0.15787       0.87617  0.14295991403277E+02
     0.15787       0.88407  0.15838614420857E+02
     0.15787       0.89196  0.17733104591367E+02
     0.15787       0.89986  0.20061054970678E+02
     0.15787       0.90775  0.22920019773770E+02
     0.15787       0.91564  0.26424770602672E+02
     0.15787       0.92354  0.30706973306913E+02
     0.15787       0.93143  0.35911546450933E+02
     0.15787       0.93932  0.42186502748279E+02
     0.15787       0.94722  0.40000000000000E+11
     0.15787       0.95511  0.40000000000000E+11
     0.15787       0.96300  0.40000000000000E+11
     0.15787       0.97090  0.40000000000000E+11
     0.15787       0.97879  0.40000000000000E+11
     0.15787       0.98668  0.40000000000000E+11
     0.15787       0.99458  0.40000000000000E+11
     0.15787       1.00247  0.40000000000000E+11
     0.15787       1.01036  0.40000000000000E+11
     0.15787       1.01826  0.40000000000000E+11
     0.15787       1.02615  0.40000000000000E+11
     0.15787       1.03404  0.40000000000000E+11
     0.15787       1.04194  0.40000000000000E+11
     0.15787       1.04983  0.40000000000000E+11
     0.15787       1.05772  0.40000000000000E+11
     0.15787       1.06562  0.40000000000000E+11
     0.15787       1.07351  0.40000000000000E+11
     0.15787       1.08141  0.40000000000000E+11
     0.15787       1.08930  0.40000000000000E+11
     0.15787       1.09719  0.40000000000000E+11
     0.15787       1.10509  0.40000000000000E+11
     0.15787       1.11298  0.40000000000000E+11
     0.15787       1.12087  0.40000000000000E+11
     0.15787       1.12877  0.40000000000000E+11
     0.15787       1.13666  0.40000000000000E+11
     0.15787       1.14455  0.40000000000000E+11
     0.15787       1.15245  0.40000000000000E+11
     0.15787       1.16034  0.40000000000000E+11
     0.15787       1.16823  0.40000000000000E+11
     0.15787       1.17613  0.40000000000000E+11
     0.15787       1.18402  0.40000000000000E+11
     0.15787       1.19191  0.40000000000000E+11
     0.15787       1.19981  0.40000000000000E+11
     0.15787       1.20770  0.40000000000000E+11
     0.15787       1.21559  0.40000000000000E+11
     0.15787       1.22349  0.40000000000000E+11
     0.15787       1.23138  0.40000000000000E+11
     0.15787       1.23927  0.40000000000000E+11
     0.15787       1.24717  0.40000000000000E+11
     0.15787       1.25506  0.40000000000000E+11
     0.15787       1.26295  0.40000000000000E+11
     0.15787       1.27085  0.40000000000000E+11
     0.15787       1.27874  0.40000000000000E+11
     0.15787       1.28664  0.40000000000000E+11
     0.15787       1.29453  0.40000000000000E+11
     0.15787       1.30242  0.40000000000000E+11
     0.15787       1.31032  0.40000000000000E+11
     0.15787       1.31821  0.40000000000000E+11
     0.15787       1.32610  0.40000000000000E+11
     0.15787       1.33400  0.40000000000000E+11
     0.15787       1.34189  0.40000000000000E+11
     0.15787       1.34978  0.40000000000000E+11
     0.15787       1.35768  0.40000000000000E+11
     0.15787       1.36557  0.40000000000000E+11
     0.15787       1.37346  0.40000000000000E+11
     0.15787       1.38136  0.40000000000000E+11
     0.15787       1.38925  0.40000000000000E+11
     0.15787       1.39714  0.40000000000000E+11
     0.15787       1.40504  0.40000000000000E+11
     0.15787       1.41293  0.40000000000000E+11
     0.15787       1.42082  0.40000000000000E+11
     0.15787       1.42872  0.40000000000000E+11
     0.15787       1.43661  0.40000000000000E+11
     0.15787       1.44450  0.40000000000000E+11
     0.15787       1.45240  0.40000000000000E+11
     0.15787       1.46029  0.40000000000000E+11
     0.15787       1.46818  0.40000000000000E+11
     0.15787       1.47608  0.40000000000000E+11
     0.15787       1.48397  0.40000000000000E+11
     0.15787       1.49187  0.40000000000000E+11
     0.15787       1.49976  0.40000000000000E+11
     0.15787       1.50765  0.40000000000000E+11
     0.15787       1.51555  0.40000000000000E+11
     0.15787       1.52344  0.40000000000000E+11
     0.15787       1.53133  0.40000000000000E+11
     0.15787       1.53923  0.40000000000000E+11
     0.15787       1.54712  0.40000000000000E+11
     0.15787       1.55501  0.40000000000000E+11
     0.15787       1.56291  0.40000000000000E+11
     0.15787       1.57080  0.40000000000000E+11
     0.16576       0.00000  0.40000000000000E+11
     0.16576       0.00789  0.40000000000000E+11
     0.16576       0.01579  0.40000000000000E+11
     0.16576       0.02368  0.40000000000000E+11
     0.16576       0.03157  0.40000000000000E+11
     0.16576       0.03947  0.40000000000000E+11
     0.16576       0.04736  0.40000000000000E+11
     0.16576       0.05525  0.40000000000000E+11
     0.16576       0.06315  0.40000000000000E+11
     0.16576       0.07104  0.40000000000000E+11
     0.16576       0.07893  0.40000000000000E+11
     0.16576       0.08683  0.40000000000000E+11
     0.16576       0.09472  0.40000000000000E+11
     0.16576       0.10262  0.40000000000000E+11
     0.16576       0.11051  0.40000000000000E+11
     0.16576       0.11840  0.40000000000000E+11
     0.16576       0.12630  0.40000000000000E+11
     0.16576       0.13419  0.40000000000000E+11
     0.16576       0.14208  0.40000000000000E+11
     0.16576       0.14998  0.40000000000000E+11
     0.16576       0.15787  0.40000000000000E+11
     0.16576       0.16576  0.40000000000000E+11
     0.16576       0.17366  0.40000000000000E+11
     0.16576       0.18155  0.40000000000000E+11
     0.16576       0.18944  0.40000000000000E+11
     0.16576       0.19734  0.40000000000000E+11
     0.16576       0.20523  0.40000000000000E+11
     0.16576       0.21312  0.40000000000000E+11
     0.16576       0.22102  0.40000000000000E+11
     0.16576       0.22891  0.40000000000000E+11
     0.16576       0.23680  0.40000000000000E+11
     0.16576       0.24470  0.40000000000000E+11
     0.16576       0.25259  0.40000000000000E+11
     0.16576       0.26048  0.40000000000000E+11
     0.16576       0.26838  0.40000000000000E+11
     0.16576       0.27627  0.40000000000000E+11
     0.16576       0.28416  0.40000000000000E+11
     0.16576       0.29206  0.40000000000000E+11
     0.16576       0.29995  0.30836143272639E+03
     0.16576       0.30785  0.40000000000000E+11
     0.16576       0.31574  0.40000000000000E+11
     0.16576       0.32363  0.40000000000000E+11
     0.16576       0.33153  0.40000000000000E+11
     0.16576       0.33942  0.40000000000000E+11
     0.16576       0.34731  0.40000000000000E+11
     0.16576       0.35521  0.40000000000000E+11
     0.16576       0.36310  0.40000000000000E+11
     0.16576       0.37099  0.40000000000000E+11
     0.16576       0.37889  0.40000000000000E+11
     0.16576       0.38678  0.40000000000000E+11
     0.16576       0.39467  0.40000000000000E+11
     0.16576       0.40257  0.40000000000000E+11
     0.16576       0.41046  0.40000000000000E+11
     0.16576       0.41835  0.40000000000000E+11
     0.16576       0.42625  0.40000000000000E+11
     0.16576       0.43414  0.40000000000000E+11
     0.16576       0.44203  0.40000000000000E+11
     0.16576       0.44993  0.40000000000000E+11
     0.16576       0.45782  0.40000000000000E+11
     0.16576       0.46571  0.40000000000000E+11
     0.16576       0.47361  0.40000000000000E+11
     0.16576       0.48150  0.40000000000000E+11
     0.16576       0.48939  0.40000000000000E+11
     0.16576       0.49729  0.40000000000000E+11
     0.16576       0.50518  0.40000000000000E+11
     0.16576       0.51308  0.40000000000000E+11
     0.16576       0.52097  0.40000000000000E+11
     0.16576       0.52886  0.40000000000000E+11
     0.16576       0.53676  0.40000000000000E+11
     0.16576       0.54465  0.40000000000000E+11
     0.16576       0.55254  0.40000000000000E+11
     0.16576       0.56044  0.40000000000000E+11
     0.16576       0.56833  0.16752505042862E+02
     0.16576       0.57622  0.14996650405738E+02
     0.16576       0.58412  0.13415544364092E+02
     0.16576       0.59201  0.12018147976274E+02
     0.16576       0.59990  0.10802466155834E+02
     0.16576       0.60780  0.97595680242327E+01
     0.16576       0.61569  0.88765299954478E+01
     0.16576       0.62358  0.81385089340536E+01
     0.16576       0.63148  0.75301431964075E+01
     0.16576       0.63937  0.70364520033344E+01
     0.16576       0.64726  0.66433715110731E+01
     0.16576       0.65516  0.63380355808538E+01
     0.16576       0.66305  0.61088832469687E+01
     0.16576       0.67094  0.59456538947980E+01
     0.16576       0.67884  0.58393148625407E+01
     0.16576       0.68673  0.57819538571682E+01
     0.16576       0.69463  0.57666594145709E+01
     0.16576       0.70252  0.57874058738066E+01
     0.16576       0.71041  0.58389543269594E+01
     0.16576       0.71831  0.59167772361977E+01
     0.16576       0.72620  0.60170115034266E+01
     0.16576       0.73409  0.61364424916353E+01
     0.16576       0.74199  0.62725197039740E+01
     0.16576       0.74988  0.64234034973971E+01
     0.16576       0.75777  0.65880413852722E+01
     0.16576       0.76567  0.67662722531634E+01
     0.16576       0.77356  0.69589572715983E+01
     0.16576       0.78145  0.71681375200263E+01
     0.16576       0.78935  0.73972203796848E+01
     0.16576       0.79724  0.76511995987815E+01
     0.16576       0.80513  0.79369175101285E+01
     0.16576       0.81303  0.82633820544681E+01
     0.16576       0.82092  0.86421558287568E+01
     0.16576       0.82881  0.90878390493254E+01
     0.16576       0.83671  0.96186726831599E+01
     0.16576       0.84460  0.10257291440233E+02
     0.16576       0.85249  0.11031657860677E+02
     0.16576       0.86039  0.11976206754738E+02
     0.16576       0.86828  0.13133220989463E+02
     0.16576       0.87617  0.14554440225790E+02
     0.16576       0.88407  0.16302865150860E+02
     0.16576       0.89196  0.18454645809161E+02
     0.16576       0.89986  0.21100806459867E+02
     0.16576       0.90775  0.24348311211317E+02
     0.16576       0.91564  0.28319522592650E+02
     0.16576       0.92354  0.33148276344669E+02
     0.16576       0.93143  0.38969258008883E+02
     0.16576       0.93932  0.40000000000000E+11
     0.16576       0.94722  0.40000000000000E+11
     0.16576       0.95511  0.40000000000000E+11
     0.16576       0.96300  0.40000000000000E+11
     0.16576       0.97090  0.40000000000000E+11
     0.16576       0.97879  0.40000000000000E+11
     0.16576       0.98668  0.40000000000000E+11
     0.16576       0.99458  0.40000000000000E+11
     0.16576       1.00247  0.40000000000000E+11
     0.16576       1.01036  0.40000000000000E+11
     0.16576       1.01826  0.40000000000000E+11
     0.16576       1.02615  0.40000000000000E+11
     0.16576       1.03404  0.40000000000000E+11
     0.16576       1.04194  0.40000000000000E+11
     0.16576       1.04983  0.40000000000000E+11
     0.16576       1.05772  0.40000000000000E+11
     0.16576       1.06562  0.40000000000000E+11
     0.16576       1.07351  0.40000000000000E+11
     0.16576       1.08141  0.40000000000000E+11
     0.16576       1.08930  0.40000000000000E+11
     0.16576       1.09719  0.40000000000000E+11
     0.16576       1.10509  0.40000000000000E+11
     0.16576       1.11298  0.40000000000000E+11
     0.16576       1.12087  0.40000000000000E+11
     0.16576       1.12877  0.40000000000000E+11
     0.16576       1.13666  0.40000000000000E+11
     0.16576       1.14455  0.40000000000000E+11
     0.16576       1.15245  0.40000000000000E+11
     0.16576       1.16034  0.40000000000000E+11
     0.16576       1.16823  0.40000000000000E+11
     0.16576       1.17613  0.40000000000000E+11
     0.16576       1.18402  0.40000000000000E+11
     0.16576       1.19191  0.40000000000000E+11
     0.16576       1.19981  0.40000000000000E+11
     0.16576       1.20770  0.40000000000000E+11
     0.16576       1.21559  0.40000000000000E+11
     0.16576       1.22349  0.40000000000000E+11
     0.16576       1.23138  0.40000000000000E+11
     0.16576       1.23927  0.40000000000000E+11
     0.16576       1.24717  0.40000000000000E+11
     0.16576       1.25506  0.40000000000000E+11
     0.16576       1.26295  0.40000000000000E+11
     0.16576       1.27085  0.40000000000000E+11
     0.16576       1.27874  0.40000000000000E+11
     0.16576       1.28664  0.40000000000000E+11
     0.16576       1.29453  0.40000000000000E+11
     0.16576       1.30242  0.40000000000000E+11
     0.16576       1.31032  0.40000000000000E+11
     0.16576       1.31821  0.40000000000000E+11
     0.16576       1.32610  0.40000000000000E+11
     0.16576       1.33400  0.40000000000000E+11
     0.16576       1.34189  0.40000000000000E+11
     0.16576       1.34978  0.40000000000000E+11
     0.16576       1.35768  0.40000000000000E+11
     0.16576       1.36557  0.40000000000000E+11
     0.16576       1.37346  0.40000000000000E+11
     0.16576       1.38136  0.40000000000000E+11
     0.16576       1.38925  0.40000000000000E+11
     0.16576       1.39714  0.40000000000000E+11
     0.16576       1.40504  0.40000000000000E+11
     0.16576       1.41293  0.40000000000000E+11
     0.16576       1.42082  0.40000000000000E+11
     0.16576       1.42872  0.40000000000000E+11
     0.16576       1.43661  0.40000000000000E+11
     0.16576       1.44450  0.40000000000000E+11
     0.16576       1.45240  0.40000000000000E+11
     0.16576       1.46029  0.40000000000000E+11
     0.16576       1.46818  0.40000000000000E+11
     0.16576       1.47608  0.40000000000000E+11
     0.16576       1.48397  0.40000000000000E+11
     0.16576       1.49187  0.40000000000000E+11
     0.16576       1.49976  0.40000000000000E+11
     0.16576       1.50765  0.40000000000000E+11
     0.16576       1.51555  0.40000000000000E+11
     0.16576       1.52344  0.40000000000000E+11
     0.16576       1.53133  0.40000000000000E+11
     0.16576       1.53923  0.40000000000000E+11
     0.16576       1.54712  0.40000000000000E+11
     0.16576       1.55501  0.40000000000000E+11
     0.16576       1.56291  0.40000000000000E+11
     0.16576       1.57080  0.40000000000000E+11
     0.17366       0.00000  0.40000000000000E+11
     0.17366       0.00789  0.40000000000000E+11
     0.17366       0.01579  0.40000000000000E+11
     0.17366       0.02368  0.40000000000000E+11
     0.17366       0.03157  0.40000000000000E+11
     0.17366       0.03947  0.40000000000000E+11
     0.17366       0.04736  0.40000000000000E+11
     0.17366       0.05525  0.40000000000000E+11
     0.17366       0.06315  0.40000000000000E+11
     0.17366       0.07104  0.40000000000000E+11
     0.17366       0.07893  0.40000000000000E+11
     0.17366       0.08683  0.40000000000000E+11
     0.17366       0.09472  0.40000000000000E+11
     0.17366       0.10262  0.40000000000000E+11
     0.17366       0.11051  0.40000000000000E+11
     0.17366       0.11840  0.40000000000000E+11
     0.17366       0.12630  0.40000000000000E+11
     0.17366       0.13419  0.40000000000000E+11
     0.17366       0.14208  0.40000000000000E+11
     0.17366       0.14998  0.40000000000000E+11
     0.17366       0.15787  0.40000000000000E+11
     0.17366       0.16576  0.40000000000000E+11
     0.17366       0.17366  0.40000000000000E+11
     0.17366       0.18155  0.40000000000000E+11
     0.17366       0.18944  0.40000000000000E+11
     0.17366       0.19734  0.40000000000000E+11
     0.17366       0.20523  0.40000000000000E+11
     0.17366       0.21312  0.40000000000000E+11
     0.17366       0.22102  0.40000000000000E+11
     0.17366       0.22891  0.40000000000000E+11
     0.17366       0.23680  0.40000000000000E+11
     0.17366       0.24470  0.40000000000000E+11
     0.17366       0.25259  0.40000000000000E+11
     0.17366       0.26048  0.40000000000000E+11
     0.17366       0.26838  0.40000000000000E+11
     0.17366       0.27627  0.40000000000000E+11
     0.17366       0.28416  0.34619193516874E+03
     0.17366       0.29206  0.31111538042144E+03
     0.17366       0.29995  0.40000000000000E+11
     0.17366       0.30785  0.40000000000000E+11
     0.17366       0.31574  0.40000000000000E+11
     0.17366       0.32363  0.40000000000000E+11
     0.17366       0.33153  0.40000000000000E+11
     0.17366       0.33942  0.40000000000000E+11
     0.17366       0.34731  0.40000000000000E+11
     0.17366       0.35521  0.40000000000000E+11
     0.17366       0.36310  0.40000000000000E+11
     0.17366       0.37099  0.40000000000000E+11
     0.17366       0.37889  0.40000000000000E+11
     0.17366       0.38678  0.40000000000000E+11
     0.17366       0.39467  0.40000000000000E+11
     0.17366       0.40257  0.40000000000000E+11
     0.17366       0.41046  0.40000000000000E+11
     0.17366       0.41835  0.40000000000000E+11
     0.17366       0.42625  0.40000000000000E+11
     0.17366       0.43414  0.40000000000000E+11
     0.17366       0.44203  0.40000000000000E+11
     0.17366       0.44993  0.40000000000000E+11
     0.17366       0.45782  0.40000000000000E+11
     0.17366       0.46571  0.40000000000000E+11
     0.17366       0.47361  0.40000000000000E+11
     0.17366       0.48150  0.40000000000000E+11
     0.17366       0.48939  0.40000000000000E+11
     0.17366       0.49729  0.40000000000000E+11
     0.17366       0.50518  0.40000000000000E+11
     0.17366       0.51308  0.40000000000000E+11
     0.17366       0.52097  0.40000000000000E+11
     0.17366       0.52886  0.40000000000000E+11
     0.17366       0.53676  0.40000000000000E+11
     0.17366       0.54465  0.40000000000000E+11
     0.17366       0.55254  0.40000000000000E+11
     0.17366       0.56044  0.16453742995741E+02
     0.17366       0.56833  0.14715163026150E+02
     0.17366       0.57622  0.13154635456601E+02
     0.17366       0.58412  0.11778402068670E+02
     0.17366       0.59201  0.10582643896594E+02
     0.17366       0.59990  0.95572653355919E+01
     0.17366       0.60780  0.86886483591089E+01
     0.17366       0.61569  0.79615813138772E+01
     0.17366       0.62358  0.73605536245011E+01
     0.17366       0.63148  0.68705795083467E+01
     0.17366       0.63937  0.64776821594799E+01
     0.17366       0.64726  0.61691404451548E+01
     0.17366       0.65516  0.59335752085631E+01
     0.17366       0.66305  0.57609322449734E+01
     0.17366       0.67094  0.56424035281090E+01
     0.17366       0.67884  0.55703165915474E+01
     0.17366       0.68673  0.55380133315929E+01
     0.17366       0.69463  0.55397331687848E+01
     0.17366       0.70252  0.55705108722213E+01
     0.17366       0.71041  0.56260959292190E+01
     0.17366       0.71831  0.57028977737734E+01
     0.17366       0.72620  0.57979592291687E+01
     0.17366       0.73409  0.59089590347536E+01
     0.17366       0.74199  0.60342432628382E+01
     0.17366       0.74988  0.61728848035142E+01
     0.17366       0.75777  0.63247699607831E+01
     0.17366       0.76567  0.64907116389422E+01
     0.17366       0.77356  0.66725896751086E+01
     0.17366       0.78145  0.68735206383856E+01
     0.17366       0.78935  0.70980618750705E+01
     0.17366       0.79724  0.73524576896846E+01
     0.17366       0.80513  0.76449392150818E+01
     0.17366       0.81303  0.79860935795121E+01
     0.17366       0.82092  0.83893221819990E+01
     0.17366       0.82881  0.88714118790107E+01
     0.17366       0.83671  0.94532461080957E+01
     0.17366       0.84460  0.10160684524444E+02
     0.17366       0.85249  0.11025638077829E+02
     0.17366       0.86039  0.12087358960030E+02
     0.17366       0.86828  0.13393946832067E+02
     0.17366       0.87617  0.15004035866507E+02
     0.17366       0.88407  0.16988556440105E+02
     0.17366       0.89196  0.19432333597222E+02
     0.17366       0.89986  0.22435041655553E+02
     0.17366       0.90775  0.26110587000684E+02
     0.17366       0.91564  0.30583160796188E+02
     0.17366       0.92354  0.35976641843497E+02
     0.17366       0.93143  0.40000000000000E+11
     0.17366       0.93932  0.40000000000000E+11
     0.17366       0.94722  0.40000000000000E+11
     0.17366       0.95511  0.40000000000000E+11
     0.17366       0.96300  0.40000000000000E+11
     0.17366       0.97090  0.40000000000000E+11
     0.17366       0.97879  0.40000000000000E+11
     0.17366       0.98668  0.40000000000000E+11
     0.17366       0.99458  0.40000000000000E+11
     0.17366       1.00247  0.40000000000000E+11
     0.17366       1.01036  0.40000000000000E+11
     0.17366       1.01826  0.40000000000000E+11
     0.17366       1.02615  0.40000000000000E+11
     0.17366       1.03404  0.40000000000000E+11
     0.17366       1.04194  0.40000000000000E+11
     0.17366       1.04983  0.40000000000000E+11
     0.17366       1.05772  0.40000000000000E+11
     0.17366       1.06562  0.40000000000000E+11
     0.17366       1.07351  0.40000000000000E+11
     0.17366       1.08141  0.40000000000000E+11
     0.17366       1.08930  0.40000000000000E+11
     0.17366       1.09719  0.40000000000000E+11
     0.17366       1.10509  0.40000000000000E+11
     0.17366       1.11298  0.40000000000000E+11
     0.17366       1.12087  0.40000000000000E+11
     0.17366       1.12877  0.40000000000000E+11
     0.17366       1.13666  0.40000000000000E+11
     0.17366       1.14455  0.40000000000000E+11
     0.17366       1.15245  0.40000000000000E+11
     0.17366       1.16034  0.40000000000000E+11
     0.17366       1.16823  0.40000000000000E+11
     0.17366       1.17613  0.40000000000000E+11
     0.17366       1.18402  0.40000000000000E+11
     0.17366       1.19191  0.40000000000000E+11
     0.17366       1.19981  0.40000000000000E+11
     0.17366       1.20770  0.40000000000000E+11
     0.17366       1.21559  0.40000000000000E+11
     0.17366       1.22349  0.40000000000000E+11
     0.17366       1.23138  0.40000000000000E+11
     0.17366       1.23927  0.40000000000000E+11
     0.17366       1.24717  0.40000000000000E+11
     0.17366       1.25506  0.40000000000000E+11
     0.17366       1.26295  0.40000000000000E+11
     0.17366       1.27085  0.40000000000000E+11
     0.17366       1.27874  0.40000000000000E+11
     0.17366       1.28664  0.40000000000000E+11
     0.17366       1.29453  0.40000000000000E+11
     0.17366       1.30242  0.40000000000000E+11
     0.17366       1.31032  0.40000000000000E+11
     0.17366       1.31821  0.40000000000000E+11
     0.17366       1.32610  0.40000000000000E+11
     0.17366       1.33400  0.40000000000000E+11
     0.17366       1.34189  0.40000000000000E+11
     0.17366       1.34978  0.40000000000000E+11
     0.17366       1.35768  0.40000000000000E+11
     0.17366       1.36557  0.40000000000000E+11
     0.17366       1.37346  0.40000000000000E+11
     0.17366       1.38136  0.40000000000000E+11
     0.17366       1.38925  0.40000000000000E+11
     0.17366       1.39714  0.40000000000000E+11
     0.17366       1.40504  0.40000000000000E+11
     0.17366       1.41293  0.40000000000000E+11
     0.17366       1.42082  0.40000000000000E+11
     0.17366       1.42872  0.40000000000000E+11
     0.17366       1.43661  0.40000000000000E+11
     0.17366       1.44450  0.40000000000000E+11
     0.17366       1.45240  0.40000000000000E+11
     0.17366       1.46029  0.40000000000000E+11
     0.17366       1.46818  0.40000000000000E+11
     0.17366       1.47608  0.40000000000000E+11
     0.17366       1.48397  0.40000000000000E+11
     0.17366       1.49187  0.40000000000000E+11
     0.17366       1.49976  0.40000000000000E+11
     0.17366       1.50765  0.40000000000000E+11
     0.17366       1.51555  0.40000000000000E+11
     0.17366       1.52344  0.40000000000000E+11
     0.17366       1.53133  0.40000000000000E+11
     0.17366       1.53923  0.40000000000000E+11
     0.17366       1.54712  0.40000000000000E+11
     0.17366       1.55501  0.40000000000000E+11
     0.17366       1.56291  0.40000000000000E+11
     0.17366       1.57080  0.40000000000000E+11
     0.18155       0.00000  0.40000000000000E+11
     0.18155       0.00789  0.40000000000000E+11
     0.18155       0.01579  0.40000000000000E+11
     0.18155       0.02368  0.40000000000000E+11
     0.18155       0.03157  0.40000000000000E+11
     0.18155       0.03947  0.40000000000000E+11
     0.18155       0.04736  0.40000000000000E+11
     0.18155       0.05525  0.40000000000000E+11
     0.18155       0.06315  0.40000000000000E+11
     0.18155       0.07104  0.40000000000000E+11
     0.18155       0.07893  0.40000000000000E+11
     0.18155       0.08683  0.40000000000000E+11
     0.18155       0.09472  0.40000000000000E+11
     0.18155       0.10262  0.40000000000000E+11
     0.18155       0.11051  0.40000000000000E+11
     0.18155       0.11840  0.40000000000000E+11
     0.18155       0.12630  0.40000000000000E+11
     0.18155       0.13419  0.40000000000000E+11
     0.18155       0.14208  0.40000000000000E+11
     0.18155       0.14998  0.40000000000000E+11
     0.18155       0.15787  0.40000000000000E+11
     0.18155       0.16576  0.40000000000000E+11
     0.18155       0.17366  0.40000000000000E+11
     0.18155       0.18155  0.40000000000000E+11
     0.18155       0.18944  0.40000000000000E+11
     0.18155       0.19734  0.40000000000000E+11
     0.18155       0.20523  0.40000000000000E+11
     0.18155       0.21312  0.40000000000000E+11
     0.18155       0.22102  0.40000000000000E+11
     0.18155       0.22891  0.40000000000000E+11
     0.18155       0.23680  0.40000000000000E+11
     0.18155       0.24470  0.40000000000000E+11
     0.18155       0.25259  0.40000000000000E+11
     0.18155       0.26048  0.40000000000000E+11
     0.18155       0.26838  0.40000000000000E+11
     0.18155       0.27627  0.34880317287663E+03
     0.18155       0.28416  0.31343725339674E+03
     0.18155       0.29206  0.40000000000000E+11
     0.18155       0.29995  0.40000000000000E+11
     0.18155       0.30785  0.40000000000000E+11
     0.18155       0.31574  0.40000000000000E+11
     0.18155       0.32363  0.40000000000000E+11
     0.18155       0.33153  0.40000000000000E+11
     0.18155       0.33942  0.40000000000000E+11
     0.18155       0.34731  0.40000000000000E+11
     0.18155       0.35521  0.40000000000000E+11
     0.18155       0.36310  0.40000000000000E+11
     0.18155       0.37099  0.40000000000000E+11
     0.18155       0.37889  0.40000000000000E+11
     0.18155       0.38678  0.40000000000000E+11
     0.18155       0.39467  0.40000000000000E+11
     0.18155       0.40257  0.40000000000000E+11
     0.18155       0.41046  0.40000000000000E+11
     0.18155       0.41835  0.40000000000000E+11
     0.18155       0.42625  0.40000000000000E+11
     0.18155       0.43414  0.40000000000000E+11
     0.18155       0.44203  0.40000000000000E+11
     0.18155       0.44993  0.40000000000000E+11
     0.18155       0.45782  0.40000000000000E+11
     0.18155       0.46571  0.40000000000000E+11
     0.18155       0.47361  0.40000000000000E+11
     0.18155       0.48150  0.40000000000000E+11
     0.18155       0.48939  0.40000000000000E+11
     0.18155       0.49729  0.40000000000000E+11
     0.18155       0.50518  0.40000000000000E+11
     0.18155       0.51308  0.40000000000000E+11
     0.18155       0.52097  0.40000000000000E+11
     0.18155       0.52886  0.40000000000000E+11
     0.18155       0.53676  0.40000000000000E+11
     0.18155       0.54465  0.40000000000000E+11
     0.18155       0.55254  0.16137359952998E+02
     0.18155       0.56044  0.14420204930953E+02
     0.18155       0.56833  0.12884008106404E+02
     0.18155       0.57622  0.11532306293290E+02
     0.18155       0.58412  0.10359509590054E+02
     0.18155       0.59201  0.93544272083290E+01
     0.18155       0.59990  0.85028201436329E+01
     0.18155       0.60780  0.77891786458230E+01
     0.18155       0.61569  0.71979069869624E+01
     0.18155       0.62358  0.67140698021140E+01
     0.18155       0.63148  0.63238236592705E+01
     0.18155       0.63937  0.60146294302975E+01
     0.18155       0.64726  0.57753173803399E+01
     0.18155       0.65516  0.55960579849578E+01
     0.18155       0.66305  0.54682769003300E+01
     0.18155       0.67094  0.53845415506866E+01
     0.18155       0.67884  0.53384387122056E+01
     0.18155       0.68673  0.53244565822266E+01
     0.18155       0.69463  0.53378805534707E+01
     0.18155       0.70252  0.53747088108165E+01
     0.18155       0.71041  0.54315915940511E+01
     0.18155       0.71831  0.55057962896371E+01
     0.18155       0.72620  0.55951992854214E+01
     0.18155       0.73409  0.56983046786263E+01
     0.18155       0.74199  0.58142894637202E+01
     0.18155       0.74988  0.59430747785811E+01
     0.18155       0.75777  0.60854232124465E+01
     0.18155       0.76567  0.62430631378113E+01
     0.18155       0.77356  0.64188425666174E+01
     0.18155       0.78145  0.66169171663287E+01
     0.18155       0.78935  0.68429797828247E+01
     0.18155       0.79724  0.71045420368767E+01
     0.18155       0.80513  0.74112821656215E+01
     0.18155       0.81303  0.77754770724682E+01
     0.18155       0.82092  0.82125402202918E+01
     0.18155       0.82881  0.87416900609085E+01
     0.18155       0.83671  0.93867753196094E+01
     0.18155       0.84460  0.10177282239247E+02
     0.18155       0.85249  0.11149542361478E+02
     0.18155       0.86039  0.12348143183193E+02
     0.18155       0.86828  0.13827510174103E+02
     0.18155       0.87617  0.15653562871957E+02
     0.18155       0.88407  0.17905223907028E+02
     0.18155       0.89196  0.20675329281730E+02
     0.18155       0.89986  0.24070059381844E+02
     0.18155       0.90775  0.28205206399719E+02
     0.18155       0.91564  0.33196066489263E+02
     0.18155       0.92354  0.39134786908663E+02
     0.18155       0.93143  0.40000000000000E+11
     0.18155       0.93932  0.40000000000000E+11
     0.18155       0.94722  0.40000000000000E+11
     0.18155       0.95511  0.40000000000000E+11
     0.18155       0.96300  0.40000000000000E+11
     0.18155       0.97090  0.40000000000000E+11
     0.18155       0.97879  0.40000000000000E+11
     0.18155       0.98668  0.40000000000000E+11
     0.18155       0.99458  0.40000000000000E+11
     0.18155       1.00247  0.40000000000000E+11
     0.18155       1.01036  0.40000000000000E+11
     0.18155       1.01826  0.40000000000000E+11
     0.18155       1.02615  0.40000000000000E+11
     0.18155       1.03404  0.40000000000000E+11
     0.18155       1.04194  0.40000000000000E+11
     0.18155       1.04983  0.40000000000000E+11
     0.18155       1.05772  0.40000000000000E+11
     0.18155       1.06562  0.40000000000000E+11
     0.18155       1.07351  0.40000000000000E+11
     0.18155       1.08141  0.40000000000000E+11
     0.18155       1.08930  0.40000000000000E+11
     0.18155       1.09719  0.40000000000000E+11
     0.18155       1.10509  0.40000000000000E+11
     0.18155       1.11298  0.40000000000000E+11
     0.18155       1.12087  0.40000000000000E+11
     0.18155       1.12877  0.40000000000000E+11
     0.18155       1.13666  0.40000000000000E+11
     0.18155       1.14455  0.40000000000000E+11
     0.18155       1.15245  0.40000000000000E+11
     0.18155       1.16034  0.40000000000000E+11
     0.18155       1.16823  0.40000000000000E+11
     0.18155       1.17613  0.40000000000000E+11
     0.18155       1.18402  0.40000000000000E+11
     0.18155       1.19191  0.40000000000000E+11
     0.18155       1.19981  0.40000000000000E+11
     0.18155       1.20770  0.40000000000000E+11
     0.18155       1.21559  0.40000000000000E+11
     0.18155       1.22349  0.40000000000000E+11
     0.18155       1.23138  0.40000000000000E+11
     0.18155       1.23927  0.40000000000000E+11
     0.18155       1.24717  0.40000000000000E+11
     0.18155       1.25506  0.40000000000000E+11
     0.18155       1.26295  0.40000000000000E+11
     0.18155       1.27085  0.40000000000000E+11
     0.18155       1.27874  0.40000000000000E+11
     0.18155       1.28664  0.40000000000000E+11
     0.18155       1.29453  0.40000000000000E+11
     0.18155       1.30242  0.40000000000000E+11
     0.18155       1.31032  0.40000000000000E+11
     0.18155       1.31821  0.40000000000000E+11
     0.18155       1.32610  0.40000000000000E+11
     0.18155       1.33400  0.40000000000000E+11
     0.18155       1.34189  0.40000000000000E+11
     0.18155       1.34978  0.40000000000000E+11
     0.18155       1.35768  0.40000000000000E+11
     0.18155       1.36557  0.40000000000000E+11
     0.18155       1.37346  0.40000000000000E+11
     0.18155       1.38136  0.40000000000000E+11
     0.18155       1.38925  0.40000000000000E+11
     0.18155       1.39714  0.40000000000000E+11
     0.18155       1.40504  0.40000000000000E+11
     0.18155       1.41293  0.40000000000000E+11
     0.18155       1.42082  0.40000000000000E+11
     0.18155       1.42872  0.40000000000000E+11
     0.18155       1.43661  0.40000000000000E+11
     0.18155       1.44450  0.40000000000000E+11
     0.18155       1.45240  0.40000000000000E+11
     0.18155       1.46029  0.40000000000000E+11
     0.18155       1.46818  0.40000000000000E+11
     0.18155       1.47608  0.40000000000000E+11
     0.18155       1.48397  0.40000000000000E+11
     0.18155       1.49187  0.40000000000000E+11
     0.18155       1.49976  0.40000000000000E+11
     0.18155       1.50765  0.40000000000000E+11
     0.18155       1.51555  0.40000000000000E+11
     0.18155       1.52344  0.40000000000000E+11
     0.18155       1.53133  0.40000000000000E+11
     0.18155       1.53923  0.40000000000000E+11
     0.18155       1.54712  0.40000000000000E+11
     0.18155       1.55501  0.40000000000000E+11
     0.18155       1.56291  0.40000000000000E+11
     0.18155       1.57080  0.40000000000000E+11
     0.18944       0.00000  0.40000000000000E+11
     0.18944       0.00789  0.40000000000000E+11
     0.18944       0.01579  0.40000000000000E+11
     0.18944       0.02368  0.40000000000000E+11
     0.18944       0.03157  0.40000000000000E+11
     0.18944       0.03947  0.40000000000000E+11
     0.18944       0.04736  0.40000000000000E+11
     0.18944       0.05525  0.40000000000000E+11
     0.18944       0.06315  0.40000000000000E+11
     0.18944       0.07104  0.40000000000000E+11
     0.18944       0.07893  0.40000000000000E+11
     0.18944       0.08683  0.40000000000000E+11
     0.18944       0.09472  0.40000000000000E+11
     0.18944       0.10262  0.40000000000000E+11
     0.18944       0.11051  0.40000000000000E+11
     0.18944       0.11840  0.40000000000000E+11
     0.18944       0.12630  0.40000000000000E+11
     0.18944       0.13419  0.40000000000000E+11
     0.18944       0.14208  0.40000000000000E+11
     0.18944       0.14998  0.40000000000000E+11
     0.18944       0.15787  0.40000000000000E+11
     0.18944       0.16576  0.40000000000000E+11
     0.18944       0.17366  0.40000000000000E+11
     0.18944       0.18155  0.40000000000000E+11
     0.18944       0.18944  0.40000000000000E+11
     0.18944       0.19734  0.40000000000000E+11
     0.18944       0.20523  0.40000000000000E+11
     0.18944       0.21312  0.40000000000000E+11
     0.18944       0.22102  0.40000000000000E+11
     0.18944       0.22891  0.40000000000000E+11
     0.18944       0.23680  0.40000000000000E+11
     0.18944       0.24470  0.40000000000000E+11
     0.18944       0.25259  0.40000000000000E+11
     0.18944       0.26048  0.40000000000000E+11
     0.18944       0.26838  0.35092933944811E+03
     0.18944       0.27627  0.31533354420743E+03
     0.18944       0.28416  0.40000000000000E+11
     0.18944       0.29206  0.40000000000000E+11
     0.18944       0.29995  0.40000000000000E+11
     0.18944       0.30785  0.40000000000000E+11
     0.18944       0.31574  0.40000000000000E+11
     0.18944       0.32363  0.40000000000000E+11
     0.18944       0.33153  0.40000000000000E+11
     0.18944       0.33942  0.40000000000000E+11
     0.18944       0.34731  0.40000000000000E+11
     0.18944       0.35521  0.40000000000000E+11
     0.18944       0.36310  0.40000000000000E+11
     0.18944       0.37099  0.40000000000000E+11
     0.18944       0.37889  0.40000000000000E+11
     0.18944       0.38678  0.40000000000000E+11
     0.18944       0.39467  0.40000000000000E+11
     0.18944       0.40257  0.40000000000000E+11
     0.18944       0.41046  0.40000000000000E+11
     0.18944       0.41835  0.40000000000000E+11
     0.18944       0.42625  0.40000000000000E+11
     0.18944       0.43414  0.40000000000000E+11
     0.18944       0.44203  0.40000000000000E+11
     0.18944       0.44993  0.40000000000000E+11
     0.18944       0.45782  0.40000000000000E+11
     0.18944       0.46571  0.40000000000000E+11
     0.18944       0.47361  0.40000000000000E+11
     0.18944       0.48150  0.40000000000000E+11
     0.18944       0.48939  0.40000000000000E+11
     0.18944       0.49729  0.40000000000000E+11
     0.18944       0.50518  0.40000000000000E+11
     0.18944       0.51308  0.40000000000000E+11
     0.18944       0.52097  0.40000000000000E+11
     0.18944       0.52886  0.40000000000000E+11
     0.18944       0.53676  0.17668241261321E+02
     0.18944       0.54465  0.15806344363696E+02
     0.18944       0.55254  0.14114433816178E+02
     0.18944       0.56044  0.12605918475788E+02
     0.18944       0.56833  0.11281691924165E+02
     0.18944       0.57622  0.10134472330982E+02
     0.18944       0.58412  0.91520556839008E+01
     0.18944       0.59201  0.83196594639840E+01
     0.18944       0.59990  0.76215453065970E+01
     0.18944       0.60780  0.70420925099035E+01
     0.18944       0.61569  0.65664667627704E+01
     0.18944       0.62358  0.61809993280122E+01
     0.18944       0.63148  0.58733654520535E+01
     0.18944       0.63937  0.56326285919411E+01
     0.18944       0.64726  0.54491993709068E+01
     0.18944       0.65516  0.53147445628359E+01
     0.18944       0.66305  0.52220711939729E+01
     0.18944       0.67094  0.51650033366199E+01
     0.18944       0.67884  0.51382637199376E+01
     0.18944       0.68673  0.51373683652823E+01
     0.18944       0.69463  0.51585396461482E+01
     0.18944       0.70252  0.51986411585885E+01
     0.18944       0.71041  0.52551363437305E+01
     0.18944       0.71831  0.53260717877987E+01
     0.18944       0.72620  0.54100854630064E+01
     0.18944       0.73409  0.55064398447896E+01
     0.18944       0.74199  0.56150798659595E+01
     0.18944       0.74988  0.57367160884723E+01
     0.18944       0.75777  0.58729343383618E+01
     0.18944       0.76567  0.60263344019191E+01
     0.18944       0.77356  0.62007022454880E+01
     0.18944       0.78145  0.64012225923540E+01
     0.18944       0.78935  0.66347415257270E+01
     0.18944       0.79724  0.69100919963800E+01
     0.18944       0.80513  0.72384985412457E+01
     0.18944       0.81303  0.76340809086793E+01
     0.18944       0.82092  0.81144792113799E+01
     0.18944       0.82881  0.87016249631676E+01
     0.18944       0.83671  0.94226816331846E+01
     0.18944       0.84460  0.10311172920484E+02
     0.18944       0.85249  0.11408302779580E+02
     0.18944       0.86039  0.12764441027529E+02
     0.18944       0.86828  0.14440688869269E+02
     0.18944       0.87617  0.16510325478625E+02
     0.18944       0.88407  0.19059724318367E+02
     0.18944       0.89196  0.22187929679993E+02
     0.18944       0.89986  0.26003332216331E+02
     0.18944       0.90775  0.30614443527591E+02
     0.18944       0.91564  0.36108962209048E+02
     0.18944       0.92354  0.40000000000000E+11
     0.18944       0.93143  0.40000000000000E+11
     0.18944       0.93932  0.40000000000000E+11
     0.18944       0.94722  0.40000000000000E+11
     0.18944       0.95511  0.40000000000000E+11
     0.18944       0.96300  0.40000000000000E+11
     0.18944       0.97090  0.40000000000000E+11
     0.18944       0.97879  0.40000000000000E+11
     0.18944       0.98668  0.40000000000000E+11
     0.18944       0.99458  0.40000000000000E+11
     0.18944       1.00247  0.40000000000000E+11
     0.18944       1.01036  0.40000000000000E+11
     0.18944       1.01826  0.40000000000000E+11
     0.18944       1.02615  0.40000000000000E+11
     0.18944       1.03404  0.40000000000000E+11
     0.18944       1.04194  0.40000000000000E+11
     0.18944       1.04983  0.40000000000000E+11
     0.18944       1.05772  0.40000000000000E+11
     0.18944       1.06562  0.40000000000000E+11
     0.18944       1.07351  0.40000000000000E+11
     0.18944       1.08141  0.40000000000000E+11
     0.18944       1.08930  0.40000000000000E+11
     0.18944       1.09719  0.40000000000000E+11
     0.18944       1.10509  0.40000000000000E+11
     0.18944       1.11298  0.40000000000000E+11
     0.18944       1.12087  0.40000000000000E+11
     0.18944       1.12877  0.40000000000000E+11
     0.18944       1.13666  0.40000000000000E+11
     0.18944       1.14455  0.40000000000000E+11
     0.18944       1.15245  0.40000000000000E+11
     0.18944       1.16034  0.40000000000000E+11
     0.18944       1.16823  0.40000000000000E+11
     0.18944       1.17613  0.40000000000000E+11
     0.18944       1.18402  0.40000000000000E+11
     0.18944       1.19191  0.40000000000000E+11
     0.18944       1.19981  0.40000000000000E+11
     0.18944       1.20770  0.40000000000000E+11
     0.18944       1.21559  0.40000000000000E+11
     0.18944       1.22349  0.40000000000000E+11
     0.18944       1.23138  0.40000000000000E+11
     0.18944       1.23927  0.40000000000000E+11
     0.18944       1.24717  0.40000000000000E+11
     0.18944       1.25506  0.40000000000000E+11
     0.18944       1.26295  0.40000000000000E+11
     0.18944       1.27085  0.40000000000000E+11
     0.18944       1.27874  0.40000000000000E+11
     0.18944       1.28664  0.40000000000000E+11
     0.18944       1.29453  0.40000000000000E+11
     0.18944       1.30242  0.40000000000000E+11
     0.18944       1.31032  0.40000000000000E+11
     0.18944       1.31821  0.40000000000000E+11
     0.18944       1.32610  0.40000000000000E+11
     0.18944       1.33400  0.40000000000000E+11
     0.18944       1.34189  0.40000000000000E+11
     0.18944       1.34978  0.40000000000000E+11
     0.18944       1.35768  0.40000000000000E+11
     0.18944       1.36557  0.40000000000000E+11
     0.18944       1.37346  0.40000000000000E+11
     0.18944       1.38136  0.40000000000000E+11
     0.18944       1.38925  0.40000000000000E+11
     0.18944       1.39714  0.40000000000000E+11
     0.18944       1.40504  0.40000000000000E+11
     0.18944       1.41293  0.40000000000000E+11
     0.18944       1.42082  0.40000000000000E+11
     0.18944       1.42872  0.40000000000000E+11
     0.18944       1.43661  0.40000000000000E+11
     0.18944       1.44450  0.40000000000000E+11
     0.18944       1.45240  0.40000000000000E+11
     0.18944       1.46029  0.40000000000000E+11
     0.18944       1.46818  0.40000000000000E+11
     0.18944       1.47608  0.40000000000000E+11
     0.18944       1.48397  0.40000000000000E+11
     0.18944       1.49187  0.40000000000000E+11
     0.18944       1.49976  0.40000000000000E+11
     0.18944       1.50765  0.40000000000000E+11
     0.18944       1.51555  0.40000000000000E+11
     0.18944       1.52344  0.40000000000000E+11
     0.18944       1.53133  0.40000000000000E+11
     0.18944       1.53923  0.40000000000000E+11
     0.18944       1.54712  0.40000000000000E+11
     0.18944       1.55501  0.40000000000000E+11
     0.18944       1.56291  0.40000000000000E+11
     0.18944       1.57080  0.40000000000000E+11
     0.19734       0.00000  0.40000000000000E+11
     0.19734       0.00789  0.40000000000000E+11
     0.19734       0.01579  0.40000000000000E+11
     0.19734       0.02368  0.40000000000000E+11
     0.19734       0.03157  0.40000000000000E+11
     0.19734       0.03947  0.40000000000000E+11
     0.19734       0.04736  0.40000000000000E+11
     0.19734       0.05525  0.40000000000000E+11
     0.19734       0.06315  0.40000000000000E+11
     0.19734       0.07104  0.40000000000000E+11
     0.19734       0.07893  0.40000000000000E+11
     0.19734       0.08683  0.40000000000000E+11
     0.19734       0.09472  0.40000000000000E+11
     0.19734       0.10262  0.40000000000000E+11
     0.19734       0.11051  0.40000000000000E+11
     0.19734       0.11840  0.40000000000000E+11
     0.19734       0.12630  0.40000000000000E+11
     0.19734       0.13419  0.40000000000000E+11
     0.19734       0.14208  0.40000000000000E+11
     0.19734       0.14998  0.40000000000000E+11
     0.19734       0.15787  0.40000000000000E+11
     0.19734       0.16576  0.40000000000000E+11
     0.19734       0.17366  0.40000000000000E+11
     0.19734       0.18155  0.40000000000000E+11
     0.19734       0.18944  0.40000000000000E+11
     0.19734       0.19734  0.40000000000000E+11
     0.19734       0.20523  0.40000000000000E+11
     0.19734       0.21312  0.40000000000000E+11
     0.19734       0.22102  0.40000000000000E+11
     0.19734       0.22891  0.40000000000000E+11
     0.19734       0.23680  0.40000000000000E+11
     0.19734       0.24470  0.40000000000000E+11
     0.19734       0.25259  0.39311477343533E+03
     0.19734       0.26048  0.35257112169379E+03
     0.19734       0.26838  0.31681246019924E+03
     0.19734       0.27627  0.40000000000000E+11
     0.19734       0.28416  0.40000000000000E+11
     0.19734       0.29206  0.40000000000000E+11
     0.19734       0.29995  0.40000000000000E+11
     0.19734       0.30785  0.40000000000000E+11
     0.19734       0.31574  0.40000000000000E+11
     0.19734       0.32363  0.40000000000000E+11
     0.19734       0.33153  0.40000000000000E+11
     0.19734       0.33942  0.40000000000000E+11
     0.19734       0.34731  0.40000000000000E+11
     0.19734       0.35521  0.40000000000000E+11
     0.19734       0.36310  0.40000000000000E+11
     0.19734       0.37099  0.40000000000000E+11
     0.19734       0.37889  0.40000000000000E+11
     0.19734       0.38678  0.40000000000000E+11
     0.19734       0.39467  0.40000000000000E+11
     0.19734       0.40257  0.40000000000000E+11
     0.19734       0.41046  0.40000000000000E+11
     0.19734       0.41835  0.40000000000000E+11
     0.19734       0.42625  0.40000000000000E+11
     0.19734       0.43414  0.40000000000000E+11
     0.19734       0.44203  0.40000000000000E+11
     0.19734       0.44993  0.40000000000000E+11
     0.19734       0.45782  0.40000000000000E+11
     0.19734       0.46571  0.40000000000000E+11
     0.19734       0.47361  0.40000000000000E+11
     0.19734       0.48150  0.40000000000000E+11
     0.19734       0.48939  0.40000000000000E+11
     0.19734       0.49729  0.40000000000000E+11
     0.19734       0.50518  0.40000000000000E+11
     0.19734       0.51308  0.40000000000000E+11
     0.19734       0.52097  0.40000000000000E+11
     0.19734       0.52886  0.17302729008620E+02
     0.19734       0.53676  0.15463735012549E+02
     0.19734       0.54465  0.13800498286442E+02
     0.19734       0.55254  0.12322579938678E+02
     0.19734       0.56044  0.11028331089033E+02
     0.19734       0.56833  0.99088771574044E+01
     0.19734       0.57622  0.89510912760688E+01
     0.19734       0.58412  0.81397262362863E+01
     0.19734       0.59201  0.74588819286256E+01
     0.19734       0.59990  0.68929682437523E+01
     0.19734       0.60780  0.64272972024722E+01
     0.19734       0.61569  0.60484107702617E+01
     0.19734       0.62358  0.57442261670149E+01
     0.19734       0.63148  0.55040598941426E+01
     0.19734       0.63937  0.53185753173589E+01
     0.19734       0.64726  0.51796860433746E+01
     0.19734       0.65516  0.50804378849398E+01
     0.19734       0.66305  0.50148852726725E+01
     0.19734       0.67094  0.49779729590422E+01
     0.19734       0.67884  0.49654302803170E+01
     0.19734       0.68673  0.49736827076627E+01
     0.19734       0.69463  0.49997836349915E+01
     0.19734       0.70252  0.50413681085903E+01
     0.19734       0.71041  0.50966293642119E+01
     0.19734       0.71831  0.51643185235288E+01
     0.19734       0.72620  0.52437675840799E+01
     0.19734       0.73409  0.53349359212922E+01
     0.19734       0.74199  0.54384809372211E+01
     0.19734       0.74988  0.55558542783267E+01
     0.19734       0.75777  0.56894262428392E+01
     0.19734       0.76567  0.58426426342944E+01
     0.19734       0.77356  0.60202203981927E+01
     0.19734       0.78145  0.62283908807107E+01
     0.19734       0.78935  0.64752024096335E+01
     0.19734       0.79724  0.67708969991098E+01
     0.19734       0.80513  0.71283791133967E+01
     0.19734       0.81303  0.75637972309260E+01
     0.19734       0.82092  0.80972608002447E+01
     0.19734       0.82881  0.87537149589853E+01
     0.19734       0.83671  0.95639910988910E+01
     0.19734       0.84460  0.10566039401908E+02
     0.19734       0.85249  0.11806323309010E+02
     0.19734       0.86039  0.13341303570495E+02
     0.19734       0.86828  0.15238839011424E+02
     0.19734       0.87617  0.17579141150375E+02
     0.19734       0.88407  0.20454561708204E+02
     0.19734       0.89196  0.23966812867616E+02
     0.19734       0.89986  0.28218914812184E+02
     0.19734       0.90775  0.33296607571646E+02
     0.19734       0.91564  0.40000000000000E+11
     0.19734       0.92354  0.40000000000000E+11
     0.19734       0.93143  0.40000000000000E+11
     0.19734       0.93932  0.40000000000000E+11
     0.19734       0.94722  0.40000000000000E+11
     0.19734       0.95511  0.40000000000000E+11
     0.19734       0.96300  0.40000000000000E+11
     0.19734       0.97090  0.40000000000000E+11
     0.19734       0.97879  0.40000000000000E+11
     0.19734       0.98668  0.40000000000000E+11
     0.19734       0.99458  0.40000000000000E+11
     0.19734       1.00247  0.40000000000000E+11
     0.19734       1.01036  0.40000000000000E+11
     0.19734       1.01826  0.40000000000000E+11
     0.19734       1.02615  0.40000000000000E+11
     0.19734       1.03404  0.40000000000000E+11
     0.19734       1.04194  0.40000000000000E+11
     0.19734       1.04983  0.40000000000000E+11
     0.19734       1.05772  0.40000000000000E+11
     0.19734       1.06562  0.40000000000000E+11
     0.19734       1.07351  0.40000000000000E+11
     0.19734       1.08141  0.40000000000000E+11
     0.19734       1.08930  0.40000000000000E+11
     0.19734       1.09719  0.40000000000000E+11
     0.19734       1.10509  0.40000000000000E+11
     0.19734       1.11298  0.40000000000000E+11
     0.19734       1.12087  0.40000000000000E+11
     0.19734       1.12877  0.40000000000000E+11
     0.19734       1.13666  0.40000000000000E+11
     0.19734       1.14455  0.40000000000000E+11
     0.19734       1.15245  0.40000000000000E+11
     0.19734       1.16034  0.40000000000000E+11
     0.19734       1.16823  0.40000000000000E+11
     0.19734       1.17613  0.40000000000000E+11
     0.19734       1.18402  0.40000000000000E+11
     0.19734       1.19191  0.40000000000000E+11
     0.19734       1.19981  0.40000000000000E+11
     0.19734       1.20770  0.40000000000000E+11
     0.19734       1.21559  0.40000000000000E+11
     0.19734       1.22349  0.40000000000000E+11
     0.19734       1.23138  0.40000000000000E+11
     0.19734       1.23927  0.40000000000000E+11
     0.19734       1.24717  0.40000000000000E+11
     0.19734       1.25506  0.40000000000000E+11
     0.19734       1.26295  0.40000000000000E+11
     0.19734       1.27085  0.40000000000000E+11
     0.19734       1.27874  0.40000000000000E+11
     0.19734       1.28664  0.40000000000000E+11
     0.19734       1.29453  0.40000000000000E+11
     0.19734       1.30242  0.40000000000000E+11
     0.19734       1.31032  0.40000000000000E+11
     0.19734       1.31821  0.40000000000000E+11
     0.19734       1.32610  0.40000000000000E+11
     0.19734       1.33400  0.40000000000000E+11
     0.19734       1.34189  0.40000000000000E+11
     0.19734       1.34978  0.40000000000000E+11
     0.19734       1.35768  0.40000000000000E+11
     0.19734       1.36557  0.40000000000000E+11
     0.19734       1.37346  0.40000000000000E+11
     0.19734       1.38136  0.40000000000000E+11
     0.19734       1.38925  0.40000000000000E+11
     0.19734       1.39714  0.40000000000000E+11
     0.19734       1.40504  0.40000000000000E+11
     0.19734       1.41293  0.40000000000000E+11
     0.19734       1.42082  0.40000000000000E+11
     0.19734       1.42872  0.40000000000000E+11
     0.19734       1.43661  0.40000000000000E+11
     0.19734       1.44450  0.40000000000000E+11
     0.19734       1.45240  0.40000000000000E+11
     0.19734       1.46029  0.40000000000000E+11
     0.19734       1.46818  0.40000000000000E+11
     0.19734       1.47608  0.40000000000000E+11
     0.19734       1.48397  0.40000000000000E+11
     0.19734       1.49187  0.40000000000000E+11
     0.19734       1.49976  0.40000000000000E+11
     0.19734       1.50765  0.40000000000000E+11
     0.19734       1.51555  0.40000000000000E+11
     0.19734       1.52344  0.40000000000000E+11
     0.19734       1.53133  0.40000000000000E+11
     0.19734       1.53923  0.40000000000000E+11
     0.19734       1.54712  0.40000000000000E+11
     0.19734       1.55501  0.40000000000000E+11
     0.19734       1.56291  0.40000000000000E+11
     0.19734       1.57080  0.40000000000000E+11
     0.20523       0.00000  0.40000000000000E+11
     0.20523       0.00789  0.40000000000000E+11
     0.20523       0.01579  0.40000000000000E+11
     0.20523       0.02368  0.40000000000000E+11
     0.20523       0.03157  0.40000000000000E+11
     0.20523       0.03947  0.40000000000000E+11
     0.20523       0.04736  0.40000000000000E+11
     0.20523       0.05525  0.40000000000000E+11
     0.20523       0.06315  0.40000000000000E+11
     0.20523       0.07104  0.40000000000000E+11
     0.20523       0.07893  0.40000000000000E+11
     0.20523       0.08683  0.40000000000000E+11
     0.20523       0.09472  0.40000000000000E+11
     0.20523       0.10262  0.40000000000000E+11
     0.20523       0.11051  0.40000000000000E+11
     0.20523       0.11840  0.40000000000000E+11
     0.20523       0.12630  0.40000000000000E+11
     0.20523       0.13419  0.40000000000000E+11
     0.20523       0.14208  0.40000000000000E+11
     0.20523       0.14998  0.40000000000000E+11
     0.20523       0.15787  0.40000000000000E+11
     0.20523       0.16576  0.40000000000000E+11
     0.20523       0.17366  0.40000000000000E+11
     0.20523       0.18155  0.40000000000000E+11
     0.20523       0.18944  0.40000000000000E+11
     0.20523       0.19734  0.40000000000000E+11
     0.20523       0.20523  0.40000000000000E+11
     0.20523       0.21312  0.40000000000000E+11
     0.20523       0.22102  0.40000000000000E+11
     0.20523       0.22891  0.40000000000000E+11
     0.20523       0.23680  0.44047683307280E+03
     0.20523       0.24470  0.39429559796108E+03
     0.20523       0.25259  0.35373095304123E+03
     0.20523       0.26048  0.31788313409151E+03
     0.20523       0.26838  0.40000000000000E+11
     0.20523       0.27627  0.40000000000000E+11
     0.20523       0.28416  0.40000000000000E+11
     0.20523       0.29206  0.40000000000000E+11
     0.20523       0.29995  0.40000000000000E+11
     0.20523       0.30785  0.40000000000000E+11
     0.20523       0.31574  0.40000000000000E+11
     0.20523       0.32363  0.40000000000000E+11
     0.20523       0.33153  0.40000000000000E+11
     0.20523       0.33942  0.40000000000000E+11
     0.20523       0.34731  0.40000000000000E+11
     0.20523       0.35521  0.40000000000000E+11
     0.20523       0.36310  0.40000000000000E+11
     0.20523       0.37099  0.40000000000000E+11
     0.20523       0.37889  0.40000000000000E+11
     0.20523       0.38678  0.40000000000000E+11
     0.20523       0.39467  0.40000000000000E+11
     0.20523       0.40257  0.40000000000000E+11
     0.20523       0.41046  0.40000000000000E+11
     0.20523       0.41835  0.40000000000000E+11
     0.20523       0.42625  0.40000000000000E+11
     0.20523       0.43414  0.40000000000000E+11
     0.20523       0.44203  0.40000000000000E+11
     0.20523       0.44993  0.40000000000000E+11
     0.20523       0.45782  0.40000000000000E+11
     0.20523       0.46571  0.40000000000000E+11
     0.20523       0.47361  0.40000000000000E+11
     0.20523       0.48150  0.40000000000000E+11
     0.20523       0.48939  0.40000000000000E+11
     0.20523       0.49729  0.40000000000000E+11
     0.20523       0.50518  0.40000000000000E+11
     0.20523       0.51308  0.40000000000000E+11
     0.20523       0.52097  0.16925022627442E+02
     0.20523       0.52886  0.15112594002277E+02
     0.20523       0.53676  0.13481017658059E+02
     0.20523       0.54465  0.12036149612458E+02
     0.20523       0.55254  0.10773929441306E+02
     0.20523       0.56044  0.96840031521307E+01
     0.20523       0.56833  0.87524158420139E+01
     0.20523       0.57622  0.79635332757119E+01
     0.20523       0.58412  0.73013563126642E+01
     0.20523       0.59201  0.67503754988906E+01
     0.20523       0.59990  0.62960886355699E+01
     0.20523       0.60780  0.59252788686686E+01
     0.20523       0.61569  0.56261281399892E+01
     0.20523       0.62358  0.53882219046153E+01
     0.20523       0.63148  0.52024859614987E+01
     0.20523       0.63937  0.50610846668422E+01
     0.20523       0.64726  0.49573011268704E+01
     0.20523       0.65516  0.48854136042078E+01
     0.20523       0.66305  0.48405777862882E+01
     0.20523       0.67094  0.48187213081327E+01
     0.20523       0.67884  0.48164546400189E+01
     0.20523       0.68673  0.48310008726493E+01
     0.20523       0.69463  0.48601458630579E+01
     0.20523       0.70252  0.49022095122097E+01
     0.20523       0.71041  0.49560385518231E+01
     0.20523       0.71831  0.50210210879178E+01
     0.20523       0.72620  0.50971232790219E+01
     0.20523       0.73409  0.51849489372492E+01
     0.20523       0.74199  0.52858235622625E+01
     0.20523       0.74988  0.54019053858115E+01
     0.20523       0.75777  0.55363274463896E+01
     0.20523       0.76567  0.56933765437199E+01
     0.20523       0.77356  0.58787171334405E+01
     0.20523       0.78145  0.60996707737470E+01
     0.20523       0.78935  0.63655645404544E+01
     0.20523       0.79724  0.66881647206128E+01
     0.20523       0.80513  0.70822147811384E+01
     0.20523       0.81303  0.75660985562251E+01
     0.20523       0.82092  0.81626498486175E+01
     0.20523       0.82881  0.89001264659258E+01
     0.20523       0.83671  0.98133569796042E+01
     0.20523       0.84460  0.10945046496895E+02
     0.20523       0.85249  0.12347183029973E+02
     0.20523       0.86039  0.14082399323422E+02
     0.20523       0.86828  0.16224980094793E+02
     0.20523       0.87617  0.18860892648749E+02
     0.20523       0.88407  0.22085625708718E+02
     0.20523       0.89196  0.25997479883743E+02
     0.20523       0.89986  0.30681715604489E+02
     0.20523       0.90775  0.40000000000000E+11
     0.20523       0.91564  0.40000000000000E+11
     0.20523       0.92354  0.40000000000000E+11
     0.20523       0.93143  0.40000000000000E+11
     0.20523       0.93932  0.40000000000000E+11
     0.20523       0.94722  0.40000000000000E+11
     0.20523       0.95511  0.40000000000000E+11
     0.20523       0.96300  0.40000000000000E+11
     0.20523       0.97090  0.40000000000000E+11
     0.20523       0.97879  0.40000000000000E+11
     0.20523       0.98668  0.40000000000000E+11
     0.20523       0.99458  0.40000000000000E+11
     0.20523       1.00247  0.40000000000000E+11
     0.20523       1.01036  0.40000000000000E+11
     0.20523       1.01826  0.40000000000000E+11
     0.20523       1.02615  0.40000000000000E+11
     0.20523       1.03404  0.40000000000000E+11
     0.20523       1.04194  0.40000000000000E+11
     0.20523       1.04983  0.40000000000000E+11
     0.20523       1.05772  0.40000000000000E+11
     0.20523       1.06562  0.40000000000000E+11
     0.20523       1.07351  0.40000000000000E+11
     0.20523       1.08141  0.40000000000000E+11
     0.20523       1.08930  0.40000000000000E+11
     0.20523       1.09719  0.40000000000000E+11
     0.20523       1.10509  0.40000000000000E+11
     0.20523       1.11298  0.40000000000000E+11
     0.20523       1.12087  0.40000000000000E+11
     0.20523       1.12877  0.40000000000000E+11
     0.20523       1.13666  0.40000000000000E+11
     0.20523       1.14455  0.40000000000000E+11
     0.20523       1.15245  0.40000000000000E+11
     0.20523       1.16034  0.40000000000000E+11
     0.20523       1.16823  0.40000000000000E+11
     0.20523       1.17613  0.40000000000000E+11
     0.20523       1.18402  0.40000000000000E+11
     0.20523       1.19191  0.40000000000000E+11
     0.20523       1.19981  0.40000000000000E+11
     0.20523       1.20770  0.40000000000000E+11
     0.20523       1.21559  0.40000000000000E+11
     0.20523       1.22349  0.40000000000000E+11
     0.20523       1.23138  0.40000000000000E+11
     0.20523       1.23927  0.40000000000000E+11
     0.20523       1.24717  0.40000000000000E+11
     0.20523       1.25506  0.40000000000000E+11
     0.20523       1.26295  0.40000000000000E+11
     0.20523       1.27085  0.40000000000000E+11
     0.20523       1.27874  0.40000000000000E+11
     0.20523       1.28664  0.40000000000000E+11
     0.20523       1.29453  0.40000000000000E+11
     0.20523       1.30242  0.40000000000000E+11
     0.20523       1.31032  0.40000000000000E+11
     0.20523       1.31821  0.40000000000000E+11
     0.20523       1.32610  0.40000000000000E+11
     0.20523       1.33400  0.40000000000000E+11
     0.20523       1.34189  0.40000000000000E+11
     0.20523       1.34978  0.40000000000000E+11
     0.20523       1.35768  0.40000000000000E+11
     0.20523       1.36557  0.40000000000000E+11
     0.20523       1.37346  0.40000000000000E+11
     0.20523       1.38136  0.40000000000000E+11
     0.20523       1.38925  0.40000000000000E+11
     0.20523       1.39714  0.40000000000000E+11
     0.20523       1.40504  0.40000000000000E+11
     0.20523       1.41293  0.40000000000000E+11
     0.20523       1.42082  0.40000000000000E+11
     0.20523       1.42872  0.40000000000000E+11
     0.20523       1.43661  0.40000000000000E+11
     0.20523       1.44450  0.40000000000000E+11
     0.20523       1.45240  0.40000000000000E+11
     0.20523       1.46029  0.40000000000000E+11
     0.20523       1.46818  0.40000000000000E+11
     0.20523       1.47608  0.40000000000000E+11
     0.20523       1.48397  0.40000000000000E+11
     0.20523       1.49187  0.40000000000000E+11
     0.20523       1.49976  0.40000000000000E+11
     0.20523       1.50765  0.40000000000000E+11
     0.20523       1.51555  0.40000000000000E+11
     0.20523       1.52344  0.40000000000000E+11
     0.20523       1.53133  0.40000000000000E+11
     0.20523       1.53923  0.40000000000000E+11
     0.20523       1.54712  0.40000000000000E+11
     0.20523       1.55501  0.40000000000000E+11
     0.20523       1.56291  0.40000000000000E+11
     0.20523       1.57080  0.40000000000000E+11
     0.21312       0.00000  0.40000000000000E+11
     0.21312       0.00789  0.40000000000000E+11
     0.21312       0.01579  0.40000000000000E+11
     0.21312       0.02368  0.40000000000000E+11
     0.21312       0.03157  0.40000000000000E+11
     0.21312       0.03947  0.40000000000000E+11
     0.21312       0.04736  0.40000000000000E+11
     0.21312       0.05525  0.40000000000000E+11
     0.21312       0.06315  0.40000000000000E+11
     0.21312       0.07104  0.40000000000000E+11
     0.21312       0.07893  0.40000000000000E+11
     0.21312       0.08683  0.40000000000000E+11
     0.21312       0.09472  0.40000000000000E+11
     0.21312       0.10262  0.40000000000000E+11
     0.21312       0.11051  0.40000000000000E+11
     0.21312       0.11840  0.40000000000000E+11
     0.21312       0.12630  0.40000000000000E+11
     0.21312       0.13419  0.40000000000000E+11
     0.21312       0.14208  0.40000000000000E+11
     0.21312       0.14998  0.40000000000000E+11
     0.21312       0.15787  0.40000000000000E+11
     0.21312       0.16576  0.40000000000000E+11
     0.21312       0.17366  0.40000000000000E+11
     0.21312       0.18155  0.40000000000000E+11
     0.21312       0.18944  0.40000000000000E+11
     0.21312       0.19734  0.40000000000000E+11
     0.21312       0.20523  0.40000000000000E+11
     0.21312       0.21312  0.40000000000000E+11
     0.21312       0.22102  0.49370834639055E+03
     0.21312       0.22891  0.44094769640465E+03
     0.21312       0.23680  0.39491389853277E+03
     0.21312       0.24470  0.35441248723112E+03
     0.21312       0.25259  0.31855485982351E+03
     0.21312       0.26048  0.40000000000000E+11
     0.21312       0.26838  0.40000000000000E+11
     0.21312       0.27627  0.40000000000000E+11
     0.21312       0.28416  0.40000000000000E+11
     0.21312       0.29206  0.40000000000000E+11
     0.21312       0.29995  0.40000000000000E+11
     0.21312       0.30785  0.40000000000000E+11
     0.21312       0.31574  0.40000000000000E+11
     0.21312       0.32363  0.40000000000000E+11
     0.21312       0.33153  0.40000000000000E+11
     0.21312       0.33942  0.40000000000000E+11
     0.21312       0.34731  0.40000000000000E+11
     0.21312       0.35521  0.40000000000000E+11
     0.21312       0.36310  0.40000000000000E+11
     0.21312       0.37099  0.40000000000000E+11
     0.21312       0.37889  0.40000000000000E+11
     0.21312       0.38678  0.40000000000000E+11
     0.21312       0.39467  0.40000000000000E+11
     0.21312       0.40257  0.40000000000000E+11
     0.21312       0.41046  0.40000000000000E+11
     0.21312       0.41835  0.40000000000000E+11
     0.21312       0.42625  0.40000000000000E+11
     0.21312       0.43414  0.40000000000000E+11
     0.21312       0.44203  0.40000000000000E+11
     0.21312       0.44993  0.40000000000000E+11
     0.21312       0.45782  0.40000000000000E+11
     0.21312       0.46571  0.40000000000000E+11
     0.21312       0.47361  0.40000000000000E+11
     0.21312       0.48150  0.40000000000000E+11
     0.21312       0.48939  0.40000000000000E+11
     0.21312       0.49729  0.40000000000000E+11
     0.21312       0.50518  0.40000000000000E+11
     0.21312       0.51308  0.16538628720556E+02
     0.21312       0.52097  0.14755978734582E+02
     0.21312       0.52886  0.13158562576663E+02
     0.21312       0.53676  0.11748716279899E+02
     0.21312       0.54465  0.10520120093016E+02
     0.21312       0.55254  0.94610622845395E+01
     0.21312       0.56044  0.85568554591700E+01
     0.21312       0.56833  0.77915525482502E+01
     0.21312       0.57622  0.71491125738886E+01
     0.21312       0.58412  0.66141505470795E+01
     0.21312       0.59201  0.61723833035596E+01
     0.21312       0.59990  0.58108599795681E+01
     0.21312       0.60780  0.55180451147578E+01
     0.21312       0.61569  0.52838051005202E+01
     0.21312       0.62358  0.50993349564350E+01
     0.21312       0.63148  0.49570518542330E+01
     0.21312       0.63937  0.48504738949017E+01
     0.21312       0.64726  0.47740968433722E+01
     0.21312       0.65516  0.47232773530746E+01
     0.21312       0.66305  0.46941282643559E+01
     0.21312       0.67094  0.46834295132999E+01
     0.21312       0.67884  0.46885567939707E+01
     0.21312       0.68673  0.47074291972706E+01
     0.21312       0.69463  0.47384764799520E+01
     0.21312       0.70252  0.47806263211981E+01
     0.21312       0.71041  0.48333118629908E+01
     0.21312       0.71831  0.48964999948497E+01
     0.21312       0.72620  0.49707412451659E+01
     0.21312       0.73409  0.50572428048444E+01
     0.21312       0.74199  0.51579671641347E+01
     0.21312       0.74988  0.52757601180648E+01
     0.21312       0.75777  0.54145135086798E+01
     0.21312       0.76567  0.55793700261132E+01
     0.21312       0.77356  0.57769796633159E+01
     0.21312       0.78145  0.60158199497108E+01
     0.21312       0.78935  0.63065947511264E+01
     0.21312       0.79724  0.66627289785485E+01
     0.21312       0.80513  0.71009785571279E+01
     0.21312       0.81303  0.76421756667707E+01
     0.21312       0.82092  0.83121271149245E+01
     0.21312       0.82881  0.91426760813077E+01
     0.21312       0.83671  0.10172919535813E+02
     0.21312       0.84460  0.11450536496526E+02
     0.21312       0.85249  0.13033109566627E+02
     0.21312       0.86039  0.14989183203237E+02
     0.21312       0.86828  0.17398538651555E+02
     0.21312       0.87617  0.20350664429205E+02
     0.21312       0.88407  0.23939438315438E+02
     0.21312       0.89196  0.28250154127087E+02
     0.21312       0.89986  0.40000000000000E+11
     0.21312       0.90775  0.40000000000000E+11
     0.21312       0.91564  0.40000000000000E+11
     0.21312       0.92354  0.40000000000000E+11
     0.21312       0.93143  0.40000000000000E+11
     0.21312       0.93932  0.40000000000000E+11
     0.21312       0.94722  0.40000000000000E+11
     0.21312       0.95511  0.40000000000000E+11
     0.21312       0.96300  0.40000000000000E+11
     0.21312       0.97090  0.40000000000000E+11
     0.21312       0.97879  0.40000000000000E+11
     0.21312       0.98668  0.40000000000000E+11
     0.21312       0.99458  0.40000000000000E+11
     0.21312       1.00247  0.40000000000000E+11
     0.21312       1.01036  0.40000000000000E+11
     0.21312       1.01826  0.40000000000000E+11
     0.21312       1.02615  0.40000000000000E+11
     0.21312       1.03404  0.40000000000000E+11
     0.21312       1.04194  0.40000000000000E+11
     0.21312       1.04983  0.40000000000000E+11
     0.21312       1.05772  0.40000000000000E+11
     0.21312       1.06562  0.40000000000000E+11
     0.21312       1.07351  0.40000000000000E+11
     0.21312       1.08141  0.40000000000000E+11
     0.21312       1.08930  0.40000000000000E+11
     0.21312       1.09719  0.40000000000000E+11
     0.21312       1.10509  0.40000000000000E+11
     0.21312       1.11298  0.40000000000000E+11
     0.21312       1.12087  0.40000000000000E+11
     0.21312       1.12877  0.40000000000000E+11
     0.21312       1.13666  0.40000000000000E+11
     0.21312       1.14455  0.40000000000000E+11
     0.21312       1.15245  0.40000000000000E+11
     0.21312       1.16034  0.40000000000000E+11
     0.21312       1.16823  0.40000000000000E+11
     0.21312       1.17613  0.40000000000000E+11
     0.21312       1.18402  0.40000000000000E+11
     0.21312       1.19191  0.40000000000000E+11
     0.21312       1.19981  0.40000000000000E+11
     0.21312       1.20770  0.40000000000000E+11
     0.21312       1.21559  0.40000000000000E+11
     0.21312       1.22349  0.40000000000000E+11
     0.21312       1.23138  0.40000000000000E+11
     0.21312       1.23927  0.40000000000000E+11
     0.21312       1.24717  0.40000000000000E+11
     0.21312       1.25506  0.40000000000000E+11
     0.21312       1.26295  0.40000000000000E+11
     0.21312       1.27085  0.40000000000000E+11
     0.21312       1.27874  0.40000000000000E+11
     0.21312       1.28664  0.40000000000000E+11
     0.21312       1.29453  0.40000000000000E+11
     0.21312       1.30242  0.40000000000000E+11
     0.21312       1.31032  0.40000000000000E+11
     0.21312       1.31821  0.40000000000000E+11
     0.21312       1.32610  0.40000000000000E+11
     0.21312       1.33400  0.40000000000000E+11
     0.21312       1.34189  0.40000000000000E+11
     0.21312       1.34978  0.40000000000000E+11
     0.21312       1.35768  0.40000000000000E+11
     0.21312       1.36557  0.40000000000000E+11
     0.21312       1.37346  0.40000000000000E+11
     0.21312       1.38136  0.40000000000000E+11
     0.21312       1.38925  0.40000000000000E+11
     0.21312       1.39714  0.40000000000000E+11
     0.21312       1.40504  0.40000000000000E+11
     0.21312       1.41293  0.40000000000000E+11
     0.21312       1.42082  0.40000000000000E+11
     0.21312       1.42872  0.40000000000000E+11
     0.21312       1.43661  0.40000000000000E+11
     0.21312       1.44450  0.40000000000000E+11
     0.21312       1.45240  0.40000000000000E+11
     0.21312       1.46029  0.40000000000000E+11
     0.21312       1.46818  0.40000000000000E+11
     0.21312       1.47608  0.40000000000000E+11
     0.21312       1.48397  0.40000000000000E+11
     0.21312       1.49187  0.40000000000000E+11
     0.21312       1.49976  0.40000000000000E+11
     0.21312       1.50765  0.40000000000000E+11
     0.21312       1.51555  0.40000000000000E+11
     0.21312       1.52344  0.40000000000000E+11
     0.21312       1.53133  0.40000000000000E+11
     0.21312       1.53923  0.40000000000000E+11
     0.21312       1.54712  0.40000000000000E+11
     0.21312       1.55501  0.40000000000000E+11
     0.21312       1.56291  0.40000000000000E+11
     0.21312       1.57080  0.40000000000000E+11
     0.22102       0.00000  0.40000000000000E+11
     0.22102       0.00789  0.40000000000000E+11
     0.22102       0.01579  0.40000000000000E+11
     0.22102       0.02368  0.40000000000000E+11
     0.22102       0.03157  0.40000000000000E+11
     0.22102       0.03947  0.40000000000000E+11
     0.22102       0.04736  0.40000000000000E+11
     0.22102       0.05525  0.40000000000000E+11
     0.22102       0.06315  0.40000000000000E+11
     0.22102       0.07104  0.40000000000000E+11
     0.22102       0.07893  0.40000000000000E+11
     0.22102       0.08683  0.40000000000000E+11
     0.22102       0.09472  0.40000000000000E+11
     0.22102       0.10262  0.40000000000000E+11
     0.22102       0.11051  0.40000000000000E+11
     0.22102       0.11840  0.40000000000000E+11
     0.22102       0.12630  0.40000000000000E+11
     0.22102       0.13419  0.40000000000000E+11
     0.22102       0.14208  0.40000000000000E+11
     0.22102       0.14998  0.40000000000000E+11
     0.22102       0.15787  0.40000000000000E+11
     0.22102       0.16576  0.40000000000000E+11
     0.22102       0.17366  0.40000000000000E+11
     0.22102       0.18155  0.40000000000000E+11
     0.22102       0.18944  0.40000000000000E+11
     0.22102       0.19734  0.62497108000085E+03
     0.22102       0.20523  0.55392507122366E+03
     0.22102       0.21312  0.49321931807654E+03
     0.22102       0.22102  0.44077056765580E+03
     0.22102       0.22891  0.39497051875522E+03
     0.22102       0.23680  0.35462012269760E+03
     0.22102       0.24470  0.31883639909019E+03
     0.22102       0.25259  0.40000000000000E+11
     0.22102       0.26048  0.40000000000000E+11
     0.22102       0.26838  0.40000000000000E+11
     0.22102       0.27627  0.40000000000000E+11
     0.22102       0.28416  0.40000000000000E+11
     0.22102       0.29206  0.40000000000000E+11
     0.22102       0.29995  0.40000000000000E+11
     0.22102       0.30785  0.40000000000000E+11
     0.22102       0.31574  0.40000000000000E+11
     0.22102       0.32363  0.40000000000000E+11
     0.22102       0.33153  0.40000000000000E+11
     0.22102       0.33942  0.40000000000000E+11
     0.22102       0.34731  0.40000000000000E+11
     0.22102       0.35521  0.40000000000000E+11
     0.22102       0.36310  0.40000000000000E+11
     0.22102       0.37099  0.40000000000000E+11
     0.22102       0.37889  0.40000000000000E+11
     0.22102       0.38678  0.40000000000000E+11
     0.22102       0.39467  0.40000000000000E+11
     0.22102       0.40257  0.40000000000000E+11
     0.22102       0.41046  0.40000000000000E+11
     0.22102       0.41835  0.40000000000000E+11
     0.22102       0.42625  0.40000000000000E+11
     0.22102       0.43414  0.40000000000000E+11
     0.22102       0.44203  0.40000000000000E+11
     0.22102       0.44993  0.40000000000000E+11
     0.22102       0.45782  0.40000000000000E+11
     0.22102       0.46571  0.40000000000000E+11
     0.22102       0.47361  0.40000000000000E+11
     0.22102       0.48150  0.40000000000000E+11
     0.22102       0.48939  0.40000000000000E+11
     0.22102       0.49729  0.18075912678821E+02
     0.22102       0.50518  0.16147090410117E+02
     0.22102       0.51308  0.14396914151647E+02
     0.22102       0.52097  0.12835637014805E+02
     0.22102       0.52886  0.11462289871454E+02
     0.22102       0.53676  0.10268458776932E+02
     0.22102       0.54465  0.92411988811341E+01
     0.22102       0.55254  0.83651831938658E+01
     0.22102       0.56044  0.76242205095964E+01
     0.22102       0.56833  0.70022785350533E+01
     0.22102       0.57622  0.64841337067246E+01
     0.22102       0.58412  0.60557486990579E+01
     0.22102       0.59201  0.57044577176889E+01
     0.22102       0.59990  0.54190209335562E+01
     0.22102       0.60780  0.51895937835032E+01
     0.22102       0.61569  0.50076444201842E+01
     0.22102       0.62358  0.48658430175730E+01
     0.22102       0.63148  0.47579394611443E+01
     0.22102       0.63937  0.46786406926025E+01
     0.22102       0.64726  0.46234952033850E+01
     0.22102       0.65516  0.45887895141777E+01
     0.22102       0.66305  0.45714596474672E+01
     0.22102       0.67094  0.45690193725977E+01
     0.22102       0.67884  0.45795062129702E+01
     0.22102       0.68673  0.46014457380063E+01
     0.22102       0.69463  0.46338344449404E+01
     0.22102       0.70252  0.46761415274940E+01
     0.22102       0.71041  0.47283300164831E+01
     0.22102       0.71831  0.47908981672432E+01
     0.22102       0.72620  0.48649425791564E+01
     0.22102       0.73409  0.49522453889508E+01
     0.22102       0.74199  0.50553890079641E+01
     0.22102       0.74988  0.51779032953865E+01
     0.22102       0.75777  0.53244517846932E+01
     0.22102       0.76567  0.55010656000263E+01
     0.22102       0.77356  0.57154359728127E+01
     0.22102       0.78145  0.59772787026078E+01
     0.22102       0.78935  0.62987863126307E+01
     0.22102       0.79724  0.66951856744115E+01
     0.22102       0.80513  0.71854198590438E+01
     0.22102       0.81303  0.77929717074275E+01
     0.22102       0.82092  0.85468408960043E+01
     0.22102       0.82881  0.94826720925385E+01
     0.22102       0.83671  0.10644001805864E+02
     0.22102       0.84460  0.12083532210406E+02
     0.22102       0.85249  0.13864226381889E+02
     0.22102       0.86039  0.16059803383842E+02
     0.22102       0.86828  0.18753801705072E+02
     0.22102       0.87617  0.22035594726348E+02
     0.22102       0.88407  0.25990216007957E+02
     0.22102       0.89196  0.30675821544655E+02
     0.22102       0.89986  0.40000000000000E+11
     0.22102       0.90775  0.40000000000000E+11
     0.22102       0.91564  0.40000000000000E+11
     0.22102       0.92354  0.40000000000000E+11
     0.22102       0.93143  0.40000000000000E+11
     0.22102       0.93932  0.40000000000000E+11
     0.22102       0.94722  0.40000000000000E+11
     0.22102       0.95511  0.40000000000000E+11
     0.22102       0.96300  0.40000000000000E+11
     0.22102       0.97090  0.40000000000000E+11
     0.22102       0.97879  0.40000000000000E+11
     0.22102       0.98668  0.40000000000000E+11
     0.22102       0.99458  0.40000000000000E+11
     0.22102       1.00247  0.40000000000000E+11
     0.22102       1.01036  0.40000000000000E+11
     0.22102       1.01826  0.40000000000000E+11
     0.22102       1.02615  0.40000000000000E+11
     0.22102       1.03404  0.40000000000000E+11
     0.22102       1.04194  0.40000000000000E+11
     0.22102       1.04983  0.40000000000000E+11
     0.22102       1.05772  0.40000000000000E+11
     0.22102       1.06562  0.40000000000000E+11
     0.22102       1.07351  0.40000000000000E+11
     0.22102       1.08141  0.40000000000000E+11
     0.22102       1.08930  0.40000000000000E+11
     0.22102       1.09719  0.40000000000000E+11
     0.22102       1.10509  0.40000000000000E+11
     0.22102       1.11298  0.40000000000000E+11
     0.22102       1.12087  0.40000000000000E+11
     0.22102       1.12877  0.40000000000000E+11
     0.22102       1.13666  0.40000000000000E+11
     0.22102       1.14455  0.40000000000000E+11
     0.22102       1.15245  0.40000000000000E+11
     0.22102       1.16034  0.40000000000000E+11
     0.22102       1.16823  0.40000000000000E+11
     0.22102       1.17613  0.40000000000000E+11
     0.22102       1.18402  0.40000000000000E+11
     0.22102       1.19191  0.40000000000000E+11
     0.22102       1.19981  0.40000000000000E+11
     0.22102       1.20770  0.40000000000000E+11
     0.22102       1.21559  0.40000000000000E+11
     0.22102       1.22349  0.40000000000000E+11
     0.22102       1.23138  0.40000000000000E+11
     0.22102       1.23927  0.40000000000000E+11
     0.22102       1.24717  0.40000000000000E+11
     0.22102       1.25506  0.40000000000000E+11
     0.22102       1.26295  0.40000000000000E+11
     0.22102       1.27085  0.40000000000000E+11
     0.22102       1.27874  0.40000000000000E+11
     0.22102       1.28664  0.40000000000000E+11
     0.22102       1.29453  0.40000000000000E+11
     0.22102       1.30242  0.40000000000000E+11
     0.22102       1.31032  0.40000000000000E+11
     0.22102       1.31821  0.40000000000000E+11
     0.22102       1.32610  0.40000000000000E+11
     0.22102       1.33400  0.40000000000000E+11
     0.22102       1.34189  0.40000000000000E+11
     0.22102       1.34978  0.40000000000000E+11
     0.22102       1.35768  0.40000000000000E+11
     0.22102       1.36557  0.40000000000000E+11
     0.22102       1.37346  0.40000000000000E+11
     0.22102       1.38136  0.40000000000000E+11
     0.22102       1.38925  0.40000000000000E+11
     0.22102       1.39714  0.40000000000000E+11
     0.22102       1.40504  0.40000000000000E+11
     0.22102       1.41293  0.40000000000000E+11
     0.22102       1.42082  0.40000000000000E+11
     0.22102       1.42872  0.40000000000000E+11
     0.22102       1.43661  0.40000000000000E+11
     0.22102       1.44450  0.40000000000000E+11
     0.22102       1.45240  0.40000000000000E+11
     0.22102       1.46029  0.40000000000000E+11
     0.22102       1.46818  0.40000000000000E+11
     0.22102       1.47608  0.40000000000000E+11
     0.22102       1.48397  0.40000000000000E+11
     0.22102       1.49187  0.40000000000000E+11
     0.22102       1.49976  0.40000000000000E+11
     0.22102       1.50765  0.40000000000000E+11
     0.22102       1.51555  0.40000000000000E+11
     0.22102       1.52344  0.40000000000000E+11
     0.22102       1.53133  0.40000000000000E+11
     0.22102       1.53923  0.40000000000000E+11
     0.22102       1.54712  0.40000000000000E+11
     0.22102       1.55501  0.40000000000000E+11
     0.22102       1.56291  0.40000000000000E+11
     0.22102       1.57080  0.40000000000000E+11
     0.22891       0.00000  0.40000000000000E+11
     0.22891       0.00789  0.40000000000000E+11
     0.22891       0.01579  0.40000000000000E+11
     0.22891       0.02368  0.40000000000000E+11
     0.22891       0.03157  0.40000000000000E+11
     0.22891       0.03947  0.40000000000000E+11
     0.22891       0.04736  0.40000000000000E+11
     0.22891       0.05525  0.40000000000000E+11
     0.22891       0.06315  0.40000000000000E+11
     0.22891       0.07104  0.40000000000000E+11
     0.22891       0.07893  0.40000000000000E+11
     0.22891       0.08683  0.40000000000000E+11
     0.22891       0.09472  0.40000000000000E+11
     0.22891       0.10262  0.40000000000000E+11
     0.22891       0.11051  0.40000000000000E+11
     0.22891       0.11840  0.40000000000000E+11
     0.22891       0.12630  0.40000000000000E+11
     0.22891       0.13419  0.40000000000000E+11
     0.22891       0.14208  0.40000000000000E+11
     0.22891       0.14998  0.40000000000000E+11
     0.22891       0.15787  0.40000000000000E+11
     0.22891       0.16576  0.40000000000000E+11
     0.22891       0.17366  0.40000000000000E+11
     0.22891       0.18155  0.40000000000000E+11
     0.22891       0.18944  0.40000000000000E+11
     0.22891       0.19734  0.55228269082285E+03
     0.22891       0.20523  0.49200928940138E+03
     0.22891       0.21312  0.43994845607667E+03
     0.22891       0.22102  0.39446849876153E+03
     0.22891       0.22891  0.35435860911868E+03
     0.22891       0.23680  0.31873540016792E+03
     0.22891       0.24470  0.40000000000000E+11
     0.22891       0.25259  0.40000000000000E+11
     0.22891       0.26048  0.40000000000000E+11
     0.22891       0.26838  0.40000000000000E+11
     0.22891       0.27627  0.40000000000000E+11
     0.22891       0.28416  0.40000000000000E+11
     0.22891       0.29206  0.40000000000000E+11
     0.22891       0.29995  0.40000000000000E+11
     0.22891       0.30785  0.40000000000000E+11
     0.22891       0.31574  0.40000000000000E+11
     0.22891       0.32363  0.40000000000000E+11
     0.22891       0.33153  0.40000000000000E+11
     0.22891       0.33942  0.40000000000000E+11
     0.22891       0.34731  0.40000000000000E+11
     0.22891       0.35521  0.40000000000000E+11
     0.22891       0.36310  0.40000000000000E+11
     0.22891       0.37099  0.40000000000000E+11
     0.22891       0.37889  0.40000000000000E+11
     0.22891       0.38678  0.40000000000000E+11
     0.22891       0.39467  0.40000000000000E+11
     0.22891       0.40257  0.40000000000000E+11
     0.22891       0.41046  0.40000000000000E+11
     0.22891       0.41835  0.40000000000000E+11
     0.22891       0.42625  0.40000000000000E+11
     0.22891       0.43414  0.40000000000000E+11
     0.22891       0.44203  0.40000000000000E+11
     0.22891       0.44993  0.40000000000000E+11
     0.22891       0.45782  0.40000000000000E+11
     0.22891       0.46571  0.40000000000000E+11
     0.22891       0.47361  0.40000000000000E+11
     0.22891       0.48150  0.40000000000000E+11
     0.22891       0.48939  0.17655794414052E+02
     0.22891       0.49729  0.15753946805423E+02
     0.22891       0.50518  0.14038366316270E+02
     0.22891       0.51308  0.12514662096616E+02
     0.22891       0.52097  0.11178792617712E+02
     0.22891       0.52886  0.10020420192357E+02
     0.22891       0.53676  0.90254896358303E+01
     0.22891       0.54465  0.81781216978670E+01
     0.22891       0.55254  0.74619425352256E+01
     0.22891       0.56044  0.68609714667686E+01
     0.22891       0.56833  0.63601760280069E+01
     0.22891       0.57622  0.59457849369211E+01
     0.22891       0.58412  0.56054308249531E+01
     0.22891       0.59201  0.53281777618836E+01
     0.22891       0.59990  0.51044745507749E+01
     0.22891       0.60780  0.49260635674593E+01
     0.22891       0.61569  0.47858662883146E+01
     0.22891       0.62358  0.46778601777192E+01
     0.22891       0.63148  0.45969568649051E+01
     0.22891       0.63937  0.45388881411107E+01
     0.22891       0.64726  0.45001039251785E+01
     0.22891       0.65516  0.44776847167874E+01
     0.22891       0.66305  0.44692699789512E+01
     0.22891       0.67094  0.44730032152969E+01
     0.22891       0.67884  0.44874941271395E+01
     0.22891       0.68673  0.45117980812297E+01
     0.22891       0.69463  0.45454131516570E+01
     0.22891       0.70252  0.45882952025042E+01
     0.22891       0.71041  0.46408918529962E+01
     0.22891       0.71831  0.47041967279751E+01
     0.22891       0.72620  0.47798261648767E+01
     0.22891       0.73409  0.48701215479023E+01
     0.22891       0.74199  0.49782816925398E+01
     0.22891       0.74988  0.51085312233740E+01
     0.22891       0.75777  0.52663326755494E+01
     0.22891       0.76567  0.54586520808209E+01
     0.22891       0.77356  0.56942900053445E+01
     0.22891       0.78145  0.59842922441891E+01
     0.22891       0.78935  0.63424563656767E+01
     0.22891       0.79724  0.67859515081201E+01
     0.22891       0.80513  0.73360682864768E+01
     0.22891       0.81303  0.80191115837723E+01
     0.22891       0.82092  0.88674381356755E+01
     0.22891       0.82881  0.99206172493118E+01
     0.22891       0.83671  0.11226645883093E+02
     0.22891       0.84460  0.12843058574963E+02
     0.22891       0.85249  0.14837600657834E+02
     0.22891       0.86039  0.17287807859690E+02
     0.22891       0.86828  0.20278216302802E+02
     0.22891       0.87617  0.23892733179431E+02
     0.22891       0.88407  0.28197351951937E+02
     0.22891       0.89196  0.40000000000000E+11
     0.22891       0.89986  0.40000000000000E+11
     0.22891       0.90775  0.40000000000000E+11
     0.22891       0.91564  0.40000000000000E+11
     0.22891       0.92354  0.40000000000000E+11
     0.22891       0.93143  0.40000000000000E+11
     0.22891       0.93932  0.40000000000000E+11
     0.22891       0.94722  0.40000000000000E+11
     0.22891       0.95511  0.40000000000000E+11
     0.22891       0.96300  0.40000000000000E+11
     0.22891       0.97090  0.40000000000000E+11
     0.22891       0.97879  0.40000000000000E+11
     0.22891       0.98668  0.40000000000000E+11
     0.22891       0.99458  0.40000000000000E+11
     0.22891       1.00247  0.40000000000000E+11
     0.22891       1.01036  0.40000000000000E+11
     0.22891       1.01826  0.40000000000000E+11
     0.22891       1.02615  0.40000000000000E+11
     0.22891       1.03404  0.40000000000000E+11
     0.22891       1.04194  0.40000000000000E+11
     0.22891       1.04983  0.40000000000000E+11
     0.22891       1.05772  0.40000000000000E+11
     0.22891       1.06562  0.40000000000000E+11
     0.22891       1.07351  0.40000000000000E+11
     0.22891       1.08141  0.40000000000000E+11
     0.22891       1.08930  0.40000000000000E+11
     0.22891       1.09719  0.40000000000000E+11
     0.22891       1.10509  0.40000000000000E+11
     0.22891       1.11298  0.40000000000000E+11
     0.22891       1.12087  0.40000000000000E+11
     0.22891       1.12877  0.40000000000000E+11
     0.22891       1.13666  0.40000000000000E+11
     0.22891       1.14455  0.40000000000000E+11
     0.22891       1.15245  0.40000000000000E+11
     0.22891       1.16034  0.40000000000000E+11
     0.22891       1.16823  0.40000000000000E+11
     0.22891       1.17613  0.40000000000000E+11
     0.22891       1.18402  0.40000000000000E+11
     0.22891       1.19191  0.40000000000000E+11
     0.22891       1.19981  0.40000000000000E+11
     0.22891       1.20770  0.40000000000000E+11
     0.22891       1.21559  0.40000000000000E+11
     0.22891       1.22349  0.40000000000000E+11
     0.22891       1.23138  0.40000000000000E+11
     0.22891       1.23927  0.40000000000000E+11
     0.22891       1.24717  0.40000000000000E+11
     0.22891       1.25506  0.40000000000000E+11
     0.22891       1.26295  0.40000000000000E+11
     0.22891       1.27085  0.40000000000000E+11
     0.22891       1.27874  0.40000000000000E+11
     0.22891       1.28664  0.40000000000000E+11
     0.22891       1.29453  0.40000000000000E+11
     0.22891       1.30242  0.40000000000000E+11
     0.22891       1.31032  0.40000000000000E+11
     0.22891       1.31821  0.40000000000000E+11
     0.22891       1.32610  0.40000000000000E+11
     0.22891       1.33400  0.40000000000000E+11
     0.22891       1.34189  0.40000000000000E+11
     0.22891       1.34978  0.40000000000000E+11
     0.22891       1.35768  0.40000000000000E+11
     0.22891       1.36557  0.40000000000000E+11
     0.22891       1.37346  0.40000000000000E+11
     0.22891       1.38136  0.40000000000000E+11
     0.22891       1.38925  0.40000000000000E+11
     0.22891       1.39714  0.40000000000000E+11
     0.22891       1.40504  0.40000000000000E+11
     0.22891       1.41293  0.40000000000000E+11
     0.22891       1.42082  0.40000000000000E+11
     0.22891       1.42872  0.40000000000000E+11
     0.22891       1.43661  0.40000000000000E+11
     0.22891       1.44450  0.40000000000000E+11
     0.22891       1.45240  0.40000000000000E+11
     0.22891       1.46029  0.40000000000000E+11
     0.22891       1.46818  0.40000000000000E+11
     0.22891       1.47608  0.40000000000000E+11
     0.22891       1.48397  0.40000000000000E+11
     0.22891       1.49187  0.40000000000000E+11
     0.22891       1.49976  0.40000000000000E+11
     0.22891       1.50765  0.40000000000000E+11
     0.22891       1.51555  0.40000000000000E+11
     0.22891       1.52344  0.40000000000000E+11
     0.22891       1.53133  0.40000000000000E+11
     0.22891       1.53923  0.40000000000000E+11
     0.22891       1.54712  0.40000000000000E+11
     0.22891       1.55501  0.40000000000000E+11
     0.22891       1.56291  0.40000000000000E+11
     0.22891       1.57080  0.40000000000000E+11
     0.23680       0.00000  0.40000000000000E+11
     0.23680       0.00789  0.40000000000000E+11
     0.23680       0.01579  0.40000000000000E+11
     0.23680       0.02368  0.40000000000000E+11
     0.23680       0.03157  0.40000000000000E+11
     0.23680       0.03947  0.40000000000000E+11
     0.23680       0.04736  0.40000000000000E+11
     0.23680       0.05525  0.40000000000000E+11
     0.23680       0.06315  0.40000000000000E+11
     0.23680       0.07104  0.40000000000000E+11
     0.23680       0.07893  0.40000000000000E+11
     0.23680       0.08683  0.40000000000000E+11
     0.23680       0.09472  0.40000000000000E+11
     0.23680       0.10262  0.40000000000000E+11
     0.23680       0.11051  0.40000000000000E+11
     0.23680       0.11840  0.40000000000000E+11
     0.23680       0.12630  0.40000000000000E+11
     0.23680       0.13419  0.40000000000000E+11
     0.23680       0.14208  0.40000000000000E+11
     0.23680       0.14998  0.40000000000000E+11
     0.23680       0.15787  0.40000000000000E+11
     0.23680       0.16576  0.40000000000000E+11
     0.23680       0.17366  0.40000000000000E+11
     0.23680       0.18155  0.40000000000000E+11
     0.23680       0.18944  0.54987773363989E+03
     0.23680       0.19734  0.49008959733290E+03
     0.23680       0.20523  0.43848858463081E+03
     0.23680       0.21312  0.39341290761489E+03
     0.23680       0.22102  0.35363276148680E+03
     0.23680       0.22891  0.31825796405425E+03
     0.23680       0.23680  0.40000000000000E+11
     0.23680       0.24470  0.40000000000000E+11
     0.23680       0.25259  0.40000000000000E+11
     0.23680       0.26048  0.40000000000000E+11
     0.23680       0.26838  0.40000000000000E+11
     0.23680       0.27627  0.40000000000000E+11
     0.23680       0.28416  0.40000000000000E+11
     0.23680       0.29206  0.40000000000000E+11
     0.23680       0.29995  0.40000000000000E+11
     0.23680       0.30785  0.40000000000000E+11
     0.23680       0.31574  0.40000000000000E+11
     0.23680       0.32363  0.40000000000000E+11
     0.23680       0.33153  0.40000000000000E+11
     0.23680       0.33942  0.40000000000000E+11
     0.23680       0.34731  0.40000000000000E+11
     0.23680       0.35521  0.40000000000000E+11
     0.23680       0.36310  0.40000000000000E+11
     0.23680       0.37099  0.40000000000000E+11
     0.23680       0.37889  0.40000000000000E+11
     0.23680       0.38678  0.40000000000000E+11
     0.23680       0.39467  0.40000000000000E+11
     0.23680       0.40257  0.40000000000000E+11
     0.23680       0.41046  0.40000000000000E+11
     0.23680       0.41835  0.40000000000000E+11
     0.23680       0.42625  0.40000000000000E+11
     0.23680       0.43414  0.40000000000000E+11
     0.23680       0.44203  0.40000000000000E+11
     0.23680       0.44993  0.40000000000000E+11
     0.23680       0.45782  0.40000000000000E+11
     0.23680       0.46571  0.40000000000000E+11
     0.23680       0.47361  0.40000000000000E+11
     0.23680       0.48150  0.17235090177490E+02
     0.23680       0.48939  0.15362693912001E+02
     0.23680       0.49729  0.13683218164722E+02
     0.23680       0.50518  0.12197962054016E+02
     0.23680       0.51308  0.10900051911754E+02
     0.23680       0.52097  0.97773954692707E+01
     0.23680       0.52886  0.88149440851003E+01
     0.23680       0.53676  0.79963456054982E+01
     0.23680       0.54465  0.73050964966022E+01
     0.23680       0.55254  0.67253023342281E+01
     0.23680       0.56044  0.62421438570749E+01
     0.23680       0.56833  0.58421293839373E+01
     0.23680       0.57622  0.55131976782943E+01
     0.23680       0.58412  0.52447203283217E+01
     0.23680       0.59201  0.50274401484019E+01
     0.23680       0.59990  0.48533720789913E+01
     0.23680       0.60780  0.47156853249396E+01
     0.23680       0.61569  0.46085796665968E+01
     0.23680       0.62358  0.45271646255364E+01
     0.23680       0.63148  0.44673471232278E+01
     0.23680       0.63937  0.44257311452270E+01
     0.23680       0.64726  0.43995314807533E+01
     0.23680       0.65516  0.43865026660578E+01
     0.23680       0.66305  0.43848836840989E+01
     0.23680       0.67094  0.43933586660106E+01
     0.23680       0.67884  0.44110337371883E+01
     0.23680       0.68673  0.44374302140475E+01
     0.23680       0.69463  0.44724945690520E+01
     0.23680       0.70252  0.45166259397613E+01
     0.23680       0.71041  0.45707224724408E+01
     0.23680       0.71831  0.46362484797708E+01
     0.23680       0.72620  0.47153252766728E+01
     0.23680       0.73409  0.48108496593001E+01
     0.23680       0.74199  0.49266453263755E+01
     0.23680       0.74988  0.50676541155249E+01
     0.23680       0.75777  0.52401757272886E+01
     0.23680       0.76567  0.54521665889762E+01
     0.23680       0.77356  0.57136105610762E+01
     0.23680       0.78145  0.60369760917668E+01
     0.23680       0.78935  0.64377757630922E+01
     0.23680       0.79724  0.69352441720478E+01
     0.23680       0.80513  0.75531473376329E+01
     0.23680       0.81303  0.83207287548048E+01
     0.23680       0.82092  0.92737791742298E+01
     0.23680       0.82881  0.10455780698580E+02
     0.23680       0.83671  0.11919005293675E+02
     0.23680       0.84460  0.13725314399226E+02
     0.23680       0.85249  0.15946155377716E+02
     0.23680       0.86039  0.18660776888389E+02
     0.23680       0.86828  0.21950781669786E+02
     0.23680       0.87617  0.25887382361959E+02
     0.23680       0.88407  0.30504249877320E+02
     0.23680       0.89196  0.40000000000000E+11
     0.23680       0.89986  0.40000000000000E+11
     0.23680       0.90775  0.40000000000000E+11
     0.23680       0.91564  0.40000000000000E+11
     0.23680       0.92354  0.40000000000000E+11
     0.23680       0.93143  0.40000000000000E+11
     0.23680       0.93932  0.40000000000000E+11
     0.23680       0.94722  0.40000000000000E+11
     0.23680       0.95511  0.40000000000000E+11
     0.23680       0.96300  0.40000000000000E+11
     0.23680       0.97090  0.40000000000000E+11
     0.23680       0.97879  0.40000000000000E+11
     0.23680       0.98668  0.40000000000000E+11
     0.23680       0.99458  0.40000000000000E+11
     0.23680       1.00247  0.40000000000000E+11
     0.23680       1.01036  0.40000000000000E+11
     0.23680       1.01826  0.40000000000000E+11
     0.23680       1.02615  0.40000000000000E+11
     0.23680       1.03404  0.40000000000000E+11
     0.23680       1.04194  0.40000000000000E+11
     0.23680       1.04983  0.40000000000000E+11
     0.23680       1.05772  0.40000000000000E+11
     0.23680       1.06562  0.40000000000000E+11
     0.23680       1.07351  0.40000000000000E+11
     0.23680       1.08141  0.40000000000000E+11
     0.23680       1.08930  0.40000000000000E+11
     0.23680       1.09719  0.40000000000000E+11
     0.23680       1.10509  0.40000000000000E+11
     0.23680       1.11298  0.40000000000000E+11
     0.23680       1.12087  0.40000000000000E+11
     0.23680       1.12877  0.40000000000000E+11
     0.23680       1.13666  0.40000000000000E+11
     0.23680       1.14455  0.40000000000000E+11
     0.23680       1.15245  0.40000000000000E+11
     0.23680       1.16034  0.40000000000000E+11
     0.23680       1.16823  0.40000000000000E+11
     0.23680       1.17613  0.40000000000000E+11
     0.23680       1.18402  0.40000000000000E+11
     0.23680       1.19191  0.40000000000000E+11
     0.23680       1.19981  0.40000000000000E+11
     0.23680       1.20770  0.40000000000000E+11
     0.23680       1.21559  0.40000000000000E+11
     0.23680       1.22349  0.40000000000000E+11
     0.23680       1.23138  0.40000000000000E+11
     0.23680       1.23927  0.40000000000000E+11
     0.23680       1.24717  0.40000000000000E+11
     0.23680       1.25506  0.40000000000000E+11
     0.23680       1.26295  0.40000000000000E+11
     0.23680       1.27085  0.40000000000000E+11
     0.23680       1.27874  0.40000000000000E+11
     0.23680       1.28664  0.40000000000000E+11
     0.23680       1.29453  0.40000000000000E+11
     0.23680       1.30242  0.40000000000000E+11
     0.23680       1.31032  0.40000000000000E+11
     0.23680       1.31821  0.40000000000000E+11
     0.23680       1.32610  0.40000000000000E+11
     0.23680       1.33400  0.40000000000000E+11
     0.23680       1.34189  0.40000000000000E+11
     0.23680       1.34978  0.40000000000000E+11
     0.23680       1.35768  0.40000000000000E+11
     0.23680       1.36557  0.40000000000000E+11
     0.23680       1.37346  0.40000000000000E+11
     0.23680       1.38136  0.40000000000000E+11
     0.23680       1.38925  0.40000000000000E+11
     0.23680       1.39714  0.40000000000000E+11
     0.23680       1.40504  0.40000000000000E+11
     0.23680       1.41293  0.40000000000000E+11
     0.23680       1.42082  0.40000000000000E+11
     0.23680       1.42872  0.40000000000000E+11
     0.23680       1.43661  0.40000000000000E+11
     0.23680       1.44450  0.40000000000000E+11
     0.23680       1.45240  0.40000000000000E+11
     0.23680       1.46029  0.40000000000000E+11
     0.23680       1.46818  0.40000000000000E+11
     0.23680       1.47608  0.40000000000000E+11
     0.23680       1.48397  0.40000000000000E+11
     0.23680       1.49187  0.40000000000000E+11
     0.23680       1.49976  0.40000000000000E+11
     0.23680       1.50765  0.40000000000000E+11
     0.23680       1.51555  0.40000000000000E+11
     0.23680       1.52344  0.40000000000000E+11
     0.23680       1.53133  0.40000000000000E+11
     0.23680       1.53923  0.40000000000000E+11
     0.23680       1.54712  0.40000000000000E+11
     0.23680       1.55501  0.40000000000000E+11
     0.23680       1.56291  0.40000000000000E+11
     0.23680       1.57080  0.40000000000000E+11
     0.24470       0.00000  0.40000000000000E+11
     0.24470       0.00789  0.40000000000000E+11
     0.24470       0.01579  0.40000000000000E+11
     0.24470       0.02368  0.40000000000000E+11
     0.24470       0.03157  0.40000000000000E+11
     0.24470       0.03947  0.40000000000000E+11
     0.24470       0.04736  0.40000000000000E+11
     0.24470       0.05525  0.40000000000000E+11
     0.24470       0.06315  0.40000000000000E+11
     0.24470       0.07104  0.40000000000000E+11
     0.24470       0.07893  0.40000000000000E+11
     0.24470       0.08683  0.40000000000000E+11
     0.24470       0.09472  0.40000000000000E+11
     0.24470       0.10262  0.40000000000000E+11
     0.24470       0.11051  0.40000000000000E+11
     0.24470       0.11840  0.40000000000000E+11
     0.24470       0.12630  0.40000000000000E+11
     0.24470       0.13419  0.40000000000000E+11
     0.24470       0.14208  0.40000000000000E+11
     0.24470       0.14998  0.40000000000000E+11
     0.24470       0.15787  0.40000000000000E+11
     0.24470       0.16576  0.40000000000000E+11
     0.24470       0.17366  0.40000000000000E+11
     0.24470       0.18155  0.40000000000000E+11
     0.24470       0.18944  0.48747772284658E+03
     0.24470       0.19734  0.43640225062524E+03
     0.24470       0.20523  0.39181073133393E+03
     0.24470       0.21312  0.35244729921155E+03
     0.24470       0.22102  0.31740838388648E+03
     0.24470       0.22891  0.40000000000000E+11
     0.24470       0.23680  0.40000000000000E+11
     0.24470       0.24470  0.40000000000000E+11
     0.24470       0.25259  0.40000000000000E+11
     0.24470       0.26048  0.40000000000000E+11
     0.24470       0.26838  0.40000000000000E+11
     0.24470       0.27627  0.40000000000000E+11
     0.24470       0.28416  0.40000000000000E+11
     0.24470       0.29206  0.40000000000000E+11
     0.24470       0.29995  0.40000000000000E+11
     0.24470       0.30785  0.40000000000000E+11
     0.24470       0.31574  0.40000000000000E+11
     0.24470       0.32363  0.40000000000000E+11
     0.24470       0.33153  0.40000000000000E+11
     0.24470       0.33942  0.40000000000000E+11
     0.24470       0.34731  0.40000000000000E+11
     0.24470       0.35521  0.40000000000000E+11
     0.24470       0.36310  0.40000000000000E+11
     0.24470       0.37099  0.40000000000000E+11
     0.24470       0.37889  0.40000000000000E+11
     0.24470       0.38678  0.40000000000000E+11
     0.24470       0.39467  0.40000000000000E+11
     0.24470       0.40257  0.40000000000000E+11
     0.24470       0.41046  0.40000000000000E+11
     0.24470       0.41835  0.40000000000000E+11
     0.24470       0.42625  0.40000000000000E+11
     0.24470       0.43414  0.40000000000000E+11
     0.24470       0.44203  0.40000000000000E+11
     0.24470       0.44993  0.40000000000000E+11
     0.24470       0.45782  0.40000000000000E+11
     0.24470       0.46571  0.18850427749786E+02
     0.24470       0.47361  0.16817921439175E+02
     0.24470       0.48150  0.14976748339964E+02
     0.24470       0.48939  0.13334248002699E+02
     0.24470       0.49729  0.11887752473095E+02
     0.24470       0.50518  0.10627794851789E+02
     0.24470       0.51308  0.95406906644037E+01
     0.24470       0.52097  0.86105054813211E+01
     0.24470       0.52886  0.78204837289290E+01
     0.24470       0.53676  0.71540355715358E+01
     0.24470       0.54465  0.65953787450310E+01
     0.24470       0.55254  0.61299215916542E+01
     0.24470       0.56044  0.57444589859535E+01
     0.24470       0.56833  0.54272380098971E+01
     0.24470       0.57622  0.51679368953523E+01
     0.24470       0.58412  0.49575895737529E+01
     0.24470       0.59201  0.47884792349196E+01
     0.24470       0.59990  0.46540173945271E+01
     0.24470       0.60780  0.45486197874597E+01
     0.24470       0.61569  0.44675866099895E+01
     0.24470       0.62358  0.44069919228869E+01
     0.24470       0.63148  0.43635851415706E+01
     0.24470       0.63937  0.43347062690016E+01
     0.24470       0.64726  0.43182157094506E+01
     0.24470       0.65516  0.43124390144242E+01
     0.24470       0.66305  0.43161266680737E+01
     0.24470       0.67094  0.43284289588186E+01
     0.24470       0.67884  0.43488860701626E+01
     0.24470       0.68673  0.43774337385314E+01
     0.24470       0.69463  0.44144251655993E+01
     0.24470       0.70252  0.44606703437633E+01
     0.24470       0.71041  0.45174945704426E+01
     0.24470       0.71831  0.45868187081329E+01
     0.24470       0.72620  0.46712647121752E+01
     0.24470       0.73409  0.47742911139166E+01
     0.24470       0.74199  0.49003645230480E+01
     0.24470       0.74988  0.50551747944416E+01
     0.24470       0.75777  0.52459032600548E+01
     0.24470       0.76567  0.54815552750294E+01
     0.24470       0.77356  0.57733701014157E+01
     0.24470       0.78145  0.61353225290979E+01
     0.24470       0.78935  0.65847310087252E+01
     0.24470       0.79724  0.71429853457945E+01
     0.24470       0.80513  0.78364011908696E+01
     0.24470       0.81303  0.86971950777862E+01
     0.24470       0.82092  0.97645461461245E+01
     0.24470       0.82881  0.11085657191313E+02
     0.24470       0.83671  0.12716626746443E+02
     0.24470       0.84460  0.14722755336193E+02
     0.24470       0.85249  0.17177556681621E+02
     0.24470       0.86039  0.20159081013022E+02
     0.24470       0.86828  0.23740890361152E+02
     0.24470       0.87617  0.27972558958127E+02
     0.24470       0.88407  0.40000000000000E+11
     0.24470       0.89196  0.40000000000000E+11
     0.24470       0.89986  0.40000000000000E+11
     0.24470       0.90775  0.40000000000000E+11
     0.24470       0.91564  0.40000000000000E+11
     0.24470       0.92354  0.40000000000000E+11
     0.24470       0.93143  0.40000000000000E+11
     0.24470       0.93932  0.40000000000000E+11
     0.24470       0.94722  0.40000000000000E+11
     0.24470       0.95511  0.40000000000000E+11
     0.24470       0.96300  0.40000000000000E+11
     0.24470       0.97090  0.40000000000000E+11
     0.24470       0.97879  0.40000000000000E+11
     0.24470       0.98668  0.40000000000000E+11
     0.24470       0.99458  0.40000000000000E+11
     0.24470       1.00247  0.40000000000000E+11
     0.24470       1.01036  0.40000000000000E+11
     0.24470       1.01826  0.40000000000000E+11
     0.24470       1.02615  0.40000000000000E+11
     0.24470       1.03404  0.40000000000000E+11
     0.24470       1.04194  0.40000000000000E+11
     0.24470       1.04983  0.40000000000000E+11
     0.24470       1.05772  0.40000000000000E+11
     0.24470       1.06562  0.40000000000000E+11
     0.24470       1.07351  0.40000000000000E+11
     0.24470       1.08141  0.40000000000000E+11
     0.24470       1.08930  0.40000000000000E+11
     0.24470       1.09719  0.40000000000000E+11
     0.24470       1.10509  0.40000000000000E+11
     0.24470       1.11298  0.40000000000000E+11
     0.24470       1.12087  0.40000000000000E+11
     0.24470       1.12877  0.40000000000000E+11
     0.24470       1.13666  0.40000000000000E+11
     0.24470       1.14455  0.40000000000000E+11
     0.24470       1.15245  0.40000000000000E+11
     0.24470       1.16034  0.40000000000000E+11
     0.24470       1.16823  0.40000000000000E+11
     0.24470       1.17613  0.40000000000000E+11
     0.24470       1.18402  0.40000000000000E+11
     0.24470       1.19191  0.40000000000000E+11
     0.24470       1.19981  0.40000000000000E+11
     0.24470       1.20770  0.40000000000000E+11
     0.24470       1.21559  0.40000000000000E+11
     0.24470       1.22349  0.40000000000000E+11
     0.24470       1.23138  0.40000000000000E+11
     0.24470       1.23927  0.40000000000000E+11
     0.24470       1.24717  0.40000000000000E+11
     0.24470       1.25506  0.40000000000000E+11
     0.24470       1.26295  0.40000000000000E+11
     0.24470       1.27085  0.40000000000000E+11
     0.24470       1.27874  0.40000000000000E+11
     0.24470       1.28664  0.40000000000000E+11
     0.24470       1.29453  0.40000000000000E+11
     0.24470       1.30242  0.40000000000000E+11
     0.24470       1.31032  0.40000000000000E+11
     0.24470       1.31821  0.40000000000000E+11
     0.24470       1.32610  0.40000000000000E+11
     0.24470       1.33400  0.40000000000000E+11
     0.24470       1.34189  0.40000000000000E+11
     0.24470       1.34978  0.40000000000000E+11
     0.24470       1.35768  0.40000000000000E+11
     0.24470       1.36557  0.40000000000000E+11
     0.24470       1.37346  0.40000000000000E+11
     0.24470       1.38136  0.40000000000000E+11
     0.24470       1.38925  0.40000000000000E+11
     0.24470       1.39714  0.40000000000000E+11
     0.24470       1.40504  0.40000000000000E+11
     0.24470       1.41293  0.40000000000000E+11
     0.24470       1.42082  0.40000000000000E+11
     0.24470       1.42872  0.40000000000000E+11
     0.24470       1.43661  0.40000000000000E+11
     0.24470       1.44450  0.40000000000000E+11
     0.24470       1.45240  0.40000000000000E+11
     0.24470       1.46029  0.40000000000000E+11
     0.24470       1.46818  0.40000000000000E+11
     0.24470       1.47608  0.40000000000000E+11
     0.24470       1.48397  0.40000000000000E+11
     0.24470       1.49187  0.40000000000000E+11
     0.24470       1.49976  0.40000000000000E+11
     0.24470       1.50765  0.40000000000000E+11
     0.24470       1.51555  0.40000000000000E+11
     0.24470       1.52344  0.40000000000000E+11
     0.24470       1.53133  0.40000000000000E+11
     0.24470       1.53923  0.40000000000000E+11
     0.24470       1.54712  0.40000000000000E+11
     0.24470       1.55501  0.40000000000000E+11
     0.24470       1.56291  0.40000000000000E+11
     0.24470       1.57080  0.40000000000000E+11
     0.25259       0.00000  0.40000000000000E+11
     0.25259       0.00789  0.40000000000000E+11
     0.25259       0.01579  0.40000000000000E+11
     0.25259       0.02368  0.40000000000000E+11
     0.25259       0.03157  0.40000000000000E+11
     0.25259       0.03947  0.40000000000000E+11
     0.25259       0.04736  0.40000000000000E+11
     0.25259       0.05525  0.40000000000000E+11
     0.25259       0.06315  0.40000000000000E+11
     0.25259       0.07104  0.40000000000000E+11
     0.25259       0.07893  0.40000000000000E+11
     0.25259       0.08683  0.40000000000000E+11
     0.25259       0.09472  0.40000000000000E+11
     0.25259       0.10262  0.40000000000000E+11
     0.25259       0.11051  0.40000000000000E+11
     0.25259       0.11840  0.40000000000000E+11
     0.25259       0.12630  0.40000000000000E+11
     0.25259       0.13419  0.40000000000000E+11
     0.25259       0.14208  0.40000000000000E+11
     0.25259       0.14998  0.40000000000000E+11
     0.25259       0.15787  0.40000000000000E+11
     0.25259       0.16576  0.40000000000000E+11
     0.25259       0.17366  0.40000000000000E+11
     0.25259       0.18155  0.48419690394730E+03
     0.25259       0.18944  0.43370465723512E+03
     0.25259       0.19734  0.38967082077740E+03
     0.25259       0.20523  0.35080681866486E+03
     0.25259       0.21312  0.31618907257931E+03
     0.25259       0.22102  0.40000000000000E+11
     0.25259       0.22891  0.40000000000000E+11
     0.25259       0.23680  0.40000000000000E+11
     0.25259       0.24470  0.40000000000000E+11
     0.25259       0.25259  0.40000000000000E+11
     0.25259       0.26048  0.40000000000000E+11
     0.25259       0.26838  0.40000000000000E+11
     0.25259       0.27627  0.40000000000000E+11
     0.25259       0.28416  0.40000000000000E+11
     0.25259       0.29206  0.40000000000000E+11
     0.25259       0.29995  0.40000000000000E+11
     0.25259       0.30785  0.40000000000000E+11
     0.25259       0.31574  0.40000000000000E+11
     0.25259       0.32363  0.40000000000000E+11
     0.25259       0.33153  0.40000000000000E+11
     0.25259       0.33942  0.40000000000000E+11
     0.25259       0.34731  0.40000000000000E+11
     0.25259       0.35521  0.40000000000000E+11
     0.25259       0.36310  0.40000000000000E+11
     0.25259       0.37099  0.40000000000000E+11
     0.25259       0.37889  0.40000000000000E+11
     0.25259       0.38678  0.40000000000000E+11
     0.25259       0.39467  0.40000000000000E+11
     0.25259       0.40257  0.40000000000000E+11
     0.25259       0.41046  0.40000000000000E+11
     0.25259       0.41835  0.40000000000000E+11
     0.25259       0.42625  0.40000000000000E+11
     0.25259       0.43414  0.40000000000000E+11
     0.25259       0.44203  0.40000000000000E+11
     0.25259       0.44993  0.40000000000000E+11
     0.25259       0.45782  0.18418836169588E+02
     0.25259       0.46571  0.16408336349137E+02
     0.25259       0.47361  0.14599414726726E+02
     0.25259       0.48150  0.12994111061645E+02
     0.25259       0.48939  0.11586130855230E+02
     0.25259       0.49729  0.10363644373041E+02
     0.25259       0.50518  0.93115261839680E+01
     0.25259       0.51308  0.84130520020687E+01
     0.25259       0.52097  0.76511210644612E+01
     0.25259       0.52886  0.70090903947378E+01
     0.25259       0.53676  0.64713068080941E+01
     0.25259       0.54465  0.60234129491328E+01
     0.25259       0.55254  0.56524907301577E+01
     0.25259       0.56044  0.53470923994651E+01
     0.25259       0.56833  0.50971976480001E+01
     0.25259       0.57622  0.48941252467116E+01
     0.25259       0.58412  0.47304197704102E+01
     0.25259       0.59201  0.45997278306916E+01
     0.25259       0.59990  0.44966736354943E+01
     0.25259       0.60780  0.44167403241132E+01
     0.25259       0.61569  0.43561611251619E+01
     0.25259       0.62358  0.43118227217626E+01
     0.25259       0.63148  0.42811820971162E+01
     0.25259       0.63937  0.42621974292498E+01
     0.25259       0.64726  0.42532731966449E+01
     0.25259       0.65516  0.42532194672927E+01
     0.25259       0.66305  0.42612253180208E+01
     0.25259       0.67094  0.42768464344295E+01
     0.25259       0.67884  0.43000071563846E+01
     0.25259       0.68673  0.43310175543107E+01
     0.25259       0.69463  0.43706065518557E+01
     0.25259       0.70252  0.44199726620576E+01
     0.25259       0.71041  0.44808545925681E+01
     0.25259       0.71831  0.45556248181395E+01
     0.25259       0.72620  0.46474102316038E+01
     0.25259       0.73409  0.47602451790002E+01
     0.25259       0.74199  0.48992635603287E+01
     0.25259       0.74988  0.50709382136370E+01
     0.25259       0.75777  0.52833774378391E+01
     0.25259       0.76567  0.55466901215184E+01
     0.25259       0.77356  0.58734322824465E+01
     0.25259       0.78145  0.62791484222515E+01
     0.25259       0.78935  0.67830201199797E+01
     0.25259       0.79724  0.74086302145808E+01
     0.25259       0.80513  0.81848410586355E+01
     0.25259       0.81303  0.91467648396701E+01
     0.25259       0.82092  0.10336764202680E+02
     0.25259       0.82881  0.11805346690489E+02
     0.25259       0.83671  0.13611678108287E+02
     0.25259       0.84460  0.15823184305865E+02
     0.25259       0.85249  0.18513236558547E+02
     0.25259       0.86039  0.21755026025195E+02
     0.25259       0.86828  0.25608037172306E+02
     0.25259       0.87617  0.40000000000000E+11
     0.25259       0.88407  0.40000000000000E+11
     0.25259       0.89196  0.40000000000000E+11
     0.25259       0.89986  0.40000000000000E+11
     0.25259       0.90775  0.40000000000000E+11
     0.25259       0.91564  0.40000000000000E+11
     0.25259       0.92354  0.40000000000000E+11
     0.25259       0.93143  0.40000000000000E+11
     0.25259       0.93932  0.40000000000000E+11
     0.25259       0.94722  0.40000000000000E+11
     0.25259       0.95511  0.40000000000000E+11
     0.25259       0.96300  0.40000000000000E+11
     0.25259       0.97090  0.40000000000000E+11
     0.25259       0.97879  0.40000000000000E+11
     0.25259       0.98668  0.40000000000000E+11
     0.25259       0.99458  0.40000000000000E+11
     0.25259       1.00247  0.40000000000000E+11
     0.25259       1.01036  0.40000000000000E+11
     0.25259       1.01826  0.40000000000000E+11
     0.25259       1.02615  0.40000000000000E+11
     0.25259       1.03404  0.40000000000000E+11
     0.25259       1.04194  0.40000000000000E+11
     0.25259       1.04983  0.40000000000000E+11
     0.25259       1.05772  0.40000000000000E+11
     0.25259       1.06562  0.40000000000000E+11
     0.25259       1.07351  0.40000000000000E+11
     0.25259       1.08141  0.40000000000000E+11
     0.25259       1.08930  0.40000000000000E+11
     0.25259       1.09719  0.40000000000000E+11
     0.25259       1.10509  0.40000000000000E+11
     0.25259       1.11298  0.40000000000000E+11
     0.25259       1.12087  0.40000000000000E+11
     0.25259       1.12877  0.40000000000000E+11
     0.25259       1.13666  0.40000000000000E+11
     0.25259       1.14455  0.40000000000000E+11
     0.25259       1.15245  0.40000000000000E+11
     0.25259       1.16034  0.40000000000000E+11
     0.25259       1.16823  0.40000000000000E+11
     0.25259       1.17613  0.40000000000000E+11
     0.25259       1.18402  0.40000000000000E+11
     0.25259       1.19191  0.40000000000000E+11
     0.25259       1.19981  0.40000000000000E+11
     0.25259       1.20770  0.40000000000000E+11
     0.25259       1.21559  0.40000000000000E+11
     0.25259       1.22349  0.40000000000000E+11
     0.25259       1.23138  0.40000000000000E+11
     0.25259       1.23927  0.40000000000000E+11
     0.25259       1.24717  0.40000000000000E+11
     0.25259       1.25506  0.40000000000000E+11
     0.25259       1.26295  0.40000000000000E+11
     0.25259       1.27085  0.40000000000000E+11
     0.25259       1.27874  0.40000000000000E+11
     0.25259       1.28664  0.40000000000000E+11
     0.25259       1.29453  0.40000000000000E+11
     0.25259       1.30242  0.40000000000000E+11
     0.25259       1.31032  0.40000000000000E+11
     0.25259       1.31821  0.40000000000000E+11
     0.25259       1.32610  0.40000000000000E+11
     0.25259       1.33400  0.40000000000000E+11
     0.25259       1.34189  0.40000000000000E+11
     0.25259       1.34978  0.40000000000000E+11
     0.25259       1.35768  0.40000000000000E+11
     0.25259       1.36557  0.40000000000000E+11
     0.25259       1.37346  0.40000000000000E+11
     0.25259       1.38136  0.40000000000000E+11
     0.25259       1.38925  0.40000000000000E+11
     0.25259       1.39714  0.40000000000000E+11
     0.25259       1.40504  0.40000000000000E+11
     0.25259       1.41293  0.40000000000000E+11
     0.25259       1.42082  0.40000000000000E+11
     0.25259       1.42872  0.40000000000000E+11
     0.25259       1.43661  0.40000000000000E+11
     0.25259       1.44450  0.40000000000000E+11
     0.25259       1.45240  0.40000000000000E+11
     0.25259       1.46029  0.40000000000000E+11
     0.25259       1.46818  0.40000000000000E+11
     0.25259       1.47608  0.40000000000000E+11
     0.25259       1.48397  0.40000000000000E+11
     0.25259       1.49187  0.40000000000000E+11
     0.25259       1.49976  0.40000000000000E+11
     0.25259       1.50765  0.40000000000000E+11
     0.25259       1.51555  0.40000000000000E+11
     0.25259       1.52344  0.40000000000000E+11
     0.25259       1.53133  0.40000000000000E+11
     0.25259       1.53923  0.40000000000000E+11
     0.25259       1.54712  0.40000000000000E+11
     0.25259       1.55501  0.40000000000000E+11
     0.25259       1.56291  0.40000000000000E+11
     0.25259       1.57080  0.40000000000000E+11
     0.26048       0.00000  0.40000000000000E+11
     0.26048       0.00789  0.40000000000000E+11
     0.26048       0.01579  0.40000000000000E+11
     0.26048       0.02368  0.40000000000000E+11
     0.26048       0.03157  0.40000000000000E+11
     0.26048       0.03947  0.40000000000000E+11
     0.26048       0.04736  0.40000000000000E+11
     0.26048       0.05525  0.40000000000000E+11
     0.26048       0.06315  0.40000000000000E+11
     0.26048       0.07104  0.40000000000000E+11
     0.26048       0.07893  0.40000000000000E+11
     0.26048       0.08683  0.40000000000000E+11
     0.26048       0.09472  0.40000000000000E+11
     0.26048       0.10262  0.40000000000000E+11
     0.26048       0.11051  0.40000000000000E+11
     0.26048       0.11840  0.40000000000000E+11
     0.26048       0.12630  0.40000000000000E+11
     0.26048       0.13419  0.40000000000000E+11
     0.26048       0.14208  0.40000000000000E+11
     0.26048       0.14998  0.40000000000000E+11
     0.26048       0.15787  0.40000000000000E+11
     0.26048       0.16576  0.40000000000000E+11
     0.26048       0.17366  0.40000000000000E+11
     0.26048       0.18155  0.43041471751792E+03
     0.26048       0.18944  0.38700389725949E+03
     0.26048       0.19734  0.34871589779290E+03
     0.26048       0.20523  0.31460068136536E+03
     0.26048       0.21312  0.40000000000000E+11
     0.26048       0.22102  0.40000000000000E+11
     0.26048       0.22891  0.40000000000000E+11
     0.26048       0.23680  0.40000000000000E+11
     0.26048       0.24470  0.40000000000000E+11
     0.26048       0.25259  0.40000000000000E+11
     0.26048       0.26048  0.40000000000000E+11
     0.26048       0.26838  0.40000000000000E+11
     0.26048       0.27627  0.40000000000000E+11
     0.26048       0.28416  0.40000000000000E+11
     0.26048       0.29206  0.40000000000000E+11
     0.26048       0.29995  0.40000000000000E+11
     0.26048       0.30785  0.40000000000000E+11
     0.26048       0.31574  0.40000000000000E+11
     0.26048       0.32363  0.40000000000000E+11
     0.26048       0.33153  0.40000000000000E+11
     0.26048       0.33942  0.40000000000000E+11
     0.26048       0.34731  0.40000000000000E+11
     0.26048       0.35521  0.40000000000000E+11
     0.26048       0.36310  0.40000000000000E+11
     0.26048       0.37099  0.40000000000000E+11
     0.26048       0.37889  0.40000000000000E+11
     0.26048       0.38678  0.40000000000000E+11
     0.26048       0.39467  0.40000000000000E+11
     0.26048       0.40257  0.40000000000000E+11
     0.26048       0.41046  0.40000000000000E+11
     0.26048       0.41835  0.40000000000000E+11
     0.26048       0.42625  0.40000000000000E+11
     0.26048       0.43414  0.40000000000000E+11
     0.26048       0.44203  0.40000000000000E+11
     0.26048       0.44993  0.17997310596883E+02
     0.26048       0.45782  0.16010260808596E+02
     0.26048       0.46571  0.14233857384283E+02
     0.26048       0.47361  0.12665324210416E+02
     0.26048       0.48150  0.11295069404836E+02
     0.26048       0.48939  0.10109116828700E+02
     0.26048       0.49729  0.90910370133094E+01
     0.26048       0.50518  0.82233982353631E+01
     0.26048       0.51308  0.74888006304047E+01
     0.26048       0.52097  0.68705706607125E+01
     0.26048       0.52886  0.63531921133222E+01
     0.26048       0.53676  0.59225410580687E+01
     0.26048       0.54465  0.55659806577172E+01
     0.26048       0.55254  0.52723600608598E+01
     0.26048       0.56044  0.50319511329062E+01
     0.26048       0.56833  0.48363479959100E+01
     0.26048       0.57622  0.46783473169019E+01
     0.26048       0.58412  0.45518218518866E+01
     0.26048       0.59201  0.44515956768186E+01
     0.26048       0.59990  0.43733265602056E+01
     0.26048       0.60780  0.43133988168424E+01
     0.26048       0.61569  0.42688285252734E+01
     0.26048       0.62358  0.42371820276060E+01
     0.26048       0.63148  0.42165080297853E+01
     0.26048       0.63937  0.42052832854309E+01
     0.26048       0.64726  0.42023717054648E+01
     0.26048       0.65516  0.42069967395319E+01
     0.26048       0.66305  0.42187269918705E+01
     0.26048       0.67094  0.42374752462676E+01
     0.26048       0.67884  0.42635113757155E+01
     0.26048       0.68673  0.42974900046323E+01
     0.26048       0.69463  0.43404942837056E+01
     0.26048       0.70252  0.43940977424068E+01
     0.26048       0.71041  0.44604469169474E+01
     0.26048       0.71831  0.45423683264416E+01
     0.26048       0.72620  0.46435043982346E+01
     0.26048       0.73409  0.47684841272707E+01
     0.26048       0.74199  0.49231355802566E+01
     0.26048       0.74988  0.51147487797635E+01
     0.26048       0.75777  0.53523989299792E+01
     0.26048       0.76567  0.56473411849373E+01
     0.26048       0.77356  0.60134888589048E+01
     0.26048       0.78145  0.64679864994928E+01
     0.26048       0.78935  0.70318864524905E+01
     0.26048       0.79724  0.77309304397865E+01
     0.26048       0.80513  0.85964227148052E+01
     0.26048       0.81303  0.96661523034719E+01
     0.26048       0.82092  0.10985267548714E+02
     0.26048       0.82881  0.12606906611269E+02
     0.26048       0.83671  0.14592206176392E+02
     0.26048       0.84460  0.17008979586283E+02
     0.26048       0.85249  0.19927746912468E+02
     0.26048       0.86039  0.23412666097799E+02
     0.26048       0.86828  0.27502768623236E+02
     0.26048       0.87617  0.40000000000000E+11
     0.26048       0.88407  0.40000000000000E+11
     0.26048       0.89196  0.40000000000000E+11
     0.26048       0.89986  0.40000000000000E+11
     0.26048       0.90775  0.40000000000000E+11
     0.26048       0.91564  0.40000000000000E+11
     0.26048       0.92354  0.40000000000000E+11
     0.26048       0.93143  0.40000000000000E+11
     0.26048       0.93932  0.40000000000000E+11
     0.26048       0.94722  0.40000000000000E+11
     0.26048       0.95511  0.40000000000000E+11
     0.26048       0.96300  0.40000000000000E+11
     0.26048       0.97090  0.40000000000000E+11
     0.26048       0.97879  0.40000000000000E+11
     0.26048       0.98668  0.40000000000000E+11
     0.26048       0.99458  0.40000000000000E+11
     0.26048       1.00247  0.40000000000000E+11
     0.26048       1.01036  0.40000000000000E+11
     0.26048       1.01826  0.40000000000000E+11
     0.26048       1.02615  0.40000000000000E+11
     0.26048       1.03404  0.40000000000000E+11
     0.26048       1.04194  0.40000000000000E+11
     0.26048       1.04983  0.40000000000000E+11
     0.26048       1.05772  0.40000000000000E+11
     0.26048       1.06562  0.40000000000000E+11
     0.26048       1.07351  0.40000000000000E+11
     0.26048       1.08141  0.40000000000000E+11
     0.26048       1.08930  0.40000000000000E+11
     0.26048       1.09719  0.40000000000000E+11
     0.26048       1.10509  0.40000000000000E+11
     0.26048       1.11298  0.40000000000000E+11
     0.26048       1.12087  0.40000000000000E+11
     0.26048       1.12877  0.40000000000000E+11
     0.26048       1.13666  0.40000000000000E+11
     0.26048       1.14455  0.40000000000000E+11
     0.26048       1.15245  0.40000000000000E+11
     0.26048       1.16034  0.40000000000000E+11
     0.26048       1.16823  0.40000000000000E+11
     0.26048       1.17613  0.40000000000000E+11
     0.26048       1.18402  0.40000000000000E+11
     0.26048       1.19191  0.40000000000000E+11
     0.26048       1.19981  0.40000000000000E+11
     0.26048       1.20770  0.40000000000000E+11
     0.26048       1.21559  0.40000000000000E+11
     0.26048       1.22349  0.40000000000000E+11
     0.26048       1.23138  0.40000000000000E+11
     0.26048       1.23927  0.40000000000000E+11
     0.26048       1.24717  0.40000000000000E+11
     0.26048       1.25506  0.40000000000000E+11
     0.26048       1.26295  0.40000000000000E+11
     0.26048       1.27085  0.40000000000000E+11
     0.26048       1.27874  0.40000000000000E+11
     0.26048       1.28664  0.40000000000000E+11
     0.26048       1.29453  0.40000000000000E+11
     0.26048       1.30242  0.40000000000000E+11
     0.26048       1.31032  0.40000000000000E+11
     0.26048       1.31821  0.40000000000000E+11
     0.26048       1.32610  0.40000000000000E+11
     0.26048       1.33400  0.40000000000000E+11
     0.26048       1.34189  0.40000000000000E+11
     0.26048       1.34978  0.40000000000000E+11
     0.26048       1.35768  0.40000000000000E+11
     0.26048       1.36557  0.40000000000000E+11
     0.26048       1.37346  0.40000000000000E+11
     0.26048       1.38136  0.40000000000000E+11
     0.26048       1.38925  0.40000000000000E+11
     0.26048       1.39714  0.40000000000000E+11
     0.26048       1.40504  0.40000000000000E+11
     0.26048       1.41293  0.40000000000000E+11
     0.26048       1.42082  0.40000000000000E+11
     0.26048       1.42872  0.40000000000000E+11
     0.26048       1.43661  0.40000000000000E+11
     0.26048       1.44450  0.40000000000000E+11
     0.26048       1.45240  0.40000000000000E+11
     0.26048       1.46029  0.40000000000000E+11
     0.26048       1.46818  0.40000000000000E+11
     0.26048       1.47608  0.40000000000000E+11
     0.26048       1.48397  0.40000000000000E+11
     0.26048       1.49187  0.40000000000000E+11
     0.26048       1.49976  0.40000000000000E+11
     0.26048       1.50765  0.40000000000000E+11
     0.26048       1.51555  0.40000000000000E+11
     0.26048       1.52344  0.40000000000000E+11
     0.26048       1.53133  0.40000000000000E+11
     0.26048       1.53923  0.40000000000000E+11
     0.26048       1.54712  0.40000000000000E+11
     0.26048       1.55501  0.40000000000000E+11
     0.26048       1.56291  0.40000000000000E+11
     0.26048       1.57080  0.40000000000000E+11
     0.26838       0.00000  0.40000000000000E+11
     0.26838       0.00789  0.40000000000000E+11
     0.26838       0.01579  0.40000000000000E+11
     0.26838       0.02368  0.40000000000000E+11
     0.26838       0.03157  0.40000000000000E+11
     0.26838       0.03947  0.40000000000000E+11
     0.26838       0.04736  0.40000000000000E+11
     0.26838       0.05525  0.40000000000000E+11
     0.26838       0.06315  0.40000000000000E+11
     0.26838       0.07104  0.40000000000000E+11
     0.26838       0.07893  0.40000000000000E+11
     0.26838       0.08683  0.40000000000000E+11
     0.26838       0.09472  0.40000000000000E+11
     0.26838       0.10262  0.40000000000000E+11
     0.26838       0.11051  0.40000000000000E+11
     0.26838       0.11840  0.40000000000000E+11
     0.26838       0.12630  0.40000000000000E+11
     0.26838       0.13419  0.40000000000000E+11
     0.26838       0.14208  0.40000000000000E+11
     0.26838       0.14998  0.40000000000000E+11
     0.26838       0.15787  0.40000000000000E+11
     0.26838       0.16576  0.40000000000000E+11
     0.26838       0.17366  0.42655483002721E+03
     0.26838       0.18155  0.38382260740661E+03
     0.26838       0.18944  0.34617932161548E+03
     0.26838       0.19734  0.31264239931947E+03
     0.26838       0.20523  0.40000000000000E+11
     0.26838       0.21312  0.40000000000000E+11
     0.26838       0.22102  0.40000000000000E+11
     0.26838       0.22891  0.40000000000000E+11
     0.26838       0.23680  0.40000000000000E+11
     0.26838       0.24470  0.40000000000000E+11
     0.26838       0.25259  0.40000000000000E+11
     0.26838       0.26048  0.40000000000000E+11
     0.26838       0.26838  0.40000000000000E+11
     0.26838       0.27627  0.40000000000000E+11
     0.26838       0.28416  0.40000000000000E+11
     0.26838       0.29206  0.40000000000000E+11
     0.26838       0.29995  0.40000000000000E+11
     0.26838       0.30785  0.40000000000000E+11
     0.26838       0.31574  0.40000000000000E+11
     0.26838       0.32363  0.40000000000000E+11
     0.26838       0.33153  0.40000000000000E+11
     0.26838       0.33942  0.40000000000000E+11
     0.26838       0.34731  0.40000000000000E+11
     0.26838       0.35521  0.40000000000000E+11
     0.26838       0.36310  0.40000000000000E+11
     0.26838       0.37099  0.40000000000000E+11
     0.26838       0.37889  0.40000000000000E+11
     0.26838       0.38678  0.40000000000000E+11
     0.26838       0.39467  0.40000000000000E+11
     0.26838       0.40257  0.40000000000000E+11
     0.26838       0.41046  0.40000000000000E+11
     0.26838       0.41835  0.40000000000000E+11
     0.26838       0.42625  0.40000000000000E+11
     0.26838       0.43414  0.19771407262839E+02
     0.26838       0.44203  0.17590515029130E+02
     0.26838       0.44993  0.15627455617285E+02
     0.26838       0.45782  0.13883076338533E+02
     0.26838       0.46571  0.12350253736707E+02
     0.26838       0.47361  0.11016409868838E+02
     0.26838       0.48150  0.98656208446579E+01
     0.26838       0.48939  0.88802736247170E+01
     0.26838       0.49729  0.80422968822620E+01
     0.26838       0.50518  0.73340251593726E+01
     0.26838       0.51308  0.67387662882475E+01
     0.26838       0.52097  0.62411400298618E+01
     0.26838       0.52886  0.58272476605543E+01
     0.26838       0.53676  0.54847218046898E+01
     0.26838       0.54465  0.52026953926156E+01
     0.26838       0.55254  0.49717193103400E+01
     0.26838       0.56044  0.47836505171882E+01
     0.26838       0.56833  0.46315261827394E+01
     0.26838       0.57622  0.45094345921944E+01
     0.26838       0.58412  0.44123899736184E+01
     0.26838       0.59201  0.43362157822378E+01
     0.26838       0.59990  0.42774391249001E+01
     0.26838       0.60780  0.42331977413015E+01
     0.26838       0.61569  0.42011601305423E+01
     0.26838       0.62358  0.41794589066389E+01
     0.26838       0.63148  0.41666371973554E+01
     0.26838       0.63937  0.41616078030844E+01
     0.26838       0.64726  0.41636248617761E+01
     0.26838       0.65516  0.41722678929535E+01
     0.26838       0.66305  0.41874383019280E+01
     0.26838       0.67094  0.42093687076030E+01
     0.26838       0.67884  0.42386458144804E+01
     0.26838       0.68673  0.42762479880695E+01
     0.26838       0.69463  0.43235992232040E+01
     0.26838       0.70252  0.43826418291566E+01
     0.26838       0.71041  0.44559309063907E+01
     0.26838       0.71831  0.45467545671307E+01
     0.26838       0.72620  0.46592848590223E+01
     0.26838       0.73409  0.47987654785893E+01
     0.26838       0.74199  0.49717435764391E+01
     0.26838       0.74988  0.51863541857382E+01
     0.26838       0.75777  0.54526669048506E+01
     0.26838       0.76567  0.57831051667089E+01
     0.26838       0.77356  0.61929482528600E+01
     0.26838       0.78145  0.67009243176079E+01
     0.26838       0.78935  0.73298976111060E+01
     0.26838       0.79724  0.81076422829196E+01
     0.26838       0.80513  0.90676741792423E+01
     0.26838       0.81303  0.10250073169771E+02
     0.26838       0.82092  0.11702158089493E+02
     0.26838       0.82881  0.13478749983557E+02
     0.26838       0.83671  0.15641532930995E+02
     0.26838       0.84460  0.18256614347644E+02
     0.26838       0.85249  0.21388647007784E+02
     0.26838       0.86039  0.25088514748796E+02
     0.26838       0.86828  0.29369042306623E+02
     0.26838       0.87617  0.40000000000000E+11
     0.26838       0.88407  0.40000000000000E+11
     0.26838       0.89196  0.40000000000000E+11
     0.26838       0.89986  0.40000000000000E+11
     0.26838       0.90775  0.40000000000000E+11
     0.26838       0.91564  0.40000000000000E+11
     0.26838       0.92354  0.40000000000000E+11
     0.26838       0.93143  0.40000000000000E+11
     0.26838       0.93932  0.40000000000000E+11
     0.26838       0.94722  0.40000000000000E+11
     0.26838       0.95511  0.40000000000000E+11
     0.26838       0.96300  0.40000000000000E+11
     0.26838       0.97090  0.40000000000000E+11
     0.26838       0.97879  0.40000000000000E+11
     0.26838       0.98668  0.40000000000000E+11
     0.26838       0.99458  0.40000000000000E+11
     0.26838       1.00247  0.40000000000000E+11
     0.26838       1.01036  0.40000000000000E+11
     0.26838       1.01826  0.40000000000000E+11
     0.26838       1.02615  0.40000000000000E+11
     0.26838       1.03404  0.40000000000000E+11
     0.26838       1.04194  0.40000000000000E+11
     0.26838       1.04983  0.40000000000000E+11
     0.26838       1.05772  0.40000000000000E+11
     0.26838       1.06562  0.40000000000000E+11
     0.26838       1.07351  0.40000000000000E+11
     0.26838       1.08141  0.40000000000000E+11
     0.26838       1.08930  0.40000000000000E+11
     0.26838       1.09719  0.40000000000000E+11
     0.26838       1.10509  0.40000000000000E+11
     0.26838       1.11298  0.40000000000000E+11
     0.26838       1.12087  0.40000000000000E+11
     0.26838       1.12877  0.40000000000000E+11
     0.26838       1.13666  0.40000000000000E+11
     0.26838       1.14455  0.40000000000000E+11
     0.26838       1.15245  0.40000000000000E+11
     0.26838       1.16034  0.40000000000000E+11
     0.26838       1.16823  0.40000000000000E+11
     0.26838       1.17613  0.40000000000000E+11
     0.26838       1.18402  0.40000000000000E+11
     0.26838       1.19191  0.40000000000000E+11
     0.26838       1.19981  0.40000000000000E+11
     0.26838       1.20770  0.40000000000000E+11
     0.26838       1.21559  0.40000000000000E+11
     0.26838       1.22349  0.40000000000000E+11
     0.26838       1.23138  0.40000000000000E+11
     0.26838       1.23927  0.40000000000000E+11
     0.26838       1.24717  0.40000000000000E+11
     0.26838       1.25506  0.40000000000000E+11
     0.26838       1.26295  0.40000000000000E+11
     0.26838       1.27085  0.40000000000000E+11
     0.26838       1.27874  0.40000000000000E+11
     0.26838       1.28664  0.40000000000000E+11
     0.26838       1.29453  0.40000000000000E+11
     0.26838       1.30242  0.40000000000000E+11
     0.26838       1.31032  0.40000000000000E+11
     0.26838       1.31821  0.40000000000000E+11
     0.26838       1.32610  0.40000000000000E+11
     0.26838       1.33400  0.40000000000000E+11
     0.26838       1.34189  0.40000000000000E+11
     0.26838       1.34978  0.40000000000000E+11
     0.26838       1.35768  0.40000000000000E+11
     0.26838       1.36557  0.40000000000000E+11
     0.26838       1.37346  0.40000000000000E+11
     0.26838       1.38136  0.40000000000000E+11
     0.26838       1.38925  0.40000000000000E+11
     0.26838       1.39714  0.40000000000000E+11
     0.26838       1.40504  0.40000000000000E+11
     0.26838       1.41293  0.40000000000000E+11
     0.26838       1.42082  0.40000000000000E+11
     0.26838       1.42872  0.40000000000000E+11
     0.26838       1.43661  0.40000000000000E+11
     0.26838       1.44450  0.40000000000000E+11
     0.26838       1.45240  0.40000000000000E+11
     0.26838       1.46029  0.40000000000000E+11
     0.26838       1.46818  0.40000000000000E+11
     0.26838       1.47608  0.40000000000000E+11
     0.26838       1.48397  0.40000000000000E+11
     0.26838       1.49187  0.40000000000000E+11
     0.26838       1.49976  0.40000000000000E+11
     0.26838       1.50765  0.40000000000000E+11
     0.26838       1.51555  0.40000000000000E+11
     0.26838       1.52344  0.40000000000000E+11
     0.26838       1.53133  0.40000000000000E+11
     0.26838       1.53923  0.40000000000000E+11
     0.26838       1.54712  0.40000000000000E+11
     0.26838       1.55501  0.40000000000000E+11
     0.26838       1.56291  0.40000000000000E+11
     0.26838       1.57080  0.40000000000000E+11
     0.27627       0.00000  0.40000000000000E+11
     0.27627       0.00789  0.40000000000000E+11
     0.27627       0.01579  0.40000000000000E+11
     0.27627       0.02368  0.40000000000000E+11
     0.27627       0.03157  0.40000000000000E+11
     0.27627       0.03947  0.40000000000000E+11
     0.27627       0.04736  0.40000000000000E+11
     0.27627       0.05525  0.40000000000000E+11
     0.27627       0.06315  0.40000000000000E+11
     0.27627       0.07104  0.40000000000000E+11
     0.27627       0.07893  0.40000000000000E+11
     0.27627       0.08683  0.40000000000000E+11
     0.27627       0.09472  0.40000000000000E+11
     0.27627       0.10262  0.40000000000000E+11
     0.27627       0.11051  0.40000000000000E+11
     0.27627       0.11840  0.40000000000000E+11
     0.27627       0.12630  0.40000000000000E+11
     0.27627       0.13419  0.40000000000000E+11
     0.27627       0.14208  0.40000000000000E+11
     0.27627       0.14998  0.40000000000000E+11
     0.27627       0.15787  0.40000000000000E+11
     0.27627       0.16576  0.42215062241928E+03
     0.27627       0.17366  0.38014161282536E+03
     0.27627       0.18155  0.34320240830901E+03
     0.27627       0.18944  0.31031241195255E+03
     0.27627       0.19734  0.40000000000000E+11
     0.27627       0.20523  0.40000000000000E+11
     0.27627       0.21312  0.40000000000000E+11
     0.27627       0.22102  0.40000000000000E+11
     0.27627       0.22891  0.40000000000000E+11
     0.27627       0.23680  0.40000000000000E+11
     0.27627       0.24470  0.40000000000000E+11
     0.27627       0.25259  0.40000000000000E+11
     0.27627       0.26048  0.40000000000000E+11
     0.27627       0.26838  0.40000000000000E+11
     0.27627       0.27627  0.40000000000000E+11
     0.27627       0.28416  0.40000000000000E+11
     0.27627       0.29206  0.40000000000000E+11
     0.27627       0.29995  0.40000000000000E+11
     0.27627       0.30785  0.40000000000000E+11
     0.27627       0.31574  0.40000000000000E+11
     0.27627       0.32363  0.40000000000000E+11
     0.27627       0.33153  0.40000000000000E+11
     0.27627       0.33942  0.40000000000000E+11
     0.27627       0.34731  0.40000000000000E+11
     0.27627       0.35521  0.40000000000000E+11
     0.27627       0.36310  0.40000000000000E+11
     0.27627       0.37099  0.40000000000000E+11
     0.27627       0.37889  0.40000000000000E+11
     0.27627       0.38678  0.40000000000000E+11
     0.27627       0.39467  0.40000000000000E+11
     0.27627       0.40257  0.40000000000000E+11
     0.27627       0.41046  0.40000000000000E+11
     0.27627       0.41835  0.40000000000000E+11
     0.27627       0.42625  0.19372721543024E+02
     0.27627       0.43414  0.17202907478887E+02
     0.27627       0.44203  0.15263479909191E+02
     0.27627       0.44993  0.13549887658379E+02
     0.27627       0.45782  0.12051105977488E+02
     0.27627       0.46571  0.10751860192759E+02
     0.27627       0.47361  0.96344572517187E+01
     0.27627       0.48150  0.86802034312146E+01
     0.27627       0.48939  0.78704406196005E+01
     0.27627       0.49729  0.71872586663348E+01
     0.27627       0.50518  0.66139482467125E+01
     0.27627       0.51308  0.61352555011716E+01
     0.27627       0.52097  0.57374916807177E+01
     0.27627       0.52886  0.54085414028638E+01
     0.27627       0.53676  0.51378037001316E+01
     0.27627       0.54465  0.49160917032877E+01
     0.27627       0.55254  0.47355098652437E+01
     0.27627       0.56044  0.45893221116468E+01
     0.27627       0.56833  0.44718200612408E+01
     0.27627       0.57622  0.43781972943753E+01
     0.27627       0.58412  0.43044333546341E+01
     0.27627       0.59201  0.42471895569562E+01
     0.27627       0.59990  0.42037175842285E+01
     0.27627       0.60780  0.41717811518176E+01
     0.27627       0.61569  0.41495906029145E+01
     0.27627       0.62358  0.41357500887807E+01
     0.27627       0.63148  0.41292169297224E+01
     0.27627       0.63937  0.41292728046122E+01
     0.27627       0.64726  0.41355065524649E+01
     0.27627       0.65516  0.41478085733449E+01
     0.27627       0.66305  0.41663770806559E+01
     0.27627       0.67094  0.41917367822579E+01
     0.27627       0.67884  0.42247709584685E+01
     0.27627       0.68673  0.42667683688115E+01
     0.27627       0.69463  0.43194869663908E+01
     0.27627       0.70252  0.43852370390920E+01
     0.27627       0.71041  0.44669871386665E+01
     0.27627       0.71831  0.45684970051180E+01
     0.27627       0.72620  0.46944826376243E+01
     0.27627       0.73409  0.48508196792008E+01
     0.27627       0.74199  0.50447923135718E+01
     0.27627       0.74988  0.52853958082386E+01
     0.27627       0.75777  0.55837014747414E+01
     0.27627       0.76567  0.59532927975854E+01
     0.27627       0.77356  0.64107801875604E+01
     0.27627       0.78145  0.69763981812181E+01
     0.27627       0.78935  0.76746811240578E+01
     0.27627       0.79724  0.85351983480022E+01
     0.27627       0.80513  0.95933022868176E+01
     0.27627       0.81303  0.10890793732043E+02
     0.27627       0.82092  0.12476321622537E+02
     0.27627       0.82881  0.14405182415999E+02
     0.27627       0.83671  0.16737916367663E+02
     0.27627       0.84460  0.19536624854447E+02
     0.27627       0.85249  0.22857088986987E+02
     0.27627       0.86039  0.26733247452672E+02
     0.27627       0.86828  0.40000000000000E+11
     0.27627       0.87617  0.40000000000000E+11
     0.27627       0.88407  0.40000000000000E+11
     0.27627       0.89196  0.40000000000000E+11
     0.27627       0.89986  0.40000000000000E+11
     0.27627       0.90775  0.40000000000000E+11
     0.27627       0.91564  0.40000000000000E+11
     0.27627       0.92354  0.40000000000000E+11
     0.27627       0.93143  0.40000000000000E+11
     0.27627       0.93932  0.40000000000000E+11
     0.27627       0.94722  0.40000000000000E+11
     0.27627       0.95511  0.40000000000000E+11
     0.27627       0.96300  0.40000000000000E+11
     0.27627       0.97090  0.40000000000000E+11
     0.27627       0.97879  0.40000000000000E+11
     0.27627       0.98668  0.40000000000000E+11
     0.27627       0.99458  0.40000000000000E+11
     0.27627       1.00247  0.40000000000000E+11
     0.27627       1.01036  0.40000000000000E+11
     0.27627       1.01826  0.40000000000000E+11
     0.27627       1.02615  0.40000000000000E+11
     0.27627       1.03404  0.40000000000000E+11
     0.27627       1.04194  0.40000000000000E+11
     0.27627       1.04983  0.40000000000000E+11
     0.27627       1.05772  0.40000000000000E+11
     0.27627       1.06562  0.40000000000000E+11
     0.27627       1.07351  0.40000000000000E+11
     0.27627       1.08141  0.40000000000000E+11
     0.27627       1.08930  0.40000000000000E+11
     0.27627       1.09719  0.40000000000000E+11
     0.27627       1.10509  0.40000000000000E+11
     0.27627       1.11298  0.40000000000000E+11
     0.27627       1.12087  0.40000000000000E+11
     0.27627       1.12877  0.40000000000000E+11
     0.27627       1.13666  0.40000000000000E+11
     0.27627       1.14455  0.40000000000000E+11
     0.27627       1.15245  0.40000000000000E+11
     0.27627       1.16034  0.40000000000000E+11
     0.27627       1.16823  0.40000000000000E+11
     0.27627       1.17613  0.40000000000000E+11
     0.27627       1.18402  0.40000000000000E+11
     0.27627       1.19191  0.40000000000000E+11
     0.27627       1.19981  0.40000000000000E+11
     0.27627       1.20770  0.40000000000000E+11
     0.27627       1.21559  0.40000000000000E+11
     0.27627       1.22349  0.40000000000000E+11
     0.27627       1.23138  0.40000000000000E+11
     0.27627       1.23927  0.40000000000000E+11
     0.27627       1.24717  0.40000000000000E+11
     0.27627       1.25506  0.40000000000000E+11
     0.27627       1.26295  0.40000000000000E+11
     0.27627       1.27085  0.40000000000000E+11
     0.27627       1.27874  0.40000000000000E+11
     0.27627       1.28664  0.40000000000000E+11
     0.27627       1.29453  0.40000000000000E+11
     0.27627       1.30242  0.40000000000000E+11
     0.27627       1.31032  0.40000000000000E+11
     0.27627       1.31821  0.40000000000000E+11
     0.27627       1.32610  0.40000000000000E+11
     0.27627       1.33400  0.40000000000000E+11
     0.27627       1.34189  0.40000000000000E+11
     0.27627       1.34978  0.40000000000000E+11
     0.27627       1.35768  0.40000000000000E+11
     0.27627       1.36557  0.40000000000000E+11
     0.27627       1.37346  0.40000000000000E+11
     0.27627       1.38136  0.40000000000000E+11
     0.27627       1.38925  0.40000000000000E+11
     0.27627       1.39714  0.40000000000000E+11
     0.27627       1.40504  0.40000000000000E+11
     0.27627       1.41293  0.40000000000000E+11
     0.27627       1.42082  0.40000000000000E+11
     0.27627       1.42872  0.40000000000000E+11
     0.27627       1.43661  0.40000000000000E+11
     0.27627       1.44450  0.40000000000000E+11
     0.27627       1.45240  0.40000000000000E+11
     0.27627       1.46029  0.40000000000000E+11
     0.27627       1.46818  0.40000000000000E+11
     0.27627       1.47608  0.40000000000000E+11
     0.27627       1.48397  0.40000000000000E+11
     0.27627       1.49187  0.40000000000000E+11
     0.27627       1.49976  0.40000000000000E+11
     0.27627       1.50765  0.40000000000000E+11
     0.27627       1.51555  0.40000000000000E+11
     0.27627       1.52344  0.40000000000000E+11
     0.27627       1.53133  0.40000000000000E+11
     0.27627       1.53923  0.40000000000000E+11
     0.27627       1.54712  0.40000000000000E+11
     0.27627       1.55501  0.40000000000000E+11
     0.27627       1.56291  0.40000000000000E+11
     0.27627       1.57080  0.40000000000000E+11
     0.28416       0.00000  0.40000000000000E+11
     0.28416       0.00789  0.40000000000000E+11
     0.28416       0.01579  0.40000000000000E+11
     0.28416       0.02368  0.40000000000000E+11
     0.28416       0.03157  0.40000000000000E+11
     0.28416       0.03947  0.40000000000000E+11
     0.28416       0.04736  0.40000000000000E+11
     0.28416       0.05525  0.40000000000000E+11
     0.28416       0.06315  0.40000000000000E+11
     0.28416       0.07104  0.40000000000000E+11
     0.28416       0.07893  0.40000000000000E+11
     0.28416       0.08683  0.40000000000000E+11
     0.28416       0.09472  0.40000000000000E+11
     0.28416       0.10262  0.40000000000000E+11
     0.28416       0.11051  0.40000000000000E+11
     0.28416       0.11840  0.40000000000000E+11
     0.28416       0.12630  0.40000000000000E+11
     0.28416       0.13419  0.40000000000000E+11
     0.28416       0.14208  0.40000000000000E+11
     0.28416       0.14998  0.40000000000000E+11
     0.28416       0.15787  0.41723065676483E+03
     0.28416       0.16576  0.37597769504701E+03
     0.28416       0.17366  0.33979140777560E+03
     0.28416       0.18155  0.30760848649219E+03
     0.28416       0.18944  0.27868588026858E+03
     0.28416       0.19734  0.40000000000000E+11
     0.28416       0.20523  0.40000000000000E+11
     0.28416       0.21312  0.40000000000000E+11
     0.28416       0.22102  0.40000000000000E+11
     0.28416       0.22891  0.40000000000000E+11
     0.28416       0.23680  0.40000000000000E+11
     0.28416       0.24470  0.40000000000000E+11
     0.28416       0.25259  0.40000000000000E+11
     0.28416       0.26048  0.40000000000000E+11
     0.28416       0.26838  0.40000000000000E+11
     0.28416       0.27627  0.40000000000000E+11
     0.28416       0.28416  0.40000000000000E+11
     0.28416       0.29206  0.40000000000000E+11
     0.28416       0.29995  0.40000000000000E+11
     0.28416       0.30785  0.40000000000000E+11
     0.28416       0.31574  0.40000000000000E+11
     0.28416       0.32363  0.40000000000000E+11
     0.28416       0.33153  0.40000000000000E+11
     0.28416       0.33942  0.40000000000000E+11
     0.28416       0.34731  0.40000000000000E+11
     0.28416       0.35521  0.40000000000000E+11
     0.28416       0.36310  0.40000000000000E+11
     0.28416       0.37099  0.40000000000000E+11
     0.28416       0.37889  0.40000000000000E+11
     0.28416       0.38678  0.40000000000000E+11
     0.28416       0.39467  0.40000000000000E+11
     0.28416       0.40257  0.40000000000000E+11
     0.28416       0.41046  0.21399321046374E+02
     0.28416       0.41835  0.18997299252398E+02
     0.28416       0.42625  0.16838685656251E+02
     0.28416       0.43414  0.14921660706136E+02
     0.28416       0.44203  0.13236907776239E+02
     0.28416       0.44993  0.11769920486318E+02
     0.28416       0.45782  0.10502992722900E+02
     0.28416       0.46571  0.94168198905576E+01
     0.28416       0.47361  0.84917126558735E+01
     0.28416       0.48150  0.77084640675556E+01
     0.28416       0.48939  0.70489279100232E+01
     0.28416       0.49729  0.64963691315291E+01
     0.28416       0.50518  0.60356424910621E+01
     0.28416       0.51308  0.56532473778954E+01
     0.28416       0.52097  0.53372976217092E+01
     0.28416       0.52886  0.50774364322385E+01
     0.28416       0.53676  0.48647190471702E+01
     0.28416       0.54465  0.46914794425671E+01
     0.28416       0.55254  0.45511925435498E+01
     0.28416       0.56044  0.44383396181151E+01
     0.28416       0.56833  0.43482817543712E+01
     0.28416       0.57622  0.42771443199003E+01
     0.28416       0.58412  0.42217139087493E+01
     0.28416       0.59201  0.41793483506900E+01
     0.28416       0.59990  0.41478997707559E+01
     0.28416       0.60780  0.41256503523911E+01
     0.28416       0.61569  0.41112603049360E+01
     0.28416       0.62358  0.41037275143513E+01
     0.28416       0.63148  0.41023584289479E+01
     0.28416       0.63937  0.41067498753944E+01
     0.28416       0.64726  0.41167816999788E+01
     0.28416       0.65516  0.41326203790385E+01
     0.28416       0.66305  0.41547340394160E+01
     0.28416       0.67094  0.41839196778261E+01
     0.28416       0.67884  0.42213437731811E+01
     0.28416       0.68673  0.42685979558585E+01
     0.28416       0.69463  0.43277719405376E+01
     0.28416       0.70252  0.44015465507544E+01
     0.28416       0.71041  0.44933103657646E+01
     0.28416       0.71831  0.46073042974528E+01
     0.28416       0.72620  0.47487992362945E+01
     0.28416       0.73409  0.49243127455689E+01
     0.28416       0.74199  0.51418715458159E+01
     0.28416       0.74988  0.54113270621501E+01
     0.28416       0.75777  0.57447313376442E+01
     0.28416       0.76567  0.61567796917076E+01
     0.28416       0.77356  0.66653238593308E+01
     0.28416       0.78145  0.72919537086196E+01
     0.28416       0.78935  0.80626348686447E+01
     0.28416       0.79724  0.90083701397972E+01
     0.28416       0.80513  0.10165818404099E+02
     0.28416       0.81303  0.11577745738862E+02
     0.28416       0.82092  0.13293082195472E+02
     0.28416       0.82881  0.15366184265156E+02
     0.28416       0.83671  0.17854605157696E+02
     0.28416       0.84460  0.20814160608041E+02
     0.28416       0.85249  0.24289183308758E+02
     0.28416       0.86039  0.28294291097853E+02
     0.28416       0.86828  0.40000000000000E+11
     0.28416       0.87617  0.40000000000000E+11
     0.28416       0.88407  0.40000000000000E+11
     0.28416       0.89196  0.40000000000000E+11
     0.28416       0.89986  0.40000000000000E+11
     0.28416       0.90775  0.40000000000000E+11
     0.28416       0.91564  0.40000000000000E+11
     0.28416       0.92354  0.40000000000000E+11
     0.28416       0.93143  0.40000000000000E+11
     0.28416       0.93932  0.40000000000000E+11
     0.28416       0.94722  0.40000000000000E+11
     0.28416       0.95511  0.40000000000000E+11
     0.28416       0.96300  0.40000000000000E+11
     0.28416       0.97090  0.40000000000000E+11
     0.28416       0.97879  0.40000000000000E+11
     0.28416       0.98668  0.40000000000000E+11
     0.28416       0.99458  0.40000000000000E+11
     0.28416       1.00247  0.40000000000000E+11
     0.28416       1.01036  0.40000000000000E+11
     0.28416       1.01826  0.40000000000000E+11
     0.28416       1.02615  0.40000000000000E+11
     0.28416       1.03404  0.40000000000000E+11
     0.28416       1.04194  0.40000000000000E+11
     0.28416       1.04983  0.40000000000000E+11
     0.28416       1.05772  0.40000000000000E+11
     0.28416       1.06562  0.40000000000000E+11
     0.28416       1.07351  0.40000000000000E+11
     0.28416       1.08141  0.40000000000000E+11
     0.28416       1.08930  0.40000000000000E+11
     0.28416       1.09719  0.40000000000000E+11
     0.28416       1.10509  0.40000000000000E+11
     0.28416       1.11298  0.40000000000000E+11
     0.28416       1.12087  0.40000000000000E+11
     0.28416       1.12877  0.40000000000000E+11
     0.28416       1.13666  0.40000000000000E+11
     0.28416       1.14455  0.40000000000000E+11
     0.28416       1.15245  0.40000000000000E+11
     0.28416       1.16034  0.40000000000000E+11
     0.28416       1.16823  0.40000000000000E+11
     0.28416       1.17613  0.40000000000000E+11
     0.28416       1.18402  0.40000000000000E+11
     0.28416       1.19191  0.40000000000000E+11
     0.28416       1.19981  0.40000000000000E+11
     0.28416       1.20770  0.40000000000000E+11
     0.28416       1.21559  0.40000000000000E+11
     0.28416       1.22349  0.40000000000000E+11
     0.28416       1.23138  0.40000000000000E+11
     0.28416       1.23927  0.40000000000000E+11
     0.28416       1.24717  0.40000000000000E+11
     0.28416       1.25506  0.40000000000000E+11
     0.28416       1.26295  0.40000000000000E+11
     0.28416       1.27085  0.40000000000000E+11
     0.28416       1.27874  0.40000000000000E+11
     0.28416       1.28664  0.40000000000000E+11
     0.28416       1.29453  0.40000000000000E+11
     0.28416       1.30242  0.40000000000000E+11
     0.28416       1.31032  0.40000000000000E+11
     0.28416       1.31821  0.40000000000000E+11
     0.28416       1.32610  0.40000000000000E+11
     0.28416       1.33400  0.40000000000000E+11
     0.28416       1.34189  0.40000000000000E+11
     0.28416       1.34978  0.40000000000000E+11
     0.28416       1.35768  0.40000000000000E+11
     0.28416       1.36557  0.40000000000000E+11
     0.28416       1.37346  0.40000000000000E+11
     0.28416       1.38136  0.40000000000000E+11
     0.28416       1.38925  0.40000000000000E+11
     0.28416       1.39714  0.40000000000000E+11
     0.28416       1.40504  0.40000000000000E+11
     0.28416       1.41293  0.40000000000000E+11
     0.28416       1.42082  0.40000000000000E+11
     0.28416       1.42872  0.40000000000000E+11
     0.28416       1.43661  0.40000000000000E+11
     0.28416       1.44450  0.40000000000000E+11
     0.28416       1.45240  0.40000000000000E+11
     0.28416       1.46029  0.40000000000000E+11
     0.28416       1.46818  0.40000000000000E+11
     0.28416       1.47608  0.40000000000000E+11
     0.28416       1.48397  0.40000000000000E+11
     0.28416       1.49187  0.40000000000000E+11
     0.28416       1.49976  0.40000000000000E+11
     0.28416       1.50765  0.40000000000000E+11
     0.28416       1.51555  0.40000000000000E+11
     0.28416       1.52344  0.40000000000000E+11
     0.28416       1.53133  0.40000000000000E+11
     0.28416       1.53923  0.40000000000000E+11
     0.28416       1.54712  0.40000000000000E+11
     0.28416       1.55501  0.40000000000000E+11
     0.28416       1.56291  0.40000000000000E+11
     0.28416       1.57080  0.40000000000000E+11
     0.29206       0.00000  0.40000000000000E+11
     0.29206       0.00789  0.40000000000000E+11
     0.29206       0.01579  0.40000000000000E+11
     0.29206       0.02368  0.40000000000000E+11
     0.29206       0.03157  0.40000000000000E+11
     0.29206       0.03947  0.40000000000000E+11
     0.29206       0.04736  0.40000000000000E+11
     0.29206       0.05525  0.40000000000000E+11
     0.29206       0.06315  0.40000000000000E+11
     0.29206       0.07104  0.40000000000000E+11
     0.29206       0.07893  0.40000000000000E+11
     0.29206       0.08683  0.40000000000000E+11
     0.29206       0.09472  0.40000000000000E+11
     0.29206       0.10262  0.40000000000000E+11
     0.29206       0.11051  0.40000000000000E+11
     0.29206       0.11840  0.40000000000000E+11
     0.29206       0.12630  0.40000000000000E+11
     0.29206       0.13419  0.40000000000000E+11
     0.29206       0.14208  0.40000000000000E+11
     0.29206       0.14998  0.41182608802312E+03
     0.29206       0.15787  0.37134985235026E+03
     0.29206       0.16576  0.33595393869241E+03
     0.29206       0.17366  0.30452864331564E+03
     0.29206       0.18155  0.27629628845263E+03
     0.29206       0.18944  0.40000000000000E+11
     0.29206       0.19734  0.40000000000000E+11
     0.29206       0.20523  0.40000000000000E+11
     0.29206       0.21312  0.40000000000000E+11
     0.29206       0.22102  0.40000000000000E+11
     0.29206       0.22891  0.40000000000000E+11
     0.29206       0.23680  0.40000000000000E+11
     0.29206       0.24470  0.40000000000000E+11
     0.29206       0.25259  0.40000000000000E+11
     0.29206       0.26048  0.40000000000000E+11
     0.29206       0.26838  0.40000000000000E+11
     0.29206       0.27627  0.40000000000000E+11
     0.29206       0.28416  0.40000000000000E+11
     0.29206       0.29206  0.40000000000000E+11
     0.29206       0.29995  0.40000000000000E+11
     0.29206       0.30785  0.40000000000000E+11
     0.29206       0.31574  0.40000000000000E+11
     0.29206       0.32363  0.40000000000000E+11
     0.29206       0.33153  0.40000000000000E+11
     0.29206       0.33942  0.40000000000000E+11
     0.29206       0.34731  0.40000000000000E+11
     0.29206       0.35521  0.40000000000000E+11
     0.29206       0.36310  0.40000000000000E+11
     0.29206       0.37099  0.40000000000000E+11
     0.29206       0.37889  0.40000000000000E+11
     0.29206       0.38678  0.40000000000000E+11
     0.29206       0.39467  0.40000000000000E+11
     0.29206       0.40257  0.21057135209700E+02
     0.29206       0.41046  0.18650039952716E+02
     0.29206       0.41835  0.16501741518996E+02
     0.29206       0.42625  0.14605068149875E+02
     0.29206       0.43414  0.12946541373104E+02
     0.29206       0.44203  0.11508565372873E+02
     0.29206       0.44993  0.10271243669834E+02
     0.29206       0.45782  0.92137970869266E+01
     0.29206       0.46571  0.83156084922114E+01
     0.29206       0.47361  0.75569458093613E+01
     0.29206       0.48150  0.69194237604257E+01
     0.29206       0.48939  0.63862635614738E+01
     0.29206       0.49729  0.59424032089011E+01
     0.29206       0.50518  0.55745022648971E+01
     0.29206       0.51308  0.52708760816815E+01
     0.29206       0.52097  0.50213862105067E+01
     0.29206       0.52886  0.48173067655138E+01
     0.29206       0.53676  0.46511808571065E+01
     0.29206       0.54465  0.45166767947154E+01
     0.29206       0.55254  0.44084504212970E+01
     0.29206       0.56044  0.43220174930841E+01
     0.29206       0.56833  0.42536382759007E+01
     0.29206       0.57622  0.42002153330969E+01
     0.29206       0.58412  0.41592046958669E+01
     0.29206       0.59201  0.41285401270059E+01
     0.29206       0.59990  0.41065699307056E+01
     0.29206       0.60780  0.40920056609809E+01
     0.29206       0.61569  0.40838820938011E+01
     0.29206       0.62358  0.40815279206172E+01
     0.29206       0.63148  0.40845467721174E+01
     0.29206       0.63937  0.40928083774965E+01
     0.29206       0.64726  0.41064498995950E+01
     0.29206       0.65516  0.41258877582229E+01
     0.29206       0.66305  0.41518405647024E+01
     0.29206       0.67094  0.41853641445178E+01
     0.29206       0.67884  0.42279000276316E+01
     0.29206       0.68673  0.42813392432355E+01
     0.29206       0.69463  0.43481037717437E+01
     0.29206       0.70252  0.44312485823101E+01
     0.29206       0.71041  0.45345878129616E+01
     0.29206       0.71831  0.46628493148318E+01
     0.29206       0.72620  0.48218624449778E+01
     0.29206       0.73409  0.50187845854447E+01
     0.29206       0.74199  0.52623722703299E+01
     0.29206       0.74988  0.55633028161082E+01
     0.29206       0.75777  0.59345516396422E+01
     0.29206       0.76567  0.63918284656608E+01
     0.29206       0.77356  0.69540714782384E+01
     0.29206       0.78145  0.76439907048622E+01
     0.29206       0.78935  0.84886381658934E+01
     0.29206       0.79724  0.95199586959824E+01
     0.29206       0.80513  0.10775235462840E+02
     0.29206       0.81303  0.12297277500966E+02
     0.29206       0.82092  0.14134085416212E+02
     0.29206       0.82881  0.16337546211083E+02
     0.29206       0.83671  0.18960398982483E+02
     0.29206       0.84460  0.22050195484038E+02
     0.29206       0.85249  0.25638110231871E+02
     0.29206       0.86039  0.29718994320097E+02
     0.29206       0.86828  0.40000000000000E+11
     0.29206       0.87617  0.40000000000000E+11
     0.29206       0.88407  0.40000000000000E+11
     0.29206       0.89196  0.40000000000000E+11
     0.29206       0.89986  0.40000000000000E+11
     0.29206       0.90775  0.40000000000000E+11
     0.29206       0.91564  0.40000000000000E+11
     0.29206       0.92354  0.40000000000000E+11
     0.29206       0.93143  0.40000000000000E+11
     0.29206       0.93932  0.40000000000000E+11
     0.29206       0.94722  0.40000000000000E+11
     0.29206       0.95511  0.40000000000000E+11
     0.29206       0.96300  0.40000000000000E+11
     0.29206       0.97090  0.40000000000000E+11
     0.29206       0.97879  0.40000000000000E+11
     0.29206       0.98668  0.40000000000000E+11
     0.29206       0.99458  0.40000000000000E+11
     0.29206       1.00247  0.40000000000000E+11
     0.29206       1.01036  0.40000000000000E+11
     0.29206       1.01826  0.40000000000000E+11
     0.29206       1.02615  0.40000000000000E+11
     0.29206       1.03404  0.40000000000000E+11
     0.29206       1.04194  0.40000000000000E+11
     0.29206       1.04983  0.40000000000000E+11
     0.29206       1.05772  0.40000000000000E+11
     0.29206       1.06562  0.40000000000000E+11
     0.29206       1.07351  0.40000000000000E+11
     0.29206       1.08141  0.40000000000000E+11
     0.29206       1.08930  0.40000000000000E+11
     0.29206       1.09719  0.40000000000000E+11
     0.29206       1.10509  0.40000000000000E+11
     0.29206       1.11298  0.40000000000000E+11
     0.29206       1.12087  0.40000000000000E+11
     0.29206       1.12877  0.40000000000000E+11
     0.29206       1.13666  0.40000000000000E+11
     0.29206       1.14455  0.40000000000000E+11
     0.29206       1.15245  0.40000000000000E+11
     0.29206       1.16034  0.40000000000000E+11
     0.29206       1.16823  0.40000000000000E+11
     0.29206       1.17613  0.40000000000000E+11
     0.29206       1.18402  0.40000000000000E+11
     0.29206       1.19191  0.40000000000000E+11
     0.29206       1.19981  0.40000000000000E+11
     0.29206       1.20770  0.40000000000000E+11
     0.29206       1.21559  0.40000000000000E+11
     0.29206       1.22349  0.40000000000000E+11
     0.29206       1.23138  0.40000000000000E+11
     0.29206       1.23927  0.40000000000000E+11
     0.29206       1.24717  0.40000000000000E+11
     0.29206       1.25506  0.40000000000000E+11
     0.29206       1.26295  0.40000000000000E+11
     0.29206       1.27085  0.40000000000000E+11
     0.29206       1.27874  0.40000000000000E+11
     0.29206       1.28664  0.40000000000000E+11
     0.29206       1.29453  0.40000000000000E+11
     0.29206       1.30242  0.40000000000000E+11
     0.29206       1.31032  0.40000000000000E+11
     0.29206       1.31821  0.40000000000000E+11
     0.29206       1.32610  0.40000000000000E+11
     0.29206       1.33400  0.40000000000000E+11
     0.29206       1.34189  0.40000000000000E+11
     0.29206       1.34978  0.40000000000000E+11
     0.29206       1.35768  0.40000000000000E+11
     0.29206       1.36557  0.40000000000000E+11
     0.29206       1.37346  0.40000000000000E+11
     0.29206       1.38136  0.40000000000000E+11
     0.29206       1.38925  0.40000000000000E+11
     0.29206       1.39714  0.40000000000000E+11
     0.29206       1.40504  0.40000000000000E+11
     0.29206       1.41293  0.40000000000000E+11
     0.29206       1.42082  0.40000000000000E+11
     0.29206       1.42872  0.40000000000000E+11
     0.29206       1.43661  0.40000000000000E+11
     0.29206       1.44450  0.40000000000000E+11
     0.29206       1.45240  0.40000000000000E+11
     0.29206       1.46029  0.40000000000000E+11
     0.29206       1.46818  0.40000000000000E+11
     0.29206       1.47608  0.40000000000000E+11
     0.29206       1.48397  0.40000000000000E+11
     0.29206       1.49187  0.40000000000000E+11
     0.29206       1.49976  0.40000000000000E+11
     0.29206       1.50765  0.40000000000000E+11
     0.29206       1.51555  0.40000000000000E+11
     0.29206       1.52344  0.40000000000000E+11
     0.29206       1.53133  0.40000000000000E+11
     0.29206       1.53923  0.40000000000000E+11
     0.29206       1.54712  0.40000000000000E+11
     0.29206       1.55501  0.40000000000000E+11
     0.29206       1.56291  0.40000000000000E+11
     0.29206       1.57080  0.40000000000000E+11
     0.29995       0.00000  0.40000000000000E+11
     0.29995       0.00789  0.40000000000000E+11
     0.29995       0.01579  0.40000000000000E+11
     0.29995       0.02368  0.40000000000000E+11
     0.29995       0.03157  0.40000000000000E+11
     0.29995       0.03947  0.40000000000000E+11
     0.29995       0.04736  0.40000000000000E+11
     0.29995       0.05525  0.40000000000000E+11
     0.29995       0.06315  0.40000000000000E+11
     0.29995       0.07104  0.40000000000000E+11
     0.29995       0.07893  0.40000000000000E+11
     0.29995       0.08683  0.40000000000000E+11
     0.29995       0.09472  0.40000000000000E+11
     0.29995       0.10262  0.40000000000000E+11
     0.29995       0.11051  0.40000000000000E+11
     0.29995       0.11840  0.40000000000000E+11
     0.29995       0.12630  0.40000000000000E+11
     0.29995       0.13419  0.45234374855399E+03
     0.29995       0.14208  0.40597026578867E+03
     0.29995       0.14998  0.36627936280775E+03
     0.29995       0.15787  0.33169942642373E+03
     0.29995       0.16576  0.30107186773670E+03
     0.29995       0.17366  0.27358012399942E+03
     0.29995       0.18155  0.40000000000000E+11
     0.29995       0.18944  0.40000000000000E+11
     0.29995       0.19734  0.40000000000000E+11
     0.29995       0.20523  0.40000000000000E+11
     0.29995       0.21312  0.40000000000000E+11
     0.29995       0.22102  0.40000000000000E+11
     0.29995       0.22891  0.40000000000000E+11
     0.29995       0.23680  0.40000000000000E+11
     0.29995       0.24470  0.40000000000000E+11
     0.29995       0.25259  0.40000000000000E+11
     0.29995       0.26048  0.40000000000000E+11
     0.29995       0.26838  0.40000000000000E+11
     0.29995       0.27627  0.40000000000000E+11
     0.29995       0.28416  0.40000000000000E+11
     0.29995       0.29206  0.40000000000000E+11
     0.29995       0.29995  0.40000000000000E+11
     0.29995       0.30785  0.40000000000000E+11
     0.29995       0.31574  0.40000000000000E+11
     0.29995       0.32363  0.40000000000000E+11
     0.29995       0.33153  0.40000000000000E+11
     0.29995       0.33942  0.40000000000000E+11
     0.29995       0.34731  0.40000000000000E+11
     0.29995       0.35521  0.40000000000000E+11
     0.29995       0.36310  0.40000000000000E+11
     0.29995       0.37099  0.40000000000000E+11
     0.29995       0.37889  0.40000000000000E+11
     0.29995       0.38678  0.23435739152682E+02
     0.29995       0.39467  0.20747554630356E+02
     0.29995       0.40257  0.18335422049590E+02
     0.29995       0.41046  0.16195624004245E+02
     0.29995       0.41835  0.14316495805071E+02
     0.29995       0.42625  0.12680972330532E+02
     0.29995       0.43414  0.11268734429624E+02
     0.29995       0.44203  0.10057913551142E+02
     0.29995       0.44993  0.90263736049490E+01
     0.29995       0.45782  0.81526214405393E+01
     0.29995       0.46571  0.74164104139251E+01
     0.29995       0.47361  0.67991024800224E+01
     0.29995       0.48150  0.62838484554329E+01
     0.29995       0.48939  0.58556372163866E+01
     0.29995       0.49729  0.55012549347399E+01
     0.29995       0.50518  0.52091863204799E+01
     0.29995       0.51308  0.49694818691442E+01
     0.29995       0.52097  0.47736085242035E+01
     0.29995       0.52886  0.46142959349884E+01
     0.29995       0.53676  0.44853864763645E+01
     0.29995       0.54465  0.43816942058824E+01
     0.29995       0.55254  0.42988757712978E+01
     0.29995       0.56044  0.42333147666348E+01
     0.29995       0.56833  0.41820200147993E+01
     0.29995       0.57622  0.41425376036365E+01
     0.29995       0.58412  0.41128761211572E+01
     0.29995       0.59201  0.40914443483263E+01
     0.29995       0.59990  0.40770006174256E+01
     0.29995       0.60780  0.40686130892495E+01
     0.29995       0.61569  0.40656303142451E+01
     0.29995       0.62358  0.40676616018026E+01
     0.29995       0.63148  0.40745669163050E+01
     0.29995       0.63937  0.40864562419892E+01
     0.29995       0.64726  0.41036986091047E+01
     0.29995       0.65516  0.41269412523381E+01
     0.29995       0.66305  0.41571396819679E+01
     0.29995       0.67094  0.41955997927230E+01
     0.29995       0.67884  0.42440335187358E+01
     0.29995       0.68673  0.43046299676710E+01
     0.29995       0.69463  0.43801444323744E+01
     0.29995       0.70252  0.44740081776440E+01
     0.29995       0.71041  0.45904624170278E+01
     0.29995       0.71831  0.47347203986463E+01
     0.29995       0.72620  0.49131619545843E+01
     0.29995       0.73409  0.51335651421643E+01
     0.29995       0.74199  0.54053795647522E+01
     0.29995       0.74988  0.57400453589011E+01
     0.29995       0.75777  0.61513602819787E+01
     0.29995       0.76567  0.66558942088197E+01
     0.29995       0.77356  0.72734446644183E+01
     0.29995       0.78145  0.80275172253600E+01
     0.29995       0.78935  0.89457982437320E+01
     0.29995       0.79724  0.10060560444073E+02
     0.29995       0.80513  0.11408898209757E+02
     0.29995       0.81303  0.13032618669986E+02
     0.29995       0.82092  0.14977500667443E+02
     0.29995       0.82881  0.17291449934665E+02
     0.29995       0.83671  0.20020782901883E+02
     0.29995       0.84460  0.23203396071354E+02
     0.29995       0.85249  0.26856818294612E+02
     0.29995       0.86039  0.30957945347607E+02
     0.29995       0.86828  0.40000000000000E+11
     0.29995       0.87617  0.40000000000000E+11
     0.29995       0.88407  0.40000000000000E+11
     0.29995       0.89196  0.40000000000000E+11
     0.29995       0.89986  0.40000000000000E+11
     0.29995       0.90775  0.40000000000000E+11
     0.29995       0.91564  0.40000000000000E+11
     0.29995       0.92354  0.40000000000000E+11
     0.29995       0.93143  0.40000000000000E+11
     0.29995       0.93932  0.40000000000000E+11
     0.29995       0.94722  0.40000000000000E+11
     0.29995       0.95511  0.40000000000000E+11
     0.29995       0.96300  0.40000000000000E+11
     0.29995       0.97090  0.40000000000000E+11
     0.29995       0.97879  0.40000000000000E+11
     0.29995       0.98668  0.40000000000000E+11
     0.29995       0.99458  0.40000000000000E+11
     0.29995       1.00247  0.40000000000000E+11
     0.29995       1.01036  0.40000000000000E+11
     0.29995       1.01826  0.40000000000000E+11
     0.29995       1.02615  0.40000000000000E+11
     0.29995       1.03404  0.40000000000000E+11
     0.29995       1.04194  0.40000000000000E+11
     0.29995       1.04983  0.40000000000000E+11
     0.29995       1.05772  0.40000000000000E+11
     0.29995       1.06562  0.40000000000000E+11
     0.29995       1.07351  0.40000000000000E+11
     0.29995       1.08141  0.40000000000000E+11
     0.29995       1.08930  0.40000000000000E+11
     0.29995       1.09719  0.40000000000000E+11
     0.29995       1.10509  0.40000000000000E+11
     0.29995       1.11298  0.40000000000000E+11
     0.29995       1.12087  0.40000000000000E+11
     0.29995       1.12877  0.40000000000000E+11
     0.29995       1.13666  0.40000000000000E+11
     0.29995       1.14455  0.40000000000000E+11
     0.29995       1.15245  0.40000000000000E+11
     0.29995       1.16034  0.40000000000000E+11
     0.29995       1.16823  0.40000000000000E+11
     0.29995       1.17613  0.40000000000000E+11
     0.29995       1.18402  0.40000000000000E+11
     0.29995       1.19191  0.40000000000000E+11
     0.29995       1.19981  0.40000000000000E+11
     0.29995       1.20770  0.40000000000000E+11
     0.29995       1.21559  0.40000000000000E+11
     0.29995       1.22349  0.40000000000000E+11
     0.29995       1.23138  0.40000000000000E+11
     0.29995       1.23927  0.40000000000000E+11
     0.29995       1.24717  0.40000000000000E+11
     0.29995       1.25506  0.40000000000000E+11
     0.29995       1.26295  0.40000000000000E+11
     0.29995       1.27085  0.40000000000000E+11
     0.29995       1.27874  0.40000000000000E+11
     0.29995       1.28664  0.40000000000000E+11
     0.29995       1.29453  0.40000000000000E+11
     0.29995       1.30242  0.40000000000000E+11
     0.29995       1.31032  0.40000000000000E+11
     0.29995       1.31821  0.40000000000000E+11
     0.29995       1.32610  0.40000000000000E+11
     0.29995       1.33400  0.40000000000000E+11
     0.29995       1.34189  0.40000000000000E+11
     0.29995       1.34978  0.40000000000000E+11
     0.29995       1.35768  0.40000000000000E+11
     0.29995       1.36557  0.40000000000000E+11
     0.29995       1.37346  0.40000000000000E+11
     0.29995       1.38136  0.40000000000000E+11
     0.29995       1.38925  0.40000000000000E+11
     0.29995       1.39714  0.40000000000000E+11
     0.29995       1.40504  0.40000000000000E+11
     0.29995       1.41293  0.40000000000000E+11
     0.29995       1.42082  0.40000000000000E+11
     0.29995       1.42872  0.40000000000000E+11
     0.29995       1.43661  0.40000000000000E+11
     0.29995       1.44450  0.40000000000000E+11
     0.29995       1.45240  0.40000000000000E+11
     0.29995       1.46029  0.40000000000000E+11
     0.29995       1.46818  0.40000000000000E+11
     0.29995       1.47608  0.40000000000000E+11
     0.29995       1.48397  0.40000000000000E+11
     0.29995       1.49187  0.40000000000000E+11
     0.29995       1.49976  0.40000000000000E+11
     0.29995       1.50765  0.40000000000000E+11
     0.29995       1.51555  0.40000000000000E+11
     0.29995       1.52344  0.40000000000000E+11
     0.29995       1.53133  0.40000000000000E+11
     0.29995       1.53923  0.40000000000000E+11
     0.29995       1.54712  0.40000000000000E+11
     0.29995       1.55501  0.40000000000000E+11
     0.29995       1.56291  0.40000000000000E+11
     0.29995       1.57080  0.40000000000000E+11
     0.30785       0.00000  0.40000000000000E+11
     0.30785       0.00789  0.40000000000000E+11
     0.30785       0.01579  0.40000000000000E+11
     0.30785       0.02368  0.40000000000000E+11
     0.30785       0.03157  0.40000000000000E+11
     0.30785       0.03947  0.40000000000000E+11
     0.30785       0.04736  0.40000000000000E+11
     0.30785       0.05525  0.40000000000000E+11
     0.30785       0.06315  0.40000000000000E+11
     0.30785       0.07104  0.40000000000000E+11
     0.30785       0.07893  0.40000000000000E+11
     0.30785       0.08683  0.40000000000000E+11
     0.30785       0.09472  0.40000000000000E+11
     0.30785       0.10262  0.40000000000000E+11
     0.30785       0.11051  0.40000000000000E+11
     0.30785       0.11840  0.40000000000000E+11
     0.30785       0.12630  0.44538517573682E+03
     0.30785       0.13419  0.39969826949848E+03
     0.30785       0.14208  0.36078978757131E+03
     0.30785       0.14998  0.32703950311175E+03
     0.30785       0.15787  0.29723881427501E+03
     0.30785       0.16576  0.27052888917558E+03
     0.30785       0.17366  0.40000000000000E+11
     0.30785       0.18155  0.40000000000000E+11
     0.30785       0.18944  0.40000000000000E+11
     0.30785       0.19734  0.40000000000000E+11
     0.30785       0.20523  0.40000000000000E+11
     0.30785       0.21312  0.40000000000000E+11
     0.30785       0.22102  0.40000000000000E+11
     0.30785       0.22891  0.40000000000000E+11
     0.30785       0.23680  0.40000000000000E+11
     0.30785       0.24470  0.40000000000000E+11
     0.30785       0.25259  0.40000000000000E+11
     0.30785       0.26048  0.40000000000000E+11
     0.30785       0.26838  0.40000000000000E+11
     0.30785       0.27627  0.40000000000000E+11
     0.30785       0.28416  0.40000000000000E+11
     0.30785       0.29206  0.40000000000000E+11
     0.30785       0.29995  0.40000000000000E+11
     0.30785       0.30785  0.40000000000000E+11
     0.30785       0.31574  0.40000000000000E+11
     0.30785       0.32363  0.40000000000000E+11
     0.30785       0.33153  0.40000000000000E+11
     0.30785       0.33942  0.40000000000000E+11
     0.30785       0.34731  0.40000000000000E+11
     0.30785       0.35521  0.40000000000000E+11
     0.30785       0.36310  0.40000000000000E+11
     0.30785       0.37099  0.40000000000000E+11
     0.30785       0.37889  0.23185735286638E+02
     0.30785       0.38678  0.20475587832489E+02
     0.30785       0.39467  0.18057449261840E+02
     0.30785       0.40257  0.15923509053210E+02
     0.30785       0.41046  0.14058445340318E+02
     0.30785       0.41835  0.12442157227700E+02
     0.30785       0.42625  0.11051945665090E+02
     0.30785       0.43414  0.98641683466635E+01
     0.30785       0.44203  0.88554329024766E+01
     0.30785       0.44993  0.80034077166718E+01
     0.30785       0.45782  0.72873304162186E+01
     0.30785       0.46571  0.66882869216796E+01
     0.30785       0.47361  0.61893232319318E+01
     0.30785       0.48150  0.57754404940874E+01
     0.30785       0.48939  0.54335129049646E+01
     0.30785       0.49729  0.51521583494248E+01
     0.30785       0.50518  0.49215836686114E+01
     0.30785       0.51308  0.47334200518672E+01
     0.30785       0.52097  0.45805590990598E+01
     0.30785       0.52886  0.44569963847902E+01
     0.30785       0.53676  0.43576866426245E+01
     0.30785       0.54465  0.42784127633067E+01
     0.30785       0.55254  0.42156694822701E+01
     0.30785       0.56044  0.41665617672856E+01
     0.30785       0.56833  0.41287173862469E+01
     0.30785       0.57622  0.41002128445402E+01
     0.30785       0.58412  0.40795117605981E+01
     0.30785       0.59201  0.40654147450098E+01
     0.30785       0.59990  0.40570199254750E+01
     0.30785       0.60780  0.40536933909003E+01
     0.30785       0.61569  0.40550489957047E+01
     0.30785       0.62358  0.40609371592281E+01
     0.30785       0.63148  0.40714425093141E+01
     0.30785       0.63937  0.40868904515337E+01
     0.30785       0.64726  0.41078629965362E+01
     0.30785       0.65516  0.41352244496504E+01
     0.30785       0.66305  0.41701578616995E+01
     0.30785       0.67094  0.42142134603554E+01
     0.30785       0.67884  0.42693706280994E+01
     0.30785       0.68673  0.43381153638722E+01
     0.30785       0.69463  0.44235355538032E+01
     0.30785       0.70252  0.45294367670650E+01
     0.30785       0.71041  0.46604816588575E+01
     0.30785       0.71831  0.48223563580915E+01
     0.30785       0.72620  0.50219673685841E+01
     0.30785       0.73409  0.52676724027147E+01
     0.30785       0.74199  0.55695480138472E+01
     0.30785       0.74988  0.59396956181478E+01
     0.30785       0.75777  0.63925850677581E+01
     0.30785       0.76567  0.69454306969224E+01
     0.30785       0.77356  0.76185877016593E+01
     0.30785       0.78145  0.84359452834182E+01
     0.30785       0.78935  0.94252748050192E+01
     0.30785       0.79724  0.10618462595407E+02
     0.30785       0.80513  0.12051512310461E+02
     0.30785       0.81303  0.13764132114096E+02
     0.30785       0.82092  0.15798613842991E+02
     0.30785       0.82881  0.18197544146746E+02
     0.30785       0.83671  0.20999630735974E+02
     0.30785       0.84460  0.24232536956703E+02
     0.30785       0.85249  0.27901039175871E+02
     0.30785       0.86039  0.40000000000000E+11
     0.30785       0.86828  0.40000000000000E+11
     0.30785       0.87617  0.40000000000000E+11
     0.30785       0.88407  0.40000000000000E+11
     0.30785       0.89196  0.40000000000000E+11
     0.30785       0.89986  0.40000000000000E+11
     0.30785       0.90775  0.40000000000000E+11
     0.30785       0.91564  0.40000000000000E+11
     0.30785       0.92354  0.40000000000000E+11
     0.30785       0.93143  0.40000000000000E+11
     0.30785       0.93932  0.40000000000000E+11
     0.30785       0.94722  0.40000000000000E+11
     0.30785       0.95511  0.40000000000000E+11
     0.30785       0.96300  0.40000000000000E+11
     0.30785       0.97090  0.40000000000000E+11
     0.30785       0.97879  0.40000000000000E+11
     0.30785       0.98668  0.40000000000000E+11
     0.30785       0.99458  0.40000000000000E+11
     0.30785       1.00247  0.40000000000000E+11
     0.30785       1.01036  0.40000000000000E+11
     0.30785       1.01826  0.40000000000000E+11
     0.30785       1.02615  0.40000000000000E+11
     0.30785       1.03404  0.40000000000000E+11
     0.30785       1.04194  0.40000000000000E+11
     0.30785       1.04983  0.40000000000000E+11
     0.30785       1.05772  0.40000000000000E+11
     0.30785       1.06562  0.40000000000000E+11
     0.30785       1.07351  0.40000000000000E+11
     0.30785       1.08141  0.40000000000000E+11
     0.30785       1.08930  0.40000000000000E+11
     0.30785       1.09719  0.40000000000000E+11
     0.30785       1.10509  0.40000000000000E+11
     0.30785       1.11298  0.40000000000000E+11
     0.30785       1.12087  0.40000000000000E+11
     0.30785       1.12877  0.40000000000000E+11
     0.30785       1.13666  0.40000000000000E+11
     0.30785       1.14455  0.40000000000000E+11
     0.30785       1.15245  0.40000000000000E+11
     0.30785       1.16034  0.40000000000000E+11
     0.30785       1.16823  0.40000000000000E+11
     0.30785       1.17613  0.40000000000000E+11
     0.30785       1.18402  0.40000000000000E+11
     0.30785       1.19191  0.40000000000000E+11
     0.30785       1.19981  0.40000000000000E+11
     0.30785       1.20770  0.40000000000000E+11
     0.30785       1.21559  0.40000000000000E+11
     0.30785       1.22349  0.40000000000000E+11
     0.30785       1.23138  0.40000000000000E+11
     0.30785       1.23927  0.40000000000000E+11
     0.30785       1.24717  0.40000000000000E+11
     0.30785       1.25506  0.40000000000000E+11
     0.30785       1.26295  0.40000000000000E+11
     0.30785       1.27085  0.40000000000000E+11
     0.30785       1.27874  0.40000000000000E+11
     0.30785       1.28664  0.40000000000000E+11
     0.30785       1.29453  0.40000000000000E+11
     0.30785       1.30242  0.40000000000000E+11
     0.30785       1.31032  0.40000000000000E+11
     0.30785       1.31821  0.40000000000000E+11
     0.30785       1.32610  0.40000000000000E+11
     0.30785       1.33400  0.40000000000000E+11
     0.30785       1.34189  0.40000000000000E+11
     0.30785       1.34978  0.40000000000000E+11
     0.30785       1.35768  0.40000000000000E+11
     0.30785       1.36557  0.40000000000000E+11
     0.30785       1.37346  0.40000000000000E+11
     0.30785       1.38136  0.40000000000000E+11
     0.30785       1.38925  0.40000000000000E+11
     0.30785       1.39714  0.40000000000000E+11
     0.30785       1.40504  0.40000000000000E+11
     0.30785       1.41293  0.40000000000000E+11
     0.30785       1.42082  0.40000000000000E+11
     0.30785       1.42872  0.40000000000000E+11
     0.30785       1.43661  0.40000000000000E+11
     0.30785       1.44450  0.40000000000000E+11
     0.30785       1.45240  0.40000000000000E+11
     0.30785       1.46029  0.40000000000000E+11
     0.30785       1.46818  0.40000000000000E+11
     0.30785       1.47608  0.40000000000000E+11
     0.30785       1.48397  0.40000000000000E+11
     0.30785       1.49187  0.40000000000000E+11
     0.30785       1.49976  0.40000000000000E+11
     0.30785       1.50765  0.40000000000000E+11
     0.30785       1.51555  0.40000000000000E+11
     0.30785       1.52344  0.40000000000000E+11
     0.30785       1.53133  0.40000000000000E+11
     0.30785       1.53923  0.40000000000000E+11
     0.30785       1.54712  0.40000000000000E+11
     0.30785       1.55501  0.40000000000000E+11
     0.30785       1.56291  0.40000000000000E+11
     0.30785       1.57080  0.40000000000000E+11
     0.31574       0.00000  0.40000000000000E+11
     0.31574       0.00789  0.40000000000000E+11
     0.31574       0.01579  0.40000000000000E+11
     0.31574       0.02368  0.40000000000000E+11
     0.31574       0.03157  0.40000000000000E+11
     0.31574       0.03947  0.40000000000000E+11
     0.31574       0.04736  0.40000000000000E+11
     0.31574       0.05525  0.40000000000000E+11
     0.31574       0.06315  0.40000000000000E+11
     0.31574       0.07104  0.40000000000000E+11
     0.31574       0.07893  0.40000000000000E+11
     0.31574       0.08683  0.40000000000000E+11
     0.31574       0.09472  0.40000000000000E+11
     0.31574       0.10262  0.40000000000000E+11
     0.31574       0.11051  0.40000000000000E+11
     0.31574       0.11840  0.43807144259869E+03
     0.31574       0.12630  0.39304636925576E+03
     0.31574       0.13419  0.35490689025363E+03
     0.31574       0.14208  0.32198833282696E+03
     0.31574       0.14998  0.29303245666818E+03
     0.31574       0.15787  0.26713583272778E+03
     0.31574       0.16576  0.40000000000000E+11
     0.31574       0.17366  0.40000000000000E+11
     0.31574       0.18155  0.40000000000000E+11
     0.31574       0.18944  0.40000000000000E+11
     0.31574       0.19734  0.40000000000000E+11
     0.31574       0.20523  0.40000000000000E+11
     0.31574       0.21312  0.40000000000000E+11
     0.31574       0.22102  0.40000000000000E+11
     0.31574       0.22891  0.40000000000000E+11
     0.31574       0.23680  0.40000000000000E+11
     0.31574       0.24470  0.40000000000000E+11
     0.31574       0.25259  0.40000000000000E+11
     0.31574       0.26048  0.40000000000000E+11
     0.31574       0.26838  0.40000000000000E+11
     0.31574       0.27627  0.40000000000000E+11
     0.31574       0.28416  0.40000000000000E+11
     0.31574       0.29206  0.40000000000000E+11
     0.31574       0.29995  0.40000000000000E+11
     0.31574       0.30785  0.40000000000000E+11
     0.31574       0.31574  0.40000000000000E+11
     0.31574       0.32363  0.40000000000000E+11
     0.31574       0.33153  0.40000000000000E+11
     0.31574       0.33942  0.40000000000000E+11
     0.31574       0.34731  0.40000000000000E+11
     0.31574       0.35521  0.40000000000000E+11
     0.31574       0.36310  0.26012678598356E+02
     0.31574       0.37099  0.22976761691769E+02
     0.31574       0.37889  0.20245568710663E+02
     0.31574       0.38678  0.17819607675608E+02
     0.31574       0.39467  0.15688175954511E+02
     0.31574       0.40257  0.13833114874100E+02
     0.31574       0.41046  0.12231820872292E+02
     0.31574       0.41835  0.10859540885596E+02
     0.31574       0.42625  0.96910411233227E+01
     0.31574       0.43414  0.87017595321830E+01
     0.31574       0.44203  0.78685516422293E+01
     0.31574       0.44993  0.71701282149735E+01
     0.31574       0.45782  0.65872676420955E+01
     0.31574       0.46571  0.61028699619189E+01
     0.31574       0.47361  0.57019045243023E+01
     0.31574       0.48150  0.53712905582398E+01
     0.31574       0.48939  0.50997393980204E+01
     0.31574       0.49729  0.48775787983372E+01
     0.31574       0.50518  0.46965733575570E+01
     0.31574       0.51308  0.45497502590149E+01
     0.31574       0.52097  0.44312360223958E+01
     0.31574       0.52886  0.43361074511021E+01
     0.31574       0.53676  0.42602582288443E+01
     0.31574       0.54465  0.42002814649812E+01
     0.31574       0.55254  0.41533677592662E+01
     0.31574       0.56044  0.41172179335114E+01
     0.31574       0.56833  0.40899693701695E+01
     0.31574       0.57622  0.40701348391880E+01
     0.31574       0.58412  0.40565527362652E+01
     0.31574       0.59201  0.40483477635115E+01
     0.31574       0.59990  0.40449012339064E+01
     0.31574       0.60780  0.40458303583702E+01
     0.31574       0.61569  0.40509760692114E+01
     0.31574       0.62358  0.40603991410528E+01
     0.31574       0.63148  0.40743845880604E+01
     0.31574       0.63937  0.40934545444192E+01
     0.31574       0.64726  0.41183900747539E+01
     0.31574       0.65516  0.41502626141507E+01
     0.31574       0.66305  0.41904760046594E+01
     0.31574       0.67094  0.42408203762224E+01
     0.31574       0.67884  0.43035394117835E+01
     0.31574       0.68673  0.43814128313354E+01
     0.31574       0.69463  0.44778562138401E+01
     0.31574       0.70252  0.45970405253177E+01
     0.31574       0.71041  0.47440338976514E+01
     0.31574       0.71831  0.49249682463478E+01
     0.31574       0.72620  0.51472331364784E+01
     0.31574       0.73409  0.54196987693083E+01
     0.31574       0.74199  0.57529688673042E+01
     0.31574       0.74988  0.61596622861725E+01
     0.31574       0.75777  0.66547189428241E+01
     0.31574       0.76567  0.72557204743038E+01
     0.31574       0.77356  0.79832079853475E+01
     0.31574       0.78145  0.88609668972805E+01
     0.31574       0.78935  0.99162301978668E+01
     0.31574       0.79724  0.11179723225086E+02
     0.31574       0.80513  0.12685430934382E+02
     0.31574       0.81303  0.14469905709530E+02
     0.31574       0.82092  0.16570840572658E+02
     0.31574       0.82881  0.19024495875140E+02
     0.31574       0.83671  0.21861370373065E+02
     0.31574       0.84460  0.25099232370540E+02
     0.31574       0.85249  0.28732264999499E+02
     0.31574       0.86039  0.40000000000000E+11
     0.31574       0.86828  0.40000000000000E+11
     0.31574       0.87617  0.40000000000000E+11
     0.31574       0.88407  0.40000000000000E+11
     0.31574       0.89196  0.40000000000000E+11
     0.31574       0.89986  0.40000000000000E+11
     0.31574       0.90775  0.40000000000000E+11
     0.31574       0.91564  0.40000000000000E+11
     0.31574       0.92354  0.40000000000000E+11
     0.31574       0.93143  0.40000000000000E+11
     0.31574       0.93932  0.40000000000000E+11
     0.31574       0.94722  0.40000000000000E+11
     0.31574       0.95511  0.40000000000000E+11
     0.31574       0.96300  0.40000000000000E+11
     0.31574       0.97090  0.40000000000000E+11
     0.31574       0.97879  0.40000000000000E+11
     0.31574       0.98668  0.40000000000000E+11
     0.31574       0.99458  0.40000000000000E+11
     0.31574       1.00247  0.40000000000000E+11
     0.31574       1.01036  0.40000000000000E+11
     0.31574       1.01826  0.40000000000000E+11
     0.31574       1.02615  0.40000000000000E+11
     0.31574       1.03404  0.40000000000000E+11
     0.31574       1.04194  0.40000000000000E+11
     0.31574       1.04983  0.40000000000000E+11
     0.31574       1.05772  0.40000000000000E+11
     0.31574       1.06562  0.40000000000000E+11
     0.31574       1.07351  0.40000000000000E+11
     0.31574       1.08141  0.40000000000000E+11
     0.31574       1.08930  0.40000000000000E+11
     0.31574       1.09719  0.40000000000000E+11
     0.31574       1.10509  0.40000000000000E+11
     0.31574       1.11298  0.40000000000000E+11
     0.31574       1.12087  0.40000000000000E+11
     0.31574       1.12877  0.40000000000000E+11
     0.31574       1.13666  0.40000000000000E+11
     0.31574       1.14455  0.40000000000000E+11
     0.31574       1.15245  0.40000000000000E+11
     0.31574       1.16034  0.40000000000000E+11
     0.31574       1.16823  0.40000000000000E+11
     0.31574       1.17613  0.40000000000000E+11
     0.31574       1.18402  0.40000000000000E+11
     0.31574       1.19191  0.40000000000000E+11
     0.31574       1.19981  0.40000000000000E+11
     0.31574       1.20770  0.40000000000000E+11
     0.31574       1.21559  0.40000000000000E+11
     0.31574       1.22349  0.40000000000000E+11
     0.31574       1.23138  0.40000000000000E+11
     0.31574       1.23927  0.40000000000000E+11
     0.31574       1.24717  0.40000000000000E+11
     0.31574       1.25506  0.40000000000000E+11
     0.31574       1.26295  0.40000000000000E+11
[truncated: 1,560,112 more chars]
