# Supplementary material for: Femtosecond concerted rotation of molecules on a 2D material interface
Source: Nat Commun. 2026 Feb 27;17:2110. doi: 10.1038/s41467-026-69801-6 (PMC12954116; doi:10.1038/s41467-026-69801-6)
Supplement: Supplementary file 6 — Source Data 4 [file 41467_2026_69801_MOESM6_ESM.zip › FigS23/ISDistance1450_pairPot.out]

40000
# export pairpotential
# alpha      beta     pairPotValue
     0.00000       0.00000  0.40000000000000E+11
     0.00000       0.00789  0.40000000000000E+11
     0.00000       0.01579  0.40000000000000E+11
     0.00000       0.02368  0.40000000000000E+11
     0.00000       0.03157  0.40000000000000E+11
     0.00000       0.03947  0.40000000000000E+11
     0.00000       0.04736  0.40000000000000E+11
     0.00000       0.05525  0.40000000000000E+11
     0.00000       0.06315  0.40000000000000E+11
     0.00000       0.07104  0.40000000000000E+11
     0.00000       0.07893  0.40000000000000E+11
     0.00000       0.08683  0.40000000000000E+11
     0.00000       0.09472  0.40000000000000E+11
     0.00000       0.10262  0.40000000000000E+11
     0.00000       0.11051  0.40000000000000E+11
     0.00000       0.11840  0.40000000000000E+11
     0.00000       0.12630  0.40000000000000E+11
     0.00000       0.13419  0.40000000000000E+11
     0.00000       0.14208  0.40000000000000E+11
     0.00000       0.14998  0.40000000000000E+11
     0.00000       0.15787  0.40000000000000E+11
     0.00000       0.16576  0.40000000000000E+11
     0.00000       0.17366  0.40000000000000E+11
     0.00000       0.18155  0.40000000000000E+11
     0.00000       0.18944  0.40000000000000E+11
     0.00000       0.19734  0.40000000000000E+11
     0.00000       0.20523  0.40000000000000E+11
     0.00000       0.21312  0.40000000000000E+11
     0.00000       0.22102  0.40000000000000E+11
     0.00000       0.22891  0.40000000000000E+11
     0.00000       0.23680  0.40000000000000E+11
     0.00000       0.24470  0.40000000000000E+11
     0.00000       0.25259  0.40000000000000E+11
     0.00000       0.26048  0.40000000000000E+11
     0.00000       0.26838  0.40000000000000E+11
     0.00000       0.27627  0.40000000000000E+11
     0.00000       0.28416  0.40000000000000E+11
     0.00000       0.29206  0.40000000000000E+11
     0.00000       0.29995  0.40000000000000E+11
     0.00000       0.30785  0.40000000000000E+11
     0.00000       0.31574  0.40000000000000E+11
     0.00000       0.32363  0.40000000000000E+11
     0.00000       0.33153  0.40000000000000E+11
     0.00000       0.33942  0.40000000000000E+11
     0.00000       0.34731  0.40000000000000E+11
     0.00000       0.35521  0.40000000000000E+11
     0.00000       0.36310  0.40000000000000E+11
     0.00000       0.37099  0.40000000000000E+11
     0.00000       0.37889  0.40000000000000E+11
     0.00000       0.38678  0.40000000000000E+11
     0.00000       0.39467  0.40000000000000E+11
     0.00000       0.40257  0.40000000000000E+11
     0.00000       0.41046  0.40000000000000E+11
     0.00000       0.41835  0.40000000000000E+11
     0.00000       0.42625  0.40000000000000E+11
     0.00000       0.43414  0.40000000000000E+11
     0.00000       0.44203  0.40000000000000E+11
     0.00000       0.44993  0.40000000000000E+11
     0.00000       0.45782  0.40000000000000E+11
     0.00000       0.46571  0.47045916325945E+02
     0.00000       0.47361  0.39804958339995E+02
     0.00000       0.48150  0.33863938401443E+02
     0.00000       0.48939  0.29021967049651E+02
     0.00000       0.49729  0.25094180066130E+02
     0.00000       0.50518  0.21918197739682E+02
     0.00000       0.51308  0.19355392537767E+02
     0.00000       0.52097  0.17289560432746E+02
     0.00000       0.52886  0.15624446996727E+02
     0.00000       0.53676  0.14280923174661E+02
     0.00000       0.54465  0.13194228735940E+02
     0.00000       0.55254  0.12311485465461E+02
     0.00000       0.56044  0.11589559540588E+02
     0.00000       0.56833  0.10993284307807E+02
     0.00000       0.57622  0.10494018283231E+02
     0.00000       0.58412  0.10068495554017E+02
     0.00000       0.59201  0.96979191956584E+01
     0.00000       0.59990  0.93672483156395E+01
     0.00000       0.60780  0.90646331526967E+01
     0.00000       0.61569  0.87809585983930E+01
     0.00000       0.62358  0.85094634648028E+01
     0.00000       0.63148  0.82454100703134E+01
     0.00000       0.63937  0.79857857610933E+01
     0.00000       0.64726  0.77290244806582E+01
     0.00000       0.65516  0.74747421813046E+01
     0.00000       0.66305  0.72234845270876E+01
     0.00000       0.67094  0.69764888031749E+01
     0.00000       0.67884  0.67354641229333E+01
     0.00000       0.68673  0.65023949128242E+01
     0.00000       0.69463  0.62793723773066E+01
     0.00000       0.70252  0.60684574398547E+01
     0.00000       0.71041  0.58715768450127E+01
     0.00000       0.71831  0.56904520447300E+01
     0.00000       0.72620  0.55265585082252E+01
     0.00000       0.73409  0.53811114428947E+01
     0.00000       0.74199  0.52550727499868E+01
     0.00000       0.74988  0.51491734176832E+01
     0.00000       0.75777  0.50639454470729E+01
     0.00000       0.76567  0.49997577288160E+01
     0.00000       0.77356  0.49568509302444E+01
     0.00000       0.78145  0.49353673048239E+01
     0.00000       0.78935  0.49353723071108E+01
     0.00000       0.79724  0.49568659223193E+01
     0.00000       0.80513  0.49997826636444E+01
     0.00000       0.81303  0.50639802375833E+01
     0.00000       0.82092  0.51492179245987E+01
     0.00000       0.82881  0.52551267664904E+01
     0.00000       0.83671  0.53811746778122E+01
     0.00000       0.84460  0.55266305698374E+01
     0.00000       0.85249  0.56905324276839E+01
     0.00000       0.86039  0.58716649230331E+01
     0.00000       0.86828  0.60685524670165E+01
     0.00000       0.87617  0.62794735004629E+01
     0.00000       0.88407  0.65025011973700E+01
     0.00000       0.89196  0.67355745934189E+01
     0.00000       0.89986  0.69766024994277E+01
     0.00000       0.90775  0.72236005755249E+01
     0.00000       0.91564  0.74748598802046E+01
     0.00000       0.92354  0.77291433974200E+01
     0.00000       0.93143  0.79859058391455E+01
     0.00000       0.93932  0.82455317434706E+01
     0.00000       0.94722  0.85095877775661E+01
     0.00000       0.95511  0.87810873320137E+01
     0.00000       0.96300  0.90647689587233E+01
     0.00000       0.97090  0.93673948610846E+01
     0.00000       0.97879  0.96980813267765E+01
     0.00000       0.98668  0.10068679488857E+02
     0.00000       0.99458  0.10494231846480E+02
     0.00000       1.00247  0.10993537224807E+02
     0.00000       1.01036  0.11589863810453E+02
     0.00000       1.01826  0.12311855835616E+02
     0.00000       1.02615  0.13194683301445E+02
     0.00000       1.03404  0.14281484124421E+02
     0.00000       1.04194  0.15625141523504E+02
     0.00000       1.04983  0.17290421812064E+02
     0.00000       1.05772  0.19356461357780E+02
     0.00000       1.06562  0.21919523221877E+02
     0.00000       1.07351  0.25095821341866E+02
     0.00000       1.08141  0.29023994126336E+02
     0.00000       1.08930  0.33866432323627E+02
     0.00000       1.09719  0.39808009652721E+02
     0.00000       1.10509  0.47049620252853E+02
     0.00000       1.11298  0.40000000000000E+11
     0.00000       1.12087  0.40000000000000E+11
     0.00000       1.12877  0.40000000000000E+11
     0.00000       1.13666  0.40000000000000E+11
     0.00000       1.14455  0.40000000000000E+11
     0.00000       1.15245  0.40000000000000E+11
     0.00000       1.16034  0.40000000000000E+11
     0.00000       1.16823  0.40000000000000E+11
     0.00000       1.17613  0.40000000000000E+11
     0.00000       1.18402  0.40000000000000E+11
     0.00000       1.19191  0.40000000000000E+11
     0.00000       1.19981  0.40000000000000E+11
     0.00000       1.20770  0.40000000000000E+11
     0.00000       1.21559  0.40000000000000E+11
     0.00000       1.22349  0.40000000000000E+11
     0.00000       1.23138  0.40000000000000E+11
     0.00000       1.23927  0.40000000000000E+11
     0.00000       1.24717  0.40000000000000E+11
     0.00000       1.25506  0.40000000000000E+11
     0.00000       1.26295  0.40000000000000E+11
     0.00000       1.27085  0.40000000000000E+11
     0.00000       1.27874  0.40000000000000E+11
     0.00000       1.28664  0.40000000000000E+11
     0.00000       1.29453  0.40000000000000E+11
     0.00000       1.30242  0.40000000000000E+11
     0.00000       1.31032  0.40000000000000E+11
     0.00000       1.31821  0.40000000000000E+11
     0.00000       1.32610  0.40000000000000E+11
     0.00000       1.33400  0.40000000000000E+11
     0.00000       1.34189  0.40000000000000E+11
     0.00000       1.34978  0.40000000000000E+11
     0.00000       1.35768  0.40000000000000E+11
     0.00000       1.36557  0.40000000000000E+11
     0.00000       1.37346  0.40000000000000E+11
     0.00000       1.38136  0.40000000000000E+11
     0.00000       1.38925  0.40000000000000E+11
     0.00000       1.39714  0.40000000000000E+11
     0.00000       1.40504  0.40000000000000E+11
     0.00000       1.41293  0.40000000000000E+11
     0.00000       1.42082  0.40000000000000E+11
     0.00000       1.42872  0.40000000000000E+11
     0.00000       1.43661  0.40000000000000E+11
     0.00000       1.44450  0.40000000000000E+11
     0.00000       1.45240  0.40000000000000E+11
     0.00000       1.46029  0.40000000000000E+11
     0.00000       1.46818  0.40000000000000E+11
     0.00000       1.47608  0.40000000000000E+11
     0.00000       1.48397  0.40000000000000E+11
     0.00000       1.49187  0.40000000000000E+11
     0.00000       1.49976  0.40000000000000E+11
     0.00000       1.50765  0.40000000000000E+11
     0.00000       1.51555  0.40000000000000E+11
     0.00000       1.52344  0.40000000000000E+11
     0.00000       1.53133  0.40000000000000E+11
     0.00000       1.53923  0.40000000000000E+11
     0.00000       1.54712  0.40000000000000E+11
     0.00000       1.55501  0.40000000000000E+11
     0.00000       1.56291  0.40000000000000E+11
     0.00000       1.57080  0.40000000000000E+11
     0.00789       0.00000  0.40000000000000E+11
     0.00789       0.00789  0.40000000000000E+11
     0.00789       0.01579  0.40000000000000E+11
     0.00789       0.02368  0.40000000000000E+11
     0.00789       0.03157  0.40000000000000E+11
     0.00789       0.03947  0.40000000000000E+11
     0.00789       0.04736  0.40000000000000E+11
     0.00789       0.05525  0.40000000000000E+11
     0.00789       0.06315  0.40000000000000E+11
     0.00789       0.07104  0.40000000000000E+11
     0.00789       0.07893  0.40000000000000E+11
     0.00789       0.08683  0.40000000000000E+11
     0.00789       0.09472  0.40000000000000E+11
     0.00789       0.10262  0.40000000000000E+11
     0.00789       0.11051  0.40000000000000E+11
     0.00789       0.11840  0.40000000000000E+11
     0.00789       0.12630  0.40000000000000E+11
     0.00789       0.13419  0.40000000000000E+11
     0.00789       0.14208  0.40000000000000E+11
     0.00789       0.14998  0.40000000000000E+11
     0.00789       0.15787  0.40000000000000E+11
     0.00789       0.16576  0.40000000000000E+11
     0.00789       0.17366  0.40000000000000E+11
     0.00789       0.18155  0.40000000000000E+11
     0.00789       0.18944  0.40000000000000E+11
     0.00789       0.19734  0.40000000000000E+11
     0.00789       0.20523  0.40000000000000E+11
     0.00789       0.21312  0.40000000000000E+11
     0.00789       0.22102  0.40000000000000E+11
     0.00789       0.22891  0.40000000000000E+11
     0.00789       0.23680  0.40000000000000E+11
     0.00789       0.24470  0.40000000000000E+11
     0.00789       0.25259  0.40000000000000E+11
     0.00789       0.26048  0.40000000000000E+11
     0.00789       0.26838  0.40000000000000E+11
     0.00789       0.27627  0.40000000000000E+11
     0.00789       0.28416  0.40000000000000E+11
     0.00789       0.29206  0.40000000000000E+11
     0.00789       0.29995  0.40000000000000E+11
     0.00789       0.30785  0.40000000000000E+11
     0.00789       0.31574  0.40000000000000E+11
     0.00789       0.32363  0.40000000000000E+11
     0.00789       0.33153  0.40000000000000E+11
     0.00789       0.33942  0.40000000000000E+11
     0.00789       0.34731  0.40000000000000E+11
     0.00789       0.35521  0.40000000000000E+11
     0.00789       0.36310  0.40000000000000E+11
     0.00789       0.37099  0.40000000000000E+11
     0.00789       0.37889  0.40000000000000E+11
     0.00789       0.38678  0.40000000000000E+11
     0.00789       0.39467  0.40000000000000E+11
     0.00789       0.40257  0.40000000000000E+11
     0.00789       0.41046  0.40000000000000E+11
     0.00789       0.41835  0.40000000000000E+11
     0.00789       0.42625  0.40000000000000E+11
     0.00789       0.43414  0.40000000000000E+11
     0.00789       0.44203  0.40000000000000E+11
     0.00789       0.44993  0.40000000000000E+11
     0.00789       0.45782  0.48930802800806E+02
     0.00789       0.46571  0.41417155948877E+02
     0.00789       0.47361  0.35260506920198E+02
     0.00789       0.48150  0.30245715629182E+02
     0.00789       0.48939  0.26177995469054E+02
     0.00789       0.49729  0.22887808388818E+02
     0.00789       0.50518  0.20231205350389E+02
     0.00789       0.51308  0.18087923011611E+02
     0.00789       0.52097  0.16358538133936E+02
     0.00789       0.52886  0.14961394178115E+02
     0.00789       0.53676  0.13829673559047E+02
     0.00789       0.54465  0.12908791942456E+02
     0.00789       0.55254  0.12154178350069E+02
     0.00789       0.56044  0.11529441990391E+02
     0.00789       0.56833  0.11004893331583E+02
     0.00789       0.57622  0.10556371058366E+02
     0.00789       0.58412  0.10164321168841E+02
     0.00789       0.59201  0.98130753543316E+01
     0.00789       0.59990  0.94902803706598E+01
     0.00789       0.60780  0.91864366968820E+01
     0.00789       0.61569  0.88945122991620E+01
     0.00789       0.62358  0.86096050511737E+01
     0.00789       0.63148  0.83286348295507E+01
     0.00789       0.63937  0.80500531772464E+01
     0.00789       0.64726  0.77735644623318E+01
     0.00789       0.65516  0.74998574414630E+01
     0.00789       0.66305  0.72303498786176E+01
     0.00789       0.67094  0.69669512380227E+01
     0.00789       0.67884  0.67118494337767E+01
     0.00789       0.68673  0.64673272838392E+01
     0.00789       0.69463  0.62356129318568E+01
     0.00789       0.70252  0.60187664247173E+01
     0.00789       0.71041  0.58186022707878E+01
     0.00789       0.71831  0.56366455324804E+01
     0.00789       0.72620  0.54741171226398E+01
     0.00789       0.73409  0.53319426570010E+01
     0.00789       0.74199  0.52107785255002E+01
     0.00789       0.74988  0.51110487457903E+01
     0.00789       0.75777  0.50329865498952E+01
     0.00789       0.76567  0.49766753970068E+01
     0.00789       0.77356  0.49420850703496E+01
     0.00789       0.78145  0.49290995936518E+01
     0.00789       0.78935  0.49375348144913E+01
     0.00789       0.79724  0.49671446012913E+01
     0.00789       0.80513  0.50176156678631E+01
     0.00789       0.81303  0.50885520696852E+01
     0.00789       0.82092  0.51794514087396E+01
     0.00789       0.82881  0.52896757295580E+01
     0.00789       0.83671  0.54184209611838E+01
     0.00789       0.84460  0.55646895076126E+01
     0.00789       0.85249  0.57272711394195E+01
     0.00789       0.86039  0.59047376025050E+01
     0.00789       0.86828  0.60954562465855E+01
     0.00789       0.87617  0.62976274180387E+01
     0.00789       0.88407  0.65093493377305E+01
     0.00789       0.89196  0.67287127437447E+01
     0.00789       0.89986  0.69539258559508E+01
     0.00789       0.90775  0.71834684330533E+01
     0.00789       0.91564  0.74162721267627E+01
     0.00789       0.92354  0.76519233027146E+01
     0.00789       0.93143  0.78908842840895E+01
     0.00789       0.93932  0.81347298064657E+01
     0.00789       0.94722  0.83863974800742E+01
     0.00789       0.95511  0.86504542622311E+01
     0.00789       0.96300  0.89333852778846E+01
     0.00789       0.97090  0.92439166451806E+01
     0.00789       0.97879  0.95933900611346E+01
     0.00789       0.98668  0.99962135125763E+01
     0.00789       0.99458  0.10470419242760E+02
     0.00789       1.00247  0.11038366524455E+02
     0.00789       1.01036  0.11727632133923E+02
     0.00789       1.01826  0.12572134573049E+02
     0.00789       1.02615  0.13613537289388E+02
     0.00789       1.03404  0.14902968515993E+02
     0.00789       1.04194  0.16503076051649E+02
     0.00789       1.04983  0.18490396042510E+02
     0.00789       1.05772  0.20957941301417E+02
     0.00789       1.06562  0.24017782054893E+02
     0.00789       1.07351  0.27803156787960E+02
     0.00789       1.08141  0.32469236501640E+02
     0.00789       1.08930  0.38190935955960E+02
     0.00789       1.09719  0.45154875085416E+02
     0.00789       1.10509  0.40000000000000E+11
     0.00789       1.11298  0.40000000000000E+11
     0.00789       1.12087  0.40000000000000E+11
     0.00789       1.12877  0.40000000000000E+11
     0.00789       1.13666  0.40000000000000E+11
     0.00789       1.14455  0.40000000000000E+11
     0.00789       1.15245  0.40000000000000E+11
     0.00789       1.16034  0.40000000000000E+11
     0.00789       1.16823  0.40000000000000E+11
     0.00789       1.17613  0.40000000000000E+11
     0.00789       1.18402  0.40000000000000E+11
     0.00789       1.19191  0.40000000000000E+11
     0.00789       1.19981  0.40000000000000E+11
     0.00789       1.20770  0.40000000000000E+11
     0.00789       1.21559  0.40000000000000E+11
     0.00789       1.22349  0.40000000000000E+11
     0.00789       1.23138  0.40000000000000E+11
     0.00789       1.23927  0.40000000000000E+11
     0.00789       1.24717  0.40000000000000E+11
     0.00789       1.25506  0.40000000000000E+11
     0.00789       1.26295  0.40000000000000E+11
     0.00789       1.27085  0.40000000000000E+11
     0.00789       1.27874  0.40000000000000E+11
     0.00789       1.28664  0.40000000000000E+11
     0.00789       1.29453  0.40000000000000E+11
     0.00789       1.30242  0.40000000000000E+11
     0.00789       1.31032  0.40000000000000E+11
     0.00789       1.31821  0.40000000000000E+11
     0.00789       1.32610  0.40000000000000E+11
     0.00789       1.33400  0.40000000000000E+11
     0.00789       1.34189  0.40000000000000E+11
     0.00789       1.34978  0.40000000000000E+11
     0.00789       1.35768  0.40000000000000E+11
     0.00789       1.36557  0.40000000000000E+11
     0.00789       1.37346  0.40000000000000E+11
     0.00789       1.38136  0.40000000000000E+11
     0.00789       1.38925  0.40000000000000E+11
     0.00789       1.39714  0.40000000000000E+11
     0.00789       1.40504  0.40000000000000E+11
     0.00789       1.41293  0.40000000000000E+11
     0.00789       1.42082  0.40000000000000E+11
     0.00789       1.42872  0.40000000000000E+11
     0.00789       1.43661  0.40000000000000E+11
     0.00789       1.44450  0.40000000000000E+11
     0.00789       1.45240  0.40000000000000E+11
     0.00789       1.46029  0.40000000000000E+11
     0.00789       1.46818  0.40000000000000E+11
     0.00789       1.47608  0.40000000000000E+11
     0.00789       1.48397  0.40000000000000E+11
     0.00789       1.49187  0.40000000000000E+11
     0.00789       1.49976  0.40000000000000E+11
     0.00789       1.50765  0.40000000000000E+11
     0.00789       1.51555  0.40000000000000E+11
     0.00789       1.52344  0.40000000000000E+11
     0.00789       1.53133  0.40000000000000E+11
     0.00789       1.53923  0.40000000000000E+11
     0.00789       1.54712  0.40000000000000E+11
     0.00789       1.55501  0.40000000000000E+11
     0.00789       1.56291  0.40000000000000E+11
     0.00789       1.57080  0.40000000000000E+11
     0.01579       0.00000  0.40000000000000E+11
     0.01579       0.00789  0.40000000000000E+11
     0.01579       0.01579  0.40000000000000E+11
     0.01579       0.02368  0.40000000000000E+11
     0.01579       0.03157  0.40000000000000E+11
     0.01579       0.03947  0.40000000000000E+11
     0.01579       0.04736  0.40000000000000E+11
     0.01579       0.05525  0.40000000000000E+11
     0.01579       0.06315  0.40000000000000E+11
     0.01579       0.07104  0.40000000000000E+11
     0.01579       0.07893  0.40000000000000E+11
     0.01579       0.08683  0.40000000000000E+11
     0.01579       0.09472  0.40000000000000E+11
     0.01579       0.10262  0.40000000000000E+11
     0.01579       0.11051  0.40000000000000E+11
     0.01579       0.11840  0.40000000000000E+11
     0.01579       0.12630  0.40000000000000E+11
     0.01579       0.13419  0.40000000000000E+11
     0.01579       0.14208  0.40000000000000E+11
     0.01579       0.14998  0.40000000000000E+11
     0.01579       0.15787  0.40000000000000E+11
     0.01579       0.16576  0.40000000000000E+11
     0.01579       0.17366  0.40000000000000E+11
     0.01579       0.18155  0.40000000000000E+11
     0.01579       0.18944  0.40000000000000E+11
     0.01579       0.19734  0.40000000000000E+11
     0.01579       0.20523  0.40000000000000E+11
     0.01579       0.21312  0.40000000000000E+11
     0.01579       0.22102  0.40000000000000E+11
     0.01579       0.22891  0.40000000000000E+11
     0.01579       0.23680  0.40000000000000E+11
     0.01579       0.24470  0.40000000000000E+11
     0.01579       0.25259  0.40000000000000E+11
     0.01579       0.26048  0.40000000000000E+11
     0.01579       0.26838  0.40000000000000E+11
     0.01579       0.27627  0.40000000000000E+11
     0.01579       0.28416  0.40000000000000E+11
     0.01579       0.29206  0.40000000000000E+11
     0.01579       0.29995  0.40000000000000E+11
     0.01579       0.30785  0.40000000000000E+11
     0.01579       0.31574  0.40000000000000E+11
     0.01579       0.32363  0.40000000000000E+11
     0.01579       0.33153  0.40000000000000E+11
     0.01579       0.33942  0.40000000000000E+11
     0.01579       0.34731  0.40000000000000E+11
     0.01579       0.35521  0.40000000000000E+11
     0.01579       0.36310  0.40000000000000E+11
     0.01579       0.37099  0.40000000000000E+11
     0.01579       0.37889  0.40000000000000E+11
     0.01579       0.38678  0.40000000000000E+11
     0.01579       0.39467  0.40000000000000E+11
     0.01579       0.40257  0.40000000000000E+11
     0.01579       0.41046  0.40000000000000E+11
     0.01579       0.41835  0.40000000000000E+11
     0.01579       0.42625  0.40000000000000E+11
     0.01579       0.43414  0.40000000000000E+11
     0.01579       0.44203  0.40000000000000E+11
     0.01579       0.44993  0.50798404509445E+02
     0.01579       0.45782  0.43018368039315E+02
     0.01579       0.46571  0.36651210109453E+02
     0.01579       0.47361  0.31467729979874E+02
     0.01579       0.48150  0.27263356758749E+02
     0.01579       0.48939  0.23861517770171E+02
     0.01579       0.49729  0.21113059438378E+02
     0.01579       0.50518  0.18893767600430E+02
     0.01579       0.51308  0.17101146927397E+02
     0.01579       0.52097  0.15651096063476E+02
     0.01579       0.52886  0.14474807967442E+02
     0.01579       0.53676  0.13516045961748E+02
     0.01579       0.54465  0.12728843161683E+02
     0.01579       0.55254  0.12075615477822E+02
     0.01579       0.56044  0.11525648035793E+02
     0.01579       0.56833  0.11053900845722E+02
     0.01579       0.57622  0.10640075443065E+02
     0.01579       0.58412  0.10267886097410E+02
     0.01579       0.59201  0.99244845780085E+01
     0.01579       0.59990  0.95999947556592E+01
     0.01579       0.60780  0.92871214272546E+01
     0.01579       0.61569  0.89808059587494E+01
     0.01579       0.62358  0.86779092032018E+01
     0.01579       0.63148  0.83769093743976E+01
     0.01579       0.63937  0.80776089270539E+01
     0.01579       0.64726  0.77808498040637E+01
     0.01579       0.65516  0.74882404480525E+01
     0.01579       0.66305  0.72019005616774E+01
     0.01579       0.67094  0.69242306628456E+01
     0.01579       0.67884  0.66577130996401E+01
     0.01579       0.68673  0.64047496217999E+01
     0.01579       0.69463  0.61675382463338E+01
     0.01579       0.70252  0.59479894639726E+01
     0.01579       0.71041  0.57476792476892E+01
     0.01579       0.71831  0.55678341865316E+01
     0.01579       0.72620  0.54093425844068E+01
     0.01579       0.73409  0.52727846014039E+01
     0.01579       0.74199  0.51584744264034E+01
     0.01579       0.74988  0.50665079298295E+01
     0.01579       0.75777  0.49968100966438E+01
     0.01579       0.76567  0.49491776261124E+01
     0.01579       0.77356  0.49233132762079E+01
     0.01579       0.78145  0.49188497334308E+01
     0.01579       0.78935  0.49353619477459E+01
     0.01579       0.79724  0.49723679625517E+01
     0.01579       0.80513  0.50293192862609E+01
     0.01579       0.81303  0.51055827973885E+01
     0.01579       0.82092  0.52004170462970E+01
     0.01579       0.82881  0.53129465967936E+01
     0.01579       0.83671  0.54421387024638E+01
     0.01579       0.84460  0.55867870788244E+01
     0.01579       0.85249  0.57455077421875E+01
     0.01579       0.86039  0.59167517678073E+01
     0.01579       0.86828  0.60988393194492E+01
     0.01579       0.87617  0.62900184051036E+01
     0.01579       0.88407  0.64885505633134E+01
     0.01579       0.89196  0.66928241974224E+01
     0.01579       0.89986  0.69014947388815E+01
     0.01579       0.90775  0.71136494801967E+01
     0.01579       0.91564  0.73289940446659E+01
     0.01579       0.92354  0.75480573133648E+01
     0.01579       0.93143  0.77724124193548E+01
     0.01579       0.93932  0.80049132756440E+01
     0.01579       0.94722  0.82499490667023E+01
     0.01579       0.95511  0.85137231548249E+01
     0.01579       0.96300  0.88045678070653E+01
     0.01579       0.97090  0.91333118432178E+01
     0.01579       0.97879  0.95137244777725E+01
     0.01579       0.98668  0.99630649233830E+01
     0.01579       0.99458  0.10502773241848E+02
     0.01579       1.00247  0.11159342738235E+02
     0.01579       1.01036  0.11965416765646E+02
     0.01579       1.01826  0.12961151326189E+02
     0.01579       1.02615  0.14195876295707E+02
     0.01579       1.03404  0.15730067315803E+02
     0.01579       1.04194  0.17637598488806E+02
     0.01579       1.04983  0.20008167474342E+02
     0.01579       1.05772  0.22949642215405E+02
     0.01579       1.06562  0.26589824203803E+02
     0.01579       1.07351  0.31076670961933E+02
     0.01579       1.08141  0.36575214722250E+02
     0.01579       1.08930  0.43257969603935E+02
     0.01579       1.09719  0.40000000000000E+11
     0.01579       1.10509  0.40000000000000E+11
     0.01579       1.11298  0.40000000000000E+11
     0.01579       1.12087  0.40000000000000E+11
     0.01579       1.12877  0.40000000000000E+11
     0.01579       1.13666  0.40000000000000E+11
     0.01579       1.14455  0.40000000000000E+11
     0.01579       1.15245  0.40000000000000E+11
     0.01579       1.16034  0.40000000000000E+11
     0.01579       1.16823  0.40000000000000E+11
     0.01579       1.17613  0.40000000000000E+11
     0.01579       1.18402  0.40000000000000E+11
     0.01579       1.19191  0.40000000000000E+11
     0.01579       1.19981  0.40000000000000E+11
     0.01579       1.20770  0.40000000000000E+11
     0.01579       1.21559  0.40000000000000E+11
     0.01579       1.22349  0.40000000000000E+11
     0.01579       1.23138  0.40000000000000E+11
     0.01579       1.23927  0.40000000000000E+11
     0.01579       1.24717  0.40000000000000E+11
     0.01579       1.25506  0.40000000000000E+11
     0.01579       1.26295  0.40000000000000E+11
     0.01579       1.27085  0.40000000000000E+11
     0.01579       1.27874  0.40000000000000E+11
     0.01579       1.28664  0.40000000000000E+11
     0.01579       1.29453  0.40000000000000E+11
     0.01579       1.30242  0.40000000000000E+11
     0.01579       1.31032  0.40000000000000E+11
     0.01579       1.31821  0.40000000000000E+11
     0.01579       1.32610  0.40000000000000E+11
     0.01579       1.33400  0.40000000000000E+11
     0.01579       1.34189  0.40000000000000E+11
     0.01579       1.34978  0.40000000000000E+11
     0.01579       1.35768  0.40000000000000E+11
     0.01579       1.36557  0.40000000000000E+11
     0.01579       1.37346  0.40000000000000E+11
     0.01579       1.38136  0.40000000000000E+11
     0.01579       1.38925  0.40000000000000E+11
     0.01579       1.39714  0.40000000000000E+11
     0.01579       1.40504  0.40000000000000E+11
     0.01579       1.41293  0.40000000000000E+11
     0.01579       1.42082  0.40000000000000E+11
     0.01579       1.42872  0.40000000000000E+11
     0.01579       1.43661  0.40000000000000E+11
     0.01579       1.44450  0.40000000000000E+11
     0.01579       1.45240  0.40000000000000E+11
     0.01579       1.46029  0.40000000000000E+11
     0.01579       1.46818  0.40000000000000E+11
     0.01579       1.47608  0.40000000000000E+11
     0.01579       1.48397  0.40000000000000E+11
     0.01579       1.49187  0.40000000000000E+11
     0.01579       1.49976  0.40000000000000E+11
     0.01579       1.50765  0.40000000000000E+11
     0.01579       1.51555  0.40000000000000E+11
     0.01579       1.52344  0.40000000000000E+11
     0.01579       1.53133  0.40000000000000E+11
     0.01579       1.53923  0.40000000000000E+11
     0.01579       1.54712  0.40000000000000E+11
     0.01579       1.55501  0.40000000000000E+11
     0.01579       1.56291  0.40000000000000E+11
     0.01579       1.57080  0.40000000000000E+11
     0.02368       0.00000  0.40000000000000E+11
     0.02368       0.00789  0.40000000000000E+11
     0.02368       0.01579  0.40000000000000E+11
     0.02368       0.02368  0.40000000000000E+11
     0.02368       0.03157  0.40000000000000E+11
     0.02368       0.03947  0.40000000000000E+11
     0.02368       0.04736  0.40000000000000E+11
     0.02368       0.05525  0.40000000000000E+11
     0.02368       0.06315  0.40000000000000E+11
     0.02368       0.07104  0.40000000000000E+11
     0.02368       0.07893  0.40000000000000E+11
     0.02368       0.08683  0.40000000000000E+11
     0.02368       0.09472  0.40000000000000E+11
     0.02368       0.10262  0.40000000000000E+11
     0.02368       0.11051  0.40000000000000E+11
     0.02368       0.11840  0.40000000000000E+11
     0.02368       0.12630  0.40000000000000E+11
     0.02368       0.13419  0.40000000000000E+11
     0.02368       0.14208  0.40000000000000E+11
     0.02368       0.14998  0.40000000000000E+11
     0.02368       0.15787  0.40000000000000E+11
     0.02368       0.16576  0.40000000000000E+11
     0.02368       0.17366  0.40000000000000E+11
     0.02368       0.18155  0.40000000000000E+11
     0.02368       0.18944  0.40000000000000E+11
     0.02368       0.19734  0.40000000000000E+11
     0.02368       0.20523  0.40000000000000E+11
     0.02368       0.21312  0.40000000000000E+11
     0.02368       0.22102  0.40000000000000E+11
     0.02368       0.22891  0.40000000000000E+11
     0.02368       0.23680  0.40000000000000E+11
     0.02368       0.24470  0.40000000000000E+11
     0.02368       0.25259  0.40000000000000E+11
     0.02368       0.26048  0.40000000000000E+11
     0.02368       0.26838  0.40000000000000E+11
     0.02368       0.27627  0.40000000000000E+11
     0.02368       0.28416  0.40000000000000E+11
     0.02368       0.29206  0.40000000000000E+11
     0.02368       0.29995  0.40000000000000E+11
     0.02368       0.30785  0.40000000000000E+11
     0.02368       0.31574  0.40000000000000E+11
     0.02368       0.32363  0.40000000000000E+11
     0.02368       0.33153  0.40000000000000E+11
     0.02368       0.33942  0.40000000000000E+11
     0.02368       0.34731  0.40000000000000E+11
     0.02368       0.35521  0.40000000000000E+11
     0.02368       0.36310  0.40000000000000E+11
     0.02368       0.37099  0.40000000000000E+11
     0.02368       0.37889  0.40000000000000E+11
     0.02368       0.38678  0.40000000000000E+11
     0.02368       0.39467  0.40000000000000E+11
     0.02368       0.40257  0.40000000000000E+11
     0.02368       0.41046  0.40000000000000E+11
     0.02368       0.41835  0.40000000000000E+11
     0.02368       0.42625  0.40000000000000E+11
     0.02368       0.43414  0.62410680070957E+02
     0.02368       0.44203  0.52641255633335E+02
     0.02368       0.44993  0.44602354382327E+02
     0.02368       0.45782  0.38030627188434E+02
     0.02368       0.46571  0.32683148986275E+02
     0.02368       0.47361  0.28345795304920E+02
     0.02368       0.48150  0.24835140815437E+02
     0.02368       0.48939  0.21996980938837E+02
     0.02368       0.49729  0.19703282152048E+02
     0.02368       0.50518  0.17848588275973E+02
     0.02368       0.51308  0.16346445173055E+02
     0.02368       0.52097  0.15126130575415E+02
     0.02368       0.52886  0.14129813890780E+02
     0.02368       0.53676  0.13310177403744E+02
     0.02368       0.54465  0.12628478068920E+02
     0.02368       0.55254  0.12053001800449E+02
     0.02368       0.56044  0.11557850074330E+02
     0.02368       0.56833  0.11121995911262E+02
     0.02368       0.57622  0.10728549261680E+02
     0.02368       0.58412  0.10364178111383E+02
     0.02368       0.59201  0.10018639668275E+02
     0.02368       0.59990  0.96843846925791E+01
     0.02368       0.60780  0.93562066944400E+01
     0.02368       0.61569  0.90309159340700E+01
     0.02368       0.62358  0.87070256902202E+01
     0.02368       0.63148  0.83844449437645E+01
     0.02368       0.63937  0.80641772607295E+01
     0.02368       0.64726  0.77480300136528E+01
     0.02368       0.65516  0.74383409186575E+01
     0.02368       0.66305  0.71377300539690E+01
     0.02368       0.67094  0.68488851115981E+01
     0.02368       0.67884  0.65743858778224E+01
     0.02368       0.68673  0.63165712757096E+01
     0.02368       0.69463  0.60774492567208E+01
     0.02368       0.70252  0.58586469015268E+01
     0.02368       0.71041  0.56613956772995E+01
     0.02368       0.71831  0.54865451368152E+01
     0.02368       0.72620  0.53345975072381E+01
     0.02368       0.73409  0.52057555423499E+01
     0.02368       0.74199  0.50999765528801E+01
     0.02368       0.74988  0.50170264995631E+01
     0.02368       0.75777  0.49565292503514E+01
     0.02368       0.76567  0.49180074153254E+01
     0.02368       0.77356  0.49009124720144E+01
     0.02368       0.78145  0.49046431156476E+01
     0.02368       0.78935  0.49285518849133E+01
     0.02368       0.79724  0.49719411197355E+01
     0.02368       0.80513  0.50340502094515E+01
     0.02368       0.81303  0.51140368917908E+01
     0.02368       0.82092  0.52109560578438E+01
     0.02368       0.82881  0.53237400812998E+01
     0.02368       0.83671  0.54511850795546E+01
     0.02368       0.84460  0.55919476753747E+01
     0.02368       0.85249  0.57445567047589E+01
     0.02368       0.86039  0.59074438677329E+01
     0.02368       0.86828  0.60789965346381E+01
     0.02368       0.87617  0.62576348406734E+01
     0.02368       0.88407  0.64419139258109E+01
     0.02368       0.89196  0.66306508667093E+01
     0.02368       0.89986  0.68230747124290E+01
     0.02368       0.90775  0.70189973131058E+01
     0.02368       0.91564  0.72190025511597E+01
     0.02368       0.92354  0.74246523408541E+01
     0.02368       0.93143  0.76387094826800E+01
     0.02368       0.93932  0.78653801941158E+01
     0.02368       0.94722  0.81105828567307E+01
     0.02368       0.95511  0.83822541146867E+01
     0.02368       0.96300  0.86907087541921E+01
     0.02368       0.97090  0.90490755360739E+01
     0.02368       0.97879  0.94738369978601E+01
     0.02368       0.98668  0.99855066968134E+01
     0.02368       0.99458  0.10609481701616E+02
     0.02368       1.00247  0.11377110215615E+02
     0.02368       1.01036  0.12327012160411E+02
     0.02368       1.01826  0.13506681210071E+02
     0.02368       1.02615  0.14974374707290E+02
     0.02368       1.03404  0.16801253634880E+02
     0.02368       1.04194  0.19073651697457E+02
     0.02368       1.04983  0.21895201071042E+02
     0.02368       1.05772  0.25388269700776E+02
     0.02368       1.06562  0.29693675551375E+02
     0.02368       1.07351  0.34966761193613E+02
     0.02368       1.08141  0.41366308980570E+02
     0.02368       1.08930  0.40000000000000E+11
     0.02368       1.09719  0.40000000000000E+11
     0.02368       1.10509  0.40000000000000E+11
     0.02368       1.11298  0.40000000000000E+11
     0.02368       1.12087  0.40000000000000E+11
     0.02368       1.12877  0.40000000000000E+11
     0.02368       1.13666  0.40000000000000E+11
     0.02368       1.14455  0.40000000000000E+11
     0.02368       1.15245  0.40000000000000E+11
     0.02368       1.16034  0.40000000000000E+11
     0.02368       1.16823  0.40000000000000E+11
     0.02368       1.17613  0.40000000000000E+11
     0.02368       1.18402  0.40000000000000E+11
     0.02368       1.19191  0.40000000000000E+11
     0.02368       1.19981  0.40000000000000E+11
     0.02368       1.20770  0.40000000000000E+11
     0.02368       1.21559  0.40000000000000E+11
     0.02368       1.22349  0.40000000000000E+11
     0.02368       1.23138  0.40000000000000E+11
     0.02368       1.23927  0.40000000000000E+11
     0.02368       1.24717  0.40000000000000E+11
     0.02368       1.25506  0.40000000000000E+11
     0.02368       1.26295  0.40000000000000E+11
     0.02368       1.27085  0.40000000000000E+11
     0.02368       1.27874  0.40000000000000E+11
     0.02368       1.28664  0.40000000000000E+11
     0.02368       1.29453  0.40000000000000E+11
     0.02368       1.30242  0.40000000000000E+11
     0.02368       1.31032  0.40000000000000E+11
     0.02368       1.31821  0.40000000000000E+11
     0.02368       1.32610  0.40000000000000E+11
     0.02368       1.33400  0.40000000000000E+11
     0.02368       1.34189  0.40000000000000E+11
     0.02368       1.34978  0.40000000000000E+11
     0.02368       1.35768  0.40000000000000E+11
     0.02368       1.36557  0.40000000000000E+11
     0.02368       1.37346  0.40000000000000E+11
     0.02368       1.38136  0.40000000000000E+11
     0.02368       1.38925  0.40000000000000E+11
     0.02368       1.39714  0.40000000000000E+11
     0.02368       1.40504  0.40000000000000E+11
     0.02368       1.41293  0.40000000000000E+11
     0.02368       1.42082  0.40000000000000E+11
     0.02368       1.42872  0.40000000000000E+11
     0.02368       1.43661  0.40000000000000E+11
     0.02368       1.44450  0.40000000000000E+11
     0.02368       1.45240  0.40000000000000E+11
     0.02368       1.46029  0.40000000000000E+11
     0.02368       1.46818  0.40000000000000E+11
     0.02368       1.47608  0.40000000000000E+11
     0.02368       1.48397  0.40000000000000E+11
     0.02368       1.49187  0.40000000000000E+11
     0.02368       1.49976  0.40000000000000E+11
     0.02368       1.50765  0.40000000000000E+11
     0.02368       1.51555  0.40000000000000E+11
     0.02368       1.52344  0.40000000000000E+11
     0.02368       1.53133  0.40000000000000E+11
     0.02368       1.53923  0.40000000000000E+11
     0.02368       1.54712  0.40000000000000E+11
     0.02368       1.55501  0.40000000000000E+11
     0.02368       1.56291  0.40000000000000E+11
     0.02368       1.57080  0.40000000000000E+11
     0.03157       0.00000  0.40000000000000E+11
     0.03157       0.00789  0.40000000000000E+11
     0.03157       0.01579  0.40000000000000E+11
     0.03157       0.02368  0.40000000000000E+11
     0.03157       0.03157  0.40000000000000E+11
     0.03157       0.03947  0.40000000000000E+11
     0.03157       0.04736  0.40000000000000E+11
     0.03157       0.05525  0.40000000000000E+11
     0.03157       0.06315  0.40000000000000E+11
     0.03157       0.07104  0.40000000000000E+11
     0.03157       0.07893  0.40000000000000E+11
     0.03157       0.08683  0.40000000000000E+11
     0.03157       0.09472  0.40000000000000E+11
     0.03157       0.10262  0.40000000000000E+11
     0.03157       0.11051  0.40000000000000E+11
     0.03157       0.11840  0.40000000000000E+11
     0.03157       0.12630  0.40000000000000E+11
     0.03157       0.13419  0.40000000000000E+11
     0.03157       0.14208  0.40000000000000E+11
     0.03157       0.14998  0.40000000000000E+11
     0.03157       0.15787  0.40000000000000E+11
     0.03157       0.16576  0.40000000000000E+11
     0.03157       0.17366  0.40000000000000E+11
     0.03157       0.18155  0.40000000000000E+11
     0.03157       0.18944  0.40000000000000E+11
     0.03157       0.19734  0.40000000000000E+11
     0.03157       0.20523  0.40000000000000E+11
     0.03157       0.21312  0.40000000000000E+11
     0.03157       0.22102  0.40000000000000E+11
     0.03157       0.22891  0.40000000000000E+11
     0.03157       0.23680  0.40000000000000E+11
     0.03157       0.24470  0.40000000000000E+11
     0.03157       0.25259  0.40000000000000E+11
     0.03157       0.26048  0.40000000000000E+11
     0.03157       0.26838  0.40000000000000E+11
     0.03157       0.27627  0.40000000000000E+11
     0.03157       0.28416  0.40000000000000E+11
     0.03157       0.29206  0.40000000000000E+11
     0.03157       0.29995  0.40000000000000E+11
     0.03157       0.30785  0.40000000000000E+11
     0.03157       0.31574  0.40000000000000E+11
     0.03157       0.32363  0.40000000000000E+11
     0.03157       0.33153  0.40000000000000E+11
     0.03157       0.33942  0.40000000000000E+11
     0.03157       0.34731  0.40000000000000E+11
     0.03157       0.35521  0.40000000000000E+11
     0.03157       0.36310  0.40000000000000E+11
     0.03157       0.37099  0.40000000000000E+11
     0.03157       0.37889  0.40000000000000E+11
     0.03157       0.38678  0.40000000000000E+11
     0.03157       0.39467  0.40000000000000E+11
     0.03157       0.40257  0.40000000000000E+11
     0.03157       0.41046  0.40000000000000E+11
     0.03157       0.41835  0.40000000000000E+11
     0.03157       0.42625  0.64543758490360E+02
     0.03157       0.43414  0.54452106182992E+02
     0.03157       0.44203  0.46162945875164E+02
     0.03157       0.44993  0.39393316860706E+02
     0.03157       0.45782  0.33887029382925E+02
     0.03157       0.46571  0.29420716868234E+02
     0.03157       0.47361  0.25804335191749E+02
     0.03157       0.48150  0.22878815172990E+02
     0.03157       0.48939  0.20512456012895E+02
     0.03157       0.49729  0.18596964849301E+02
     0.03157       0.50518  0.17043635048755E+02
     0.03157       0.51308  0.15779908910706E+02
     0.03157       0.52097  0.14746424522248E+02
     0.03157       0.52886  0.13894561979194E+02
     0.03157       0.53676  0.13184457039410E+02
     0.03157       0.54465  0.12583426000164E+02
     0.03157       0.55254  0.12064735463814E+02
     0.03157       0.56044  0.11606649345058E+02
     0.03157       0.56833  0.11191689593273E+02
     0.03157       0.57622  0.10806054378584E+02
     0.03157       0.58412  0.10439146324389E+02
     0.03157       0.59201  0.10083172664085E+02
     0.03157       0.59990  0.97327882736125E+01
     0.03157       0.60780  0.93847610337110E+01
     0.03157       0.61569  0.90376467575219E+01
     0.03157       0.62358  0.86914678789542E+01
     0.03157       0.63148  0.83473960628054E+01
     0.03157       0.63937  0.80074435964525E+01
     0.03157       0.64726  0.76741715510871E+01
     0.03157       0.65516  0.73504240488155E+01
     0.03157       0.66305  0.70390975419408E+01
     0.03157       0.67094  0.67429520628350E+01
     0.03157       0.67884  0.64644684171967E+01
     0.03157       0.68673  0.62057518640071E+01
     0.03157       0.69463  0.59684795299453E+01
     0.03157       0.70252  0.57538860981521E+01
     0.03157       0.71041  0.55627804606960E+01
     0.03157       0.71831  0.53955851101353E+01
     0.03157       0.72620  0.52523899919027E+01
     0.03157       0.73409  0.51330131701285E+01
     0.03157       0.74199  0.50370617581404E+01
     0.03157       0.74988  0.49639879207311E+01
     0.03157       0.75777  0.49131361947155E+01
     0.03157       0.76567  0.48837797741189E+01
     0.03157       0.77356  0.48751446938555E+01
     0.03157       0.78145  0.48864219898324E+01
     0.03157       0.78935  0.49167689110721E+01
     0.03157       0.79724  0.49653011213979E+01
     0.03157       0.80513  0.50310785659658E+01
     0.03157       0.81303  0.51130882937861E+01
     0.03157       0.82092  0.52102280088639E+01
     0.03157       0.82881  0.53212944414195E+01
     0.03157       0.83671  0.54449807470769E+01
     0.03157       0.84460  0.55798870138889E+01
     0.03157       0.85249  0.57245475535639E+01
     0.03157       0.86039  0.58774779694200E+01
     0.03157       0.86828  0.60372440651187E+01
     0.03157       0.87617  0.62025535709666E+01
     0.03157       0.88407  0.63723705561248E+01
     0.03157       0.89196  0.65460514462113E+01
     0.03157       0.89986  0.67235009817910E+01
     0.03157       0.90775  0.69053464382632E+01
     0.03157       0.91564  0.70931291572067E+01
     0.03157       0.92354  0.72895140367387E+01
     0.03157       0.93143  0.74985201500126E+01
     0.03157       0.93932  0.77257790897095E+01
     0.03157       0.94722  0.79788318830854E+01
     0.03157       0.95511  0.82674802272555E+01
     0.03157       0.96300  0.86042131226886E+01
     0.03157       0.97090  0.90047354025069E+01
     0.03157       0.97879  0.94886296880913E+01
     0.03157       0.98668  0.10080187225015E+02
     0.03157       0.99458  0.10809444716720E+02
     0.03157       1.00247  0.11713461764445E+02
     0.03157       1.01036  0.12837863570973E+02
     0.03157       1.01826  0.14238650483355E+02
     0.03157       1.02615  0.15984229732670E+02
     0.03157       1.03404  0.18157537644920E+02
     0.03157       1.04194  0.20857960936463E+02
     0.03157       1.04983  0.24202476127422E+02
     0.03157       1.05772  0.28324901443837E+02
     0.03157       1.06562  0.33371199690711E+02
     0.03157       1.07351  0.39487010517310E+02
     0.03157       1.08141  0.40000000000000E+11
     0.03157       1.08930  0.40000000000000E+11
     0.03157       1.09719  0.40000000000000E+11
     0.03157       1.10509  0.40000000000000E+11
     0.03157       1.11298  0.40000000000000E+11
     0.03157       1.12087  0.40000000000000E+11
     0.03157       1.12877  0.40000000000000E+11
     0.03157       1.13666  0.40000000000000E+11
     0.03157       1.14455  0.40000000000000E+11
     0.03157       1.15245  0.40000000000000E+11
     0.03157       1.16034  0.40000000000000E+11
     0.03157       1.16823  0.40000000000000E+11
     0.03157       1.17613  0.40000000000000E+11
     0.03157       1.18402  0.40000000000000E+11
     0.03157       1.19191  0.40000000000000E+11
     0.03157       1.19981  0.40000000000000E+11
     0.03157       1.20770  0.40000000000000E+11
     0.03157       1.21559  0.40000000000000E+11
     0.03157       1.22349  0.40000000000000E+11
     0.03157       1.23138  0.40000000000000E+11
     0.03157       1.23927  0.40000000000000E+11
     0.03157       1.24717  0.40000000000000E+11
     0.03157       1.25506  0.40000000000000E+11
     0.03157       1.26295  0.40000000000000E+11
     0.03157       1.27085  0.40000000000000E+11
     0.03157       1.27874  0.40000000000000E+11
     0.03157       1.28664  0.40000000000000E+11
     0.03157       1.29453  0.40000000000000E+11
     0.03157       1.30242  0.40000000000000E+11
     0.03157       1.31032  0.40000000000000E+11
     0.03157       1.31821  0.40000000000000E+11
     0.03157       1.32610  0.40000000000000E+11
     0.03157       1.33400  0.40000000000000E+11
     0.03157       1.34189  0.40000000000000E+11
     0.03157       1.34978  0.40000000000000E+11
     0.03157       1.35768  0.40000000000000E+11
     0.03157       1.36557  0.40000000000000E+11
     0.03157       1.37346  0.40000000000000E+11
     0.03157       1.38136  0.40000000000000E+11
     0.03157       1.38925  0.40000000000000E+11
     0.03157       1.39714  0.40000000000000E+11
     0.03157       1.40504  0.40000000000000E+11
     0.03157       1.41293  0.40000000000000E+11
     0.03157       1.42082  0.40000000000000E+11
     0.03157       1.42872  0.40000000000000E+11
     0.03157       1.43661  0.40000000000000E+11
     0.03157       1.44450  0.40000000000000E+11
     0.03157       1.45240  0.40000000000000E+11
     0.03157       1.46029  0.40000000000000E+11
     0.03157       1.46818  0.40000000000000E+11
     0.03157       1.47608  0.40000000000000E+11
     0.03157       1.48397  0.40000000000000E+11
     0.03157       1.49187  0.40000000000000E+11
     0.03157       1.49976  0.40000000000000E+11
     0.03157       1.50765  0.40000000000000E+11
     0.03157       1.51555  0.40000000000000E+11
     0.03157       1.52344  0.40000000000000E+11
     0.03157       1.53133  0.40000000000000E+11
     0.03157       1.53923  0.40000000000000E+11
     0.03157       1.54712  0.40000000000000E+11
     0.03157       1.55501  0.40000000000000E+11
     0.03157       1.56291  0.40000000000000E+11
     0.03157       1.57080  0.40000000000000E+11
     0.03947       0.00000  0.40000000000000E+11
     0.03947       0.00789  0.40000000000000E+11
     0.03947       0.01579  0.40000000000000E+11
     0.03947       0.02368  0.40000000000000E+11
     0.03947       0.03157  0.40000000000000E+11
     0.03947       0.03947  0.40000000000000E+11
     0.03947       0.04736  0.40000000000000E+11
     0.03947       0.05525  0.40000000000000E+11
     0.03947       0.06315  0.40000000000000E+11
     0.03947       0.07104  0.40000000000000E+11
     0.03947       0.07893  0.40000000000000E+11
     0.03947       0.08683  0.40000000000000E+11
     0.03947       0.09472  0.40000000000000E+11
     0.03947       0.10262  0.40000000000000E+11
     0.03947       0.11051  0.40000000000000E+11
     0.03947       0.11840  0.40000000000000E+11
     0.03947       0.12630  0.40000000000000E+11
     0.03947       0.13419  0.40000000000000E+11
     0.03947       0.14208  0.40000000000000E+11
     0.03947       0.14998  0.40000000000000E+11
     0.03947       0.15787  0.40000000000000E+11
     0.03947       0.16576  0.40000000000000E+11
     0.03947       0.17366  0.40000000000000E+11
     0.03947       0.18155  0.40000000000000E+11
     0.03947       0.18944  0.40000000000000E+11
     0.03947       0.19734  0.40000000000000E+11
     0.03947       0.20523  0.40000000000000E+11
     0.03947       0.21312  0.40000000000000E+11
     0.03947       0.22102  0.40000000000000E+11
     0.03947       0.22891  0.40000000000000E+11
     0.03947       0.23680  0.40000000000000E+11
     0.03947       0.24470  0.40000000000000E+11
     0.03947       0.25259  0.40000000000000E+11
     0.03947       0.26048  0.40000000000000E+11
     0.03947       0.26838  0.40000000000000E+11
     0.03947       0.27627  0.40000000000000E+11
     0.03947       0.28416  0.40000000000000E+11
     0.03947       0.29206  0.40000000000000E+11
     0.03947       0.29995  0.40000000000000E+11
     0.03947       0.30785  0.40000000000000E+11
     0.03947       0.31574  0.40000000000000E+11
     0.03947       0.32363  0.40000000000000E+11
     0.03947       0.33153  0.40000000000000E+11
     0.03947       0.33942  0.40000000000000E+11
     0.03947       0.34731  0.40000000000000E+11
     0.03947       0.35521  0.40000000000000E+11
     0.03947       0.36310  0.40000000000000E+11
     0.03947       0.37099  0.40000000000000E+11
     0.03947       0.37889  0.40000000000000E+11
     0.03947       0.38678  0.40000000000000E+11
     0.03947       0.39467  0.40000000000000E+11
     0.03947       0.40257  0.40000000000000E+11
     0.03947       0.41046  0.40000000000000E+11
     0.03947       0.41835  0.66625221856748E+02
     0.03947       0.42625  0.56224016804208E+02
     0.03947       0.43414  0.47694125398061E+02
     0.03947       0.44203  0.40733887110619E+02
     0.03947       0.44993  0.35074408016245E+02
     0.03947       0.45782  0.30483459241677E+02
     0.03947       0.46571  0.26764656383274E+02
     0.03947       0.47361  0.23754280482765E+02
     0.03947       0.48150  0.21317133277499E+02
     0.03947       0.48939  0.19342220356433E+02
     0.03947       0.49729  0.17738689790560E+02
     0.03947       0.50518  0.16432232921564E+02
     0.03947       0.51308  0.15362022736503E+02
     0.03947       0.52097  0.14478189072094E+02
     0.03947       0.52886  0.13739787573618E+02
     0.03947       0.53676  0.13113198004526E+02
     0.03947       0.54465  0.12570879354578E+02
     0.03947       0.55254  0.12090409387689E+02
     0.03947       0.56044  0.11653741639762E+02
     0.03947       0.56833  0.11246621198626E+02
     0.03947       0.57622  0.10858110255183E+02
     0.03947       0.58412  0.10480184286630E+02
     0.03947       0.59201  0.10107369162042E+02
     0.03947       0.59990  0.97363981783038E+01
     0.03947       0.60780  0.93658760005021E+01
     0.03947       0.61569  0.89959436828944E+01
     0.03947       0.62358  0.86279452417878E+01
     0.03947       0.63148  0.82641013264509E+01
     0.03947       0.63937  0.79071989961016E+01
     0.03947       0.64726  0.75603081568319E+01
     0.03947       0.65516  0.72265347845250E+01
     0.03947       0.66305  0.69088189159947E+01
     0.03947       0.67094  0.66097820607889E+01
     0.03947       0.67884  0.63316248448638E+01
     0.03947       0.68673  0.60760720067249E+01
     0.03947       0.69463  0.58443588454482E+01
     0.03947       0.70252  0.56372511728826E+01
     0.03947       0.71041  0.54550898331555E+01
     0.03947       0.71831  0.52978508267613E+01
     0.03947       0.72620  0.51652128075511E+01
     0.03947       0.73409  0.50566249582532E+01
     0.03947       0.74199  0.49713697532528E+01
     0.03947       0.74988  0.49086166897935E+01
     0.03947       0.75777  0.48674645726605E+01
     0.03947       0.76567  0.48469712925644E+01
     0.03947       0.77356  0.48461712119617E+01
     0.03947       0.78145  0.48640812633030E+01
     0.03947       0.78935  0.48996976897632E+01
     0.03947       0.79724  0.49519860364788E+01
     0.03947       0.80513  0.50198675430716E+01
     0.03947       0.81303  0.51022054945304E+01
     0.03947       0.82092  0.51977953416343E+01
     0.03947       0.82881  0.53053624773455E+01
     0.03947       0.83671  0.54235714220598E+01
     0.03947       0.84460  0.55510498064004E+01
     0.03947       0.85249  0.56864299444366E+01
     0.03947       0.86039  0.58284099949785E+01
     0.03947       0.86828  0.59758357877462E+01
     0.03947       0.87617  0.61278034621641E+01
     0.03947       0.88407  0.62837822840171E+01
     0.03947       0.89196  0.64437565467624E+01
     0.03947       0.89986  0.66083855093678E+01
     0.03947       0.90775  0.67791810294775E+01
     0.03947       0.91564  0.69587040358065E+01
     0.03947       0.92354  0.71507833062372E+01
     0.03947       0.93143  0.73607631726095E+01
     0.03947       0.93932  0.75957906870785E+01
     0.03947       0.94722  0.78651573173212E+01
     0.03947       0.95511  0.81807151728917E+01
     0.03947       0.96300  0.85573927895566E+01
     0.03947       0.97090  0.90138401514819E+01
     0.03947       0.97879  0.95732362017621E+01
     0.03947       0.98668  0.10264293427573E+02
     0.03947       0.99458  0.11122491264446E+02
     0.03947       1.00247  0.12191559685362E+02
     0.03947       1.01036  0.13525210528334E+02
     0.03947       1.01826  0.15189066422880E+02
     0.03947       1.02615  0.17262646933811E+02
     0.03947       1.03404  0.19841105069191E+02
     0.03947       1.04194  0.23036103067729E+02
     0.03947       1.04983  0.26974660214751E+02
     0.03947       1.05772  0.31793781506647E+02
     0.03947       1.06562  0.37626767554483E+02
     0.03947       1.07351  0.40000000000000E+11
     0.03947       1.08141  0.40000000000000E+11
     0.03947       1.08930  0.40000000000000E+11
     0.03947       1.09719  0.40000000000000E+11
     0.03947       1.10509  0.40000000000000E+11
     0.03947       1.11298  0.40000000000000E+11
     0.03947       1.12087  0.40000000000000E+11
     0.03947       1.12877  0.40000000000000E+11
     0.03947       1.13666  0.40000000000000E+11
     0.03947       1.14455  0.40000000000000E+11
     0.03947       1.15245  0.40000000000000E+11
     0.03947       1.16034  0.40000000000000E+11
     0.03947       1.16823  0.40000000000000E+11
     0.03947       1.17613  0.40000000000000E+11
     0.03947       1.18402  0.40000000000000E+11
     0.03947       1.19191  0.40000000000000E+11
     0.03947       1.19981  0.40000000000000E+11
     0.03947       1.20770  0.40000000000000E+11
     0.03947       1.21559  0.40000000000000E+11
     0.03947       1.22349  0.40000000000000E+11
     0.03947       1.23138  0.40000000000000E+11
     0.03947       1.23927  0.40000000000000E+11
     0.03947       1.24717  0.40000000000000E+11
     0.03947       1.25506  0.40000000000000E+11
     0.03947       1.26295  0.40000000000000E+11
     0.03947       1.27085  0.40000000000000E+11
     0.03947       1.27874  0.40000000000000E+11
     0.03947       1.28664  0.40000000000000E+11
     0.03947       1.29453  0.40000000000000E+11
     0.03947       1.30242  0.40000000000000E+11
     0.03947       1.31032  0.40000000000000E+11
     0.03947       1.31821  0.40000000000000E+11
     0.03947       1.32610  0.40000000000000E+11
     0.03947       1.33400  0.40000000000000E+11
     0.03947       1.34189  0.40000000000000E+11
     0.03947       1.34978  0.40000000000000E+11
     0.03947       1.35768  0.40000000000000E+11
     0.03947       1.36557  0.40000000000000E+11
     0.03947       1.37346  0.40000000000000E+11
     0.03947       1.38136  0.40000000000000E+11
     0.03947       1.38925  0.40000000000000E+11
     0.03947       1.39714  0.40000000000000E+11
     0.03947       1.40504  0.40000000000000E+11
     0.03947       1.41293  0.40000000000000E+11
     0.03947       1.42082  0.40000000000000E+11
     0.03947       1.42872  0.40000000000000E+11
     0.03947       1.43661  0.40000000000000E+11
     0.03947       1.44450  0.40000000000000E+11
     0.03947       1.45240  0.40000000000000E+11
     0.03947       1.46029  0.40000000000000E+11
     0.03947       1.46818  0.40000000000000E+11
     0.03947       1.47608  0.40000000000000E+11
     0.03947       1.48397  0.40000000000000E+11
     0.03947       1.49187  0.40000000000000E+11
     0.03947       1.49976  0.40000000000000E+11
     0.03947       1.50765  0.40000000000000E+11
     0.03947       1.51555  0.40000000000000E+11
     0.03947       1.52344  0.40000000000000E+11
     0.03947       1.53133  0.40000000000000E+11
     0.03947       1.53923  0.40000000000000E+11
     0.03947       1.54712  0.40000000000000E+11
     0.03947       1.55501  0.40000000000000E+11
     0.03947       1.56291  0.40000000000000E+11
     0.03947       1.57080  0.40000000000000E+11
     0.04736       0.00000  0.40000000000000E+11
     0.04736       0.00789  0.40000000000000E+11
     0.04736       0.01579  0.40000000000000E+11
     0.04736       0.02368  0.40000000000000E+11
     0.04736       0.03157  0.40000000000000E+11
     0.04736       0.03947  0.40000000000000E+11
     0.04736       0.04736  0.40000000000000E+11
     0.04736       0.05525  0.40000000000000E+11
     0.04736       0.06315  0.40000000000000E+11
     0.04736       0.07104  0.40000000000000E+11
     0.04736       0.07893  0.40000000000000E+11
     0.04736       0.08683  0.40000000000000E+11
     0.04736       0.09472  0.40000000000000E+11
     0.04736       0.10262  0.40000000000000E+11
     0.04736       0.11051  0.40000000000000E+11
     0.04736       0.11840  0.40000000000000E+11
     0.04736       0.12630  0.40000000000000E+11
     0.04736       0.13419  0.40000000000000E+11
     0.04736       0.14208  0.40000000000000E+11
     0.04736       0.14998  0.40000000000000E+11
     0.04736       0.15787  0.40000000000000E+11
     0.04736       0.16576  0.40000000000000E+11
     0.04736       0.17366  0.40000000000000E+11
     0.04736       0.18155  0.40000000000000E+11
     0.04736       0.18944  0.40000000000000E+11
     0.04736       0.19734  0.40000000000000E+11
     0.04736       0.20523  0.40000000000000E+11
     0.04736       0.21312  0.40000000000000E+11
     0.04736       0.22102  0.40000000000000E+11
     0.04736       0.22891  0.40000000000000E+11
     0.04736       0.23680  0.40000000000000E+11
     0.04736       0.24470  0.40000000000000E+11
     0.04736       0.25259  0.40000000000000E+11
     0.04736       0.26048  0.40000000000000E+11
     0.04736       0.26838  0.40000000000000E+11
     0.04736       0.27627  0.40000000000000E+11
     0.04736       0.28416  0.40000000000000E+11
     0.04736       0.29206  0.40000000000000E+11
     0.04736       0.29995  0.40000000000000E+11
     0.04736       0.30785  0.40000000000000E+11
     0.04736       0.31574  0.40000000000000E+11
     0.04736       0.32363  0.40000000000000E+11
     0.04736       0.33153  0.40000000000000E+11
     0.04736       0.33942  0.40000000000000E+11
     0.04736       0.34731  0.40000000000000E+11
     0.04736       0.35521  0.40000000000000E+11
     0.04736       0.36310  0.40000000000000E+11
     0.04736       0.37099  0.40000000000000E+11
     0.04736       0.37889  0.40000000000000E+11
     0.04736       0.38678  0.40000000000000E+11
     0.04736       0.39467  0.40000000000000E+11
     0.04736       0.40257  0.40000000000000E+11
     0.04736       0.41046  0.68647417098961E+02
     0.04736       0.41835  0.57950437495899E+02
     0.04736       0.42625  0.49190100510793E+02
     0.04736       0.43414  0.42047062288864E+02
     0.04736       0.44203  0.36240365080233E+02
     0.04736       0.44993  0.31529353341934E+02
     0.04736       0.45782  0.27711617884101E+02
     0.04736       0.46571  0.24619028294243E+02
     0.04736       0.47361  0.22113073122266E+02
     0.04736       0.48150  0.20080200306366E+02
     0.04736       0.48939  0.18427525262619E+02
     0.04736       0.49729  0.17079076584252E+02
     0.04736       0.50518  0.15972631447564E+02
     0.04736       0.51308  0.15057124368668E+02
     0.04736       0.52097  0.14290575195167E+02
     0.04736       0.52886  0.13638463737612E+02
     0.04736       0.53676  0.13072472281231E+02
     0.04736       0.54465  0.12569518975433E+02
     0.04736       0.55254  0.12111011792839E+02
     0.04736       0.56044  0.11682262178220E+02
     0.04736       0.56833  0.11272008006079E+02
     0.04736       0.57622  0.10872005881210E+02
     0.04736       0.58412  0.10476662527087E+02
     0.04736       0.59201  0.10082683849793E+02
     0.04736       0.59990  0.96887283400327E+01
     0.04736       0.60780  0.92950588819083E+01
     0.04736       0.61569  0.89031936670379E+01
     0.04736       0.62358  0.85155624011350E+01
     0.04736       0.63148  0.81351778349451E+01
     0.04736       0.63937  0.77653344346621E+01
     0.04736       0.64726  0.74093455993378E+01
     0.04736       0.65516  0.70703284874439E+01
     0.04736       0.66305  0.67510418184235E+01
     0.04736       0.67094  0.64537777337677E+01
     0.04736       0.67884  0.61803046916301E+01
     0.04736       0.68673  0.59318550190925E+01
     0.04736       0.69463  0.57091484977697E+01
     0.04736       0.70252  0.55124422980490E+01
     0.04736       0.71041  0.53415975885540E+01
     0.04736       0.71831  0.51961539894831E+01
     0.04736       0.72620  0.50754044243435E+01
     0.04736       0.73409  0.49784645822525E+01
     0.04736       0.74199  0.49043329129242E+01
     0.04736       0.74988  0.48519386865952E+01
     0.04736       0.75777  0.48201770747524E+01
     0.04736       0.76567  0.48079314109989E+01
     0.04736       0.77356  0.48140837774146E+01
     0.04736       0.78145  0.48375158524110E+01
     0.04736       0.78935  0.48771025782872E+01
     0.04736       0.79724  0.49317016816434E+01
     0.04736       0.80513  0.50001424167526E+01
     0.04736       0.81303  0.50812170965781E+01
     0.04736       0.82092  0.51736790132050E+01
     0.04736       0.82881  0.52762502096251E+01
     0.04736       0.83671  0.53876422340497E+01
     0.04736       0.84460  0.55065924885223E+01
     0.04736       0.85249  0.56319181046709E+01
     0.04736       0.86039  0.57625885043615E+01
     0.04736       0.86828  0.58978170317545E+01
     0.04736       0.87617  0.60371714079167E+01
     0.04736       0.88407  0.61807024125700E+01
     0.04736       0.89196  0.63290902966951E+01
     0.04736       0.89986  0.64838091161934E+01
     0.04736       0.90775  0.66473105587680E+01
     0.04736       0.91564  0.68232309739699E+01
     0.04736       0.92354  0.70166282137125E+01
     0.04736       0.93143  0.72342584902750E+01
     0.04736       0.93932  0.74849076392661E+01
     0.04736       0.94722  0.77797957413402E+01
     0.04736       0.95511  0.81330787173232E+01
     0.04736       0.96300  0.85624748265416E+01
     0.04736       0.97090  0.90900472736219E+01
     0.04736       0.97879  0.97431752198031E+01
     0.04736       0.98668  0.10555742444397E+02
     0.04736       0.99458  0.11569562293632E+02
     0.04736       1.00247  0.12836033343247E+02
     0.04736       1.01036  0.14417971600600E+02
     0.04736       1.01826  0.16391472664123E+02
     0.04736       1.02615  0.18847485719080E+02
     0.04736       1.03404  0.21892465439541E+02
     0.04736       1.04194  0.25646885624922E+02
     0.04736       1.04983  0.30239315990406E+02
     0.04736       1.05772  0.35791723398077E+02
     0.04736       1.06562  0.40000000000000E+11
     0.04736       1.07351  0.40000000000000E+11
     0.04736       1.08141  0.40000000000000E+11
     0.04736       1.08930  0.40000000000000E+11
     0.04736       1.09719  0.40000000000000E+11
     0.04736       1.10509  0.40000000000000E+11
     0.04736       1.11298  0.40000000000000E+11
     0.04736       1.12087  0.40000000000000E+11
     0.04736       1.12877  0.40000000000000E+11
     0.04736       1.13666  0.40000000000000E+11
     0.04736       1.14455  0.40000000000000E+11
     0.04736       1.15245  0.40000000000000E+11
     0.04736       1.16034  0.40000000000000E+11
     0.04736       1.16823  0.40000000000000E+11
     0.04736       1.17613  0.40000000000000E+11
     0.04736       1.18402  0.40000000000000E+11
     0.04736       1.19191  0.40000000000000E+11
     0.04736       1.19981  0.40000000000000E+11
     0.04736       1.20770  0.40000000000000E+11
     0.04736       1.21559  0.40000000000000E+11
     0.04736       1.22349  0.40000000000000E+11
     0.04736       1.23138  0.40000000000000E+11
     0.04736       1.23927  0.40000000000000E+11
     0.04736       1.24717  0.40000000000000E+11
     0.04736       1.25506  0.40000000000000E+11
     0.04736       1.26295  0.40000000000000E+11
     0.04736       1.27085  0.40000000000000E+11
     0.04736       1.27874  0.40000000000000E+11
     0.04736       1.28664  0.40000000000000E+11
     0.04736       1.29453  0.40000000000000E+11
     0.04736       1.30242  0.40000000000000E+11
     0.04736       1.31032  0.40000000000000E+11
     0.04736       1.31821  0.40000000000000E+11
     0.04736       1.32610  0.40000000000000E+11
     0.04736       1.33400  0.40000000000000E+11
     0.04736       1.34189  0.40000000000000E+11
     0.04736       1.34978  0.40000000000000E+11
     0.04736       1.35768  0.40000000000000E+11
     0.04736       1.36557  0.40000000000000E+11
     0.04736       1.37346  0.40000000000000E+11
     0.04736       1.38136  0.40000000000000E+11
     0.04736       1.38925  0.40000000000000E+11
     0.04736       1.39714  0.40000000000000E+11
     0.04736       1.40504  0.40000000000000E+11
     0.04736       1.41293  0.40000000000000E+11
     0.04736       1.42082  0.40000000000000E+11
     0.04736       1.42872  0.40000000000000E+11
     0.04736       1.43661  0.40000000000000E+11
     0.04736       1.44450  0.40000000000000E+11
     0.04736       1.45240  0.40000000000000E+11
     0.04736       1.46029  0.40000000000000E+11
     0.04736       1.46818  0.40000000000000E+11
     0.04736       1.47608  0.40000000000000E+11
     0.04736       1.48397  0.40000000000000E+11
     0.04736       1.49187  0.40000000000000E+11
     0.04736       1.49976  0.40000000000000E+11
     0.04736       1.50765  0.40000000000000E+11
     0.04736       1.51555  0.40000000000000E+11
     0.04736       1.52344  0.40000000000000E+11
     0.04736       1.53133  0.40000000000000E+11
     0.04736       1.53923  0.40000000000000E+11
     0.04736       1.54712  0.40000000000000E+11
     0.04736       1.55501  0.40000000000000E+11
     0.04736       1.56291  0.40000000000000E+11
     0.04736       1.57080  0.40000000000000E+11
     0.05525       0.00000  0.40000000000000E+11
     0.05525       0.00789  0.40000000000000E+11
     0.05525       0.01579  0.40000000000000E+11
     0.05525       0.02368  0.40000000000000E+11
     0.05525       0.03157  0.40000000000000E+11
     0.05525       0.03947  0.40000000000000E+11
     0.05525       0.04736  0.40000000000000E+11
     0.05525       0.05525  0.40000000000000E+11
     0.05525       0.06315  0.40000000000000E+11
     0.05525       0.07104  0.40000000000000E+11
     0.05525       0.07893  0.40000000000000E+11
     0.05525       0.08683  0.40000000000000E+11
     0.05525       0.09472  0.40000000000000E+11
     0.05525       0.10262  0.40000000000000E+11
     0.05525       0.11051  0.40000000000000E+11
     0.05525       0.11840  0.40000000000000E+11
     0.05525       0.12630  0.40000000000000E+11
     0.05525       0.13419  0.40000000000000E+11
     0.05525       0.14208  0.40000000000000E+11
     0.05525       0.14998  0.40000000000000E+11
     0.05525       0.15787  0.40000000000000E+11
     0.05525       0.16576  0.40000000000000E+11
     0.05525       0.17366  0.40000000000000E+11
     0.05525       0.18155  0.40000000000000E+11
     0.05525       0.18944  0.40000000000000E+11
     0.05525       0.19734  0.40000000000000E+11
     0.05525       0.20523  0.40000000000000E+11
     0.05525       0.21312  0.40000000000000E+11
     0.05525       0.22102  0.40000000000000E+11
     0.05525       0.22891  0.40000000000000E+11
     0.05525       0.23680  0.40000000000000E+11
     0.05525       0.24470  0.40000000000000E+11
     0.05525       0.25259  0.40000000000000E+11
     0.05525       0.26048  0.40000000000000E+11
     0.05525       0.26838  0.40000000000000E+11
     0.05525       0.27627  0.40000000000000E+11
     0.05525       0.28416  0.40000000000000E+11
     0.05525       0.29206  0.40000000000000E+11
     0.05525       0.29995  0.40000000000000E+11
     0.05525       0.30785  0.40000000000000E+11
     0.05525       0.31574  0.40000000000000E+11
     0.05525       0.32363  0.40000000000000E+11
     0.05525       0.33153  0.40000000000000E+11
     0.05525       0.33942  0.40000000000000E+11
     0.05525       0.34731  0.40000000000000E+11
     0.05525       0.35521  0.40000000000000E+11
     0.05525       0.36310  0.40000000000000E+11
     0.05525       0.37099  0.40000000000000E+11
     0.05525       0.37889  0.40000000000000E+11
     0.05525       0.38678  0.40000000000000E+11
     0.05525       0.39467  0.40000000000000E+11
     0.05525       0.40257  0.70603392577050E+02
     0.05525       0.41046  0.59625270230285E+02
     0.05525       0.41835  0.50645367170657E+02
     0.05525       0.42625  0.43327746368111E+02
     0.05525       0.43414  0.37380087108599E+02
     0.05525       0.44203  0.32553786501442E+02
     0.05525       0.44993  0.28640755235089E+02
     0.05525       0.45782  0.25468708121445E+02
     0.05525       0.46571  0.22896015810460E+02
     0.05525       0.47361  0.20806718930875E+02
     0.05525       0.48150  0.19106016797250E+02
     0.05525       0.48939  0.17716366242314E+02
     0.05525       0.49729  0.16574220444030E+02
     0.05525       0.50518  0.15627376280358E+02
     0.05525       0.51308  0.14832865254247E+02
     0.05525       0.52097  0.14155307292538E+02
     0.05525       0.52886  0.13565642536902E+02
     0.05525       0.53676  0.13040159617145E+02
     0.05525       0.54465  0.12559746984631E+02
     0.05525       0.55254  0.12109304467410E+02
     0.05525       0.56044  0.11677263551008E+02
     0.05525       0.56833  0.11255175797284E+02
     0.05525       0.57622  0.10837338713850E+02
     0.05525       0.58412  0.10420437252185E+02
     0.05525       0.59201  0.10003187215595E+02
     0.05525       0.59990  0.95859744319259E+01
     0.05525       0.60780  0.91704905216957E+01
     0.05525       0.61569  0.87593720381490E+01
     0.05525       0.62358  0.83558540361911E+01
     0.05525       0.63148  0.79634511876690E+01
     0.05525       0.63937  0.75856791887030E+01
     0.05525       0.64726  0.72258266494093E+01
     0.05525       0.65516  0.68867835697112E+01
     0.05525       0.66305  0.65709277559764E+01
     0.05525       0.67094  0.62800659809453E+01
     0.05525       0.67884  0.60154229993742E+01
     0.05525       0.68673  0.57776690814914E+01
     0.05525       0.69463  0.55669756020394E+01
     0.05525       0.70252  0.53830882822332E+01
     0.05525       0.71041  0.52254086465165E+01
     0.05525       0.71831  0.50930757996351E+01
     0.05525       0.72620  0.49850424478122E+01
     0.05525       0.73409  0.49001409381859E+01
     0.05525       0.74199  0.48371368076749E+01
     0.05525       0.74988  0.47947688239862E+01
     0.05525       0.75777  0.47717757343867E+01
     0.05525       0.76567  0.47669109190347E+01
     0.05525       0.77356  0.47789469037610E+01
     0.05525       0.78145  0.48066722571093E+01
     0.05525       0.78935  0.48488838083862E+01
     0.05525       0.79724  0.49043773963782E+01
     0.05525       0.80513  0.49719404981628E+01
     0.05525       0.81303  0.50503500889930E+01
     0.05525       0.82092  0.51383789372717E+01
     0.05525       0.82881  0.52348132357370E+01
     0.05525       0.83671  0.53384840161651E+01
     0.05525       0.84460  0.54483142164938E+01
     0.05525       0.85249  0.55633826207246E+01
     0.05525       0.86039  0.56830052581151E+01
     0.05525       0.86828  0.58068343414455E+01
     0.05525       0.87617  0.59349745756579E+01
     0.05525       0.88407  0.60681168144025E+01
     0.05525       0.89196  0.62076897088589E+01
     0.05525       0.89986  0.63560312800494E+01
     0.05525       0.90775  0.65165843126715E+01
     0.05525       0.91564  0.66941221265159E+01
     0.05525       0.92354  0.68950145877155E+01
     0.05525       0.93143  0.71275480736084E+01
     0.05525       0.93932  0.74023173290899E+01
     0.05525       0.94722  0.77327114812198E+01
     0.05525       0.95511  0.81355204964172E+01
     0.05525       0.96300  0.86316913994480E+01
     0.05525       0.97090  0.92472644984143E+01
     0.05525       0.97879  0.10014516725021E+02
     0.05525       0.98668  0.10973328568086E+02
     0.05525       0.99458  0.12172766828104E+02
     0.05525       1.00247  0.13672826553038E+02
     0.05525       1.01036  0.15546182097711E+02
     0.05525       1.01826  0.17879622747715E+02
     0.05525       1.02615  0.20774524827148E+02
     0.05525       1.03404  0.24345111051933E+02
     0.05525       1.04194  0.28712120392035E+02
     0.05525       1.04983  0.33987365126750E+02
     0.05525       1.05772  0.40000000000000E+11
     0.05525       1.06562  0.40000000000000E+11
     0.05525       1.07351  0.40000000000000E+11
     0.05525       1.08141  0.40000000000000E+11
     0.05525       1.08930  0.40000000000000E+11
     0.05525       1.09719  0.40000000000000E+11
     0.05525       1.10509  0.40000000000000E+11
     0.05525       1.11298  0.40000000000000E+11
     0.05525       1.12087  0.40000000000000E+11
     0.05525       1.12877  0.40000000000000E+11
     0.05525       1.13666  0.40000000000000E+11
     0.05525       1.14455  0.40000000000000E+11
     0.05525       1.15245  0.40000000000000E+11
     0.05525       1.16034  0.40000000000000E+11
     0.05525       1.16823  0.40000000000000E+11
     0.05525       1.17613  0.40000000000000E+11
     0.05525       1.18402  0.40000000000000E+11
     0.05525       1.19191  0.40000000000000E+11
     0.05525       1.19981  0.40000000000000E+11
     0.05525       1.20770  0.40000000000000E+11
     0.05525       1.21559  0.40000000000000E+11
     0.05525       1.22349  0.40000000000000E+11
     0.05525       1.23138  0.40000000000000E+11
     0.05525       1.23927  0.40000000000000E+11
     0.05525       1.24717  0.40000000000000E+11
     0.05525       1.25506  0.40000000000000E+11
     0.05525       1.26295  0.40000000000000E+11
     0.05525       1.27085  0.40000000000000E+11
     0.05525       1.27874  0.40000000000000E+11
     0.05525       1.28664  0.40000000000000E+11
     0.05525       1.29453  0.40000000000000E+11
     0.05525       1.30242  0.40000000000000E+11
     0.05525       1.31032  0.40000000000000E+11
     0.05525       1.31821  0.40000000000000E+11
     0.05525       1.32610  0.40000000000000E+11
     0.05525       1.33400  0.40000000000000E+11
     0.05525       1.34189  0.40000000000000E+11
     0.05525       1.34978  0.40000000000000E+11
     0.05525       1.35768  0.40000000000000E+11
     0.05525       1.36557  0.40000000000000E+11
     0.05525       1.37346  0.40000000000000E+11
     0.05525       1.38136  0.40000000000000E+11
     0.05525       1.38925  0.40000000000000E+11
     0.05525       1.39714  0.40000000000000E+11
     0.05525       1.40504  0.40000000000000E+11
     0.05525       1.41293  0.40000000000000E+11
     0.05525       1.42082  0.40000000000000E+11
     0.05525       1.42872  0.40000000000000E+11
     0.05525       1.43661  0.40000000000000E+11
     0.05525       1.44450  0.40000000000000E+11
     0.05525       1.45240  0.40000000000000E+11
     0.05525       1.46029  0.40000000000000E+11
     0.05525       1.46818  0.40000000000000E+11
     0.05525       1.47608  0.40000000000000E+11
     0.05525       1.48397  0.40000000000000E+11
     0.05525       1.49187  0.40000000000000E+11
     0.05525       1.49976  0.40000000000000E+11
     0.05525       1.50765  0.40000000000000E+11
     0.05525       1.51555  0.40000000000000E+11
     0.05525       1.52344  0.40000000000000E+11
     0.05525       1.53133  0.40000000000000E+11
     0.05525       1.53923  0.40000000000000E+11
     0.05525       1.54712  0.40000000000000E+11
     0.05525       1.55501  0.40000000000000E+11
     0.05525       1.56291  0.40000000000000E+11
     0.05525       1.57080  0.40000000000000E+11
     0.06315       0.00000  0.40000000000000E+11
     0.06315       0.00789  0.40000000000000E+11
     0.06315       0.01579  0.40000000000000E+11
     0.06315       0.02368  0.40000000000000E+11
     0.06315       0.03157  0.40000000000000E+11
     0.06315       0.03947  0.40000000000000E+11
     0.06315       0.04736  0.40000000000000E+11
     0.06315       0.05525  0.40000000000000E+11
     0.06315       0.06315  0.40000000000000E+11
     0.06315       0.07104  0.40000000000000E+11
     0.06315       0.07893  0.40000000000000E+11
     0.06315       0.08683  0.40000000000000E+11
     0.06315       0.09472  0.40000000000000E+11
     0.06315       0.10262  0.40000000000000E+11
     0.06315       0.11051  0.40000000000000E+11
     0.06315       0.11840  0.40000000000000E+11
     0.06315       0.12630  0.40000000000000E+11
     0.06315       0.13419  0.40000000000000E+11
     0.06315       0.14208  0.40000000000000E+11
     0.06315       0.14998  0.40000000000000E+11
     0.06315       0.15787  0.40000000000000E+11
     0.06315       0.16576  0.40000000000000E+11
     0.06315       0.17366  0.40000000000000E+11
     0.06315       0.18155  0.40000000000000E+11
     0.06315       0.18944  0.40000000000000E+11
     0.06315       0.19734  0.40000000000000E+11
     0.06315       0.20523  0.40000000000000E+11
     0.06315       0.21312  0.40000000000000E+11
     0.06315       0.22102  0.40000000000000E+11
     0.06315       0.22891  0.40000000000000E+11
     0.06315       0.23680  0.40000000000000E+11
     0.06315       0.24470  0.40000000000000E+11
     0.06315       0.25259  0.40000000000000E+11
     0.06315       0.26048  0.40000000000000E+11
     0.06315       0.26838  0.40000000000000E+11
     0.06315       0.27627  0.40000000000000E+11
     0.06315       0.28416  0.40000000000000E+11
     0.06315       0.29206  0.40000000000000E+11
     0.06315       0.29995  0.40000000000000E+11
     0.06315       0.30785  0.40000000000000E+11
     0.06315       0.31574  0.40000000000000E+11
     0.06315       0.32363  0.40000000000000E+11
     0.06315       0.33153  0.40000000000000E+11
     0.06315       0.33942  0.40000000000000E+11
     0.06315       0.34731  0.40000000000000E+11
     0.06315       0.35521  0.40000000000000E+11
     0.06315       0.36310  0.40000000000000E+11
     0.06315       0.37099  0.40000000000000E+11
     0.06315       0.37889  0.40000000000000E+11
     0.06315       0.38678  0.40000000000000E+11
     0.06315       0.39467  0.72486930058413E+02
     0.06315       0.40257  0.61242916180392E+02
     0.06315       0.41046  0.52054764220981E+02
     0.06315       0.41835  0.44571081590485E+02
     0.06315       0.42625  0.38488928635765E+02
     0.06315       0.43414  0.33552266674244E+02
     0.06315       0.44203  0.29547692477458E+02
     0.06315       0.44993  0.26299035979252E+02
     0.06315       0.45782  0.23661752759323E+02
     0.06315       0.46571  0.21517630602939E+02
     0.06315       0.47361  0.19770071687583E+02
     0.06315       0.48150  0.18340053935216E+02
     0.06315       0.48939  0.17162780353296E+02
     0.06315       0.49729  0.16184970367113E+02
     0.06315       0.50518  0.15362717635068E+02
     0.06315       0.51308  0.14659825724647E+02
     0.06315       0.52097  0.14046530808145E+02
     0.06315       0.52886  0.13498525567565E+02
     0.06315       0.53676  0.12996208034826E+02
     0.06315       0.54465  0.12524090864951E+02
     0.06315       0.55254  0.12070318709954E+02
     0.06315       0.56044  0.11626252692116E+02
     0.06315       0.56833  0.11186090958440E+02
     0.06315       0.57622  0.10746503076005E+02
     0.06315       0.58412  0.10306264078722E+02
     0.06315       0.59201  0.98658816868792E+01
     0.06315       0.59990  0.94272175610460E+01
     0.06315       0.60780  0.89931099042919E+01
     0.06315       0.61569  0.85670094962953E+01
     0.06315       0.62358  0.81526436177044E+01
     0.06315       0.63148  0.77537219978263E+01
     0.06315       0.63937  0.73736961408633E+01
     0.06315       0.64726  0.70155788838794E+01
     0.06315       0.65516  0.66818257974789E+01
     0.06315       0.66305  0.63742750286645E+01
     0.06315       0.67094  0.60941381492718E+01
     0.06315       0.67884  0.58420319254700E+01
     0.06315       0.68673  0.56180397464527E+01
     0.06315       0.69463  0.54217915712074E+01
     0.06315       0.70252  0.52525523508243E+01
     0.06315       0.71041  0.51093105934216E+01
     0.06315       0.71831  0.49908607219180E+01
     0.06315       0.72620  0.48958748666822E+01
     0.06315       0.73409  0.48229615578108E+01
     0.06315       0.74199  0.47707103392861E+01
     0.06315       0.74988  0.47377225879626E+01
     0.06315       0.75777  0.47226297962515E+01
     0.06315       0.76567  0.47241013041666E+01
     0.06315       0.77356  0.47408439870263E+01
     0.06315       0.78145  0.47715967583305E+01
     0.06315       0.78935  0.48151229610778E+01
     0.06315       0.79724  0.48702038099926E+01
     0.06315       0.80513  0.49356360155500E+01
     0.06315       0.81303  0.50102365657183E+01
     0.06315       0.82092  0.50928573611775E+01
     0.06315       0.82881  0.51824120015611E+01
     0.06315       0.83671  0.52779165279240E+01
     0.06315       0.84460  0.53785453867959E+01
     0.06315       0.85249  0.54837033657615E+01
     0.06315       0.86039  0.55931138547590E+01
     0.06315       0.86828  0.57069236233048E+01
     0.06315       0.87617  0.58258244897656E+01
     0.06315       0.88407  0.59511929057751E+01
     0.06315       0.89196  0.60852496776620E+01
     0.06315       0.89986  0.62312438558225E+01
     0.06315       0.90775  0.63936672596786E+01
     0.06315       0.91564  0.65785091398835E+01
     0.06315       0.92354  0.67935640261074E+01
     0.06315       0.93143  0.70488097172973E+01
     0.06315       0.93932  0.73568763989598E+01
     0.06315       0.94722  0.77336316294646E+01
     0.06315       0.95511  0.81989087817175E+01
     0.06315       0.96300  0.87774073598902E+01
     0.06315       0.97090  0.94997905117386E+01
     0.06315       0.97879  0.10403994611575E+02
     0.06315       0.98668  0.11536741875497E+02
     0.06315       0.99458  0.12955198526614E+02
     0.06315       1.00247  0.14728627882823E+02
     0.06315       1.01036  0.16939712678842E+02
     0.06315       1.01826  0.19684894248278E+02
     0.06315       1.02615  0.23072464836386E+02
     0.06315       1.03404  0.27215993687014E+02
     0.06315       1.04194  0.32218448066114E+02
     0.06315       1.04983  0.40000000000000E+11
     0.06315       1.05772  0.40000000000000E+11
     0.06315       1.06562  0.40000000000000E+11
     0.06315       1.07351  0.40000000000000E+11
     0.06315       1.08141  0.40000000000000E+11
     0.06315       1.08930  0.40000000000000E+11
     0.06315       1.09719  0.40000000000000E+11
     0.06315       1.10509  0.40000000000000E+11
     0.06315       1.11298  0.40000000000000E+11
     0.06315       1.12087  0.40000000000000E+11
     0.06315       1.12877  0.40000000000000E+11
     0.06315       1.13666  0.40000000000000E+11
     0.06315       1.14455  0.40000000000000E+11
     0.06315       1.15245  0.40000000000000E+11
     0.06315       1.16034  0.40000000000000E+11
     0.06315       1.16823  0.40000000000000E+11
     0.06315       1.17613  0.40000000000000E+11
     0.06315       1.18402  0.40000000000000E+11
     0.06315       1.19191  0.40000000000000E+11
     0.06315       1.19981  0.40000000000000E+11
     0.06315       1.20770  0.40000000000000E+11
     0.06315       1.21559  0.40000000000000E+11
     0.06315       1.22349  0.40000000000000E+11
     0.06315       1.23138  0.40000000000000E+11
     0.06315       1.23927  0.40000000000000E+11
     0.06315       1.24717  0.40000000000000E+11
     0.06315       1.25506  0.40000000000000E+11
     0.06315       1.26295  0.40000000000000E+11
     0.06315       1.27085  0.40000000000000E+11
     0.06315       1.27874  0.40000000000000E+11
     0.06315       1.28664  0.40000000000000E+11
     0.06315       1.29453  0.40000000000000E+11
     0.06315       1.30242  0.40000000000000E+11
     0.06315       1.31032  0.40000000000000E+11
     0.06315       1.31821  0.40000000000000E+11
     0.06315       1.32610  0.40000000000000E+11
     0.06315       1.33400  0.40000000000000E+11
     0.06315       1.34189  0.40000000000000E+11
     0.06315       1.34978  0.40000000000000E+11
     0.06315       1.35768  0.40000000000000E+11
     0.06315       1.36557  0.40000000000000E+11
     0.06315       1.37346  0.40000000000000E+11
     0.06315       1.38136  0.40000000000000E+11
     0.06315       1.38925  0.40000000000000E+11
     0.06315       1.39714  0.40000000000000E+11
     0.06315       1.40504  0.40000000000000E+11
     0.06315       1.41293  0.40000000000000E+11
     0.06315       1.42082  0.40000000000000E+11
     0.06315       1.42872  0.40000000000000E+11
     0.06315       1.43661  0.40000000000000E+11
     0.06315       1.44450  0.40000000000000E+11
     0.06315       1.45240  0.40000000000000E+11
     0.06315       1.46029  0.40000000000000E+11
     0.06315       1.46818  0.40000000000000E+11
     0.06315       1.47608  0.40000000000000E+11
     0.06315       1.48397  0.40000000000000E+11
     0.06315       1.49187  0.40000000000000E+11
     0.06315       1.49976  0.40000000000000E+11
     0.06315       1.50765  0.40000000000000E+11
     0.06315       1.51555  0.40000000000000E+11
     0.06315       1.52344  0.40000000000000E+11
     0.06315       1.53133  0.40000000000000E+11
     0.06315       1.53923  0.40000000000000E+11
     0.06315       1.54712  0.40000000000000E+11
     0.06315       1.55501  0.40000000000000E+11
     0.06315       1.56291  0.40000000000000E+11
     0.06315       1.57080  0.40000000000000E+11
     0.07104       0.00000  0.40000000000000E+11
     0.07104       0.00789  0.40000000000000E+11
     0.07104       0.01579  0.40000000000000E+11
     0.07104       0.02368  0.40000000000000E+11
     0.07104       0.03157  0.40000000000000E+11
     0.07104       0.03947  0.40000000000000E+11
     0.07104       0.04736  0.40000000000000E+11
     0.07104       0.05525  0.40000000000000E+11
     0.07104       0.06315  0.40000000000000E+11
     0.07104       0.07104  0.40000000000000E+11
     0.07104       0.07893  0.40000000000000E+11
     0.07104       0.08683  0.40000000000000E+11
     0.07104       0.09472  0.40000000000000E+11
     0.07104       0.10262  0.40000000000000E+11
     0.07104       0.11051  0.40000000000000E+11
     0.07104       0.11840  0.40000000000000E+11
     0.07104       0.12630  0.40000000000000E+11
     0.07104       0.13419  0.40000000000000E+11
     0.07104       0.14208  0.40000000000000E+11
     0.07104       0.14998  0.40000000000000E+11
     0.07104       0.15787  0.40000000000000E+11
     0.07104       0.16576  0.40000000000000E+11
     0.07104       0.17366  0.40000000000000E+11
     0.07104       0.18155  0.40000000000000E+11
     0.07104       0.18944  0.40000000000000E+11
     0.07104       0.19734  0.40000000000000E+11
     0.07104       0.20523  0.40000000000000E+11
     0.07104       0.21312  0.40000000000000E+11
     0.07104       0.22102  0.40000000000000E+11
     0.07104       0.22891  0.40000000000000E+11
     0.07104       0.23680  0.40000000000000E+11
     0.07104       0.24470  0.40000000000000E+11
     0.07104       0.25259  0.40000000000000E+11
     0.07104       0.26048  0.40000000000000E+11
     0.07104       0.26838  0.40000000000000E+11
     0.07104       0.27627  0.40000000000000E+11
     0.07104       0.28416  0.40000000000000E+11
     0.07104       0.29206  0.40000000000000E+11
     0.07104       0.29995  0.40000000000000E+11
     0.07104       0.30785  0.40000000000000E+11
     0.07104       0.31574  0.40000000000000E+11
     0.07104       0.32363  0.40000000000000E+11
     0.07104       0.33153  0.40000000000000E+11
     0.07104       0.33942  0.40000000000000E+11
     0.07104       0.34731  0.40000000000000E+11
     0.07104       0.35521  0.40000000000000E+11
     0.07104       0.36310  0.40000000000000E+11
     0.07104       0.37099  0.40000000000000E+11
     0.07104       0.37889  0.40000000000000E+11
     0.07104       0.38678  0.74292556730771E+02
     0.07104       0.39467  0.62798308773368E+02
     0.07104       0.40257  0.53413518805485E+02
     0.07104       0.41046  0.45772501959352E+02
     0.07104       0.41835  0.39562471503478E+02
     0.07104       0.42625  0.34520486200164E+02
     0.07104       0.43414  0.30428209430311E+02
     0.07104       0.44203  0.27105864442107E+02
     0.07104       0.44993  0.24406198784724E+02
     0.07104       0.45782  0.22208903781439E+02
     0.07104       0.46571  0.20415704440644E+02
     0.07104       0.47361  0.18946193645713E+02
     0.07104       0.48150  0.17734399624052E+02
     0.07104       0.48939  0.16726026823282E+02
     0.07104       0.49729  0.15876284511334E+02
     0.07104       0.50518  0.15148206813873E+02
     0.07104       0.51308  0.14511367633266E+02
     0.07104       0.52097  0.13940900614060E+02
     0.07104       0.52886  0.13416745345888E+02
     0.07104       0.53676  0.12923053965592E+02
     0.07104       0.54465  0.12447705279393E+02
     0.07104       0.55254  0.11981885189928E+02
     0.07104       0.56044  0.11519702160448E+02
     0.07104       0.56833  0.11057815026007E+02
     0.07104       0.57622  0.10595058385465E+02
     0.07104       0.58412  0.10132058635712E+02
     0.07104       0.59201  0.96708414416400E+01
     0.07104       0.59990  0.92144384469156E+01
     0.07104       0.60780  0.87665063406337E+01
     0.07104       0.61569  0.83309741138964E+01
     0.07104       0.62358  0.79117340648684E+01
     0.07104       0.63148  0.75123890930510E+01
     0.07104       0.63937  0.71360638804621E+01
     0.07104       0.64726  0.67852817999292E+01
     0.07104       0.65516  0.64619039086931E+01
     0.07104       0.66305  0.61671220042694E+01
     0.07104       0.67094  0.59014948842167E+01
     0.07104       0.67884  0.56650157355918E+01
     0.07104       0.68673  0.54571987763397E+01
     0.07104       0.69463  0.52771745146372E+01
     0.07104       0.70252  0.51237848743497E+01
     0.07104       0.71041  0.49956715849229E+01
     0.07104       0.71831  0.48913533659473E+01
     0.07104       0.72620  0.48092893619282E+01
     0.07104       0.73409  0.47479279026771E+01
     0.07104       0.74199  0.47057409504531E+01
     0.07104       0.74988  0.46812455644267E+01
     0.07104       0.75777  0.46730144092350E+01
     0.07104       0.76567  0.46796778082629E+01
     0.07104       0.77356  0.46999201407058E+01
     0.07104       0.78145  0.47324735404919E+01
     0.07104       0.78935  0.47761118977362E+01
     0.07104       0.79724  0.48296481008568E+01
     0.07104       0.80513  0.48919372937519E+01
     0.07104       0.81303  0.49618886603253E+01
     0.07104       0.82092  0.50384878969883E+01
     0.07104       0.82881  0.51208321142728E+01
     0.07104       0.83671  0.52081784612864E+01
     0.07104       0.84460  0.53000073521551E+01
     0.07104       0.85249  0.53961008723531E+01
     0.07104       0.86039  0.54966368502597E+01
     0.07104       0.86828  0.56022992973065E+01
     0.07104       0.87617  0.57144065463684E+01
     0.07104       0.88407  0.58350595348609E+01
     0.07104       0.89196  0.59673143427995E+01
     0.07104       0.89986  0.61153853289987E+01
     0.07104       0.90775  0.62848879916662E+01
     0.07104       0.91564  0.64831339452182E+01
     0.07104       0.92354  0.67194940240476E+01
     0.07104       0.93143  0.70058492788973E+01
     0.07104       0.93932  0.73571531624839E+01
     0.07104       0.94722  0.77921308991822E+01
     0.07104       0.95511  0.83341428421395E+01
     0.07104       0.96300  0.90122356703809E+01
     0.07104       0.97090  0.98623952216238E+01
     0.07104       0.97879  0.10928991557301E+02
     0.07104       0.98668  0.12266359549038E+02
     0.07104       0.99458  0.13940366760245E+02
     0.07104       1.00247  0.16029647379519E+02
     0.07104       1.01036  0.18625856160969E+02
     0.07104       1.01826  0.21831684703094E+02
     0.07104       1.02615  0.25754218512840E+02
     0.07104       1.03404  0.30488961503436E+02
     0.07104       1.04194  0.40000000000000E+11
     0.07104       1.04983  0.40000000000000E+11
     0.07104       1.05772  0.40000000000000E+11
     0.07104       1.06562  0.40000000000000E+11
     0.07104       1.07351  0.40000000000000E+11
     0.07104       1.08141  0.40000000000000E+11
     0.07104       1.08930  0.40000000000000E+11
     0.07104       1.09719  0.40000000000000E+11
     0.07104       1.10509  0.40000000000000E+11
     0.07104       1.11298  0.40000000000000E+11
     0.07104       1.12087  0.40000000000000E+11
     0.07104       1.12877  0.40000000000000E+11
     0.07104       1.13666  0.40000000000000E+11
     0.07104       1.14455  0.40000000000000E+11
     0.07104       1.15245  0.40000000000000E+11
     0.07104       1.16034  0.40000000000000E+11
     0.07104       1.16823  0.40000000000000E+11
     0.07104       1.17613  0.40000000000000E+11
     0.07104       1.18402  0.40000000000000E+11
     0.07104       1.19191  0.40000000000000E+11
     0.07104       1.19981  0.40000000000000E+11
     0.07104       1.20770  0.40000000000000E+11
     0.07104       1.21559  0.40000000000000E+11
     0.07104       1.22349  0.40000000000000E+11
     0.07104       1.23138  0.40000000000000E+11
     0.07104       1.23927  0.40000000000000E+11
     0.07104       1.24717  0.40000000000000E+11
     0.07104       1.25506  0.40000000000000E+11
     0.07104       1.26295  0.40000000000000E+11
     0.07104       1.27085  0.40000000000000E+11
     0.07104       1.27874  0.40000000000000E+11
     0.07104       1.28664  0.40000000000000E+11
     0.07104       1.29453  0.40000000000000E+11
     0.07104       1.30242  0.40000000000000E+11
     0.07104       1.31032  0.40000000000000E+11
     0.07104       1.31821  0.40000000000000E+11
     0.07104       1.32610  0.40000000000000E+11
     0.07104       1.33400  0.40000000000000E+11
     0.07104       1.34189  0.40000000000000E+11
     0.07104       1.34978  0.40000000000000E+11
     0.07104       1.35768  0.40000000000000E+11
     0.07104       1.36557  0.40000000000000E+11
     0.07104       1.37346  0.40000000000000E+11
     0.07104       1.38136  0.40000000000000E+11
     0.07104       1.38925  0.40000000000000E+11
     0.07104       1.39714  0.40000000000000E+11
     0.07104       1.40504  0.40000000000000E+11
     0.07104       1.41293  0.40000000000000E+11
     0.07104       1.42082  0.40000000000000E+11
     0.07104       1.42872  0.40000000000000E+11
     0.07104       1.43661  0.40000000000000E+11
     0.07104       1.44450  0.40000000000000E+11
     0.07104       1.45240  0.40000000000000E+11
     0.07104       1.46029  0.40000000000000E+11
     0.07104       1.46818  0.40000000000000E+11
     0.07104       1.47608  0.40000000000000E+11
     0.07104       1.48397  0.40000000000000E+11
     0.07104       1.49187  0.40000000000000E+11
     0.07104       1.49976  0.40000000000000E+11
     0.07104       1.50765  0.40000000000000E+11
     0.07104       1.51555  0.40000000000000E+11
     0.07104       1.52344  0.40000000000000E+11
     0.07104       1.53133  0.40000000000000E+11
     0.07104       1.53923  0.40000000000000E+11
     0.07104       1.54712  0.40000000000000E+11
     0.07104       1.55501  0.40000000000000E+11
     0.07104       1.56291  0.40000000000000E+11
     0.07104       1.57080  0.40000000000000E+11
     0.07893       0.00000  0.40000000000000E+11
     0.07893       0.00789  0.40000000000000E+11
     0.07893       0.01579  0.40000000000000E+11
     0.07893       0.02368  0.40000000000000E+11
     0.07893       0.03157  0.40000000000000E+11
     0.07893       0.03947  0.40000000000000E+11
     0.07893       0.04736  0.40000000000000E+11
     0.07893       0.05525  0.40000000000000E+11
     0.07893       0.06315  0.40000000000000E+11
     0.07893       0.07104  0.40000000000000E+11
     0.07893       0.07893  0.40000000000000E+11
     0.07893       0.08683  0.40000000000000E+11
     0.07893       0.09472  0.40000000000000E+11
     0.07893       0.10262  0.40000000000000E+11
     0.07893       0.11051  0.40000000000000E+11
     0.07893       0.11840  0.40000000000000E+11
     0.07893       0.12630  0.40000000000000E+11
     0.07893       0.13419  0.40000000000000E+11
     0.07893       0.14208  0.40000000000000E+11
     0.07893       0.14998  0.40000000000000E+11
     0.07893       0.15787  0.40000000000000E+11
     0.07893       0.16576  0.40000000000000E+11
     0.07893       0.17366  0.40000000000000E+11
     0.07893       0.18155  0.40000000000000E+11
     0.07893       0.18944  0.40000000000000E+11
     0.07893       0.19734  0.40000000000000E+11
     0.07893       0.20523  0.40000000000000E+11
     0.07893       0.21312  0.40000000000000E+11
     0.07893       0.22102  0.40000000000000E+11
     0.07893       0.22891  0.40000000000000E+11
     0.07893       0.23680  0.40000000000000E+11
     0.07893       0.24470  0.40000000000000E+11
     0.07893       0.25259  0.40000000000000E+11
     0.07893       0.26048  0.40000000000000E+11
     0.07893       0.26838  0.40000000000000E+11
     0.07893       0.27627  0.40000000000000E+11
     0.07893       0.28416  0.40000000000000E+11
     0.07893       0.29206  0.40000000000000E+11
     0.07893       0.29995  0.40000000000000E+11
     0.07893       0.30785  0.40000000000000E+11
     0.07893       0.31574  0.40000000000000E+11
     0.07893       0.32363  0.40000000000000E+11
     0.07893       0.33153  0.40000000000000E+11
     0.07893       0.33942  0.40000000000000E+11
     0.07893       0.34731  0.40000000000000E+11
     0.07893       0.35521  0.40000000000000E+11
     0.07893       0.36310  0.40000000000000E+11
     0.07893       0.37099  0.90339568941408E+02
     0.07893       0.37889  0.76015540276223E+02
     0.07893       0.38678  0.64286934100054E+02
     0.07893       0.39467  0.54717283103534E+02
     0.07893       0.40257  0.46927781145740E+02
     0.07893       0.41046  0.40596580791118E+02
     0.07893       0.41835  0.35454383680538E+02
     0.07893       0.42625  0.31278308041479E+02
     0.07893       0.43414  0.27885252382867E+02
     0.07893       0.44203  0.25125464408410E+02
     0.07893       0.44993  0.22876695265925E+02
     0.07893       0.45782  0.21039112506932E+02
     0.07893       0.46571  0.19531018135526E+02
     0.07893       0.47361  0.18285342161895E+02
     0.07893       0.48150  0.17246838630897E+02
     0.07893       0.48939  0.16369888725601E+02
     0.07893       0.49729  0.15616807344382E+02
     0.07893       0.50518  0.14956551208574E+02
     0.07893       0.51308  0.14363734987149E+02
     0.07893       0.52097  0.13817874458421E+02
     0.07893       0.52886  0.13302789884690E+02
     0.07893       0.53676  0.12806116460091E+02
     0.07893       0.54465  0.12318880581158E+02
     0.07893       0.55254  0.11835110475785E+02
     0.07893       0.56044  0.11351457995058E+02
     0.07893       0.56833  0.10866816107563E+02
     0.07893       0.57622  0.10381924573382E+02
     0.07893       0.58412  0.98989644353654E+01
     0.07893       0.59201  0.94211495894051E+01
     0.07893       0.59990  0.89523295897303E+01
     0.07893       0.60780  0.84966209278539E+01
     0.07893       0.61569  0.80580837913516E+01
     0.07893       0.62358  0.76404580284056E+01
     0.07893       0.63148  0.72469666349836E+01
     0.07893       0.63937  0.68801887923258E+01
     0.07893       0.64726  0.65419985267187E+01
     0.07893       0.65516  0.62335603461314E+01
     0.07893       0.66305  0.59553702020223E+01
     0.07893       0.67094  0.57073288885526E+01
     0.07893       0.67884  0.54888352790607E+01
     0.07893       0.68673  0.52988881988587E+01
     0.07893       0.69463  0.51361877924445E+01
     0.07893       0.70252  0.49992295598042E+01
     0.07893       0.71041  0.48863865047234E+01
     0.07893       0.71831  0.47959768605576E+01
     0.07893       0.72620  0.47263165360260E+01
     0.07893       0.73409  0.46757567304188E+01
     0.07893       0.74199  0.46427081286173E+01
     0.07893       0.74988  0.46256537521249E+01
     0.07893       0.75777  0.46231529715616E+01
     0.07893       0.76567  0.46338394332459E+01
     0.07893       0.77356  0.46564157609345E+01
     0.07893       0.78145  0.46896478934404E+01
     0.07893       0.78935  0.47323618274406E+01
     0.07893       0.79724  0.47834453616702E+01
     0.07893       0.80513  0.48418571904928E+01
     0.07893       0.81303  0.49066453816090E+01
     0.07893       0.82092  0.49769769141407E+01
     0.07893       0.82881  0.50521795836225E+01
     0.07893       0.83671  0.51317972506745E+01
     0.07893       0.84460  0.52156591881114E+01
     0.07893       0.85249  0.53039642478512E+01
     0.07893       0.86039  0.53973808116800E+01
     0.07893       0.86828  0.54971640942761E+01
     0.07893       0.87617  0.56052934071087E+01
     0.07893       0.88407  0.57246335218561E+01
     0.07893       0.89196  0.58591263177556E+01
     0.07893       0.89986  0.60140214497437E+01
     0.07893       0.90775  0.61961577813276E+01
     0.07893       0.91564  0.64143106794111E+01
     0.07893       0.92354  0.66796237760326E+01
     0.07893       0.93143  0.70061471354044E+01
     0.07893       0.93932  0.74115063542083E+01
     0.07893       0.94722  0.79177279644190E+01
     0.07893       0.95511  0.85522438060470E+01
     0.07893       0.96300  0.93490875571979E+01
     0.07893       0.97090  0.10350274485738E+02
     0.07893       0.97879  0.11607310017943E+02
     0.07893       0.98668  0.13182684199731E+02
     0.07893       0.99458  0.15151040829450E+02
     0.07893       1.00247  0.17599392419293E+02
     0.07893       1.01036  0.20625150878611E+02
     0.07893       1.01826  0.24329593396724E+02
     0.07893       1.02615  0.28802144303654E+02
     0.07893       1.03404  0.40000000000000E+11
     0.07893       1.04194  0.40000000000000E+11
     0.07893       1.04983  0.40000000000000E+11
     0.07893       1.05772  0.40000000000000E+11
     0.07893       1.06562  0.40000000000000E+11
     0.07893       1.07351  0.40000000000000E+11
     0.07893       1.08141  0.40000000000000E+11
     0.07893       1.08930  0.40000000000000E+11
     0.07893       1.09719  0.40000000000000E+11
     0.07893       1.10509  0.40000000000000E+11
     0.07893       1.11298  0.40000000000000E+11
     0.07893       1.12087  0.40000000000000E+11
     0.07893       1.12877  0.40000000000000E+11
     0.07893       1.13666  0.40000000000000E+11
     0.07893       1.14455  0.40000000000000E+11
     0.07893       1.15245  0.40000000000000E+11
     0.07893       1.16034  0.40000000000000E+11
     0.07893       1.16823  0.40000000000000E+11
     0.07893       1.17613  0.40000000000000E+11
     0.07893       1.18402  0.40000000000000E+11
     0.07893       1.19191  0.40000000000000E+11
     0.07893       1.19981  0.40000000000000E+11
     0.07893       1.20770  0.40000000000000E+11
     0.07893       1.21559  0.40000000000000E+11
     0.07893       1.22349  0.40000000000000E+11
     0.07893       1.23138  0.40000000000000E+11
     0.07893       1.23927  0.40000000000000E+11
     0.07893       1.24717  0.40000000000000E+11
     0.07893       1.25506  0.40000000000000E+11
     0.07893       1.26295  0.40000000000000E+11
     0.07893       1.27085  0.40000000000000E+11
     0.07893       1.27874  0.40000000000000E+11
     0.07893       1.28664  0.40000000000000E+11
     0.07893       1.29453  0.40000000000000E+11
     0.07893       1.30242  0.40000000000000E+11
     0.07893       1.31032  0.40000000000000E+11
     0.07893       1.31821  0.40000000000000E+11
     0.07893       1.32610  0.40000000000000E+11
     0.07893       1.33400  0.40000000000000E+11
     0.07893       1.34189  0.40000000000000E+11
     0.07893       1.34978  0.40000000000000E+11
     0.07893       1.35768  0.40000000000000E+11
     0.07893       1.36557  0.40000000000000E+11
     0.07893       1.37346  0.40000000000000E+11
     0.07893       1.38136  0.40000000000000E+11
     0.07893       1.38925  0.40000000000000E+11
     0.07893       1.39714  0.40000000000000E+11
     0.07893       1.40504  0.40000000000000E+11
     0.07893       1.41293  0.40000000000000E+11
     0.07893       1.42082  0.40000000000000E+11
     0.07893       1.42872  0.40000000000000E+11
     0.07893       1.43661  0.40000000000000E+11
     0.07893       1.44450  0.40000000000000E+11
     0.07893       1.45240  0.40000000000000E+11
     0.07893       1.46029  0.40000000000000E+11
     0.07893       1.46818  0.40000000000000E+11
     0.07893       1.47608  0.40000000000000E+11
     0.07893       1.48397  0.40000000000000E+11
     0.07893       1.49187  0.40000000000000E+11
     0.07893       1.49976  0.40000000000000E+11
     0.07893       1.50765  0.40000000000000E+11
     0.07893       1.51555  0.40000000000000E+11
     0.07893       1.52344  0.40000000000000E+11
     0.07893       1.53133  0.40000000000000E+11
     0.07893       1.53923  0.40000000000000E+11
     0.07893       1.54712  0.40000000000000E+11
     0.07893       1.55501  0.40000000000000E+11
     0.07893       1.56291  0.40000000000000E+11
     0.07893       1.57080  0.40000000000000E+11
     0.08683       0.00000  0.40000000000000E+11
     0.08683       0.00789  0.40000000000000E+11
     0.08683       0.01579  0.40000000000000E+11
     0.08683       0.02368  0.40000000000000E+11
     0.08683       0.03157  0.40000000000000E+11
     0.08683       0.03947  0.40000000000000E+11
     0.08683       0.04736  0.40000000000000E+11
     0.08683       0.05525  0.40000000000000E+11
     0.08683       0.06315  0.40000000000000E+11
     0.08683       0.07104  0.40000000000000E+11
     0.08683       0.07893  0.40000000000000E+11
     0.08683       0.08683  0.40000000000000E+11
     0.08683       0.09472  0.40000000000000E+11
     0.08683       0.10262  0.40000000000000E+11
     0.08683       0.11051  0.40000000000000E+11
     0.08683       0.11840  0.40000000000000E+11
     0.08683       0.12630  0.40000000000000E+11
     0.08683       0.13419  0.40000000000000E+11
     0.08683       0.14208  0.40000000000000E+11
     0.08683       0.14998  0.40000000000000E+11
     0.08683       0.15787  0.40000000000000E+11
     0.08683       0.16576  0.40000000000000E+11
     0.08683       0.17366  0.40000000000000E+11
     0.08683       0.18155  0.40000000000000E+11
     0.08683       0.18944  0.40000000000000E+11
     0.08683       0.19734  0.40000000000000E+11
     0.08683       0.20523  0.40000000000000E+11
     0.08683       0.21312  0.40000000000000E+11
     0.08683       0.22102  0.40000000000000E+11
     0.08683       0.22891  0.40000000000000E+11
     0.08683       0.23680  0.40000000000000E+11
     0.08683       0.24470  0.40000000000000E+11
     0.08683       0.25259  0.40000000000000E+11
     0.08683       0.26048  0.40000000000000E+11
     0.08683       0.26838  0.40000000000000E+11
     0.08683       0.27627  0.40000000000000E+11
     0.08683       0.28416  0.40000000000000E+11
     0.08683       0.29206  0.40000000000000E+11
     0.08683       0.29995  0.40000000000000E+11
     0.08683       0.30785  0.40000000000000E+11
     0.08683       0.31574  0.40000000000000E+11
     0.08683       0.32363  0.40000000000000E+11
     0.08683       0.33153  0.40000000000000E+11
     0.08683       0.33942  0.40000000000000E+11
     0.08683       0.34731  0.40000000000000E+11
     0.08683       0.35521  0.40000000000000E+11
     0.08683       0.36310  0.92257216617574E+02
     0.08683       0.37099  0.77651870076019E+02
     0.08683       0.37889  0.65704840329868E+02
     0.08683       0.38678  0.55962162866330E+02
     0.08683       0.39467  0.48033074398212E+02
     0.08683       0.40257  0.41587456301753E+02
     0.08683       0.41046  0.36350202422563E+02
     0.08683       0.41835  0.32094275930495E+02
     0.08683       0.42625  0.28633532274188E+02
     0.08683       0.43414  0.25815925948957E+02
     0.08683       0.44203  0.23517422375545E+02
     0.08683       0.44993  0.21636750031267E+02
     0.08683       0.45782  0.20091013869326E+02
     0.08683       0.46571  0.18812123087720E+02
     0.08683       0.47361  0.17743947827820E+02
     0.08683       0.48150  0.16840100223105E+02
     0.08683       0.48939  0.16062229321027E+02
     0.08683       0.49729  0.15378722960427E+02
     0.08683       0.50518  0.14763719825624E+02
     0.08683       0.51308  0.14196348930391E+02
     0.08683       0.52097  0.13660129080904E+02
     0.08683       0.52886  0.13142475185845E+02
     0.08683       0.53676  0.12634270272938E+02
     0.08683       0.54465  0.12129471569274E+02
     0.08683       0.55254  0.11624726866736E+02
     0.08683       0.56044  0.11118984896455E+02
     0.08683       0.56833  0.10613091493757E+02
     0.08683       0.57622  0.10109371967652E+02
     0.08683       0.58412  0.96112083753772E+01
     0.08683       0.59201  0.91226269132251E+01
     0.08683       0.59990  0.86479140855756E+01
     0.08683       0.60780  0.81912801067411E+01
     0.08683       0.61569  0.77565844202129E+01
     0.08683       0.62358  0.73471323225658E+01
     0.08683       0.63148  0.69655448497389E+01
     0.08683       0.63937  0.66136976608570E+01
     0.08683       0.64726  0.62927196193803E+01
     0.08683       0.65516  0.60030386171607E+01
     0.08683       0.66305  0.57444609522211E+01
     0.08683       0.67094  0.55162709657660E+01
     0.08683       0.67884  0.53173392070377E+01
     0.08683       0.68673  0.51462296321895E+01
     0.08683       0.69463  0.50012988227454E+01
     0.08683       0.70252  0.48807826071592E+01
     0.08683       0.71041  0.47828675813097E+01
     0.08683       0.71831  0.47057467513251E+01
     0.08683       0.72620  0.46476598451459E+01
     0.08683       0.73409  0.46069197892184E+01
     0.08683       0.74199  0.45819274819036E+01
     0.08683       0.74988  0.45711773816915E+01
     0.08683       0.75777  0.45732566275392E+01
     0.08683       0.76567  0.45868404704167E+01
     0.08683       0.77356  0.46106867553571E+01
     0.08683       0.78145  0.46436320750558E+01
     0.08683       0.78935  0.46845920331953E+01
     0.08683       0.79724  0.47325678177528E+01
     0.08683       0.80513  0.47866610026022E+01
     0.08683       0.81303  0.48460981875947E+01
     0.08683       0.82092  0.49102667821047E+01
     0.08683       0.82881  0.49787629776619E+01
     0.08683       0.83671  0.50514527986331E+01
     0.08683       0.84460  0.51285471343039E+01
     0.08683       0.85249  0.52106919160461E+01
     0.08683       0.86039  0.52990751841578E+01
     0.08683       0.86828  0.53955537571902E+01
     0.08683       0.87617  0.55028036233412E+01
     0.08683       0.88407  0.56245000474635E+01
     0.08683       0.89196  0.57655357279099E+01
     0.08683       0.89986  0.59322881068655E+01
     0.08683       0.90775  0.61329500470404E+01
     0.08683       0.91564  0.63779413700898E+01
     0.08683       0.92354  0.66804219116563E+01
     0.08683       0.93143  0.70569292586824E+01
     0.08683       0.93932  0.75281652551688E+01
     0.08683       0.94722  0.81199529940395E+01
     0.08683       0.95511  0.88643772746047E+01
     0.08683       0.96300  0.98011007865737E+01
     0.08683       0.97090  0.10978805305503E+02
     0.08683       0.97879  0.12456622963757E+02
     0.08683       0.98668  0.14305261686682E+02
     0.08683       0.99458  0.16607223679828E+02
     0.08683       1.00247  0.19454935637400E+02
     0.08683       1.01036  0.22944494607782E+02
     0.08683       1.01826  0.27160555079129E+02
     0.08683       1.02615  0.40000000000000E+11
     0.08683       1.03404  0.40000000000000E+11
     0.08683       1.04194  0.40000000000000E+11
     0.08683       1.04983  0.40000000000000E+11
     0.08683       1.05772  0.40000000000000E+11
     0.08683       1.06562  0.40000000000000E+11
     0.08683       1.07351  0.40000000000000E+11
     0.08683       1.08141  0.40000000000000E+11
     0.08683       1.08930  0.40000000000000E+11
     0.08683       1.09719  0.40000000000000E+11
     0.08683       1.10509  0.40000000000000E+11
     0.08683       1.11298  0.40000000000000E+11
     0.08683       1.12087  0.40000000000000E+11
     0.08683       1.12877  0.40000000000000E+11
     0.08683       1.13666  0.40000000000000E+11
     0.08683       1.14455  0.40000000000000E+11
     0.08683       1.15245  0.40000000000000E+11
     0.08683       1.16034  0.40000000000000E+11
     0.08683       1.16823  0.40000000000000E+11
     0.08683       1.17613  0.40000000000000E+11
     0.08683       1.18402  0.40000000000000E+11
     0.08683       1.19191  0.40000000000000E+11
     0.08683       1.19981  0.40000000000000E+11
     0.08683       1.20770  0.40000000000000E+11
     0.08683       1.21559  0.40000000000000E+11
     0.08683       1.22349  0.40000000000000E+11
     0.08683       1.23138  0.40000000000000E+11
     0.08683       1.23927  0.40000000000000E+11
     0.08683       1.24717  0.40000000000000E+11
     0.08683       1.25506  0.40000000000000E+11
     0.08683       1.26295  0.40000000000000E+11
     0.08683       1.27085  0.40000000000000E+11
     0.08683       1.27874  0.40000000000000E+11
     0.08683       1.28664  0.40000000000000E+11
     0.08683       1.29453  0.40000000000000E+11
     0.08683       1.30242  0.40000000000000E+11
     0.08683       1.31032  0.40000000000000E+11
     0.08683       1.31821  0.40000000000000E+11
     0.08683       1.32610  0.40000000000000E+11
     0.08683       1.33400  0.40000000000000E+11
     0.08683       1.34189  0.40000000000000E+11
     0.08683       1.34978  0.40000000000000E+11
     0.08683       1.35768  0.40000000000000E+11
     0.08683       1.36557  0.40000000000000E+11
     0.08683       1.37346  0.40000000000000E+11
     0.08683       1.38136  0.40000000000000E+11
     0.08683       1.38925  0.40000000000000E+11
     0.08683       1.39714  0.40000000000000E+11
     0.08683       1.40504  0.40000000000000E+11
     0.08683       1.41293  0.40000000000000E+11
     0.08683       1.42082  0.40000000000000E+11
     0.08683       1.42872  0.40000000000000E+11
     0.08683       1.43661  0.40000000000000E+11
     0.08683       1.44450  0.40000000000000E+11
     0.08683       1.45240  0.40000000000000E+11
     0.08683       1.46029  0.40000000000000E+11
     0.08683       1.46818  0.40000000000000E+11
     0.08683       1.47608  0.40000000000000E+11
     0.08683       1.48397  0.40000000000000E+11
     0.08683       1.49187  0.40000000000000E+11
     0.08683       1.49976  0.40000000000000E+11
     0.08683       1.50765  0.40000000000000E+11
     0.08683       1.51555  0.40000000000000E+11
     0.08683       1.52344  0.40000000000000E+11
     0.08683       1.53133  0.40000000000000E+11
     0.08683       1.53923  0.40000000000000E+11
     0.08683       1.54712  0.40000000000000E+11
     0.08683       1.55501  0.40000000000000E+11
     0.08683       1.56291  0.40000000000000E+11
     0.08683       1.57080  0.40000000000000E+11
     0.09472       0.00000  0.40000000000000E+11
     0.09472       0.00789  0.40000000000000E+11
     0.09472       0.01579  0.40000000000000E+11
     0.09472       0.02368  0.40000000000000E+11
     0.09472       0.03157  0.40000000000000E+11
     0.09472       0.03947  0.40000000000000E+11
     0.09472       0.04736  0.40000000000000E+11
     0.09472       0.05525  0.40000000000000E+11
     0.09472       0.06315  0.40000000000000E+11
     0.09472       0.07104  0.40000000000000E+11
     0.09472       0.07893  0.40000000000000E+11
     0.09472       0.08683  0.40000000000000E+11
     0.09472       0.09472  0.40000000000000E+11
     0.09472       0.10262  0.40000000000000E+11
     0.09472       0.11051  0.40000000000000E+11
     0.09472       0.11840  0.40000000000000E+11
     0.09472       0.12630  0.40000000000000E+11
     0.09472       0.13419  0.40000000000000E+11
     0.09472       0.14208  0.40000000000000E+11
     0.09472       0.14998  0.40000000000000E+11
     0.09472       0.15787  0.40000000000000E+11
     0.09472       0.16576  0.40000000000000E+11
     0.09472       0.17366  0.40000000000000E+11
     0.09472       0.18155  0.40000000000000E+11
     0.09472       0.18944  0.40000000000000E+11
     0.09472       0.19734  0.40000000000000E+11
     0.09472       0.20523  0.40000000000000E+11
     0.09472       0.21312  0.40000000000000E+11
     0.09472       0.22102  0.40000000000000E+11
     0.09472       0.22891  0.40000000000000E+11
     0.09472       0.23680  0.40000000000000E+11
     0.09472       0.24470  0.40000000000000E+11
     0.09472       0.25259  0.40000000000000E+11
     0.09472       0.26048  0.40000000000000E+11
     0.09472       0.26838  0.40000000000000E+11
     0.09472       0.27627  0.40000000000000E+11
     0.09472       0.28416  0.40000000000000E+11
     0.09472       0.29206  0.40000000000000E+11
     0.09472       0.29995  0.40000000000000E+11
     0.09472       0.30785  0.40000000000000E+11
     0.09472       0.31574  0.40000000000000E+11
     0.09472       0.32363  0.40000000000000E+11
     0.09472       0.33153  0.40000000000000E+11
     0.09472       0.33942  0.40000000000000E+11
     0.09472       0.34731  0.40000000000000E+11
     0.09472       0.35521  0.94063252645713E+02
     0.09472       0.36310  0.79198227497062E+02
     0.09472       0.37099  0.67048637726908E+02
     0.09472       0.37889  0.57144738191084E+02
     0.09472       0.38678  0.49084953990721E+02
     0.09472       0.39467  0.42531678467825E+02
     0.09472       0.40257  0.37204543831922E+02
     0.09472       0.41046  0.32872745161543E+02
     0.09472       0.41835  0.29347372854490E+02
     0.09472       0.42625  0.26474291040165E+02
     0.09472       0.43414  0.24127830593108E+02
     0.09472       0.44203  0.22205397101650E+02
     0.09472       0.44993  0.20622991465493E+02
     0.09472       0.45782  0.19311580036262E+02
     0.09472       0.46571  0.18214217298922E+02
     0.09472       0.47361  0.17283807949184E+02
     0.09472       0.48150  0.16481391544185E+02
     0.09472       0.48939  0.15774838331916E+02
     0.09472       0.49729  0.15137856691324E+02
     0.09472       0.50518  0.14549228103917E+02
     0.09472       0.51308  0.13992201933262E+02
     0.09472       0.52097  0.13453997124895E+02
     0.09472       0.52886  0.12925369896833E+02
     0.09472       0.53676  0.12400215580412E+02
     0.09472       0.54465  0.11875180153799E+02
     0.09472       0.55254  0.11349264261017E+02
     0.09472       0.56044  0.10823410714218E+02
     0.09472       0.56833  0.10300075630426E+02
     0.09472       0.57622  0.97827923437233E+01
     0.09472       0.58412  0.92757443758799E+01
     0.09472       0.59201  0.87833675539601E+01
     0.09472       0.59990  0.83100011509782E+01
     0.09472       0.60780  0.78596040355756E+01
     0.09472       0.61569  0.74355454138032E+01
     0.09472       0.62358  0.70404723779844E+01
     0.09472       0.63148  0.66762496066298E+01
     0.09472       0.63937  0.63439612341015E+01
     0.09472       0.64726  0.60439616359562E+01
     0.09472       0.65516  0.57759606666243E+01
     0.09472       0.66305  0.55391294032361E+01
     0.09472       0.67094  0.53322141825481E+01
     0.09472       0.67884  0.51536491322339E+01
     0.09472       0.68673  0.50016600331139E+01
     0.09472       0.69463  0.48743548670864E+01
     0.09472       0.70252  0.47697985979471E+01
     0.09472       0.71041  0.46860715021070E+01
     0.09472       0.71831  0.46213116995543E+01
     0.09472       0.72620  0.45737434712670E+01
     0.09472       0.73409  0.45416935533797E+01
     0.09472       0.74199  0.45235979438377E+01
     0.09472       0.74988  0.45180019116800E+01
     0.09472       0.75777  0.45235559179233E+01
     0.09472       0.76567  0.45390100811668E+01
     0.09472       0.77356  0.45632096780245E+01
     0.09472       0.78145  0.45950939757028E+01
     0.09472       0.78935  0.46337004634214E+01
     0.09472       0.79724  0.46781762924744E+01
     0.09472       0.80513  0.47277984677360E+01
     0.09472       0.81303  0.47820040810663E+01
     0.09472       0.82092  0.48404316752531E+01
     0.09472       0.82881  0.49029747233675E+01
     0.09472       0.83671  0.49698482602762E+01
     0.09472       0.84460  0.50416699744420E+01
     0.09472       0.85249  0.51195576240460E+01
     0.09472       0.86039  0.52052455416686E+01
     0.09472       0.86828  0.53012242846208E+01
     0.09472       0.87617  0.54109092041207E+01
     0.09472       0.88407  0.55388458524802E+01
     0.09472       0.89196  0.56909626978859E+01
     0.09472       0.89986  0.58748845002767E+01
     0.09472       0.90775  0.61003227771207E+01
     0.09472       0.91564  0.63795627915591E+01
     0.09472       0.92354  0.67280689488715E+01
     0.09472       0.93143  0.71652315207219E+01
     0.09472       0.93932  0.77152756463942E+01
     0.09472       0.94722  0.84083456977041E+01
     0.09472       0.95511  0.92817590584423E+01
     0.09472       0.96300  0.10381383458060E+02
     0.09472       0.97090  0.11763013244035E+02
     0.09472       0.97879  0.13493468699465E+02
     0.09472       0.98668  0.15650854582913E+02
     0.09472       0.99458  0.18322864948555E+02
     0.09472       1.00247  0.21600963403389E+02
     0.09472       1.01036  0.25566195447356E+02
     0.09472       1.01826  0.40000000000000E+11
     0.09472       1.02615  0.40000000000000E+11
     0.09472       1.03404  0.40000000000000E+11
     0.09472       1.04194  0.40000000000000E+11
     0.09472       1.04983  0.40000000000000E+11
     0.09472       1.05772  0.40000000000000E+11
     0.09472       1.06562  0.40000000000000E+11
     0.09472       1.07351  0.40000000000000E+11
     0.09472       1.08141  0.40000000000000E+11
     0.09472       1.08930  0.40000000000000E+11
     0.09472       1.09719  0.40000000000000E+11
     0.09472       1.10509  0.40000000000000E+11
     0.09472       1.11298  0.40000000000000E+11
     0.09472       1.12087  0.40000000000000E+11
     0.09472       1.12877  0.40000000000000E+11
     0.09472       1.13666  0.40000000000000E+11
     0.09472       1.14455  0.40000000000000E+11
     0.09472       1.15245  0.40000000000000E+11
     0.09472       1.16034  0.40000000000000E+11
     0.09472       1.16823  0.40000000000000E+11
     0.09472       1.17613  0.40000000000000E+11
     0.09472       1.18402  0.40000000000000E+11
     0.09472       1.19191  0.40000000000000E+11
     0.09472       1.19981  0.40000000000000E+11
     0.09472       1.20770  0.40000000000000E+11
     0.09472       1.21559  0.40000000000000E+11
     0.09472       1.22349  0.40000000000000E+11
     0.09472       1.23138  0.40000000000000E+11
     0.09472       1.23927  0.40000000000000E+11
     0.09472       1.24717  0.40000000000000E+11
     0.09472       1.25506  0.40000000000000E+11
     0.09472       1.26295  0.40000000000000E+11
     0.09472       1.27085  0.40000000000000E+11
     0.09472       1.27874  0.40000000000000E+11
     0.09472       1.28664  0.40000000000000E+11
     0.09472       1.29453  0.40000000000000E+11
     0.09472       1.30242  0.40000000000000E+11
     0.09472       1.31032  0.40000000000000E+11
     0.09472       1.31821  0.40000000000000E+11
     0.09472       1.32610  0.40000000000000E+11
     0.09472       1.33400  0.40000000000000E+11
     0.09472       1.34189  0.40000000000000E+11
     0.09472       1.34978  0.40000000000000E+11
     0.09472       1.35768  0.40000000000000E+11
     0.09472       1.36557  0.40000000000000E+11
     0.09472       1.37346  0.40000000000000E+11
     0.09472       1.38136  0.40000000000000E+11
     0.09472       1.38925  0.40000000000000E+11
     0.09472       1.39714  0.40000000000000E+11
     0.09472       1.40504  0.40000000000000E+11
     0.09472       1.41293  0.40000000000000E+11
     0.09472       1.42082  0.40000000000000E+11
     0.09472       1.42872  0.40000000000000E+11
     0.09472       1.43661  0.40000000000000E+11
     0.09472       1.44450  0.40000000000000E+11
     0.09472       1.45240  0.40000000000000E+11
     0.09472       1.46029  0.40000000000000E+11
     0.09472       1.46818  0.40000000000000E+11
     0.09472       1.47608  0.40000000000000E+11
     0.09472       1.48397  0.40000000000000E+11
     0.09472       1.49187  0.40000000000000E+11
     0.09472       1.49976  0.40000000000000E+11
     0.09472       1.50765  0.40000000000000E+11
     0.09472       1.51555  0.40000000000000E+11
     0.09472       1.52344  0.40000000000000E+11
     0.09472       1.53133  0.40000000000000E+11
     0.09472       1.53923  0.40000000000000E+11
     0.09472       1.54712  0.40000000000000E+11
     0.09472       1.55501  0.40000000000000E+11
     0.09472       1.56291  0.40000000000000E+11
     0.09472       1.57080  0.40000000000000E+11
     0.10262       0.00000  0.40000000000000E+11
     0.10262       0.00789  0.40000000000000E+11
     0.10262       0.01579  0.40000000000000E+11
     0.10262       0.02368  0.40000000000000E+11
     0.10262       0.03157  0.40000000000000E+11
     0.10262       0.03947  0.40000000000000E+11
     0.10262       0.04736  0.40000000000000E+11
     0.10262       0.05525  0.40000000000000E+11
     0.10262       0.06315  0.40000000000000E+11
     0.10262       0.07104  0.40000000000000E+11
     0.10262       0.07893  0.40000000000000E+11
     0.10262       0.08683  0.40000000000000E+11
     0.10262       0.09472  0.40000000000000E+11
     0.10262       0.10262  0.40000000000000E+11
     0.10262       0.11051  0.40000000000000E+11
     0.10262       0.11840  0.40000000000000E+11
     0.10262       0.12630  0.40000000000000E+11
     0.10262       0.13419  0.40000000000000E+11
     0.10262       0.14208  0.40000000000000E+11
     0.10262       0.14998  0.40000000000000E+11
     0.10262       0.15787  0.40000000000000E+11
     0.10262       0.16576  0.40000000000000E+11
     0.10262       0.17366  0.40000000000000E+11
     0.10262       0.18155  0.40000000000000E+11
     0.10262       0.18944  0.40000000000000E+11
     0.10262       0.19734  0.40000000000000E+11
     0.10262       0.20523  0.40000000000000E+11
     0.10262       0.21312  0.40000000000000E+11
     0.10262       0.22102  0.40000000000000E+11
     0.10262       0.22891  0.40000000000000E+11
     0.10262       0.23680  0.40000000000000E+11
     0.10262       0.24470  0.40000000000000E+11
     0.10262       0.25259  0.40000000000000E+11
     0.10262       0.26048  0.40000000000000E+11
     0.10262       0.26838  0.40000000000000E+11
     0.10262       0.27627  0.40000000000000E+11
     0.10262       0.28416  0.40000000000000E+11
     0.10262       0.29206  0.40000000000000E+11
     0.10262       0.29995  0.40000000000000E+11
     0.10262       0.30785  0.40000000000000E+11
     0.10262       0.31574  0.40000000000000E+11
     0.10262       0.32363  0.40000000000000E+11
     0.10262       0.33153  0.40000000000000E+11
     0.10262       0.33942  0.40000000000000E+11
     0.10262       0.34731  0.95755318742668E+02
     0.10262       0.35521  0.80651947941640E+02
     0.10262       0.36310  0.68315490674629E+02
     0.10262       0.37099  0.58262076838252E+02
     0.10262       0.37889  0.50080437651220E+02
     0.10262       0.38678  0.43426247480330E+02
     0.10262       0.39467  0.38014414100444E+02
     0.10262       0.40257  0.33610744274816E+02
     0.10262       0.41046  0.30023834970774E+02
     0.10262       0.41835  0.27097657246539E+02
     0.10262       0.42625  0.24705054253369E+02
     0.10262       0.43414  0.22742222021481E+02
     0.10262       0.44203  0.21124149171271E+02
     0.10262       0.44993  0.19780937484092E+02
     0.10262       0.45782  0.18654895587451E+02
     0.10262       0.46571  0.17698284731089E+02
     0.10262       0.47361  0.16871594104775E+02
     0.10262       0.48150  0.16142230406777E+02
     0.10262       0.48939  0.15483519838891E+02
     0.10262       0.49729  0.14873937570161E+02
     0.10262       0.50518  0.14296497008985E+02
     0.10262       0.51308  0.13738246432436E+02
     0.10262       0.52097  0.13189832304302E+02
     0.10262       0.52886  0.12645097187590E+02
     0.10262       0.53676  0.12100687008809E+02
     0.10262       0.54465  0.11555649437489E+02
     0.10262       0.55254  0.11011013540895E+02
     0.10262       0.56044  0.10469350597056E+02
     0.10262       0.56833  0.99343256687574E+01
     0.10262       0.57622  0.94102573075952E+01
     0.10262       0.58412  0.89017068842158E+01
     0.10262       0.59201  0.84131187817237E+01
     0.10262       0.59990  0.79485284477514E+01
     0.10262       0.60780  0.75113483831554E+01
     0.10262       0.61569  0.71042342529177E+01
     0.10262       0.62358  0.67290260167401E+01
     0.10262       0.63148  0.63867533996786E+01
     0.10262       0.63937  0.60776916669978E+01
     0.10262       0.64726  0.58014525094772E+01
     0.10262       0.65516  0.55570954990210E+01
     0.10262       0.66305  0.53432474805008E+01
     0.10262       0.67094  0.51582198514031E+01
     0.10262       0.67884  0.50001164615636E+01
     0.10262       0.68673  0.48669274914377E+01
     0.10262       0.69463  0.47566069282000E+01
     0.10262       0.70252  0.46671330614983E+01
     0.10262       0.71041  0.45965527578309E+01
     0.10262       0.71831  0.45430111907572E+01
     0.10262       0.72620  0.45047692765232E+01
     0.10262       0.73409  0.44802113705980E+01
     0.10262       0.74199  0.44678458932651E+01
     0.10262       0.74988  0.44663015319290E+01
     0.10262       0.75777  0.44743215592215E+01
     0.10262       0.76567  0.44907586403294E+01
     0.10262       0.77356  0.45145723004171E+01
     0.10262       0.78145  0.45448309972324E+01
     0.10262       0.78935  0.45807205068625E+01
     0.10262       0.79724  0.46215600967091E+01
     0.10262       0.80513  0.46668277500892E+01
     0.10262       0.81303  0.47161955513092E+01
     0.10262       0.82092  0.47695762781772E+01
     0.10262       0.82881  0.48271823290330E+01
     0.10262       0.83671  0.48895983878789E+01
     0.10262       0.84460  0.49578697604916E+01
     0.10262       0.85249  0.50336091499958E+01
     0.10262       0.86039  0.51191258275780E+01
     0.10262       0.86828  0.52175827246181E+01
     0.10262       0.87617  0.53331889389634E+01
     0.10262       0.88407  0.54714374957736E+01
     0.10262       0.89196  0.56394008777850E+01
     0.10262       0.89986  0.58460997220968E+01
     0.10262       0.90775  0.61029629408193E+01
     0.10262       0.91564  0.64243999322051E+01
     0.10262       0.92354  0.68285067157408E+01
     0.10262       0.93143  0.73379262954061E+01
     0.10262       0.93932  0.79808766649508E+01
     0.10262       0.94722  0.87923427294850E+01
     0.10262       0.95511  0.98153920300906E+01
     0.10262       0.96300  0.11102501831906E+02
     0.10262       0.97090  0.12716645558233E+02
     0.10262       0.97879  0.14731620063358E+02
     0.10262       0.98668  0.17230585942720E+02
     0.10262       0.99458  0.20300810574060E+02
     0.10262       1.00247  0.24020677247773E+02
     0.10262       1.01036  0.40000000000000E+11
     0.10262       1.01826  0.40000000000000E+11
     0.10262       1.02615  0.40000000000000E+11
     0.10262       1.03404  0.40000000000000E+11
     0.10262       1.04194  0.40000000000000E+11
     0.10262       1.04983  0.40000000000000E+11
     0.10262       1.05772  0.40000000000000E+11
     0.10262       1.06562  0.40000000000000E+11
     0.10262       1.07351  0.40000000000000E+11
     0.10262       1.08141  0.40000000000000E+11
     0.10262       1.08930  0.40000000000000E+11
     0.10262       1.09719  0.40000000000000E+11
     0.10262       1.10509  0.40000000000000E+11
     0.10262       1.11298  0.40000000000000E+11
     0.10262       1.12087  0.40000000000000E+11
     0.10262       1.12877  0.40000000000000E+11
     0.10262       1.13666  0.40000000000000E+11
     0.10262       1.14455  0.40000000000000E+11
     0.10262       1.15245  0.40000000000000E+11
     0.10262       1.16034  0.40000000000000E+11
     0.10262       1.16823  0.40000000000000E+11
     0.10262       1.17613  0.40000000000000E+11
     0.10262       1.18402  0.40000000000000E+11
     0.10262       1.19191  0.40000000000000E+11
     0.10262       1.19981  0.40000000000000E+11
     0.10262       1.20770  0.40000000000000E+11
     0.10262       1.21559  0.40000000000000E+11
     0.10262       1.22349  0.40000000000000E+11
     0.10262       1.23138  0.40000000000000E+11
     0.10262       1.23927  0.40000000000000E+11
     0.10262       1.24717  0.40000000000000E+11
     0.10262       1.25506  0.40000000000000E+11
     0.10262       1.26295  0.40000000000000E+11
     0.10262       1.27085  0.40000000000000E+11
     0.10262       1.27874  0.40000000000000E+11
     0.10262       1.28664  0.40000000000000E+11
     0.10262       1.29453  0.40000000000000E+11
     0.10262       1.30242  0.40000000000000E+11
     0.10262       1.31032  0.40000000000000E+11
     0.10262       1.31821  0.40000000000000E+11
     0.10262       1.32610  0.40000000000000E+11
     0.10262       1.33400  0.40000000000000E+11
     0.10262       1.34189  0.40000000000000E+11
     0.10262       1.34978  0.40000000000000E+11
     0.10262       1.35768  0.40000000000000E+11
     0.10262       1.36557  0.40000000000000E+11
     0.10262       1.37346  0.40000000000000E+11
     0.10262       1.38136  0.40000000000000E+11
     0.10262       1.38925  0.40000000000000E+11
     0.10262       1.39714  0.40000000000000E+11
     0.10262       1.40504  0.40000000000000E+11
     0.10262       1.41293  0.40000000000000E+11
     0.10262       1.42082  0.40000000000000E+11
     0.10262       1.42872  0.40000000000000E+11
     0.10262       1.43661  0.40000000000000E+11
     0.10262       1.44450  0.40000000000000E+11
     0.10262       1.45240  0.40000000000000E+11
     0.10262       1.46029  0.40000000000000E+11
     0.10262       1.46818  0.40000000000000E+11
     0.10262       1.47608  0.40000000000000E+11
     0.10262       1.48397  0.40000000000000E+11
     0.10262       1.49187  0.40000000000000E+11
     0.10262       1.49976  0.40000000000000E+11
     0.10262       1.50765  0.40000000000000E+11
     0.10262       1.51555  0.40000000000000E+11
     0.10262       1.52344  0.40000000000000E+11
     0.10262       1.53133  0.40000000000000E+11
     0.10262       1.53923  0.40000000000000E+11
     0.10262       1.54712  0.40000000000000E+11
     0.10262       1.55501  0.40000000000000E+11
     0.10262       1.56291  0.40000000000000E+11
     0.10262       1.57080  0.40000000000000E+11
     0.11051       0.00000  0.40000000000000E+11
     0.11051       0.00789  0.40000000000000E+11
     0.11051       0.01579  0.40000000000000E+11
     0.11051       0.02368  0.40000000000000E+11
     0.11051       0.03157  0.40000000000000E+11
     0.11051       0.03947  0.40000000000000E+11
     0.11051       0.04736  0.40000000000000E+11
     0.11051       0.05525  0.40000000000000E+11
     0.11051       0.06315  0.40000000000000E+11
     0.11051       0.07104  0.40000000000000E+11
     0.11051       0.07893  0.40000000000000E+11
     0.11051       0.08683  0.40000000000000E+11
     0.11051       0.09472  0.40000000000000E+11
     0.11051       0.10262  0.40000000000000E+11
     0.11051       0.11051  0.40000000000000E+11
     0.11051       0.11840  0.40000000000000E+11
     0.11051       0.12630  0.40000000000000E+11
     0.11051       0.13419  0.40000000000000E+11
     0.11051       0.14208  0.40000000000000E+11
     0.11051       0.14998  0.40000000000000E+11
     0.11051       0.15787  0.40000000000000E+11
     0.11051       0.16576  0.40000000000000E+11
     0.11051       0.17366  0.40000000000000E+11
     0.11051       0.18155  0.40000000000000E+11
     0.11051       0.18944  0.40000000000000E+11
     0.11051       0.19734  0.40000000000000E+11
     0.11051       0.20523  0.40000000000000E+11
     0.11051       0.21312  0.40000000000000E+11
     0.11051       0.22102  0.40000000000000E+11
     0.11051       0.22891  0.40000000000000E+11
     0.11051       0.23680  0.40000000000000E+11
     0.11051       0.24470  0.40000000000000E+11
     0.11051       0.25259  0.40000000000000E+11
     0.11051       0.26048  0.40000000000000E+11
     0.11051       0.26838  0.40000000000000E+11
     0.11051       0.27627  0.40000000000000E+11
     0.11051       0.28416  0.40000000000000E+11
     0.11051       0.29206  0.40000000000000E+11
     0.11051       0.29995  0.40000000000000E+11
     0.11051       0.30785  0.40000000000000E+11
     0.11051       0.31574  0.40000000000000E+11
     0.11051       0.32363  0.40000000000000E+11
     0.11051       0.33153  0.40000000000000E+11
     0.11051       0.33942  0.97331768509291E+02
     0.11051       0.34731  0.82010976953731E+02
     0.11051       0.35521  0.69503102839771E+02
     0.11051       0.36310  0.59311740221712E+02
     0.11051       0.37099  0.51017009323172E+02
     0.11051       0.37889  0.44268614424182E+02
     0.11051       0.38678  0.38777262570930E+02
     0.11051       0.39467  0.34305741685008E+02
     0.11051       0.40257  0.30660418525157E+02
     0.11051       0.41046  0.27683561585215E+02
     0.11051       0.41835  0.25246668012598E+02
     0.11051       0.42625  0.23244834302318E+02
     0.11051       0.43414  0.21592127044742E+02
     0.11051       0.44203  0.20217861796184E+02
     0.11051       0.44993  0.19063672443030E+02
     0.11051       0.45782  0.18081242909353E+02
     0.11051       0.46571  0.17230573636112E+02
     0.11051       0.47361  0.16478664302397E+02
     0.11051       0.48150  0.15798509290428E+02
     0.11051       0.48939  0.15168320520034E+02
     0.11051       0.49729  0.14570910361687E+02
     0.11051       0.50518  0.13993182752475E+02
     0.11051       0.51308  0.13425692105244E+02
     0.11051       0.52097  0.12862237574399E+02
     0.11051       0.52886  0.12299466544568E+02
     0.11051       0.53676  0.11736468006450E+02
     0.11051       0.54465  0.11174345129941E+02
     0.11051       0.55254  0.10615766680744E+02
     0.11051       0.56044  0.10064507382057E+02
     0.11051       0.56833  0.95249956816297E+01
     0.11051       0.57622  0.90018917793301E+01
     0.11051       0.58412  0.84997184134599E+01
     0.11051       0.59201  0.80225622825728E+01
     0.11051       0.59990  0.75738565492294E+01
     0.11051       0.60780  0.71562464844589E+01
     0.11051       0.61569  0.67715326512768E+01
     0.11051       0.62358  0.64206802441943E+01
     0.11051       0.63148  0.61038798019045E+01
     0.11051       0.63937  0.58206434299916E+01
     0.11051       0.64726  0.55699214721849E+01
     0.11051       0.65516  0.53502266467918E+01
     0.11051       0.66305  0.51597554123709E+01
     0.11051       0.67094  0.49964992388532E+01
     0.11051       0.67884  0.48583411794273E+01
     0.11051       0.68673  0.47431354542973E+01
     0.11051       0.69463  0.46487695821074E+01
     0.11051       0.70252  0.45732099286618E+01
     0.11051       0.71041  0.45145324395966E+01
     0.11051       0.71831  0.44709408635759E+01
     0.11051       0.72620  0.44407750405914E+01
     0.11051       0.73409  0.44225119038310E+01
     0.11051       0.74199  0.44147617873951E+01
     0.11051       0.74988  0.44162624941374E+01
     0.11051       0.75777  0.44258733918292E+01
     0.11051       0.76567  0.44425715939483E+01
     0.11051       0.77356  0.44654520585966E+01
     0.11051       0.78145  0.44937332172783E+01
     0.11051       0.78935  0.45267695376521E+01
     0.11051       0.79724  0.45640722486372E+01
     0.11051       0.80513  0.46053393371744E+01
     0.11051       0.81303  0.46504958963190E+01
     0.11051       0.82092  0.46997460045995E+01
     0.11051       0.82881  0.47536375928856E+01
     0.11051       0.83671  0.48131422562395E+01
     0.11051       0.84460  0.48797527420944E+01
     0.11051       0.85249  0.49556019348956E+01
     0.11051       0.86039  0.50436085932845E+01
     0.11051       0.86828  0.51476568960810E+01
     0.11051       0.87617  0.52728190123217E+01
     0.11051       0.88407  0.54256323885107E+01
     0.11051       0.89196  0.56144461458787E+01
     0.11051       0.89986  0.58498537044487E+01
     0.11051       0.90775  0.61452311206383E+01
     0.11051       0.91564  0.65174019321845E+01
     0.11051       0.92354  0.69874482353457E+01
     0.11051       0.93143  0.75816818562983E+01
     0.11051       0.93932  0.83327743744932E+01
     0.11051       0.94722  0.92810122134934E+01
     0.11051       0.95511  0.10475577825646E+02
     0.11051       0.96300  0.11975631636139E+02
     0.11051       0.97090  0.13850727579636E+02
     0.11051       0.97879  0.16179632428637E+02
     0.11051       0.98668  0.19045726672156E+02
     0.11051       0.99458  0.22525416583229E+02
     0.11051       1.00247  0.26662488693483E+02
     0.11051       1.01036  0.40000000000000E+11
     0.11051       1.01826  0.40000000000000E+11
     0.11051       1.02615  0.40000000000000E+11
     0.11051       1.03404  0.40000000000000E+11
     0.11051       1.04194  0.40000000000000E+11
     0.11051       1.04983  0.40000000000000E+11
     0.11051       1.05772  0.40000000000000E+11
     0.11051       1.06562  0.40000000000000E+11
     0.11051       1.07351  0.40000000000000E+11
     0.11051       1.08141  0.40000000000000E+11
     0.11051       1.08930  0.40000000000000E+11
     0.11051       1.09719  0.40000000000000E+11
     0.11051       1.10509  0.40000000000000E+11
     0.11051       1.11298  0.40000000000000E+11
     0.11051       1.12087  0.40000000000000E+11
     0.11051       1.12877  0.40000000000000E+11
     0.11051       1.13666  0.40000000000000E+11
     0.11051       1.14455  0.40000000000000E+11
     0.11051       1.15245  0.40000000000000E+11
     0.11051       1.16034  0.40000000000000E+11
     0.11051       1.16823  0.40000000000000E+11
     0.11051       1.17613  0.40000000000000E+11
     0.11051       1.18402  0.40000000000000E+11
     0.11051       1.19191  0.40000000000000E+11
     0.11051       1.19981  0.40000000000000E+11
     0.11051       1.20770  0.40000000000000E+11
     0.11051       1.21559  0.40000000000000E+11
     0.11051       1.22349  0.40000000000000E+11
     0.11051       1.23138  0.40000000000000E+11
     0.11051       1.23927  0.40000000000000E+11
     0.11051       1.24717  0.40000000000000E+11
     0.11051       1.25506  0.40000000000000E+11
     0.11051       1.26295  0.40000000000000E+11
     0.11051       1.27085  0.40000000000000E+11
     0.11051       1.27874  0.40000000000000E+11
     0.11051       1.28664  0.40000000000000E+11
     0.11051       1.29453  0.40000000000000E+11
     0.11051       1.30242  0.40000000000000E+11
     0.11051       1.31032  0.40000000000000E+11
     0.11051       1.31821  0.40000000000000E+11
     0.11051       1.32610  0.40000000000000E+11
     0.11051       1.33400  0.40000000000000E+11
     0.11051       1.34189  0.40000000000000E+11
     0.11051       1.34978  0.40000000000000E+11
     0.11051       1.35768  0.40000000000000E+11
     0.11051       1.36557  0.40000000000000E+11
     0.11051       1.37346  0.40000000000000E+11
     0.11051       1.38136  0.40000000000000E+11
     0.11051       1.38925  0.40000000000000E+11
     0.11051       1.39714  0.40000000000000E+11
     0.11051       1.40504  0.40000000000000E+11
     0.11051       1.41293  0.40000000000000E+11
     0.11051       1.42082  0.40000000000000E+11
     0.11051       1.42872  0.40000000000000E+11
     0.11051       1.43661  0.40000000000000E+11
     0.11051       1.44450  0.40000000000000E+11
     0.11051       1.45240  0.40000000000000E+11
     0.11051       1.46029  0.40000000000000E+11
     0.11051       1.46818  0.40000000000000E+11
     0.11051       1.47608  0.40000000000000E+11
     0.11051       1.48397  0.40000000000000E+11
     0.11051       1.49187  0.40000000000000E+11
     0.11051       1.49976  0.40000000000000E+11
     0.11051       1.50765  0.40000000000000E+11
     0.11051       1.51555  0.40000000000000E+11
     0.11051       1.52344  0.40000000000000E+11
     0.11051       1.53133  0.40000000000000E+11
     0.11051       1.53923  0.40000000000000E+11
     0.11051       1.54712  0.40000000000000E+11
     0.11051       1.55501  0.40000000000000E+11
     0.11051       1.56291  0.40000000000000E+11
     0.11051       1.57080  0.40000000000000E+11
     0.11840       0.00000  0.40000000000000E+11
     0.11840       0.00789  0.40000000000000E+11
     0.11840       0.01579  0.40000000000000E+11
     0.11840       0.02368  0.40000000000000E+11
     0.11840       0.03157  0.40000000000000E+11
     0.11840       0.03947  0.40000000000000E+11
     0.11840       0.04736  0.40000000000000E+11
     0.11840       0.05525  0.40000000000000E+11
     0.11840       0.06315  0.40000000000000E+11
     0.11840       0.07104  0.40000000000000E+11
     0.11840       0.07893  0.40000000000000E+11
     0.11840       0.08683  0.40000000000000E+11
     0.11840       0.09472  0.40000000000000E+11
     0.11840       0.10262  0.40000000000000E+11
     0.11840       0.11051  0.40000000000000E+11
     0.11840       0.11840  0.40000000000000E+11
     0.11840       0.12630  0.40000000000000E+11
     0.11840       0.13419  0.40000000000000E+11
     0.11840       0.14208  0.40000000000000E+11
     0.11840       0.14998  0.40000000000000E+11
     0.11840       0.15787  0.40000000000000E+11
     0.11840       0.16576  0.40000000000000E+11
     0.11840       0.17366  0.40000000000000E+11
     0.11840       0.18155  0.40000000000000E+11
     0.11840       0.18944  0.40000000000000E+11
     0.11840       0.19734  0.40000000000000E+11
     0.11840       0.20523  0.40000000000000E+11
     0.11840       0.21312  0.40000000000000E+11
     0.11840       0.22102  0.40000000000000E+11
     0.11840       0.22891  0.40000000000000E+11
     0.11840       0.23680  0.40000000000000E+11
     0.11840       0.24470  0.40000000000000E+11
     0.11840       0.25259  0.40000000000000E+11
     0.11840       0.26048  0.40000000000000E+11
     0.11840       0.26838  0.40000000000000E+11
     0.11840       0.27627  0.40000000000000E+11
     0.11840       0.28416  0.40000000000000E+11
     0.11840       0.29206  0.40000000000000E+11
     0.11840       0.29995  0.40000000000000E+11
     0.11840       0.30785  0.40000000000000E+11
     0.11840       0.31574  0.40000000000000E+11
     0.11840       0.32363  0.40000000000000E+11
     0.11840       0.33153  0.98791582502870E+02
     0.11840       0.33942  0.83273822216166E+02
     0.11840       0.34731  0.70609696294985E+02
     0.11840       0.35521  0.60291782030198E+02
     0.11840       0.36310  0.51892631559326E+02
     0.11840       0.37099  0.45056703246745E+02
     0.11840       0.37889  0.39491010282881E+02
     0.11840       0.38678  0.34955678736889E+02
     0.11840       0.39467  0.31255098677315E+02
     0.11840       0.40257  0.28230019020161E+02
     0.11840       0.41046  0.25750727114281E+02
     0.11840       0.41835  0.23711326367732E+02
     0.11840       0.42625  0.22025049832965E+02
     0.11840       0.43414  0.20620505002210E+02
     0.11840       0.44203  0.19438723163870E+02
     0.11840       0.44993  0.18430878849175E+02
     0.11840       0.45782  0.17556547553125E+02
     0.11840       0.46571  0.16782380688057E+02
     0.11840       0.47361  0.16081093218167E+02
     0.11840       0.48150  0.15430678644984E+02
     0.11840       0.48939  0.14813784690433E+02
     0.11840       0.49729  0.14217198460851E+02
     0.11840       0.50518  0.13631400888999E+02
     0.11840       0.51308  0.13050157564704E+02
     0.11840       0.52097  0.12470118835186E+02
     0.11840       0.52886  0.11890408709173E+02
     0.11840       0.53676  0.11312191059580E+02
     0.11840       0.54465  0.10738212599577E+02
     0.11840       0.55254  0.10172333279052E+02
     0.11840       0.56044  0.96190636400013E+01
     0.11840       0.56833  0.90831332595766E+01
     0.11840       0.57622  0.85691138979500E+01
     0.11840       0.58412  0.80811159443845E+01
     0.11840       0.59201  0.76225688277018E+01
     0.11840       0.59990  0.71960872191996E+01
     0.11840       0.60780  0.68034168814452E+01
     0.11840       0.61569  0.64454480865796E+01
     0.11840       0.62358  0.61222811274685E+01
     0.11840       0.63148  0.58333274676556E+01
     0.11840       0.63937  0.55774310340148E+01
     0.11840       0.64726  0.53529964008935E+01
     0.11840       0.65516  0.51581135100544E+01
     0.11840       0.66305  0.49906715968622E+01
     0.11840       0.67094  0.48484577878475E+01
     0.11840       0.67884  0.47292381904803E+01
     0.11840       0.68673  0.46308211315250E+01
     0.11840       0.69463  0.45511035235237E+01
     0.11840       0.70252  0.44881022110701E+01
     0.11840       0.71041  0.44399726554531E+01
     0.11840       0.71831  0.44050175479550E+01
     0.11840       0.72620  0.43816879802942E+01
     0.11840       0.73409  0.43685797123881E+01
     0.11840       0.74199  0.43644269135217E+01
     0.11840       0.74988  0.43680955488244E+01
     0.11840       0.75777  0.43785783624367E+01
     0.11840       0.76567  0.43949931875945E+01
     0.11840       0.77356  0.44165861038734E+01
     0.11840       0.78145  0.44427407747662E+01
     0.11840       0.78935  0.44729951495547E+01
     0.11840       0.79724  0.45070666224706E+01
     0.11840       0.80513  0.45448867365159E+01
     0.11840       0.81303  0.45866466326969E+01
     0.11840       0.82092  0.46328547169267E+01
     0.11840       0.82881  0.46844084887002E+01
     0.11840       0.83671  0.47426831903045E+01
     0.11840       0.84460  0.48096409319761E+01
     0.11840       0.85249  0.48879652592148E+01
     0.11840       0.86039  0.49812277738320E+01
     0.11840       0.86828  0.50940954025096E+01
     0.11840       0.87617  0.52325891984775E+01
     0.11840       0.88407  0.54044080861347E+01
     0.11840       0.89196  0.56193335487107E+01
     0.11840       0.89986  0.58897335871233E+01
     0.11840       0.90775  0.62311857194834E+01
     0.11840       0.91564  0.66632381787546E+01
     0.11840       0.92354  0.72103236431977E+01
     0.11840       0.93143  0.79028268253325E+01
     0.11840       0.93932  0.87782787202876E+01
     0.11840       0.94722  0.98825926827899E+01
     0.11840       0.95511  0.11271145314065E+02
     0.11840       0.96300  0.13009290063858E+02
     0.11840       0.97090  0.15171480028162E+02
     0.11840       0.97879  0.17837383915520E+02
     0.11840       0.98668  0.21081830886104E+02
     0.11840       0.99458  0.24952333122780E+02
     0.11840       1.00247  0.40000000000000E+11
     0.11840       1.01036  0.40000000000000E+11
     0.11840       1.01826  0.40000000000000E+11
     0.11840       1.02615  0.40000000000000E+11
     0.11840       1.03404  0.40000000000000E+11
     0.11840       1.04194  0.40000000000000E+11
     0.11840       1.04983  0.40000000000000E+11
     0.11840       1.05772  0.40000000000000E+11
     0.11840       1.06562  0.40000000000000E+11
     0.11840       1.07351  0.40000000000000E+11
     0.11840       1.08141  0.40000000000000E+11
     0.11840       1.08930  0.40000000000000E+11
     0.11840       1.09719  0.40000000000000E+11
     0.11840       1.10509  0.40000000000000E+11
     0.11840       1.11298  0.40000000000000E+11
     0.11840       1.12087  0.40000000000000E+11
     0.11840       1.12877  0.40000000000000E+11
     0.11840       1.13666  0.40000000000000E+11
     0.11840       1.14455  0.40000000000000E+11
     0.11840       1.15245  0.40000000000000E+11
     0.11840       1.16034  0.40000000000000E+11
     0.11840       1.16823  0.40000000000000E+11
     0.11840       1.17613  0.40000000000000E+11
     0.11840       1.18402  0.40000000000000E+11
     0.11840       1.19191  0.40000000000000E+11
     0.11840       1.19981  0.40000000000000E+11
     0.11840       1.20770  0.40000000000000E+11
     0.11840       1.21559  0.40000000000000E+11
     0.11840       1.22349  0.40000000000000E+11
     0.11840       1.23138  0.40000000000000E+11
     0.11840       1.23927  0.40000000000000E+11
     0.11840       1.24717  0.40000000000000E+11
     0.11840       1.25506  0.40000000000000E+11
     0.11840       1.26295  0.40000000000000E+11
     0.11840       1.27085  0.40000000000000E+11
     0.11840       1.27874  0.40000000000000E+11
     0.11840       1.28664  0.40000000000000E+11
     0.11840       1.29453  0.40000000000000E+11
     0.11840       1.30242  0.40000000000000E+11
     0.11840       1.31032  0.40000000000000E+11
     0.11840       1.31821  0.40000000000000E+11
     0.11840       1.32610  0.40000000000000E+11
     0.11840       1.33400  0.40000000000000E+11
     0.11840       1.34189  0.40000000000000E+11
     0.11840       1.34978  0.40000000000000E+11
     0.11840       1.35768  0.40000000000000E+11
     0.11840       1.36557  0.40000000000000E+11
     0.11840       1.37346  0.40000000000000E+11
     0.11840       1.38136  0.40000000000000E+11
     0.11840       1.38925  0.40000000000000E+11
     0.11840       1.39714  0.40000000000000E+11
     0.11840       1.40504  0.40000000000000E+11
     0.11840       1.41293  0.40000000000000E+11
     0.11840       1.42082  0.40000000000000E+11
     0.11840       1.42872  0.40000000000000E+11
     0.11840       1.43661  0.40000000000000E+11
     0.11840       1.44450  0.40000000000000E+11
     0.11840       1.45240  0.40000000000000E+11
     0.11840       1.46029  0.40000000000000E+11
     0.11840       1.46818  0.40000000000000E+11
     0.11840       1.47608  0.40000000000000E+11
     0.11840       1.48397  0.40000000000000E+11
     0.11840       1.49187  0.40000000000000E+11
     0.11840       1.49976  0.40000000000000E+11
     0.11840       1.50765  0.40000000000000E+11
     0.11840       1.51555  0.40000000000000E+11
     0.11840       1.52344  0.40000000000000E+11
     0.11840       1.53133  0.40000000000000E+11
     0.11840       1.53923  0.40000000000000E+11
     0.11840       1.54712  0.40000000000000E+11
     0.11840       1.55501  0.40000000000000E+11
     0.11840       1.56291  0.40000000000000E+11
     0.11840       1.57080  0.40000000000000E+11
     0.12630       0.00000  0.40000000000000E+11
     0.12630       0.00789  0.40000000000000E+11
     0.12630       0.01579  0.40000000000000E+11
     0.12630       0.02368  0.40000000000000E+11
     0.12630       0.03157  0.40000000000000E+11
     0.12630       0.03947  0.40000000000000E+11
     0.12630       0.04736  0.40000000000000E+11
     0.12630       0.05525  0.40000000000000E+11
     0.12630       0.06315  0.40000000000000E+11
     0.12630       0.07104  0.40000000000000E+11
     0.12630       0.07893  0.40000000000000E+11
     0.12630       0.08683  0.40000000000000E+11
     0.12630       0.09472  0.40000000000000E+11
     0.12630       0.10262  0.40000000000000E+11
     0.12630       0.11051  0.40000000000000E+11
     0.12630       0.11840  0.40000000000000E+11
     0.12630       0.12630  0.40000000000000E+11
     0.12630       0.13419  0.40000000000000E+11
     0.12630       0.14208  0.40000000000000E+11
     0.12630       0.14998  0.40000000000000E+11
     0.12630       0.15787  0.40000000000000E+11
     0.12630       0.16576  0.40000000000000E+11
     0.12630       0.17366  0.40000000000000E+11
     0.12630       0.18155  0.40000000000000E+11
     0.12630       0.18944  0.40000000000000E+11
     0.12630       0.19734  0.40000000000000E+11
     0.12630       0.20523  0.40000000000000E+11
     0.12630       0.21312  0.40000000000000E+11
     0.12630       0.22102  0.40000000000000E+11
     0.12630       0.22891  0.40000000000000E+11
     0.12630       0.23680  0.40000000000000E+11
     0.12630       0.24470  0.40000000000000E+11
     0.12630       0.25259  0.40000000000000E+11
     0.12630       0.26048  0.40000000000000E+11
     0.12630       0.26838  0.40000000000000E+11
     0.12630       0.27627  0.40000000000000E+11
     0.12630       0.28416  0.40000000000000E+11
     0.12630       0.29206  0.40000000000000E+11
     0.12630       0.29995  0.40000000000000E+11
     0.12630       0.30785  0.40000000000000E+11
     0.12630       0.31574  0.40000000000000E+11
     0.12630       0.32363  0.10013428446276E+03
     0.12630       0.33153  0.84439502798399E+02
     0.12630       0.33942  0.71633985126242E+02
     0.12630       0.34731  0.61200739312518E+02
     0.12630       0.35521  0.52705748862238E+02
     0.12630       0.36310  0.45788922515240E+02
     0.12630       0.37099  0.40154067420414E+02
     0.12630       0.37889  0.35558990992674E+02
     0.12630       0.38678  0.31806349788461E+02
     0.12630       0.39467  0.28735548361448E+02
     0.12630       0.40257  0.26215794854970E+02
     0.12630       0.41046  0.24140302362958E+02
     0.12630       0.41835  0.22421556951838E+02
     0.12630       0.42625  0.20987535742622E+02
     0.12630       0.43414  0.19778740235320E+02
     0.12630       0.44203  0.18745904926007E+02
     0.12630       0.44993  0.17848245994624E+02
     0.12630       0.45782  0.17052127290875E+02
     0.12630       0.46571  0.16330038661655E+02
     0.12630       0.47361  0.15659801784926E+02
     0.12630       0.48150  0.15023937721730E+02
     0.12630       0.48939  0.14409145659763E+02
     0.12630       0.49729  0.13805852761291E+02
     0.12630       0.50518  0.13207801653734E+02
     0.12630       0.51308  0.12611647389645E+02
     0.12630       0.52097  0.12016542294924E+02
     0.12630       0.52886  0.11423696465834E+02
     0.12630       0.53676  0.10835913311560E+02
     0.12630       0.54465  0.10257111379904E+02
     0.12630       0.55254  0.96918530423679E+01
     0.12630       0.56044  0.91449053123637E+01
     0.12630       0.56833  0.86208573461686E+01
     0.12630       0.57622  0.81238137383534E+01
     0.12630       0.58412  0.76571743315811E+01
     0.12630       0.59201  0.72235020331996E+01
     0.12630       0.59990  0.68244719125113E+01
     0.12630       0.60780  0.64608888369951E+01
     0.12630       0.61569  0.61327575492439E+01
     0.12630       0.62358  0.58393882350301E+01
     0.12630       0.63148  0.55795217510568E+01
     0.12630       0.63937  0.53514610827443E+01
     0.12630       0.64726  0.51531986281809E+01
     0.12630       0.65516  0.49825320239906E+01
     0.12630       0.66305  0.48371640796637E+01
     0.12630       0.67094  0.47147847664550E+01
     0.12630       0.67884  0.46131350415137E+01
     0.12630       0.68673  0.45300535930616E+01
     0.12630       0.69463  0.44635084361381E+01
     0.12630       0.70252  0.44116157618904E+01
     0.12630       0.71041  0.43726486406484E+01
     0.12630       0.71831  0.43450381846202E+01
     0.12630       0.72620  0.43273696592397E+01
     0.12630       0.73409  0.43183758453492E+01
     0.12630       0.74199  0.43169297345538E+01
     0.12630       0.74988  0.43220384119104E+01
     0.12630       0.75777  0.43328397597733E+01
     0.12630       0.76567  0.43486034156037E+01
     0.12630       0.77356  0.43687372453480E+01
     0.12630       0.78145  0.43928004650999E+01
     0.12630       0.78935  0.44205244738873E+01
     0.12630       0.79724  0.44518424717911E+01
     0.12630       0.80513  0.44869290581775E+01
     0.12630       0.81303  0.45262512675850E+01
     0.12630       0.82092  0.45706329421998E+01
     0.12630       0.82881  0.46213349975030E+01
     0.12630       0.83671  0.46801550477103E+01
     0.12630       0.84460  0.47495510515118E+01
     0.12630       0.85249  0.48327951391551E+01
     0.12630       0.86039  0.49341655973910E+01
     0.12630       0.86828  0.50591871029133E+01
     0.12630       0.87617  0.52149316482875E+01
     0.12630       0.88407  0.54103950596377E+01
     0.12630       0.89196  0.56569662827527E+01
     0.12630       0.89986  0.59690081726412E+01
     0.12630       0.90775  0.63645683417637E+01
     0.12630       0.91564  0.68662348117902E+01
     0.12630       0.92354  0.75021402820114E+01
     0.12630       0.93143  0.83070943407855E+01
     0.12630       0.93932  0.93237729968764E+01
     0.12630       0.94722  0.10603797260675E+02
     0.12630       0.95511  0.12208345097787E+02
     0.12630       0.96300  0.14207582962023E+02
     0.12630       0.97090  0.16677515218661E+02
     0.12630       0.97879  0.19691511662228E+02
     0.12630       0.98668  0.23301120837321E+02
     0.12630       0.99458  0.40000000000000E+11
     0.12630       1.00247  0.40000000000000E+11
     0.12630       1.01036  0.40000000000000E+11
     0.12630       1.01826  0.40000000000000E+11
     0.12630       1.02615  0.40000000000000E+11
     0.12630       1.03404  0.40000000000000E+11
     0.12630       1.04194  0.40000000000000E+11
     0.12630       1.04983  0.40000000000000E+11
     0.12630       1.05772  0.40000000000000E+11
     0.12630       1.06562  0.40000000000000E+11
     0.12630       1.07351  0.40000000000000E+11
     0.12630       1.08141  0.40000000000000E+11
     0.12630       1.08930  0.40000000000000E+11
     0.12630       1.09719  0.40000000000000E+11
     0.12630       1.10509  0.40000000000000E+11
     0.12630       1.11298  0.40000000000000E+11
     0.12630       1.12087  0.40000000000000E+11
     0.12630       1.12877  0.40000000000000E+11
     0.12630       1.13666  0.40000000000000E+11
     0.12630       1.14455  0.40000000000000E+11
     0.12630       1.15245  0.40000000000000E+11
     0.12630       1.16034  0.40000000000000E+11
     0.12630       1.16823  0.40000000000000E+11
     0.12630       1.17613  0.40000000000000E+11
     0.12630       1.18402  0.40000000000000E+11
     0.12630       1.19191  0.40000000000000E+11
     0.12630       1.19981  0.40000000000000E+11
     0.12630       1.20770  0.40000000000000E+11
     0.12630       1.21559  0.40000000000000E+11
     0.12630       1.22349  0.40000000000000E+11
     0.12630       1.23138  0.40000000000000E+11
     0.12630       1.23927  0.40000000000000E+11
     0.12630       1.24717  0.40000000000000E+11
     0.12630       1.25506  0.40000000000000E+11
     0.12630       1.26295  0.40000000000000E+11
     0.12630       1.27085  0.40000000000000E+11
     0.12630       1.27874  0.40000000000000E+11
     0.12630       1.28664  0.40000000000000E+11
     0.12630       1.29453  0.40000000000000E+11
     0.12630       1.30242  0.40000000000000E+11
     0.12630       1.31032  0.40000000000000E+11
     0.12630       1.31821  0.40000000000000E+11
     0.12630       1.32610  0.40000000000000E+11
     0.12630       1.33400  0.40000000000000E+11
     0.12630       1.34189  0.40000000000000E+11
     0.12630       1.34978  0.40000000000000E+11
     0.12630       1.35768  0.40000000000000E+11
     0.12630       1.36557  0.40000000000000E+11
     0.12630       1.37346  0.40000000000000E+11
     0.12630       1.38136  0.40000000000000E+11
     0.12630       1.38925  0.40000000000000E+11
     0.12630       1.39714  0.40000000000000E+11
     0.12630       1.40504  0.40000000000000E+11
     0.12630       1.41293  0.40000000000000E+11
     0.12630       1.42082  0.40000000000000E+11
     0.12630       1.42872  0.40000000000000E+11
     0.12630       1.43661  0.40000000000000E+11
     0.12630       1.44450  0.40000000000000E+11
     0.12630       1.45240  0.40000000000000E+11
     0.12630       1.46029  0.40000000000000E+11
     0.12630       1.46818  0.40000000000000E+11
     0.12630       1.47608  0.40000000000000E+11
     0.12630       1.48397  0.40000000000000E+11
     0.12630       1.49187  0.40000000000000E+11
     0.12630       1.49976  0.40000000000000E+11
     0.12630       1.50765  0.40000000000000E+11
     0.12630       1.51555  0.40000000000000E+11
     0.12630       1.52344  0.40000000000000E+11
     0.12630       1.53133  0.40000000000000E+11
     0.12630       1.53923  0.40000000000000E+11
     0.12630       1.54712  0.40000000000000E+11
     0.12630       1.55501  0.40000000000000E+11
     0.12630       1.56291  0.40000000000000E+11
     0.12630       1.57080  0.40000000000000E+11
     0.13419       0.00000  0.40000000000000E+11
     0.13419       0.00789  0.40000000000000E+11
     0.13419       0.01579  0.40000000000000E+11
     0.13419       0.02368  0.40000000000000E+11
     0.13419       0.03157  0.40000000000000E+11
     0.13419       0.03947  0.40000000000000E+11
     0.13419       0.04736  0.40000000000000E+11
     0.13419       0.05525  0.40000000000000E+11
     0.13419       0.06315  0.40000000000000E+11
     0.13419       0.07104  0.40000000000000E+11
     0.13419       0.07893  0.40000000000000E+11
     0.13419       0.08683  0.40000000000000E+11
     0.13419       0.09472  0.40000000000000E+11
     0.13419       0.10262  0.40000000000000E+11
     0.13419       0.11051  0.40000000000000E+11
     0.13419       0.11840  0.40000000000000E+11
     0.13419       0.12630  0.40000000000000E+11
     0.13419       0.13419  0.40000000000000E+11
     0.13419       0.14208  0.40000000000000E+11
     0.13419       0.14998  0.40000000000000E+11
     0.13419       0.15787  0.40000000000000E+11
     0.13419       0.16576  0.40000000000000E+11
     0.13419       0.17366  0.40000000000000E+11
     0.13419       0.18155  0.40000000000000E+11
     0.13419       0.18944  0.40000000000000E+11
     0.13419       0.19734  0.40000000000000E+11
     0.13419       0.20523  0.40000000000000E+11
     0.13419       0.21312  0.40000000000000E+11
     0.13419       0.22102  0.40000000000000E+11
     0.13419       0.22891  0.40000000000000E+11
     0.13419       0.23680  0.40000000000000E+11
     0.13419       0.24470  0.40000000000000E+11
     0.13419       0.25259  0.40000000000000E+11
     0.13419       0.26048  0.40000000000000E+11
     0.13419       0.26838  0.40000000000000E+11
     0.13419       0.27627  0.40000000000000E+11
     0.13419       0.28416  0.40000000000000E+11
     0.13419       0.29206  0.40000000000000E+11
     0.13419       0.29995  0.40000000000000E+11
     0.13419       0.30785  0.12075042235165E+03
     0.13419       0.31574  0.10135986025135E+03
     0.13419       0.32363  0.85507496579020E+02
     0.13419       0.33153  0.72575143820758E+02
     0.13419       0.33942  0.62037615811716E+02
     0.13419       0.34731  0.53455281389090E+02
     0.13419       0.35521  0.46464166140583E+02
     0.13419       0.36310  0.40765338696832E+02
     0.13419       0.37099  0.36114616707065E+02
     0.13419       0.37889  0.32313156022096E+02
     0.13419       0.38678  0.29199184464502E+02
     0.13419       0.39467  0.26640956136995E+02
     0.13419       0.40257  0.24530892960364E+02
     0.13419       0.41046  0.22780818477076E+02
     0.13419       0.41835  0.21318156335983E+02
     0.13419       0.42625  0.20082951286810E+02
     0.13419       0.43414  0.19025568109188E+02
     0.13419       0.44203  0.18104930723497E+02
     0.13419       0.44993  0.17287177797757E+02
     0.13419       0.45782  0.16544630152413E+02
     0.13419       0.46571  0.15854986058609E+02
     0.13419       0.47361  0.15200679696210E+02
     0.13419       0.48150  0.14568352925183E+02
     0.13419       0.48939  0.13948400284651E+02
     0.13419       0.49729  0.13334553074264E+02
     0.13419       0.50518  0.12723473257715E+02
     0.13419       0.51308  0.12114334556450E+02
     0.13419       0.52097  0.11508377882360E+02
     0.13419       0.52886  0.10908440537597E+02
     0.13419       0.53676  0.10318471041281E+02
     0.13419       0.54465  0.97430511189675E+01
     0.13419       0.55254  0.91869510978177E+01
     0.13419       0.56044  0.86547439602289E+01
     0.13419       0.56833  0.81504974592082E+01
     0.13419       0.57622  0.76775548924047E+01
     0.13419       0.58412  0.72384055917059E+01
     0.13419       0.59201  0.68346378035137E+01
     0.13419       0.59990  0.64669606001831E+01
     0.13419       0.60780  0.61352781941788E+01
     0.13419       0.61569  0.58387993205189E+01
     0.13419       0.62358  0.55761656305418E+01
     0.13419       0.63148  0.53455855840627E+01
     0.13419       0.63937  0.51449634614076E+01
     0.13419       0.64726  0.49720163067479E+01
     0.13419       0.65516  0.48243745000864E+01
     0.13419       0.66305  0.46996640418539E+01
     0.13419       0.67094  0.45955704558004E+01
     0.13419       0.67884  0.45098854957434E+01
     0.13419       0.68673  0.44405386538310E+01
     0.13419       0.69463  0.43856159078501E+01
     0.13419       0.70252  0.43433683098628E+01
     0.13419       0.71041  0.43122129947004E+01
     0.13419       0.71831  0.42907290451397E+01
     0.13419       0.72620  0.42776504443693E+01
     0.13419       0.73409  0.42718581133509E+01
     0.13419       0.74199  0.42723727960763E+01
     0.13419       0.74988  0.42783503357995E+01
     0.13419       0.75777  0.42890806911571E+01
     0.13419       0.76567  0.43039918819963E+01
     0.13419       0.77356  0.43226599410906E+01
     0.13419       0.78145  0.43448258933225E+01
     0.13419       0.78935  0.43704208064610E+01
     0.13419       0.79724  0.43996000804685E+01
     0.13419       0.80513  0.44327883930717E+01
     0.13419       0.81303  0.44707371294500E+01
     0.13419       0.82092  0.45145967265771E+01
     0.13419       0.82881  0.45660071910575E+01
     0.13419       0.83671  0.46272111335623E+01
     0.13419       0.84460  0.47011950273571E+01
     0.13419       0.85249  0.47918660558426E+01
     0.13419       0.86039  0.49042738572083E+01
     0.13419       0.86828  0.50448886594417E+01
     0.13419       0.87617  0.52219496152439E+01
     0.13419       0.88407  0.54458993596188E+01
     0.13419       0.89196  0.57299224621083E+01
     0.13419       0.89986  0.60906056553059E+01
     0.13419       0.90775  0.65487348598971E+01
     0.13419       0.91564  0.71302350826919E+01
     0.13419       0.92354  0.78672386952506E+01
     0.13419       0.93143  0.87992251772105E+01
     0.13419       0.93932  0.99740921080648E+01
     0.13419       0.94722  0.11448857218760E+02
     0.13419       0.95511  0.13289386232923E+02
     0.13419       0.96300  0.15567957584545E+02
     0.13419       0.97090  0.18356346488936E+02
     0.13419       0.97879  0.21709890792364E+02
     0.13419       0.98668  0.40000000000000E+11
     0.13419       0.99458  0.40000000000000E+11
     0.13419       1.00247  0.40000000000000E+11
     0.13419       1.01036  0.40000000000000E+11
     0.13419       1.01826  0.40000000000000E+11
     0.13419       1.02615  0.40000000000000E+11
     0.13419       1.03404  0.40000000000000E+11
     0.13419       1.04194  0.40000000000000E+11
     0.13419       1.04983  0.40000000000000E+11
     0.13419       1.05772  0.40000000000000E+11
     0.13419       1.06562  0.40000000000000E+11
     0.13419       1.07351  0.40000000000000E+11
     0.13419       1.08141  0.40000000000000E+11
     0.13419       1.08930  0.40000000000000E+11
     0.13419       1.09719  0.40000000000000E+11
     0.13419       1.10509  0.40000000000000E+11
     0.13419       1.11298  0.40000000000000E+11
     0.13419       1.12087  0.40000000000000E+11
     0.13419       1.12877  0.40000000000000E+11
     0.13419       1.13666  0.40000000000000E+11
     0.13419       1.14455  0.40000000000000E+11
     0.13419       1.15245  0.40000000000000E+11
     0.13419       1.16034  0.40000000000000E+11
     0.13419       1.16823  0.40000000000000E+11
     0.13419       1.17613  0.40000000000000E+11
     0.13419       1.18402  0.40000000000000E+11
     0.13419       1.19191  0.40000000000000E+11
     0.13419       1.19981  0.40000000000000E+11
     0.13419       1.20770  0.40000000000000E+11
     0.13419       1.21559  0.40000000000000E+11
     0.13419       1.22349  0.40000000000000E+11
     0.13419       1.23138  0.40000000000000E+11
     0.13419       1.23927  0.40000000000000E+11
     0.13419       1.24717  0.40000000000000E+11
     0.13419       1.25506  0.40000000000000E+11
     0.13419       1.26295  0.40000000000000E+11
     0.13419       1.27085  0.40000000000000E+11
     0.13419       1.27874  0.40000000000000E+11
     0.13419       1.28664  0.40000000000000E+11
     0.13419       1.29453  0.40000000000000E+11
     0.13419       1.30242  0.40000000000000E+11
     0.13419       1.31032  0.40000000000000E+11
     0.13419       1.31821  0.40000000000000E+11
     0.13419       1.32610  0.40000000000000E+11
     0.13419       1.33400  0.40000000000000E+11
     0.13419       1.34189  0.40000000000000E+11
     0.13419       1.34978  0.40000000000000E+11
     0.13419       1.35768  0.40000000000000E+11
     0.13419       1.36557  0.40000000000000E+11
     0.13419       1.37346  0.40000000000000E+11
     0.13419       1.38136  0.40000000000000E+11
     0.13419       1.38925  0.40000000000000E+11
     0.13419       1.39714  0.40000000000000E+11
     0.13419       1.40504  0.40000000000000E+11
     0.13419       1.41293  0.40000000000000E+11
     0.13419       1.42082  0.40000000000000E+11
     0.13419       1.42872  0.40000000000000E+11
     0.13419       1.43661  0.40000000000000E+11
     0.13419       1.44450  0.40000000000000E+11
     0.13419       1.45240  0.40000000000000E+11
     0.13419       1.46029  0.40000000000000E+11
     0.13419       1.46818  0.40000000000000E+11
     0.13419       1.47608  0.40000000000000E+11
     0.13419       1.48397  0.40000000000000E+11
     0.13419       1.49187  0.40000000000000E+11
     0.13419       1.49976  0.40000000000000E+11
     0.13419       1.50765  0.40000000000000E+11
     0.13419       1.51555  0.40000000000000E+11
     0.13419       1.52344  0.40000000000000E+11
     0.13419       1.53133  0.40000000000000E+11
     0.13419       1.53923  0.40000000000000E+11
     0.13419       1.54712  0.40000000000000E+11
     0.13419       1.55501  0.40000000000000E+11
     0.13419       1.56291  0.40000000000000E+11
     0.13419       1.57080  0.40000000000000E+11
     0.14208       0.00000  0.40000000000000E+11
     0.14208       0.00789  0.40000000000000E+11
     0.14208       0.01579  0.40000000000000E+11
     0.14208       0.02368  0.40000000000000E+11
     0.14208       0.03157  0.40000000000000E+11
     0.14208       0.03947  0.40000000000000E+11
     0.14208       0.04736  0.40000000000000E+11
     0.14208       0.05525  0.40000000000000E+11
     0.14208       0.06315  0.40000000000000E+11
     0.14208       0.07104  0.40000000000000E+11
     0.14208       0.07893  0.40000000000000E+11
     0.14208       0.08683  0.40000000000000E+11
     0.14208       0.09472  0.40000000000000E+11
     0.14208       0.10262  0.40000000000000E+11
     0.14208       0.11051  0.40000000000000E+11
     0.14208       0.11840  0.40000000000000E+11
     0.14208       0.12630  0.40000000000000E+11
     0.14208       0.13419  0.40000000000000E+11
     0.14208       0.14208  0.40000000000000E+11
     0.14208       0.14998  0.40000000000000E+11
     0.14208       0.15787  0.40000000000000E+11
     0.14208       0.16576  0.40000000000000E+11
     0.14208       0.17366  0.40000000000000E+11
     0.14208       0.18155  0.40000000000000E+11
     0.14208       0.18944  0.40000000000000E+11
     0.14208       0.19734  0.40000000000000E+11
     0.14208       0.20523  0.40000000000000E+11
     0.14208       0.21312  0.40000000000000E+11
     0.14208       0.22102  0.40000000000000E+11
     0.14208       0.22891  0.40000000000000E+11
     0.14208       0.23680  0.40000000000000E+11
     0.14208       0.24470  0.40000000000000E+11
     0.14208       0.25259  0.40000000000000E+11
     0.14208       0.26048  0.40000000000000E+11
     0.14208       0.26838  0.40000000000000E+11
     0.14208       0.27627  0.40000000000000E+11
     0.14208       0.28416  0.40000000000000E+11
     0.14208       0.29206  0.40000000000000E+11
     0.14208       0.29995  0.12203401475622E+03
     0.14208       0.30785  0.10246868050381E+03
     0.14208       0.31574  0.86477686415978E+02
     0.14208       0.32363  0.73432770596781E+02
     0.14208       0.33153  0.62801857384301E+02
     0.14208       0.33942  0.54140608637172E+02
     0.14208       0.34731  0.47081802557979E+02
     0.14208       0.35521  0.41324216108649E+02
     0.14208       0.36310  0.36621991906726E+02
     0.14208       0.37099  0.32775008021509E+02
     0.14208       0.37889  0.29620476157859E+02
     0.14208       0.38678  0.27025816545331E+02
     0.14208       0.39467  0.24882755609808E+02
     0.14208       0.40257  0.23102536617733E+02
     0.14208       0.41046  0.21612105480938E+02
     0.14208       0.41835  0.20351122949276E+02
     0.14208       0.42625  0.19269654823765E+02
     0.14208       0.43414  0.18326400789307E+02
     0.14208       0.44203  0.17487338099359E+02
     0.14208       0.44993  0.16724676337828E+02
     0.14208       0.45782  0.16016040703306E+02
     0.14208       0.46571  0.15343820298081E+02
     0.14208       0.47361  0.14694632223057E+02
     0.14208       0.48150  0.14058861279139E+02
     0.14208       0.48939  0.13430240361030E+02
     0.14208       0.49729  0.12805441210160E+02
     0.14208       0.50518  0.12183651956749E+02
     0.14208       0.51308  0.11566128140919E+02
     0.14208       0.52097  0.10955716783311E+02
     0.14208       0.52886  0.10356365990897E+02
     0.14208       0.53676  0.97726424696466E+01
     0.14208       0.54465  0.92092839314624E+01
     0.14208       0.55254  0.86708120833159E+01
     0.14208       0.56044  0.81612256456663E+01
     0.14208       0.56833  0.76837836945879E+01
     0.14208       0.57622  0.72408798603092E+01
     0.14208       0.58412  0.68339994581572E+01
     0.14208       0.59201  0.64637456427635E+01
     0.14208       0.59990  0.61299175361627E+01
     0.14208       0.60780  0.58316227344105E+01
     0.14208       0.61569  0.55674080279322E+01
     0.14208       0.62358  0.53353948379333E+01
     0.14208       0.63148  0.51334090892788E+01
     0.14208       0.63937  0.49590984752771E+01
     0.14208       0.64726  0.48100329688953E+01
     0.14208       0.65516  0.46837868115619E+01
     0.14208       0.66305  0.45780020078990E+01
     0.14208       0.67094  0.44904346025530E+01
     0.14208       0.67884  0.44189857929257E+01
     0.14208       0.68673  0.43617203381039E+01
     0.14208       0.69463  0.43168748587148E+01
     0.14208       0.70252  0.42828585725829E+01
     0.14208       0.71041  0.42582488481519E+01
     0.14208       0.71831  0.42417837353772E+01
     0.14208       0.72620  0.42323533902390E+01
     0.14208       0.73409  0.42289920693981E+01
     0.14208       0.74199  0.42308721520144E+01
     0.14208       0.74988  0.42373014569135E+01
     0.14208       0.75777  0.42477249733691E+01
     0.14208       0.76567  0.42617320213152E+01
     0.14208       0.77356  0.42790698127489E+01
     0.14208       0.78145  0.42996644150873E+01
     0.14208       0.78935  0.43236502382629E+01
     0.14208       0.79724  0.43514094036234E+01
     0.14208       0.80513  0.43836227310659E+01
     0.14208       0.81303  0.44213346304938E+01
     0.14208       0.82092  0.44660349347079E+01
     0.14208       0.82881  0.45197616919929E+01
     0.14208       0.83671  0.45852301726662E+01
     0.14208       0.84460  0.46659948508773E+01
     0.14208       0.85249  0.47666529009522E+01
     0.14208       0.86039  0.48930997660444E+01
     0.14208       0.86828  0.50528495285997E+01
     0.14208       0.87617  0.52554349447246E+01
     0.14208       0.88407  0.55129037119774E+01
     0.14208       0.89196  0.58404280828218E+01
     0.14208       0.89986  0.62570429311982E+01
     0.14208       0.90775  0.67865202750566E+01
     0.14208       0.91564  0.74583713656045E+01
     0.14208       0.92354  0.83089321565460E+01
     0.14208       0.93143  0.93824183241822E+01
     0.14208       0.93932  0.10731702230257E+02
     0.14208       0.94722  0.12418309808320E+02
     0.14208       0.95511  0.14510651199991E+02
     0.14208       0.96300  0.17078569672944E+02
     0.14208       0.97090  0.20180482715969E+02
     0.14208       0.97879  0.40000000000000E+11
     0.14208       0.98668  0.40000000000000E+11
     0.14208       0.99458  0.40000000000000E+11
     0.14208       1.00247  0.40000000000000E+11
     0.14208       1.01036  0.40000000000000E+11
     0.14208       1.01826  0.40000000000000E+11
     0.14208       1.02615  0.40000000000000E+11
     0.14208       1.03404  0.40000000000000E+11
     0.14208       1.04194  0.40000000000000E+11
     0.14208       1.04983  0.40000000000000E+11
     0.14208       1.05772  0.40000000000000E+11
     0.14208       1.06562  0.40000000000000E+11
     0.14208       1.07351  0.40000000000000E+11
     0.14208       1.08141  0.40000000000000E+11
     0.14208       1.08930  0.40000000000000E+11
     0.14208       1.09719  0.40000000000000E+11
     0.14208       1.10509  0.40000000000000E+11
     0.14208       1.11298  0.40000000000000E+11
     0.14208       1.12087  0.40000000000000E+11
     0.14208       1.12877  0.40000000000000E+11
     0.14208       1.13666  0.40000000000000E+11
     0.14208       1.14455  0.40000000000000E+11
     0.14208       1.15245  0.40000000000000E+11
     0.14208       1.16034  0.40000000000000E+11
     0.14208       1.16823  0.40000000000000E+11
     0.14208       1.17613  0.40000000000000E+11
     0.14208       1.18402  0.40000000000000E+11
     0.14208       1.19191  0.40000000000000E+11
     0.14208       1.19981  0.40000000000000E+11
     0.14208       1.20770  0.40000000000000E+11
     0.14208       1.21559  0.40000000000000E+11
     0.14208       1.22349  0.40000000000000E+11
     0.14208       1.23138  0.40000000000000E+11
     0.14208       1.23927  0.40000000000000E+11
     0.14208       1.24717  0.40000000000000E+11
     0.14208       1.25506  0.40000000000000E+11
     0.14208       1.26295  0.40000000000000E+11
     0.14208       1.27085  0.40000000000000E+11
     0.14208       1.27874  0.40000000000000E+11
     0.14208       1.28664  0.40000000000000E+11
     0.14208       1.29453  0.40000000000000E+11
     0.14208       1.30242  0.40000000000000E+11
     0.14208       1.31032  0.40000000000000E+11
     0.14208       1.31821  0.40000000000000E+11
     0.14208       1.32610  0.40000000000000E+11
     0.14208       1.33400  0.40000000000000E+11
     0.14208       1.34189  0.40000000000000E+11
     0.14208       1.34978  0.40000000000000E+11
     0.14208       1.35768  0.40000000000000E+11
     0.14208       1.36557  0.40000000000000E+11
     0.14208       1.37346  0.40000000000000E+11
     0.14208       1.38136  0.40000000000000E+11
     0.14208       1.38925  0.40000000000000E+11
     0.14208       1.39714  0.40000000000000E+11
     0.14208       1.40504  0.40000000000000E+11
     0.14208       1.41293  0.40000000000000E+11
     0.14208       1.42082  0.40000000000000E+11
     0.14208       1.42872  0.40000000000000E+11
     0.14208       1.43661  0.40000000000000E+11
     0.14208       1.44450  0.40000000000000E+11
     0.14208       1.45240  0.40000000000000E+11
     0.14208       1.46029  0.40000000000000E+11
     0.14208       1.46818  0.40000000000000E+11
     0.14208       1.47608  0.40000000000000E+11
     0.14208       1.48397  0.40000000000000E+11
     0.14208       1.49187  0.40000000000000E+11
     0.14208       1.49976  0.40000000000000E+11
     0.14208       1.50765  0.40000000000000E+11
     0.14208       1.51555  0.40000000000000E+11
     0.14208       1.52344  0.40000000000000E+11
     0.14208       1.53133  0.40000000000000E+11
     0.14208       1.53923  0.40000000000000E+11
     0.14208       1.54712  0.40000000000000E+11
     0.14208       1.55501  0.40000000000000E+11
     0.14208       1.56291  0.40000000000000E+11
     0.14208       1.57080  0.40000000000000E+11
     0.14998       0.00000  0.40000000000000E+11
     0.14998       0.00789  0.40000000000000E+11
     0.14998       0.01579  0.40000000000000E+11
     0.14998       0.02368  0.40000000000000E+11
     0.14998       0.03157  0.40000000000000E+11
     0.14998       0.03947  0.40000000000000E+11
     0.14998       0.04736  0.40000000000000E+11
     0.14998       0.05525  0.40000000000000E+11
     0.14998       0.06315  0.40000000000000E+11
     0.14998       0.07104  0.40000000000000E+11
     0.14998       0.07893  0.40000000000000E+11
     0.14998       0.08683  0.40000000000000E+11
     0.14998       0.09472  0.40000000000000E+11
     0.14998       0.10262  0.40000000000000E+11
     0.14998       0.11051  0.40000000000000E+11
     0.14998       0.11840  0.40000000000000E+11
     0.14998       0.12630  0.40000000000000E+11
     0.14998       0.13419  0.40000000000000E+11
     0.14998       0.14208  0.40000000000000E+11
     0.14998       0.14998  0.40000000000000E+11
     0.14998       0.15787  0.40000000000000E+11
     0.14998       0.16576  0.40000000000000E+11
     0.14998       0.17366  0.40000000000000E+11
     0.14998       0.18155  0.40000000000000E+11
     0.14998       0.18944  0.40000000000000E+11
     0.14998       0.19734  0.40000000000000E+11
     0.14998       0.20523  0.40000000000000E+11
     0.14998       0.21312  0.40000000000000E+11
     0.14998       0.22102  0.40000000000000E+11
     0.14998       0.22891  0.40000000000000E+11
     0.14998       0.23680  0.40000000000000E+11
     0.14998       0.24470  0.40000000000000E+11
     0.14998       0.25259  0.40000000000000E+11
     0.14998       0.26048  0.40000000000000E+11
     0.14998       0.26838  0.40000000000000E+11
     0.14998       0.27627  0.40000000000000E+11
     0.14998       0.28416  0.40000000000000E+11
     0.14998       0.29206  0.12317675902970E+03
     0.14998       0.29995  0.10346142751174E+03
     0.14998       0.30785  0.87350305401547E+02
     0.14998       0.31574  0.74206845815644E+02
     0.14998       0.32363  0.63493319495583E+02
     0.14998       0.33153  0.54761543016623E+02
     0.14998       0.33942  0.47641652245240E+02
     0.14998       0.34731  0.41830558955660E+02
     0.14998       0.35521  0.37081032006946E+02
     0.14998       0.36310  0.33191885635843E+02
     0.14998       0.37099  0.29999469902357E+02
     0.14998       0.37889  0.27370486972253E+02
     0.14998       0.38678  0.25196060272371E+02
     0.14998       0.39467  0.23386932729101E+02
     0.14998       0.40257  0.21869646681835E+02
     0.14998       0.41046  0.20583550755903E+02
     0.14998       0.41835  0.19478482311479E+02
     0.14998       0.42625  0.18512985272764E+02
     0.14998       0.43414  0.17652940304903E+02
     0.14998       0.44203  0.16870505139803E+02
     0.14998       0.44993  0.16143284249468E+02
     0.14998       0.45782  0.15453665715034E+02
     0.14998       0.46571  0.14788276709824E+02
     0.14998       0.47361  0.14137517192392E+02
     0.14998       0.48150  0.13495136087036E+02
     0.14998       0.48939  0.12857818612013E+02
     0.14998       0.49729  0.12224760401974E+02
     0.14998       0.50518  0.11597214824107E+02
     0.14998       0.51308  0.10978013295465E+02
     0.14998       0.52097  0.10371071675634E+02
     0.14998       0.52886  0.97809057662771E+01
     0.14998       0.53676  0.92121833773499E+01
     0.14998       0.54465  0.86693387835570E+01
     0.14998       0.55254  0.81562688022597E+01
     0.14998       0.56044  0.76761203107716E+01
     0.14998       0.56833  0.72311691397401E+01
     0.14998       0.57622  0.68227818405022E+01
     0.14998       0.58412  0.64514459561172E+01
     0.14998       0.59201  0.61168514510067E+01
     0.14998       0.59990  0.58180055770036E+01
     0.14998       0.60780  0.55533650259069E+01
     0.14998       0.61569  0.53209719855155E+01
     0.14998       0.62358  0.51185839902318E+01
     0.14998       0.63148  0.49437907108334E+01
     0.14998       0.63937  0.47941137178755E+01
     0.14998       0.64726  0.46670876030226E+01
     0.14998       0.65516  0.45603226040494E+01
     0.14998       0.66305  0.44715500887615E+01
     0.14998       0.67094  0.43986529939794E+01
     0.14998       0.67884  0.43396836893297E+01
     0.14998       0.68673  0.42928718420934E+01
     0.14998       0.69463  0.42566247867737E+01
     0.14998       0.70252  0.42295227225180E+01
     0.14998       0.71041  0.42103108266222E+01
     0.14998       0.71831  0.41978901208048E+01
     0.14998       0.72620  0.41913086838820E+01
     0.14998       0.73409  0.41897545856964E+01
     0.14998       0.74199  0.41925517326688E+01
     0.14998       0.74988  0.41991596723854E+01
     0.14998       0.75777  0.42091783101793E+01
     0.14998       0.76567  0.42223584534258E+01
     0.14998       0.77356  0.42386191309524E+01
     0.14998       0.78145  0.42580727510578E+01
     0.14998       0.78935  0.42810593814761E+01
     0.14998       0.79724  0.43081917810832E+01
     0.14998       0.80513  0.43404133117641E+01
     0.14998       0.81303  0.43790715367264E+01
     0.14998       0.82092  0.44260111955866E+01
     0.14998       0.82881  0.44836913612830E+01
     0.14998       0.83671  0.45553329475340E+01
     0.14998       0.84460  0.46451043536333E+01
     0.14998       0.85249  0.47583548863790E+01
     0.14998       0.86039  0.49019076200865E+01
     0.14998       0.86828  0.50844253898993E+01
     0.14998       0.87617  0.53168653432366E+01
     0.14998       0.88407  0.56130382847209E+01
     0.14998       0.89196  0.59902877888742E+01
     0.14998       0.89986  0.64702985960760E+01
     0.14998       0.90775  0.70800302574426E+01
     0.14998       0.91564  0.78527432308076E+01
     0.14998       0.92354  0.88290275654974E+01
     0.14998       0.93143  0.10057634686599E+02
     0.14998       0.93932  0.11595705039702E+02
     0.14998       0.94722  0.13507591495341E+02
     0.14998       0.95511  0.15860730971786E+02
     0.14998       0.96300  0.18715576705866E+02
     0.14998       0.97090  0.22103778377512E+02
     0.14998       0.97879  0.40000000000000E+11
     0.14998       0.98668  0.40000000000000E+11
     0.14998       0.99458  0.40000000000000E+11
     0.14998       1.00247  0.40000000000000E+11
     0.14998       1.01036  0.40000000000000E+11
     0.14998       1.01826  0.40000000000000E+11
     0.14998       1.02615  0.40000000000000E+11
     0.14998       1.03404  0.40000000000000E+11
     0.14998       1.04194  0.40000000000000E+11
     0.14998       1.04983  0.40000000000000E+11
     0.14998       1.05772  0.40000000000000E+11
     0.14998       1.06562  0.40000000000000E+11
     0.14998       1.07351  0.40000000000000E+11
     0.14998       1.08141  0.40000000000000E+11
     0.14998       1.08930  0.40000000000000E+11
     0.14998       1.09719  0.40000000000000E+11
     0.14998       1.10509  0.40000000000000E+11
     0.14998       1.11298  0.40000000000000E+11
     0.14998       1.12087  0.40000000000000E+11
     0.14998       1.12877  0.40000000000000E+11
     0.14998       1.13666  0.40000000000000E+11
     0.14998       1.14455  0.40000000000000E+11
     0.14998       1.15245  0.40000000000000E+11
     0.14998       1.16034  0.40000000000000E+11
     0.14998       1.16823  0.40000000000000E+11
     0.14998       1.17613  0.40000000000000E+11
     0.14998       1.18402  0.40000000000000E+11
     0.14998       1.19191  0.40000000000000E+11
     0.14998       1.19981  0.40000000000000E+11
     0.14998       1.20770  0.40000000000000E+11
     0.14998       1.21559  0.40000000000000E+11
     0.14998       1.22349  0.40000000000000E+11
     0.14998       1.23138  0.40000000000000E+11
     0.14998       1.23927  0.40000000000000E+11
     0.14998       1.24717  0.40000000000000E+11
     0.14998       1.25506  0.40000000000000E+11
     0.14998       1.26295  0.40000000000000E+11
     0.14998       1.27085  0.40000000000000E+11
     0.14998       1.27874  0.40000000000000E+11
     0.14998       1.28664  0.40000000000000E+11
     0.14998       1.29453  0.40000000000000E+11
     0.14998       1.30242  0.40000000000000E+11
     0.14998       1.31032  0.40000000000000E+11
     0.14998       1.31821  0.40000000000000E+11
     0.14998       1.32610  0.40000000000000E+11
     0.14998       1.33400  0.40000000000000E+11
     0.14998       1.34189  0.40000000000000E+11
     0.14998       1.34978  0.40000000000000E+11
     0.14998       1.35768  0.40000000000000E+11
     0.14998       1.36557  0.40000000000000E+11
     0.14998       1.37346  0.40000000000000E+11
     0.14998       1.38136  0.40000000000000E+11
     0.14998       1.38925  0.40000000000000E+11
     0.14998       1.39714  0.40000000000000E+11
     0.14998       1.40504  0.40000000000000E+11
     0.14998       1.41293  0.40000000000000E+11
     0.14998       1.42082  0.40000000000000E+11
     0.14998       1.42872  0.40000000000000E+11
     0.14998       1.43661  0.40000000000000E+11
     0.14998       1.44450  0.40000000000000E+11
     0.14998       1.45240  0.40000000000000E+11
     0.14998       1.46029  0.40000000000000E+11
     0.14998       1.46818  0.40000000000000E+11
     0.14998       1.47608  0.40000000000000E+11
     0.14998       1.48397  0.40000000000000E+11
     0.14998       1.49187  0.40000000000000E+11
     0.14998       1.49976  0.40000000000000E+11
     0.14998       1.50765  0.40000000000000E+11
     0.14998       1.51555  0.40000000000000E+11
     0.14998       1.52344  0.40000000000000E+11
     0.14998       1.53133  0.40000000000000E+11
     0.14998       1.53923  0.40000000000000E+11
     0.14998       1.54712  0.40000000000000E+11
     0.14998       1.55501  0.40000000000000E+11
     0.14998       1.56291  0.40000000000000E+11
     0.14998       1.57080  0.40000000000000E+11
     0.15787       0.00000  0.40000000000000E+11
     0.15787       0.00789  0.40000000000000E+11
     0.15787       0.01579  0.40000000000000E+11
     0.15787       0.02368  0.40000000000000E+11
     0.15787       0.03157  0.40000000000000E+11
     0.15787       0.03947  0.40000000000000E+11
     0.15787       0.04736  0.40000000000000E+11
     0.15787       0.05525  0.40000000000000E+11
     0.15787       0.06315  0.40000000000000E+11
     0.15787       0.07104  0.40000000000000E+11
     0.15787       0.07893  0.40000000000000E+11
     0.15787       0.08683  0.40000000000000E+11
     0.15787       0.09472  0.40000000000000E+11
     0.15787       0.10262  0.40000000000000E+11
     0.15787       0.11051  0.40000000000000E+11
     0.15787       0.11840  0.40000000000000E+11
     0.15787       0.12630  0.40000000000000E+11
     0.15787       0.13419  0.40000000000000E+11
     0.15787       0.14208  0.40000000000000E+11
     0.15787       0.14998  0.40000000000000E+11
     0.15787       0.15787  0.40000000000000E+11
     0.15787       0.16576  0.40000000000000E+11
     0.15787       0.17366  0.40000000000000E+11
     0.15787       0.18155  0.40000000000000E+11
     0.15787       0.18944  0.40000000000000E+11
     0.15787       0.19734  0.40000000000000E+11
     0.15787       0.20523  0.40000000000000E+11
     0.15787       0.21312  0.40000000000000E+11
     0.15787       0.22102  0.40000000000000E+11
     0.15787       0.22891  0.40000000000000E+11
     0.15787       0.23680  0.40000000000000E+11
     0.15787       0.24470  0.40000000000000E+11
     0.15787       0.25259  0.40000000000000E+11
     0.15787       0.26048  0.40000000000000E+11
     0.15787       0.26838  0.40000000000000E+11
     0.15787       0.27627  0.40000000000000E+11
     0.15787       0.28416  0.12418025794437E+03
     0.15787       0.29206  0.10433902652704E+03
     0.15787       0.29995  0.88125881431786E+02
     0.15787       0.30785  0.74897685710066E+02
     0.15787       0.31574  0.64112227032833E+02
     0.15787       0.32363  0.55318293582553E+02
     0.15787       0.33153  0.48143953906288E+02
     0.15787       0.33942  0.42284661526016E+02
     0.15787       0.34731  0.37492100438677E+02
     0.15787       0.35521  0.33564227232118E+02
     0.15787       0.36310  0.30336679765266E+02
     0.15787       0.37099  0.27675554399699E+02
     0.15787       0.37889  0.25471461259233E+02
     0.15787       0.38678  0.23634720493353E+02
     0.15787       0.39467  0.22091543038173E+02
     0.15787       0.40257  0.20781035751369E+02
     0.15787       0.41046  0.19652877197014E+02
     0.15787       0.41835  0.18665523871762E+02
     0.15787       0.42625  0.17784825344974E+02
     0.15787       0.43414  0.16982948315172E+02
     0.15787       0.44203  0.16237530928412E+02
     0.15787       0.44993  0.15531006731365E+02
     0.15787       0.45782  0.14850050295849E+02
     0.15787       0.46571  0.14185103867908E+02
     0.15787       0.47361  0.13529948533273E+02
     0.15787       0.48150  0.12881287675127E+02
     0.15787       0.48939  0.12238317773054E+02
     0.15787       0.49729  0.11602272818023E+02
     0.15787       0.50518  0.10975942448509E+02
     0.15787       0.51308  0.10363177379917E+02
     0.15787       0.52097  0.97684055875684E+01
     0.15787       0.52886  0.91961868607248E+01
     0.15787       0.53676  0.86508313648773E+01
     0.15787       0.54465  0.81361009660404E+01
     0.15787       0.55254  0.76550024980488E+01
     0.15787       0.56044  0.72096722631702E+01
     0.15787       0.56833  0.68013427294043E+01
     0.15787       0.57622  0.64303767003577E+01
     0.15787       0.58412  0.60963514551085E+01
     0.15787       0.59201  0.57981751500664E+01
     0.15787       0.59990  0.55342194723301E+01
     0.15787       0.60780  0.53024553739936E+01
     0.15787       0.61569  0.51005820174422E+01
     0.15787       0.62358  0.49261423064426E+01
     0.15787       0.63148  0.47766212362268E+01
     0.15787       0.63937  0.46495256025942E+01
     0.15787       0.64726  0.45424453252942E+01
     0.15787       0.65516  0.44530978065881E+01
     0.15787       0.66305  0.43793574482396E+01
     0.15787       0.67094  0.43192727917980E+01
     0.15787       0.67884  0.42710738281163E+01
     0.15787       0.68673  0.42331719301341E+01
     0.15787       0.69463  0.42041546683974E+01
     0.15787       0.70252  0.41827775244729E+01
     0.15787       0.71041  0.41679542605497E+01
     0.15787       0.71831  0.41587474586539E+01
     0.15787       0.72620  0.41543605254558E+01
     0.15787       0.73409  0.41541322779581E+01
     0.15787       0.74199  0.41575350877647E+01
     0.15787       0.74988  0.41641774727687E+01
     0.15787       0.75777  0.41738119917752E+01
     0.15787       0.76567  0.41863493290495E+01
     0.15787       0.77356  0.42018795645626E+01
     0.15787       0.78145  0.42207018278022E+01
     0.15787       0.78935  0.42433638477903E+01
     0.15787       0.79724  0.42707133616001E+01
     0.15787       0.80513  0.43039639523630E+01
     0.15787       0.81303  0.43447786803572E+01
     0.15787       0.82092  0.43953758709590E+01
     0.15787       0.82881  0.44586626503178E+01
     0.15787       0.83671  0.45384032830232E+01
     0.15787       0.84460  0.46394310550709E+01
     0.15787       0.85249  0.47679143106139E+01
     0.15787       0.86039  0.49316891697408E+01
     0.15787       0.86828  0.51406731697012E+01
     0.15787       0.87617  0.54073750812192E+01
     0.15787       0.88407  0.57475155098079E+01
     0.15787       0.89196  0.61807688576504E+01
     0.15787       0.89986  0.67316266173260E+01
     0.15787       0.90775  0.74303590157471E+01
     0.15787       0.91564  0.83140061892147E+01
     0.15787       0.92354  0.94272420023673E+01
     0.15787       0.93143  0.10822787405254E+02
     0.15787       0.93932  0.12560738172933E+02
     0.15787       0.94722  0.14705584136254E+02
     0.15787       0.95511  0.17318579080462E+02
     0.15787       0.96300  0.20440961177996E+02
     0.15787       0.97090  0.40000000000000E+11
     0.15787       0.97879  0.40000000000000E+11
     0.15787       0.98668  0.40000000000000E+11
     0.15787       0.99458  0.40000000000000E+11
     0.15787       1.00247  0.40000000000000E+11
     0.15787       1.01036  0.40000000000000E+11
     0.15787       1.01826  0.40000000000000E+11
     0.15787       1.02615  0.40000000000000E+11
     0.15787       1.03404  0.40000000000000E+11
     0.15787       1.04194  0.40000000000000E+11
     0.15787       1.04983  0.40000000000000E+11
     0.15787       1.05772  0.40000000000000E+11
     0.15787       1.06562  0.40000000000000E+11
     0.15787       1.07351  0.40000000000000E+11
     0.15787       1.08141  0.40000000000000E+11
     0.15787       1.08930  0.40000000000000E+11
     0.15787       1.09719  0.40000000000000E+11
     0.15787       1.10509  0.40000000000000E+11
     0.15787       1.11298  0.40000000000000E+11
     0.15787       1.12087  0.40000000000000E+11
     0.15787       1.12877  0.40000000000000E+11
     0.15787       1.13666  0.40000000000000E+11
     0.15787       1.14455  0.40000000000000E+11
     0.15787       1.15245  0.40000000000000E+11
     0.15787       1.16034  0.40000000000000E+11
     0.15787       1.16823  0.40000000000000E+11
     0.15787       1.17613  0.40000000000000E+11
     0.15787       1.18402  0.40000000000000E+11
     0.15787       1.19191  0.40000000000000E+11
     0.15787       1.19981  0.40000000000000E+11
     0.15787       1.20770  0.40000000000000E+11
     0.15787       1.21559  0.40000000000000E+11
     0.15787       1.22349  0.40000000000000E+11
     0.15787       1.23138  0.40000000000000E+11
     0.15787       1.23927  0.40000000000000E+11
     0.15787       1.24717  0.40000000000000E+11
     0.15787       1.25506  0.40000000000000E+11
     0.15787       1.26295  0.40000000000000E+11
     0.15787       1.27085  0.40000000000000E+11
     0.15787       1.27874  0.40000000000000E+11
     0.15787       1.28664  0.40000000000000E+11
     0.15787       1.29453  0.40000000000000E+11
     0.15787       1.30242  0.40000000000000E+11
     0.15787       1.31032  0.40000000000000E+11
     0.15787       1.31821  0.40000000000000E+11
     0.15787       1.32610  0.40000000000000E+11
     0.15787       1.33400  0.40000000000000E+11
     0.15787       1.34189  0.40000000000000E+11
     0.15787       1.34978  0.40000000000000E+11
     0.15787       1.35768  0.40000000000000E+11
     0.15787       1.36557  0.40000000000000E+11
     0.15787       1.37346  0.40000000000000E+11
     0.15787       1.38136  0.40000000000000E+11
     0.15787       1.38925  0.40000000000000E+11
     0.15787       1.39714  0.40000000000000E+11
     0.15787       1.40504  0.40000000000000E+11
     0.15787       1.41293  0.40000000000000E+11
     0.15787       1.42082  0.40000000000000E+11
     0.15787       1.42872  0.40000000000000E+11
     0.15787       1.43661  0.40000000000000E+11
     0.15787       1.44450  0.40000000000000E+11
     0.15787       1.45240  0.40000000000000E+11
     0.15787       1.46029  0.40000000000000E+11
     0.15787       1.46818  0.40000000000000E+11
     0.15787       1.47608  0.40000000000000E+11
     0.15787       1.48397  0.40000000000000E+11
     0.15787       1.49187  0.40000000000000E+11
     0.15787       1.49976  0.40000000000000E+11
     0.15787       1.50765  0.40000000000000E+11
     0.15787       1.51555  0.40000000000000E+11
     0.15787       1.52344  0.40000000000000E+11
     0.15787       1.53133  0.40000000000000E+11
     0.15787       1.53923  0.40000000000000E+11
     0.15787       1.54712  0.40000000000000E+11
     0.15787       1.55501  0.40000000000000E+11
     0.15787       1.56291  0.40000000000000E+11
     0.15787       1.57080  0.40000000000000E+11
     0.16576       0.00000  0.40000000000000E+11
     0.16576       0.00789  0.40000000000000E+11
     0.16576       0.01579  0.40000000000000E+11
     0.16576       0.02368  0.40000000000000E+11
     0.16576       0.03157  0.40000000000000E+11
     0.16576       0.03947  0.40000000000000E+11
     0.16576       0.04736  0.40000000000000E+11
     0.16576       0.05525  0.40000000000000E+11
     0.16576       0.06315  0.40000000000000E+11
     0.16576       0.07104  0.40000000000000E+11
     0.16576       0.07893  0.40000000000000E+11
     0.16576       0.08683  0.40000000000000E+11
     0.16576       0.09472  0.40000000000000E+11
     0.16576       0.10262  0.40000000000000E+11
     0.16576       0.11051  0.40000000000000E+11
     0.16576       0.11840  0.40000000000000E+11
     0.16576       0.12630  0.40000000000000E+11
     0.16576       0.13419  0.40000000000000E+11
     0.16576       0.14208  0.40000000000000E+11
     0.16576       0.14998  0.40000000000000E+11
     0.16576       0.15787  0.40000000000000E+11
     0.16576       0.16576  0.40000000000000E+11
     0.16576       0.17366  0.40000000000000E+11
     0.16576       0.18155  0.40000000000000E+11
     0.16576       0.18944  0.40000000000000E+11
     0.16576       0.19734  0.40000000000000E+11
     0.16576       0.20523  0.40000000000000E+11
     0.16576       0.21312  0.40000000000000E+11
     0.16576       0.22102  0.40000000000000E+11
     0.16576       0.22891  0.40000000000000E+11
     0.16576       0.23680  0.40000000000000E+11
     0.16576       0.24470  0.40000000000000E+11
     0.16576       0.25259  0.40000000000000E+11
     0.16576       0.26048  0.40000000000000E+11
     0.16576       0.26838  0.40000000000000E+11
     0.16576       0.27627  0.12504620951934E+03
     0.16576       0.28416  0.10510258147483E+03
     0.16576       0.29206  0.88805181337082E+02
     0.16576       0.29995  0.75505891856963E+02
     0.16576       0.30785  0.64659127003825E+02
     0.16576       0.31574  0.55811420614621E+02
     0.16576       0.32363  0.48589320121128E+02
     0.16576       0.33153  0.42687209354901E+02
     0.16576       0.33942  0.37855965290637E+02
     0.16576       0.34731  0.33892886675107E+02
     0.16576       0.35521  0.30633044843424E+02
     0.16576       0.36310  0.27942039998993E+02
     0.16576       0.37099  0.25710056337942E+02
     0.16576       0.37889  0.23847066417661E+02
     0.16576       0.38678  0.22279019529186E+02
     0.16576       0.39467  0.20944848924066E+02
     0.16576       0.40257  0.19794142362329E+02
     0.16576       0.41046  0.18785336423627E+02
     0.16576       0.41835  0.17884315246748E+02
     0.16576       0.42625  0.17063316482546E+02
     0.16576       0.43414  0.16300068342094E+02
     0.16576       0.44203  0.15577098828924E+02
     0.16576       0.44993  0.14881169874982E+02
     0.16576       0.45782  0.14202795532339E+02
     0.16576       0.46571  0.13535807027397E+02
     0.16576       0.47361  0.12876931746110E+02
     0.16576       0.48150  0.12225360804981E+02
     0.16576       0.48939  0.11582291502373E+02
     0.16576       0.49729  0.10950445062934E+02
     0.16576       0.50518  0.10333573593048E+02
     0.16576       0.51308  0.97359798505686E+01
     0.16576       0.52097  0.91620772539423E+01
     0.16576       0.52886  0.86160152476581E+01
     0.16576       0.53676  0.81013880467916E+01
     0.16576       0.54465  0.76210351645564E+01
     0.16576       0.55254  0.71769323409742E+01
     0.16576       0.56044  0.67701633672754E+01
     0.16576       0.56833  0.64009578517712E+01
     0.16576       0.57622  0.60687774146099E+01
     0.16576       0.58412  0.57724327618639E+01
     0.16576       0.59201  0.55102158911737E+01
     0.16576       0.59990  0.52800345648525E+01
     0.16576       0.60780  0.50795394829126E+01
     0.16576       0.61569  0.49062377972672E+01
     0.16576       0.62358  0.47575894138036E+01
     0.16576       0.63148  0.46310847775293E+01
     0.16576       0.63937  0.45243044955153E+01
     0.16576       0.64726  0.44349622693224E+01
     0.16576       0.65516  0.43609332711651E+01
     0.16576       0.66305  0.43002704088650E+01
     0.16576       0.67094  0.42512109829917E+01
     0.16576       0.67884  0.42121761316697E+01
     0.16576       0.68673  0.41817652534642E+01
     0.16576       0.69463  0.41587473482150E+01
     0.16576       0.70252  0.41420509560101E+01
     0.16576       0.71041  0.41307541295930E+01
     0.16576       0.71831  0.41240756601091E+01
     0.16576       0.72620  0.41213685990318E+01
     0.16576       0.73409  0.41221169858103E+01
     0.16576       0.74199  0.41259366057553E+01
     0.16576       0.74988  0.41325805711250E+01
     0.16576       0.75777  0.41419505475033E+01
     0.16576       0.76567  0.41541145473542E+01
     0.16576       0.77356  0.41693323962258E+01
     0.16576       0.78145  0.41880902607491E+01
     0.16576       0.78935  0.42111460304723E+01
     0.16576       0.79724  0.42395878890375E+01
     0.16576       0.80513  0.42749091168871E+01
     0.16576       0.81303  0.43191030599221E+01
     0.16576       0.82092  0.43747832958357E+01
     0.16576       0.82881  0.44453353442124E+01
     0.16576       0.83671  0.45351077939858E+01
     0.16576       0.84460  0.46496524270928E+01
     0.16576       0.85249  0.47960247052430E+01
     0.16576       0.86039  0.49831576527911E+01
     0.16576       0.86828  0.52223233084110E+01
     0.16576       0.87617  0.55276957686762E+01
     0.16576       0.88407  0.59170270037290E+01
     0.16576       0.89196  0.64124385390778E+01
     0.16576       0.89986  0.70413141621194E+01
     0.16576       0.90775  0.78372427034508E+01
     0.16576       0.91564  0.88408905421731E+01
     0.16576       0.92354  0.10100553077698E+02
     0.16576       0.93143  0.11671891554075E+02
     0.16576       0.93932  0.13615909298239E+02
     0.16576       0.94722  0.15993373197853E+02
     0.16576       0.95511  0.18852275966134E+02
     0.16576       0.96300  0.40000000000000E+11
     0.16576       0.97090  0.40000000000000E+11
     0.16576       0.97879  0.40000000000000E+11
     0.16576       0.98668  0.40000000000000E+11
     0.16576       0.99458  0.40000000000000E+11
     0.16576       1.00247  0.40000000000000E+11
     0.16576       1.01036  0.40000000000000E+11
     0.16576       1.01826  0.40000000000000E+11
     0.16576       1.02615  0.40000000000000E+11
     0.16576       1.03404  0.40000000000000E+11
     0.16576       1.04194  0.40000000000000E+11
     0.16576       1.04983  0.40000000000000E+11
     0.16576       1.05772  0.40000000000000E+11
     0.16576       1.06562  0.40000000000000E+11
     0.16576       1.07351  0.40000000000000E+11
     0.16576       1.08141  0.40000000000000E+11
     0.16576       1.08930  0.40000000000000E+11
     0.16576       1.09719  0.40000000000000E+11
     0.16576       1.10509  0.40000000000000E+11
     0.16576       1.11298  0.40000000000000E+11
     0.16576       1.12087  0.40000000000000E+11
     0.16576       1.12877  0.40000000000000E+11
     0.16576       1.13666  0.40000000000000E+11
     0.16576       1.14455  0.40000000000000E+11
     0.16576       1.15245  0.40000000000000E+11
     0.16576       1.16034  0.40000000000000E+11
     0.16576       1.16823  0.40000000000000E+11
     0.16576       1.17613  0.40000000000000E+11
     0.16576       1.18402  0.40000000000000E+11
     0.16576       1.19191  0.40000000000000E+11
     0.16576       1.19981  0.40000000000000E+11
     0.16576       1.20770  0.40000000000000E+11
     0.16576       1.21559  0.40000000000000E+11
     0.16576       1.22349  0.40000000000000E+11
     0.16576       1.23138  0.40000000000000E+11
     0.16576       1.23927  0.40000000000000E+11
     0.16576       1.24717  0.40000000000000E+11
     0.16576       1.25506  0.40000000000000E+11
     0.16576       1.26295  0.40000000000000E+11
     0.16576       1.27085  0.40000000000000E+11
     0.16576       1.27874  0.40000000000000E+11
     0.16576       1.28664  0.40000000000000E+11
     0.16576       1.29453  0.40000000000000E+11
     0.16576       1.30242  0.40000000000000E+11
     0.16576       1.31032  0.40000000000000E+11
     0.16576       1.31821  0.40000000000000E+11
     0.16576       1.32610  0.40000000000000E+11
     0.16576       1.33400  0.40000000000000E+11
     0.16576       1.34189  0.40000000000000E+11
     0.16576       1.34978  0.40000000000000E+11
     0.16576       1.35768  0.40000000000000E+11
     0.16576       1.36557  0.40000000000000E+11
     0.16576       1.37346  0.40000000000000E+11
     0.16576       1.38136  0.40000000000000E+11
     0.16576       1.38925  0.40000000000000E+11
     0.16576       1.39714  0.40000000000000E+11
     0.16576       1.40504  0.40000000000000E+11
     0.16576       1.41293  0.40000000000000E+11
     0.16576       1.42082  0.40000000000000E+11
     0.16576       1.42872  0.40000000000000E+11
     0.16576       1.43661  0.40000000000000E+11
     0.16576       1.44450  0.40000000000000E+11
     0.16576       1.45240  0.40000000000000E+11
     0.16576       1.46029  0.40000000000000E+11
     0.16576       1.46818  0.40000000000000E+11
     0.16576       1.47608  0.40000000000000E+11
     0.16576       1.48397  0.40000000000000E+11
     0.16576       1.49187  0.40000000000000E+11
     0.16576       1.49976  0.40000000000000E+11
     0.16576       1.50765  0.40000000000000E+11
     0.16576       1.51555  0.40000000000000E+11
     0.16576       1.52344  0.40000000000000E+11
     0.16576       1.53133  0.40000000000000E+11
     0.16576       1.53923  0.40000000000000E+11
     0.16576       1.54712  0.40000000000000E+11
     0.16576       1.55501  0.40000000000000E+11
     0.16576       1.56291  0.40000000000000E+11
     0.16576       1.57080  0.40000000000000E+11
     0.17366       0.00000  0.40000000000000E+11
     0.17366       0.00789  0.40000000000000E+11
     0.17366       0.01579  0.40000000000000E+11
     0.17366       0.02368  0.40000000000000E+11
     0.17366       0.03157  0.40000000000000E+11
     0.17366       0.03947  0.40000000000000E+11
     0.17366       0.04736  0.40000000000000E+11
     0.17366       0.05525  0.40000000000000E+11
     0.17366       0.06315  0.40000000000000E+11
     0.17366       0.07104  0.40000000000000E+11
     0.17366       0.07893  0.40000000000000E+11
     0.17366       0.08683  0.40000000000000E+11
     0.17366       0.09472  0.40000000000000E+11
     0.17366       0.10262  0.40000000000000E+11
     0.17366       0.11051  0.40000000000000E+11
     0.17366       0.11840  0.40000000000000E+11
     0.17366       0.12630  0.40000000000000E+11
     0.17366       0.13419  0.40000000000000E+11
     0.17366       0.14208  0.40000000000000E+11
     0.17366       0.14998  0.40000000000000E+11
     0.17366       0.15787  0.40000000000000E+11
     0.17366       0.16576  0.40000000000000E+11
     0.17366       0.17366  0.40000000000000E+11
     0.17366       0.18155  0.40000000000000E+11
     0.17366       0.18944  0.40000000000000E+11
     0.17366       0.19734  0.40000000000000E+11
     0.17366       0.20523  0.40000000000000E+11
     0.17366       0.21312  0.40000000000000E+11
     0.17366       0.22102  0.40000000000000E+11
     0.17366       0.22891  0.40000000000000E+11
     0.17366       0.23680  0.40000000000000E+11
     0.17366       0.24470  0.40000000000000E+11
     0.17366       0.25259  0.40000000000000E+11
     0.17366       0.26048  0.40000000000000E+11
     0.17366       0.26838  0.12577633999360E+03
     0.17366       0.27627  0.10575331499896E+03
     0.17366       0.28416  0.89389154941416E+02
     0.17366       0.29206  0.76032297091394E+02
     0.17366       0.29995  0.65134835059776E+02
     0.17366       0.30785  0.56241782167273E+02
     0.17366       0.31574  0.48978683732865E+02
     0.17366       0.32363  0.43039225449883E+02
     0.17366       0.33153  0.38173745460649E+02
     0.17366       0.33942  0.34179079546505E+02
     0.17366       0.34731  0.30889875755998E+02
     0.17366       0.35521  0.28171346186821E+02
     0.17366       0.36310  0.25913334733095E+02
     0.17366       0.37099  0.24025539239287E+02
     0.17366       0.37889  0.22433714326765E+02
     0.17366       0.38678  0.21076684926325E+02
     0.17366       0.39467  0.19904013518629E+02
     0.17366       0.40257  0.18874182672266E+02
     0.17366       0.41046  0.17953176303199E+02
     0.17366       0.41835  0.17113365742397E+02
     0.17366       0.42625  0.16332627419159E+02
     0.17366       0.43414  0.15593635212170E+02
     0.17366       0.44203  0.14883281028558E+02
     0.17366       0.44993  0.14192182709232E+02
     0.17366       0.45782  0.13514241572175E+02
     0.17366       0.46571  0.12846216183137E+02
     0.17366       0.47361  0.12187286821269E+02
     0.17366       0.48150  0.11538597059449E+02
     0.17366       0.48939  0.10902773126382E+02
     0.17366       0.49729  0.10283435095733E+02
     0.17366       0.50518  0.96847233120182E+01
     0.17366       0.51308  0.91108669100369E+01
     0.17366       0.52097  0.85658186894054E+01
     0.17366       0.52886  0.80529733992621E+01
     0.17366       0.53676  0.75749769453175E+01
     0.17366       0.54465  0.71336244649876E+01
     0.17366       0.55254  0.67298373826274E+01
     0.17366       0.56044  0.63637043967913E+01
     0.17366       0.56833  0.60345690297560E+01
     0.17366       0.57622  0.57411464919167E+01
     0.17366       0.58412  0.54816544952254E+01
     0.17366       0.59201  0.52539455463159E+01
     0.17366       0.59990  0.50556315117656E+01
     0.17366       0.60780  0.48841943943894E+01
     0.17366       0.61569  0.47370799915513E+01
     0.17366       0.62358  0.46117732826401E+01
     0.17366       0.63148  0.45058559881678E+01
     0.17366       0.63937  0.44170478072413E+01
     0.17366       0.64726  0.43432334622154E+01
     0.17366       0.65516  0.42824779607585E+01
     0.17366       0.66305  0.42330325238708E+01
     0.17366       0.67094  0.41933335078096E+01
     0.17366       0.67884  0.41619964355920E+01
     0.17366       0.68673  0.41378070000399E+01
     0.17366       0.69463  0.41197106403052E+01
     0.17366       0.70252  0.41068020505710E+01
     0.17366       0.71041  0.40983157672521E+01
     0.17366       0.71831  0.40936188076302E+01
     0.17366       0.72620  0.40922062032275E+01
     0.17366       0.73409  0.40937001888159E+01
     0.17366       0.74199  0.40978537766628E+01
     0.17366       0.74988  0.41045594709089E+01
     0.17366       0.75777  0.41138639667073E+01
     0.17366       0.76567  0.41259898435801E+01
     0.17366       0.77356  0.41413655159580E+01
     0.17366       0.78145  0.41606650623914E+01
     0.17366       0.78935  0.41848600371480E+01
     0.17366       0.79724  0.42152859941294E+01
     0.17366       0.80513  0.42537272439430E+01
     0.17366       0.81303  0.43025243395052E+01
     0.17366       0.82092  0.43647099571776E+01
     0.17366       0.82881  0.44441802100959E+01
     0.17366       0.83671  0.45459099738735E+01
     0.17366       0.84460  0.46762224501548E+01
     0.17366       0.85249  0.48431247799364E+01
     0.17366       0.86039  0.50567227253715E+01
     0.17366       0.86828  0.53297276589064E+01
     0.17366       0.87617  0.56780672171487E+01
     0.17366       0.88407  0.61216049794194E+01
     0.17366       0.89196  0.66849608066855E+01
     0.17366       0.89986  0.73983955647707E+01
     0.17366       0.90775  0.82986702621355E+01
     0.17366       0.91564  0.94296892059662E+01
     0.17366       0.92354  0.10842551368870E+02
     0.17366       0.93143  0.12594292985366E+02
     0.17366       0.93932  0.14743974386514E+02
     0.17366       0.94722  0.17343590343231E+02
     0.17366       0.95511  0.20419067293057E+02
     0.17366       0.96300  0.40000000000000E+11
     0.17366       0.97090  0.40000000000000E+11
     0.17366       0.97879  0.40000000000000E+11
     0.17366       0.98668  0.40000000000000E+11
     0.17366       0.99458  0.40000000000000E+11
     0.17366       1.00247  0.40000000000000E+11
     0.17366       1.01036  0.40000000000000E+11
     0.17366       1.01826  0.40000000000000E+11
     0.17366       1.02615  0.40000000000000E+11
     0.17366       1.03404  0.40000000000000E+11
     0.17366       1.04194  0.40000000000000E+11
     0.17366       1.04983  0.40000000000000E+11
     0.17366       1.05772  0.40000000000000E+11
     0.17366       1.06562  0.40000000000000E+11
     0.17366       1.07351  0.40000000000000E+11
     0.17366       1.08141  0.40000000000000E+11
     0.17366       1.08930  0.40000000000000E+11
     0.17366       1.09719  0.40000000000000E+11
     0.17366       1.10509  0.40000000000000E+11
     0.17366       1.11298  0.40000000000000E+11
     0.17366       1.12087  0.40000000000000E+11
     0.17366       1.12877  0.40000000000000E+11
     0.17366       1.13666  0.40000000000000E+11
     0.17366       1.14455  0.40000000000000E+11
     0.17366       1.15245  0.40000000000000E+11
     0.17366       1.16034  0.40000000000000E+11
     0.17366       1.16823  0.40000000000000E+11
     0.17366       1.17613  0.40000000000000E+11
     0.17366       1.18402  0.40000000000000E+11
     0.17366       1.19191  0.40000000000000E+11
     0.17366       1.19981  0.40000000000000E+11
     0.17366       1.20770  0.40000000000000E+11
     0.17366       1.21559  0.40000000000000E+11
     0.17366       1.22349  0.40000000000000E+11
     0.17366       1.23138  0.40000000000000E+11
     0.17366       1.23927  0.40000000000000E+11
     0.17366       1.24717  0.40000000000000E+11
     0.17366       1.25506  0.40000000000000E+11
     0.17366       1.26295  0.40000000000000E+11
     0.17366       1.27085  0.40000000000000E+11
     0.17366       1.27874  0.40000000000000E+11
     0.17366       1.28664  0.40000000000000E+11
     0.17366       1.29453  0.40000000000000E+11
     0.17366       1.30242  0.40000000000000E+11
     0.17366       1.31032  0.40000000000000E+11
     0.17366       1.31821  0.40000000000000E+11
     0.17366       1.32610  0.40000000000000E+11
     0.17366       1.33400  0.40000000000000E+11
     0.17366       1.34189  0.40000000000000E+11
     0.17366       1.34978  0.40000000000000E+11
     0.17366       1.35768  0.40000000000000E+11
     0.17366       1.36557  0.40000000000000E+11
     0.17366       1.37346  0.40000000000000E+11
     0.17366       1.38136  0.40000000000000E+11
     0.17366       1.38925  0.40000000000000E+11
     0.17366       1.39714  0.40000000000000E+11
     0.17366       1.40504  0.40000000000000E+11
     0.17366       1.41293  0.40000000000000E+11
     0.17366       1.42082  0.40000000000000E+11
     0.17366       1.42872  0.40000000000000E+11
     0.17366       1.43661  0.40000000000000E+11
     0.17366       1.44450  0.40000000000000E+11
     0.17366       1.45240  0.40000000000000E+11
     0.17366       1.46029  0.40000000000000E+11
     0.17366       1.46818  0.40000000000000E+11
     0.17366       1.47608  0.40000000000000E+11
     0.17366       1.48397  0.40000000000000E+11
     0.17366       1.49187  0.40000000000000E+11
     0.17366       1.49976  0.40000000000000E+11
     0.17366       1.50765  0.40000000000000E+11
     0.17366       1.51555  0.40000000000000E+11
     0.17366       1.52344  0.40000000000000E+11
     0.17366       1.53133  0.40000000000000E+11
     0.17366       1.53923  0.40000000000000E+11
     0.17366       1.54712  0.40000000000000E+11
     0.17366       1.55501  0.40000000000000E+11
     0.17366       1.56291  0.40000000000000E+11
     0.17366       1.57080  0.40000000000000E+11
     0.18155       0.00000  0.40000000000000E+11
     0.18155       0.00789  0.40000000000000E+11
     0.18155       0.01579  0.40000000000000E+11
     0.18155       0.02368  0.40000000000000E+11
     0.18155       0.03157  0.40000000000000E+11
     0.18155       0.03947  0.40000000000000E+11
     0.18155       0.04736  0.40000000000000E+11
     0.18155       0.05525  0.40000000000000E+11
     0.18155       0.06315  0.40000000000000E+11
     0.18155       0.07104  0.40000000000000E+11
     0.18155       0.07893  0.40000000000000E+11
     0.18155       0.08683  0.40000000000000E+11
     0.18155       0.09472  0.40000000000000E+11
     0.18155       0.10262  0.40000000000000E+11
     0.18155       0.11051  0.40000000000000E+11
     0.18155       0.11840  0.40000000000000E+11
     0.18155       0.12630  0.40000000000000E+11
     0.18155       0.13419  0.40000000000000E+11
     0.18155       0.14208  0.40000000000000E+11
     0.18155       0.14998  0.40000000000000E+11
     0.18155       0.15787  0.40000000000000E+11
     0.18155       0.16576  0.40000000000000E+11
     0.18155       0.17366  0.40000000000000E+11
     0.18155       0.18155  0.40000000000000E+11
     0.18155       0.18944  0.40000000000000E+11
     0.18155       0.19734  0.40000000000000E+11
     0.18155       0.20523  0.40000000000000E+11
     0.18155       0.21312  0.40000000000000E+11
     0.18155       0.22102  0.40000000000000E+11
     0.18155       0.22891  0.40000000000000E+11
     0.18155       0.23680  0.40000000000000E+11
     0.18155       0.24470  0.40000000000000E+11
     0.18155       0.25259  0.40000000000000E+11
     0.18155       0.26048  0.12637234560885E+03
     0.18155       0.26838  0.10629251280853E+03
     0.18155       0.27627  0.89878879611408E+02
     0.18155       0.28416  0.76477908865742E+02
     0.18155       0.29206  0.65540377163535E+02
     0.18155       0.29995  0.56610474134365E+02
     0.18155       0.30785  0.49313236674941E+02
     0.18155       0.31574  0.43342008304741E+02
     0.18155       0.32363  0.38446848228141E+02
     0.18155       0.33153  0.34424320580391E+02
     0.18155       0.33942  0.31108792221358E+02
     0.18155       0.34731  0.28365194657189E+02
     0.18155       0.35521  0.26083116011011E+02
     0.18155       0.36310  0.24172050161744E+02
     0.18155       0.37099  0.22557620963411E+02
     0.18155       0.37889  0.21178606785723E+02
     0.18155       0.38678  0.19984607035791E+02
     0.18155       0.39467  0.18934213683149E+02
     0.18155       0.40257  0.17993574374583E+02
     0.18155       0.41046  0.17135256962029E+02
     0.18155       0.41835  0.16337345566923E+02
     0.18155       0.42625  0.15582713517113E+02
     0.18155       0.43414  0.14858427833716E+02
     0.18155       0.44203  0.14155244585749E+02
     0.18155       0.44993  0.13467157217405E+02
     0.18155       0.45782  0.12790964233443E+02
     0.18155       0.46571  0.12125830720901E+02
     0.18155       0.47361  0.11472830305579E+02
     0.18155       0.48150  0.10834468340076E+02
     0.18155       0.48939  0.10214200211644E+02
     0.18155       0.49729  0.96159676058190E+01
     0.18155       0.50518  0.90437786227491E+01
     0.18155       0.51308  0.85013548260550E+01
     0.18155       0.52097  0.79918610984641E+01
     0.18155       0.52886  0.75177248382463E+01
     0.18155       0.53676  0.70805417944791E+01
     0.18155       0.54465  0.66810583737904E+01
     0.18155       0.55254  0.63192154214482E+01
     0.18155       0.56044  0.59942364036471E+01
     0.18155       0.56833  0.57047431855096E+01
     0.18155       0.57622  0.54488845335312E+01
     0.18155       0.58412  0.52244653489557E+01
     0.18155       0.59201  0.50290678356470E+01
     0.18155       0.59990  0.48601588650297E+01
     0.18155       0.60780  0.47151804406511E+01
     0.18155       0.61569  0.45916222560315E+01
     0.18155       0.62358  0.44870768632464E+01
     0.18155       0.63148  0.43992789780614E+01
     0.18155       0.63937  0.43261310287043E+01
     0.18155       0.64726  0.42657173090347E+01
     0.18155       0.65516  0.42163091178617E+01
     0.18155       0.66305  0.41763631360276E+01
     0.18155       0.67094  0.41445150765878E+01
     0.18155       0.67884  0.41195703893367E+01
     0.18155       0.68673  0.41004935429148E+01
     0.18155       0.69463  0.40863971678232E+01
     0.18155       0.70252  0.40765321352783E+01
     0.18155       0.71041  0.40702794774662E+01
     0.18155       0.71831  0.40671449284582E+01
     0.18155       0.72620  0.40667567845170E+01
     0.18155       0.73409  0.40688677504966E+01
     0.18155       0.74199  0.40733614595637E+01
     0.18155       0.74988  0.40802644325928E+01
     0.18155       0.75777  0.40897643898487E+01
     0.18155       0.76567  0.41022360521643E+01
     0.18155       0.77356  0.41182758855644E+01
     0.18155       0.78145  0.41387476683233E+01
     0.18155       0.78935  0.41648413107211E+01
     0.18155       0.79724  0.41981480540486E+01
     0.18155       0.80513  0.42407560345846E+01
     0.18155       0.81303  0.42953712342405E+01
     0.18155       0.82092  0.43654700565977E+01
     0.18155       0.82881  0.44554911495784E+01
     0.18155       0.83671  0.45710755902612E+01
     0.18155       0.84460  0.47193660292217E+01
     0.18155       0.85249  0.49093766101270E+01
     0.18155       0.86039  0.51524459585685E+01
     0.18155       0.86828  0.54627843991130E+01
     0.18155       0.87617  0.58581222428400E+01
     0.18155       0.88407  0.63604557016847E+01
     0.18155       0.89196  0.69968657973581E+01
     0.18155       0.89986  0.78003448045481E+01
     0.18155       0.90775  0.88104887570957E+01
     0.18155       0.91564  0.10073775482604E+02
     0.18155       0.92354  0.11642895013433E+02
     0.18155       0.93143  0.13574140337073E+02
     0.18155       0.93932  0.15921028507434E+02
     0.18155       0.94722  0.18720777683162E+02
     0.18155       0.95511  0.40000000000000E+11
     0.18155       0.96300  0.40000000000000E+11
     0.18155       0.97090  0.40000000000000E+11
     0.18155       0.97879  0.40000000000000E+11
     0.18155       0.98668  0.40000000000000E+11
     0.18155       0.99458  0.40000000000000E+11
     0.18155       1.00247  0.40000000000000E+11
     0.18155       1.01036  0.40000000000000E+11
     0.18155       1.01826  0.40000000000000E+11
     0.18155       1.02615  0.40000000000000E+11
     0.18155       1.03404  0.40000000000000E+11
     0.18155       1.04194  0.40000000000000E+11
     0.18155       1.04983  0.40000000000000E+11
     0.18155       1.05772  0.40000000000000E+11
     0.18155       1.06562  0.40000000000000E+11
     0.18155       1.07351  0.40000000000000E+11
     0.18155       1.08141  0.40000000000000E+11
     0.18155       1.08930  0.40000000000000E+11
     0.18155       1.09719  0.40000000000000E+11
     0.18155       1.10509  0.40000000000000E+11
     0.18155       1.11298  0.40000000000000E+11
     0.18155       1.12087  0.40000000000000E+11
     0.18155       1.12877  0.40000000000000E+11
     0.18155       1.13666  0.40000000000000E+11
     0.18155       1.14455  0.40000000000000E+11
     0.18155       1.15245  0.40000000000000E+11
     0.18155       1.16034  0.40000000000000E+11
     0.18155       1.16823  0.40000000000000E+11
     0.18155       1.17613  0.40000000000000E+11
     0.18155       1.18402  0.40000000000000E+11
     0.18155       1.19191  0.40000000000000E+11
     0.18155       1.19981  0.40000000000000E+11
     0.18155       1.20770  0.40000000000000E+11
     0.18155       1.21559  0.40000000000000E+11
     0.18155       1.22349  0.40000000000000E+11
     0.18155       1.23138  0.36990617580333E+03
     0.18155       1.23927  0.40000000000000E+11
     0.18155       1.24717  0.40000000000000E+11
     0.18155       1.25506  0.40000000000000E+11
     0.18155       1.26295  0.40000000000000E+11
     0.18155       1.27085  0.40000000000000E+11
     0.18155       1.27874  0.40000000000000E+11
     0.18155       1.28664  0.40000000000000E+11
     0.18155       1.29453  0.40000000000000E+11
     0.18155       1.30242  0.40000000000000E+11
     0.18155       1.31032  0.40000000000000E+11
     0.18155       1.31821  0.40000000000000E+11
     0.18155       1.32610  0.40000000000000E+11
     0.18155       1.33400  0.40000000000000E+11
     0.18155       1.34189  0.40000000000000E+11
     0.18155       1.34978  0.40000000000000E+11
     0.18155       1.35768  0.40000000000000E+11
     0.18155       1.36557  0.40000000000000E+11
     0.18155       1.37346  0.40000000000000E+11
     0.18155       1.38136  0.40000000000000E+11
     0.18155       1.38925  0.40000000000000E+11
     0.18155       1.39714  0.40000000000000E+11
     0.18155       1.40504  0.40000000000000E+11
     0.18155       1.41293  0.40000000000000E+11
     0.18155       1.42082  0.40000000000000E+11
     0.18155       1.42872  0.40000000000000E+11
     0.18155       1.43661  0.40000000000000E+11
     0.18155       1.44450  0.40000000000000E+11
     0.18155       1.45240  0.40000000000000E+11
     0.18155       1.46029  0.40000000000000E+11
     0.18155       1.46818  0.40000000000000E+11
     0.18155       1.47608  0.40000000000000E+11
     0.18155       1.48397  0.40000000000000E+11
     0.18155       1.49187  0.40000000000000E+11
     0.18155       1.49976  0.40000000000000E+11
     0.18155       1.50765  0.40000000000000E+11
     0.18155       1.51555  0.40000000000000E+11
     0.18155       1.52344  0.40000000000000E+11
     0.18155       1.53133  0.40000000000000E+11
     0.18155       1.53923  0.40000000000000E+11
     0.18155       1.54712  0.40000000000000E+11
     0.18155       1.55501  0.40000000000000E+11
     0.18155       1.56291  0.40000000000000E+11
     0.18155       1.57080  0.40000000000000E+11
     0.18944       0.00000  0.40000000000000E+11
     0.18944       0.00789  0.40000000000000E+11
     0.18944       0.01579  0.40000000000000E+11
     0.18944       0.02368  0.40000000000000E+11
     0.18944       0.03157  0.40000000000000E+11
     0.18944       0.03947  0.40000000000000E+11
     0.18944       0.04736  0.40000000000000E+11
     0.18944       0.05525  0.40000000000000E+11
     0.18944       0.06315  0.40000000000000E+11
     0.18944       0.07104  0.40000000000000E+11
     0.18944       0.07893  0.40000000000000E+11
     0.18944       0.08683  0.40000000000000E+11
     0.18944       0.09472  0.40000000000000E+11
     0.18944       0.10262  0.40000000000000E+11
     0.18944       0.11051  0.40000000000000E+11
     0.18944       0.11840  0.40000000000000E+11
     0.18944       0.12630  0.40000000000000E+11
     0.18944       0.13419  0.40000000000000E+11
     0.18944       0.14208  0.40000000000000E+11
     0.18944       0.14998  0.40000000000000E+11
     0.18944       0.15787  0.40000000000000E+11
     0.18944       0.16576  0.40000000000000E+11
     0.18944       0.17366  0.40000000000000E+11
     0.18944       0.18155  0.40000000000000E+11
     0.18944       0.18944  0.40000000000000E+11
     0.18944       0.19734  0.40000000000000E+11
     0.18944       0.20523  0.40000000000000E+11
     0.18944       0.21312  0.40000000000000E+11
     0.18944       0.22102  0.40000000000000E+11
     0.18944       0.22891  0.40000000000000E+11
     0.18944       0.23680  0.40000000000000E+11
     0.18944       0.24470  0.40000000000000E+11
     0.18944       0.25259  0.12683584243655E+03
     0.18944       0.26048  0.10672147241437E+03
     0.18944       0.26838  0.90275506083344E+02
     0.18944       0.27627  0.76843851365618E+02
     0.18944       0.28416  0.65876928079148E+02
     0.18944       0.29206  0.56918765744565E+02
     0.18944       0.29995  0.49594363308645E+02
     0.18944       0.30785  0.43597063870756E+02
     0.18944       0.31574  0.38676900482521E+02
     0.18944       0.32363  0.34630354591758E+02
     0.18944       0.33153  0.31291654012910E+02
     0.18944       0.33942  0.28525557672191E+02
     0.18944       0.34731  0.26221482081470E+02
     0.18944       0.35521  0.24288786062394E+02
     0.18944       0.36310  0.22653023359311E+02
     0.18944       0.37099  0.21252983435905E+02
     0.18944       0.37889  0.20038360651013E+02
     0.18944       0.38678  0.18967916301472E+02
     0.18944       0.39467  0.18008023484097E+02
     0.18944       0.40257  0.17131508660380E+02
     0.18944       0.41046  0.16316723746866E+02
     0.18944       0.41835  0.15546796755654E+02
     0.18944       0.42625  0.14809017191420E+02
     0.18944       0.43414  0.14094316156179E+02
     0.18944       0.44203  0.13396803451640E+02
     0.18944       0.44993  0.12713328179101E+02
     0.18944       0.45782  0.12043037506306E+02
     0.18944       0.46571  0.11386920373104E+02
     0.18944       0.47361  0.10747336865307E+02
     0.18944       0.48150  0.10127546642857E+02
     0.18944       0.48939  0.95312582698836E+01
     0.18944       0.49729  0.89622239868193E+01
     0.18944       0.50518  0.84239015130090E+01
     0.18944       0.51308  0.79191973879306E+01
     0.18944       0.52097  0.74502973488386E+01
     0.18944       0.52886  0.70185804417987E+01
     0.18944       0.53676  0.66246065352444E+01
     0.18944       0.54465  0.62681624381967E+01
     0.18944       0.55254  0.59483499972421E+01
     0.18944       0.56044  0.56636999412413E+01
     0.18944       0.56833  0.54122972011391E+01
     0.18944       0.57622  0.51919062601360E+01
     0.18944       0.58412  0.50000881933265E+01
     0.18944       0.59201  0.48343040043124E+01
     0.18944       0.59990  0.46920013971313E+01
     0.18944       0.60780  0.45706841168182E+01
     0.18944       0.61569  0.44679644378690E+01
     0.18944       0.62358  0.43816003298466E+01
     0.18944       0.63148  0.43095193698945E+01
     0.18944       0.63937  0.42498316995904E+01
     0.18944       0.64726  0.42008343298459E+01
     0.18944       0.65516  0.41610089608599E+01
     0.18944       0.66305  0.41290152667273E+01
     0.18944       0.67094  0.41036813425142E+01
     0.18944       0.67884  0.40839927577162E+01
     0.18944       0.68673  0.40690814250743E+01
     0.18944       0.69463  0.40582152903154E+01
     0.18944       0.70252  0.40507896834535E+01
     0.18944       0.71041  0.40463210493163E+01
     0.18944       0.71831  0.40444436958847E+01
     0.18944       0.72620  0.40449101657279E+01
     0.18944       0.73409  0.40475958510962E+01
     0.18944       0.74199  0.40525085416421E+01
     0.18944       0.74988  0.40598037220027E+01
     0.18944       0.75777  0.40698066336951E+01
     0.18944       0.76567  0.40830423935029E+01
     0.18944       0.77356  0.41002758325327E+01
     0.18944       0.78145  0.41225632020410E+01
     0.18944       0.78935  0.41513185006757E+01
     0.18944       0.79724  0.41883979293603E+01
     0.18944       0.80513  0.42362068883079E+01
     0.18944       0.81303  0.42978350018357E+01
     0.18944       0.82092  0.43772258815115E+01
     0.18944       0.82881  0.44793896773875E+01
     0.18944       0.83671  0.46106678258815E+01
     0.18944       0.84460  0.47790605869667E+01
     0.18944       0.85249  0.49946286030364E+01
     0.18944       0.86039  0.52699791316550E+01
     0.18944       0.86828  0.56208445990180E+01
     0.18944       0.87617  0.60667535679436E+01
     0.18944       0.88407  0.66317784016212E+01
     0.18944       0.89196  0.73453133516821E+01
     0.18944       0.89986  0.82427801697040E+01
     0.18944       0.90775  0.93660557017596E+01
     0.18944       0.91564  0.10763231959571E+02
     0.18944       0.92354  0.12486990689971E+02
     0.18944       0.93143  0.14590287185258E+02
     0.18944       0.93932  0.17116982650660E+02
     0.18944       0.94722  0.20083152627141E+02
     0.18944       0.95511  0.40000000000000E+11
     0.18944       0.96300  0.40000000000000E+11
     0.18944       0.97090  0.40000000000000E+11
     0.18944       0.97879  0.40000000000000E+11
     0.18944       0.98668  0.40000000000000E+11
     0.18944       0.99458  0.40000000000000E+11
     0.18944       1.00247  0.40000000000000E+11
     0.18944       1.01036  0.40000000000000E+11
     0.18944       1.01826  0.40000000000000E+11
     0.18944       1.02615  0.40000000000000E+11
     0.18944       1.03404  0.40000000000000E+11
     0.18944       1.04194  0.40000000000000E+11
     0.18944       1.04983  0.40000000000000E+11
     0.18944       1.05772  0.40000000000000E+11
     0.18944       1.06562  0.40000000000000E+11
     0.18944       1.07351  0.40000000000000E+11
     0.18944       1.08141  0.40000000000000E+11
     0.18944       1.08930  0.40000000000000E+11
     0.18944       1.09719  0.40000000000000E+11
     0.18944       1.10509  0.40000000000000E+11
     0.18944       1.11298  0.40000000000000E+11
     0.18944       1.12087  0.40000000000000E+11
     0.18944       1.12877  0.40000000000000E+11
     0.18944       1.13666  0.40000000000000E+11
     0.18944       1.14455  0.40000000000000E+11
     0.18944       1.15245  0.40000000000000E+11
     0.18944       1.16034  0.40000000000000E+11
     0.18944       1.16823  0.40000000000000E+11
     0.18944       1.17613  0.40000000000000E+11
     0.18944       1.18402  0.40000000000000E+11
     0.18944       1.19191  0.40000000000000E+11
     0.18944       1.19981  0.40000000000000E+11
     0.18944       1.20770  0.40000000000000E+11
     0.18944       1.21559  0.40000000000000E+11
     0.18944       1.22349  0.34547733062539E+03
     0.18944       1.23138  0.40000000000000E+11
     0.18944       1.23927  0.40000000000000E+11
     0.18944       1.24717  0.40000000000000E+11
     0.18944       1.25506  0.40000000000000E+11
     0.18944       1.26295  0.40000000000000E+11
     0.18944       1.27085  0.40000000000000E+11
     0.18944       1.27874  0.40000000000000E+11
     0.18944       1.28664  0.40000000000000E+11
     0.18944       1.29453  0.40000000000000E+11
     0.18944       1.30242  0.40000000000000E+11
     0.18944       1.31032  0.40000000000000E+11
     0.18944       1.31821  0.40000000000000E+11
     0.18944       1.32610  0.40000000000000E+11
     0.18944       1.33400  0.40000000000000E+11
     0.18944       1.34189  0.40000000000000E+11
     0.18944       1.34978  0.40000000000000E+11
     0.18944       1.35768  0.40000000000000E+11
     0.18944       1.36557  0.40000000000000E+11
     0.18944       1.37346  0.40000000000000E+11
     0.18944       1.38136  0.40000000000000E+11
     0.18944       1.38925  0.40000000000000E+11
     0.18944       1.39714  0.40000000000000E+11
     0.18944       1.40504  0.40000000000000E+11
     0.18944       1.41293  0.40000000000000E+11
     0.18944       1.42082  0.40000000000000E+11
     0.18944       1.42872  0.40000000000000E+11
     0.18944       1.43661  0.40000000000000E+11
     0.18944       1.44450  0.40000000000000E+11
     0.18944       1.45240  0.40000000000000E+11
     0.18944       1.46029  0.40000000000000E+11
     0.18944       1.46818  0.40000000000000E+11
     0.18944       1.47608  0.40000000000000E+11
     0.18944       1.48397  0.40000000000000E+11
     0.18944       1.49187  0.40000000000000E+11
     0.18944       1.49976  0.40000000000000E+11
     0.18944       1.50765  0.40000000000000E+11
     0.18944       1.51555  0.40000000000000E+11
     0.18944       1.52344  0.40000000000000E+11
     0.18944       1.53133  0.40000000000000E+11
     0.18944       1.53923  0.40000000000000E+11
     0.18944       1.54712  0.40000000000000E+11
     0.18944       1.55501  0.40000000000000E+11
     0.18944       1.56291  0.40000000000000E+11
     0.18944       1.57080  0.40000000000000E+11
     0.19734       0.00000  0.40000000000000E+11
     0.19734       0.00789  0.40000000000000E+11
     0.19734       0.01579  0.40000000000000E+11
     0.19734       0.02368  0.40000000000000E+11
     0.19734       0.03157  0.40000000000000E+11
     0.19734       0.03947  0.40000000000000E+11
     0.19734       0.04736  0.40000000000000E+11
     0.19734       0.05525  0.40000000000000E+11
     0.19734       0.06315  0.40000000000000E+11
     0.19734       0.07104  0.40000000000000E+11
     0.19734       0.07893  0.40000000000000E+11
     0.19734       0.08683  0.40000000000000E+11
     0.19734       0.09472  0.40000000000000E+11
     0.19734       0.10262  0.40000000000000E+11
     0.19734       0.11051  0.40000000000000E+11
     0.19734       0.11840  0.40000000000000E+11
     0.19734       0.12630  0.40000000000000E+11
     0.19734       0.13419  0.40000000000000E+11
     0.19734       0.14208  0.40000000000000E+11
     0.19734       0.14998  0.40000000000000E+11
     0.19734       0.15787  0.40000000000000E+11
     0.19734       0.16576  0.40000000000000E+11
     0.19734       0.17366  0.40000000000000E+11
     0.19734       0.18155  0.40000000000000E+11
     0.19734       0.18944  0.40000000000000E+11
     0.19734       0.19734  0.40000000000000E+11
     0.19734       0.20523  0.40000000000000E+11
     0.19734       0.21312  0.40000000000000E+11
     0.19734       0.22102  0.40000000000000E+11
     0.19734       0.22891  0.40000000000000E+11
     0.19734       0.23680  0.40000000000000E+11
     0.19734       0.24470  0.12716832358152E+03
     0.19734       0.25259  0.10704145650354E+03
     0.19734       0.26048  0.90580206576954E+02
     0.19734       0.26838  0.77131307962437E+02
     0.19734       0.27627  0.66145748652820E+02
     0.19734       0.28416  0.57168032699327E+02
     0.19734       0.29206  0.49823570617976E+02
     0.19734       0.29995  0.43806033901164E+02
     0.19734       0.30785  0.38865676054694E+02
     0.19734       0.31574  0.34799083356176E+02
     0.19734       0.32363  0.31440487744934E+02
     0.19734       0.33153  0.28654585030876E+02
     0.19734       0.33942  0.26330704667838E+02
     0.19734       0.34731  0.24378137908160E+02
     0.19734       0.35521  0.22722425778596E+02
     0.19734       0.36310  0.21302421920716E+02
     0.19734       0.37099  0.20067968654297E+02
     0.19734       0.37889  0.18978051970887E+02
     0.19734       0.38678  0.17999328740413E+02
     0.19734       0.39467  0.17104944256551E+02
     0.19734       0.40257  0.16273578003263E+02
     0.19734       0.41046  0.15488668839485E+02
     0.19734       0.41835  0.14737777890057E+02
     0.19734       0.42625  0.14012050288201E+02
     0.19734       0.43414  0.13305738742731E+02
     0.19734       0.44203  0.12615755905284E+02
     0.19734       0.44993  0.11941230559910E+02
     0.19734       0.45782  0.11283054517262E+02
     0.19734       0.46571  0.10643420611681E+02
     0.19734       0.47361  0.10025364288656E+02
     0.19734       0.48150  0.94323292037652E+01
     0.19734       0.48939  0.88677796232122E+01
     0.19734       0.49729  0.83348794354337E+01
     0.19734       0.50518  0.78362507592479E+01
     0.19734       0.51308  0.73738165779858E+01
     0.19734       0.52097  0.69487235594598E+01
     0.19734       0.52886  0.65613346904623E+01
     0.19734       0.53676  0.62112772741728E+01
     0.19734       0.54465  0.58975302553119E+01
     0.19734       0.55254  0.56185353392866E+01
     0.19734       0.56044  0.53723183253843E+01
     0.19734       0.56833  0.51566098223839E+01
     0.19734       0.57622  0.49689574991331E+01
     0.19734       0.58412  0.48068248395036E+01
     0.19734       0.59201  0.46676737778291E+01
     0.19734       0.59990  0.45490304801255E+01
     0.19734       0.60780  0.44485348993684E+01
     0.19734       0.61569  0.43639756227100E+01
     0.19734       0.62358  0.42933120286737E+01
     0.19734       0.63148  0.42346859757143E+01
     0.19734       0.63937  0.41864252375598E+01
     0.19734       0.64726  0.41470407601782E+01
     0.19734       0.65516  0.41152195993377E+01
     0.19734       0.66305  0.40898151505655E+01
     0.19734       0.67094  0.40698360355256E+01
     0.19734       0.67884  0.40544347803003E+01
     0.19734       0.68673  0.40428972236695E+01
     0.19734       0.69463  0.40346334335290E+01
     0.19734       0.70252  0.40291707900743E+01
     0.19734       0.71041  0.40261498166781E+01
     0.19734       0.71831  0.40253233045635E+01
     0.19734       0.72620  0.40265592873179E+01
     0.19734       0.73409  0.40298484792383E+01
     0.19734       0.74199  0.40353169026344E+01
     0.19734       0.74988  0.40432446008417E+01
     0.19734       0.75777  0.40540915753109E+01
     0.19734       0.76567  0.40685324083477E+01
     0.19734       0.77356  0.40875014512888E+01
     0.19734       0.78145  0.41122509857166E+01
     0.19734       0.78935  0.41444254174594E+01
     0.19734       0.79724  0.41861553523723E+01
     0.19734       0.80513  0.42401763364903E+01
     0.19734       0.81303  0.43099781162541E+01
     0.19734       0.82092  0.43999914588228E+01
     0.19734       0.82881  0.45158207964103E+01
     0.19734       0.83671  0.46645320732738E+01
     0.19734       0.84460  0.48550058955390E+01
     0.19734       0.85249  0.50983658955724E+01
     0.19734       0.86039  0.54084902081736E+01
     0.19734       0.86828  0.58026085189863E+01
     0.19734       0.87617  0.63019755291432E+01
     0.19734       0.88407  0.69325891436998E+01
     0.19734       0.89196  0.77258800893422E+01
     0.19734       0.89986  0.87192249723460E+01
     0.19734       0.90775  0.99560027403139E+01
     0.19734       0.91564  0.11484682898411E+02
     0.19734       0.92354  0.13356028689977E+02
     0.19734       0.93143  0.15616789251600E+02
     0.19734       0.93932  0.18297009653910E+02
     0.19734       0.94722  0.40000000000000E+11
     0.19734       0.95511  0.40000000000000E+11
     0.19734       0.96300  0.40000000000000E+11
     0.19734       0.97090  0.40000000000000E+11
     0.19734       0.97879  0.40000000000000E+11
     0.19734       0.98668  0.40000000000000E+11
     0.19734       0.99458  0.40000000000000E+11
     0.19734       1.00247  0.40000000000000E+11
     0.19734       1.01036  0.40000000000000E+11
     0.19734       1.01826  0.40000000000000E+11
     0.19734       1.02615  0.40000000000000E+11
     0.19734       1.03404  0.40000000000000E+11
     0.19734       1.04194  0.40000000000000E+11
     0.19734       1.04983  0.40000000000000E+11
     0.19734       1.05772  0.40000000000000E+11
     0.19734       1.06562  0.40000000000000E+11
     0.19734       1.07351  0.40000000000000E+11
     0.19734       1.08141  0.40000000000000E+11
     0.19734       1.08930  0.40000000000000E+11
     0.19734       1.09719  0.40000000000000E+11
     0.19734       1.10509  0.40000000000000E+11
     0.19734       1.11298  0.40000000000000E+11
     0.19734       1.12087  0.40000000000000E+11
     0.19734       1.12877  0.40000000000000E+11
     0.19734       1.13666  0.40000000000000E+11
     0.19734       1.14455  0.40000000000000E+11
     0.19734       1.15245  0.40000000000000E+11
     0.19734       1.16034  0.40000000000000E+11
     0.19734       1.16823  0.40000000000000E+11
     0.19734       1.17613  0.40000000000000E+11
     0.19734       1.18402  0.40000000000000E+11
     0.19734       1.19191  0.40000000000000E+11
     0.19734       1.19981  0.28740202875192E+03
     0.19734       1.20770  0.30234092714915E+03
     0.19734       1.21559  0.32188001584302E+03
     0.19734       1.22349  0.34751474071041E+03
     0.19734       1.23138  0.40000000000000E+11
     0.19734       1.23927  0.40000000000000E+11
     0.19734       1.24717  0.40000000000000E+11
     0.19734       1.25506  0.40000000000000E+11
     0.19734       1.26295  0.40000000000000E+11
     0.19734       1.27085  0.40000000000000E+11
     0.19734       1.27874  0.40000000000000E+11
     0.19734       1.28664  0.40000000000000E+11
     0.19734       1.29453  0.40000000000000E+11
     0.19734       1.30242  0.40000000000000E+11
     0.19734       1.31032  0.40000000000000E+11
     0.19734       1.31821  0.40000000000000E+11
     0.19734       1.32610  0.40000000000000E+11
     0.19734       1.33400  0.40000000000000E+11
     0.19734       1.34189  0.40000000000000E+11
     0.19734       1.34978  0.40000000000000E+11
     0.19734       1.35768  0.40000000000000E+11
     0.19734       1.36557  0.40000000000000E+11
     0.19734       1.37346  0.40000000000000E+11
     0.19734       1.38136  0.40000000000000E+11
     0.19734       1.38925  0.40000000000000E+11
     0.19734       1.39714  0.40000000000000E+11
     0.19734       1.40504  0.40000000000000E+11
     0.19734       1.41293  0.40000000000000E+11
     0.19734       1.42082  0.40000000000000E+11
     0.19734       1.42872  0.40000000000000E+11
     0.19734       1.43661  0.40000000000000E+11
     0.19734       1.44450  0.40000000000000E+11
     0.19734       1.45240  0.40000000000000E+11
     0.19734       1.46029  0.40000000000000E+11
     0.19734       1.46818  0.40000000000000E+11
     0.19734       1.47608  0.40000000000000E+11
     0.19734       1.48397  0.40000000000000E+11
     0.19734       1.49187  0.40000000000000E+11
     0.19734       1.49976  0.40000000000000E+11
     0.19734       1.50765  0.40000000000000E+11
     0.19734       1.51555  0.40000000000000E+11
     0.19734       1.52344  0.40000000000000E+11
     0.19734       1.53133  0.40000000000000E+11
     0.19734       1.53923  0.40000000000000E+11
     0.19734       1.54712  0.40000000000000E+11
     0.19734       1.55501  0.40000000000000E+11
     0.19734       1.56291  0.40000000000000E+11
     0.19734       1.57080  0.40000000000000E+11
     0.20523       0.00000  0.40000000000000E+11
     0.20523       0.00789  0.40000000000000E+11
     0.20523       0.01579  0.40000000000000E+11
     0.20523       0.02368  0.40000000000000E+11
     0.20523       0.03157  0.40000000000000E+11
     0.20523       0.03947  0.40000000000000E+11
     0.20523       0.04736  0.40000000000000E+11
     0.20523       0.05525  0.40000000000000E+11
     0.20523       0.06315  0.40000000000000E+11
     0.20523       0.07104  0.40000000000000E+11
     0.20523       0.07893  0.40000000000000E+11
     0.20523       0.08683  0.40000000000000E+11
     0.20523       0.09472  0.40000000000000E+11
     0.20523       0.10262  0.40000000000000E+11
     0.20523       0.11051  0.40000000000000E+11
     0.20523       0.11840  0.40000000000000E+11
     0.20523       0.12630  0.40000000000000E+11
     0.20523       0.13419  0.40000000000000E+11
     0.20523       0.14208  0.40000000000000E+11
     0.20523       0.14998  0.40000000000000E+11
     0.20523       0.15787  0.40000000000000E+11
     0.20523       0.16576  0.40000000000000E+11
     0.20523       0.17366  0.40000000000000E+11
     0.20523       0.18155  0.40000000000000E+11
     0.20523       0.18944  0.40000000000000E+11
     0.20523       0.19734  0.40000000000000E+11
     0.20523       0.20523  0.40000000000000E+11
     0.20523       0.21312  0.40000000000000E+11
     0.20523       0.22102  0.40000000000000E+11
     0.20523       0.22891  0.40000000000000E+11
     0.20523       0.23680  0.12737112325329E+03
     0.20523       0.24470  0.10725365135939E+03
     0.20523       0.25259  0.90794126381554E+02
     0.20523       0.26048  0.77341465777713E+02
     0.20523       0.26838  0.66348124058189E+02
     0.20523       0.27627  0.57359690359731E+02
     0.20523       0.28416  0.50002417779374E+02
     0.20523       0.29206  0.43970623219718E+02
     0.20523       0.29995  0.39015021695344E+02
     0.20523       0.30785  0.34932490959138E+02
     0.20523       0.31574  0.31557411971631E+02
     0.20523       0.32363  0.28754529147739E+02
     0.20523       0.33153  0.26413170595232E+02
     0.20523       0.33942  0.24442626601820E+02
     0.20523       0.34731  0.22768479754896E+02
     0.20523       0.35521  0.21329696073714E+02
     0.20523       0.36310  0.20076313069278E+02
     0.20523       0.37099  0.18967591121394E+02
     0.20523       0.37889  0.17970524484001E+02
     0.20523       0.38678  0.17058634291303E+02
     0.20523       0.39467  0.16210985812820E+02
     0.20523       0.40257  0.15411384871953E+02
     0.20523       0.41046  0.14647714482130E+02
     0.20523       0.41835  0.13911374744810E+02
     0.20523       0.42625  0.13196790271612E+02
     0.20523       0.43414  0.12500952987843E+02
     0.20523       0.44203  0.11822975842066E+02
     0.20523       0.44993  0.11163644303904E+02
     0.20523       0.45782  0.10524965399838E+02
     0.20523       0.46571  0.99097254416848E+01
     0.20523       0.47361  0.93210749919629E+01
     0.20523       0.48150  0.87621617237910E+01
     0.20523       0.48939  0.82358289424465E+01
     0.20523       0.49729  0.77443911015909E+01
     0.20523       0.50518  0.72894896640008E+01
     0.20523       0.51308  0.68720250045981E+01
     0.20523       0.52097  0.64921540683715E+01
     0.20523       0.52886  0.61493398184807E+01
     0.20523       0.53676  0.58424371630962E+01
     0.20523       0.54465  0.55698006354867E+01
     0.20523       0.55254  0.53294010233496E+01
     0.20523       0.56044  0.51189407845328E+01
     0.20523       0.56833  0.49359609270750E+01
     0.20523       0.57622  0.47779346983383E+01
     0.20523       0.58412  0.46423456976021E+01
     0.20523       0.59201  0.45267498017930E+01
     0.20523       0.59990  0.44288215697308E+01
     0.20523       0.60780  0.43463866181287E+01
     0.20523       0.61569  0.42774419228009E+01
     0.20523       0.62358  0.42201661792150E+01
     0.20523       0.63148  0.41729223404920E+01
     0.20523       0.63937  0.41342543089174E+01
     0.20523       0.64726  0.41028795449975E+01
     0.20523       0.65516  0.40776791176268E+01
     0.20523       0.66305  0.40576864789726E+01
     0.20523       0.67094  0.40420760269256E+01
     0.20523       0.67884  0.40301523274951E+01
     0.20523       0.68673  0.40213407151638E+01
     0.20523       0.69463  0.40151798734548E+01
     0.20523       0.70252  0.40113169217075E+01
     0.20523       0.71041  0.40095054978117E+01
     0.20523       0.71831  0.40096073314037E+01
     0.20523       0.72620  0.40115978500650E+01
     0.20523       0.73409  0.40155764561954E+01
     0.20523       0.74199  0.40217822602140E+01
     0.20523       0.74988  0.40306162642696E+01
     0.20523       0.75777  0.40426712693340E+01
     0.20523       0.76567  0.40587711387333E+01
     0.20523       0.77356  0.40800215053711E+01
     0.20523       0.78145  0.41078745709958E+01
     0.20523       0.78935  0.41442113254678E+01
     0.20523       0.79724  0.41914453194788E+01
     0.20523       0.80513  0.42526530536951E+01
     0.20523       0.81303  0.43317370806775E+01
     0.20523       0.82092  0.44336289995131E+01
     0.20523       0.82881  0.45645405437173E+01
     0.20523       0.83671  0.47322717044098E+01
     0.20523       0.84460  0.49465849009381E+01
     0.20523       0.85249  0.52196529207043E+01
     0.20523       0.86039  0.55665845101971E+01
     0.20523       0.86828  0.60060230846514E+01
     0.20523       0.87617  0.65607976070975E+01
     0.20523       0.88407  0.72585744899960E+01
     0.20523       0.89196  0.81324056592447E+01
     0.20523       0.89986  0.92209742772926E+01
     0.20523       0.90775  0.10568178320866E+02
     0.20523       0.91564  0.12221416303128E+02
     0.20523       0.92354  0.14227469325409E+02
     0.20523       0.93143  0.16624074516605E+02
     0.20523       0.93932  0.19423929685345E+02
     0.20523       0.94722  0.40000000000000E+11
     0.20523       0.95511  0.40000000000000E+11
     0.20523       0.96300  0.40000000000000E+11
     0.20523       0.97090  0.40000000000000E+11
     0.20523       0.97879  0.40000000000000E+11
     0.20523       0.98668  0.40000000000000E+11
     0.20523       0.99458  0.40000000000000E+11
     0.20523       1.00247  0.40000000000000E+11
     0.20523       1.01036  0.40000000000000E+11
     0.20523       1.01826  0.40000000000000E+11
     0.20523       1.02615  0.40000000000000E+11
     0.20523       1.03404  0.40000000000000E+11
     0.20523       1.04194  0.40000000000000E+11
     0.20523       1.04983  0.40000000000000E+11
     0.20523       1.05772  0.40000000000000E+11
     0.20523       1.06562  0.40000000000000E+11
     0.20523       1.07351  0.40000000000000E+11
     0.20523       1.08141  0.40000000000000E+11
     0.20523       1.08930  0.40000000000000E+11
     0.20523       1.09719  0.40000000000000E+11
     0.20523       1.10509  0.40000000000000E+11
     0.20523       1.11298  0.40000000000000E+11
     0.20523       1.12087  0.40000000000000E+11
     0.20523       1.12877  0.40000000000000E+11
     0.20523       1.13666  0.40000000000000E+11
     0.20523       1.14455  0.40000000000000E+11
     0.20523       1.15245  0.40000000000000E+11
     0.20523       1.16034  0.40000000000000E+11
     0.20523       1.16823  0.40000000000000E+11
     0.20523       1.17613  0.40000000000000E+11
     0.20523       1.18402  0.25241410948327E+03
     0.20523       1.19191  0.26453543401082E+03
     0.20523       1.19981  0.27969180067345E+03
     0.20523       1.20770  0.29917075290087E+03
     0.20523       1.21559  0.32436800429580E+03
     0.20523       1.22349  0.40000000000000E+11
     0.20523       1.23138  0.40000000000000E+11
     0.20523       1.23927  0.40000000000000E+11
     0.20523       1.24717  0.40000000000000E+11
     0.20523       1.25506  0.40000000000000E+11
     0.20523       1.26295  0.40000000000000E+11
     0.20523       1.27085  0.40000000000000E+11
     0.20523       1.27874  0.40000000000000E+11
     0.20523       1.28664  0.40000000000000E+11
     0.20523       1.29453  0.40000000000000E+11
     0.20523       1.30242  0.40000000000000E+11
     0.20523       1.31032  0.40000000000000E+11
     0.20523       1.31821  0.40000000000000E+11
     0.20523       1.32610  0.40000000000000E+11
     0.20523       1.33400  0.40000000000000E+11
     0.20523       1.34189  0.40000000000000E+11
     0.20523       1.34978  0.40000000000000E+11
     0.20523       1.35768  0.40000000000000E+11
     0.20523       1.36557  0.40000000000000E+11
     0.20523       1.37346  0.40000000000000E+11
     0.20523       1.38136  0.40000000000000E+11
     0.20523       1.38925  0.40000000000000E+11
     0.20523       1.39714  0.40000000000000E+11
     0.20523       1.40504  0.40000000000000E+11
     0.20523       1.41293  0.40000000000000E+11
     0.20523       1.42082  0.40000000000000E+11
     0.20523       1.42872  0.40000000000000E+11
     0.20523       1.43661  0.40000000000000E+11
     0.20523       1.44450  0.40000000000000E+11
     0.20523       1.45240  0.40000000000000E+11
     0.20523       1.46029  0.40000000000000E+11
     0.20523       1.46818  0.40000000000000E+11
     0.20523       1.47608  0.40000000000000E+11
     0.20523       1.48397  0.40000000000000E+11
     0.20523       1.49187  0.40000000000000E+11
     0.20523       1.49976  0.40000000000000E+11
     0.20523       1.50765  0.40000000000000E+11
     0.20523       1.51555  0.40000000000000E+11
     0.20523       1.52344  0.40000000000000E+11
     0.20523       1.53133  0.40000000000000E+11
     0.20523       1.53923  0.40000000000000E+11
     0.20523       1.54712  0.40000000000000E+11
     0.20523       1.55501  0.40000000000000E+11
     0.20523       1.56291  0.40000000000000E+11
     0.20523       1.57080  0.40000000000000E+11
     0.21312       0.00000  0.40000000000000E+11
     0.21312       0.00789  0.40000000000000E+11
     0.21312       0.01579  0.40000000000000E+11
     0.21312       0.02368  0.40000000000000E+11
     0.21312       0.03157  0.40000000000000E+11
     0.21312       0.03947  0.40000000000000E+11
     0.21312       0.04736  0.40000000000000E+11
     0.21312       0.05525  0.40000000000000E+11
     0.21312       0.06315  0.40000000000000E+11
     0.21312       0.07104  0.40000000000000E+11
     0.21312       0.07893  0.40000000000000E+11
     0.21312       0.08683  0.40000000000000E+11
     0.21312       0.09472  0.40000000000000E+11
     0.21312       0.10262  0.40000000000000E+11
     0.21312       0.11051  0.40000000000000E+11
     0.21312       0.11840  0.40000000000000E+11
     0.21312       0.12630  0.40000000000000E+11
     0.21312       0.13419  0.40000000000000E+11
     0.21312       0.14208  0.40000000000000E+11
     0.21312       0.14998  0.40000000000000E+11
     0.21312       0.15787  0.40000000000000E+11
     0.21312       0.16576  0.40000000000000E+11
     0.21312       0.17366  0.40000000000000E+11
     0.21312       0.18155  0.40000000000000E+11
     0.21312       0.18944  0.40000000000000E+11
     0.21312       0.19734  0.40000000000000E+11
     0.21312       0.20523  0.40000000000000E+11
     0.21312       0.21312  0.40000000000000E+11
     0.21312       0.22102  0.40000000000000E+11
     0.21312       0.22891  0.12744538738269E+03
     0.21312       0.23680  0.10735913086378E+03
     0.21312       0.24470  0.90918340203474E+02
     0.21312       0.25259  0.77475464229389E+02
     0.21312       0.26048  0.66485305268989E+02
     0.21312       0.26838  0.57495129466454E+02
     0.21312       0.27627  0.50132447678324E+02
     0.21312       0.28416  0.44092528485632E+02
     0.21312       0.29206  0.39126784226879E+02
     0.21312       0.29995  0.35032570080760E+02
     0.21312       0.30785  0.31644563001140E+02
     0.21312       0.31574  0.28827670573292E+02
     0.21312       0.32363  0.26471307140095E+02
     0.21312       0.33153  0.24484828375264E+02
     0.21312       0.33942  0.22793909923548E+02
     0.21312       0.34731  0.21337673375240E+02
     0.21312       0.35521  0.20066392248885E+02
     0.21312       0.36310  0.18939644235703E+02
     0.21312       0.37099  0.17924808456111E+02
     0.21312       0.37889  0.16995834138118E+02
     0.21312       0.38678  0.16132227541935E+02
     0.21312       0.39467  0.15318216332247E+02
     0.21312       0.40257  0.14542056008675E+02
     0.21312       0.41046  0.13795444173850E+02
     0.21312       0.41835  0.13073008902248E+02
     0.21312       0.42625  0.12371840409840E+02
     0.21312       0.43414  0.11691042203775E+02
     0.21312       0.44203  0.11031288455761E+02
     0.21312       0.44993  0.10394386348959E+02
     0.21312       0.45782  0.97828527651067E+01
     0.21312       0.46571  0.91995215277663E+01
     0.21312       0.47361  0.86471993599844E+01
     0.21312       0.48150  0.81283860409702E+01
     0.21312       0.48939  0.76450683341460E+01
     0.21312       0.49729  0.71985899593113E+01
     0.21312       0.50518  0.67895929235581E+01
     0.21312       0.51308  0.64180201267144E+01
     0.21312       0.52097  0.60831658933004E+01
     0.21312       0.52886  0.57837599627890E+01
     0.21312       0.53676  0.55180711187663E+01
     0.21312       0.54465  0.52840185010297E+01
     0.21312       0.55254  0.50792811540443E+01
     0.21312       0.56044  0.49013990417569E+01
     0.21312       0.56833  0.47478612598069E+01
     0.21312       0.57622  0.46161792976854E+01
     0.21312       0.58412  0.45039448580771E+01
     0.21312       0.59201  0.44088729256031E+01
     0.21312       0.59990  0.43288315421675E+01
     0.21312       0.60780  0.42618601669088E+01
     0.21312       0.61569  0.42061786581581E+01
     0.21312       0.62358  0.41601888906276E+01
     0.21312       0.63148  0.41224708795678E+01
     0.21312       0.63937  0.40917750774073E+01
     0.21312       0.64726  0.40670122763888E+01
     0.21312       0.65516  0.40472423200497E+01
     0.21312       0.66305  0.40316626145788E+01
     0.21312       0.67094  0.40195972484294E+01
     0.21312       0.67884  0.40104873803432E+01
     0.21312       0.68673  0.40038834443294E+01
     0.21312       0.69463  0.39994396455881E+01
     0.21312       0.70252  0.39969111839094E+01
     0.21312       0.71041  0.39961546411026E+01
     0.21312       0.71831  0.39971320078458E+01
     0.21312       0.72620  0.39999189057915E+01
     0.21312       0.73409  0.40047176871798E+01
     0.21312       0.74199  0.40118762727216E+01
     0.21312       0.74988  0.40219138269781E+01
     0.21312       0.75777  0.40355546782541E+01
     0.21312       0.76567  0.40537722777110E+01
     0.21312       0.77356  0.40778454710171E+01
     0.21312       0.78145  0.41094299355634E+01
     0.21312       0.78935  0.41506483241525E+01
     0.21312       0.79724  0.42042034519588E+01
     0.21312       0.80513  0.42735197532679E+01
     0.21312       0.81303  0.43629191779294E+01
     0.21312       0.82092  0.44778386090409E+01
     0.21312       0.82881  0.46250965994440E+01
     0.21312       0.83671  0.48132174498019E+01
     0.21312       0.84460  0.50528198704695E+01
     0.21312       0.85249  0.53570748052379E+01
     0.21312       0.86039  0.57422309723191E+01
     0.21312       0.86828  0.62281948423004E+01
     0.21312       0.87617  0.68391300662018E+01
     0.21312       0.88407  0.76040031078218E+01
     0.21312       0.89196  0.85569360543513E+01
     0.21312       0.89986  0.97371163151141E+01
     0.21312       0.90775  0.11187826848718E+02
     0.21312       0.91564  0.12953852077711E+02
     0.21312       0.92354  0.15076007223135E+02
     0.21312       0.93143  0.17580711609297E+02
     0.21312       0.93932  0.20461195277336E+02
     0.21312       0.94722  0.40000000000000E+11
     0.21312       0.95511  0.40000000000000E+11
     0.21312       0.96300  0.40000000000000E+11
     0.21312       0.97090  0.40000000000000E+11
     0.21312       0.97879  0.40000000000000E+11
     0.21312       0.98668  0.40000000000000E+11
     0.21312       0.99458  0.40000000000000E+11
     0.21312       1.00247  0.40000000000000E+11
     0.21312       1.01036  0.40000000000000E+11
     0.21312       1.01826  0.40000000000000E+11
     0.21312       1.02615  0.40000000000000E+11
     0.21312       1.03404  0.40000000000000E+11
     0.21312       1.04194  0.40000000000000E+11
     0.21312       1.04983  0.40000000000000E+11
     0.21312       1.05772  0.40000000000000E+11
     0.21312       1.06562  0.40000000000000E+11
     0.21312       1.07351  0.40000000000000E+11
     0.21312       1.08141  0.40000000000000E+11
     0.21312       1.08930  0.40000000000000E+11
     0.21312       1.09719  0.40000000000000E+11
     0.21312       1.10509  0.40000000000000E+11
     0.21312       1.11298  0.40000000000000E+11
     0.21312       1.12087  0.40000000000000E+11
     0.21312       1.12877  0.40000000000000E+11
     0.21312       1.13666  0.40000000000000E+11
     0.21312       1.14455  0.40000000000000E+11
     0.21312       1.15245  0.40000000000000E+11
     0.21312       1.16034  0.40000000000000E+11
     0.21312       1.16823  0.40000000000000E+11
     0.21312       1.17613  0.23053413877195E+03
     0.21312       1.18402  0.24286658256368E+03
     0.21312       1.19191  0.25809659536220E+03
     0.21312       1.19981  0.27739980067757E+03
     0.21312       1.20770  0.30207210672957E+03
     0.21312       1.21559  0.40000000000000E+11
     0.21312       1.22349  0.40000000000000E+11
     0.21312       1.23138  0.40000000000000E+11
     0.21312       1.23927  0.40000000000000E+11
     0.21312       1.24717  0.40000000000000E+11
     0.21312       1.25506  0.40000000000000E+11
     0.21312       1.26295  0.40000000000000E+11
     0.21312       1.27085  0.40000000000000E+11
     0.21312       1.27874  0.40000000000000E+11
     0.21312       1.28664  0.40000000000000E+11
     0.21312       1.29453  0.40000000000000E+11
     0.21312       1.30242  0.40000000000000E+11
     0.21312       1.31032  0.40000000000000E+11
     0.21312       1.31821  0.40000000000000E+11
     0.21312       1.32610  0.40000000000000E+11
     0.21312       1.33400  0.40000000000000E+11
     0.21312       1.34189  0.40000000000000E+11
     0.21312       1.34978  0.40000000000000E+11
     0.21312       1.35768  0.40000000000000E+11
     0.21312       1.36557  0.40000000000000E+11
     0.21312       1.37346  0.40000000000000E+11
     0.21312       1.38136  0.40000000000000E+11
     0.21312       1.38925  0.40000000000000E+11
     0.21312       1.39714  0.40000000000000E+11
     0.21312       1.40504  0.40000000000000E+11
     0.21312       1.41293  0.40000000000000E+11
     0.21312       1.42082  0.40000000000000E+11
     0.21312       1.42872  0.40000000000000E+11
     0.21312       1.43661  0.40000000000000E+11
     0.21312       1.44450  0.40000000000000E+11
     0.21312       1.45240  0.40000000000000E+11
     0.21312       1.46029  0.40000000000000E+11
     0.21312       1.46818  0.40000000000000E+11
     0.21312       1.47608  0.40000000000000E+11
     0.21312       1.48397  0.40000000000000E+11
     0.21312       1.49187  0.40000000000000E+11
     0.21312       1.49976  0.40000000000000E+11
     0.21312       1.50765  0.40000000000000E+11
     0.21312       1.51555  0.40000000000000E+11
     0.21312       1.52344  0.40000000000000E+11
     0.21312       1.53133  0.40000000000000E+11
     0.21312       1.53923  0.40000000000000E+11
     0.21312       1.54712  0.40000000000000E+11
     0.21312       1.55501  0.40000000000000E+11
     0.21312       1.56291  0.40000000000000E+11
     0.21312       1.57080  0.40000000000000E+11
     0.22102       0.00000  0.40000000000000E+11
     0.22102       0.00789  0.40000000000000E+11
     0.22102       0.01579  0.40000000000000E+11
     0.22102       0.02368  0.40000000000000E+11
     0.22102       0.03157  0.40000000000000E+11
     0.22102       0.03947  0.40000000000000E+11
     0.22102       0.04736  0.40000000000000E+11
     0.22102       0.05525  0.40000000000000E+11
     0.22102       0.06315  0.40000000000000E+11
     0.22102       0.07104  0.40000000000000E+11
     0.22102       0.07893  0.40000000000000E+11
     0.22102       0.08683  0.40000000000000E+11
     0.22102       0.09472  0.40000000000000E+11
     0.22102       0.10262  0.40000000000000E+11
     0.22102       0.11051  0.40000000000000E+11
     0.22102       0.11840  0.40000000000000E+11
     0.22102       0.12630  0.40000000000000E+11
     0.22102       0.13419  0.40000000000000E+11
     0.22102       0.14208  0.40000000000000E+11
     0.22102       0.14998  0.40000000000000E+11
     0.22102       0.15787  0.40000000000000E+11
     0.22102       0.16576  0.40000000000000E+11
     0.22102       0.17366  0.40000000000000E+11
     0.22102       0.18155  0.40000000000000E+11
     0.22102       0.18944  0.40000000000000E+11
     0.22102       0.19734  0.40000000000000E+11
     0.22102       0.20523  0.40000000000000E+11
     0.22102       0.21312  0.40000000000000E+11
     0.22102       0.22102  0.12739205064941E+03
     0.22102       0.22891  0.10735882669316E+03
     0.22102       0.23680  0.90953814574156E+02
     0.22102       0.24470  0.77534349409601E+02
     0.22102       0.25259  0.66558455987032E+02
     0.22102       0.26048  0.57575656831049E+02
     0.22102       0.26838  0.50215122882277E+02
     0.22102       0.27627  0.44173370939478E+02
     0.22102       0.28416  0.39202741277043E+02
     0.22102       0.29206  0.35101251531042E+02
     0.22102       0.29995  0.31704023650748E+02
     0.22102       0.30785  0.28876246100282E+02
     0.22102       0.31574  0.26507509496809E+02
     0.22102       0.32363  0.24507301672951E+02
     0.22102       0.33153  0.22801440549160E+02
     0.22102       0.33942  0.21329241570632E+02
     0.22102       0.34731  0.20041248218443E+02
     0.22102       0.35521  0.18897390647607E+02
     0.22102       0.36310  0.17865472763124E+02
     0.22102       0.37099  0.16919917722323E+02
     0.22102       0.37889  0.16040723326223E+02
     0.22102       0.38678  0.15212591327526E+02
     0.22102       0.39467  0.14424199676025E+02
     0.22102       0.40257  0.13667587159535E+02
     0.22102       0.41046  0.12937619518009E+02
     0.22102       0.41835  0.12231508101164E+02
     0.22102       0.42625  0.11548358082307E+02
     0.22102       0.43414  0.10888732694734E+02
     0.22102       0.44203  0.10254230881046E+02
     0.22102       0.44993  0.96470854772492E+01
     0.22102       0.45782  0.90697953775170E+01
     0.22102       0.46571  0.85248069896873E+01
     0.22102       0.47361  0.80142579626833E+01
     0.22102       0.48150  0.75397909033730E+01
     0.22102       0.48939  0.71024382860631E+01
     0.22102       0.49729  0.67025735607188E+01
     0.22102       0.50518  0.63399186868679E+01
     0.22102       0.51308  0.60135954764883E+01
     0.22102       0.52097  0.57222072246790E+01
     0.22102       0.52886  0.54639377985763E+01
     0.22102       0.53676  0.52366571377603E+01
     0.22102       0.54465  0.50380244758461E+01
     0.22102       0.55254  0.48655830878385E+01
     0.22102       0.56044  0.47168426898461E+01
     0.22102       0.56833  0.45893475821785E+01
     0.22102       0.57622  0.44807301553463E+01
     0.22102       0.58412  0.43887504699209E+01
     0.22102       0.59201  0.43113233224356E+01
     0.22102       0.59990  0.42465345912221E+01
     0.22102       0.60780  0.41926487953729E+01
     0.22102       0.61569  0.41481097691629E+01
     0.22102       0.62358  0.41115362149932E+01
     0.22102       0.63148  0.40817136990751E+01
     0.22102       0.63937  0.40575844319630E+01
     0.22102       0.64726  0.40382359559064E+01
     0.22102       0.65516  0.40228896591010E+01
     0.22102       0.66305  0.40108898628298E+01
     0.22102       0.67094  0.40016940860025E+01
     0.22102       0.67884  0.39948649845145E+01
     0.22102       0.68673  0.39900643903723E+01
     0.22102       0.69463  0.39870498372550E+01
     0.22102       0.70252  0.39856739550048E+01
     0.22102       0.71041  0.39858871461099E+01
     0.22102       0.71831  0.39877440243945E+01
     0.22102       0.72620  0.39914142031285E+01
     0.22102       0.73409  0.39971981713503E+01
     0.22102       0.74199  0.40055491996412E+01
     0.22102       0.74988  0.40171024775413E+01
     0.22102       0.75777  0.40327130129843E+01
     0.22102       0.76567  0.40535042287825E+01
     0.22102       0.77356  0.40809296810034E+01
     0.22102       0.78145  0.41168509053793E+01
     0.22102       0.78935  0.41636350714904E+01
     0.22102       0.79724  0.42242768802904E+01
     0.22102       0.80513  0.43025499486874E+01
     0.22102       0.81303  0.44031937208025E+01
     0.22102       0.82092  0.45321426057972E+01
     0.22102       0.82881  0.46968043454181E+01
     0.22102       0.83671  0.49063941782684E+01
     0.22102       0.84460  0.51723295480433E+01
     0.22102       0.85249  0.55086858326709E+01
     0.22102       0.86039  0.59327051053463E+01
     0.22102       0.86828  0.64653344489922E+01
     0.22102       0.87617  0.71317432850218E+01
     0.22102       0.88407  0.79617232822559E+01
     0.22102       0.89196  0.89897981679085E+01
     0.22102       0.89986  0.10254746084727E+02
     0.22102       0.90775  0.11798036001486E+02
     0.22102       0.91564  0.13660359568727E+02
     0.22102       0.92354  0.15874938470527E+02
     0.22102       0.93143  0.18455519389199E+02
     0.22102       0.93932  0.40000000000000E+11
     0.22102       0.94722  0.40000000000000E+11
     0.22102       0.95511  0.40000000000000E+11
     0.22102       0.96300  0.40000000000000E+11
     0.22102       0.97090  0.40000000000000E+11
     0.22102       0.97879  0.40000000000000E+11
     0.22102       0.98668  0.40000000000000E+11
     0.22102       0.99458  0.40000000000000E+11
     0.22102       1.00247  0.40000000000000E+11
     0.22102       1.01036  0.40000000000000E+11
     0.22102       1.01826  0.40000000000000E+11
     0.22102       1.02615  0.40000000000000E+11
     0.22102       1.03404  0.40000000000000E+11
     0.22102       1.04194  0.40000000000000E+11
     0.22102       1.04983  0.40000000000000E+11
     0.22102       1.05772  0.40000000000000E+11
     0.22102       1.06562  0.40000000000000E+11
     0.22102       1.07351  0.40000000000000E+11
     0.22102       1.08141  0.40000000000000E+11
     0.22102       1.08930  0.40000000000000E+11
     0.22102       1.09719  0.40000000000000E+11
     0.22102       1.10509  0.40000000000000E+11
     0.22102       1.11298  0.40000000000000E+11
     0.22102       1.12087  0.40000000000000E+11
     0.22102       1.12877  0.40000000000000E+11
     0.22102       1.13666  0.40000000000000E+11
     0.22102       1.14455  0.40000000000000E+11
     0.22102       1.15245  0.40000000000000E+11
     0.22102       1.16034  0.40000000000000E+11
     0.22102       1.16823  0.21003679100380E+03
     0.22102       1.17613  0.22242666594064E+03
     0.22102       1.18402  0.23759424469774E+03
     0.22102       1.19191  0.25660976844664E+03
     0.22102       1.19981  0.28067112875965E+03
     0.22102       1.20770  0.31104697578500E+03
     0.22102       1.21559  0.40000000000000E+11
     0.22102       1.22349  0.40000000000000E+11
     0.22102       1.23138  0.40000000000000E+11
     0.22102       1.23927  0.40000000000000E+11
     0.22102       1.24717  0.40000000000000E+11
     0.22102       1.25506  0.40000000000000E+11
     0.22102       1.26295  0.40000000000000E+11
     0.22102       1.27085  0.40000000000000E+11
     0.22102       1.27874  0.40000000000000E+11
     0.22102       1.28664  0.40000000000000E+11
     0.22102       1.29453  0.40000000000000E+11
     0.22102       1.30242  0.40000000000000E+11
     0.22102       1.31032  0.40000000000000E+11
     0.22102       1.31821  0.40000000000000E+11
     0.22102       1.32610  0.40000000000000E+11
     0.22102       1.33400  0.40000000000000E+11
     0.22102       1.34189  0.40000000000000E+11
     0.22102       1.34978  0.40000000000000E+11
     0.22102       1.35768  0.40000000000000E+11
     0.22102       1.36557  0.40000000000000E+11
     0.22102       1.37346  0.40000000000000E+11
     0.22102       1.38136  0.40000000000000E+11
     0.22102       1.38925  0.40000000000000E+11
     0.22102       1.39714  0.40000000000000E+11
     0.22102       1.40504  0.40000000000000E+11
     0.22102       1.41293  0.40000000000000E+11
     0.22102       1.42082  0.40000000000000E+11
     0.22102       1.42872  0.40000000000000E+11
     0.22102       1.43661  0.40000000000000E+11
     0.22102       1.44450  0.40000000000000E+11
     0.22102       1.45240  0.40000000000000E+11
     0.22102       1.46029  0.40000000000000E+11
     0.22102       1.46818  0.40000000000000E+11
     0.22102       1.47608  0.40000000000000E+11
     0.22102       1.48397  0.40000000000000E+11
     0.22102       1.49187  0.40000000000000E+11
     0.22102       1.49976  0.40000000000000E+11
     0.22102       1.50765  0.40000000000000E+11
     0.22102       1.51555  0.40000000000000E+11
     0.22102       1.52344  0.40000000000000E+11
     0.22102       1.53133  0.40000000000000E+11
     0.22102       1.53923  0.40000000000000E+11
     0.22102       1.54712  0.40000000000000E+11
     0.22102       1.55501  0.40000000000000E+11
     0.22102       1.56291  0.40000000000000E+11
     0.22102       1.57080  0.40000000000000E+11
     0.22891       0.00000  0.40000000000000E+11
     0.22891       0.00789  0.40000000000000E+11
     0.22891       0.01579  0.40000000000000E+11
     0.22891       0.02368  0.40000000000000E+11
     0.22891       0.03157  0.40000000000000E+11
     0.22891       0.03947  0.40000000000000E+11
     0.22891       0.04736  0.40000000000000E+11
     0.22891       0.05525  0.40000000000000E+11
     0.22891       0.06315  0.40000000000000E+11
     0.22891       0.07104  0.40000000000000E+11
     0.22891       0.07893  0.40000000000000E+11
     0.22891       0.08683  0.40000000000000E+11
     0.22891       0.09472  0.40000000000000E+11
     0.22891       0.10262  0.40000000000000E+11
     0.22891       0.11051  0.40000000000000E+11
     0.22891       0.11840  0.40000000000000E+11
     0.22891       0.12630  0.40000000000000E+11
     0.22891       0.13419  0.40000000000000E+11
     0.22891       0.14208  0.40000000000000E+11
     0.22891       0.14998  0.40000000000000E+11
     0.22891       0.15787  0.40000000000000E+11
     0.22891       0.16576  0.40000000000000E+11
     0.22891       0.17366  0.40000000000000E+11
     0.22891       0.18155  0.40000000000000E+11
     0.22891       0.18944  0.40000000000000E+11
     0.22891       0.19734  0.40000000000000E+11
     0.22891       0.20523  0.40000000000000E+11
     0.22891       0.21312  0.12721181995657E+03
     0.22891       0.22102  0.10725350533147E+03
     0.22891       0.22891  0.90901377528336E+02
     0.22891       0.23680  0.77519036001269E+02
     0.22891       0.24470  0.66568607090986E+02
     0.22891       0.25259  0.57602443267964E+02
     0.22891       0.26048  0.50251768405280E+02
     0.22891       0.26838  0.44214635429183E+02
     0.22891       0.27627  0.39244537798024E+02
     0.22891       0.28416  0.35140339124634E+02
     0.22891       0.29206  0.31737756924962E+02
     0.22891       0.29995  0.28902381347741E+02
     0.22891       0.30785  0.26524072175427E+02
     0.22891       0.31574  0.24512517255615E+02
     0.22891       0.32363  0.22793724368781E+02
     0.22891       0.33153  0.21307236520673E+02
     0.22891       0.33942  0.20003894047444E+02
     0.22891       0.34731  0.18844006134979E+02
     0.22891       0.35521  0.17795832473221E+02
     0.22891       0.36310  0.16834307877562E+02
     0.22891       0.37099  0.15939965833611E+02
     0.22891       0.37889  0.15098030259029E+02
     0.22891       0.38678  0.14297649771016E+02
     0.22891       0.39467  0.13531248610568E+02
     0.22891       0.40257  0.12793967022605E+02
     0.22891       0.41046  0.12083164641936E+02
     0.22891       0.41835  0.11397964967029E+02
     0.22891       0.42625  0.10738827006513E+02
     0.22891       0.43414  0.10107139792543E+02
     0.22891       0.44203  0.95048442008943E+01
     0.22891       0.44993  0.89340923320112E+01
     0.22891       0.45782  0.83969565845440E+01
     0.22891       0.46571  0.78951986914720E+01
     0.22891       0.47361  0.74301044918442E+01
     0.22891       0.48150  0.70023845745229E+01
     0.22891       0.48939  0.66121355534421E+01
     0.22891       0.49729  0.62588526029964E+01
     0.22891       0.50518  0.59414814639183E+01
     0.22891       0.51308  0.56584974316274E+01
     0.22891       0.52097  0.54079995567811E+01
     0.22891       0.52886  0.51878099712033E+01
     0.22891       0.53676  0.49955704386689E+01
     0.22891       0.54465  0.48288305290656E+01
     0.22891       0.55254  0.46851239468721E+01
     0.22891       0.56044  0.45620313449274E+01
     0.22891       0.56833  0.44572293522987E+01
     0.22891       0.57622  0.43685265405380E+01
     0.22891       0.58412  0.42938876892172E+01
     0.22891       0.59201  0.42314480544249E+01
     0.22891       0.59990  0.41795194638026E+01
     0.22891       0.60780  0.41365900252914E+01
     0.22891       0.61569  0.41013191008550E+01
     0.22891       0.62358  0.40725290061886E+01
     0.22891       0.63148  0.40491946862858E+01
     0.22891       0.63937  0.40304324080761E+01
     0.22891       0.64726  0.40154883201790E+01
     0.22891       0.65516  0.40037275649429E+01
     0.22891       0.66305  0.39946244936896E+01
     0.22891       0.67094  0.39877544339870E+01
     0.22891       0.67884  0.39827873877439E+01
     0.22891       0.68673  0.39794840003350E+01
     0.22891       0.69463  0.39776941332420E+01
     0.22891       0.70252  0.39773583959745E+01
     0.22891       0.71041  0.39785130483996E+01
     0.22891       0.71831  0.39812987743190E+01
     0.22891       0.72620  0.39859739548205E+01
     0.22891       0.73409  0.39929332404534E+01
     0.22891       0.74199  0.40027324407615E+01
     0.22891       0.74988  0.40161210252006E+01
     0.22891       0.75777  0.40340838685348E+01
     0.22891       0.76567  0.40578942836514E+01
     0.22891       0.77356  0.40891808707818E+01
     0.22891       0.78145  0.41300112755306E+01
     0.22891       0.78935  0.41829965816837E+01
     0.22891       0.79724  0.42514207460630E+01
     0.22891       0.80513  0.43394001630264E+01
     0.22891       0.81303  0.44520790327221E+01
     0.22891       0.82092  0.45958665344876E+01
     0.22891       0.82881  0.47787215919513E+01
     0.22891       0.83671  0.50104897887079E+01
     0.22891       0.84460  0.53032939847767E+01
     0.22891       0.85249  0.56719741596776E+01
     0.22891       0.86039  0.61345610073360E+01
     0.22891       0.86828  0.67127487525260E+01
     0.22891       0.87617  0.74323007672811E+01
     0.22891       0.88407  0.83232695078738E+01
     0.22891       0.89196  0.94198290094730E+01
     0.22891       0.89986  0.10759387363438E+02
     0.22891       0.90775  0.12380445072929E+02
     0.22891       0.91564  0.14318361906737E+02
     0.22891       0.92354  0.16597753016890E+02
     0.22891       0.93143  0.19219622813248E+02
     0.22891       0.93932  0.40000000000000E+11
     0.22891       0.94722  0.40000000000000E+11
     0.22891       0.95511  0.40000000000000E+11
     0.22891       0.96300  0.40000000000000E+11
     0.22891       0.97090  0.40000000000000E+11
     0.22891       0.97879  0.40000000000000E+11
     0.22891       0.98668  0.40000000000000E+11
     0.22891       0.99458  0.40000000000000E+11
     0.22891       1.00247  0.40000000000000E+11
     0.22891       1.01036  0.40000000000000E+11
     0.22891       1.01826  0.40000000000000E+11
     0.22891       1.02615  0.40000000000000E+11
     0.22891       1.03404  0.40000000000000E+11
     0.22891       1.04194  0.40000000000000E+11
     0.22891       1.04983  0.40000000000000E+11
     0.22891       1.05772  0.40000000000000E+11
     0.22891       1.06562  0.40000000000000E+11
     0.22891       1.07351  0.40000000000000E+11
     0.22891       1.08141  0.40000000000000E+11
     0.22891       1.08930  0.40000000000000E+11
     0.22891       1.09719  0.40000000000000E+11
     0.22891       1.10509  0.40000000000000E+11
     0.22891       1.11298  0.40000000000000E+11
     0.22891       1.12087  0.40000000000000E+11
     0.22891       1.12877  0.40000000000000E+11
     0.22891       1.13666  0.40000000000000E+11
     0.22891       1.14455  0.40000000000000E+11
     0.22891       1.15245  0.40000000000000E+11
     0.22891       1.16034  0.19092237218975E+03
     0.22891       1.16823  0.20323188861516E+03
     0.22891       1.17613  0.21821185053193E+03
     0.22891       1.18402  0.23683451902945E+03
     0.22891       1.19191  0.26020308728658E+03
     0.22891       1.19981  0.28950640823488E+03
     0.22891       1.20770  0.40000000000000E+11
     0.22891       1.21559  0.40000000000000E+11
     0.22891       1.22349  0.40000000000000E+11
     0.22891       1.23138  0.40000000000000E+11
     0.22891       1.23927  0.40000000000000E+11
     0.22891       1.24717  0.40000000000000E+11
     0.22891       1.25506  0.40000000000000E+11
     0.22891       1.26295  0.40000000000000E+11
     0.22891       1.27085  0.40000000000000E+11
     0.22891       1.27874  0.40000000000000E+11
     0.22891       1.28664  0.40000000000000E+11
     0.22891       1.29453  0.40000000000000E+11
     0.22891       1.30242  0.40000000000000E+11
     0.22891       1.31032  0.40000000000000E+11
     0.22891       1.31821  0.40000000000000E+11
     0.22891       1.32610  0.40000000000000E+11
     0.22891       1.33400  0.40000000000000E+11
     0.22891       1.34189  0.40000000000000E+11
     0.22891       1.34978  0.40000000000000E+11
     0.22891       1.35768  0.40000000000000E+11
     0.22891       1.36557  0.40000000000000E+11
     0.22891       1.37346  0.40000000000000E+11
     0.22891       1.38136  0.40000000000000E+11
     0.22891       1.38925  0.40000000000000E+11
     0.22891       1.39714  0.40000000000000E+11
     0.22891       1.40504  0.40000000000000E+11
     0.22891       1.41293  0.40000000000000E+11
     0.22891       1.42082  0.40000000000000E+11
     0.22891       1.42872  0.40000000000000E+11
     0.22891       1.43661  0.40000000000000E+11
     0.22891       1.44450  0.40000000000000E+11
     0.22891       1.45240  0.40000000000000E+11
     0.22891       1.46029  0.40000000000000E+11
     0.22891       1.46818  0.40000000000000E+11
     0.22891       1.47608  0.40000000000000E+11
     0.22891       1.48397  0.40000000000000E+11
     0.22891       1.49187  0.40000000000000E+11
     0.22891       1.49976  0.40000000000000E+11
     0.22891       1.50765  0.40000000000000E+11
     0.22891       1.51555  0.40000000000000E+11
     0.22891       1.52344  0.40000000000000E+11
     0.22891       1.53133  0.40000000000000E+11
     0.22891       1.53923  0.40000000000000E+11
     0.22891       1.54712  0.40000000000000E+11
     0.22891       1.55501  0.40000000000000E+11
     0.22891       1.56291  0.40000000000000E+11
     0.22891       1.57080  0.40000000000000E+11
     0.23680       0.00000  0.40000000000000E+11
     0.23680       0.00789  0.40000000000000E+11
     0.23680       0.01579  0.40000000000000E+11
     0.23680       0.02368  0.40000000000000E+11
     0.23680       0.03157  0.40000000000000E+11
     0.23680       0.03947  0.40000000000000E+11
     0.23680       0.04736  0.40000000000000E+11
     0.23680       0.05525  0.40000000000000E+11
     0.23680       0.06315  0.40000000000000E+11
     0.23680       0.07104  0.40000000000000E+11
     0.23680       0.07893  0.40000000000000E+11
     0.23680       0.08683  0.40000000000000E+11
     0.23680       0.09472  0.40000000000000E+11
     0.23680       0.10262  0.40000000000000E+11
     0.23680       0.11051  0.40000000000000E+11
     0.23680       0.11840  0.40000000000000E+11
     0.23680       0.12630  0.40000000000000E+11
     0.23680       0.13419  0.40000000000000E+11
     0.23680       0.14208  0.40000000000000E+11
     0.23680       0.14998  0.40000000000000E+11
     0.23680       0.15787  0.40000000000000E+11
     0.23680       0.16576  0.40000000000000E+11
     0.23680       0.17366  0.40000000000000E+11
     0.23680       0.18155  0.40000000000000E+11
     0.23680       0.18944  0.40000000000000E+11
     0.23680       0.19734  0.40000000000000E+11
     0.23680       0.20523  0.12690516453304E+03
     0.23680       0.21312  0.10704375246812E+03
     0.23680       0.22102  0.90761696576126E+02
     0.23680       0.22891  0.77430278184804E+02
     0.23680       0.23680  0.66516620389239E+02
     0.23680       0.24470  0.57576480754287E+02
     0.23680       0.25259  0.50243523326034E+02
     0.23680       0.26048  0.44217617747557E+02
     0.23680       0.26838  0.39253630305413E+02
     0.23680       0.27627  0.35151451706548E+02
     0.23680       0.28416  0.31747546312568E+02
     0.23680       0.29206  0.28908029430290E+02
     0.23680       0.29995  0.26523125877613E+02
     0.23680       0.30785  0.24502793026575E+02
     0.23680       0.31574  0.22773275203785E+02
     0.23680       0.32363  0.21274372665036E+02
     0.23680       0.33153  0.19957242525871E+02
     0.23680       0.33942  0.18782590448652E+02
     0.23680       0.34731  0.17719152835789E+02
     0.23680       0.35521  0.16742404181925E+02
     0.23680       0.36310  0.15833449625741E+02
     0.23680       0.37099  0.14978077521796E+02
     0.23680       0.37889  0.14165952374991E+02
     0.23680       0.38678  0.13389928017331E+02
     0.23680       0.39467  0.12645458531991E+02
     0.23680       0.40257  0.11930083660415E+02
     0.23680       0.41046  0.11242968170381E+02
     0.23680       0.41835  0.10584480859068E+02
     0.23680       0.42625  0.99558069098327E+01
     0.23680       0.43414  0.93585949665115E+01
     0.23680       0.44203  0.87946455965737E+01
     0.23680       0.44993  0.82656497839811E+01
     0.23680       0.45782  0.77729848087854E+01
     0.23680       0.46571  0.73175712465907E+01
     0.23680       0.47361  0.68997901449964E+01
     0.23680       0.48150  0.65194549308197E+01
     0.23680       0.48939  0.61758291455375E+01
     0.23680       0.49729  0.58676791197717E+01
     0.23680       0.50518  0.55933501992421E+01
     0.23680       0.51308  0.53508558661282E+01
     0.23680       0.52097  0.51379706699713E+01
     0.23680       0.52886  0.49523198854589E+01
     0.23680       0.53676  0.47914609069239E+01
     0.23680       0.54465  0.46529533240792E+01
     0.23680       0.55254  0.45344162534692E+01
     0.23680       0.56044  0.44335727635781E+01
     0.23680       0.56833  0.43482821289840E+01
     0.23680       0.57622  0.42765612199241E+01
     0.23680       0.58412  0.42165966373128E+01
     0.23680       0.59201  0.41667493040724E+01
     0.23680       0.59990  0.41255531822256E+01
     0.23680       0.60780  0.40917096534370E+01
     0.23680       0.61569  0.40640789197535E+01
     0.23680       0.62358  0.40416695818992E+01
     0.23680       0.63148  0.40236273559598E+01
     0.23680       0.63937  0.40092237094606E+01
     0.23680       0.64726  0.39978450426771E+01
     0.23680       0.65516  0.39889829144582E+01
     0.23680       0.66305  0.39822257151304E+01
     0.23680       0.67094  0.39772521219305E+01
     0.23680       0.67884  0.39738266340053E+01
     0.23680       0.68673  0.39717974735023E+01
     0.23680       0.69463  0.39710971562856E+01
     0.23680       0.70252  0.39717460808619E+01
     0.23680       0.71041  0.39738595586764E+01
     0.23680       0.71831  0.39776588156234E+01
     0.23680       0.72620  0.39834866371614E+01
     0.23680       0.73409  0.39918285125550E+01
     0.23680       0.74199  0.40033403630840E+01
     0.23680       0.74988  0.40188842205932E+01
     0.23680       0.75777  0.40395735623227E+01
     0.23680       0.76567  0.40668304099955E+01
     0.23680       0.77356  0.41024567668049E+01
     0.23680       0.78145  0.41487234899201E+01
     0.23680       0.78935  0.42084802614931E+01
     0.23680       0.79724  0.42852908910544E+01
     0.23680       0.80513  0.43835986867968E+01
     0.23680       0.81303  0.45089269491538E+01
     0.23680       0.82092  0.46681195585017E+01
     0.23680       0.82881  0.48696258067199E+01
     0.23680       0.83671  0.51238315083158E+01
     0.23680       0.84460  0.54434341497315E+01
     0.23680       0.85249  0.58438520398824E+01
     0.23680       0.86039  0.63436440323440E+01
     0.23680       0.86828  0.69648942614212E+01
     0.23680       0.87617  0.77334808177767E+01
     0.23680       0.88407  0.86790916503396E+01
     0.23680       0.89196  0.98347658050741E+01
     0.23680       0.89986  0.11235610938792E+02
     0.23680       0.90775  0.12916163952780E+02
     0.23680       0.91564  0.14905606358029E+02
     0.23680       0.92354  0.17219715444963E+02
     0.23680       0.93143  0.19848055129006E+02
     0.23680       0.93932  0.40000000000000E+11
     0.23680       0.94722  0.40000000000000E+11
     0.23680       0.95511  0.40000000000000E+11
     0.23680       0.96300  0.40000000000000E+11
     0.23680       0.97090  0.40000000000000E+11
     0.23680       0.97879  0.40000000000000E+11
     0.23680       0.98668  0.40000000000000E+11
     0.23680       0.99458  0.40000000000000E+11
     0.23680       1.00247  0.40000000000000E+11
     0.23680       1.01036  0.40000000000000E+11
     0.23680       1.01826  0.40000000000000E+11
     0.23680       1.02615  0.40000000000000E+11
     0.23680       1.03404  0.40000000000000E+11
     0.23680       1.04194  0.40000000000000E+11
     0.23680       1.04983  0.40000000000000E+11
     0.23680       1.05772  0.40000000000000E+11
     0.23680       1.06562  0.40000000000000E+11
     0.23680       1.07351  0.40000000000000E+11
     0.23680       1.08141  0.40000000000000E+11
     0.23680       1.08930  0.40000000000000E+11
     0.23680       1.09719  0.40000000000000E+11
     0.23680       1.10509  0.40000000000000E+11
     0.23680       1.11298  0.40000000000000E+11
     0.23680       1.12087  0.40000000000000E+11
     0.23680       1.12877  0.40000000000000E+11
     0.23680       1.13666  0.40000000000000E+11
     0.23680       1.14455  0.16289147150079E+03
     0.23680       1.15245  0.17317487731615E+03
     0.23680       1.16034  0.18528400201910E+03
     0.23680       1.16823  0.19996445566248E+03
     0.23680       1.17613  0.21809841905049E+03
     0.23680       1.18402  0.24069887479225E+03
     0.23680       1.19191  0.26887405516903E+03
     0.23680       1.19981  0.40000000000000E+11
     0.23680       1.20770  0.40000000000000E+11
     0.23680       1.21559  0.40000000000000E+11
     0.23680       1.22349  0.40000000000000E+11
     0.23680       1.23138  0.40000000000000E+11
     0.23680       1.23927  0.40000000000000E+11
     0.23680       1.24717  0.40000000000000E+11
     0.23680       1.25506  0.40000000000000E+11
     0.23680       1.26295  0.40000000000000E+11
     0.23680       1.27085  0.40000000000000E+11
     0.23680       1.27874  0.40000000000000E+11
     0.23680       1.28664  0.40000000000000E+11
     0.23680       1.29453  0.40000000000000E+11
     0.23680       1.30242  0.40000000000000E+11
     0.23680       1.31032  0.40000000000000E+11
     0.23680       1.31821  0.40000000000000E+11
     0.23680       1.32610  0.40000000000000E+11
     0.23680       1.33400  0.40000000000000E+11
     0.23680       1.34189  0.40000000000000E+11
     0.23680       1.34978  0.40000000000000E+11
     0.23680       1.35768  0.40000000000000E+11
     0.23680       1.36557  0.40000000000000E+11
     0.23680       1.37346  0.40000000000000E+11
     0.23680       1.38136  0.40000000000000E+11
     0.23680       1.38925  0.40000000000000E+11
     0.23680       1.39714  0.40000000000000E+11
     0.23680       1.40504  0.40000000000000E+11
     0.23680       1.41293  0.40000000000000E+11
     0.23680       1.42082  0.40000000000000E+11
     0.23680       1.42872  0.40000000000000E+11
     0.23680       1.43661  0.40000000000000E+11
     0.23680       1.44450  0.40000000000000E+11
     0.23680       1.45240  0.40000000000000E+11
     0.23680       1.46029  0.40000000000000E+11
     0.23680       1.46818  0.40000000000000E+11
     0.23680       1.47608  0.40000000000000E+11
     0.23680       1.48397  0.40000000000000E+11
     0.23680       1.49187  0.40000000000000E+11
     0.23680       1.49976  0.40000000000000E+11
     0.23680       1.50765  0.40000000000000E+11
     0.23680       1.51555  0.40000000000000E+11
     0.23680       1.52344  0.40000000000000E+11
     0.23680       1.53133  0.40000000000000E+11
     0.23680       1.53923  0.40000000000000E+11
     0.23680       1.54712  0.40000000000000E+11
     0.23680       1.55501  0.40000000000000E+11
     0.23680       1.56291  0.40000000000000E+11
     0.23680       1.57080  0.40000000000000E+11
     0.24470       0.00000  0.40000000000000E+11
     0.24470       0.00789  0.40000000000000E+11
     0.24470       0.01579  0.40000000000000E+11
     0.24470       0.02368  0.40000000000000E+11
     0.24470       0.03157  0.40000000000000E+11
     0.24470       0.03947  0.40000000000000E+11
     0.24470       0.04736  0.40000000000000E+11
     0.24470       0.05525  0.40000000000000E+11
     0.24470       0.06315  0.40000000000000E+11
     0.24470       0.07104  0.40000000000000E+11
     0.24470       0.07893  0.40000000000000E+11
     0.24470       0.08683  0.40000000000000E+11
     0.24470       0.09472  0.40000000000000E+11
     0.24470       0.10262  0.40000000000000E+11
     0.24470       0.11051  0.40000000000000E+11
     0.24470       0.11840  0.40000000000000E+11
     0.24470       0.12630  0.40000000000000E+11
     0.24470       0.13419  0.40000000000000E+11
     0.24470       0.14208  0.40000000000000E+11
     0.24470       0.14998  0.40000000000000E+11
     0.24470       0.15787  0.40000000000000E+11
     0.24470       0.16576  0.40000000000000E+11
     0.24470       0.17366  0.40000000000000E+11
     0.24470       0.18155  0.40000000000000E+11
     0.24470       0.18944  0.40000000000000E+11
     0.24470       0.19734  0.12647231295925E+03
     0.24470       0.20523  0.10672996524042E+03
     0.24470       0.21312  0.90535265727409E+02
     0.24470       0.22102  0.77268650633098E+02
     0.24470       0.22891  0.66403163075191E+02
     0.24470       0.23680  0.57498550424145E+02
     0.24470       0.24470  0.50191302963621E+02
     0.24470       0.25259  0.44183381980374E+02
     0.24470       0.26048  0.39231240457163E+02
     0.24470       0.26838  0.35135973835280E+02
     0.24470       0.27627  0.31734944098750E+02
     0.24470       0.28416  0.28894917029373E+02
     0.24470       0.29206  0.26506581130841E+02
     0.24470       0.29995  0.24480234861451E+02
     0.24470       0.30785  0.22742405641326E+02
     0.24470       0.31574  0.21233177416454E+02
     0.24470       0.32363  0.19904037457801E+02
     0.24470       0.33153  0.18716096054389E+02
     0.24470       0.33942  0.17638576337040E+02
     0.24470       0.34731  0.16647509405514E+02
     0.24470       0.35521  0.15724598162809E+02
     0.24470       0.36310  0.14856230202203E+02
     0.24470       0.37099  0.14032626771350E+02
     0.24470       0.37889  0.13247114415199E+02
     0.24470       0.38678  0.12495502544741E+02
     0.24470       0.39467  0.11775547666190E+02
     0.24470       0.40257  0.11086485596193E+02
     0.24470       0.41046  0.10428617013797E+02
     0.24470       0.41835  0.98029379084102E+01
     0.24470       0.42625  0.92108128857041E+01
     0.24470       0.43414  0.86536940703368E+01
     0.24470       0.44203  0.81328904612922E+01
     0.24470       0.44993  0.76493919800833E+01
     0.24470       0.45782  0.72037497932607E+01
     0.24470       0.46571  0.67960108492626E+01
     0.24470       0.47361  0.64257009892482E+01
     0.24470       0.48150  0.60918482365120E+01
     0.24470       0.48939  0.57930363238628E+01
     0.24470       0.49729  0.55274782189633E+01
     0.24470       0.50518  0.52931001464337E+01
     0.24470       0.51308  0.50876280539152E+01
     0.24470       0.52097  0.49086702810071E+01
     0.24470       0.52886  0.47537920686552E+01
     0.24470       0.53676  0.46205792777320E+01
     0.24470       0.54465  0.45066901411138E+01
     0.24470       0.55254  0.44098949996167E+01
     0.24470       0.56044  0.43281047695323E+01
     0.24470       0.56833  0.42593893936723E+01
     0.24470       0.57622  0.42019877917392E+01
     0.24470       0.58412  0.41543109073657E+01
     0.24470       0.59201  0.41149394028433E+01
     0.24470       0.59990  0.40826174251394E+01
     0.24470       0.60780  0.40562436955832E+01
     0.24470       0.61569  0.40348609882991E+01
     0.24470       0.62358  0.40176448785288E+01
     0.24470       0.63148  0.40038924738476E+01
     0.24470       0.63937  0.39930116962301E+01
     0.24470       0.64726  0.39845115644013E+01
     0.24470       0.65516  0.39779938349639E+01
     0.24470       0.66305  0.39731462969966E+01
     0.24470       0.67094  0.39697379771615E+01
     0.24470       0.67884  0.39676164997456E+01
     0.24470       0.68673  0.39667078578777E+01
     0.24470       0.69463  0.39670188883562E+01
     0.24470       0.70252  0.39686428039745E+01
     0.24470       0.71041  0.39717682257345E+01
     0.24470       0.71831  0.39766922755701E+01
     0.24470       0.72620  0.39838384418243E+01
     0.24470       0.73409  0.39937801189877E+01
     0.24470       0.74199  0.40072709548330E+01
     0.24470       0.74988  0.40252834166008E+01
     0.24470       0.75777  0.40490573168007E+01
     0.24470       0.76567  0.40801604194048E+01
     0.24470       0.77356  0.41205636746768E+01
     0.24470       0.78145  0.41727340926616E+01
     0.24470       0.78935  0.42397487334770E+01
     0.24470       0.79724  0.43254337144030E+01
     0.24470       0.80513  0.44345324173312E+01
     0.24470       0.81303  0.45729070714998E+01
     0.24470       0.82092  0.47477773360122E+01
     0.24470       0.82881  0.49679980191556E+01
     0.24470       0.83671  0.52443750331716E+01
     0.24470       0.84460  0.55900131575452E+01
     0.24470       0.85249  0.60206797680887E+01
     0.24470       0.86039  0.65551533221815E+01
     0.24470       0.86828  0.72155011175603E+01
     0.24470       0.87617  0.80271935617100E+01
     0.24470       0.88407  0.90189064757754E+01
     0.24470       0.89196  0.10221782185989E+02
     0.24470       0.89986  0.11667807436566E+02
     0.24470       0.90775  0.13386817132645E+02
     0.24470       0.91564  0.15401452470001E+02
     0.24470       0.92354  0.17719218544922E+02
     0.24470       0.93143  0.20320679823391E+02
     0.24470       0.93932  0.40000000000000E+11
     0.24470       0.94722  0.40000000000000E+11
     0.24470       0.95511  0.40000000000000E+11
     0.24470       0.96300  0.40000000000000E+11
     0.24470       0.97090  0.40000000000000E+11
     0.24470       0.97879  0.40000000000000E+11
     0.24470       0.98668  0.40000000000000E+11
     0.24470       0.99458  0.40000000000000E+11
     0.24470       1.00247  0.40000000000000E+11
     0.24470       1.01036  0.40000000000000E+11
     0.24470       1.01826  0.40000000000000E+11
     0.24470       1.02615  0.40000000000000E+11
     0.24470       1.03404  0.40000000000000E+11
     0.24470       1.04194  0.40000000000000E+11
     0.24470       1.04983  0.40000000000000E+11
     0.24470       1.05772  0.40000000000000E+11
     0.24470       1.06562  0.40000000000000E+11
     0.24470       1.07351  0.40000000000000E+11
     0.24470       1.08141  0.40000000000000E+11
     0.24470       1.08930  0.40000000000000E+11
     0.24470       1.09719  0.40000000000000E+11
     0.24470       1.10509  0.40000000000000E+11
     0.24470       1.11298  0.40000000000000E+11
     0.24470       1.12087  0.40000000000000E+11
     0.24470       1.12877  0.40000000000000E+11
     0.24470       1.13666  0.14676297350162E+03
     0.24470       1.14455  0.15676395477524E+03
     0.24470       1.15245  0.16857131511767E+03
     0.24470       1.16034  0.18285526356109E+03
     0.24470       1.16823  0.20041596125854E+03
     0.24470       1.17613  0.22218147921296E+03
     0.24470       1.18402  0.24918021075944E+03
     0.24470       1.19191  0.28248008289069E+03
     0.24470       1.19981  0.40000000000000E+11
     0.24470       1.20770  0.40000000000000E+11
     0.24470       1.21559  0.40000000000000E+11
     0.24470       1.22349  0.40000000000000E+11
     0.24470       1.23138  0.40000000000000E+11
     0.24470       1.23927  0.40000000000000E+11
     0.24470       1.24717  0.40000000000000E+11
     0.24470       1.25506  0.40000000000000E+11
     0.24470       1.26295  0.40000000000000E+11
     0.24470       1.27085  0.40000000000000E+11
     0.24470       1.27874  0.40000000000000E+11
     0.24470       1.28664  0.40000000000000E+11
     0.24470       1.29453  0.40000000000000E+11
     0.24470       1.30242  0.40000000000000E+11
     0.24470       1.31032  0.40000000000000E+11
     0.24470       1.31821  0.40000000000000E+11
     0.24470       1.32610  0.40000000000000E+11
     0.24470       1.33400  0.40000000000000E+11
     0.24470       1.34189  0.40000000000000E+11
     0.24470       1.34978  0.40000000000000E+11
     0.24470       1.35768  0.40000000000000E+11
     0.24470       1.36557  0.40000000000000E+11
     0.24470       1.37346  0.40000000000000E+11
     0.24470       1.38136  0.40000000000000E+11
     0.24470       1.38925  0.40000000000000E+11
     0.24470       1.39714  0.40000000000000E+11
     0.24470       1.40504  0.40000000000000E+11
     0.24470       1.41293  0.40000000000000E+11
     0.24470       1.42082  0.40000000000000E+11
     0.24470       1.42872  0.40000000000000E+11
     0.24470       1.43661  0.40000000000000E+11
     0.24470       1.44450  0.40000000000000E+11
     0.24470       1.45240  0.40000000000000E+11
     0.24470       1.46029  0.40000000000000E+11
     0.24470       1.46818  0.40000000000000E+11
     0.24470       1.47608  0.40000000000000E+11
     0.24470       1.48397  0.40000000000000E+11
     0.24470       1.49187  0.40000000000000E+11
     0.24470       1.49976  0.40000000000000E+11
     0.24470       1.50765  0.40000000000000E+11
     0.24470       1.51555  0.40000000000000E+11
     0.24470       1.52344  0.40000000000000E+11
     0.24470       1.53133  0.40000000000000E+11
     0.24470       1.53923  0.40000000000000E+11
     0.24470       1.54712  0.40000000000000E+11
     0.24470       1.55501  0.40000000000000E+11
     0.24470       1.56291  0.40000000000000E+11
     0.24470       1.57080  0.40000000000000E+11
     0.25259       0.00000  0.40000000000000E+11
     0.25259       0.00789  0.40000000000000E+11
     0.25259       0.01579  0.40000000000000E+11
     0.25259       0.02368  0.40000000000000E+11
     0.25259       0.03157  0.40000000000000E+11
     0.25259       0.03947  0.40000000000000E+11
     0.25259       0.04736  0.40000000000000E+11
     0.25259       0.05525  0.40000000000000E+11
     0.25259       0.06315  0.40000000000000E+11
     0.25259       0.07104  0.40000000000000E+11
     0.25259       0.07893  0.40000000000000E+11
     0.25259       0.08683  0.40000000000000E+11
     0.25259       0.09472  0.40000000000000E+11
     0.25259       0.10262  0.40000000000000E+11
     0.25259       0.11051  0.40000000000000E+11
     0.25259       0.11840  0.40000000000000E+11
     0.25259       0.12630  0.40000000000000E+11
     0.25259       0.13419  0.40000000000000E+11
     0.25259       0.14208  0.40000000000000E+11
     0.25259       0.14998  0.40000000000000E+11
     0.25259       0.15787  0.40000000000000E+11
     0.25259       0.16576  0.40000000000000E+11
     0.25259       0.17366  0.40000000000000E+11
     0.25259       0.18155  0.40000000000000E+11
     0.25259       0.18944  0.12591325750334E+03
     0.25259       0.19734  0.10631235263318E+03
     0.25259       0.20523  0.90222402006165E+02
     0.25259       0.21312  0.77034540269148E+02
     0.25259       0.22102  0.66228693819829E+02
     0.25259       0.22891  0.57369202548373E+02
     0.25259       0.23680  0.50095772892879E+02
     0.25259       0.24470  0.44112729184608E+02
     0.25259       0.25259  0.39178319252024E+02
     0.25259       0.26048  0.35095016317718E+02
     0.25259       0.26838  0.31701228795774E+02
     0.25259       0.27627  0.28864498908638E+02
     0.25259       0.28416  0.26476079713504E+02
     0.25259       0.29206  0.24446684520377E+02
     0.25259       0.29995  0.22703170953783E+02
     0.25259       0.30785  0.21185930761497E+02
     0.25259       0.31574  0.19846788946834E+02
     0.25259       0.32363  0.18647259530982E+02
     0.25259       0.33153  0.17557051062400E+02
     0.25259       0.33942  0.16552756026247E+02
     0.25259       0.34731  0.15616689860669E+02
     0.25259       0.35521  0.14735865109781E+02
     0.25259       0.36310  0.13901094795408E+02
     0.25259       0.37099  0.13106219206139E+02
     0.25259       0.37889  0.12347446141396E+02
     0.25259       0.38678  0.11622790264653E+02
     0.25259       0.39467  0.10931595345450E+02
     0.25259       0.40257  0.10274124663837E+02
     0.25259       0.41046  0.96512089269452E+01
     0.25259       0.41835  0.90639460274737E+01
     0.25259       0.42625  0.85134511556019E+01
     0.25259       0.43414  0.80006580597131E+01
     0.25259       0.44203  0.75261723673986E+01
     0.25259       0.44993  0.70901762588095E+01
     0.25259       0.45782  0.66923812425327E+01
     0.25259       0.46571  0.63320231741243E+01
     0.25259       0.47361  0.60078916333653E+01
     0.25259       0.48150  0.57183846881329E+01
     0.25259       0.48939  0.54615799784633E+01
     0.25259       0.49729  0.52353138008686E+01
     0.25259       0.50518  0.50372611971186E+01
     0.25259       0.51308  0.48650116682399E+01
     0.25259       0.52097  0.47161367954775E+01
     0.25259       0.52886  0.45882475740132E+01
     0.25259       0.53676  0.44790405432841E+01
     0.25259       0.54465  0.43863327838185E+01
     0.25259       0.55254  0.43080865457796E+01
     0.25259       0.56044  0.42424247101736E+01
     0.25259       0.56833  0.41876385067024E+01
     0.25259       0.57622  0.41421889736773E+01
     0.25259       0.58412  0.41047035936804E+01
     0.25259       0.59201  0.40739694153570E+01
     0.25259       0.59990  0.40489238100902E+01
     0.25259       0.60780  0.40286438372018E+01
     0.25259       0.61569  0.40123350200503E+01
     0.25259       0.62358  0.39993201791920E+01
     0.25259       0.63148  0.39890288340375E+01
     0.25259       0.63937  0.39809875742468E+01
     0.25259       0.64726  0.39748117172514E+01
     0.25259       0.65516  0.39701985082279E+01
     0.25259       0.66305  0.39669220824581E+01
     0.25259       0.67094  0.39648303960724E+01
     0.25259       0.67884  0.39638443387548E+01
     0.25259       0.68673  0.39639592707643E+01
     0.25259       0.69463  0.39652492768847E+01
     0.25259       0.70252  0.39678745027962E+01
     0.25259       0.71041  0.39720920367784E+01
     0.25259       0.71831  0.39782709241844E+01
     0.25259       0.72620  0.39869120570476E+01
     0.25259       0.73409  0.39986738699754E+01
     0.25259       0.74199  0.40144049996182E+01
     0.25259       0.74988  0.40351853310465E+01
     0.25259       0.75777  0.40623771609565E+01
     0.25259       0.76567  0.40976885514881E+01
     0.25259       0.77356  0.41432513195830E+01
     0.25259       0.78145  0.42017164838525E+01
     0.25259       0.78935  0.42763703341903E+01
     0.25259       0.79724  0.43712745302079E+01
     0.25259       0.80513  0.44914336595945E+01
     0.25259       0.81303  0.46429933152493E+01
     0.25259       0.82092  0.48334706973501E+01
     0.25259       0.82881  0.50720175809486E+01
     0.25259       0.83671  0.53697115639826E+01
     0.25259       0.84460  0.57398648762786E+01
     0.25259       0.85249  0.61983293301586E+01
     0.25259       0.86039  0.67637593437397E+01
     0.25259       0.86828  0.74577698595713E+01
     0.25259       0.87617  0.83048892765894E+01
     0.25259       0.88407  0.93321557060345E+01
     0.25259       0.89196  0.10568134929239E+02
     0.25259       0.89986  0.12041049912056E+02
     0.25259       0.90775  0.13775611110092E+02
     0.25259       0.91564  0.15788046028363E+02
     0.25259       0.92354  0.18078797982471E+02
     0.25259       0.93143  0.20622504234733E+02
     0.25259       0.93932  0.40000000000000E+11
     0.25259       0.94722  0.40000000000000E+11
     0.25259       0.95511  0.40000000000000E+11
     0.25259       0.96300  0.40000000000000E+11
     0.25259       0.97090  0.40000000000000E+11
     0.25259       0.97879  0.40000000000000E+11
     0.25259       0.98668  0.40000000000000E+11
     0.25259       0.99458  0.40000000000000E+11
     0.25259       1.00247  0.40000000000000E+11
     0.25259       1.01036  0.40000000000000E+11
     0.25259       1.01826  0.40000000000000E+11
     0.25259       1.02615  0.40000000000000E+11
     0.25259       1.03404  0.40000000000000E+11
     0.25259       1.04194  0.40000000000000E+11
     0.25259       1.04983  0.40000000000000E+11
     0.25259       1.05772  0.40000000000000E+11
     0.25259       1.06562  0.40000000000000E+11
     0.25259       1.07351  0.40000000000000E+11
     0.25259       1.08141  0.40000000000000E+11
     0.25259       1.08930  0.40000000000000E+11
     0.25259       1.09719  0.40000000000000E+11
     0.25259       1.10509  0.40000000000000E+11
     0.25259       1.11298  0.40000000000000E+11
     0.25259       1.12087  0.40000000000000E+11
     0.25259       1.12877  0.13200367379779E+03
     0.25259       1.13666  0.14164715003337E+03
     0.25259       1.14455  0.15307007799568E+03
     0.25259       1.15245  0.16687625509743E+03
     0.25259       1.16034  0.18379175421088E+03
     0.25259       1.16823  0.20466551128988E+03
     0.25259       1.17613  0.23044810906384E+03
     0.25259       1.18402  0.26214135808171E+03
     0.25259       1.19191  0.40000000000000E+11
     0.25259       1.19981  0.40000000000000E+11
     0.25259       1.20770  0.40000000000000E+11
     0.25259       1.21559  0.40000000000000E+11
     0.25259       1.22349  0.40000000000000E+11
     0.25259       1.23138  0.40000000000000E+11
     0.25259       1.23927  0.40000000000000E+11
     0.25259       1.24717  0.40000000000000E+11
     0.25259       1.25506  0.40000000000000E+11
     0.25259       1.26295  0.40000000000000E+11
     0.25259       1.27085  0.40000000000000E+11
     0.25259       1.27874  0.40000000000000E+11
     0.25259       1.28664  0.40000000000000E+11
     0.25259       1.29453  0.40000000000000E+11
     0.25259       1.30242  0.40000000000000E+11
     0.25259       1.31032  0.40000000000000E+11
     0.25259       1.31821  0.40000000000000E+11
     0.25259       1.32610  0.40000000000000E+11
     0.25259       1.33400  0.40000000000000E+11
     0.25259       1.34189  0.40000000000000E+11
     0.25259       1.34978  0.40000000000000E+11
     0.25259       1.35768  0.40000000000000E+11
     0.25259       1.36557  0.40000000000000E+11
     0.25259       1.37346  0.40000000000000E+11
     0.25259       1.38136  0.40000000000000E+11
     0.25259       1.38925  0.40000000000000E+11
     0.25259       1.39714  0.40000000000000E+11
     0.25259       1.40504  0.40000000000000E+11
     0.25259       1.41293  0.40000000000000E+11
     0.25259       1.42082  0.40000000000000E+11
     0.25259       1.42872  0.40000000000000E+11
     0.25259       1.43661  0.40000000000000E+11
     0.25259       1.44450  0.40000000000000E+11
     0.25259       1.45240  0.40000000000000E+11
     0.25259       1.46029  0.40000000000000E+11
     0.25259       1.46818  0.40000000000000E+11
     0.25259       1.47608  0.40000000000000E+11
     0.25259       1.48397  0.40000000000000E+11
     0.25259       1.49187  0.40000000000000E+11
     0.25259       1.49976  0.40000000000000E+11
     0.25259       1.50765  0.40000000000000E+11
     0.25259       1.51555  0.40000000000000E+11
     0.25259       1.52344  0.40000000000000E+11
     0.25259       1.53133  0.40000000000000E+11
     0.25259       1.53923  0.40000000000000E+11
     0.25259       1.54712  0.40000000000000E+11
     0.25259       1.55501  0.40000000000000E+11
     0.25259       1.56291  0.40000000000000E+11
     0.25259       1.57080  0.40000000000000E+11
     0.26048       0.00000  0.40000000000000E+11
     0.26048       0.00789  0.40000000000000E+11
     0.26048       0.01579  0.40000000000000E+11
     0.26048       0.02368  0.40000000000000E+11
     0.26048       0.03157  0.40000000000000E+11
     0.26048       0.03947  0.40000000000000E+11
     0.26048       0.04736  0.40000000000000E+11
     0.26048       0.05525  0.40000000000000E+11
     0.26048       0.06315  0.40000000000000E+11
     0.26048       0.07104  0.40000000000000E+11
     0.26048       0.07893  0.40000000000000E+11
     0.26048       0.08683  0.40000000000000E+11
     0.26048       0.09472  0.40000000000000E+11
     0.26048       0.10262  0.40000000000000E+11
     0.26048       0.11051  0.40000000000000E+11
     0.26048       0.11840  0.40000000000000E+11
     0.26048       0.12630  0.40000000000000E+11
     0.26048       0.13419  0.40000000000000E+11
     0.26048       0.14208  0.40000000000000E+11
     0.26048       0.14998  0.40000000000000E+11
     0.26048       0.15787  0.40000000000000E+11
     0.26048       0.16576  0.40000000000000E+11
     0.26048       0.17366  0.40000000000000E+11
     0.26048       0.18155  0.12522776622670E+03
     0.26048       0.18944  0.10579094418666E+03
     0.26048       0.19734  0.89823251546333E+02
     0.26048       0.20523  0.76728148998054E+02
     0.26048       0.21312  0.65993460924232E+02
     0.26048       0.22102  0.57188749142513E+02
     0.26048       0.22891  0.49957335614459E+02
     0.26048       0.23680  0.44006178306607E+02
     0.26048       0.24470  0.39095522774500E+02
     0.26048       0.25259  0.35029387485164E+02
     0.26048       0.26048  0.31647372525459E+02
     0.26048       0.26838  0.28817921671824E+02
     0.26048       0.27627  0.26432954687583E+02
     0.26048       0.28416  0.24403675545876E+02
     0.26048       0.29206  0.22657320308523E+02
     0.26048       0.29995  0.21134611308750E+02
     0.26048       0.30785  0.19787714108319E+02
     0.26048       0.31574  0.18578537226318E+02
     0.26048       0.32363  0.17477262082527E+02
     0.26048       0.33153  0.16461034582180E+02
     0.26048       0.33942  0.15512784956323E+02
     0.26048       0.34731  0.14620165832366E+02
     0.26048       0.35521  0.13774609706253E+02
     0.26048       0.36310  0.12970508280039E+02
     0.26048       0.37099  0.12204511499033E+02
     0.26048       0.37889  0.11474937876726E+02
     0.26048       0.38678  0.10781283121978E+02
     0.26048       0.39467  0.10123812707218E+02
     0.26048       0.40257  0.95032256402983E+01
     0.26048       0.41046  0.89203800318889E+01
     0.26048       0.41835  0.83760745183578E+01
     0.26048       0.42625  0.78708820226414E+01
     0.26048       0.43414  0.74050332115990E+01
     0.26048       0.44203  0.69783464810686E+01
     0.26048       0.44993  0.65901999129071E+01
     0.26048       0.45782  0.62395390553981E+01
     0.26048       0.46571  0.59249131201103E+01
     0.26048       0.47361  0.56445315806376E+01
     0.26048       0.48150  0.53963332841200E+01
     0.26048       0.48939  0.51780609489837E+01
     0.26048       0.49729  0.49873351263455E+01
     0.26048       0.50518  0.48217231252633E+01
     0.26048       0.51308  0.46787998448681E+01
     0.26048       0.52097  0.45561987718779E+01
     0.26048       0.52886  0.44516525004672E+01
     0.26048       0.53676  0.43630229753081E+01
     0.26048       0.54465  0.42883222495416E+01
     0.26048       0.55254  0.42257249148135E+01
     0.26048       0.56044  0.41735735409051E+01
     0.26048       0.56833  0.41303785024746E+01
     0.26048       0.57622  0.40948135122049E+01
     0.26048       0.58412  0.40657080597040E+01
     0.26048       0.59201  0.40420378029705E+01
     0.26048       0.59990  0.40229137959788E+01
     0.26048       0.60780  0.40075712772441E+01
     0.26048       0.61569  0.39953585998984E+01
     0.26048       0.62358  0.39857267595140E+01
     0.26048       0.63148  0.39782198742142E+01
     0.26048       0.63937  0.39724668931149E+01
     0.26048       0.64726  0.39681747531798E+01
     0.26048       0.65516  0.39651231699616E+01
     0.26048       0.66305  0.39631612331128E+01
     0.26048       0.67094  0.39622059819026E+01
     0.26048       0.67884  0.39622431586087E+01
     0.26048       0.68673  0.39633303785317E+01
     0.26048       0.69463  0.39656030150498E+01
     0.26048       0.70252  0.39692831778367E+01
     0.26048       0.71041  0.39746922639495E+01
     0.26048       0.71831  0.39822676872120E+01
     0.26048       0.72620  0.39925845437972E+01
     0.26048       0.73409  0.40063831535803E+01
     0.26048       0.74199  0.40246036295416E+01
     0.26048       0.74988  0.40484288715002E+01
     0.26048       0.75777  0.40793376530574E+01
     0.26048       0.76567  0.41191697639460E+01
     0.26048       0.77356  0.41702054676276E+01
     0.26048       0.78145  0.42352618059381E+01
     0.26048       0.78935  0.43178084776521E+01
     0.26048       0.79724  0.44221060525167E+01
     0.26048       0.80513  0.45533690247598E+01
     0.26048       0.81303  0.47179554575530E+01
     0.26048       0.82092  0.49235834176353E+01
     0.26048       0.82881  0.51795715993008E+01
     0.26048       0.83671  0.54970968462534E+01
     0.26048       0.84460  0.58894538009415E+01
     0.26048       0.85249  0.63722904351248E+01
     0.26048       0.86039  0.69637761943872E+01
     0.26048       0.86828  0.76846350923615E+01
     0.26048       0.87617  0.85579424570739E+01
     0.26048       0.88407  0.96085399268778E+01
     0.26048       0.89196  0.10861869522002E+02
     0.26048       0.89986  0.12341969773048E+02
     0.26048       0.90775  0.14068330242153E+02
     0.26048       0.91564  0.16051298189986E+02
     0.26048       0.92354  0.18285834243024E+02
     0.26048       0.93143  0.20743725071325E+02
     0.26048       0.93932  0.40000000000000E+11
     0.26048       0.94722  0.40000000000000E+11
     0.26048       0.95511  0.40000000000000E+11
     0.26048       0.96300  0.40000000000000E+11
     0.26048       0.97090  0.40000000000000E+11
     0.26048       0.97879  0.40000000000000E+11
     0.26048       0.98668  0.40000000000000E+11
     0.26048       0.99458  0.40000000000000E+11
     0.26048       1.00247  0.40000000000000E+11
     0.26048       1.01036  0.40000000000000E+11
     0.26048       1.01826  0.40000000000000E+11
     0.26048       1.02615  0.40000000000000E+11
     0.26048       1.03404  0.40000000000000E+11
     0.26048       1.04194  0.40000000000000E+11
     0.26048       1.04983  0.40000000000000E+11
     0.26048       1.05772  0.40000000000000E+11
     0.26048       1.06562  0.40000000000000E+11
     0.26048       1.07351  0.40000000000000E+11
     0.26048       1.08141  0.40000000000000E+11
     0.26048       1.08930  0.40000000000000E+11
     0.26048       1.09719  0.40000000000000E+11
     0.26048       1.10509  0.40000000000000E+11
     0.26048       1.11298  0.40000000000000E+11
     0.26048       1.12087  0.11854191996829E+03
     0.26048       1.12877  0.12777227568229E+03
     0.26048       1.13666  0.13874612372387E+03
     0.26048       1.14455  0.15200913095079E+03
     0.26048       1.15245  0.16822084953832E+03
     0.26048       1.16034  0.18815704256755E+03
     0.26048       1.16823  0.21269341804837E+03
     0.26048       1.17613  0.24276360723221E+03
     0.26048       1.18402  0.40000000000000E+11
     0.26048       1.19191  0.40000000000000E+11
     0.26048       1.19981  0.40000000000000E+11
     0.26048       1.20770  0.40000000000000E+11
     0.26048       1.21559  0.40000000000000E+11
     0.26048       1.22349  0.40000000000000E+11
     0.26048       1.23138  0.40000000000000E+11
     0.26048       1.23927  0.40000000000000E+11
     0.26048       1.24717  0.40000000000000E+11
     0.26048       1.25506  0.40000000000000E+11
     0.26048       1.26295  0.40000000000000E+11
     0.26048       1.27085  0.40000000000000E+11
     0.26048       1.27874  0.40000000000000E+11
     0.26048       1.28664  0.40000000000000E+11
     0.26048       1.29453  0.40000000000000E+11
     0.26048       1.30242  0.40000000000000E+11
     0.26048       1.31032  0.40000000000000E+11
     0.26048       1.31821  0.40000000000000E+11
     0.26048       1.32610  0.40000000000000E+11
     0.26048       1.33400  0.40000000000000E+11
     0.26048       1.34189  0.40000000000000E+11
     0.26048       1.34978  0.40000000000000E+11
     0.26048       1.35768  0.40000000000000E+11
     0.26048       1.36557  0.40000000000000E+11
     0.26048       1.37346  0.40000000000000E+11
     0.26048       1.38136  0.40000000000000E+11
     0.26048       1.38925  0.40000000000000E+11
     0.26048       1.39714  0.40000000000000E+11
     0.26048       1.40504  0.40000000000000E+11
     0.26048       1.41293  0.40000000000000E+11
     0.26048       1.42082  0.40000000000000E+11
     0.26048       1.42872  0.40000000000000E+11
     0.26048       1.43661  0.40000000000000E+11
     0.26048       1.44450  0.40000000000000E+11
     0.26048       1.45240  0.40000000000000E+11
     0.26048       1.46029  0.40000000000000E+11
     0.26048       1.46818  0.40000000000000E+11
     0.26048       1.47608  0.40000000000000E+11
     0.26048       1.48397  0.40000000000000E+11
     0.26048       1.49187  0.40000000000000E+11
     0.26048       1.49976  0.40000000000000E+11
     0.26048       1.50765  0.40000000000000E+11
     0.26048       1.51555  0.40000000000000E+11
     0.26048       1.52344  0.40000000000000E+11
     0.26048       1.53133  0.40000000000000E+11
     0.26048       1.53923  0.40000000000000E+11
     0.26048       1.54712  0.40000000000000E+11
     0.26048       1.55501  0.40000000000000E+11
     0.26048       1.56291  0.40000000000000E+11
     0.26048       1.57080  0.40000000000000E+11
     0.26838       0.00000  0.40000000000000E+11
     0.26838       0.00789  0.40000000000000E+11
     0.26838       0.01579  0.40000000000000E+11
     0.26838       0.02368  0.40000000000000E+11
     0.26838       0.03157  0.40000000000000E+11
     0.26838       0.03947  0.40000000000000E+11
     0.26838       0.04736  0.40000000000000E+11
     0.26838       0.05525  0.40000000000000E+11
     0.26838       0.06315  0.40000000000000E+11
     0.26838       0.07104  0.40000000000000E+11
     0.26838       0.07893  0.40000000000000E+11
     0.26838       0.08683  0.40000000000000E+11
     0.26838       0.09472  0.40000000000000E+11
     0.26838       0.10262  0.40000000000000E+11
     0.26838       0.11051  0.40000000000000E+11
     0.26838       0.11840  0.40000000000000E+11
     0.26838       0.12630  0.40000000000000E+11
     0.26838       0.13419  0.40000000000000E+11
     0.26838       0.14208  0.40000000000000E+11
     0.26838       0.14998  0.40000000000000E+11
     0.26838       0.15787  0.40000000000000E+11
     0.26838       0.16576  0.40000000000000E+11
     0.26838       0.17366  0.12441540337783E+03
     0.26838       0.18155  0.10516560700868E+03
     0.26838       0.18944  0.89337805021452E+02
     0.26838       0.19734  0.76349507158632E+02
     0.26838       0.20523  0.65697512426268E+02
     0.26838       0.21312  0.56957269314781E+02
     0.26838       0.22102  0.49776130203523E+02
     0.26838       0.22891  0.43863959823870E+02
     0.26838       0.23680  0.38983200058650E+02
     0.26838       0.24470  0.34939575809069E+02
     0.26838       0.25259  0.31574018944916E+02
     0.26838       0.26048  0.28755997354062E+02
     0.26838       0.26838  0.26378199674541E+02
     0.26838       0.27627  0.24352397898103E+02
     0.26838       0.28416  0.22606256211627E+02
     0.26838       0.29206  0.21080849977205E+02
     0.26838       0.29995  0.19728684671919E+02
     0.26838       0.30785  0.18512046884881E+02
     0.26838       0.31574  0.17401567768577E+02
     0.26838       0.32363  0.16374925876539E+02
     0.26838       0.33153  0.15415655219565E+02
     0.26838       0.33942  0.14512051791195E+02
     0.26838       0.34731  0.13656186429075E+02
     0.26838       0.35521  0.12843035108783E+02
     0.26838       0.36310  0.12069733191167E+02
     0.26838       0.37099  0.11334952220861E+02
     0.26838       0.37889  0.10638390485414E+02
     0.26838       0.38678  0.99803640059173E+01
     0.26838       0.39467  0.93614834658350E+01
     0.26838       0.40257  0.87824039818235E+01
     0.26838       0.41046  0.82436371909670E+01
     0.26838       0.41835  0.77454176027447E+01
     0.26838       0.42625  0.72876167843784E+01
     0.26838       0.43414  0.68696995396200E+01
     0.26838       0.44203  0.64907160534638E+01
     0.26838       0.44993  0.61493234463671E+01
     0.26838       0.45782  0.58438297303626E+01
     0.26838       0.46571  0.55722530654356E+01
     0.26838       0.47361  0.53323895844494E+01
     0.26838       0.48150  0.51218838508480E+01
     0.26838       0.48939  0.49382971085059E+01
     0.26838       0.49729  0.47791697185875E+01
     0.26838       0.50518  0.46420754060881E+01
     0.26838       0.51308  0.45246660461252E+01
     0.26838       0.52097  0.44247066379017E+01
     0.26838       0.52886  0.43401008138257E+01
     0.26838       0.53676  0.42689077154413E+01
     0.26838       0.54465  0.42093513602816E+01
     0.26838       0.55254  0.41598237592112E+01
     0.26838       0.56044  0.41188830603056E+01
     0.26838       0.56833  0.40852479289936E+01
     0.26838       0.57622  0.40577892562768E+01
     0.26838       0.58412  0.40355201424777E+01
     0.26838       0.59201  0.40175849519262E+01
     0.26838       0.59990  0.40032480874381E+01
     0.26838       0.60780  0.39918830008219E+01
     0.26838       0.61569  0.39829618417011E+01
     0.26838       0.62358  0.39760460538450E+01
     0.26838       0.63148  0.39707781562375E+01
     0.26838       0.63937  0.39668748945910E+01
     0.26838       0.64726  0.39641219166414E+01
     0.26838       0.65516  0.39623701099798E+01
     0.26838       0.66305  0.39615337431794E+01
     0.26838       0.67094  0.39615905687187E+01
     0.26838       0.67884  0.39625840793052E+01
     0.26838       0.68673  0.39646281578612E+01
     0.26838       0.69463  0.39679144262917E+01
     0.26838       0.70252  0.39727226804329E+01
     0.26838       0.71041  0.39794348998215E+01
     0.26838       0.71831  0.39885534428900E+01
     0.26838       0.72620  0.40007241825957E+01
     0.26838       0.73409  0.40167655054789E+01
     0.26838       0.74199  0.40377042886817E+01
     0.26838       0.74988  0.40648201822041E+01
     0.26838       0.75777  0.40996997513693E+01
     0.26838       0.76567  0.41443022644637E+01
     0.26838       0.77356  0.42010391200859E+01
     0.26838       0.78145  0.42728690597076E+01
     0.26838       0.78935  0.43634113418960E+01
     0.26838       0.79724  0.44770788699243E+01
     0.26838       0.80513  0.46192327190392E+01
     0.26838       0.81303  0.47963583886984E+01
     0.26838       0.82092  0.50162620982062E+01
     0.26838       0.82881  0.52882821142279E+01
     0.26838       0.83671  0.56235048490742E+01
     0.26838       0.84460  0.60349675177130E+01
     0.26838       0.85249  0.65378175234270E+01
     0.26838       0.86039  0.71493823733661E+01
     0.26838       0.86828  0.78890818078619E+01
     0.26838       0.87617  0.87780855117952E+01
     0.26838       0.88407  0.98385862834198E+01
     0.26838       0.89196  0.11092524026257E+02
     0.26838       0.89986  0.12559570471905E+02
     0.26838       0.90775  0.14254188246337E+02
     0.26838       0.91564  0.16181646129927E+02
     0.26838       0.92354  0.18333060189929E+02
     0.26838       0.93143  0.20679910773156E+02
     0.26838       0.93932  0.40000000000000E+11
     0.26838       0.94722  0.40000000000000E+11
     0.26838       0.95511  0.40000000000000E+11
     0.26838       0.96300  0.40000000000000E+11
     0.26838       0.97090  0.40000000000000E+11
     0.26838       0.97879  0.40000000000000E+11
     0.26838       0.98668  0.40000000000000E+11
     0.26838       0.99458  0.40000000000000E+11
     0.26838       1.00247  0.40000000000000E+11
     0.26838       1.01036  0.40000000000000E+11
     0.26838       1.01826  0.40000000000000E+11
     0.26838       1.02615  0.40000000000000E+11
     0.26838       1.03404  0.40000000000000E+11
     0.26838       1.04194  0.40000000000000E+11
     0.26838       1.04983  0.40000000000000E+11
     0.26838       1.05772  0.40000000000000E+11
     0.26838       1.06562  0.40000000000000E+11
     0.26838       1.07351  0.40000000000000E+11
     0.26838       1.08141  0.40000000000000E+11
     0.26838       1.08930  0.40000000000000E+11
     0.26838       1.09719  0.40000000000000E+11
     0.26838       1.10509  0.98816336005772E+02
     0.26838       1.11298  0.10630087115973E+03
     0.26838       1.12087  0.11507976868743E+03
     0.26838       1.12877  0.12555665296205E+03
     0.26838       1.13666  0.13822649607778E+03
     0.26838       1.14455  0.15368935798527E+03
     0.26838       1.15245  0.17265373648832E+03
     0.26838       1.16034  0.19592400470113E+03
     0.26838       1.16823  0.22436499740023E+03
     0.26838       1.17613  0.40000000000000E+11
     0.26838       1.18402  0.40000000000000E+11
     0.26838       1.19191  0.40000000000000E+11
     0.26838       1.19981  0.40000000000000E+11
     0.26838       1.20770  0.40000000000000E+11
     0.26838       1.21559  0.40000000000000E+11
     0.26838       1.22349  0.40000000000000E+11
     0.26838       1.23138  0.40000000000000E+11
     0.26838       1.23927  0.40000000000000E+11
     0.26838       1.24717  0.40000000000000E+11
     0.26838       1.25506  0.40000000000000E+11
     0.26838       1.26295  0.40000000000000E+11
     0.26838       1.27085  0.40000000000000E+11
     0.26838       1.27874  0.40000000000000E+11
     0.26838       1.28664  0.40000000000000E+11
     0.26838       1.29453  0.40000000000000E+11
     0.26838       1.30242  0.40000000000000E+11
     0.26838       1.31032  0.40000000000000E+11
     0.26838       1.31821  0.40000000000000E+11
     0.26838       1.32610  0.40000000000000E+11
     0.26838       1.33400  0.40000000000000E+11
     0.26838       1.34189  0.40000000000000E+11
     0.26838       1.34978  0.40000000000000E+11
     0.26838       1.35768  0.40000000000000E+11
     0.26838       1.36557  0.40000000000000E+11
     0.26838       1.37346  0.40000000000000E+11
     0.26838       1.38136  0.40000000000000E+11
     0.26838       1.38925  0.40000000000000E+11
     0.26838       1.39714  0.40000000000000E+11
     0.26838       1.40504  0.40000000000000E+11
     0.26838       1.41293  0.40000000000000E+11
     0.26838       1.42082  0.40000000000000E+11
     0.26838       1.42872  0.40000000000000E+11
     0.26838       1.43661  0.40000000000000E+11
     0.26838       1.44450  0.40000000000000E+11
     0.26838       1.45240  0.40000000000000E+11
     0.26838       1.46029  0.40000000000000E+11
     0.26838       1.46818  0.40000000000000E+11
     0.26838       1.47608  0.40000000000000E+11
     0.26838       1.48397  0.40000000000000E+11
     0.26838       1.49187  0.40000000000000E+11
     0.26838       1.49976  0.40000000000000E+11
     0.26838       1.50765  0.40000000000000E+11
     0.26838       1.51555  0.40000000000000E+11
     0.26838       1.52344  0.40000000000000E+11
     0.26838       1.53133  0.40000000000000E+11
     0.26838       1.53923  0.40000000000000E+11
     0.26838       1.54712  0.40000000000000E+11
     0.26838       1.55501  0.40000000000000E+11
     0.26838       1.56291  0.40000000000000E+11
     0.26838       1.57080  0.40000000000000E+11
     0.27627       0.00000  0.40000000000000E+11
     0.27627       0.00789  0.40000000000000E+11
     0.27627       0.01579  0.40000000000000E+11
     0.27627       0.02368  0.40000000000000E+11
     0.27627       0.03157  0.40000000000000E+11
     0.27627       0.03947  0.40000000000000E+11
     0.27627       0.04736  0.40000000000000E+11
     0.27627       0.05525  0.40000000000000E+11
     0.27627       0.06315  0.40000000000000E+11
     0.27627       0.07104  0.40000000000000E+11
     0.27627       0.07893  0.40000000000000E+11
     0.27627       0.08683  0.40000000000000E+11
     0.27627       0.09472  0.40000000000000E+11
     0.27627       0.10262  0.40000000000000E+11
     0.27627       0.11051  0.40000000000000E+11
     0.27627       0.11840  0.40000000000000E+11
     0.27627       0.12630  0.40000000000000E+11
     0.27627       0.13419  0.40000000000000E+11
     0.27627       0.14208  0.40000000000000E+11
     0.27627       0.14998  0.40000000000000E+11
     0.27627       0.15787  0.40000000000000E+11
     0.27627       0.16576  0.12347555864258E+03
     0.27627       0.17366  0.10443607095769E+03
     0.27627       0.18155  0.88765921857331E+02
     0.27627       0.18944  0.75898497003887E+02
     0.27627       0.19734  0.65340717544390E+02
     0.27627       0.20523  0.56674626937923E+02
     0.27627       0.21312  0.49552044765924E+02
     0.27627       0.22102  0.43686022163807E+02
     0.27627       0.22891  0.38841393291433E+02
     0.27627       0.23680  0.34825744178956E+02
     0.27627       0.24470  0.31481472091577E+02
     0.27627       0.25259  0.28679187262985E+02
     0.27627       0.26048  0.26312447859859E+02
     0.27627       0.26838  0.24293671945454E+02
     0.27627       0.27627  0.22551003015795E+02
     0.27627       0.28416  0.21025892437564E+02
     0.27627       0.29206  0.19671182906721E+02
     0.27627       0.29995  0.18449516988710E+02
     0.27627       0.30785  0.17331943032026E+02
     0.27627       0.31574  0.16296639192885E+02
     0.27627       0.32363  0.15327718722850E+02
     0.27627       0.33153  0.14414111457964E+02
     0.27627       0.33942  0.13548535192025E+02
     0.27627       0.34731  0.12726576635963E+02
     0.27627       0.35521  0.11945897857782E+02
     0.27627       0.36310  0.11205574890880E+02
     0.27627       0.37099  0.10505565039492E+02
     0.27627       0.37889  0.98462914920760E+01
     0.27627       0.38678  0.92283295642503E+01
     0.27627       0.39467  0.86521780241088E+01
     0.27627       0.40257  0.81181003690069E+01
     0.27627       0.41046  0.76260232911866E+01
     0.27627       0.41835  0.71754818659066E+01
     0.27627       0.42625  0.67656027002889E+01
     0.27627       0.43414  0.63951173235705E+01
     0.27627       0.44203  0.60623986808540E+01
     0.27627       0.44993  0.57655139970619E+01
     0.27627       0.45782  0.55022877412463E+01
     0.27627       0.46571  0.52703690716246E+01
     0.27627       0.47361  0.50672989981603E+01
     0.27627       0.48150  0.48905735048396E+01
     0.27627       0.48939  0.47376999341750E+01
     0.27627       0.49729  0.46062449558904E+01
     0.27627       0.50518  0.44938733437616E+01
     0.27627       0.51308  0.43983775216429E+01
     0.27627       0.52097  0.43176983931873E+01
     0.27627       0.52886  0.42499383444049E+01
     0.27627       0.53676  0.41933675246991E+01
     0.27627       0.54465  0.41464245995468E+01
     0.27627       0.55254  0.41077131583222E+01
     0.27627       0.56044  0.40759948840556E+01
     0.27627       0.56833  0.40501804742882E+01
     0.27627       0.57622  0.40293191645884E+01
     0.27627       0.58412  0.40125875644954E+01
     0.27627       0.59201  0.39992783805806E+01
     0.27627       0.59990  0.39887894799673E+01
     0.27627       0.60780  0.39806136438987E+01
     0.27627       0.61569  0.39743292763818E+01
     0.27627       0.62358  0.39695922676634E+01
     0.27627       0.63148  0.39661291654547E+01
     0.27627       0.63937  0.39637317771159E+01
     0.27627       0.64726  0.39622533120378E+01
     0.27627       0.65516  0.39616061739295E+01
     0.27627       0.66305  0.39617615266750E+01
     0.27627       0.67094  0.39627507842608E+01
     0.27627       0.67884  0.39646692148353E+01
     0.27627       0.68673  0.39676819015538E+01
     0.27627       0.69463  0.39720323691027E+01
     0.27627       0.70252  0.39780542656954E+01
     0.27627       0.71041  0.39861865870120E+01
     0.27627       0.71831  0.39969930420371E+01
     0.27627       0.72620  0.40111862917339E+01
     0.27627       0.73409  0.40296579396146E+01
     0.27627       0.74199  0.40535153164944E+01
     0.27627       0.74988  0.40841262750060E+01
     0.27627       0.75777  0.41231733830084E+01
     0.27627       0.76567  0.41727190616491E+01
     0.27627       0.77356  0.42352833251120E+01
     0.27627       0.78145  0.43139357999375E+01
     0.27627       0.78935  0.44124035630249E+01
     0.27627       0.79724  0.45351959354452E+01
     0.27627       0.80513  0.46877465528586E+01
     0.27627       0.81303  0.48765715874686E+01
     0.27627       0.82092  0.51094406232597E+01
     0.27627       0.82881  0.53955529873317E+01
     0.27627       0.83671  0.57457068059423E+01
     0.27627       0.84460  0.61724400744799E+01
     0.27627       0.85249  0.66901119533477E+01
     0.27627       0.86039  0.73148777801287E+01
     0.27627       0.86828  0.80644927950012E+01
     0.27627       0.87617  0.89578581875705E+01
     0.27627       0.88407  0.10014201668877E+02
     0.27627       0.89196  0.11251769795263E+02
     0.27627       0.89986  0.12685912888478E+02
     0.27627       0.90775  0.14326485941154E+02
     0.27627       0.91564  0.16174600367840E+02
     0.27627       0.92354  0.18218979101194E+02
     0.27627       0.93143  0.20432523689700E+02
     0.27627       0.93932  0.40000000000000E+11
     0.27627       0.94722  0.40000000000000E+11
     0.27627       0.95511  0.40000000000000E+11
     0.27627       0.96300  0.40000000000000E+11
     0.27627       0.97090  0.40000000000000E+11
     0.27627       0.97879  0.40000000000000E+11
     0.27627       0.98668  0.40000000000000E+11
     0.27627       0.99458  0.40000000000000E+11
     0.27627       1.00247  0.40000000000000E+11
     0.27627       1.01036  0.40000000000000E+11
     0.27627       1.01826  0.40000000000000E+11
     0.27627       1.02615  0.40000000000000E+11
     0.27627       1.03404  0.40000000000000E+11
     0.27627       1.04194  0.40000000000000E+11
     0.27627       1.04983  0.40000000000000E+11
     0.27627       1.05772  0.40000000000000E+11
     0.27627       1.06562  0.40000000000000E+11
     0.27627       1.07351  0.40000000000000E+11
     0.27627       1.08141  0.40000000000000E+11
     0.27627       1.08930  0.40000000000000E+11
     0.27627       1.09719  0.88173423620650E+02
     0.27627       1.10509  0.95201002608446E+02
     0.27627       1.11298  0.10350491761304E+03
     0.27627       1.12087  0.11345205379091E+03
     0.27627       1.12877  0.12549319870530E+03
     0.27627       1.13666  0.14017529309951E+03
     0.27627       1.14455  0.15814523862437E+03
     0.27627       1.15245  0.18013995976868E+03
     0.27627       1.16034  0.20695599231401E+03
     0.27627       1.16823  0.40000000000000E+11
     0.27627       1.17613  0.40000000000000E+11
     0.27627       1.18402  0.40000000000000E+11
     0.27627       1.19191  0.40000000000000E+11
     0.27627       1.19981  0.40000000000000E+11
     0.27627       1.20770  0.40000000000000E+11
     0.27627       1.21559  0.40000000000000E+11
     0.27627       1.22349  0.40000000000000E+11
     0.27627       1.23138  0.40000000000000E+11
     0.27627       1.23927  0.40000000000000E+11
     0.27627       1.24717  0.40000000000000E+11
     0.27627       1.25506  0.40000000000000E+11
     0.27627       1.26295  0.40000000000000E+11
     0.27627       1.27085  0.40000000000000E+11
     0.27627       1.27874  0.40000000000000E+11
     0.27627       1.28664  0.40000000000000E+11
     0.27627       1.29453  0.40000000000000E+11
     0.27627       1.30242  0.40000000000000E+11
     0.27627       1.31032  0.40000000000000E+11
     0.27627       1.31821  0.40000000000000E+11
     0.27627       1.32610  0.40000000000000E+11
     0.27627       1.33400  0.40000000000000E+11
     0.27627       1.34189  0.40000000000000E+11
     0.27627       1.34978  0.40000000000000E+11
     0.27627       1.35768  0.40000000000000E+11
     0.27627       1.36557  0.40000000000000E+11
     0.27627       1.37346  0.40000000000000E+11
     0.27627       1.38136  0.40000000000000E+11
     0.27627       1.38925  0.40000000000000E+11
     0.27627       1.39714  0.40000000000000E+11
     0.27627       1.40504  0.40000000000000E+11
     0.27627       1.41293  0.40000000000000E+11
     0.27627       1.42082  0.40000000000000E+11
     0.27627       1.42872  0.40000000000000E+11
     0.27627       1.43661  0.40000000000000E+11
     0.27627       1.44450  0.40000000000000E+11
     0.27627       1.45240  0.40000000000000E+11
     0.27627       1.46029  0.40000000000000E+11
     0.27627       1.46818  0.40000000000000E+11
     0.27627       1.47608  0.40000000000000E+11
     0.27627       1.48397  0.40000000000000E+11
     0.27627       1.49187  0.40000000000000E+11
     0.27627       1.49976  0.40000000000000E+11
     0.27627       1.50765  0.40000000000000E+11
     0.27627       1.51555  0.40000000000000E+11
     0.27627       1.52344  0.40000000000000E+11
     0.27627       1.53133  0.40000000000000E+11
     0.27627       1.53923  0.40000000000000E+11
     0.27627       1.54712  0.40000000000000E+11
     0.27627       1.55501  0.40000000000000E+11
     0.27627       1.56291  0.40000000000000E+11
     0.27627       1.57080  0.40000000000000E+11
     0.28416       0.00000  0.40000000000000E+11
     0.28416       0.00789  0.40000000000000E+11
     0.28416       0.01579  0.40000000000000E+11
     0.28416       0.02368  0.40000000000000E+11
     0.28416       0.03157  0.40000000000000E+11
     0.28416       0.03947  0.40000000000000E+11
     0.28416       0.04736  0.40000000000000E+11
     0.28416       0.05525  0.40000000000000E+11
     0.28416       0.06315  0.40000000000000E+11
     0.28416       0.07104  0.40000000000000E+11
     0.28416       0.07893  0.40000000000000E+11
     0.28416       0.08683  0.40000000000000E+11
     0.28416       0.09472  0.40000000000000E+11
     0.28416       0.10262  0.40000000000000E+11
     0.28416       0.11051  0.40000000000000E+11
     0.28416       0.11840  0.40000000000000E+11
     0.28416       0.12630  0.40000000000000E+11
     0.28416       0.13419  0.40000000000000E+11
     0.28416       0.14208  0.40000000000000E+11
     0.28416       0.14998  0.40000000000000E+11
     0.28416       0.15787  0.12240748585308E+03
     0.28416       0.16576  0.10360196177201E+03
     0.28416       0.17366  0.88107362434896E+02
     0.28416       0.18155  0.75374885144605E+02
     0.28416       0.18944  0.64922798378061E+02
     0.28416       0.19734  0.56340499731598E+02
     0.28416       0.20523  0.49284741050537E+02
     0.28416       0.21312  0.43472050528516E+02
     0.28416       0.22102  0.38669850229045E+02
     0.28416       0.22891  0.34687735898404E+02
     0.28416       0.23680  0.31369696325394E+02
     0.28416       0.24470  0.28587596334279E+02
     0.28416       0.25259  0.26235961081790E+02
     0.28416       0.26048  0.24227932302271E+02
     0.28416       0.26838  0.22492185193014E+02
     0.28416       0.27627  0.20970571291500E+02
     0.28416       0.28416  0.19616267189482E+02
     0.28416       0.29206  0.18392245473631E+02
     0.28416       0.29995  0.17269931445589E+02
     0.28416       0.30785  0.16227958681193E+02
     0.28416       0.31574  0.15250981918878E+02
     0.28416       0.32363  0.14328541953267E+02
     0.28416       0.33153  0.13454000643632E+02
     0.28416       0.33942  0.12623573838480E+02
     0.28416       0.34731  0.11835487866446E+02
     0.28416       0.35521  0.11089275378455E+02
     0.28416       0.36310  0.10385213638414E+02
     0.28416       0.37099  0.97238969602449E+01
     0.28416       0.37889  0.91059272612130E+01
     0.28416       0.38678  0.85317031889717E+01
     0.28416       0.39467  0.80012882085346E+01
     0.28416       0.40257  0.75143400626723E+01
     0.28416       0.41046  0.70700868610936E+01
     0.28416       0.41835  0.66673378266238E+01
     0.28416       0.42625  0.63045190117350E+01
     0.28416       0.43414  0.59797260344370E+01
     0.28416       0.44203  0.56907871987206E+01
     0.28416       0.44993  0.54353314408002E+01
     0.28416       0.45782  0.52108565207072E+01
     0.28416       0.46571  0.50147938334736E+01
     0.28416       0.47361  0.48445671569982E+01
     0.28416       0.48150  0.46976435570722E+01
     0.28416       0.48939  0.45715754916249E+01
     0.28416       0.49729  0.44640338577207E+01
     0.28416       0.50518  0.43728322820258E+01
     0.28416       0.51308  0.42959433611734E+01
     0.28416       0.52097  0.42315078205674E+01
     0.28416       0.52886  0.41778376970856E+01
     0.28416       0.53676  0.41334146871323E+01
     0.28416       0.54465  0.40968847623490E+01
     0.28416       0.55254  0.40670500653737E+01
     0.28416       0.56044  0.40428589783490E+01
     0.28416       0.56833  0.40233951242922E+01
     0.28416       0.57622  0.40078659285175E+01
     0.28416       0.58412  0.39955912427945E+01
     0.28416       0.59201  0.39859924242449E+01
     0.28416       0.59990  0.39785821670583E+01
     0.28416       0.60780  0.39729553089843E+01
     0.28416       0.61569  0.39687807759975E+01
     0.28416       0.62358  0.39657947865996E+01
     0.28416       0.63148  0.39637954105373E+01
     0.28416       0.63937  0.39626385638833E+01
     0.28416       0.64726  0.39622355221138E+01
     0.28416       0.65516  0.39625520439772E+01
     0.28416       0.66305  0.39636092208323E+01
     0.28416       0.67094  0.39654861983693E+01
     0.28416       0.67884  0.39683249601466E+01
     0.28416       0.68673  0.39723374155031E+01
     0.28416       0.69463  0.39778150985944E+01
     0.28416       0.70252  0.39851418612183E+01
     0.28416       0.71041  0.39948100302911E+01
     0.28416       0.71831  0.40074406015297E+01
     0.28416       0.72620  0.40238081535936E+01
     0.28416       0.73409  0.40448712897897E+01
     0.28416       0.74199  0.40718095433670E+01
     0.28416       0.74988  0.41060678098360E+01
     0.28416       0.75777  0.41494094826456E+01
     0.28416       0.76567  0.42039795458457E+01
     0.28416       0.77356  0.42723788861564E+01
     0.28416       0.78145  0.43577509772762E+01
     0.28416       0.78935  0.44638817876736E+01
     0.28416       0.79724  0.45953131634480E+01
     0.28416       0.80513  0.47574688912519E+01
     0.28416       0.81303  0.49567909497727E+01
     0.28416       0.82092  0.52008808449870E+01
     0.28416       0.82881  0.54986370599690E+01
     0.28416       0.83671  0.58603741447054E+01
     0.28416       0.84460  0.62979014243456E+01
     0.28416       0.85249  0.68245294075488E+01
     0.28416       0.86039  0.74549597202721E+01
     0.28416       0.86828  0.82050004286361E+01
     0.28416       0.87617  0.90910348612493E+01
     0.28416       0.88407  0.10129162551745E+02
     0.28416       0.89196  0.11333933036027E+02
     0.28416       0.89986  0.12716618737303E+02
     0.28416       0.90775  0.14283038721246E+02
     0.28416       0.91564  0.16031070398431E+02
     0.28416       0.92354  0.17948187091981E+02
     0.28416       0.93143  0.20009632001741E+02
     0.28416       0.93932  0.22178133238574E+02
     0.28416       0.94722  0.40000000000000E+11
     0.28416       0.95511  0.40000000000000E+11
     0.28416       0.96300  0.40000000000000E+11
     0.28416       0.97090  0.40000000000000E+11
     0.28416       0.97879  0.40000000000000E+11
     0.28416       0.98668  0.40000000000000E+11
     0.28416       0.99458  0.40000000000000E+11
     0.28416       1.00247  0.40000000000000E+11
     0.28416       1.01036  0.40000000000000E+11
     0.28416       1.01826  0.40000000000000E+11
     0.28416       1.02615  0.40000000000000E+11
     0.28416       1.03404  0.40000000000000E+11
     0.28416       1.04194  0.40000000000000E+11
     0.28416       1.04983  0.40000000000000E+11
     0.28416       1.05772  0.40000000000000E+11
     0.28416       1.06562  0.40000000000000E+11
     0.28416       1.07351  0.40000000000000E+11
     0.28416       1.08141  0.72987181849000E+02
     0.28416       1.08930  0.78588950832789E+02
     0.28416       1.09719  0.85162194078672E+02
     0.28416       1.10509  0.92979870420287E+02
     0.28416       1.11298  0.10237766420405E+03
     0.28416       1.12087  0.11376773977882E+03
     0.28416       1.12877  0.12764957575482E+03
     0.28416       1.13666  0.14461378062826E+03
     0.28416       1.14455  0.16533385712537E+03
     0.28416       1.15245  0.19053936646012E+03
     0.28416       1.16034  0.40000000000000E+11
     0.28416       1.16823  0.40000000000000E+11
     0.28416       1.17613  0.40000000000000E+11
     0.28416       1.18402  0.40000000000000E+11
     0.28416       1.19191  0.40000000000000E+11
     0.28416       1.19981  0.40000000000000E+11
     0.28416       1.20770  0.40000000000000E+11
     0.28416       1.21559  0.40000000000000E+11
     0.28416       1.22349  0.40000000000000E+11
     0.28416       1.23138  0.40000000000000E+11
     0.28416       1.23927  0.40000000000000E+11
     0.28416       1.24717  0.40000000000000E+11
     0.28416       1.25506  0.40000000000000E+11
     0.28416       1.26295  0.40000000000000E+11
     0.28416       1.27085  0.40000000000000E+11
     0.28416       1.27874  0.40000000000000E+11
     0.28416       1.28664  0.40000000000000E+11
     0.28416       1.29453  0.40000000000000E+11
     0.28416       1.30242  0.40000000000000E+11
     0.28416       1.31032  0.40000000000000E+11
     0.28416       1.31821  0.40000000000000E+11
     0.28416       1.32610  0.40000000000000E+11
     0.28416       1.33400  0.40000000000000E+11
     0.28416       1.34189  0.40000000000000E+11
     0.28416       1.34978  0.40000000000000E+11
     0.28416       1.35768  0.40000000000000E+11
     0.28416       1.36557  0.40000000000000E+11
     0.28416       1.37346  0.40000000000000E+11
     0.28416       1.38136  0.40000000000000E+11
     0.28416       1.38925  0.40000000000000E+11
     0.28416       1.39714  0.40000000000000E+11
     0.28416       1.40504  0.40000000000000E+11
     0.28416       1.41293  0.40000000000000E+11
     0.28416       1.42082  0.40000000000000E+11
     0.28416       1.42872  0.40000000000000E+11
     0.28416       1.43661  0.40000000000000E+11
     0.28416       1.44450  0.40000000000000E+11
     0.28416       1.45240  0.40000000000000E+11
     0.28416       1.46029  0.40000000000000E+11
     0.28416       1.46818  0.40000000000000E+11
     0.28416       1.47608  0.40000000000000E+11
     0.28416       1.48397  0.40000000000000E+11
     0.28416       1.49187  0.40000000000000E+11
     0.28416       1.49976  0.40000000000000E+11
     0.28416       1.50765  0.40000000000000E+11
     0.28416       1.51555  0.40000000000000E+11
     0.28416       1.52344  0.40000000000000E+11
     0.28416       1.53133  0.40000000000000E+11
     0.28416       1.53923  0.40000000000000E+11
     0.28416       1.54712  0.40000000000000E+11
     0.28416       1.55501  0.40000000000000E+11
     0.28416       1.56291  0.40000000000000E+11
     0.28416       1.57080  0.40000000000000E+11
     0.29206       0.00000  0.40000000000000E+11
     0.29206       0.00789  0.40000000000000E+11
     0.29206       0.01579  0.40000000000000E+11
     0.29206       0.02368  0.40000000000000E+11
     0.29206       0.03157  0.40000000000000E+11
     0.29206       0.03947  0.40000000000000E+11
     0.29206       0.04736  0.40000000000000E+11
     0.29206       0.05525  0.40000000000000E+11
     0.29206       0.06315  0.40000000000000E+11
     0.29206       0.07104  0.40000000000000E+11
     0.29206       0.07893  0.40000000000000E+11
     0.29206       0.08683  0.40000000000000E+11
     0.29206       0.09472  0.40000000000000E+11
     0.29206       0.10262  0.40000000000000E+11
     0.29206       0.11051  0.40000000000000E+11
     0.29206       0.11840  0.40000000000000E+11
     0.29206       0.12630  0.40000000000000E+11
     0.29206       0.13419  0.40000000000000E+11
     0.29206       0.14208  0.40000000000000E+11
     0.29206       0.14998  0.12121035176663E+03
     0.29206       0.15787  0.10266284186997E+03
     0.29206       0.16576  0.87361827324752E+02
     0.29206       0.17366  0.74778362600543E+02
     0.29206       0.18155  0.64443370395918E+02
     0.29206       0.18944  0.55954418399486E+02
     0.29206       0.19734  0.48973690119314E+02
     0.29206       0.20523  0.43221497345355E+02
     0.29206       0.21312  0.38468048357094E+02
     0.29206       0.22102  0.34525092189844E+02
     0.29206       0.22891  0.31238327351802E+02
     0.29206       0.23680  0.28480978121754E+02
     0.29206       0.24470  0.26148629236514E+02
     0.29206       0.25259  0.24155221875408E+02
     0.29206       0.26048  0.22430015918037E+02
     0.29206       0.26838  0.20915288791392E+02
     0.29206       0.27627  0.19564548336225E+02
     0.29206       0.28416  0.18341069282666E+02
     0.29206       0.29206  0.17216608020961E+02
     0.29206       0.29995  0.16170199926565E+02
     0.29206       0.30785  0.15186991161698E+02
     0.29206       0.31574  0.14257097163295E+02
     0.29206       0.32363  0.13374508476442E+02
     0.29206       0.33153  0.12536078788128E+02
     0.29206       0.33942  0.11740630541252E+02
     0.29206       0.34731  0.10988203843630E+02
     0.29206       0.35521  0.10279459645417E+02
     0.29206       0.36310  0.96152333328654E+01
     0.29206       0.37099  0.89962234631307E+01
     0.29206       0.37889  0.84227938043873E+01
     0.29206       0.38678  0.78948648805700E+01
     0.29206       0.39467  0.74118725867838E+01
     0.29206       0.40257  0.69727746273492E+01
     0.29206       0.41046  0.65760892771280E+01
     0.29206       0.41835  0.62199544830920E+01
     0.29206       0.42625  0.59021982511160E+01
     0.29206       0.43414  0.56204135521127E+01
     0.29206       0.44203  0.53720327365391E+01
     0.29206       0.44993  0.51543978128967E+01
     0.29206       0.45782  0.49648240476794E+01
     0.29206       0.46571  0.48006552609092E+01
     0.29206       0.47361  0.46593099623027E+01
     0.29206       0.48150  0.45383181116387E+01
     0.29206       0.48939  0.44353487951075E+01
     0.29206       0.49729  0.43482294887589E+01
     0.29206       0.50518  0.42749578368091E+01
     0.29206       0.51308  0.42137070188559E+01
     0.29206       0.52097  0.41628258333223E+01
     0.29206       0.52886  0.41208346046415E+01
     0.29206       0.53676  0.40864179491350E+01
     0.29206       0.54465  0.40584153279719E+01
     0.29206       0.55254  0.40358101910402E+01
     0.29206       0.56044  0.40177183857349E+01
     0.29206       0.56833  0.40033763789965E+01
     0.29206       0.57622  0.39921297257583E+01
     0.29206       0.58412  0.39834221161743E+01
     0.29206       0.59201  0.39767852494145E+01
     0.29206       0.59990  0.39718297138746E+01
     0.29206       0.60780  0.39682370017999E+01
     0.29206       0.61569  0.39657527494049E+01
     0.29206       0.62358  0.39641812702397E+01
     0.29206       0.63148  0.39633814383137E+01
     0.29206       0.63937  0.39632639770609E+01
     0.29206       0.64726  0.39637902194795E+01
     0.29206       0.65516  0.39649724228848E+01
     0.29206       0.66305  0.39668757481214E+01
     0.29206       0.67094  0.39696220475362E+01
     0.29206       0.67884  0.39733956484793E+01
     0.29206       0.68673  0.39784513697700E+01
     0.29206       0.69463  0.39851250676541E+01
     0.29206       0.70252  0.39938470754921E+01
     0.29206       0.71041  0.40051589776951E+01
     0.29206       0.71831  0.40197342425707E+01
     0.29206       0.72620  0.40384033291640E+01
     0.29206       0.73409  0.40621839765159E+01
     0.29206       0.74199  0.40923174741627E+01
     0.29206       0.74988  0.41303117903708E+01
     0.29206       0.75777  0.41779924840095E+01
     0.29206       0.76567  0.42375623232291E+01
     0.29206       0.77356  0.43116704435921E+01
     0.29206       0.78145  0.44034916479843E+01
     0.29206       0.78935  0.45168160065795E+01
     0.29206       0.79724  0.46561481547613E+01
     0.29206       0.80513  0.48268144722617E+01
     0.29206       0.81303  0.50350744789811E+01
     0.29206       0.82092  0.52882300816837E+01
     0.29206       0.82881  0.55947224995263E+01
     0.29206       0.83671  0.59642015344846E+01
     0.29206       0.84460  0.64075451552924E+01
     0.29206       0.85249  0.69367991540995E+01
     0.29206       0.86039  0.75649973678144E+01
     0.29206       0.86828  0.83058138713886E+01
     0.29206       0.87617  0.91729921782042E+01
     0.29206       0.88407  0.10179497259938E+02
     0.29206       0.89196  0.11336351033690E+02
     0.29206       0.89986  0.12651150333921E+02
     0.29206       0.90775  0.14126339128086E+02
     0.29206       0.91564  0.15757422202340E+02
     0.29206       0.92354  0.17531463524288E+02
     0.29206       0.93143  0.19426383111354E+02
     0.29206       0.93932  0.21411686569312E+02
     0.29206       0.94722  0.40000000000000E+11
     0.29206       0.95511  0.40000000000000E+11
     0.29206       0.96300  0.40000000000000E+11
     0.29206       0.97090  0.40000000000000E+11
     0.29206       0.97879  0.40000000000000E+11
     0.29206       0.98668  0.40000000000000E+11
     0.29206       0.99458  0.40000000000000E+11
     0.29206       1.00247  0.40000000000000E+11
     0.29206       1.01036  0.40000000000000E+11
     0.29206       1.01826  0.40000000000000E+11
     0.29206       1.02615  0.40000000000000E+11
     0.29206       1.03404  0.40000000000000E+11
     0.29206       1.04194  0.40000000000000E+11
     0.29206       1.04983  0.40000000000000E+11
     0.29206       1.05772  0.40000000000000E+11
     0.29206       1.06562  0.60362660242705E+02
     0.29206       1.07351  0.64797408270231E+02
     0.29206       1.08141  0.69976535574527E+02
     0.29206       1.08930  0.76105374073727E+02
     0.29206       1.09719  0.83435364265069E+02
     0.29206       1.10509  0.92275404331224E+02
     0.29206       1.11298  0.10300367810717E+03
     0.29206       1.12087  0.11607713297484E+03
     0.29206       1.12877  0.13203494607875E+03
     0.29206       1.13666  0.15149121271100E+03
     0.29206       1.14455  0.17511043330603E+03
     0.29206       1.15245  0.40000000000000E+11
     0.29206       1.16034  0.40000000000000E+11
     0.29206       1.16823  0.40000000000000E+11
     0.29206       1.17613  0.40000000000000E+11
     0.29206       1.18402  0.40000000000000E+11
     0.29206       1.19191  0.40000000000000E+11
     0.29206       1.19981  0.40000000000000E+11
     0.29206       1.20770  0.40000000000000E+11
     0.29206       1.21559  0.40000000000000E+11
     0.29206       1.22349  0.40000000000000E+11
     0.29206       1.23138  0.40000000000000E+11
     0.29206       1.23927  0.40000000000000E+11
     0.29206       1.24717  0.40000000000000E+11
     0.29206       1.25506  0.40000000000000E+11
     0.29206       1.26295  0.40000000000000E+11
     0.29206       1.27085  0.40000000000000E+11
     0.29206       1.27874  0.40000000000000E+11
     0.29206       1.28664  0.40000000000000E+11
     0.29206       1.29453  0.40000000000000E+11
     0.29206       1.30242  0.40000000000000E+11
     0.29206       1.31032  0.40000000000000E+11
     0.29206       1.31821  0.40000000000000E+11
     0.29206       1.32610  0.40000000000000E+11
     0.29206       1.33400  0.40000000000000E+11
     0.29206       1.34189  0.40000000000000E+11
     0.29206       1.34978  0.40000000000000E+11
     0.29206       1.35768  0.40000000000000E+11
     0.29206       1.36557  0.40000000000000E+11
     0.29206       1.37346  0.40000000000000E+11
     0.29206       1.38136  0.40000000000000E+11
     0.29206       1.38925  0.40000000000000E+11
     0.29206       1.39714  0.40000000000000E+11
     0.29206       1.40504  0.40000000000000E+11
     0.29206       1.41293  0.40000000000000E+11
     0.29206       1.42082  0.40000000000000E+11
     0.29206       1.42872  0.40000000000000E+11
     0.29206       1.43661  0.40000000000000E+11
     0.29206       1.44450  0.40000000000000E+11
     0.29206       1.45240  0.40000000000000E+11
     0.29206       1.46029  0.40000000000000E+11
     0.29206       1.46818  0.40000000000000E+11
     0.29206       1.47608  0.40000000000000E+11
     0.29206       1.48397  0.40000000000000E+11
     0.29206       1.49187  0.40000000000000E+11
     0.29206       1.49976  0.40000000000000E+11
     0.29206       1.50765  0.40000000000000E+11
     0.29206       1.51555  0.40000000000000E+11
     0.29206       1.52344  0.40000000000000E+11
     0.29206       1.53133  0.40000000000000E+11
     0.29206       1.53923  0.40000000000000E+11
     0.29206       1.54712  0.40000000000000E+11
     0.29206       1.55501  0.40000000000000E+11
     0.29206       1.56291  0.40000000000000E+11
     0.29206       1.57080  0.40000000000000E+11
     0.29995       0.00000  0.40000000000000E+11
     0.29995       0.00789  0.40000000000000E+11
     0.29995       0.01579  0.40000000000000E+11
     0.29995       0.02368  0.40000000000000E+11
     0.29995       0.03157  0.40000000000000E+11
     0.29995       0.03947  0.40000000000000E+11
     0.29995       0.04736  0.40000000000000E+11
     0.29995       0.05525  0.40000000000000E+11
     0.29995       0.06315  0.40000000000000E+11
     0.29995       0.07104  0.40000000000000E+11
     0.29995       0.07893  0.40000000000000E+11
     0.29995       0.08683  0.40000000000000E+11
     0.29995       0.09472  0.40000000000000E+11
     0.29995       0.10262  0.40000000000000E+11
     0.29995       0.11051  0.40000000000000E+11
     0.29995       0.11840  0.40000000000000E+11
     0.29995       0.12630  0.40000000000000E+11
     0.29995       0.13419  0.40000000000000E+11
     0.29995       0.14208  0.11988329549131E+03
     0.29995       0.14998  0.10161825852922E+03
     0.29995       0.15787  0.86529002511352E+02
     0.29995       0.16576  0.74108590914191E+02
     0.29995       0.17366  0.63901989949537E+02
     0.29995       0.18155  0.55515814098401E+02
     0.29995       0.18944  0.48618217579068E+02
     0.29995       0.19734  0.42933623178336E+02
     0.29995       0.20523  0.38235229987558E+02
     0.29995       0.21312  0.34337080727124E+02
     0.29995       0.22102  0.31086694104307E+02
     0.29995       0.22891  0.28358750388062E+02
     0.29995       0.23680  0.26049980099489E+02
     0.29995       0.24470  0.24075196337327E+02
     0.29995       0.25259  0.22364296325315E+02
     0.29995       0.26048  0.20860010666928E+02
     0.29995       0.26838  0.19516177532873E+02
     0.29995       0.27627  0.18296345904266E+02
     0.29995       0.28416  0.17172554100678E+02
     0.29995       0.29206  0.16124178413466E+02
     0.29995       0.29995  0.15136795544026E+02
     0.29995       0.30785  0.14201046290756E+02
     0.29995       0.31574  0.13311521402223E+02
     0.29995       0.32363  0.12465709895132E+02
     0.29995       0.33153  0.11663054416575E+02
     0.29995       0.33942  0.10904149836294E+02
     0.29995       0.34731  0.10190105191271E+02
     0.29995       0.35521  0.95220711106931E+01
     0.29995       0.36310  0.89009195739974E+01
     0.29995       0.37099  0.83270528439553E+01
     0.29995       0.37889  0.78003140894390E+01
     0.29995       0.38678  0.73199725134274E+01
     0.29995       0.39467  0.68847590510823E+01
     0.29995       0.40257  0.64929332777551E+01
     0.29995       0.41046  0.61423668709779E+01
     0.29995       0.41835  0.58306331179601E+01
     0.29995       0.42625  0.55550952864110E+01
     0.29995       0.43414  0.53129891865776E+01
     0.29995       0.44203  0.51014970797866E+01
     0.29995       0.44993  0.49178113983517E+01
     0.29995       0.45782  0.47591876780297E+01
     0.29995       0.46571  0.46229867741984E+01
     0.29995       0.47361  0.45067069078058E+01
     0.29995       0.48150  0.44080064121988E+01
     0.29995       0.48939  0.43247182568502E+01
     0.29995       0.49729  0.42548575306800E+01
     0.29995       0.50518  0.41966230947930E+01
     0.29995       0.51308  0.41483945794906E+01
     0.29995       0.52097  0.41087258200038E+01
     0.29995       0.52886  0.40763357148516E+01
     0.29995       0.53676  0.40500973635130E+01
     0.29995       0.54465  0.40290262073514E+01
     0.29995       0.55254  0.40122677680489E+01
     0.29995       0.56044  0.39990854573487E+01
     0.29995       0.56833  0.39888488246489E+01
     0.29995       0.57622  0.39810225170538E+01
     0.29995       0.58412  0.39751561506300E+01
     0.29995       0.59201  0.39708752315147E+01
     0.29995       0.59990  0.39678732202450E+01
     0.29995       0.60780  0.39659048008993E+01
     0.29995       0.61569  0.39647803968594E+01
     0.29995       0.62358  0.39643619657989E+01
     0.29995       0.63148  0.39645601065180E+01
     0.29995       0.63937  0.39653325183752E+01
     0.29995       0.64726  0.39666838694084E+01
     0.29995       0.65516  0.39686671511525E+01
     0.29995       0.66305  0.39713866262234E+01
     0.29995       0.67094  0.39750025087375E+01
     0.29995       0.67884  0.39797375574477E+01
     0.29995       0.68673  0.39858858071330E+01
     0.29995       0.69463  0.39938237151337E+01
     0.29995       0.70252  0.40040240567238E+01
     0.29995       0.71041  0.40170729645361E+01
     0.29995       0.71831  0.40336905719823E+01
     0.29995       0.72620  0.40547557859119E+01
     0.29995       0.73409  0.40813357750465E+01
     0.29995       0.74199  0.41147208107201E+01
     0.29995       0.74988  0.41564651238027E+01
     0.29995       0.75777  0.42084344292615E+01
     0.29995       0.76567  0.42728606923813E+01
     0.29995       0.77356  0.43524045319396E+01
     0.29995       0.78145  0.44502253245016E+01
     0.29995       0.78935  0.45700585204423E+01
     0.29995       0.79724  0.47162988130633E+01
     0.29995       0.80513  0.48940864977998E+01
     0.29995       0.81303  0.51093924737230E+01
     0.29995       0.82092  0.53690947110724E+01
     0.29995       0.82881  0.56810354771506E+01
     0.29995       0.83671  0.60540440695107E+01
     0.29995       0.84460  0.64979042757344E+01
     0.29995       0.85249  0.70232395645198E+01
     0.29995       0.86039  0.76412829035096E+01
     0.29995       0.86828  0.83634936665259E+01
     0.29995       0.87617  0.92009840307451E+01
     0.29995       0.88407  0.10163725679669E+02
     0.29995       0.89196  0.11259530041126E+02
     0.29995       0.89986  0.12492837911105E+02
     0.29995       0.90775  0.13863421938032E+02
     0.29995       0.91564  0.15365197238225E+02
     0.29995       0.92354  0.16985438383657E+02
     0.29995       0.93143  0.18704782527120E+02
     0.29995       0.93932  0.20498402685591E+02
     0.29995       0.94722  0.22338592619742E+02
     0.29995       0.95511  0.40000000000000E+11
     0.29995       0.96300  0.40000000000000E+11
     0.29995       0.97090  0.40000000000000E+11
     0.29995       0.97879  0.40000000000000E+11
     0.29995       0.98668  0.40000000000000E+11
     0.29995       0.99458  0.40000000000000E+11
     0.29995       1.00247  0.40000000000000E+11
     0.29995       1.01036  0.40000000000000E+11
     0.29995       1.01826  0.40000000000000E+11
     0.29995       1.02615  0.40000000000000E+11
     0.29995       1.03404  0.40000000000000E+11
     0.29995       1.04194  0.40000000000000E+11
     0.29995       1.04983  0.49923148116912E+02
     0.29995       1.05772  0.53412825638985E+02
     0.29995       1.06562  0.57471096755805E+02
     0.29995       1.07351  0.62254457923786E+02
     0.29995       1.08141  0.67953732297702E+02
     0.29995       1.08930  0.74802149498394E+02
     0.29995       1.09719  0.83085227469498E+02
     0.29995       1.10509  0.93150969845556E+02
     0.29995       1.11298  0.10541802973031E+03
     0.29995       1.12087  0.12037854472283E+03
     0.29995       1.12877  0.13859110157526E+03
     0.29995       1.13666  0.16065745837852E+03
     0.29995       1.14455  0.40000000000000E+11
     0.29995       1.15245  0.40000000000000E+11
     0.29995       1.16034  0.40000000000000E+11
     0.29995       1.16823  0.40000000000000E+11
     0.29995       1.17613  0.40000000000000E+11
     0.29995       1.18402  0.40000000000000E+11
     0.29995       1.19191  0.40000000000000E+11
     0.29995       1.19981  0.40000000000000E+11
     0.29995       1.20770  0.40000000000000E+11
     0.29995       1.21559  0.40000000000000E+11
     0.29995       1.22349  0.40000000000000E+11
     0.29995       1.23138  0.40000000000000E+11
     0.29995       1.23927  0.40000000000000E+11
     0.29995       1.24717  0.40000000000000E+11
     0.29995       1.25506  0.40000000000000E+11
     0.29995       1.26295  0.40000000000000E+11
     0.29995       1.27085  0.40000000000000E+11
     0.29995       1.27874  0.40000000000000E+11
     0.29995       1.28664  0.40000000000000E+11
     0.29995       1.29453  0.40000000000000E+11
     0.29995       1.30242  0.40000000000000E+11
     0.29995       1.31032  0.40000000000000E+11
     0.29995       1.31821  0.40000000000000E+11
     0.29995       1.32610  0.40000000000000E+11
     0.29995       1.33400  0.40000000000000E+11
     0.29995       1.34189  0.40000000000000E+11
     0.29995       1.34978  0.40000000000000E+11
     0.29995       1.35768  0.40000000000000E+11
     0.29995       1.36557  0.40000000000000E+11
     0.29995       1.37346  0.40000000000000E+11
     0.29995       1.38136  0.40000000000000E+11
     0.29995       1.38925  0.40000000000000E+11
     0.29995       1.39714  0.40000000000000E+11
     0.29995       1.40504  0.40000000000000E+11
     0.29995       1.41293  0.40000000000000E+11
     0.29995       1.42082  0.40000000000000E+11
     0.29995       1.42872  0.40000000000000E+11
     0.29995       1.43661  0.40000000000000E+11
     0.29995       1.44450  0.40000000000000E+11
     0.29995       1.45240  0.40000000000000E+11
     0.29995       1.46029  0.40000000000000E+11
     0.29995       1.46818  0.40000000000000E+11
     0.29995       1.47608  0.40000000000000E+11
     0.29995       1.48397  0.40000000000000E+11
     0.29995       1.49187  0.40000000000000E+11
     0.29995       1.49976  0.40000000000000E+11
     0.29995       1.50765  0.40000000000000E+11
     0.29995       1.51555  0.40000000000000E+11
     0.29995       1.52344  0.40000000000000E+11
     0.29995       1.53133  0.40000000000000E+11
     0.29995       1.53923  0.40000000000000E+11
     0.29995       1.54712  0.40000000000000E+11
     0.29995       1.55501  0.40000000000000E+11
     0.29995       1.56291  0.40000000000000E+11
     0.29995       1.57080  0.40000000000000E+11
     0.30785       0.00000  0.40000000000000E+11
     0.30785       0.00789  0.40000000000000E+11
     0.30785       0.01579  0.40000000000000E+11
     0.30785       0.02368  0.40000000000000E+11
     0.30785       0.03157  0.40000000000000E+11
     0.30785       0.03947  0.40000000000000E+11
     0.30785       0.04736  0.40000000000000E+11
     0.30785       0.05525  0.40000000000000E+11
     0.30785       0.06315  0.40000000000000E+11
     0.30785       0.07104  0.40000000000000E+11
     0.30785       0.07893  0.40000000000000E+11
     0.30785       0.08683  0.40000000000000E+11
     0.30785       0.09472  0.40000000000000E+11
     0.30785       0.10262  0.40000000000000E+11
     0.30785       0.11051  0.40000000000000E+11
     0.30785       0.11840  0.40000000000000E+11
     0.30785       0.12630  0.40000000000000E+11
     0.30785       0.13419  0.11842549903569E+03
     0.30785       0.14208  0.10046779915434E+03
     0.30785       0.14998  0.85608609557278E+02
     0.30785       0.15787  0.73365252698025E+02
     0.30785       0.16576  0.63298206865824E+02
     0.30785       0.17366  0.55024072241739E+02
     0.30785       0.18155  0.48217556546184E+02
     0.30785       0.18944  0.42607546585134E+02
     0.30785       0.19734  0.37970447155413E+02
     0.30785       0.20523  0.34122734431055E+02
     0.30785       0.21312  0.30913851038394E+02
     0.30785       0.22102  0.28220021083380E+02
     0.30785       0.22891  0.25939199507752E+02
     0.30785       0.23680  0.23987139077285E+02
     0.30785       0.24470  0.22294425590588E+02
     0.30785       0.25259  0.20804271345465E+02
     0.30785       0.26048  0.19470846349127E+02
     0.30785       0.26838  0.18257947635360E+02
     0.30785       0.27627  0.17137845386589E+02
     0.30785       0.28416  0.16090191169225E+02
     0.30785       0.29206  0.15100922527613E+02
     0.30785       0.29995  0.14161144410717E+02
     0.30785       0.30785  0.13266006035709E+02
     0.30785       0.31574  0.12413616781972E+02
     0.30785       0.32363  0.11604053786533E+02
     0.30785       0.33153  0.10838508024255E+02
     0.30785       0.33942  0.10118599263702E+02
     0.30785       0.34731  0.94458696268000E+01
     0.30785       0.35521  0.88214463457037E+01
     0.30785       0.36310  0.82458504870500E+01
     0.30785       0.37099  0.77189212137156E+01
     0.30785       0.37889  0.72398239021545E+01
     0.30785       0.38678  0.68071133802648E+01
     0.30785       0.39467  0.64188287359655E+01
     0.30785       0.40257  0.60726019542903E+01
     0.30785       0.41046  0.57657680168554E+01
     0.30785       0.41835  0.54954685237498E+01
     0.30785       0.42625  0.52587442473458E+01
     0.30785       0.43414  0.50526143999804E+01
     0.30785       0.44203  0.48741419871855E+01
     0.30785       0.44993  0.47204856300069E+01
     0.30785       0.45782  0.45889388481957E+01
     0.30785       0.46571  0.44769581319748E+01
     0.30785       0.47361  0.43821812852909E+01
     0.30785       0.48150  0.43024375591433E+01
     0.30785       0.48939  0.42357510501009E+01
     0.30785       0.49729  0.41803387437255E+01
     0.30785       0.50518  0.41346044545698E+01
     0.30785       0.51308  0.40971297680371E+01
     0.30785       0.52097  0.40666629357377E+01
     0.30785       0.52886  0.40421065235728E+01
     0.30785       0.53676  0.40225044670147E+01
     0.30785       0.54465  0.40070290554628E+01
     0.30785       0.55254  0.39949682499903E+01
     0.30785       0.56044  0.39857136377059E+01
     0.30785       0.56833  0.39787492417051E+01
     0.30785       0.57622  0.39736413376258E+01
     0.30785       0.58412  0.39700293751214E+01
     0.30785       0.59201  0.39676180636686E+01
     0.30785       0.59990  0.39661706554536E+01
     0.30785       0.60780  0.39655034420866E+01
     0.30785       0.61569  0.39654814750193E+01
     0.30785       0.62358  0.39660155205350E+01
     0.30785       0.63148  0.39670602678459E+01
     0.30785       0.63937  0.39686138223171E+01
     0.30785       0.64726  0.39707185343873E+01
     0.30785       0.65516  0.39734632378942E+01
     0.30785       0.66305  0.39769869988507E+01
     0.30785       0.67094  0.39814845070184E+01
     0.30785       0.67884  0.39872132776349E+01
     0.30785       0.68673  0.39945028691601E+01
     0.30785       0.69463  0.40037663644156E+01
     0.30785       0.70252  0.40155144062952E+01
     0.30785       0.71041  0.40303721240043E+01
     0.30785       0.71831  0.40490993293350E+01
     0.30785       0.72620  0.40726144013832E+01
     0.30785       0.73409  0.41020223069049E+01
     0.30785       0.74199  0.41386472140539E+01
     0.30785       0.74988  0.41840701374227E+01
     0.30785       0.75777  0.42401719845788E+01
     0.30785       0.76567  0.43091822336839E+01
     0.30785       0.77356  0.43937332235639E+01
     0.30785       0.78145  0.44969196345461E+01
     0.30785       0.78935  0.46223621182210E+01
     0.30785       0.79724  0.47742731178693E+01
     0.30785       0.80513  0.49575216132391E+01
     0.30785       0.81303  0.51776917175253E+01
     0.30785       0.82092  0.54411276485180E+01
     0.30785       0.82881  0.57549545214564E+01
     0.30785       0.83671  0.61270606869215E+01
     0.30785       0.84460  0.65660231562604E+01
     0.30785       0.85249  0.70809535162541E+01
     0.30785       0.86039  0.76812386064160E+01
     0.30785       0.86828  0.83761497603624E+01
     0.30785       0.87617  0.91742990702960E+01
     0.30785       0.88407  0.10082934210957E+02
     0.30785       0.89196  0.11107088549384E+02
     0.30785       0.89986  0.12248643518638E+02
     0.30785       0.90775  0.13505415534504E+02
     0.30785       0.91564  0.14870443742337E+02
     0.30785       0.92354  0.16331711128744E+02
     0.30785       0.93143  0.17872551429493E+02
     0.30785       0.93932  0.19472941021423E+02
     0.30785       0.94722  0.21111718273938E+02
     0.30785       0.95511  0.22769515436008E+02
     0.30785       0.96300  0.24431895072724E+02
     0.30785       0.97090  0.40000000000000E+11
     0.30785       0.97879  0.40000000000000E+11
     0.30785       0.98668  0.40000000000000E+11
     0.30785       0.99458  0.40000000000000E+11
     0.30785       1.00247  0.40000000000000E+11
     0.30785       1.01036  0.40000000000000E+11
     0.30785       1.01826  0.40000000000000E+11
     0.30785       1.02615  0.38885748656007E+02
     0.30785       1.03404  0.41300437133758E+02
     0.30785       1.04194  0.44043349494191E+02
     0.30785       1.04983  0.47213578786602E+02
     0.30785       1.05772  0.50932137287042E+02
     0.30785       1.06562  0.55345975648752E+02
     0.30785       1.07351  0.60633545149148E+02
     0.30785       1.08141  0.67012107823430E+02
     0.30785       1.08930  0.74746361082792E+02
     0.30785       1.09719  0.84157196609671E+02
     0.30785       1.10509  0.95628581199457E+02
     0.30785       1.11298  0.10960954399781E+03
     0.30785       1.12087  0.12660688877579E+03
     0.30785       1.12877  0.40000000000000E+11
     0.30785       1.13666  0.40000000000000E+11
     0.30785       1.14455  0.40000000000000E+11
     0.30785       1.15245  0.40000000000000E+11
     0.30785       1.16034  0.40000000000000E+11
     0.30785       1.16823  0.40000000000000E+11
     0.30785       1.17613  0.40000000000000E+11
     0.30785       1.18402  0.40000000000000E+11
     0.30785       1.19191  0.40000000000000E+11
     0.30785       1.19981  0.40000000000000E+11
     0.30785       1.20770  0.40000000000000E+11
     0.30785       1.21559  0.40000000000000E+11
     0.30785       1.22349  0.40000000000000E+11
     0.30785       1.23138  0.40000000000000E+11
     0.30785       1.23927  0.40000000000000E+11
     0.30785       1.24717  0.40000000000000E+11
     0.30785       1.25506  0.40000000000000E+11
     0.30785       1.26295  0.40000000000000E+11
     0.30785       1.27085  0.40000000000000E+11
     0.30785       1.27874  0.40000000000000E+11
     0.30785       1.28664  0.40000000000000E+11
     0.30785       1.29453  0.40000000000000E+11
     0.30785       1.30242  0.40000000000000E+11
     0.30785       1.31032  0.40000000000000E+11
     0.30785       1.31821  0.40000000000000E+11
     0.30785       1.32610  0.40000000000000E+11
     0.30785       1.33400  0.40000000000000E+11
     0.30785       1.34189  0.40000000000000E+11
     0.30785       1.34978  0.40000000000000E+11
     0.30785       1.35768  0.40000000000000E+11
     0.30785       1.36557  0.40000000000000E+11
     0.30785       1.37346  0.40000000000000E+11
     0.30785       1.38136  0.40000000000000E+11
     0.30785       1.38925  0.40000000000000E+11
     0.30785       1.39714  0.40000000000000E+11
     0.30785       1.40504  0.40000000000000E+11
     0.30785       1.41293  0.40000000000000E+11
     0.30785       1.42082  0.40000000000000E+11
     0.30785       1.42872  0.40000000000000E+11
     0.30785       1.43661  0.40000000000000E+11
     0.30785       1.44450  0.40000000000000E+11
     0.30785       1.45240  0.40000000000000E+11
     0.30785       1.46029  0.40000000000000E+11
     0.30785       1.46818  0.40000000000000E+11
     0.30785       1.47608  0.40000000000000E+11
     0.30785       1.48397  0.40000000000000E+11
     0.30785       1.49187  0.40000000000000E+11
     0.30785       1.49976  0.40000000000000E+11
     0.30785       1.50765  0.40000000000000E+11
     0.30785       1.51555  0.40000000000000E+11
     0.30785       1.52344  0.40000000000000E+11
     0.30785       1.53133  0.40000000000000E+11
     0.30785       1.53923  0.40000000000000E+11
     0.30785       1.54712  0.40000000000000E+11
     0.30785       1.55501  0.40000000000000E+11
     0.30785       1.56291  0.40000000000000E+11
     0.30785       1.57080  0.40000000000000E+11
     0.31574       0.00000  0.40000000000000E+11
     0.31574       0.00789  0.40000000000000E+11
     0.31574       0.01579  0.40000000000000E+11
     0.31574       0.02368  0.40000000000000E+11
     0.31574       0.03157  0.40000000000000E+11
     0.31574       0.03947  0.40000000000000E+11
     0.31574       0.04736  0.40000000000000E+11
     0.31574       0.05525  0.40000000000000E+11
     0.31574       0.06315  0.40000000000000E+11
     0.31574       0.07104  0.40000000000000E+11
     0.31574       0.07893  0.40000000000000E+11
     0.31574       0.08683  0.40000000000000E+11
     0.31574       0.09472  0.40000000000000E+11
     0.31574       0.10262  0.40000000000000E+11
     0.31574       0.11051  0.40000000000000E+11
     0.31574       0.11840  0.40000000000000E+11
     0.31574       0.12630  0.11683626927255E+03
     0.31574       0.13419  0.99211153336267E+02
     0.31574       0.14208  0.84600459710634E+02
     0.31574       0.14998  0.72548105002179E+02
     0.31574       0.15787  0.62631620098762E+02
     0.31574       0.16576  0.54478590467293E+02
     0.31574       0.17366  0.47770906260607E+02
     0.31574       0.18155  0.42242301100342E+02
     0.31574       0.18944  0.37672614861725E+02
     0.31574       0.19734  0.33880899467403E+02
     0.31574       0.20523  0.30718620132380E+02
     0.31574       0.21312  0.28063624285295E+02
     0.31574       0.22102  0.25815161659690E+02
     0.31574       0.22891  0.23889986489072E+02
     0.31574       0.23680  0.22219421753581E+02
     0.31574       0.24470  0.20747190546237E+02
     0.31574       0.25259  0.19427798927871E+02
     0.31574       0.26048  0.18225268841091E+02
     0.31574       0.26838  0.17112053611276E+02
     0.31574       0.27627  0.16068012344260E+02
     0.31574       0.28416  0.15079367343795E+02
     0.31574       0.29206  0.14137616156342E+02
     0.31574       0.29995  0.13238411866774E+02
     0.31574       0.30785  0.12380455930071E+02
     0.31574       0.31574  0.11564462581129E+02
     0.31574       0.32363  0.10792251799509E+02
     0.31574       0.33153  0.10066012319494E+02
     0.31574       0.33942  0.93877536183236E+01
     0.31574       0.34731  0.87589430160908E+01
     0.31574       0.35521  0.81803061117469E+01
     0.31574       0.36310  0.76517581852237E+01
     0.31574       0.37099  0.71724308331686E+01
     0.31574       0.37889  0.67407602970577E+01
     0.31574       0.38678  0.63546094458600E+01
     0.31574       0.39467  0.60114021504823E+01
     0.31574       0.40257  0.57082553743202E+01
     0.31574       0.41046  0.54420998857059E+01
     0.31574       0.41835  0.52097847757359E+01
     0.31574       0.42625  0.50081639770580E+01
     0.31574       0.43414  0.48341649331648E+01
     0.31574       0.44203  0.46848407215384E+01
     0.31574       0.44993  0.45574075279630E+01
     0.31574       0.45782  0.44492695968462E+01
     0.31574       0.46571  0.43580337848905E+01
     0.31574       0.47361  0.42815157192428E+01
     0.31574       0.48150  0.42177393684596E+01
     0.31574       0.48939  0.41649316136398E+01
     0.31574       0.49729  0.41215131808493E+01
     0.31574       0.50518  0.40860870778763E+01
     0.31574       0.51308  0.40574254759354E+01
     0.31574       0.52097  0.40344557942847E+01
     0.31574       0.52886  0.40162465846737E+01
     0.31574       0.53676  0.40019936735838E+01
     0.31574       0.54465  0.39910069028735E+01
     0.31574       0.55254  0.39826977125523E+01
     0.31574       0.56044  0.39765677313948E+01
     0.31574       0.56833  0.39721984801422E+01
     0.31574       0.57622  0.39692422461267E+01
     0.31574       0.58412  0.39674141553530E+01
     0.31574       0.59201  0.39664854464686E+01
     0.31574       0.59990  0.39662779389138E+01
     0.31574       0.60780  0.39666596833358E+01
     0.31574       0.61569  0.39675417847010E+01
     0.31574       0.62358  0.39688763963687E+01
     0.31574       0.63148  0.39706558957503E+01
     0.31574       0.63937  0.39729132683645E+01
     0.31574       0.64726  0.39757237465345E+01
     0.31574       0.65516  0.39792077712157E+01
     0.31574       0.66305  0.39835353701308E+01
     0.31574       0.67094  0.39889320721813E+01
     0.31574       0.67884  0.39956865066073E+01
     0.31574       0.68673  0.40041598651026E+01
     0.31574       0.69463  0.40147974352727E+01
     0.31574       0.70252  0.40281424433273E+01
     0.31574       0.71041  0.40448524709960E+01
     0.31574       0.71831  0.40657187336576E+01
     0.31574       0.72620  0.40916885197110E+01
     0.31574       0.73409  0.41238910894613E+01
     0.31574       0.74199  0.41636673069115E+01
     0.31574       0.74988  0.42126032178946E+01
     0.31574       0.75777  0.42725676761995E+01
     0.31574       0.76567  0.43457539326284E+01
     0.31574       0.77356  0.44347248091177E+01
     0.31574       0.78145  0.45424606402979E+01
     0.31574       0.78935  0.46724085265034E+01
     0.31574       0.79724  0.48285305432876E+01
     0.31574       0.80513  0.50153473242483E+01
     0.31574       0.81303  0.52379718104181E+01
     0.31574       0.82092  0.55021258962734E+01
     0.31574       0.82881  0.58141302104500E+01
     0.31574       0.83671  0.61808544684790E+01
     0.31574       0.84460  0.66096130330974E+01
     0.31574       0.85249  0.71079881141229E+01
     0.31574       0.86039  0.76835624406960E+01
     0.31574       0.86828  0.83435457492166E+01
     0.31574       0.87617  0.90942870492996E+01
     0.31574       0.88407  0.99406796214237E+01
     0.31574       0.89196  0.10885489970309E+02
     0.31574       0.89986  0.11928675870970E+02
     0.31574       0.90775  0.13066799238026E+02
     0.31574       0.91564  0.14292678507616E+02
     0.31574       0.92354  0.15595447651757E+02
     0.31574       0.93143  0.16961174862150E+02
     0.31574       0.93932  0.18374124726045E+02
     0.31574       0.94722  0.19818618414689E+02
     0.31574       0.95511  0.21281280362614E+02
     0.31574       0.96300  0.22753315711305E+02
     0.31574       0.97090  0.24232419675442E+02
     0.31574       0.97879  0.25724035879608E+02
     0.31574       0.98668  0.27241939903289E+02
     0.31574       0.99458  0.28808416837962E+02
     0.31574       1.00247  0.30454472023389E+02
     0.31574       1.01036  0.32220465065506E+02
     0.31574       1.01826  0.34157332348814E+02
     0.31574       1.02615  0.36328327607188E+02
     0.31574       1.03404  0.38811131184081E+02
     0.31574       1.04194  0.41700303591603E+02
     0.31574       1.04983  0.45110288241844E+02
     0.31574       1.05772  0.49179333962941E+02
     0.31574       1.06562  0.54074680165224E+02
     0.31574       1.07351  0.59999086857539E+02
     0.31574       1.08141  0.67198329048023E+02
     0.31574       1.08930  0.75968652657613E+02
     0.31574       1.09719  0.86662404021109E+02
     0.31574       1.10509  0.99689012265219E+02
     0.31574       1.11298  0.11550703035385E+03
     0.31574       1.12087  0.40000000000000E+11
     0.31574       1.12877  0.40000000000000E+11
     0.31574       1.13666  0.40000000000000E+11
     0.31574       1.14455  0.40000000000000E+11
     0.31574       1.15245  0.40000000000000E+11
     0.31574       1.16034  0.40000000000000E+11
     0.31574       1.16823  0.40000000000000E+11
     0.31574       1.17613  0.40000000000000E+11
     0.31574       1.18402  0.40000000000000E+11
     0.31574       1.19191  0.40000000000000E+11
     0.31574       1.19981  0.40000000000000E+11
     0.31574       1.20770  0.40000000000000E+11
     0.31574       1.21559  0.40000000000000E+11
     0.31574       1.22349  0.40000000000000E+11
     0.31574       1.23138  0.40000000000000E+11
     0.31574       1.23927  0.40000000000000E+11
     0.31574       1.24717  0.40000000000000E+11
     0.31574       1.25506  0.40000000000000E+11
     0.31574       1.26295  0.40000000000000E+11
[truncated: 1,560,112 more chars]
