# Supplementary material for: Femtosecond concerted rotation of molecules on a 2D material interface
Source: Nat Commun. 2026 Feb 27;17:2110. doi: 10.1038/s41467-026-69801-6 (PMC12954116; doi:10.1038/s41467-026-69801-6)
Supplement: Supplementary file 6 — Source Data 4 [file 41467_2026_69801_MOESM6_ESM.zip › FigS23/ISDistance1500_pairPot.out]

40000
# export pairpotential
# alpha      beta     pairPotValue
     0.00000       0.00000  0.40000000000000E+11
     0.00000       0.00789  0.40000000000000E+11
     0.00000       0.01579  0.40000000000000E+11
     0.00000       0.02368  0.40000000000000E+11
     0.00000       0.03157  0.40000000000000E+11
     0.00000       0.03947  0.40000000000000E+11
     0.00000       0.04736  0.40000000000000E+11
     0.00000       0.05525  0.40000000000000E+11
     0.00000       0.06315  0.40000000000000E+11
     0.00000       0.07104  0.40000000000000E+11
     0.00000       0.07893  0.40000000000000E+11
     0.00000       0.08683  0.40000000000000E+11
     0.00000       0.09472  0.40000000000000E+11
     0.00000       0.10262  0.40000000000000E+11
     0.00000       0.11051  0.40000000000000E+11
     0.00000       0.11840  0.40000000000000E+11
     0.00000       0.12630  0.40000000000000E+11
     0.00000       0.13419  0.22007636625278E+03
     0.00000       0.14208  0.20983601573966E+03
     0.00000       0.14998  0.20214582862080E+03
     0.00000       0.15787  0.19728882542249E+03
     0.00000       0.16576  0.19535107002196E+03
     0.00000       0.17366  0.19624850536428E+03
     0.00000       0.18155  0.19973441616261E+03
     0.00000       0.18944  0.20539189223844E+03
     0.00000       0.19734  0.40000000000000E+11
     0.00000       0.20523  0.40000000000000E+11
     0.00000       0.21312  0.40000000000000E+11
     0.00000       0.22102  0.40000000000000E+11
     0.00000       0.22891  0.40000000000000E+11
     0.00000       0.23680  0.40000000000000E+11
     0.00000       0.24470  0.40000000000000E+11
     0.00000       0.25259  0.40000000000000E+11
     0.00000       0.26048  0.40000000000000E+11
     0.00000       0.26838  0.40000000000000E+11
     0.00000       0.27627  0.40000000000000E+11
     0.00000       0.28416  0.40000000000000E+11
     0.00000       0.29206  0.40000000000000E+11
     0.00000       0.29995  0.40000000000000E+11
     0.00000       0.30785  0.40000000000000E+11
     0.00000       0.31574  0.40000000000000E+11
     0.00000       0.32363  0.40000000000000E+11
     0.00000       0.33153  0.40000000000000E+11
     0.00000       0.33942  0.40000000000000E+11
     0.00000       0.34731  0.40000000000000E+11
     0.00000       0.35521  0.40000000000000E+11
     0.00000       0.36310  0.40000000000000E+11
     0.00000       0.37099  0.40000000000000E+11
     0.00000       0.37889  0.40000000000000E+11
     0.00000       0.38678  0.40000000000000E+11
     0.00000       0.39467  0.40000000000000E+11
     0.00000       0.40257  0.40000000000000E+11
     0.00000       0.41046  0.40000000000000E+11
     0.00000       0.41835  0.40000000000000E+11
     0.00000       0.42625  0.40000000000000E+11
     0.00000       0.43414  0.40000000000000E+11
     0.00000       0.44203  0.40000000000000E+11
     0.00000       0.44993  0.40000000000000E+11
     0.00000       0.45782  0.19810794400375E+02
     0.00000       0.46571  0.16702886866348E+02
     0.00000       0.47361  0.14127198373367E+02
     0.00000       0.48150  0.12031114052073E+02
     0.00000       0.48939  0.10346459882482E+02
     0.00000       0.49729  0.90045988017933E+01
     0.00000       0.50518  0.79430171876218E+01
     0.00000       0.51308  0.71076558214249E+01
     0.00000       0.52097  0.64531745217937E+01
     0.00000       0.52886  0.59422810043795E+01
     0.00000       0.53676  0.55447029565009E+01
     0.00000       0.54465  0.52360920610746E+01
     0.00000       0.55254  0.49969955853087E+01
     0.00000       0.56044  0.48119509772705E+01
     0.00000       0.56833  0.46687178714583E+01
     0.00000       0.57622  0.45576419005382E+01
     0.00000       0.58412  0.44711359531587E+01
     0.00000       0.59201  0.44032616702081E+01
     0.00000       0.59990  0.43493941183350E+01
     0.00000       0.60780  0.43059541327073E+01
     0.00000       0.61569  0.42701949262174E+01
     0.00000       0.62358  0.42400317695589E+01
     0.00000       0.63148  0.42139056284170E+01
     0.00000       0.63937  0.41906734949268E+01
     0.00000       0.64726  0.41695197312867E+01
     0.00000       0.65516  0.41498840504072E+01
     0.00000       0.66305  0.41314028074912E+01
     0.00000       0.67094  0.41138610934312E+01
     0.00000       0.67884  0.40971537370609E+01
     0.00000       0.68673  0.40812537718991E+01
     0.00000       0.69463  0.40661872372556E+01
     0.00000       0.70252  0.40520133949042E+01
     0.00000       0.71041  0.40388095793587E+01
     0.00000       0.71831  0.40266599865335E+01
     0.00000       0.72620  0.40156477620850E+01
     0.00000       0.73409  0.40058497921830E+01
     0.00000       0.74199  0.39973336365500E+01
     0.00000       0.74988  0.39901560831625E+01
     0.00000       0.75777  0.39843628496259E+01
     0.00000       0.76567  0.39799890092115E+01
     0.00000       0.77356  0.39770597796174E+01
     0.00000       0.78145  0.39755913785251E+01
     0.00000       0.78935  0.39755917205668E+01
     0.00000       0.79724  0.39770608039159E+01
     0.00000       0.80513  0.39799907101948E+01
     0.00000       0.81303  0.39843652177151E+01
     0.00000       0.82092  0.39901591043964E+01
     0.00000       0.82881  0.39973372921816E+01
     0.00000       0.83671  0.40058540583720E+01
     0.00000       0.84460  0.40156526098372E+01
     0.00000       0.85249  0.40266653820715E+01
     0.00000       0.86039  0.40388154851345E+01
     0.00000       0.86828  0.40520197714813E+01
     0.00000       0.87617  0.40661940463191E+01
     0.00000       0.88407  0.40812609806566E+01
     0.00000       0.89196  0.40971613243255E+01
     0.00000       0.89986  0.41138690576927E+01
     0.00000       0.90775  0.41314111773185E+01
     0.00000       0.91564  0.41498928975709E+01
     0.00000       0.92354  0.41695291870726E+01
     0.00000       0.93143  0.41906837702296E+01
     0.00000       0.93932  0.42139170383810E+01
     0.00000       0.94722  0.42400447637731E+01
     0.00000       0.95511  0.42702101258068E+01
     0.00000       0.96300  0.43059723760955E+01
     0.00000       0.97090  0.43494165179937E+01
     0.00000       0.97879  0.44032896833868E+01
     0.00000       0.98668  0.44711714703844E+01
     0.00000       0.99458  0.45576873565954E+01
     0.00000       1.00247  0.46687763845692E+01
     0.00000       1.01036  0.48120265232245E+01
     0.00000       1.01826  0.49970932141852E+01
     0.00000       1.02615  0.52362181646909E+01
     0.00000       1.03404  0.55448655942462E+01
     0.00000       1.04194  0.59424902926957E+01
     0.00000       1.04983  0.64534430864151E+01
     0.00000       1.05772  0.71079992982846E+01
     0.00000       1.06562  0.79434547319838E+01
     0.00000       1.07351  0.90051535143714E+01
     0.00000       1.08141  0.10347158964813E+02
     0.00000       1.08930  0.12031988320534E+02
     0.00000       1.09719  0.14128280412555E+02
     0.00000       1.10509  0.16704206429132E+02
     0.00000       1.11298  0.19812368336856E+02
     0.00000       1.12087  0.40000000000000E+11
     0.00000       1.12877  0.40000000000000E+11
     0.00000       1.13666  0.40000000000000E+11
     0.00000       1.14455  0.40000000000000E+11
     0.00000       1.15245  0.40000000000000E+11
     0.00000       1.16034  0.40000000000000E+11
     0.00000       1.16823  0.40000000000000E+11
     0.00000       1.17613  0.40000000000000E+11
     0.00000       1.18402  0.40000000000000E+11
     0.00000       1.19191  0.40000000000000E+11
     0.00000       1.19981  0.40000000000000E+11
     0.00000       1.20770  0.40000000000000E+11
     0.00000       1.21559  0.40000000000000E+11
     0.00000       1.22349  0.40000000000000E+11
     0.00000       1.23138  0.40000000000000E+11
     0.00000       1.23927  0.40000000000000E+11
     0.00000       1.24717  0.40000000000000E+11
     0.00000       1.25506  0.40000000000000E+11
     0.00000       1.26295  0.40000000000000E+11
     0.00000       1.27085  0.40000000000000E+11
     0.00000       1.27874  0.40000000000000E+11
     0.00000       1.28664  0.40000000000000E+11
     0.00000       1.29453  0.40000000000000E+11
     0.00000       1.30242  0.40000000000000E+11
     0.00000       1.31032  0.40000000000000E+11
     0.00000       1.31821  0.40000000000000E+11
     0.00000       1.32610  0.40000000000000E+11
     0.00000       1.33400  0.40000000000000E+11
     0.00000       1.34189  0.40000000000000E+11
     0.00000       1.34978  0.40000000000000E+11
     0.00000       1.35768  0.40000000000000E+11
     0.00000       1.36557  0.40000000000000E+11
     0.00000       1.37346  0.40000000000000E+11
     0.00000       1.38136  0.20538884113619E+03
     0.00000       1.38925  0.19973224958910E+03
     0.00000       1.39714  0.19624746026560E+03
     0.00000       1.40504  0.19535129955557E+03
     0.00000       1.41293  0.19729040654676E+03
     0.00000       1.42082  0.20214876202607E+03
     0.00000       1.42872  0.20984021864418E+03
     0.00000       1.43661  0.22008165331117E+03
     0.00000       1.44450  0.40000000000000E+11
     0.00000       1.45240  0.40000000000000E+11
     0.00000       1.46029  0.40000000000000E+11
     0.00000       1.46818  0.40000000000000E+11
     0.00000       1.47608  0.40000000000000E+11
     0.00000       1.48397  0.40000000000000E+11
     0.00000       1.49187  0.40000000000000E+11
     0.00000       1.49976  0.40000000000000E+11
     0.00000       1.50765  0.40000000000000E+11
     0.00000       1.51555  0.40000000000000E+11
     0.00000       1.52344  0.40000000000000E+11
     0.00000       1.53133  0.40000000000000E+11
     0.00000       1.53923  0.40000000000000E+11
     0.00000       1.54712  0.40000000000000E+11
     0.00000       1.55501  0.40000000000000E+11
     0.00000       1.56291  0.40000000000000E+11
     0.00000       1.57080  0.40000000000000E+11
     0.00789       0.00000  0.40000000000000E+11
     0.00789       0.00789  0.40000000000000E+11
     0.00789       0.01579  0.40000000000000E+11
     0.00789       0.02368  0.40000000000000E+11
     0.00789       0.03157  0.40000000000000E+11
     0.00789       0.03947  0.40000000000000E+11
     0.00789       0.04736  0.40000000000000E+11
     0.00789       0.05525  0.40000000000000E+11
     0.00789       0.06315  0.40000000000000E+11
     0.00789       0.07104  0.40000000000000E+11
     0.00789       0.07893  0.40000000000000E+11
     0.00789       0.08683  0.40000000000000E+11
     0.00789       0.09472  0.40000000000000E+11
     0.00789       0.10262  0.40000000000000E+11
     0.00789       0.11051  0.40000000000000E+11
     0.00789       0.11840  0.40000000000000E+11
     0.00789       0.12630  0.22338411598115E+03
     0.00789       0.13419  0.21340591049019E+03
     0.00789       0.14208  0.20598039896264E+03
     0.00789       0.14998  0.20141636461292E+03
     0.00789       0.15787  0.19982523909312E+03
     0.00789       0.16576  0.20114631650158E+03
     0.00789       0.17366  0.20515180776403E+03
     0.00789       0.18155  0.21143659778247E+03
     0.00789       0.18944  0.40000000000000E+11
     0.00789       0.19734  0.40000000000000E+11
     0.00789       0.20523  0.40000000000000E+11
     0.00789       0.21312  0.40000000000000E+11
     0.00789       0.22102  0.40000000000000E+11
     0.00789       0.22891  0.40000000000000E+11
     0.00789       0.23680  0.40000000000000E+11
     0.00789       0.24470  0.40000000000000E+11
     0.00789       0.25259  0.40000000000000E+11
     0.00789       0.26048  0.40000000000000E+11
     0.00789       0.26838  0.40000000000000E+11
     0.00789       0.27627  0.40000000000000E+11
     0.00789       0.28416  0.40000000000000E+11
     0.00789       0.29206  0.40000000000000E+11
     0.00789       0.29995  0.40000000000000E+11
     0.00789       0.30785  0.40000000000000E+11
     0.00789       0.31574  0.40000000000000E+11
     0.00789       0.32363  0.40000000000000E+11
     0.00789       0.33153  0.40000000000000E+11
     0.00789       0.33942  0.40000000000000E+11
     0.00789       0.34731  0.40000000000000E+11
     0.00789       0.35521  0.40000000000000E+11
     0.00789       0.36310  0.40000000000000E+11
     0.00789       0.37099  0.40000000000000E+11
     0.00789       0.37889  0.40000000000000E+11
     0.00789       0.38678  0.40000000000000E+11
     0.00789       0.39467  0.40000000000000E+11
     0.00789       0.40257  0.40000000000000E+11
     0.00789       0.41046  0.40000000000000E+11
     0.00789       0.41835  0.40000000000000E+11
     0.00789       0.42625  0.40000000000000E+11
     0.00789       0.43414  0.40000000000000E+11
     0.00789       0.44203  0.40000000000000E+11
     0.00789       0.44993  0.20605278379801E+02
     0.00789       0.45782  0.17362061598678E+02
     0.00789       0.46571  0.14669156601719E+02
     0.00789       0.47361  0.12474761263469E+02
     0.00789       0.48150  0.10709253699013E+02
     0.00789       0.48939  0.93017339459019E+01
     0.00789       0.49729  0.81872869184970E+01
     0.00789       0.50518  0.73096122915806E+01
     0.00789       0.51308  0.66214027629753E+01
     0.00789       0.52097  0.60836973418881E+01
     0.00789       0.52886  0.56648371357246E+01
     0.00789       0.53676  0.53393368001531E+01
     0.00789       0.54465  0.50868193586644E+01
     0.00789       0.55254  0.48910755418089E+01
     0.00789       0.56044  0.47392644527093E+01
     0.00789       0.56833  0.46212506770011E+01
     0.00789       0.57622  0.45290633697924E+01
     0.00789       0.58412  0.44564596312593E+01
     0.00789       0.59201  0.43985744960297E+01
     0.00789       0.59990  0.43516414066384E+01
     0.00789       0.60780  0.43127692004815E+01
     0.00789       0.61569  0.42797639281348E+01
     0.00789       0.62358  0.42509859920398E+01
     0.00789       0.63148  0.42252350320813E+01
     0.00789       0.63937  0.42016566432111E+01
     0.00789       0.64726  0.41796663833240E+01
     0.00789       0.65516  0.41588876314481E+01
     0.00789       0.66305  0.41391007129917E+01
     0.00789       0.67094  0.41202013523859E+01
     0.00789       0.67884  0.41021669789206E+01
     0.00789       0.68673  0.40850297341590E+01
     0.00789       0.69463  0.40688552427730E+01
     0.00789       0.70252  0.40537263435940E+01
     0.00789       0.71041  0.40397310605368E+01
     0.00789       0.71831  0.40269541452956E+01
     0.00789       0.72620  0.40154715616775E+01
     0.00789       0.73409  0.40053473165388E+01
     0.00789       0.74199  0.39966320815876E+01
     0.00789       0.74988  0.39893630973921E+01
     0.00789       0.75777  0.39835649067116E+01
     0.00789       0.76567  0.39792505279997E+01
     0.00789       0.77356  0.39764227499558E+01
     0.00789       0.78145  0.39750753023080E+01
     0.00789       0.78935  0.39751937347493E+01
     0.00789       0.79724  0.39767559134963E+01
     0.00789       0.80513  0.39797321221240E+01
     0.00789       0.81303  0.39840848291722E+01
     0.00789       0.82092  0.39897682587652E+01
     0.00789       0.82881  0.39967279713308E+01
     0.00789       0.83671  0.40049007285646E+01
     0.00789       0.84460  0.40142149790833E+01
     0.00789       0.85249  0.40245923577871E+01
     0.00789       0.86039  0.40359506421872E+01
     0.00789       0.86828  0.40482086530248E+01
     0.00789       0.87617  0.40612936259829E+01
     0.00789       0.88407  0.40751516198310E+01
     0.00789       0.89196  0.40897615705048E+01
     0.00789       0.89986  0.41051536603804E+01
     0.00789       0.90775  0.41214327614568E+01
     0.00789       0.91564  0.41388078485774E+01
     0.00789       0.92354  0.41576284867361E+01
     0.00789       0.93143  0.41784298011779E+01
     0.00789       0.93932  0.42019877696897E+01
     0.00789       0.94722  0.42293872643453E+01
     0.00789       0.95511  0.42621060466385E+01
     0.00789       0.96300  0.43021189155712E+01
     0.00789       0.97090  0.43520274486881E+01
     0.00789       0.97879  0.44152222781030E+01
     0.00789       0.98668  0.44960866066321E+01
     0.00789       0.99458  0.46002516597454E+01
     0.00789       1.00247  0.47349168923588E+01
     0.00789       1.01036  0.49092498175689E+01
     0.00789       1.01826  0.51348818825883E+01
     0.00789       1.02615  0.54265170956268E+01
     0.00789       1.03404  0.58026676387020E+01
     0.00789       1.04194  0.62865227920093E+01
     0.00789       1.04983  0.69069392254012E+01
     0.00789       1.05772  0.76995030806389E+01
     0.00789       1.06562  0.87075407021300E+01
     0.00789       1.07351  0.99828145331206E+01
     0.00789       1.08141  0.11585375339806E+02
     0.00789       1.08930  0.13581539554954E+02
     0.00789       1.09719  0.16038001015846E+02
     0.00789       1.10509  0.19008226048236E+02
     0.00789       1.11298  0.40000000000000E+11
     0.00789       1.12087  0.40000000000000E+11
     0.00789       1.12877  0.40000000000000E+11
     0.00789       1.13666  0.40000000000000E+11
     0.00789       1.14455  0.40000000000000E+11
     0.00789       1.15245  0.40000000000000E+11
     0.00789       1.16034  0.40000000000000E+11
     0.00789       1.16823  0.40000000000000E+11
     0.00789       1.17613  0.40000000000000E+11
     0.00789       1.18402  0.40000000000000E+11
     0.00789       1.19191  0.40000000000000E+11
     0.00789       1.19981  0.40000000000000E+11
     0.00789       1.20770  0.40000000000000E+11
     0.00789       1.21559  0.40000000000000E+11
     0.00789       1.22349  0.40000000000000E+11
     0.00789       1.23138  0.40000000000000E+11
     0.00789       1.23927  0.40000000000000E+11
     0.00789       1.24717  0.40000000000000E+11
     0.00789       1.25506  0.40000000000000E+11
     0.00789       1.26295  0.40000000000000E+11
     0.00789       1.27085  0.40000000000000E+11
     0.00789       1.27874  0.40000000000000E+11
     0.00789       1.28664  0.40000000000000E+11
     0.00789       1.29453  0.40000000000000E+11
     0.00789       1.30242  0.40000000000000E+11
     0.00789       1.31032  0.40000000000000E+11
     0.00789       1.31821  0.40000000000000E+11
     0.00789       1.32610  0.40000000000000E+11
     0.00789       1.33400  0.40000000000000E+11
     0.00789       1.34189  0.40000000000000E+11
     0.00789       1.34978  0.40000000000000E+11
     0.00789       1.35768  0.40000000000000E+11
     0.00789       1.36557  0.40000000000000E+11
     0.00789       1.37346  0.19902187067023E+03
     0.00789       1.38136  0.19399607999505E+03
     0.00789       1.38925  0.19103463532306E+03
     0.00789       1.39714  0.19056405057873E+03
     0.00789       1.40504  0.19284872525180E+03
     0.00789       1.41293  0.19799585023346E+03
     0.00789       1.42082  0.20594555065355E+03
     0.00789       1.42872  0.21644239053275E+03
     0.00789       1.43661  0.40000000000000E+11
     0.00789       1.44450  0.40000000000000E+11
     0.00789       1.45240  0.40000000000000E+11
     0.00789       1.46029  0.40000000000000E+11
     0.00789       1.46818  0.40000000000000E+11
     0.00789       1.47608  0.40000000000000E+11
     0.00789       1.48397  0.40000000000000E+11
     0.00789       1.49187  0.40000000000000E+11
     0.00789       1.49976  0.40000000000000E+11
     0.00789       1.50765  0.40000000000000E+11
     0.00789       1.51555  0.40000000000000E+11
     0.00789       1.52344  0.40000000000000E+11
     0.00789       1.53133  0.40000000000000E+11
     0.00789       1.53923  0.40000000000000E+11
     0.00789       1.54712  0.40000000000000E+11
     0.00789       1.55501  0.40000000000000E+11
     0.00789       1.56291  0.40000000000000E+11
     0.00789       1.57080  0.40000000000000E+11
     0.01579       0.00000  0.40000000000000E+11
     0.01579       0.00789  0.40000000000000E+11
     0.01579       0.01579  0.40000000000000E+11
     0.01579       0.02368  0.40000000000000E+11
     0.01579       0.03157  0.40000000000000E+11
     0.01579       0.03947  0.40000000000000E+11
     0.01579       0.04736  0.40000000000000E+11
     0.01579       0.05525  0.40000000000000E+11
     0.01579       0.06315  0.40000000000000E+11
     0.01579       0.07104  0.40000000000000E+11
     0.01579       0.07893  0.40000000000000E+11
     0.01579       0.08683  0.40000000000000E+11
     0.01579       0.09472  0.40000000000000E+11
     0.01579       0.10262  0.40000000000000E+11
     0.01579       0.11051  0.40000000000000E+11
     0.01579       0.11840  0.22634451571611E+03
     0.01579       0.12630  0.21663156956024E+03
     0.01579       0.13419  0.20947436581850E+03
     0.01579       0.14208  0.20520510901309E+03
     0.01579       0.14998  0.20395926327666E+03
     0.01579       0.15787  0.20569918727122E+03
     0.01579       0.16576  0.21021679846274E+03
     0.01579       0.17366  0.21712058159232E+03
     0.01579       0.18155  0.40000000000000E+11
     0.01579       0.18944  0.40000000000000E+11
     0.01579       0.19734  0.40000000000000E+11
     0.01579       0.20523  0.40000000000000E+11
     0.01579       0.21312  0.40000000000000E+11
     0.01579       0.22102  0.40000000000000E+11
     0.01579       0.22891  0.40000000000000E+11
     0.01579       0.23680  0.40000000000000E+11
     0.01579       0.24470  0.40000000000000E+11
     0.01579       0.25259  0.40000000000000E+11
     0.01579       0.26048  0.40000000000000E+11
     0.01579       0.26838  0.40000000000000E+11
     0.01579       0.27627  0.40000000000000E+11
     0.01579       0.28416  0.40000000000000E+11
     0.01579       0.29206  0.40000000000000E+11
     0.01579       0.29995  0.40000000000000E+11
     0.01579       0.30785  0.40000000000000E+11
     0.01579       0.31574  0.40000000000000E+11
     0.01579       0.32363  0.40000000000000E+11
     0.01579       0.33153  0.40000000000000E+11
     0.01579       0.33942  0.40000000000000E+11
     0.01579       0.34731  0.40000000000000E+11
     0.01579       0.35521  0.40000000000000E+11
     0.01579       0.36310  0.40000000000000E+11
     0.01579       0.37099  0.40000000000000E+11
     0.01579       0.37889  0.40000000000000E+11
     0.01579       0.38678  0.40000000000000E+11
     0.01579       0.39467  0.40000000000000E+11
     0.01579       0.40257  0.40000000000000E+11
     0.01579       0.41046  0.40000000000000E+11
     0.01579       0.41835  0.40000000000000E+11
     0.01579       0.42625  0.40000000000000E+11
     0.01579       0.43414  0.40000000000000E+11
     0.01579       0.44203  0.21387702871333E+02
     0.01579       0.44993  0.18011946542575E+02
     0.01579       0.45782  0.15204327155594E+02
     0.01579       0.46571  0.12913712769396E+02
     0.01579       0.47361  0.11069024294555E+02
     0.01579       0.48150  0.95971440382011E+01
     0.01579       0.48939  0.84308174842349E+01
     0.01579       0.49729  0.75115650101924E+01
     0.01579       0.50518  0.67901668431485E+01
     0.01579       0.51308  0.62260387150455E+01
     0.01579       0.52097  0.57861715171297E+01
     0.01579       0.52886  0.54439712301368E+01
     0.01579       0.53676  0.51781582928929E+01
     0.01579       0.54465  0.49717929783740E+01
     0.01579       0.55254  0.48114458730057E+01
     0.01579       0.56044  0.46865092643376E+01
     0.01579       0.56833  0.45886348651882E+01
     0.01579       0.57622  0.45112797221929E+01
     0.01579       0.58412  0.44493420410144E+01
     0.01579       0.59201  0.43988701967735E+01
     0.01579       0.59990  0.43568304090256E+01
     0.01579       0.60780  0.43209209279049E+01
     0.01579       0.61569  0.42894228365393E+01
     0.01579       0.62358  0.42610795975391E+01
     0.01579       0.63148  0.42349992068380E+01
     0.01579       0.63937  0.42105742564136E+01
     0.01579       0.64726  0.41874163613530E+01
     0.01579       0.65516  0.41653023021842E+01
     0.01579       0.66305  0.41441299034096E+01
     0.01579       0.67094  0.41238821502891E+01
     0.01579       0.67884  0.41045983755382E+01
     0.01579       0.68673  0.40863515618173E+01
     0.01579       0.69463  0.40692309376359E+01
     0.01579       0.70252  0.40533291220808E+01
     0.01579       0.71041  0.40387331207444E+01
     0.01579       0.71831  0.40255185089420E+01
     0.01579       0.72620  0.40137461708753E+01
     0.01579       0.73409  0.40034610021849E+01
     0.01579       0.74199  0.39946920317461E+01
     0.01579       0.74988  0.39874534772317E+01
     0.01579       0.75777  0.39817463165584E+01
     0.01579       0.76567  0.39775600316254E+01
     0.01579       0.77356  0.39748742591804E+01
     0.01579       0.78145  0.39736601638346E+01
     0.01579       0.78935  0.39738814282606E+01
     0.01579       0.79724  0.39754948339797E+01
     0.01579       0.80513  0.39784504818865E+01
     0.01579       0.81303  0.39826917740275E+01
     0.01579       0.82092  0.39881553465747E+01
     0.01579       0.82881  0.39947712078519E+01
     0.01579       0.83671  0.40024633941057E+01
     0.01579       0.84460  0.40111515089780E+01
     0.01579       0.85249  0.40207535601936E+01
     0.01579       0.86039  0.40311905493660E+01
     0.01579       0.86828  0.40423933099023E+01
     0.01579       0.87617  0.40543121274282E+01
     0.01579       0.88407  0.40669297231903E+01
     0.01579       0.89196  0.40802782429057E+01
     0.01579       0.89986  0.40944609844559E+01
     0.01579       0.90775  0.41096797345394E+01
     0.01579       0.91564  0.41262687875601E+01
     0.01579       0.92354  0.41447370138856E+01
     0.01579       0.93143  0.41658197563120E+01
     0.01579       0.93932  0.41905428922718E+01
     0.01579       0.94722  0.42203021350030E+01
     0.01579       0.95511  0.42569615885858E+01
     0.01579       0.96300  0.43029767450123E+01
     0.01579       0.97090  0.43615485339964E+01
     0.01579       0.97879  0.44368167101065E+01
     0.01579       0.98668  0.45341027590874E+01
     0.01579       0.99458  0.46602145416406E+01
     0.01579       1.00247  0.48238268800379E+01
     0.01579       1.01036  0.50359538519982E+01
     0.01579       1.01826  0.53105289638825E+01
     0.01579       1.02615  0.56651072866990E+01
     0.01579       1.03404  0.61216965888716E+01
     0.01579       1.04194  0.67077079974602E+01
     0.01579       1.04983  0.74569825747711E+01
     0.01579       1.05772  0.84107833951212E+01
     0.01579       1.06562  0.96185154459024E+01
     0.01579       1.07351  0.11137695771180E+02
     0.01579       1.08141  0.13032244051765E+02
     0.01579       1.08930  0.15367304924188E+02
     0.01579       1.09719  0.18197159626745E+02
     0.01579       1.10509  0.21539539358422E+02
     0.01579       1.11298  0.40000000000000E+11
     0.01579       1.12087  0.40000000000000E+11
     0.01579       1.12877  0.40000000000000E+11
     0.01579       1.13666  0.40000000000000E+11
     0.01579       1.14455  0.40000000000000E+11
     0.01579       1.15245  0.40000000000000E+11
     0.01579       1.16034  0.40000000000000E+11
     0.01579       1.16823  0.40000000000000E+11
     0.01579       1.17613  0.40000000000000E+11
     0.01579       1.18402  0.40000000000000E+11
     0.01579       1.19191  0.40000000000000E+11
     0.01579       1.19981  0.40000000000000E+11
     0.01579       1.20770  0.40000000000000E+11
     0.01579       1.21559  0.40000000000000E+11
     0.01579       1.22349  0.40000000000000E+11
     0.01579       1.23138  0.40000000000000E+11
     0.01579       1.23927  0.40000000000000E+11
     0.01579       1.24717  0.40000000000000E+11
     0.01579       1.25506  0.40000000000000E+11
     0.01579       1.26295  0.40000000000000E+11
     0.01579       1.27085  0.40000000000000E+11
     0.01579       1.27874  0.40000000000000E+11
     0.01579       1.28664  0.40000000000000E+11
     0.01579       1.29453  0.40000000000000E+11
     0.01579       1.30242  0.40000000000000E+11
     0.01579       1.31032  0.40000000000000E+11
     0.01579       1.31821  0.40000000000000E+11
     0.01579       1.32610  0.40000000000000E+11
     0.01579       1.33400  0.40000000000000E+11
     0.01579       1.34189  0.40000000000000E+11
     0.01579       1.34978  0.40000000000000E+11
     0.01579       1.35768  0.40000000000000E+11
     0.01579       1.36557  0.19237191742806E+03
     0.01579       1.37346  0.18797561383408E+03
     0.01579       1.38136  0.18553757658268E+03
     0.01579       1.38925  0.18549163648342E+03
     0.01579       1.39714  0.18811842420520E+03
     0.01579       1.40504  0.19354777213055E+03
     0.01579       1.41293  0.20174652864073E+03
     0.01579       1.42082  0.21248840621082E+03
     0.01579       1.42872  0.40000000000000E+11
     0.01579       1.43661  0.40000000000000E+11
     0.01579       1.44450  0.40000000000000E+11
     0.01579       1.45240  0.40000000000000E+11
     0.01579       1.46029  0.40000000000000E+11
     0.01579       1.46818  0.40000000000000E+11
     0.01579       1.47608  0.40000000000000E+11
     0.01579       1.48397  0.40000000000000E+11
     0.01579       1.49187  0.40000000000000E+11
     0.01579       1.49976  0.40000000000000E+11
     0.01579       1.50765  0.40000000000000E+11
     0.01579       1.51555  0.40000000000000E+11
     0.01579       1.52344  0.40000000000000E+11
     0.01579       1.53133  0.40000000000000E+11
     0.01579       1.53923  0.40000000000000E+11
     0.01579       1.54712  0.40000000000000E+11
     0.01579       1.55501  0.40000000000000E+11
     0.01579       1.56291  0.40000000000000E+11
     0.01579       1.57080  0.40000000000000E+11
     0.02368       0.00000  0.40000000000000E+11
     0.02368       0.00789  0.40000000000000E+11
     0.02368       0.01579  0.40000000000000E+11
     0.02368       0.02368  0.40000000000000E+11
     0.02368       0.03157  0.40000000000000E+11
     0.02368       0.03947  0.40000000000000E+11
     0.02368       0.04736  0.40000000000000E+11
     0.02368       0.05525  0.40000000000000E+11
     0.02368       0.06315  0.40000000000000E+11
     0.02368       0.07104  0.40000000000000E+11
     0.02368       0.07893  0.40000000000000E+11
     0.02368       0.08683  0.40000000000000E+11
     0.02368       0.09472  0.40000000000000E+11
     0.02368       0.10262  0.40000000000000E+11
     0.02368       0.11051  0.22894314850478E+03
     0.02368       0.11840  0.21949502438314E+03
     0.02368       0.12630  0.21260698744820E+03
     0.02368       0.13419  0.20863196391030E+03
     0.02368       0.14208  0.20772771916912E+03
     0.02368       0.14998  0.20987897061412E+03
     0.02368       0.15787  0.21489771883048E+03
     0.02368       0.16576  0.22240750841896E+03
     0.02368       0.17366  0.40000000000000E+11
     0.02368       0.18155  0.40000000000000E+11
     0.02368       0.18944  0.40000000000000E+11
     0.02368       0.19734  0.40000000000000E+11
     0.02368       0.20523  0.40000000000000E+11
     0.02368       0.21312  0.40000000000000E+11
     0.02368       0.22102  0.40000000000000E+11
     0.02368       0.22891  0.40000000000000E+11
     0.02368       0.23680  0.40000000000000E+11
     0.02368       0.24470  0.40000000000000E+11
     0.02368       0.25259  0.40000000000000E+11
     0.02368       0.26048  0.40000000000000E+11
     0.02368       0.26838  0.40000000000000E+11
     0.02368       0.27627  0.40000000000000E+11
     0.02368       0.28416  0.40000000000000E+11
     0.02368       0.29206  0.40000000000000E+11
     0.02368       0.29995  0.40000000000000E+11
     0.02368       0.30785  0.40000000000000E+11
     0.02368       0.31574  0.40000000000000E+11
     0.02368       0.32363  0.40000000000000E+11
     0.02368       0.33153  0.40000000000000E+11
     0.02368       0.33942  0.40000000000000E+11
     0.02368       0.34731  0.40000000000000E+11
     0.02368       0.35521  0.40000000000000E+11
     0.02368       0.36310  0.40000000000000E+11
     0.02368       0.37099  0.40000000000000E+11
     0.02368       0.37889  0.40000000000000E+11
     0.02368       0.38678  0.40000000000000E+11
     0.02368       0.39467  0.40000000000000E+11
     0.02368       0.40257  0.40000000000000E+11
     0.02368       0.41046  0.40000000000000E+11
     0.02368       0.41835  0.40000000000000E+11
     0.02368       0.42625  0.40000000000000E+11
     0.02368       0.43414  0.22155772939925E+02
     0.02368       0.44203  0.18650378757899E+02
     0.02368       0.44993  0.15730779121077E+02
     0.02368       0.45782  0.13346289092401E+02
     0.02368       0.46571  0.11424328288075E+02
     0.02368       0.47361  0.98895933461516E+01
     0.02368       0.48150  0.86725493708918E+01
     0.02368       0.48939  0.77126008216132E+01
     0.02368       0.49729  0.69586735071775E+01
     0.02368       0.50518  0.63686092314250E+01
     0.02368       0.51308  0.59080888553716E+01
     0.02368       0.52097  0.55494414976883E+01
     0.02368       0.52886  0.52705096817507E+01
     0.02368       0.53676  0.50536420384859E+01
     0.02368       0.54465  0.48848347870216E+01
     0.02368       0.55254  0.47530184274222E+01
     0.02368       0.56044  0.46494749600508E+01
     0.02368       0.56833  0.45673670274508E+01
     0.02368       0.57622  0.45013601367723E+01
     0.02368       0.58412  0.44473206491939E+01
     0.02368       0.59201  0.44020744837292E+01
     0.02368       0.59990  0.43632139269017E+01
     0.02368       0.60780  0.43289422837167E+01
     0.02368       0.61569  0.42979482116757E+01
     0.02368       0.62358  0.42693033907078E+01
     0.02368       0.63148  0.42423786843237E+01
     0.02368       0.63937  0.42167751523386E+01
     0.02368       0.64726  0.41922672087485E+01
     0.02368       0.65516  0.41687559136066E+01
     0.02368       0.66305  0.41462308832544E+01
     0.02368       0.67094  0.41247396385547E+01
     0.02368       0.67884  0.41043634243657E+01
     0.02368       0.68673  0.40851986607410E+01
     0.02368       0.69463  0.40673432578794E+01
     0.02368       0.70252  0.40508870675897E+01
     0.02368       0.71041  0.40359057727664E+01
     0.02368       0.71831  0.40224575459337E+01
     0.02368       0.72620  0.40105818459017E+01
     0.02368       0.73409  0.40002997713034E+01
     0.02368       0.74199  0.39916154513848E+01
     0.02368       0.74988  0.39845180260945E+01
     0.02368       0.75777  0.39789838463429E+01
     0.02368       0.76567  0.39749786081424E+01
     0.02368       0.77356  0.39724592183318E+01
     0.02368       0.78145  0.39713752723774E+01
     0.02368       0.78935  0.39716701046871E+01
     0.02368       0.79724  0.39732814478295E+01
     0.02368       0.80513  0.39761418084118E+01
     0.02368       0.81303  0.39801787336960E+01
     0.02368       0.82092  0.39853152041146E+01
     0.02368       0.82881  0.39914704424668E+01
     0.02368       0.83671  0.39985614807034E+01
     0.02368       0.84460  0.40065058701054E+01
     0.02368       0.85249  0.40152259612630E+01
     0.02368       0.86039  0.40246552185962E+01
     0.02368       0.86828  0.40347470739364E+01
     0.02368       0.87617  0.40454868708414E+01
     0.02368       0.88407  0.40569075145545E+01
     0.02368       0.89196  0.40691095338183E+01
     0.02368       0.89986  0.40822863955204E+01
     0.02368       0.90775  0.40967561103842E+01
     0.02368       0.91564  0.41130004498794E+01
     0.02368       0.92354  0.41317134863573E+01
     0.02368       0.93143  0.41538616973241E+01
     0.02368       0.93932  0.41807585690372E+01
     0.02368       0.94722  0.42141575221123E+01
     0.02368       0.95511  0.42563680876506E+01
     0.02368       0.96300  0.43104016049187E+01
     0.02368       0.97090  0.43801542952347E+01
     0.02368       0.97879  0.44706373687327E+01
     0.02368       0.98668  0.45882657670000E+01
     0.02368       0.99458  0.47412190660316E+01
     0.02368       1.00247  0.49398896176365E+01
     0.02368       1.01036  0.51974335365323E+01
     0.02368       1.01826  0.55304384237284E+01
     0.02368       1.02615  0.59597155198243E+01
     0.02368       1.03404  0.65112092439617E+01
     0.02368       1.04194  0.72169864208010E+01
     0.02368       1.04983  0.81162074744220E+01
     0.02368       1.05772  0.92558677073439E+01
     0.02368       1.06562  0.10690882309046E+02
     0.02368       1.07351  0.12482686450936E+02
     0.02368       1.08141  0.14694762645080E+02
     0.02368       1.08930  0.17382057262524E+02
     0.02368       1.09719  0.20568428855459E+02
     0.02368       1.10509  0.40000000000000E+11
     0.02368       1.11298  0.40000000000000E+11
     0.02368       1.12087  0.40000000000000E+11
     0.02368       1.12877  0.40000000000000E+11
     0.02368       1.13666  0.40000000000000E+11
     0.02368       1.14455  0.40000000000000E+11
     0.02368       1.15245  0.40000000000000E+11
     0.02368       1.16034  0.40000000000000E+11
     0.02368       1.16823  0.40000000000000E+11
     0.02368       1.17613  0.40000000000000E+11
     0.02368       1.18402  0.40000000000000E+11
     0.02368       1.19191  0.40000000000000E+11
     0.02368       1.19981  0.40000000000000E+11
     0.02368       1.20770  0.40000000000000E+11
     0.02368       1.21559  0.40000000000000E+11
     0.02368       1.22349  0.40000000000000E+11
     0.02368       1.23138  0.40000000000000E+11
     0.02368       1.23927  0.40000000000000E+11
     0.02368       1.24717  0.40000000000000E+11
     0.02368       1.25506  0.40000000000000E+11
     0.02368       1.26295  0.40000000000000E+11
     0.02368       1.27085  0.40000000000000E+11
     0.02368       1.27874  0.40000000000000E+11
     0.02368       1.28664  0.40000000000000E+11
     0.02368       1.29453  0.40000000000000E+11
     0.02368       1.30242  0.40000000000000E+11
     0.02368       1.31032  0.40000000000000E+11
     0.02368       1.31821  0.40000000000000E+11
     0.02368       1.32610  0.40000000000000E+11
     0.02368       1.33400  0.40000000000000E+11
     0.02368       1.34189  0.40000000000000E+11
     0.02368       1.34978  0.40000000000000E+11
     0.02368       1.35768  0.18547969368972E+03
     0.02368       1.36557  0.18170669885432E+03
     0.02368       1.37346  0.17978831256900E+03
     0.02368       1.38136  0.18016310968682E+03
     0.02368       1.38925  0.18312610187730E+03
     0.02368       1.39714  0.18882878557600E+03
     0.02368       1.40504  0.19726472249701E+03
     0.02368       1.41293  0.20823774173591E+03
     0.02368       1.42082  0.40000000000000E+11
     0.02368       1.42872  0.40000000000000E+11
     0.02368       1.43661  0.40000000000000E+11
     0.02368       1.44450  0.40000000000000E+11
     0.02368       1.45240  0.40000000000000E+11
     0.02368       1.46029  0.40000000000000E+11
     0.02368       1.46818  0.40000000000000E+11
     0.02368       1.47608  0.40000000000000E+11
     0.02368       1.48397  0.40000000000000E+11
     0.02368       1.49187  0.40000000000000E+11
     0.02368       1.49976  0.40000000000000E+11
     0.02368       1.50765  0.40000000000000E+11
     0.02368       1.51555  0.40000000000000E+11
     0.02368       1.52344  0.40000000000000E+11
     0.02368       1.53133  0.40000000000000E+11
     0.02368       1.53923  0.40000000000000E+11
     0.02368       1.54712  0.40000000000000E+11
     0.02368       1.55501  0.40000000000000E+11
     0.02368       1.56291  0.40000000000000E+11
     0.02368       1.57080  0.40000000000000E+11
     0.03157       0.00000  0.40000000000000E+11
     0.03157       0.00789  0.40000000000000E+11
     0.03157       0.01579  0.40000000000000E+11
     0.03157       0.02368  0.40000000000000E+11
     0.03157       0.03157  0.40000000000000E+11
     0.03157       0.03947  0.40000000000000E+11
     0.03157       0.04736  0.40000000000000E+11
     0.03157       0.05525  0.40000000000000E+11
     0.03157       0.06315  0.40000000000000E+11
     0.03157       0.07104  0.40000000000000E+11
     0.03157       0.07893  0.40000000000000E+11
     0.03157       0.08683  0.40000000000000E+11
     0.03157       0.09472  0.40000000000000E+11
     0.03157       0.10262  0.23116699963115E+03
     0.03157       0.11051  0.22197987381770E+03
     0.03157       0.11840  0.21535915594938E+03
     0.03157       0.12630  0.21167550626304E+03
     0.03157       0.13419  0.21110691211242E+03
     0.03157       0.14208  0.21365934819738E+03
     0.03157       0.14998  0.21916486918242E+03
     0.03157       0.15787  0.22726316889245E+03
     0.03157       0.16576  0.40000000000000E+11
     0.03157       0.17366  0.40000000000000E+11
     0.03157       0.18155  0.40000000000000E+11
     0.03157       0.18944  0.40000000000000E+11
     0.03157       0.19734  0.40000000000000E+11
     0.03157       0.20523  0.40000000000000E+11
     0.03157       0.21312  0.40000000000000E+11
     0.03157       0.22102  0.40000000000000E+11
     0.03157       0.22891  0.40000000000000E+11
     0.03157       0.23680  0.40000000000000E+11
     0.03157       0.24470  0.40000000000000E+11
     0.03157       0.25259  0.40000000000000E+11
     0.03157       0.26048  0.40000000000000E+11
     0.03157       0.26838  0.40000000000000E+11
     0.03157       0.27627  0.40000000000000E+11
     0.03157       0.28416  0.40000000000000E+11
     0.03157       0.29206  0.40000000000000E+11
     0.03157       0.29995  0.40000000000000E+11
     0.03157       0.30785  0.40000000000000E+11
     0.03157       0.31574  0.40000000000000E+11
     0.03157       0.32363  0.40000000000000E+11
     0.03157       0.33153  0.40000000000000E+11
     0.03157       0.33942  0.40000000000000E+11
     0.03157       0.34731  0.40000000000000E+11
     0.03157       0.35521  0.40000000000000E+11
     0.03157       0.36310  0.40000000000000E+11
     0.03157       0.37099  0.40000000000000E+11
     0.03157       0.37889  0.40000000000000E+11
     0.03157       0.38678  0.40000000000000E+11
     0.03157       0.39467  0.40000000000000E+11
     0.03157       0.40257  0.40000000000000E+11
     0.03157       0.41046  0.40000000000000E+11
     0.03157       0.41835  0.40000000000000E+11
     0.03157       0.42625  0.22907344263907E+02
     0.03157       0.43414  0.19275344479830E+02
     0.03157       0.44203  0.16246707953875E+02
     0.03157       0.44993  0.13770908810262E+02
     0.03157       0.45782  0.11773793213826E+02
     0.03157       0.46571  0.10177893520451E+02
     0.03157       0.47361  0.89114510477157E+01
     0.03157       0.48150  0.79118190109009E+01
     0.03157       0.48939  0.71261297027141E+01
     0.03157       0.49729  0.65107036714377E+01
     0.03157       0.50518  0.60299552136445E+01
     0.03157       0.51308  0.56551714043788E+01
     0.03157       0.52097  0.53633441667841E+01
     0.03157       0.52886  0.51361315785240E+01
     0.03157       0.53676  0.49589715617983E+01
     0.03157       0.54465  0.48203449424295E+01
     0.03157       0.55254  0.47111730597659E+01
     0.03157       0.56044  0.46243308780029E+01
     0.03157       0.56833  0.45542561994713E+01
     0.03157       0.57622  0.44966371034174E+01
     0.03157       0.58412  0.44481620442382E+01
     0.03157       0.59201  0.44063195622762E+01
     0.03157       0.59990  0.43692369878138E+01
     0.03157       0.60780  0.43355497072264E+01
     0.03157       0.61569  0.43042944456425E+01
     0.03157       0.62358  0.42748215859002E+01
     0.03157       0.63148  0.42467227986006E+01
     0.03157       0.63937  0.42197712279126E+01
     0.03157       0.64726  0.41938721970918E+01
     0.03157       0.65516  0.41690229062408E+01
     0.03157       0.66305  0.41452799344642E+01
     0.03157       0.67094  0.41227335702066E+01
     0.03157       0.67884  0.41014881150503E+01
     0.03157       0.68673  0.40816473704600E+01
     0.03157       0.69463  0.40633045505786E+01
     0.03157       0.70252  0.40465358872709E+01
     0.03157       0.71041  0.40313972197339E+01
     0.03157       0.71831  0.40179228979692E+01
     0.03157       0.72620  0.40061263803791E+01
     0.03157       0.73409  0.39960019704227E+01
     0.03157       0.74199  0.39875272131751E+01
     0.03157       0.74988  0.39806655562607E+01
     0.03157       0.75777  0.39753689671850E+01
     0.03157       0.76567  0.39715802871705E+01
     0.03157       0.77356  0.39692351875220E+01
     0.03157       0.78145  0.39682636763443E+01
     0.03157       0.78935  0.39685911799762E+01
     0.03157       0.79724  0.39701392941425E+01
     0.03157       0.80513  0.39728263644020E+01
     0.03157       0.81303  0.39765681139806E+01
     0.03157       0.82092  0.39812785897334E+01
     0.03157       0.82881  0.39868717441132E+01
     0.03157       0.83671  0.39932640132973E+01
     0.03157       0.84460  0.40003782902892E+01
     0.03157       0.85249  0.40081497290952E+01
     0.03157       0.86039  0.40165338556397E+01
     0.03157       0.86828  0.40255175085884E+01
     0.03157       0.87617  0.40351331968006E+01
     0.03157       0.88407  0.40454775506853E+01
     0.03157       0.89196  0.40567346764603E+01
     0.03157       0.89986  0.40692054124954E+01
     0.03157       0.90775  0.40833437560503E+01
     0.03157       0.91564  0.40998020999279E+01
     0.03157       0.92354  0.41194874171976E+01
     0.03157       0.93143  0.41436311847960E+01
     0.03157       0.93932  0.41738766700677E+01
     0.03157       0.94722  0.42123882426671E+01
     0.03157       0.95511  0.42619886364588E+01
     0.03157       0.96300  0.43263315785912E+01
     0.03157       0.97090  0.44101189078476E+01
     0.03157       0.97879  0.45193731573725E+01
     0.03157       0.98668  0.46617784274335E+01
     0.03157       0.99458  0.48471039143675E+01
     0.03157       1.00247  0.50877251012292E+01
     0.03157       1.01036  0.53992562551733E+01
     0.03157       1.01826  0.58013025097394E+01
     0.03157       1.02615  0.63183268030621E+01
     0.03157       1.03404  0.69805997255957E+01
     0.03157       1.04194  0.78251469830166E+01
     0.03157       1.04983  0.88965079036320E+01
     0.03157       1.05772  0.10246928887201E+02
     0.03157       1.06562  0.11935262161973E+02
     0.03157       1.07351  0.14023177817455E+02
     0.03157       1.08141  0.16566042771479E+02
     0.03157       1.08930  0.19593407637947E+02
     0.03157       1.09719  0.40000000000000E+11
     0.03157       1.10509  0.40000000000000E+11
     0.03157       1.11298  0.40000000000000E+11
     0.03157       1.12087  0.40000000000000E+11
     0.03157       1.12877  0.40000000000000E+11
     0.03157       1.13666  0.40000000000000E+11
     0.03157       1.14455  0.40000000000000E+11
     0.03157       1.15245  0.40000000000000E+11
     0.03157       1.16034  0.40000000000000E+11
     0.03157       1.16823  0.40000000000000E+11
     0.03157       1.17613  0.40000000000000E+11
     0.03157       1.18402  0.40000000000000E+11
     0.03157       1.19191  0.40000000000000E+11
     0.03157       1.19981  0.40000000000000E+11
     0.03157       1.20770  0.40000000000000E+11
     0.03157       1.21559  0.40000000000000E+11
     0.03157       1.22349  0.40000000000000E+11
     0.03157       1.23138  0.40000000000000E+11
     0.03157       1.23927  0.40000000000000E+11
     0.03157       1.24717  0.40000000000000E+11
     0.03157       1.25506  0.40000000000000E+11
     0.03157       1.26295  0.40000000000000E+11
     0.03157       1.27085  0.40000000000000E+11
     0.03157       1.27874  0.40000000000000E+11
     0.03157       1.28664  0.40000000000000E+11
     0.03157       1.29453  0.40000000000000E+11
     0.03157       1.30242  0.40000000000000E+11
     0.03157       1.31032  0.40000000000000E+11
     0.03157       1.31821  0.40000000000000E+11
     0.03157       1.32610  0.40000000000000E+11
     0.03157       1.33400  0.40000000000000E+11
     0.03157       1.34189  0.40000000000000E+11
     0.03157       1.34978  0.17838665935954E+03
     0.03157       1.35768  0.17522598419022E+03
     0.03157       1.36557  0.17381964494437E+03
     0.03157       1.37346  0.17460824944646E+03
     0.03157       1.38136  0.17789906942816E+03
     0.03157       1.38925  0.18386390954303E+03
     0.03157       1.39714  0.19252258196757E+03
     0.03157       1.40504  0.20370949399977E+03
     0.03157       1.41293  0.40000000000000E+11
     0.03157       1.42082  0.40000000000000E+11
     0.03157       1.42872  0.40000000000000E+11
     0.03157       1.43661  0.40000000000000E+11
     0.03157       1.44450  0.40000000000000E+11
     0.03157       1.45240  0.40000000000000E+11
     0.03157       1.46029  0.40000000000000E+11
     0.03157       1.46818  0.40000000000000E+11
     0.03157       1.47608  0.40000000000000E+11
     0.03157       1.48397  0.40000000000000E+11
     0.03157       1.49187  0.40000000000000E+11
     0.03157       1.49976  0.40000000000000E+11
     0.03157       1.50765  0.40000000000000E+11
     0.03157       1.51555  0.40000000000000E+11
     0.03157       1.52344  0.40000000000000E+11
     0.03157       1.53133  0.40000000000000E+11
     0.03157       1.53923  0.40000000000000E+11
     0.03157       1.54712  0.40000000000000E+11
     0.03157       1.55501  0.40000000000000E+11
     0.03157       1.56291  0.40000000000000E+11
     0.03157       1.57080  0.40000000000000E+11
     0.03947       0.00000  0.40000000000000E+11
     0.03947       0.00789  0.40000000000000E+11
     0.03947       0.01579  0.40000000000000E+11
     0.03947       0.02368  0.40000000000000E+11
     0.03947       0.03157  0.40000000000000E+11
     0.03947       0.03947  0.40000000000000E+11
     0.03947       0.04736  0.40000000000000E+11
     0.03947       0.05525  0.40000000000000E+11
     0.03947       0.06315  0.40000000000000E+11
     0.03947       0.07104  0.40000000000000E+11
     0.03947       0.07893  0.40000000000000E+11
     0.03947       0.08683  0.40000000000000E+11
     0.03947       0.09472  0.23300457031772E+03
     0.03947       0.10262  0.22407147951378E+03
     0.03947       0.11051  0.21771363971370E+03
     0.03947       0.11840  0.21431624767437E+03
     0.03947       0.12630  0.21407514328565E+03
     0.03947       0.13419  0.21701609750583E+03
     0.03947       0.14208  0.22299079572911E+03
     0.03947       0.14998  0.23165578622643E+03
     0.03947       0.15787  0.40000000000000E+11
     0.03947       0.16576  0.40000000000000E+11
     0.03947       0.17366  0.40000000000000E+11
     0.03947       0.18155  0.40000000000000E+11
     0.03947       0.18944  0.40000000000000E+11
     0.03947       0.19734  0.40000000000000E+11
     0.03947       0.20523  0.40000000000000E+11
     0.03947       0.21312  0.40000000000000E+11
     0.03947       0.22102  0.40000000000000E+11
     0.03947       0.22891  0.40000000000000E+11
     0.03947       0.23680  0.40000000000000E+11
     0.03947       0.24470  0.40000000000000E+11
     0.03947       0.25259  0.40000000000000E+11
     0.03947       0.26048  0.40000000000000E+11
     0.03947       0.26838  0.40000000000000E+11
     0.03947       0.27627  0.40000000000000E+11
     0.03947       0.28416  0.40000000000000E+11
     0.03947       0.29206  0.40000000000000E+11
     0.03947       0.29995  0.40000000000000E+11
     0.03947       0.30785  0.40000000000000E+11
     0.03947       0.31574  0.40000000000000E+11
     0.03947       0.32363  0.40000000000000E+11
     0.03947       0.33153  0.40000000000000E+11
     0.03947       0.33942  0.40000000000000E+11
     0.03947       0.34731  0.40000000000000E+11
     0.03947       0.35521  0.40000000000000E+11
     0.03947       0.36310  0.40000000000000E+11
     0.03947       0.37099  0.40000000000000E+11
     0.03947       0.37889  0.40000000000000E+11
     0.03947       0.38678  0.40000000000000E+11
     0.03947       0.39467  0.40000000000000E+11
     0.03947       0.40257  0.40000000000000E+11
     0.03947       0.41046  0.40000000000000E+11
     0.03947       0.41835  0.23640403424009E+02
     0.03947       0.42625  0.19884972027686E+02
     0.03947       0.43414  0.16750435415767E+02
     0.03947       0.44203  0.14186092414463E+02
     0.03947       0.44993  0.12116123505601E+02
     0.03947       0.45782  0.10460910642525E+02
     0.03947       0.46571  0.91465264457183E+01
     0.03947       0.47361  0.81083388412701E+01
     0.03947       0.48150  0.72917499636735E+01
     0.03947       0.48939  0.66516146029250E+01
     0.03947       0.49729  0.61511267542064E+01
     0.03947       0.50518  0.57605688537176E+01
     0.03947       0.51308  0.54561118421524E+01
     0.03947       0.52097  0.52187463350008E+01
     0.03947       0.52886  0.50333697407118E+01
     0.03947       0.53676  0.48880267698464E+01
     0.03947       0.54465  0.47732883568017E+01
     0.03947       0.55254  0.46817495022696E+01
     0.03947       0.56044  0.46076260946292E+01
     0.03947       0.56833  0.45464322897532E+01
     0.03947       0.57622  0.44947223885457E+01
     0.03947       0.58412  0.44498837442206E+01
     0.03947       0.59201  0.44099697406005E+01
     0.03947       0.59990  0.43735641512730E+01
     0.03947       0.60780  0.43396701475628E+01
     0.03947       0.61569  0.43076188503250E+01
     0.03947       0.62358  0.42769936242814E+01
     0.03947       0.63148  0.42475673188094E+01
     0.03947       0.63937  0.42192504011337E+01
     0.03947       0.64726  0.41920484481932E+01
     0.03947       0.65516  0.41660278060631E+01
     0.03947       0.66305  0.41412884342271E+01
     0.03947       0.67094  0.41179430665749E+01
     0.03947       0.67884  0.40961018768716E+01
     0.03947       0.68673  0.40758618621596E+01
     0.03947       0.69463  0.40573001744211E+01
     0.03947       0.70252  0.40404706531506E+01
     0.03947       0.71041  0.40254028472790E+01
     0.03947       0.71831  0.40121028670820E+01
     0.03947       0.72620  0.40005554745263E+01
     0.03947       0.73409  0.39907269008648E+01
     0.03947       0.74199  0.39825679689172E+01
     0.03947       0.74988  0.39760171900123E+01
     0.03947       0.75777  0.39710035980257E+01
     0.03947       0.76567  0.39674491722512E+01
     0.03947       0.77356  0.39652707848257E+01
     0.03947       0.78145  0.39643816858042E+01
     0.03947       0.78935  0.39646926092425E+01
     0.03947       0.79724  0.39661126467167E+01
     0.03947       0.80513  0.39685500909537E+01
     0.03947       0.81303  0.39719135021321E+01
     0.03947       0.82092  0.39761132937012E+01
     0.03947       0.82881  0.39810641742379E+01
     0.03947       0.83671  0.39866888184635E+01
     0.03947       0.84460  0.39929231764474E+01
     0.03947       0.85249  0.39997238688759E+01
     0.03947       0.86039  0.40070781634079E+01
     0.03947       0.86828  0.40150170901074E+01
     0.03947       0.87617  0.40236323427957E+01
     0.03947       0.88407  0.40330977407655E+01
     0.03947       0.89196  0.40436962075045E+01
     0.03947       0.89986  0.40558534785118E+01
     0.03947       0.90775  0.40701801003223E+01
     0.03947       0.91564  0.40875237508982E+01
     0.03947       0.92354  0.41090345225527E+01
     0.03947       0.93143  0.41362465877591E+01
     0.03947       0.93932  0.41711806392944E+01
     0.03947       0.94722  0.42164726780838E+01
     0.03947       0.95511  0.42755361229945E+01
     0.03947       0.96300  0.43527658231013E+01
     0.03947       0.97090  0.44537943094117E+01
     0.03947       0.97879  0.45858123971480E+01
     0.03947       0.98668  0.47579677678845E+01
     0.03947       0.99458  0.49818558961249E+01
     0.03947       1.00247  0.52721166579258E+01
     0.03947       1.01036  0.56471453857328E+01
     0.03947       1.01826  0.61299157948975E+01
     0.03947       1.02615  0.67488883136039E+01
     0.03947       1.03404  0.75389304601374E+01
     0.03947       1.04194  0.85420870816624E+01
     0.03947       1.04983  0.98078727437430E+01
     0.03947       1.05772  0.11392451714788E+02
     0.03947       1.06562  0.13355500617765E+02
     0.03947       1.07351  0.15752479256226E+02
     0.03947       1.08141  0.18618001685339E+02
     0.03947       1.08930  0.40000000000000E+11
     0.03947       1.09719  0.40000000000000E+11
     0.03947       1.10509  0.40000000000000E+11
     0.03947       1.11298  0.40000000000000E+11
     0.03947       1.12087  0.40000000000000E+11
     0.03947       1.12877  0.40000000000000E+11
     0.03947       1.13666  0.40000000000000E+11
     0.03947       1.14455  0.40000000000000E+11
     0.03947       1.15245  0.40000000000000E+11
     0.03947       1.16034  0.40000000000000E+11
     0.03947       1.16823  0.40000000000000E+11
     0.03947       1.17613  0.40000000000000E+11
     0.03947       1.18402  0.40000000000000E+11
     0.03947       1.19191  0.40000000000000E+11
     0.03947       1.19981  0.40000000000000E+11
     0.03947       1.20770  0.40000000000000E+11
     0.03947       1.21559  0.40000000000000E+11
     0.03947       1.22349  0.40000000000000E+11
     0.03947       1.23138  0.40000000000000E+11
     0.03947       1.23927  0.40000000000000E+11
     0.03947       1.24717  0.40000000000000E+11
     0.03947       1.25506  0.40000000000000E+11
     0.03947       1.26295  0.40000000000000E+11
     0.03947       1.27085  0.40000000000000E+11
     0.03947       1.27874  0.40000000000000E+11
     0.03947       1.28664  0.40000000000000E+11
     0.03947       1.29453  0.40000000000000E+11
     0.03947       1.30242  0.40000000000000E+11
     0.03947       1.31032  0.40000000000000E+11
     0.03947       1.31821  0.40000000000000E+11
     0.03947       1.32610  0.40000000000000E+11
     0.03947       1.33400  0.40000000000000E+11
     0.03947       1.34189  0.17113464579639E+03
     0.03947       1.34978  0.16857061800046E+03
     0.03947       1.35768  0.16766489649998E+03
     0.03947       1.36557  0.16885734158021E+03
     0.03947       1.37346  0.17246515208208E+03
     0.03947       1.38136  0.17867874900999E+03
     0.03947       1.38925  0.18754330148656E+03
     0.03947       1.39714  0.19892375359608E+03
     0.03947       1.40504  0.40000000000000E+11
     0.03947       1.41293  0.40000000000000E+11
     0.03947       1.42082  0.40000000000000E+11
     0.03947       1.42872  0.40000000000000E+11
     0.03947       1.43661  0.40000000000000E+11
     0.03947       1.44450  0.40000000000000E+11
     0.03947       1.45240  0.40000000000000E+11
     0.03947       1.46029  0.40000000000000E+11
     0.03947       1.46818  0.40000000000000E+11
     0.03947       1.47608  0.40000000000000E+11
     0.03947       1.48397  0.40000000000000E+11
     0.03947       1.49187  0.40000000000000E+11
     0.03947       1.49976  0.40000000000000E+11
     0.03947       1.50765  0.40000000000000E+11
     0.03947       1.51555  0.40000000000000E+11
     0.03947       1.52344  0.40000000000000E+11
     0.03947       1.53133  0.40000000000000E+11
     0.03947       1.53923  0.40000000000000E+11
     0.03947       1.54712  0.40000000000000E+11
     0.03947       1.55501  0.40000000000000E+11
     0.03947       1.56291  0.40000000000000E+11
     0.03947       1.57080  0.40000000000000E+11
     0.04736       0.00000  0.40000000000000E+11
     0.04736       0.00789  0.40000000000000E+11
     0.04736       0.01579  0.40000000000000E+11
     0.04736       0.02368  0.40000000000000E+11
     0.04736       0.03157  0.40000000000000E+11
     0.04736       0.03947  0.40000000000000E+11
     0.04736       0.04736  0.40000000000000E+11
     0.04736       0.05525  0.40000000000000E+11
     0.04736       0.06315  0.40000000000000E+11
     0.04736       0.07104  0.40000000000000E+11
     0.04736       0.07893  0.40000000000000E+11
     0.04736       0.08683  0.23444599514304E+03
     0.04736       0.09472  0.22575715808061E+03
     0.04736       0.10262  0.21965532097067E+03
     0.04736       0.11051  0.21653689270258E+03
     0.04736       0.11840  0.21661297196672E+03
     0.04736       0.12630  0.21992735199903E+03
     0.04736       0.13419  0.22635055516656E+03
     0.04736       0.14208  0.23555630452177E+03
     0.04736       0.14998  0.40000000000000E+11
     0.04736       0.15787  0.40000000000000E+11
     0.04736       0.16576  0.40000000000000E+11
     0.04736       0.17366  0.40000000000000E+11
     0.04736       0.18155  0.40000000000000E+11
     0.04736       0.18944  0.40000000000000E+11
     0.04736       0.19734  0.40000000000000E+11
     0.04736       0.20523  0.40000000000000E+11
     0.04736       0.21312  0.40000000000000E+11
     0.04736       0.22102  0.40000000000000E+11
     0.04736       0.22891  0.40000000000000E+11
     0.04736       0.23680  0.40000000000000E+11
     0.04736       0.24470  0.40000000000000E+11
     0.04736       0.25259  0.40000000000000E+11
     0.04736       0.26048  0.40000000000000E+11
     0.04736       0.26838  0.40000000000000E+11
     0.04736       0.27627  0.40000000000000E+11
     0.04736       0.28416  0.40000000000000E+11
     0.04736       0.29206  0.40000000000000E+11
     0.04736       0.29995  0.40000000000000E+11
     0.04736       0.30785  0.40000000000000E+11
     0.04736       0.31574  0.40000000000000E+11
     0.04736       0.32363  0.40000000000000E+11
     0.04736       0.33153  0.40000000000000E+11
     0.04736       0.33942  0.40000000000000E+11
     0.04736       0.34731  0.40000000000000E+11
     0.04736       0.35521  0.40000000000000E+11
     0.04736       0.36310  0.40000000000000E+11
     0.04736       0.37099  0.40000000000000E+11
     0.04736       0.37889  0.40000000000000E+11
     0.04736       0.38678  0.40000000000000E+11
     0.04736       0.39467  0.40000000000000E+11
     0.04736       0.40257  0.40000000000000E+11
     0.04736       0.41046  0.24353053557018E+02
     0.04736       0.41835  0.20477525865890E+02
     0.04736       0.42625  0.17240409040826E+02
     0.04736       0.43414  0.14590465237396E+02
     0.04736       0.44203  0.12450105590005E+02
     0.04736       0.44993  0.10737571616480E+02
     0.04736       0.45782  0.93768220709892E+01
     0.04736       0.46571  0.83013070096562E+01
     0.04736       0.47361  0.74547639637878E+01
     0.04736       0.48150  0.67906398792214E+01
     0.04736       0.48939  0.62709570877734E+01
     0.04736       0.49729  0.58650329980938E+01
     0.04736       0.50518  0.55482491705666E+01
     0.04736       0.51308  0.53009535966827E+01
     0.04736       0.52097  0.51075224684066E+01
     0.04736       0.52886  0.49555792341389E+01
     0.04736       0.53676  0.48353557696363E+01
     0.04736       0.54465  0.47391757296857E+01
     0.04736       0.55254  0.46610396104526E+01
     0.04736       0.56044  0.45962925766580E+01
     0.04736       0.56833  0.45413585173672E+01
     0.04736       0.57622  0.44935264590238E+01
     0.04736       0.58412  0.44507780534922E+01
     0.04736       0.59201  0.44116472057457E+01
     0.04736       0.59990  0.43751049349386E+01
     0.04736       0.60780  0.43404642496986E+01
     0.04736       0.61569  0.43073011694175E+01
     0.04736       0.62358  0.42753890624778E+01
     0.04736       0.63148  0.42446442357660E+01
     0.04736       0.63937  0.42150812405769E+01
     0.04736       0.64726  0.41867767043599E+01
     0.04736       0.65516  0.41598407017653E+01
     0.04736       0.66305  0.41343947850853E+01
     0.04736       0.67094  0.41105558408614E+01
     0.04736       0.67884  0.40884249565584E+01
     0.04736       0.68673  0.40680804913775E+01
     0.04736       0.69463  0.40495745635144E+01
     0.04736       0.70252  0.40329322006448E+01
     0.04736       0.71041  0.40181524538393E+01
     0.04736       0.71831  0.40052108461832E+01
     0.04736       0.72620  0.39940626123080E+01
     0.04736       0.73409  0.39846462789128E+01
     0.04736       0.74199  0.39768872340489E+01
     0.04736       0.74988  0.39707010300320E+01
     0.04736       0.75777  0.39659962577757E+01
     0.04736       0.76567  0.39626769167336E+01
     0.04736       0.77356  0.39606442831448E+01
     0.04736       0.78145  0.39597983493830E+01
     0.04736       0.78935  0.39600389690859E+01
     0.04736       0.79724  0.39612668969227E+01
     0.04736       0.80513  0.39633849592075E+01
     0.04736       0.81303  0.39662996331152E+01
     0.04736       0.82092  0.39699233493574E+01
     0.04736       0.82881  0.39741778675863E+01
     0.04736       0.83671  0.39789991080377E+01
     0.04736       0.84460  0.39843438605750E+01
     0.04736       0.85249  0.39901988384355E+01
     0.04736       0.86039  0.39965926055658E+01
     0.04736       0.86828  0.40036109926593E+01
     0.04736       0.87617  0.40114167396232E+01
     0.04736       0.88407  0.40202742755244E+01
     0.04736       0.89196  0.40305807881963E+01
     0.04736       0.89986  0.40429050640754E+01
     0.04736       0.90775  0.40580360162028E+01
     0.04736       0.91564  0.40770433878469E+01
     0.04736       0.92354  0.41013538447361E+01
     0.04736       0.93143  0.41328465732114E+01
     0.04736       0.93932  0.41739736035374E+01
     0.04736       0.94722  0.42279113866277E+01
     0.04736       0.95511  0.42987516588092E+01
     0.04736       0.96300  0.43917412862577E+01
     0.04736       0.97090  0.45135824727057E+01
     0.04736       0.97879  0.46728062000054E+01
     0.04736       0.98668  0.48802325854548E+01
     0.04736       0.99458  0.51495311177802E+01
     0.04736       1.00247  0.54978899043591E+01
     0.04736       1.01036  0.59467933040414E+01
     0.04736       1.01826  0.65228865864281E+01
     0.04736       1.02615  0.72588655145557E+01
     0.04736       1.03404  0.81942517289669E+01
     0.04736       1.04194  0.93757719707106E+01
     0.04736       1.04983  0.10856796180385E+02
     0.04736       1.05772  0.12694804887717E+02
     0.04736       1.06562  0.14944957210062E+02
     0.04736       1.07351  0.17646143197265E+02
     0.04736       1.08141  0.40000000000000E+11
     0.04736       1.08930  0.40000000000000E+11
     0.04736       1.09719  0.40000000000000E+11
     0.04736       1.10509  0.40000000000000E+11
     0.04736       1.11298  0.40000000000000E+11
     0.04736       1.12087  0.40000000000000E+11
     0.04736       1.12877  0.40000000000000E+11
     0.04736       1.13666  0.40000000000000E+11
     0.04736       1.14455  0.40000000000000E+11
     0.04736       1.15245  0.40000000000000E+11
     0.04736       1.16034  0.40000000000000E+11
     0.04736       1.16823  0.40000000000000E+11
     0.04736       1.17613  0.40000000000000E+11
     0.04736       1.18402  0.40000000000000E+11
     0.04736       1.19191  0.40000000000000E+11
     0.04736       1.19981  0.40000000000000E+11
     0.04736       1.20770  0.40000000000000E+11
     0.04736       1.21559  0.40000000000000E+11
     0.04736       1.22349  0.40000000000000E+11
     0.04736       1.23138  0.40000000000000E+11
     0.04736       1.23927  0.40000000000000E+11
     0.04736       1.24717  0.40000000000000E+11
     0.04736       1.25506  0.40000000000000E+11
     0.04736       1.26295  0.40000000000000E+11
     0.04736       1.27085  0.40000000000000E+11
     0.04736       1.27874  0.40000000000000E+11
     0.04736       1.28664  0.40000000000000E+11
     0.04736       1.29453  0.40000000000000E+11
     0.04736       1.30242  0.40000000000000E+11
     0.04736       1.31032  0.40000000000000E+11
     0.04736       1.31821  0.40000000000000E+11
     0.04736       1.32610  0.40000000000000E+11
     0.04736       1.33400  0.16376547023873E+03
     0.04736       1.34189  0.16177794137266E+03
     0.04736       1.34978  0.16135766317401E+03
     0.04736       1.35768  0.16294096968461E+03
     0.04736       1.36557  0.16685250694541E+03
     0.04736       1.37346  0.17329933696683E+03
     0.04736       1.38136  0.18235069742311E+03
     0.04736       1.38925  0.19390154472023E+03
     0.04736       1.39714  0.40000000000000E+11
     0.04736       1.40504  0.40000000000000E+11
     0.04736       1.41293  0.40000000000000E+11
     0.04736       1.42082  0.40000000000000E+11
     0.04736       1.42872  0.40000000000000E+11
     0.04736       1.43661  0.40000000000000E+11
     0.04736       1.44450  0.40000000000000E+11
     0.04736       1.45240  0.40000000000000E+11
     0.04736       1.46029  0.40000000000000E+11
     0.04736       1.46818  0.40000000000000E+11
     0.04736       1.47608  0.40000000000000E+11
     0.04736       1.48397  0.40000000000000E+11
     0.04736       1.49187  0.40000000000000E+11
     0.04736       1.49976  0.40000000000000E+11
     0.04736       1.50765  0.40000000000000E+11
     0.04736       1.51555  0.40000000000000E+11
     0.04736       1.52344  0.40000000000000E+11
     0.04736       1.53133  0.40000000000000E+11
     0.04736       1.53923  0.40000000000000E+11
     0.04736       1.54712  0.40000000000000E+11
     0.04736       1.55501  0.40000000000000E+11
     0.04736       1.56291  0.40000000000000E+11
     0.04736       1.57080  0.40000000000000E+11
     0.05525       0.00000  0.40000000000000E+11
     0.05525       0.00789  0.40000000000000E+11
     0.05525       0.01579  0.40000000000000E+11
     0.05525       0.02368  0.40000000000000E+11
     0.05525       0.03157  0.40000000000000E+11
     0.05525       0.03947  0.40000000000000E+11
     0.05525       0.04736  0.40000000000000E+11
     0.05525       0.05525  0.40000000000000E+11
     0.05525       0.06315  0.40000000000000E+11
     0.05525       0.07104  0.40000000000000E+11
     0.05525       0.07893  0.23548315672461E+03
     0.05525       0.08683  0.22702636135515E+03
     0.05525       0.09472  0.22117141876684E+03
     0.05525       0.10262  0.21832258315961E+03
     0.05525       0.11051  0.21870346492448E+03
     0.05525       0.11840  0.22237384821135E+03
     0.05525       0.12630  0.22922196361787E+03
     0.05525       0.13419  0.23893865626398E+03
     0.05525       0.14208  0.40000000000000E+11
     0.05525       0.14998  0.40000000000000E+11
     0.05525       0.15787  0.40000000000000E+11
     0.05525       0.16576  0.40000000000000E+11
     0.05525       0.17366  0.40000000000000E+11
     0.05525       0.18155  0.40000000000000E+11
     0.05525       0.18944  0.40000000000000E+11
     0.05525       0.19734  0.40000000000000E+11
     0.05525       0.20523  0.40000000000000E+11
     0.05525       0.21312  0.40000000000000E+11
     0.05525       0.22102  0.40000000000000E+11
     0.05525       0.22891  0.40000000000000E+11
     0.05525       0.23680  0.40000000000000E+11
     0.05525       0.24470  0.40000000000000E+11
     0.05525       0.25259  0.40000000000000E+11
     0.05525       0.26048  0.40000000000000E+11
     0.05525       0.26838  0.40000000000000E+11
     0.05525       0.27627  0.40000000000000E+11
     0.05525       0.28416  0.40000000000000E+11
     0.05525       0.29206  0.40000000000000E+11
     0.05525       0.29995  0.40000000000000E+11
     0.05525       0.30785  0.40000000000000E+11
     0.05525       0.31574  0.40000000000000E+11
     0.05525       0.32363  0.40000000000000E+11
     0.05525       0.33153  0.40000000000000E+11
     0.05525       0.33942  0.40000000000000E+11
     0.05525       0.34731  0.40000000000000E+11
     0.05525       0.35521  0.40000000000000E+11
     0.05525       0.36310  0.40000000000000E+11
     0.05525       0.37099  0.40000000000000E+11
     0.05525       0.37889  0.40000000000000E+11
     0.05525       0.38678  0.40000000000000E+11
     0.05525       0.39467  0.40000000000000E+11
     0.05525       0.40257  0.25043505963994E+02
     0.05525       0.41046  0.21051402449542E+02
     0.05525       0.41835  0.17715201656278E+02
     0.05525       0.42625  0.14982759831789E+02
     0.05525       0.43414  0.12774612342356E+02
     0.05525       0.44203  0.11006870054577E+02
     0.05525       0.44993  0.96014338234745E+01
     0.05525       0.45782  0.84899050353015E+01
     0.05525       0.46571  0.76144242170675E+01
     0.05525       0.47361  0.69270904727760E+01
     0.05525       0.48150  0.63888051187929E+01
     0.05525       0.48939  0.59679620143789E+01
     0.05525       0.49729  0.56391866354755E+01
     0.05525       0.50518  0.53822106981221E+01
     0.05525       0.51308  0.51809098025458E+01
     0.05525       0.52097  0.50225021382554E+01
     0.05525       0.52886  0.48968928491433E+01
     0.05525       0.53676  0.47961436806366E+01
     0.05525       0.54465  0.47140469241642E+01
     0.05525       0.55254  0.46457842066407E+01
     0.05525       0.56044  0.45876531326976E+01
     0.05525       0.56833  0.45368475230917E+01
     0.05525       0.57622  0.44912796596558E+01
     0.05525       0.58412  0.44494353702693E+01
     0.05525       0.59201  0.44102548854229E+01
     0.05525       0.59990  0.43730341433057E+01
     0.05525       0.60780  0.43373426169094E+01
     0.05525       0.61569  0.43029548082648E+01
     0.05525       0.62358  0.42697933383556E+01
     0.05525       0.63148  0.42378821011496E+01
     0.05525       0.63937  0.42073082950951E+01
     0.05525       0.64726  0.41781923440200E+01
     0.05525       0.65516  0.41506648171586E+01
     0.05525       0.66305  0.41248494948226E+01
     0.05525       0.67094  0.41008517342383E+01
     0.05525       0.67884  0.40787512932047E+01
     0.05525       0.68673  0.40585987831592E+01
     0.05525       0.69463  0.40404149563283E+01
     0.05525       0.70252  0.40241920863111E+01
     0.05525       0.71041  0.40098967758451E+01
     0.05525       0.71831  0.39974736151612E+01
     0.05525       0.72620  0.39868492135578E+01
     0.05525       0.73409  0.39779362299004E+01
     0.05525       0.74199  0.39706371295973E+01
     0.05525       0.74988  0.39648474923757E+01
     0.05525       0.75777  0.39604587841859E+01
     0.05525       0.76567  0.39573605863956E+01
     0.05525       0.77356  0.39554423456466E+01
     0.05525       0.78145  0.39545947686242E+01
     0.05525       0.78935  0.39547110383614E+01
     0.05525       0.79724  0.39556880736681E+01
     0.05525       0.80513  0.39574280922283E+01
     0.05525       0.81303  0.39598407724411E+01
     0.05525       0.82092  0.39628463412011E+01
     0.05525       0.82881  0.39663799471275E+01
     0.05525       0.83671  0.39703977147793E+01
     0.05525       0.84460  0.39748849199357E+01
     0.05525       0.85249  0.39798667855132E+01
     0.05525       0.86039  0.39854224805132E+01
     0.05525       0.86828  0.39917030212001E+01
     0.05525       0.87617  0.39989539375075E+01
     0.05525       0.88407  0.40075437939241E+01
     0.05525       0.89196  0.40179999606640E+01
     0.05525       0.89986  0.40310534376401E+01
     0.05525       0.90775  0.40476950622226E+01
     0.05525       0.91564  0.40692461042814E+01
     0.05525       0.92354  0.40974470903432E+01
     0.05525       0.93143  0.41345697213097E+01
     0.05525       0.93932  0.41835579655246E+01
     0.05525       0.94722  0.42482058146719E+01
     0.05525       0.95511  0.43333807449718E+01
     0.05525       0.96300  0.44453035305211E+01
     0.05525       0.97090  0.45918964989976E+01
     0.05525       0.97879  0.47832131946728E+01
     0.05525       0.98668  0.50319619634188E+01
     0.05525       0.99458  0.53541328295552E+01
     0.05525       1.00247  0.57697287470625E+01
     0.05525       1.01036  0.63035845277639E+01
     0.05525       1.01826  0.69862217480270E+01
     0.05525       1.02615  0.78546219272513E+01
     0.05525       1.03404  0.89526784759114E+01
     0.05525       1.04194  0.10330865307602E+02
     0.05525       1.04983  0.12044253699880E+02
     0.05525       1.05772  0.14147263900790E+02
     0.05525       1.06562  0.16682158816803E+02
     0.05525       1.07351  0.19655700507754E+02
     0.05525       1.08141  0.40000000000000E+11
     0.05525       1.08930  0.40000000000000E+11
     0.05525       1.09719  0.40000000000000E+11
     0.05525       1.10509  0.40000000000000E+11
     0.05525       1.11298  0.40000000000000E+11
     0.05525       1.12087  0.40000000000000E+11
     0.05525       1.12877  0.40000000000000E+11
     0.05525       1.13666  0.40000000000000E+11
     0.05525       1.14455  0.40000000000000E+11
     0.05525       1.15245  0.40000000000000E+11
     0.05525       1.16034  0.40000000000000E+11
     0.05525       1.16823  0.40000000000000E+11
     0.05525       1.17613  0.40000000000000E+11
     0.05525       1.18402  0.40000000000000E+11
     0.05525       1.19191  0.40000000000000E+11
     0.05525       1.19981  0.40000000000000E+11
     0.05525       1.20770  0.40000000000000E+11
     0.05525       1.21559  0.40000000000000E+11
     0.05525       1.22349  0.40000000000000E+11
     0.05525       1.23138  0.40000000000000E+11
     0.05525       1.23927  0.40000000000000E+11
     0.05525       1.24717  0.40000000000000E+11
     0.05525       1.25506  0.40000000000000E+11
     0.05525       1.26295  0.40000000000000E+11
     0.05525       1.27085  0.40000000000000E+11
     0.05525       1.27874  0.40000000000000E+11
     0.05525       1.28664  0.40000000000000E+11
     0.05525       1.29453  0.40000000000000E+11
     0.05525       1.30242  0.40000000000000E+11
     0.05525       1.31032  0.40000000000000E+11
     0.05525       1.31821  0.40000000000000E+11
     0.05525       1.32610  0.15632054374331E+03
     0.05525       1.33400  0.15488517866583E+03
     0.05525       1.34189  0.15493156848661E+03
     0.05525       1.34978  0.15688981530026E+03
     0.05525       1.35768  0.16108945433590E+03
     0.05525       1.36557  0.16775199032457E+03
     0.05525       1.37346  0.17696909369780E+03
     0.05525       1.38136  0.18866476048175E+03
     0.05525       1.38925  0.40000000000000E+11
     0.05525       1.39714  0.40000000000000E+11
     0.05525       1.40504  0.40000000000000E+11
     0.05525       1.41293  0.40000000000000E+11
     0.05525       1.42082  0.40000000000000E+11
     0.05525       1.42872  0.40000000000000E+11
     0.05525       1.43661  0.40000000000000E+11
     0.05525       1.44450  0.40000000000000E+11
     0.05525       1.45240  0.40000000000000E+11
     0.05525       1.46029  0.40000000000000E+11
     0.05525       1.46818  0.40000000000000E+11
     0.05525       1.47608  0.40000000000000E+11
     0.05525       1.48397  0.40000000000000E+11
     0.05525       1.49187  0.40000000000000E+11
     0.05525       1.49976  0.40000000000000E+11
     0.05525       1.50765  0.40000000000000E+11
     0.05525       1.51555  0.40000000000000E+11
     0.05525       1.52344  0.40000000000000E+11
     0.05525       1.53133  0.40000000000000E+11
     0.05525       1.53923  0.40000000000000E+11
     0.05525       1.54712  0.40000000000000E+11
     0.05525       1.55501  0.40000000000000E+11
     0.05525       1.56291  0.40000000000000E+11
     0.05525       1.57080  0.40000000000000E+11
     0.06315       0.00000  0.40000000000000E+11
     0.06315       0.00789  0.40000000000000E+11
     0.06315       0.01579  0.40000000000000E+11
     0.06315       0.02368  0.40000000000000E+11
     0.06315       0.03157  0.40000000000000E+11
     0.06315       0.03947  0.40000000000000E+11
     0.06315       0.04736  0.40000000000000E+11
     0.06315       0.05525  0.40000000000000E+11
     0.06315       0.06315  0.40000000000000E+11
     0.06315       0.07104  0.23610979073916E+03
     0.06315       0.07893  0.22787083585891E+03
     0.06315       0.08683  0.22225168750276E+03
     0.06315       0.09472  0.21966111867420E+03
     0.06315       0.10262  0.22033242437085E+03
     0.06315       0.11051  0.22433915305764E+03
     0.06315       0.11840  0.23158582525891E+03
     0.06315       0.12630  0.24178000617497E+03
     0.06315       0.13419  0.40000000000000E+11
     0.06315       0.14208  0.40000000000000E+11
     0.06315       0.14998  0.40000000000000E+11
     0.06315       0.15787  0.40000000000000E+11
     0.06315       0.16576  0.40000000000000E+11
     0.06315       0.17366  0.40000000000000E+11
     0.06315       0.18155  0.40000000000000E+11
     0.06315       0.18944  0.40000000000000E+11
     0.06315       0.19734  0.40000000000000E+11
     0.06315       0.20523  0.40000000000000E+11
     0.06315       0.21312  0.40000000000000E+11
     0.06315       0.22102  0.40000000000000E+11
     0.06315       0.22891  0.40000000000000E+11
     0.06315       0.23680  0.40000000000000E+11
     0.06315       0.24470  0.40000000000000E+11
     0.06315       0.25259  0.40000000000000E+11
     0.06315       0.26048  0.40000000000000E+11
     0.06315       0.26838  0.40000000000000E+11
     0.06315       0.27627  0.40000000000000E+11
     0.06315       0.28416  0.40000000000000E+11
     0.06315       0.29206  0.40000000000000E+11
     0.06315       0.29995  0.40000000000000E+11
     0.06315       0.30785  0.40000000000000E+11
     0.06315       0.31574  0.40000000000000E+11
     0.06315       0.32363  0.40000000000000E+11
     0.06315       0.33153  0.40000000000000E+11
     0.06315       0.33942  0.40000000000000E+11
     0.06315       0.34731  0.40000000000000E+11
     0.06315       0.35521  0.40000000000000E+11
     0.06315       0.36310  0.40000000000000E+11
     0.06315       0.37099  0.40000000000000E+11
     0.06315       0.37889  0.40000000000000E+11
     0.06315       0.38678  0.40000000000000E+11
     0.06315       0.39467  0.25710077392842E+02
     0.06315       0.40257  0.21605128019094E+02
     0.06315       0.41046  0.18173511218856E+02
     0.06315       0.41835  0.15361818029074E+02
     0.06315       0.42625  0.13088607059711E+02
     0.06315       0.43414  0.11267871737350E+02
     0.06315       0.44203  0.98195135406860E+01
     0.06315       0.44993  0.86733565535811E+01
     0.06315       0.45782  0.77700138634058E+01
     0.06315       0.46571  0.70602985594447E+01
     0.06315       0.47361  0.65040432869849E+01
     0.06315       0.48150  0.60687614000659E+01
     0.06315       0.48939  0.57283570172952E+01
     0.06315       0.49729  0.54619732213541E+01
     0.06315       0.50518  0.52530068000677E+01
     0.06315       0.51308  0.50882877027670E+01
     0.06315       0.52097  0.49574075449803E+01
     0.06315       0.52886  0.48521763382794E+01
     0.06315       0.53676  0.47661859597969E+01
     0.06315       0.54465  0.46944604220038E+01
     0.06315       0.55254  0.46331755144519E+01
     0.06315       0.56044  0.45794331942630E+01
     0.06315       0.56833  0.45310788447082E+01
     0.06315       0.57622  0.44865520181772E+01
     0.06315       0.58412  0.44447634447194E+01
     0.06315       0.59201  0.44049928889344E+01
     0.06315       0.59990  0.43668038783782E+01
     0.06315       0.60780  0.43299724291837E+01
     0.06315       0.61569  0.42944276966224E+01
     0.06315       0.62358  0.42602030261859E+01
     0.06315       0.63148  0.42273962251879E+01
     0.06315       0.63937  0.41961380671783E+01
     0.06315       0.64726  0.41665681297424E+01
     0.06315       0.65516  0.41388170926078E+01
     0.06315       0.66305  0.41129946215286E+01
     0.06315       0.67094  0.40891819592696E+01
     0.06315       0.67884  0.40674283545465E+01
     0.06315       0.68673  0.40477504914551E+01
     0.06315       0.69463  0.40301341378708E+01
     0.06315       0.70252  0.40145373091145E+01
     0.06315       0.71041  0.40008943376315E+01
     0.06315       0.71831  0.39891203441292E+01
     0.06315       0.72620  0.39791157141345E+01
     0.06315       0.73409  0.39707702906996E+01
     0.06315       0.74199  0.39639670946738E+01
     0.06315       0.74988  0.39585854757502E+01
     0.06315       0.75777  0.39545036788202E+01
     0.06315       0.76567  0.39516008806589E+01
     0.06315       0.77356  0.39497588120639E+01
     0.06315       0.78145  0.39488631313064E+01
     0.06315       0.78935  0.39488047575286E+01
     0.06315       0.79724  0.39494814091720E+01
     0.06315       0.80513  0.39507996245247E+01
     0.06315       0.81303  0.39526775712092E+01
     0.06315       0.82092  0.39550489815890E+01
     0.06315       0.82881  0.39578685851074E+01
     0.06315       0.83671  0.39611194510068E+01
     0.06315       0.84460  0.39648227116503E+01
     0.06315       0.85249  0.39690502154184E+01
     0.06315       0.86039  0.39739407685046E+01
     0.06315       0.86828  0.39797207786319E+01
     0.06315       0.87617  0.39867303247854E+01
     0.06315       0.88407  0.39954559616498E+01
     0.06315       0.89196  0.40065719438235E+01
     0.06315       0.89986  0.40209920428582E+01
     0.06315       0.90775  0.40399347506241E+01
     0.06315       0.91564  0.40650054359287E+01
     0.06315       0.92354  0.40982999656762E+01
     0.06315       0.93143  0.41425354282124E+01
     0.06315       0.93932  0.42012149012683E+01
     0.06315       0.94722  0.42788346579381E+01
     0.06315       0.95511  0.43811437158931E+01
     0.06315       0.96300  0.45154670255147E+01
     0.06315       0.97090  0.46911045081206E+01
     0.06315       0.97879  0.49198179405628E+01
     0.06315       0.98668  0.52164151547046E+01
     0.06315       0.99458  0.55994340777206E+01
     0.06315       1.00247  0.60919140726430E+01
     0.06315       1.01036  0.67222123140796E+01
     0.06315       1.01826  0.75247670121031E+01
     0.06315       1.02615  0.85406066754080E+01
     0.06315       1.03404  0.98172185271718E+01
     0.06315       1.04194  0.11407053000589E+02
     0.06315       1.04983  0.13363332426951E+02
     0.06315       1.05772  0.15730721921068E+02
     0.06315       1.06562  0.18526375224960E+02
     0.06315       1.07351  0.40000000000000E+11
     0.06315       1.08141  0.40000000000000E+11
     0.06315       1.08930  0.40000000000000E+11
     0.06315       1.09719  0.40000000000000E+11
     0.06315       1.10509  0.40000000000000E+11
     0.06315       1.11298  0.40000000000000E+11
     0.06315       1.12087  0.40000000000000E+11
     0.06315       1.12877  0.40000000000000E+11
     0.06315       1.13666  0.40000000000000E+11
     0.06315       1.14455  0.40000000000000E+11
     0.06315       1.15245  0.40000000000000E+11
     0.06315       1.16034  0.40000000000000E+11
     0.06315       1.16823  0.40000000000000E+11
     0.06315       1.17613  0.40000000000000E+11
     0.06315       1.18402  0.40000000000000E+11
     0.06315       1.19191  0.40000000000000E+11
     0.06315       1.19981  0.40000000000000E+11
     0.06315       1.20770  0.40000000000000E+11
     0.06315       1.21559  0.40000000000000E+11
     0.06315       1.22349  0.40000000000000E+11
     0.06315       1.23138  0.40000000000000E+11
     0.06315       1.23927  0.40000000000000E+11
     0.06315       1.24717  0.40000000000000E+11
     0.06315       1.25506  0.40000000000000E+11
     0.06315       1.26295  0.40000000000000E+11
     0.06315       1.27085  0.40000000000000E+11
     0.06315       1.27874  0.40000000000000E+11
     0.06315       1.28664  0.40000000000000E+11
     0.06315       1.29453  0.40000000000000E+11
     0.06315       1.30242  0.40000000000000E+11
     0.06315       1.31032  0.40000000000000E+11
     0.06315       1.31821  0.14884047677224E+03
     0.06315       1.32610  0.14792912506468E+03
     0.06315       1.33400  0.14842001876150E+03
     0.06315       1.34189  0.15073446390454E+03
     0.06315       1.34978  0.15520431875397E+03
     0.06315       1.35768  0.16206317549093E+03
     0.06315       1.36557  0.17142321100198E+03
     0.06315       1.37346  0.18323608742466E+03
     0.06315       1.38136  0.40000000000000E+11
     0.06315       1.38925  0.40000000000000E+11
     0.06315       1.39714  0.40000000000000E+11
     0.06315       1.40504  0.40000000000000E+11
     0.06315       1.41293  0.40000000000000E+11
     0.06315       1.42082  0.40000000000000E+11
     0.06315       1.42872  0.40000000000000E+11
     0.06315       1.43661  0.40000000000000E+11
     0.06315       1.44450  0.40000000000000E+11
     0.06315       1.45240  0.40000000000000E+11
     0.06315       1.46029  0.40000000000000E+11
     0.06315       1.46818  0.40000000000000E+11
     0.06315       1.47608  0.40000000000000E+11
     0.06315       1.48397  0.40000000000000E+11
     0.06315       1.49187  0.40000000000000E+11
     0.06315       1.49976  0.40000000000000E+11
     0.06315       1.50765  0.40000000000000E+11
     0.06315       1.51555  0.40000000000000E+11
     0.06315       1.52344  0.40000000000000E+11
     0.06315       1.53133  0.40000000000000E+11
     0.06315       1.53923  0.40000000000000E+11
     0.06315       1.54712  0.40000000000000E+11
     0.06315       1.55501  0.40000000000000E+11
     0.06315       1.56291  0.40000000000000E+11
     0.06315       1.57080  0.40000000000000E+11
     0.07104       0.00000  0.40000000000000E+11
     0.07104       0.00789  0.40000000000000E+11
     0.07104       0.01579  0.40000000000000E+11
     0.07104       0.02368  0.40000000000000E+11
     0.07104       0.03157  0.40000000000000E+11
     0.07104       0.03947  0.40000000000000E+11
     0.07104       0.04736  0.40000000000000E+11
     0.07104       0.05525  0.40000000000000E+11
     0.07104       0.06315  0.23632157475834E+03
     0.07104       0.07104  0.22828475318073E+03
     0.07104       0.07893  0.22288858174822E+03
     0.07104       0.08683  0.22054314417412E+03
     0.07104       0.09472  0.22148858600361E+03
     0.07104       0.10262  0.22580986447337E+03
     0.07104       0.11051  0.23342613569233E+03
     0.07104       0.11840  0.24406096829176E+03
     0.07104       0.12630  0.40000000000000E+11
     0.07104       0.13419  0.40000000000000E+11
     0.07104       0.14208  0.40000000000000E+11
     0.07104       0.14998  0.40000000000000E+11
     0.07104       0.15787  0.40000000000000E+11
     0.07104       0.16576  0.40000000000000E+11
     0.07104       0.17366  0.40000000000000E+11
     0.07104       0.18155  0.40000000000000E+11
     0.07104       0.18944  0.40000000000000E+11
     0.07104       0.19734  0.40000000000000E+11
     0.07104       0.20523  0.40000000000000E+11
     0.07104       0.21312  0.40000000000000E+11
     0.07104       0.22102  0.40000000000000E+11
     0.07104       0.22891  0.40000000000000E+11
     0.07104       0.23680  0.40000000000000E+11
     0.07104       0.24470  0.40000000000000E+11
     0.07104       0.25259  0.40000000000000E+11
     0.07104       0.26048  0.40000000000000E+11
     0.07104       0.26838  0.40000000000000E+11
     0.07104       0.27627  0.40000000000000E+11
     0.07104       0.28416  0.40000000000000E+11
     0.07104       0.29206  0.40000000000000E+11
     0.07104       0.29995  0.40000000000000E+11
     0.07104       0.30785  0.40000000000000E+11
     0.07104       0.31574  0.40000000000000E+11
     0.07104       0.32363  0.40000000000000E+11
     0.07104       0.33153  0.40000000000000E+11
     0.07104       0.33942  0.40000000000000E+11
     0.07104       0.34731  0.40000000000000E+11
     0.07104       0.35521  0.40000000000000E+11
     0.07104       0.36310  0.40000000000000E+11
     0.07104       0.37099  0.40000000000000E+11
     0.07104       0.37889  0.40000000000000E+11
     0.07104       0.38678  0.26351192069826E+02
     0.07104       0.39467  0.22137358132055E+02
     0.07104       0.40257  0.18614160997663E+02
     0.07104       0.41046  0.15726592756903E+02
     0.07104       0.41835  0.13391147007246E+02
     0.07104       0.42625  0.11519719659309E+02
     0.07104       0.43414  0.10030275231744E+02
     0.07104       0.44203  0.88509344422378E+01
     0.07104       0.44993  0.79208544372467E+01
     0.07104       0.45782  0.71896257305259E+01
     0.07104       0.46571  0.66160660683612E+01
     0.07104       0.47361  0.61668526447750E+01
     0.07104       0.48150  0.58152041442327E+01
     0.07104       0.48939  0.55397037549741E+01
     0.07104       0.49729  0.53232922278569E+01
     0.07104       0.50518  0.51524291815649E+01
     0.07104       0.51308  0.50164066866988E+01
     0.07104       0.52097  0.49067938602036E+01
     0.07104       0.52886  0.48169904988279E+01
     0.07104       0.53676  0.47418693452966E+01
     0.07104       0.54465  0.46774891435656E+01
     0.07104       0.55254  0.46208635123144E+01
     0.07104       0.56044  0.45697734814880E+01
     0.07104       0.56833  0.45226141048621E+01
     0.07104       0.57622  0.44782677907283E+01
     0.07104       0.58412  0.44359988483870E+01
     0.07104       0.59201  0.43953652304072E+01
     0.07104       0.59990  0.43561445823786E+01
     0.07104       0.60780  0.43182725311696E+01
     0.07104       0.61569  0.42817916973675E+01
     0.07104       0.62358  0.42468102606626E+01
     0.07104       0.63148  0.42134690922623E+01
     0.07104       0.63937  0.41819165467044E+01
     0.07104       0.64726  0.41522900210737E+01
     0.07104       0.65516  0.41247033785015E+01
     0.07104       0.66305  0.40992393213412E+01
     0.07104       0.67094  0.40759458045313E+01
     0.07104       0.67884  0.40548356099449E+01
     0.07104       0.68673  0.40358882598017E+01
     0.07104       0.69463  0.40190535284763E+01
     0.07104       0.70252  0.40042559113303E+01
     0.07104       0.71041  0.39913995193932E+01
     0.07104       0.71831  0.39803729827135E+01
     0.07104       0.72620  0.39710540569016E+01
     0.07104       0.73409  0.39633137320951E+01
     0.07104       0.74199  0.39570197381951E+01
     0.07104       0.74988  0.39520394231803E+01
     0.07104       0.75777  0.39482420522159E+01
     0.07104       0.76567  0.39455006347529E+01
     0.07104       0.77356  0.39436934361007E+01
     0.07104       0.78145  0.39427053706725E+01
     0.07104       0.78935  0.39424295081815E+01
     0.07104       0.79724  0.39427689535540E+01
     0.07104       0.80513  0.39436393886199E+01
     0.07104       0.81303  0.39449725914521E+01
     0.07104       0.82092  0.39467212809513E+01
     0.07104       0.82881  0.39488656741729E+01
     0.07104       0.83671  0.39514221974331E+01
     0.07104       0.84460  0.39544548663515E+01
     0.07104       0.85249  0.39580899533684E+01
     0.07104       0.86039  0.39625347044887E+01
     0.07104       0.86828  0.39681010626819E+01
     0.07104       0.87617  0.39752356181589E+01
     0.07104       0.88407  0.39845573522056E+01
     0.07104       0.89196  0.39969051896371E+01
     0.07104       0.89986  0.40133979444667E+01
     0.07104       0.90775  0.40355099533636E+01
     0.07104       0.91564  0.40651665590478E+01
     0.07104       0.92354  0.41048646423377E+01
     0.07104       0.93143  0.41578246058382E+01
     0.07104       0.93932  0.42281815580762E+01
     0.07104       0.94722  0.43212248618014E+01
     0.07104       0.95511  0.44436965379821E+01
     0.07104       0.96300  0.46041599535537E+01
     0.07104       0.97090  0.48134502033948E+01
     0.07104       0.97879  0.50852156140523E+01
     0.07104       0.98668  0.54365540616920E+01
     0.07104       0.99458  0.58887351806883E+01
     0.07104       1.00247  0.64679745811075E+01
     0.07104       1.01036  0.72061793527044E+01
     0.07104       1.01826  0.81414986714907E+01
     0.07104       1.02615  0.93183596671047E+01
     0.07104       1.03404  0.10786394108936E+02
     0.07104       1.04194  0.12597170806093E+02
     0.07104       1.04983  0.14796768221786E+02
     0.07104       1.05772  0.17410630454256E+02
     0.07104       1.06562  0.40000000000000E+11
     0.07104       1.07351  0.40000000000000E+11
     0.07104       1.08141  0.40000000000000E+11
     0.07104       1.08930  0.40000000000000E+11
     0.07104       1.09719  0.40000000000000E+11
     0.07104       1.10509  0.40000000000000E+11
     0.07104       1.11298  0.40000000000000E+11
     0.07104       1.12087  0.40000000000000E+11
     0.07104       1.12877  0.40000000000000E+11
     0.07104       1.13666  0.40000000000000E+11
     0.07104       1.14455  0.40000000000000E+11
     0.07104       1.15245  0.40000000000000E+11
     0.07104       1.16034  0.40000000000000E+11
     0.07104       1.16823  0.40000000000000E+11
     0.07104       1.17613  0.40000000000000E+11
     0.07104       1.18402  0.40000000000000E+11
     0.07104       1.19191  0.40000000000000E+11
     0.07104       1.19981  0.40000000000000E+11
     0.07104       1.20770  0.40000000000000E+11
     0.07104       1.21559  0.40000000000000E+11
     0.07104       1.22349  0.40000000000000E+11
     0.07104       1.23138  0.40000000000000E+11
     0.07104       1.23927  0.40000000000000E+11
     0.07104       1.24717  0.40000000000000E+11
     0.07104       1.25506  0.40000000000000E+11
     0.07104       1.26295  0.40000000000000E+11
     0.07104       1.27085  0.40000000000000E+11
     0.07104       1.27874  0.40000000000000E+11
     0.07104       1.28664  0.40000000000000E+11
     0.07104       1.29453  0.40000000000000E+11
     0.07104       1.30242  0.40000000000000E+11
     0.07104       1.31032  0.14136468793996E+03
     0.07104       1.31821  0.14094583306303E+03
     0.07104       1.32610  0.14185595794752E+03
     0.07104       1.33400  0.14450521358153E+03
     0.07104       1.34189  0.14922527526697E+03
     0.07104       1.34978  0.15625937896177E+03
     0.07104       1.35768  0.16573805480074E+03
     0.07104       1.36557  0.17763891397133E+03
     0.07104       1.37346  0.40000000000000E+11
     0.07104       1.38136  0.40000000000000E+11
     0.07104       1.38925  0.40000000000000E+11
     0.07104       1.39714  0.40000000000000E+11
     0.07104       1.40504  0.40000000000000E+11
     0.07104       1.41293  0.40000000000000E+11
     0.07104       1.42082  0.40000000000000E+11
     0.07104       1.42872  0.40000000000000E+11
     0.07104       1.43661  0.40000000000000E+11
     0.07104       1.44450  0.40000000000000E+11
     0.07104       1.45240  0.40000000000000E+11
     0.07104       1.46029  0.40000000000000E+11
     0.07104       1.46818  0.40000000000000E+11
     0.07104       1.47608  0.40000000000000E+11
     0.07104       1.48397  0.40000000000000E+11
     0.07104       1.49187  0.40000000000000E+11
     0.07104       1.49976  0.40000000000000E+11
     0.07104       1.50765  0.40000000000000E+11
     0.07104       1.51555  0.40000000000000E+11
     0.07104       1.52344  0.40000000000000E+11
     0.07104       1.53133  0.40000000000000E+11
     0.07104       1.53923  0.40000000000000E+11
     0.07104       1.54712  0.40000000000000E+11
     0.07104       1.55501  0.40000000000000E+11
     0.07104       1.56291  0.40000000000000E+11
     0.07104       1.57080  0.40000000000000E+11
     0.07893       0.00000  0.40000000000000E+11
     0.07893       0.00789  0.40000000000000E+11
     0.07893       0.01579  0.40000000000000E+11
     0.07893       0.02368  0.40000000000000E+11
     0.07893       0.03157  0.40000000000000E+11
     0.07893       0.03947  0.40000000000000E+11
     0.07893       0.04736  0.40000000000000E+11
     0.07893       0.05525  0.23611619559418E+03
     0.07893       0.06315  0.22826480447754E+03
     0.07893       0.07104  0.22307737944953E+03
     0.07893       0.07893  0.22096229606350E+03
     0.07893       0.08683  0.22216377942048E+03
     0.07893       0.09472  0.22677577889902E+03
     0.07893       0.10262  0.23473025522720E+03
     0.07893       0.11051  0.24576579306484E+03
     0.07893       0.11840  0.40000000000000E+11
     0.07893       0.12630  0.40000000000000E+11
     0.07893       0.13419  0.40000000000000E+11
     0.07893       0.14208  0.40000000000000E+11
     0.07893       0.14998  0.40000000000000E+11
     0.07893       0.15787  0.40000000000000E+11
     0.07893       0.16576  0.40000000000000E+11
     0.07893       0.17366  0.40000000000000E+11
     0.07893       0.18155  0.40000000000000E+11
     0.07893       0.18944  0.40000000000000E+11
     0.07893       0.19734  0.40000000000000E+11
     0.07893       0.20523  0.40000000000000E+11
     0.07893       0.21312  0.40000000000000E+11
     0.07893       0.22102  0.40000000000000E+11
     0.07893       0.22891  0.40000000000000E+11
     0.07893       0.23680  0.40000000000000E+11
     0.07893       0.24470  0.40000000000000E+11
     0.07893       0.25259  0.40000000000000E+11
     0.07893       0.26048  0.40000000000000E+11
     0.07893       0.26838  0.40000000000000E+11
     0.07893       0.27627  0.40000000000000E+11
     0.07893       0.28416  0.40000000000000E+11
     0.07893       0.29206  0.40000000000000E+11
     0.07893       0.29995  0.40000000000000E+11
     0.07893       0.30785  0.40000000000000E+11
     0.07893       0.31574  0.40000000000000E+11
     0.07893       0.32363  0.40000000000000E+11
     0.07893       0.33153  0.40000000000000E+11
     0.07893       0.33942  0.40000000000000E+11
     0.07893       0.34731  0.40000000000000E+11
     0.07893       0.35521  0.40000000000000E+11
     0.07893       0.36310  0.40000000000000E+11
     0.07893       0.37099  0.40000000000000E+11
     0.07893       0.37889  0.26965387155928E+02
     0.07893       0.38678  0.22646878454498E+02
     0.07893       0.39467  0.19036099955302E+02
     0.07893       0.40257  0.16076149572402E+02
     0.07893       0.41046  0.13681386506441E+02
     0.07893       0.41835  0.11761638606019E+02
     0.07893       0.42625  0.10233000915941E+02
     0.07893       0.43414  0.90219676641813E+01
     0.07893       0.44203  0.80663134788133E+01
     0.07893       0.44993  0.73144711734895E+01
     0.07893       0.45782  0.67242985637882E+01
     0.07893       0.46571  0.62616820970335E+01
     0.07893       0.47361  0.58991919332019E+01
     0.07893       0.48150  0.56148810245184E+01
     0.07893       0.48939  0.53912577122314E+01
     0.07893       0.49729  0.52144299704353E+01
     0.07893       0.50518  0.50734049987873E+01
     0.07893       0.51308  0.49595224526661E+01
     0.07893       0.52097  0.48659988703428E+01
     0.07893       0.52886  0.47875624453972E+01
     0.07893       0.53676  0.47201599069580E+01
     0.07893       0.54465  0.46607202087712E+01
     0.07893       0.55254  0.46069626139805E+01
     0.07893       0.56044  0.45572393988116E+01
     0.07893       0.56833  0.45104056888998E+01
     0.07893       0.57622  0.44657108490562E+01
     0.07893       0.58412  0.44227073693220E+01
     0.07893       0.59201  0.43811743494532E+01
     0.07893       0.59990  0.43410535191778E+01
     0.07893       0.60780  0.43023962920817E+01
     0.07893       0.61569  0.42653206920192E+01
     0.07893       0.62358  0.42299771688951E+01
     0.07893       0.63148  0.41965223887170E+01
     0.07893       0.63937  0.41651000876440E+01
     0.07893       0.64726  0.41358280590058E+01
     0.07893       0.65516  0.41087903234964E+01
     0.07893       0.66305  0.40840335335365E+01
     0.07893       0.67094  0.40615666917796E+01
     0.07893       0.67884  0.40413633223821E+01
     0.07893       0.68673  0.40233653183667E+01
     0.07893       0.69463  0.40074877925265E+01
     0.07893       0.70252  0.39936243749613E+01
     0.07893       0.71041  0.39816525197750E+01
     0.07893       0.71831  0.39714385000536E+01
     0.07893       0.72620  0.39628418789381E+01
     0.07893       0.73409  0.39557193421099E+01
     0.07893       0.74199  0.39499278616227E+01
     0.07893       0.74988  0.39453272324690E+01
     0.07893       0.75777  0.39417820822609E+01
     0.07893       0.76567  0.39391635023746E+01
     0.07893       0.77356  0.39373504877332E+01
     0.07893       0.78145  0.39362314041843E+01
     0.07893       0.78935  0.39357057294811E+01
     0.07893       0.79724  0.39356863386655E+01
     0.07893       0.80513  0.39361026299901E+01
     0.07893       0.81303  0.39369048166771E+01
     0.07893       0.82092  0.39380697468306E+01
     0.07893       0.82881  0.39396086637093E+01
     0.07893       0.83671  0.39415773876308E+01
     0.07893       0.84460  0.39440894967999E+01
     0.07893       0.85249  0.39473332168428E+01
     0.07893       0.86039  0.39515929090972E+01
     0.07893       0.86828  0.39572762889524E+01
     0.07893       0.87617  0.39649488227711E+01
     0.07893       0.88407  0.39753771617268E+01
     0.07893       0.89196  0.39895839910004E+01
     0.07893       0.89986  0.40089173210415E+01
     0.07893       0.90775  0.40351380403250E+01
     0.07893       0.91564  0.40705304975708E+01
     0.07893       0.92354  0.41180419862788E+01
     0.07893       0.93143  0.41814582447154E+01
     0.07893       0.93932  0.42656233992480E+01
     0.07893       0.94722  0.43767140352965E+01
     0.07893       0.95511  0.45225780186956E+01
     0.07893       0.96300  0.47131488318272E+01
     0.07893       0.97090  0.49609446765774E+01
     0.07893       0.97879  0.52816569259204E+01
     0.07893       0.98668  0.56948220655706E+01
     0.07893       0.99458  0.62245505428671E+01
     0.07893       1.00247  0.69002471382417E+01
     0.07893       1.01036  0.77571871063639E+01
     0.07893       1.01826  0.88366869366118E+01
     0.07893       1.02615  0.10185387059864E+02
     0.07893       1.03404  0.11852773593872E+02
     0.07893       1.04194  0.13885377887548E+02
     0.07893       1.04983  0.16314873469565E+02
     0.07893       1.05772  0.19135118155797E+02
     0.07893       1.06562  0.40000000000000E+11
     0.07893       1.07351  0.40000000000000E+11
     0.07893       1.08141  0.40000000000000E+11
     0.07893       1.08930  0.40000000000000E+11
     0.07893       1.09719  0.40000000000000E+11
     0.07893       1.10509  0.40000000000000E+11
     0.07893       1.11298  0.40000000000000E+11
     0.07893       1.12087  0.40000000000000E+11
     0.07893       1.12877  0.40000000000000E+11
     0.07893       1.13666  0.40000000000000E+11
     0.07893       1.14455  0.40000000000000E+11
     0.07893       1.15245  0.40000000000000E+11
     0.07893       1.16034  0.40000000000000E+11
     0.07893       1.16823  0.40000000000000E+11
     0.07893       1.17613  0.40000000000000E+11
     0.07893       1.18402  0.40000000000000E+11
     0.07893       1.19191  0.40000000000000E+11
     0.07893       1.19981  0.40000000000000E+11
     0.07893       1.20770  0.40000000000000E+11
     0.07893       1.21559  0.40000000000000E+11
     0.07893       1.22349  0.40000000000000E+11
     0.07893       1.23138  0.40000000000000E+11
     0.07893       1.23927  0.40000000000000E+11
     0.07893       1.24717  0.40000000000000E+11
     0.07893       1.25506  0.40000000000000E+11
     0.07893       1.26295  0.40000000000000E+11
     0.07893       1.27085  0.40000000000000E+11
     0.07893       1.27874  0.40000000000000E+11
     0.07893       1.28664  0.40000000000000E+11
     0.07893       1.29453  0.40000000000000E+11
     0.07893       1.30242  0.13393102281547E+03
     0.07893       1.31032  0.13397030077660E+03
     0.07893       1.31821  0.13527162170532E+03
     0.07893       1.32610  0.13823188370434E+03
     0.07893       1.33400  0.14318019729022E+03
     0.07893       1.34189  0.15036697845848E+03
     0.07893       1.34978  0.15993879786148E+03
     0.07893       1.35768  0.17189721909180E+03
     0.07893       1.36557  0.40000000000000E+11
     0.07893       1.37346  0.40000000000000E+11
     0.07893       1.38136  0.40000000000000E+11
     0.07893       1.38925  0.40000000000000E+11
     0.07893       1.39714  0.40000000000000E+11
     0.07893       1.40504  0.40000000000000E+11
     0.07893       1.41293  0.40000000000000E+11
     0.07893       1.42082  0.40000000000000E+11
     0.07893       1.42872  0.40000000000000E+11
     0.07893       1.43661  0.40000000000000E+11
     0.07893       1.44450  0.40000000000000E+11
     0.07893       1.45240  0.40000000000000E+11
     0.07893       1.46029  0.40000000000000E+11
     0.07893       1.46818  0.40000000000000E+11
     0.07893       1.47608  0.40000000000000E+11
     0.07893       1.48397  0.40000000000000E+11
     0.07893       1.49187  0.40000000000000E+11
     0.07893       1.49976  0.40000000000000E+11
     0.07893       1.50765  0.40000000000000E+11
     0.07893       1.51555  0.40000000000000E+11
     0.07893       1.52344  0.40000000000000E+11
     0.07893       1.53133  0.40000000000000E+11
     0.07893       1.53923  0.40000000000000E+11
     0.07893       1.54712  0.40000000000000E+11
     0.07893       1.55501  0.40000000000000E+11
     0.07893       1.56291  0.40000000000000E+11
     0.07893       1.57080  0.40000000000000E+11
     0.08683       0.00000  0.40000000000000E+11
     0.08683       0.00789  0.40000000000000E+11
     0.08683       0.01579  0.40000000000000E+11
     0.08683       0.02368  0.40000000000000E+11
     0.08683       0.03157  0.40000000000000E+11
     0.08683       0.03947  0.40000000000000E+11
     0.08683       0.04736  0.23549339168906E+03
     0.08683       0.05525  0.22781025439911E+03
     0.08683       0.06315  0.22281625771755E+03
     0.08683       0.07104  0.22091530065958E+03
     0.08683       0.07893  0.22235304453904E+03
     0.08683       0.08683  0.22723001999993E+03
     0.08683       0.09472  0.23548904768611E+03
     0.08683       0.10262  0.24688252143072E+03
     0.08683       0.11051  0.40000000000000E+11
     0.08683       0.11840  0.40000000000000E+11
     0.08683       0.12630  0.40000000000000E+11
     0.08683       0.13419  0.40000000000000E+11
     0.08683       0.14208  0.40000000000000E+11
     0.08683       0.14998  0.40000000000000E+11
     0.08683       0.15787  0.40000000000000E+11
     0.08683       0.16576  0.40000000000000E+11
     0.08683       0.17366  0.40000000000000E+11
     0.08683       0.18155  0.40000000000000E+11
     0.08683       0.18944  0.40000000000000E+11
     0.08683       0.19734  0.40000000000000E+11
     0.08683       0.20523  0.40000000000000E+11
     0.08683       0.21312  0.40000000000000E+11
     0.08683       0.22102  0.40000000000000E+11
     0.08683       0.22891  0.40000000000000E+11
     0.08683       0.23680  0.40000000000000E+11
     0.08683       0.24470  0.40000000000000E+11
     0.08683       0.25259  0.40000000000000E+11
     0.08683       0.26048  0.40000000000000E+11
     0.08683       0.26838  0.40000000000000E+11
     0.08683       0.27627  0.40000000000000E+11
     0.08683       0.28416  0.40000000000000E+11
     0.08683       0.29206  0.40000000000000E+11
     0.08683       0.29995  0.40000000000000E+11
     0.08683       0.30785  0.40000000000000E+11
     0.08683       0.31574  0.40000000000000E+11
     0.08683       0.32363  0.40000000000000E+11
     0.08683       0.33153  0.40000000000000E+11
     0.08683       0.33942  0.40000000000000E+11
     0.08683       0.34731  0.40000000000000E+11
     0.08683       0.35521  0.40000000000000E+11
     0.08683       0.36310  0.40000000000000E+11
     0.08683       0.37099  0.27551320136743E+02
     0.08683       0.37889  0.23132606183240E+02
     0.08683       0.38678  0.19438403057173E+02
     0.08683       0.39467  0.16409667774679E+02
     0.08683       0.40257  0.13958579463068E+02
     0.08683       0.41046  0.11992939153981E+02
     0.08683       0.41835  0.10427045936276E+02
     0.08683       0.42625  0.91858476739044E+01
     0.08683       0.43414  0.82058118140717E+01
     0.08683       0.44203  0.74342796309668E+01
     0.08683       0.44993  0.68282049725238E+01
     0.08683       0.45782  0.63527298157086E+01
     0.08683       0.46571  0.59798135055681E+01
     0.08683       0.47361  0.56870091769754E+01
     0.08683       0.48150  0.54564171102713E+01
     0.08683       0.48939  0.52738129933172E+01
     0.08683       0.49729  0.51279344374031E+01
     0.08683       0.50518  0.50099035989721E+01
     0.08683       0.51308  0.49127630167665E+01
     0.08683       0.52097  0.48311033902816E+01
     0.08683       0.52886  0.47607646908927E+01
     0.08683       0.53676  0.46985949985006E+01
     0.08683       0.54465  0.46422544092694E+01
     0.08683       0.55254  0.45900540610532E+01
     0.08683       0.56044  0.45408226718439E+01
     0.08683       0.56833  0.44937949423667E+01
     0.08683       0.57622  0.44485177334809E+01
     0.08683       0.58412  0.44047711141391E+01
     0.08683       0.59201  0.43625022254959E+01
     0.08683       0.59990  0.43217704722850E+01
     0.08683       0.60780  0.42827028911444E+01
     0.08683       0.61569  0.42454587159455E+01
     0.08683       0.62358  0.42102022180733E+01
     0.08683       0.63148  0.41770828937806E+01
     0.08683       0.63937  0.41462220405772E+01
     0.08683       0.64726  0.41177047388091E+01
     0.08683       0.65516  0.40915762512151E+01
     0.08683       0.66305  0.40678418810414E+01
     0.08683       0.67094  0.40464693893470E+01
     0.08683       0.67884  0.40273931602644E+01
     0.08683       0.68673  0.40105194118248E+01
     0.08683       0.69463  0.39957318709247E+01
     0.08683       0.70252  0.39828974557497E+01
     0.08683       0.71041  0.39718716303295E+01
     0.08683       0.71831  0.39625032084931E+01
     0.08683       0.72620  0.39546384848137E+01
     0.08683       0.73409  0.39481246564489E+01
     0.08683       0.74199  0.39428125718085E+01
     0.08683       0.74988  0.39385589006005E+01
     0.08683       0.75777  0.39352278665925E+01
     0.08683       0.76567  0.39326927214688E+01
     0.08683       0.77356  0.39308371677831E+01
     0.08683       0.78145  0.39295569636587E+01
     0.08683       0.78935  0.39287619641867E+01
     0.08683       0.79724  0.39283788772267E+01
     0.08683       0.80513  0.39283550377387E+01
     0.08683       0.81303  0.39286635386391E+01
     0.08683       0.82092  0.39293101021114E+01
     0.08683       0.82881  0.39303421389881E+01
     0.08683       0.83671  0.39318605322484E+01
     0.08683       0.84460  0.39340348023289E+01
     0.08683       0.85249  0.39371224769424E+01
     0.08683       0.86039  0.39414937082607E+01
     0.08683       0.86828  0.39476624691485E+01
     0.08683       0.87617  0.39563260326716E+01
     0.08683       0.88407  0.39684149114608E+01
     0.08683       0.89196  0.39851560222020E+01
     0.08683       0.89986  0.40081525607115E+01
     0.08683       0.90775  0.40394849359228E+01
     0.08683       0.91564  0.40818381184820E+01
     0.08683       0.92354  0.41386618949934E+01
     0.08683       0.93143  0.42143717314741E+01
     0.08683       0.93932  0.43145991270814E+01
     0.08683       0.94722  0.44465012621077E+01
     0.08683       0.95511  0.46191400080943E+01
     0.08683       0.96300  0.48439392529212E+01
     0.08683       0.97090  0.51352257454182E+01
     0.08683       0.97879  0.55108501232422E+01
     0.08683       0.98668  0.59928677630634E+01
     0.08683       0.99458  0.66082272895808E+01
     0.08683       1.00247  0.73893572639599E+01
     0.08683       1.01036  0.83744403817569E+01
     0.08683       1.01826  0.96069879045869E+01
     0.08683       1.02615  0.11134020558747E+02
     0.08683       1.03404  0.13001631171059E+02
     0.08683       1.04194  0.15245783878357E+02
     0.08683       1.04983  0.17874606442846E+02
     0.08683       1.05772  0.40000000000000E+11
     0.08683       1.06562  0.40000000000000E+11
     0.08683       1.07351  0.40000000000000E+11
     0.08683       1.08141  0.40000000000000E+11
     0.08683       1.08930  0.40000000000000E+11
     0.08683       1.09719  0.40000000000000E+11
     0.08683       1.10509  0.40000000000000E+11
     0.08683       1.11298  0.40000000000000E+11
     0.08683       1.12087  0.40000000000000E+11
     0.08683       1.12877  0.40000000000000E+11
     0.08683       1.13666  0.40000000000000E+11
     0.08683       1.14455  0.40000000000000E+11
     0.08683       1.15245  0.40000000000000E+11
     0.08683       1.16034  0.40000000000000E+11
     0.08683       1.16823  0.40000000000000E+11
     0.08683       1.17613  0.40000000000000E+11
     0.08683       1.18402  0.40000000000000E+11
     0.08683       1.19191  0.40000000000000E+11
     0.08683       1.19981  0.40000000000000E+11
     0.08683       1.20770  0.40000000000000E+11
     0.08683       1.21559  0.40000000000000E+11
     0.08683       1.22349  0.40000000000000E+11
     0.08683       1.23138  0.40000000000000E+11
     0.08683       1.23927  0.40000000000000E+11
     0.08683       1.24717  0.40000000000000E+11
     0.08683       1.25506  0.40000000000000E+11
     0.08683       1.26295  0.40000000000000E+11
     0.08683       1.27085  0.40000000000000E+11
     0.08683       1.27874  0.40000000000000E+11
     0.08683       1.28664  0.40000000000000E+11
     0.08683       1.29453  0.12657539088932E+03
     0.08683       1.30242  0.12703616627014E+03
     0.08683       1.31032  0.12869829158055E+03
     0.08683       1.31821  0.13194362188896E+03
     0.08683       1.32610  0.13709650246676E+03
     0.08683       1.33400  0.14441211083752E+03
     0.08683       1.34189  0.15405065408917E+03
     0.08683       1.34978  0.16603543949229E+03
     0.08683       1.35768  0.40000000000000E+11
     0.08683       1.36557  0.40000000000000E+11
     0.08683       1.37346  0.40000000000000E+11
     0.08683       1.38136  0.40000000000000E+11
     0.08683       1.38925  0.40000000000000E+11
     0.08683       1.39714  0.40000000000000E+11
     0.08683       1.40504  0.40000000000000E+11
     0.08683       1.41293  0.40000000000000E+11
     0.08683       1.42082  0.40000000000000E+11
     0.08683       1.42872  0.40000000000000E+11
     0.08683       1.43661  0.40000000000000E+11
     0.08683       1.44450  0.40000000000000E+11
     0.08683       1.45240  0.40000000000000E+11
     0.08683       1.46029  0.40000000000000E+11
     0.08683       1.46818  0.40000000000000E+11
     0.08683       1.47608  0.40000000000000E+11
     0.08683       1.48397  0.40000000000000E+11
     0.08683       1.49187  0.40000000000000E+11
     0.08683       1.49976  0.40000000000000E+11
     0.08683       1.50765  0.40000000000000E+11
     0.08683       1.51555  0.40000000000000E+11
     0.08683       1.52344  0.40000000000000E+11
     0.08683       1.53133  0.40000000000000E+11
     0.08683       1.53923  0.40000000000000E+11
     0.08683       1.54712  0.40000000000000E+11
     0.08683       1.55501  0.40000000000000E+11
     0.08683       1.56291  0.40000000000000E+11
     0.08683       1.57080  0.40000000000000E+11
     0.09472       0.00000  0.40000000000000E+11
     0.09472       0.00789  0.40000000000000E+11
     0.09472       0.01579  0.40000000000000E+11
     0.09472       0.02368  0.40000000000000E+11
     0.09472       0.03157  0.40000000000000E+11
     0.09472       0.03947  0.23445496928624E+03
     0.09472       0.04736  0.22692295229482E+03
     0.09472       0.05525  0.22210631795917E+03
     0.09472       0.06315  0.22040202076435E+03
     0.09472       0.07104  0.22205469951287E+03
     0.09472       0.07893  0.22716912433209E+03
     0.09472       0.08683  0.23569698117138E+03
     0.09472       0.09472  0.24740310321891E+03
     0.09472       0.10262  0.40000000000000E+11
     0.09472       0.11051  0.40000000000000E+11
     0.09472       0.11840  0.40000000000000E+11
     0.09472       0.12630  0.40000000000000E+11
     0.09472       0.13419  0.40000000000000E+11
     0.09472       0.14208  0.40000000000000E+11
     0.09472       0.14998  0.40000000000000E+11
     0.09472       0.15787  0.40000000000000E+11
     0.09472       0.16576  0.40000000000000E+11
     0.09472       0.17366  0.40000000000000E+11
     0.09472       0.18155  0.40000000000000E+11
     0.09472       0.18944  0.40000000000000E+11
     0.09472       0.19734  0.40000000000000E+11
     0.09472       0.20523  0.40000000000000E+11
     0.09472       0.21312  0.40000000000000E+11
     0.09472       0.22102  0.40000000000000E+11
     0.09472       0.22891  0.40000000000000E+11
     0.09472       0.23680  0.40000000000000E+11
     0.09472       0.24470  0.40000000000000E+11
     0.09472       0.25259  0.40000000000000E+11
     0.09472       0.26048  0.40000000000000E+11
     0.09472       0.26838  0.40000000000000E+11
     0.09472       0.27627  0.40000000000000E+11
     0.09472       0.28416  0.40000000000000E+11
     0.09472       0.29206  0.40000000000000E+11
     0.09472       0.29995  0.40000000000000E+11
     0.09472       0.30785  0.40000000000000E+11
     0.09472       0.31574  0.40000000000000E+11
     0.09472       0.32363  0.40000000000000E+11
     0.09472       0.33153  0.40000000000000E+11
     0.09472       0.33942  0.40000000000000E+11
     0.09472       0.34731  0.40000000000000E+11
     0.09472       0.35521  0.40000000000000E+11
     0.09472       0.36310  0.28107776679767E+02
     0.09472       0.37099  0.23593591419273E+02
     0.09472       0.37889  0.19820271173607E+02
     0.09472       0.38678  0.16726440900384E+02
     0.09472       0.39467  0.14222081183554E+02
     0.09472       0.40257  0.12213020944826E+02
     0.09472       0.41046  0.10611843585620E+02
     0.09472       0.41835  0.93420342064041E+01
     0.09472       0.42625  0.83388303041225E+01
     0.09472       0.43414  0.75485489233359E+01
     0.09472       0.44203  0.69272967242817E+01
     0.09472       0.44993  0.64395181713741E+01
     0.09472       0.45782  0.60566001379065E+01
     0.09472       0.46571  0.57556269771921E+01
     0.09472       0.47361  0.55183158605285E+01
     0.09472       0.48150  0.53301301253065E+01
     0.09472       0.48939  0.51795536107708E+01
     0.09472       0.49729  0.50575034080159E+01
     0.09472       0.50518  0.49568577061403E+01
     0.09472       0.51308  0.48720770632063E+01
     0.09472       0.52097  0.47989001459451E+01
     0.09472       0.52886  0.47340980434373E+01
     0.09472       0.53676  0.46752742756571E+01
     0.09472       0.54465  0.46207003795534E+01
     0.09472       0.55254  0.45691793587104E+01
     0.09472       0.56044  0.45199312840888E+01
     0.09472       0.56833  0.44724969279900E+01
     0.09472       0.57622  0.44266565224662E+01
     0.09472       0.58412  0.43823615967352E+01
     0.09472       0.59201  0.43396784180499E+01
     0.09472       0.59990  0.42987418963338E+01
     0.09472       0.60780  0.42597189758364E+01
     0.09472       0.61569  0.42227805850862E+01
     0.09472       0.62358  0.41880812003947E+01
     0.09472       0.63148  0.41557450390300E+01
     0.09472       0.63937  0.41258578656995E+01
     0.09472       0.64726  0.40984633887628E+01
     0.09472       0.65516  0.40735632493281E+01
     0.09472       0.66305  0.40511196678859E+01
     0.09472       0.67094  0.40310599045974E+01
     0.09472       0.67884  0.40132818027585E+01
     0.09472       0.68673  0.39976598110458E+01
     0.09472       0.69463  0.39840510099482E+01
     0.09472       0.70252  0.39723007937146E+01
     0.09472       0.71041  0.39622479754652E+01
     0.09472       0.71831  0.39537291861469E+01
     0.09472       0.72620  0.39465825259635E+01
     0.09472       0.73409  0.39406504995574E+01
     0.09472       0.74199  0.39357823245027E+01
     0.09472       0.74988  0.39318357483987E+01
     0.09472       0.75777  0.39286785452367E+01
     0.09472       0.76567  0.39261898892662E+01
     0.09472       0.77356  0.39242618269386E+01
     0.09472       0.78145  0.39228010873132E+01
     0.09472       0.78935  0.39217314914530E+01
     0.09472       0.79724  0.39209972448855E+01
     0.09472       0.80513  0.39205674277534E+01
     0.09472       0.81303  0.39204420390348E+01
     0.09472       0.82092  0.39206600093345E+01
     0.09472       0.82881  0.39213096774594E+01
     0.09472       0.83671  0.39225423368499E+01
     0.09472       0.84460  0.39245896079450E+01
     0.09472       0.85249  0.39277855922480E+01
     0.09472       0.86039  0.39325950253093E+01
     0.09472       0.86828  0.39396489825676E+01
     0.09472       0.87617  0.39497901185986E+01
     0.09472       0.88407  0.39641299518049E+01
     0.09472       0.89196  0.39841213570491E+01
     0.09472       0.89986  0.40116502088109E+01
     0.09472       0.90775  0.40491510299613E+01
     0.09472       0.91564  0.40997525332566E+01
     0.09472       0.92354  0.41674600521374E+01
     0.09472       0.93143  0.42573829502752E+01
     0.09472       0.93932  0.43760159911021E+01
     0.09472       0.94722  0.45315840004043E+01
     0.09472       0.95511  0.47344583672717E+01
     0.09472       0.96300  0.49976509641357E+01
     0.09472       0.97090  0.53373841570524E+01
     0.09472       0.97879  0.57737217340990E+01
     0.09472       0.98668  0.63312197745573E+01
     0.09472       0.99458  0.70395102702214E+01
     0.09472       1.00247  0.79336495081977E+01
     0.09472       1.01036  0.90539239694654E+01
     0.09472       1.01826  0.10444568567666E+02
     0.09472       1.02615  0.12150447561574E+02
     0.09472       1.03404  0.14210062923839E+02
     0.09472       1.04194  0.16642096190899E+02
     0.09472       1.04983  0.40000000000000E+11
     0.09472       1.05772  0.40000000000000E+11
     0.09472       1.06562  0.40000000000000E+11
     0.09472       1.07351  0.40000000000000E+11
     0.09472       1.08141  0.40000000000000E+11
     0.09472       1.08930  0.40000000000000E+11
     0.09472       1.09719  0.40000000000000E+11
     0.09472       1.10509  0.40000000000000E+11
     0.09472       1.11298  0.40000000000000E+11
     0.09472       1.12087  0.40000000000000E+11
     0.09472       1.12877  0.40000000000000E+11
     0.09472       1.13666  0.40000000000000E+11
     0.09472       1.14455  0.40000000000000E+11
     0.09472       1.15245  0.40000000000000E+11
     0.09472       1.16034  0.40000000000000E+11
     0.09472       1.16823  0.40000000000000E+11
     0.09472       1.17613  0.40000000000000E+11
     0.09472       1.18402  0.40000000000000E+11
     0.09472       1.19191  0.40000000000000E+11
     0.09472       1.19981  0.40000000000000E+11
     0.09472       1.20770  0.40000000000000E+11
     0.09472       1.21559  0.40000000000000E+11
     0.09472       1.22349  0.40000000000000E+11
     0.09472       1.23138  0.40000000000000E+11
     0.09472       1.23927  0.40000000000000E+11
     0.09472       1.24717  0.40000000000000E+11
     0.09472       1.25506  0.40000000000000E+11
     0.09472       1.26295  0.40000000000000E+11
     0.09472       1.27085  0.40000000000000E+11
     0.09472       1.27874  0.40000000000000E+11
     0.09472       1.28664  0.11933142967341E+03
     0.09472       1.29453  0.12017541330716E+03
     0.09472       1.30242  0.12216605140510E+03
     0.09472       1.31032  0.12566870872117E+03
     0.09472       1.31821  0.13100099446210E+03
     0.09472       1.32610  0.13842053408480E+03
     0.09472       1.33400  0.14809874179023E+03
     0.09472       1.34189  0.16007831571517E+03
     0.09472       1.34978  0.40000000000000E+11
     0.09472       1.35768  0.40000000000000E+11
     0.09472       1.36557  0.40000000000000E+11
     0.09472       1.37346  0.40000000000000E+11
     0.09472       1.38136  0.40000000000000E+11
     0.09472       1.38925  0.40000000000000E+11
     0.09472       1.39714  0.40000000000000E+11
     0.09472       1.40504  0.40000000000000E+11
     0.09472       1.41293  0.40000000000000E+11
     0.09472       1.42082  0.40000000000000E+11
     0.09472       1.42872  0.40000000000000E+11
     0.09472       1.43661  0.40000000000000E+11
     0.09472       1.44450  0.40000000000000E+11
     0.09472       1.45240  0.40000000000000E+11
     0.09472       1.46029  0.40000000000000E+11
     0.09472       1.46818  0.40000000000000E+11
     0.09472       1.47608  0.40000000000000E+11
     0.09472       1.48397  0.40000000000000E+11
     0.09472       1.49187  0.40000000000000E+11
     0.09472       1.49976  0.40000000000000E+11
     0.09472       1.50765  0.40000000000000E+11
     0.09472       1.51555  0.40000000000000E+11
     0.09472       1.52344  0.40000000000000E+11
     0.09472       1.53133  0.40000000000000E+11
     0.09472       1.53923  0.40000000000000E+11
     0.09472       1.54712  0.40000000000000E+11
     0.09472       1.55501  0.40000000000000E+11
     0.09472       1.56291  0.40000000000000E+11
     0.09472       1.57080  0.40000000000000E+11
     0.10262       0.00000  0.40000000000000E+11
     0.10262       0.00789  0.40000000000000E+11
     0.10262       0.01579  0.40000000000000E+11
     0.10262       0.02368  0.40000000000000E+11
     0.10262       0.03157  0.23300479337045E+03
     0.10262       0.03947  0.22560730128022E+03
     0.10262       0.04736  0.22095155995103E+03
     0.10262       0.05525  0.21942544888610E+03
     0.10262       0.06315  0.22127035784270E+03
     0.10262       0.07104  0.22659308131763E+03
     0.10262       0.07893  0.23535218831211E+03
     0.10262       0.08683  0.24732347787529E+03
     0.10262       0.09472  0.40000000000000E+11
     0.10262       0.10262  0.40000000000000E+11
     0.10262       0.11051  0.40000000000000E+11
     0.10262       0.11840  0.40000000000000E+11
     0.10262       0.12630  0.40000000000000E+11
     0.10262       0.13419  0.40000000000000E+11
     0.10262       0.14208  0.40000000000000E+11
     0.10262       0.14998  0.40000000000000E+11
     0.10262       0.15787  0.40000000000000E+11
     0.10262       0.16576  0.40000000000000E+11
     0.10262       0.17366  0.40000000000000E+11
     0.10262       0.18155  0.40000000000000E+11
     0.10262       0.18944  0.40000000000000E+11
     0.10262       0.19734  0.40000000000000E+11
     0.10262       0.20523  0.40000000000000E+11
     0.10262       0.21312  0.40000000000000E+11
     0.10262       0.22102  0.40000000000000E+11
     0.10262       0.22891  0.40000000000000E+11
     0.10262       0.23680  0.40000000000000E+11
     0.10262       0.24470  0.40000000000000E+11
     0.10262       0.25259  0.40000000000000E+11
     0.10262       0.26048  0.40000000000000E+11
     0.10262       0.26838  0.40000000000000E+11
     0.10262       0.27627  0.40000000000000E+11
     0.10262       0.28416  0.40000000000000E+11
     0.10262       0.29206  0.40000000000000E+11
     0.10262       0.29995  0.40000000000000E+11
     0.10262       0.30785  0.40000000000000E+11
     0.10262       0.31574  0.40000000000000E+11
     0.10262       0.32363  0.40000000000000E+11
     0.10262       0.33153  0.40000000000000E+11
     0.10262       0.33942  0.40000000000000E+11
     0.10262       0.34731  0.40000000000000E+11
     0.10262       0.35521  0.28633677659252E+02
     0.10262       0.36310  0.24029017844919E+02
     0.10262       0.37099  0.20181030224627E+02
     0.10262       0.37889  0.17025876379050E+02
     0.10262       0.38678  0.14471349301488E+02
     0.10262       0.39467  0.12421375062115E+02
     0.10262       0.40257  0.10786908863568E+02
     0.10262       0.41046  0.94900602505008E+01
     0.10262       0.41835  0.84649158491411E+01
     0.10262       0.42625  0.76568368051419E+01
     0.10262       0.43414  0.70211400280635E+01
     0.10262       0.44203  0.65216199470056E+01
     0.10262       0.44993  0.61291297913022E+01
     0.10262       0.45782  0.58203166565273E+01
     0.10262       0.46571  0.55765400525983E+01
     0.10262       0.47361  0.53829713929825E+01
     0.10262       0.48150  0.52278570265700E+01
     0.10262       0.48939  0.51019218304475E+01
     0.10262       0.49729  0.49978896437606E+01
     0.10262       0.50518  0.49100985015434E+01
     0.10262       0.51308  0.48341913901871E+01
     0.10262       0.52097  0.47668663633248E+01
     0.10262       0.52886  0.47056729309093E+01
     0.10262       0.53676  0.46488444523519E+01
     0.10262       0.54465  0.45951587185908E+01
     0.10262       0.55254  0.45438209517928E+01
     0.10262       0.56044  0.44943650785635E+01
     0.10262       0.56833  0.44465703638764E+01
     0.10262       0.57622  0.44003913686685E+01
     0.10262       0.58412  0.43558997679075E+01
     0.10262       0.59201  0.43132368991473E+01
     0.10262       0.59990  0.42725760675087E+01
     0.10262       0.60780  0.42340936718169E+01
     0.10262       0.61569  0.41979481910743E+01
     0.10262       0.62358  0.41642660230060E+01
     0.10262       0.63148  0.41331331277994E+01
     0.10262       0.63937  0.41045914194314E+01
     0.10262       0.64726  0.40786388728653E+01
     0.10262       0.65516  0.40552323783185E+01
     0.10262       0.66305  0.40342924684737E+01
     0.10262       0.67094  0.40157091622223E+01
     0.10262       0.67884  0.39993482994125E+01
     0.10262       0.68673  0.39850578756253E+01
     0.10262       0.69463  0.39726740161792E+01
     0.10262       0.70252  0.39620263483657E+01
     0.10262       0.71041  0.39529426364825E+01
     0.10262       0.71831  0.39452526337176E+01
     0.10262       0.72620  0.39387911781597E+01
     0.10262       0.73409  0.39334006182353E+01
     0.10262       0.74199  0.39289326975962E+01
     0.10262       0.74988  0.39252500633381E+01
     0.10262       0.75777  0.39222275870460E+01
     0.10262       0.76567  0.39197537082781E+01
     0.10262       0.77356  0.39177320275034E+01
     0.10262       0.78145  0.39160833930076E+01
     0.10262       0.78935  0.39147487469240E+01
     0.10262       0.79724  0.39136930226536E+01
     0.10262       0.80513  0.39129104234159E+01
     0.10262       0.81303  0.39124314641293E+01
     0.10262       0.82092  0.39123322318155E+01
     0.10262       0.82881  0.39127464199632E+01
     0.10262       0.83671  0.39138808277138E+01
     0.10262       0.84460  0.39160351947026E+01
     0.10262       0.85249  0.39196274776345E+01
     0.10262       0.86039  0.39252259772550E+01
     0.10262       0.86828  0.39335901073951E+01
     0.10262       0.87617  0.39457220747987E+01
     0.10262       0.88407  0.39629323223119E+01
     0.10262       0.89196  0.39869222887956E+01
     0.10262       0.89986  0.40198888601266E+01
     0.10262       0.90775  0.40646558169762E+01
     0.10262       0.91564  0.41248385920521E+01
     0.10262       0.92354  0.42050496537665E+01
     0.10262       0.93143  0.43111526809037E+01
     0.10262       0.93932  0.44505741018821E+01
     0.10262       0.94722  0.46326800467817E+01
     0.10262       0.95511  0.48692244498040E+01
     0.10262       0.96300  0.51748685086325E+01
     0.10262       0.97090  0.55677605577190E+01
     0.10262       0.97879  0.60701446678236E+01
     0.10262       0.98668  0.67089293741547E+01
     0.10262       0.99458  0.75160840329888E+01
     0.10262       1.00247  0.85286215983834E+01
     0.10262       1.01036  0.97877438447186E+01
     0.10262       1.01826  0.11336420367357E+02
     0.10262       1.02615  0.13214168279928E+02
     0.10262       1.03404  0.15446970702893E+02
     0.10262       1.04194  0.18028924284645E+02
     0.10262       1.04983  0.40000000000000E+11
     0.10262       1.05772  0.40000000000000E+11
     0.10262       1.06562  0.40000000000000E+11
     0.10262       1.07351  0.40000000000000E+11
     0.10262       1.08141  0.40000000000000E+11
     0.10262       1.08930  0.40000000000000E+11
     0.10262       1.09719  0.40000000000000E+11
     0.10262       1.10509  0.40000000000000E+11
     0.10262       1.11298  0.40000000000000E+11
     0.10262       1.12087  0.40000000000000E+11
     0.10262       1.12877  0.40000000000000E+11
     0.10262       1.13666  0.40000000000000E+11
     0.10262       1.14455  0.40000000000000E+11
     0.10262       1.15245  0.40000000000000E+11
     0.10262       1.16034  0.40000000000000E+11
     0.10262       1.16823  0.40000000000000E+11
     0.10262       1.17613  0.40000000000000E+11
     0.10262       1.18402  0.40000000000000E+11
     0.10262       1.19191  0.40000000000000E+11
     0.10262       1.19981  0.40000000000000E+11
     0.10262       1.20770  0.40000000000000E+11
     0.10262       1.21559  0.40000000000000E+11
     0.10262       1.22349  0.40000000000000E+11
     0.10262       1.23138  0.40000000000000E+11
     0.10262       1.23927  0.40000000000000E+11
     0.10262       1.24717  0.40000000000000E+11
     0.10262       1.25506  0.40000000000000E+11
     0.10262       1.26295  0.40000000000000E+11
     0.10262       1.27085  0.40000000000000E+11
     0.10262       1.27874  0.11223020523675E+03
     0.10262       1.28664  0.11341809492402E+03
     0.10262       1.29453  0.11570354939100E+03
     0.10262       1.30242  0.11943436116912E+03
     0.10262       1.31032  0.12491969985707E+03
     0.10262       1.31821  0.13241748203603E+03
     0.10262       1.32610  0.14210793594096E+03
     0.10262       1.33400  0.15405071946584E+03
     0.10262       1.34189  0.40000000000000E+11
     0.10262       1.34978  0.40000000000000E+11
     0.10262       1.35768  0.40000000000000E+11
     0.10262       1.36557  0.40000000000000E+11
     0.10262       1.37346  0.40000000000000E+11
     0.10262       1.38136  0.40000000000000E+11
     0.10262       1.38925  0.40000000000000E+11
     0.10262       1.39714  0.40000000000000E+11
     0.10262       1.40504  0.40000000000000E+11
     0.10262       1.41293  0.40000000000000E+11
     0.10262       1.42082  0.40000000000000E+11
     0.10262       1.42872  0.40000000000000E+11
     0.10262       1.43661  0.40000000000000E+11
     0.10262       1.44450  0.40000000000000E+11
     0.10262       1.45240  0.40000000000000E+11
     0.10262       1.46029  0.40000000000000E+11
     0.10262       1.46818  0.40000000000000E+11
     0.10262       1.47608  0.40000000000000E+11
     0.10262       1.48397  0.40000000000000E+11
     0.10262       1.49187  0.40000000000000E+11
     0.10262       1.49976  0.40000000000000E+11
     0.10262       1.50765  0.40000000000000E+11
     0.10262       1.51555  0.40000000000000E+11
     0.10262       1.52344  0.40000000000000E+11
     0.10262       1.53133  0.40000000000000E+11
     0.10262       1.53923  0.40000000000000E+11
     0.10262       1.54712  0.40000000000000E+11
     0.10262       1.55501  0.40000000000000E+11
     0.10262       1.56291  0.40000000000000E+11
     0.10262       1.57080  0.40000000000000E+11
     0.11051       0.00000  0.40000000000000E+11
     0.11051       0.00789  0.40000000000000E+11
     0.11051       0.01579  0.40000000000000E+11
     0.11051       0.02368  0.23114875636348E+03
     0.11051       0.03157  0.22387018834073E+03
     0.11051       0.03947  0.21935880729190E+03
     0.11051       0.04736  0.21799164836676E+03
     0.11051       0.05525  0.22000489476012E+03
     0.11051       0.06315  0.22550532674624E+03
     0.11051       0.07104  0.23445648479719E+03
     0.11051       0.07893  0.24664361626974E+03
     0.11051       0.08683  0.40000000000000E+11
     0.11051       0.09472  0.40000000000000E+11
     0.11051       0.10262  0.40000000000000E+11
     0.11051       0.11051  0.40000000000000E+11
     0.11051       0.11840  0.40000000000000E+11
     0.11051       0.12630  0.40000000000000E+11
     0.11051       0.13419  0.40000000000000E+11
     0.11051       0.14208  0.40000000000000E+11
     0.11051       0.14998  0.40000000000000E+11
     0.11051       0.15787  0.40000000000000E+11
     0.11051       0.16576  0.40000000000000E+11
     0.11051       0.17366  0.40000000000000E+11
     0.11051       0.18155  0.40000000000000E+11
     0.11051       0.18944  0.40000000000000E+11
     0.11051       0.19734  0.40000000000000E+11
     0.11051       0.20523  0.40000000000000E+11
     0.11051       0.21312  0.40000000000000E+11
     0.11051       0.22102  0.40000000000000E+11
     0.11051       0.22891  0.40000000000000E+11
     0.11051       0.23680  0.40000000000000E+11
     0.11051       0.24470  0.40000000000000E+11
     0.11051       0.25259  0.40000000000000E+11
     0.11051       0.26048  0.40000000000000E+11
     0.11051       0.26838  0.40000000000000E+11
     0.11051       0.27627  0.40000000000000E+11
     0.11051       0.28416  0.40000000000000E+11
     0.11051       0.29206  0.40000000000000E+11
     0.11051       0.29995  0.40000000000000E+11
     0.11051       0.30785  0.40000000000000E+11
     0.11051       0.31574  0.40000000000000E+11
     0.11051       0.32363  0.40000000000000E+11
     0.11051       0.33153  0.40000000000000E+11
     0.11051       0.33942  0.40000000000000E+11
     0.11051       0.34731  0.29128084303997E+02
     0.11051       0.35521  0.24438202148865E+02
     0.11051       0.36310  0.20520129243428E+02
     0.11051       0.37099  0.17307494127228E+02
     0.11051       0.37889  0.14705943631041E+02
     0.11051       0.38678  0.12617585333052E+02
     0.11051       0.39467  0.10951841176769E+02
     0.11051       0.40257  0.96295360039346E+01
     0.11051       0.41046  0.85836864277342E+01
     0.11051       0.41835  0.77587669210263E+01
     0.11051       0.42625  0.71093625907012E+01
     0.11051       0.43414  0.65986656810721E+01
     0.11051       0.44203  0.61970349552975E+01
     0.11051       0.44993  0.58807121456166E+01
     0.11051       0.45782  0.56307249456701E+01
     0.11051       0.46571  0.54319736826198E+01
     0.11051       0.47361  0.52724838992589E+01
     0.11051       0.48150  0.51428014794951E+01
     0.11051       0.48939  0.50355062257983E+01
     0.11051       0.49729  0.49448215078143E+01
     0.11051       0.50518  0.48663004082800E+01
     0.11051       0.51308  0.47965719603770E+01
     0.11051       0.52097  0.47331341977234E+01
     0.11051       0.52886  0.46741836075472E+01
     0.11051       0.53676  0.46184730777994E+01
     0.11051       0.54465  0.45651925115843E+01
     0.11051       0.55254  0.45138679393348E+01
     0.11051       0.56044  0.44642762109661E+01
     0.11051       0.56833  0.44163732375090E+01
     0.11051       0.57622  0.43702343293084E+01
     0.11051       0.58412  0.43260055088206E+01
     0.11051       0.59201  0.42838648256599E+01
     0.11051       0.59990  0.42439927320257E+01
     0.11051       0.60780  0.42065505425307E+01
     0.11051       0.61569  0.41716659475513E+01
     0.11051       0.62358  0.41394245051531E+01
     0.11051       0.63148  0.41098660228604E+01
     0.11051       0.63937  0.40829847657519E+01
     0.11051       0.64726  0.40587324917216E+01
     0.11051       0.65516  0.40370234123879E+01
     0.11051       0.66305  0.40177402998393E+01
     0.11051       0.67094  0.40007410946979E+01
     0.11051       0.67884  0.39858655098524E+01
     0.11051       0.68673  0.39729412582701E+01
     0.11051       0.69463  0.39617896562454E+01
     0.11051       0.70252  0.39522304613019E+01
     0.11051       0.71041  0.39440858948367E+01
     0.11051       0.71831  0.39371838733357E+01
     0.11051       0.72620  0.39313605297452E+01
     0.11051       0.73409  0.39264621504152E+01
     0.11051       0.74199  0.39223466854350E+01
     0.11051       0.74988  0.39188850139896E+01
     0.11051       0.75777  0.39159621643774E+01
     0.11051       0.76567  0.39134787033799E+01
     0.11051       0.77356  0.39113525246078E+01
     0.11051       0.78145  0.39095212831575E+01
     0.11051       0.78935  0.39079457475794E+01
     0.11051       0.79724  0.39066143733038E+01
     0.11051       0.80513  0.39055494484922E+01
     0.11051       0.81303  0.39048152286696E+01
     0.11051       0.82092  0.39045285663938E+01
     0.11051       0.82881  0.39048726636147E+01
     0.11051       0.83671  0.39061147355090E+01
     0.11051       0.84460  0.39086285849305E+01
     0.11051       0.85249  0.39129233568729E+01
     0.11051       0.86039  0.39196800841607E+01
     0.11051       0.86828  0.39297980611005E+01
     0.11051       0.87617  0.39444536026601E+01
     0.11051       0.88407  0.39651743721201E+01
     0.11051       0.89196  0.39939331937574E+01
     0.11051       0.89986  0.40332661013130E+01
     0.11051       0.90775  0.40864202794480E+01
     0.11051       0.91564  0.41575384690581E+01
     0.11051       0.92354  0.42518872004610E+01
     0.11051       0.93143  0.43761366580489E+01
     0.11051       0.93932  0.45386996587400E+01
     0.11051       0.94722  0.47501354519154E+01
     0.11051       0.95511  0.50236196639105E+01
     0.11051       0.96300  0.53754728082906E+01
     0.11051       0.97090  0.58257232467103E+01
     0.11051       0.97879  0.63986512523946E+01
     0.11051       0.98668  0.71232107239709E+01
     0.11051       0.99458  0.80331409853855E+01
     0.11051       1.00247  0.91664420111431E+01
     0.11051       1.01036  0.10563659138648E+02
     0.11051       1.01826  0.12264056099094E+02
     0.11051       1.02615  0.14298169274404E+02
     0.11051       1.03404  0.16674317032651E+02
     0.11051       1.04194  0.40000000000000E+11
     0.11051       1.04983  0.40000000000000E+11
     0.11051       1.05772  0.40000000000000E+11
     0.11051       1.06562  0.40000000000000E+11
     0.11051       1.07351  0.40000000000000E+11
     0.11051       1.08141  0.40000000000000E+11
     0.11051       1.08930  0.40000000000000E+11
     0.11051       1.09719  0.40000000000000E+11
     0.11051       1.10509  0.40000000000000E+11
     0.11051       1.11298  0.40000000000000E+11
     0.11051       1.12087  0.40000000000000E+11
     0.11051       1.12877  0.40000000000000E+11
     0.11051       1.13666  0.40000000000000E+11
     0.11051       1.14455  0.40000000000000E+11
     0.11051       1.15245  0.40000000000000E+11
     0.11051       1.16034  0.40000000000000E+11
     0.11051       1.16823  0.40000000000000E+11
     0.11051       1.17613  0.40000000000000E+11
     0.11051       1.18402  0.40000000000000E+11
     0.11051       1.19191  0.40000000000000E+11
     0.11051       1.19981  0.40000000000000E+11
     0.11051       1.20770  0.40000000000000E+11
     0.11051       1.21559  0.40000000000000E+11
     0.11051       1.22349  0.40000000000000E+11
     0.11051       1.23138  0.40000000000000E+11
     0.11051       1.23927  0.40000000000000E+11
     0.11051       1.24717  0.40000000000000E+11
     0.11051       1.25506  0.40000000000000E+11
     0.11051       1.26295  0.40000000000000E+11
     0.11051       1.27085  0.10529995816040E+03
     0.11051       1.27874  0.10679208183995E+03
     0.11051       1.28664  0.10933777054401E+03
     0.11051       1.29453  0.11326653701259E+03
     0.11051       1.30242  0.11887770078709E+03
     0.11051       1.31032  0.12642751187847E+03
     0.11051       1.31821  0.13610271043085E+03
     0.11051       1.32610  0.14797746601189E+03
     0.11051       1.33400  0.40000000000000E+11
     0.11051       1.34189  0.40000000000000E+11
     0.11051       1.34978  0.40000000000000E+11
     0.11051       1.35768  0.40000000000000E+11
     0.11051       1.36557  0.40000000000000E+11
     0.11051       1.37346  0.40000000000000E+11
     0.11051       1.38136  0.40000000000000E+11
     0.11051       1.38925  0.40000000000000E+11
     0.11051       1.39714  0.40000000000000E+11
     0.11051       1.40504  0.40000000000000E+11
     0.11051       1.41293  0.40000000000000E+11
     0.11051       1.42082  0.40000000000000E+11
     0.11051       1.42872  0.40000000000000E+11
     0.11051       1.43661  0.40000000000000E+11
     0.11051       1.44450  0.40000000000000E+11
     0.11051       1.45240  0.40000000000000E+11
     0.11051       1.46029  0.40000000000000E+11
     0.11051       1.46818  0.40000000000000E+11
     0.11051       1.47608  0.40000000000000E+11
     0.11051       1.48397  0.40000000000000E+11
     0.11051       1.49187  0.40000000000000E+11
     0.11051       1.49976  0.40000000000000E+11
     0.11051       1.50765  0.40000000000000E+11
     0.11051       1.51555  0.40000000000000E+11
     0.11051       1.52344  0.40000000000000E+11
     0.11051       1.53133  0.40000000000000E+11
     0.11051       1.53923  0.40000000000000E+11
     0.11051       1.54712  0.40000000000000E+11
     0.11051       1.55501  0.40000000000000E+11
     0.11051       1.56291  0.40000000000000E+11
     0.11051       1.57080  0.40000000000000E+11
     0.11840       0.00000  0.40000000000000E+11
     0.11840       0.00789  0.40000000000000E+11
     0.11840       0.01579  0.22889472902762E+03
     0.11840       0.02368  0.22172088085945E+03
     0.11840       0.03157  0.21733758924704E+03
     0.11840       0.03947  0.21610964627803E+03
     0.11840       0.04736  0.21826636531198E+03
     0.11840       0.05525  0.22391269091612E+03
     0.11840       0.06315  0.23301534636356E+03
     0.11840       0.07104  0.24536752323488E+03
     0.11840       0.07893  0.40000000000000E+11
     0.11840       0.08683  0.40000000000000E+11
     0.11840       0.09472  0.40000000000000E+11
     0.11840       0.10262  0.40000000000000E+11
     0.11840       0.11051  0.40000000000000E+11
     0.11840       0.11840  0.40000000000000E+11
     0.11840       0.12630  0.40000000000000E+11
     0.11840       0.13419  0.40000000000000E+11
     0.11840       0.14208  0.40000000000000E+11
     0.11840       0.14998  0.40000000000000E+11
     0.11840       0.15787  0.40000000000000E+11
     0.11840       0.16576  0.40000000000000E+11
     0.11840       0.17366  0.40000000000000E+11
     0.11840       0.18155  0.40000000000000E+11
     0.11840       0.18944  0.40000000000000E+11
     0.11840       0.19734  0.40000000000000E+11
     0.11840       0.20523  0.40000000000000E+11
     0.11840       0.21312  0.40000000000000E+11
     0.11840       0.22102  0.40000000000000E+11
     0.11840       0.22891  0.40000000000000E+11
     0.11840       0.23680  0.40000000000000E+11
     0.11840       0.24470  0.40000000000000E+11
     0.11840       0.25259  0.40000000000000E+11
     0.11840       0.26048  0.40000000000000E+11
     0.11840       0.26838  0.40000000000000E+11
     0.11840       0.27627  0.40000000000000E+11
     0.11840       0.28416  0.40000000000000E+11
     0.11840       0.29206  0.40000000000000E+11
     0.11840       0.29995  0.40000000000000E+11
     0.11840       0.30785  0.40000000000000E+11
     0.11840       0.31574  0.40000000000000E+11
     0.11840       0.32363  0.40000000000000E+11
     0.11840       0.33153  0.40000000000000E+11
     0.11840       0.33942  0.29590200720824E+02
     0.11840       0.34731  0.24820591772546E+02
     0.11840       0.35521  0.20837137091747E+02
     0.11840       0.36310  0.17570923887300E+02
     0.11840       0.37099  0.14925524779051E+02
     0.11840       0.37889  0.12801328388018E+02
     0.11840       0.38678  0.11106325804657E+02
     0.11840       0.39467  0.97601516160914E+01
     0.11840       0.40257  0.86948349603519E+01
     0.11840       0.41046  0.78540336336446E+01
     0.11840       0.41835  0.71916592636069E+01
     0.11840       0.42625  0.66703500002518E+01
     0.11840       0.43414  0.62600095453078E+01
     0.11840       0.44203  0.59365064244996E+01
     0.11840       0.44993  0.56805626663902E+01
     0.11840       0.45782  0.54768286861741E+01
     0.11840       0.46571  0.53131262490078E+01
     0.11840       0.47361  0.51798357919268E+01
     0.11840       0.48150  0.50694036759962E+01
     0.11840       0.48939  0.49759466812570E+01
     0.11840       0.49729  0.48949339034803E+01
     0.11840       0.50518  0.48229294248091E+01
     0.11840       0.51308  0.47573823043946E+01
     0.11840       0.52097  0.46964533500635E+01
     0.11840       0.52886  0.46388706736195E+01
     0.11840       0.53676  0.45838081499061E+01
     0.11840       0.54465  0.45307825839124E+01
     0.11840       0.55254  0.44795666607688E+01
     0.11840       0.56044  0.44301156515071E+01
     0.11840       0.56833  0.43825064288540E+01
     0.11840       0.57622  0.43368876766397E+01
     0.11840       0.58412  0.42934403207862E+01
     0.11840       0.59201  0.42523472332262E+01
     0.11840       0.59990  0.42137712186438E+01
     0.11840       0.60780  0.41778402326477E+01
     0.11840       0.61569  0.41446387312638E+01
     0.11840       0.62358  0.41142040353137E+01
     0.11840       0.63148  0.40865266180087E+01
     0.11840       0.63937  0.40615532897939E+01
     0.11840       0.64726  0.40391923548612E+01
     0.11840       0.65516  0.40193199390059E+01
     0.11840       0.66305  0.40017868277123E+01
     0.11840       0.67094  0.39864252960495E+01
     0.11840       0.67884  0.39730555494141E+01
     0.11840       0.68673  0.39614915198599E+01
     0.11840       0.69463  0.39515458726057E+01
     0.11840       0.70252  0.39430341693680E+01
     0.11840       0.71041  0.39357782093252E+01
     0.11840       0.71831  0.39296086260096E+01
     0.11840       0.72620  0.39243668613845E+01
     0.11840       0.73409  0.39199066694682E+01
     0.11840       0.74199  0.39160953239597E+01
     0.11840       0.74988  0.39128147203669E+01
     0.11840       0.75777  0.39099625759622E+01
     0.11840       0.76567  0.39074539433204E+01
     0.11840       0.77356  0.39052232680507E+01
     0.11840       0.78145  0.39032272415813E+01
     0.11840       0.78935  0.39014487287424E+01
     0.11840       0.79724  0.38999020911593E+01
     0.11840       0.80513  0.38986402854721E+01
     0.11840       0.81303  0.38977641953395E+01
     0.11840       0.82092  0.38974347641944E+01
     0.11840       0.82881  0.38978886390124E+01
     0.11840       0.83671  0.38994582222401E+01
     0.11840       0.84460  0.39025972689159E+01
     0.11840       0.85249  0.39079134691727E+01
     0.11840       0.86039  0.39162098335124E+01
     0.11840       0.86828  0.39285371598168E+01
     0.11840       0.87617  0.39462604154555E+01
     0.11840       0.88407  0.39711425186975E+01
     0.11840       0.89196  0.40054497452156E+01
     0.11840       0.89986  0.40520837945436E+01
     0.11840       0.90775  0.41147463742792E+01
     0.11840       0.91564  0.41981428910849E+01
     0.11840       0.92354  0.43082322855620E+01
     0.11840       0.93143  0.44525298803694E+01
     0.11840       0.93932  0.46404687672622E+01
     0.11840       0.94722  0.48838218136919E+01
     0.11840       0.95511  0.51971793171085E+01
     0.11840       0.96300  0.55984642509386E+01
     0.11840       0.97090  0.61094440641347E+01
     0.11840       0.97879  0.67561590020211E+01
     0.11840       0.98668  0.75691223269451E+01
     0.11840       0.99458  0.85830427790061E+01
     0.11840       1.00247  0.98356514617747E+01
     0.11840       1.01036  0.11364950295700E+02
     0.11840       1.01826  0.13203788929456E+02
     0.11840       1.02615  0.15370057317753E+02
     0.11840       1.03404  0.17849879380164E+02
     0.11840       1.04194  0.40000000000000E+11
     0.11840       1.04983  0.40000000000000E+11
     0.11840       1.05772  0.40000000000000E+11
     0.11840       1.06562  0.40000000000000E+11
     0.11840       1.07351  0.40000000000000E+11
     0.11840       1.08141  0.40000000000000E+11
     0.11840       1.08930  0.40000000000000E+11
     0.11840       1.09719  0.40000000000000E+11
     0.11840       1.10509  0.40000000000000E+11
     0.11840       1.11298  0.40000000000000E+11
     0.11840       1.12087  0.40000000000000E+11
     0.11840       1.12877  0.40000000000000E+11
     0.11840       1.13666  0.40000000000000E+11
     0.11840       1.14455  0.40000000000000E+11
     0.11840       1.15245  0.40000000000000E+11
     0.11840       1.16034  0.40000000000000E+11
     0.11840       1.16823  0.40000000000000E+11
     0.11840       1.17613  0.40000000000000E+11
     0.11840       1.18402  0.40000000000000E+11
     0.11840       1.19191  0.40000000000000E+11
     0.11840       1.19981  0.40000000000000E+11
     0.11840       1.20770  0.40000000000000E+11
     0.11840       1.21559  0.40000000000000E+11
     0.11840       1.22349  0.40000000000000E+11
     0.11840       1.23138  0.40000000000000E+11
     0.11840       1.23927  0.40000000000000E+11
     0.11840       1.24717  0.40000000000000E+11
     0.11840       1.25506  0.40000000000000E+11
     0.11840       1.26295  0.98565902849557E+02
     0.11840       1.27085  0.10032284282013E+03
     0.11840       1.27874  0.10309382487674E+03
     0.11840       1.28664  0.10718974388757E+03
     0.11840       1.29453  0.11289896538628E+03
     0.11840       1.30242  0.12047434584853E+03
     0.11840       1.31032  0.13010697245515E+03
     0.11840       1.31821  0.14188311650953E+03
     0.11840       1.32610  0.40000000000000E+11
     0.11840       1.33400  0.40000000000000E+11
     0.11840       1.34189  0.40000000000000E+11
     0.11840       1.34978  0.40000000000000E+11
     0.11840       1.35768  0.40000000000000E+11
     0.11840       1.36557  0.40000000000000E+11
     0.11840       1.37346  0.40000000000000E+11
     0.11840       1.38136  0.40000000000000E+11
     0.11840       1.38925  0.40000000000000E+11
     0.11840       1.39714  0.40000000000000E+11
     0.11840       1.40504  0.40000000000000E+11
     0.11840       1.41293  0.40000000000000E+11
     0.11840       1.42082  0.40000000000000E+11
     0.11840       1.42872  0.40000000000000E+11
     0.11840       1.43661  0.40000000000000E+11
     0.11840       1.44450  0.40000000000000E+11
     0.11840       1.45240  0.40000000000000E+11
     0.11840       1.46029  0.40000000000000E+11
     0.11840       1.46818  0.40000000000000E+11
     0.11840       1.47608  0.40000000000000E+11
     0.11840       1.48397  0.40000000000000E+11
     0.11840       1.49187  0.40000000000000E+11
     0.11840       1.49976  0.40000000000000E+11
     0.11840       1.50765  0.40000000000000E+11
     0.11840       1.51555  0.40000000000000E+11
     0.11840       1.52344  0.40000000000000E+11
     0.11840       1.53133  0.40000000000000E+11
     0.11840       1.53923  0.40000000000000E+11
     0.11840       1.54712  0.40000000000000E+11
     0.11840       1.55501  0.40000000000000E+11
     0.11840       1.56291  0.40000000000000E+11
     0.11840       1.57080  0.40000000000000E+11
     0.12630       0.00000  0.40000000000000E+11
     0.12630       0.00789  0.22625249877693E+03
     0.12630       0.01579  0.21917089655274E+03
     0.12630       0.02368  0.21489998608415E+03
     0.12630       0.03157  0.21379128420012E+03
     0.12630       0.03947  0.21606587870076E+03
     0.12630       0.04736  0.22182530431366E+03
     0.12630       0.05525  0.23103784573980E+03
     0.12630       0.06315  0.24350320137180E+03
     0.12630       0.07104  0.40000000000000E+11
     0.12630       0.07893  0.40000000000000E+11
     0.12630       0.08683  0.40000000000000E+11
     0.12630       0.09472  0.40000000000000E+11
     0.12630       0.10262  0.40000000000000E+11
     0.12630       0.11051  0.40000000000000E+11
     0.12630       0.11840  0.40000000000000E+11
     0.12630       0.12630  0.40000000000000E+11
     0.12630       0.13419  0.40000000000000E+11
     0.12630       0.14208  0.40000000000000E+11
     0.12630       0.14998  0.40000000000000E+11
     0.12630       0.15787  0.40000000000000E+11
     0.12630       0.16576  0.40000000000000E+11
     0.12630       0.17366  0.40000000000000E+11
     0.12630       0.18155  0.40000000000000E+11
     0.12630       0.18944  0.40000000000000E+11
     0.12630       0.19734  0.40000000000000E+11
     0.12630       0.20523  0.40000000000000E+11
     0.12630       0.21312  0.40000000000000E+11
     0.12630       0.22102  0.40000000000000E+11
     0.12630       0.22891  0.40000000000000E+11
     0.12630       0.23680  0.40000000000000E+11
     0.12630       0.24470  0.40000000000000E+11
     0.12630       0.25259  0.40000000000000E+11
     0.12630       0.26048  0.40000000000000E+11
     0.12630       0.26838  0.40000000000000E+11
     0.12630       0.27627  0.40000000000000E+11
     0.12630       0.28416  0.40000000000000E+11
     0.12630       0.29206  0.40000000000000E+11
     0.12630       0.29995  0.40000000000000E+11
     0.12630       0.30785  0.40000000000000E+11
     0.12630       0.31574  0.40000000000000E+11
     0.12630       0.32363  0.40000000000000E+11
     0.12630       0.33153  0.30019373349012E+02
     0.12630       0.33942  0.25175760699325E+02
     0.12630       0.34731  0.21131737637911E+02
     0.12630       0.35521  0.17815901162810E+02
     0.12630       0.36310  0.15129851379380E+02
     0.12630       0.37099  0.12972372336549E+02
     0.12630       0.37889  0.11250133975372E+02
     0.12630       0.38678  0.98816785453945E+01
     0.12630       0.39467  0.87981318052099E+01
     0.12630       0.40257  0.79424055144203E+01
     0.12630       0.41046  0.72677963930034E+01
     0.12630       0.41835  0.67364367040653E+01
     0.12630       0.42625  0.63178146056781E+01
     0.12630       0.43414  0.59874577350761E+01
     0.12630       0.44203  0.57258088266763E+01
     0.12630       0.44993  0.55172898240667E+01
     0.12630       0.45782  0.53495360322071E+01
     0.12630       0.46571  0.52127762723768E+01
     0.12630       0.47361  0.50993343140536E+01
     0.12630       0.48150  0.50032286257974E+01
     0.12630       0.48939  0.49198503673506E+01
     0.12630       0.49729  0.48457027963779E+01
     0.12630       0.50518  0.47781884773654E+01
     0.12630       0.51308  0.47154336343743E+01
     0.12630       0.52097  0.46561415669122E+01
     0.12630       0.52886  0.45994691964750E+01
     0.12630       0.53676  0.45449225196652E+01
     0.12630       0.54465  0.44922680314595E+01
     0.12630       0.55254  0.44414580904146E+01
     0.12630       0.56044  0.43925687830973E+01
     0.12630       0.56833  0.43457491737078E+01
     0.12630       0.57622  0.43011809653405E+01
     0.12630       0.58412  0.42590476171704E+01
     0.12630       0.59201  0.42195119144992E+01
     0.12630       0.59990  0.41827009221818E+01
     0.12630       0.60780  0.41486971995201E+01
     0.12630       0.61569  0.41175351364149E+01
     0.12630       0.62358  0.40892012951014E+01
     0.12630       0.63148  0.40636377087641E+01
     0.12630       0.63937  0.40407471910851E+01
     0.12630       0.64726  0.40203998391244E+01
     0.12630       0.65516  0.40024400544525E+01
     0.12630       0.66305  0.39866935533927E+01
     0.12630       0.67094  0.39729739775384E+01
     0.12630       0.67884  0.39610888437044E+01
     0.12630       0.68673  0.39508446839523E+01
     0.12630       0.69463  0.39420513193331E+01
     0.12630       0.70252  0.39345252854348E+01
     0.12630       0.71041  0.39280924850122E+01
     0.12630       0.71831  0.39225901851241E+01
     0.12630       0.72620  0.39178685060802E+01
     0.12630       0.73409  0.39137915700462E+01
     0.12630       0.74199  0.39102384913527E+01
     0.12630       0.74988  0.39071044012986E+01
     0.12630       0.75777  0.39043017102941E+01
     0.12630       0.76567  0.39017618222883E+01
     0.12630       0.77356  0.38994375333655E+01
     0.12630       0.78145  0.38973063711362E+01
     0.12630       0.78935  0.38953751674515E+01
     0.12630       0.79724  0.38936862078747E+01
     0.12630       0.80513  0.38923253718074E+01
     0.12630       0.81303  0.38914327725218E+01
     0.12630       0.82092  0.38912165328835E+01
     0.12630       0.82881  0.38919704974917E+01
     0.12630       0.83671  0.38940968935206E+01
     0.12630       0.84460  0.38981352197126E+01
     0.12630       0.85249  0.39047989751844E+01
     0.12630       0.86039  0.39150222460925E+01
     0.12630       0.86828  0.39300186562846E+01
     0.12630       0.87617  0.39513557613783E+01
     0.12630       0.88407  0.39810486198510E+01
     0.12630       0.89196  0.40216769908099E+01
     0.12630       0.89986  0.40765313418897E+01
     0.12630       0.90775  0.41497935155043E+01
     0.12630       0.91564  0.42467583406269E+01
     0.12630       0.92354  0.43741024204159E+01
     0.12630       0.93143  0.45402053225852E+01
     0.12630       0.93932  0.47555257134749E+01
     0.12630       0.94722  0.50330294264316E+01
     0.12630       0.95511  0.53886561678272E+01
     0.12630       0.96300  0.58417936081706E+01
     0.12630       0.97090  0.64156974451358E+01
     0.12630       0.97879  0.71377467327192E+01
     0.12630       0.98668  0.80393449418730E+01
     0.12630       0.99458  0.91551535869330E+01
     0.12630       1.00247  0.10521155212612E+02
     0.12630       1.01036  0.12170757327968E+02
     0.12630       1.01826  0.14127734560633E+02
     0.12630       1.02615  0.16394233805349E+02
     0.12630       1.03404  0.40000000000000E+11
     0.12630       1.04194  0.40000000000000E+11
     0.12630       1.04983  0.40000000000000E+11
     0.12630       1.05772  0.40000000000000E+11
     0.12630       1.06562  0.40000000000000E+11
     0.12630       1.07351  0.40000000000000E+11
     0.12630       1.08141  0.40000000000000E+11
     0.12630       1.08930  0.40000000000000E+11
     0.12630       1.09719  0.40000000000000E+11
     0.12630       1.10509  0.40000000000000E+11
     0.12630       1.11298  0.40000000000000E+11
     0.12630       1.12087  0.40000000000000E+11
     0.12630       1.12877  0.40000000000000E+11
     0.12630       1.13666  0.40000000000000E+11
     0.12630       1.14455  0.40000000000000E+11
     0.12630       1.15245  0.40000000000000E+11
     0.12630       1.16034  0.40000000000000E+11
     0.12630       1.16823  0.40000000000000E+11
     0.12630       1.17613  0.40000000000000E+11
     0.12630       1.18402  0.40000000000000E+11
     0.12630       1.19191  0.40000000000000E+11
     0.12630       1.19981  0.40000000000000E+11
     0.12630       1.20770  0.40000000000000E+11
     0.12630       1.21559  0.40000000000000E+11
     0.12630       1.22349  0.40000000000000E+11
     0.12630       1.23138  0.40000000000000E+11
     0.12630       1.23927  0.40000000000000E+11
     0.12630       1.24717  0.40000000000000E+11
     0.12630       1.25506  0.92050086373570E+02
     0.12630       1.26295  0.94033263640308E+02
     0.12630       1.27085  0.96994757331060E+02
     0.12630       1.27874  0.10122685752805E+03
     0.12630       1.28664  0.10700617931604E+03
     0.12630       1.29453  0.11458070972686E+03
     0.12630       1.30242  0.12414389216070E+03
     0.12630       1.31032  0.13579177557547E+03
     0.12630       1.31821  0.40000000000000E+11
     0.12630       1.32610  0.40000000000000E+11
     0.12630       1.33400  0.40000000000000E+11
     0.12630       1.34189  0.40000000000000E+11
     0.12630       1.34978  0.40000000000000E+11
     0.12630       1.35768  0.40000000000000E+11
     0.12630       1.36557  0.40000000000000E+11
     0.12630       1.37346  0.40000000000000E+11
     0.12630       1.38136  0.40000000000000E+11
     0.12630       1.38925  0.40000000000000E+11
     0.12630       1.39714  0.40000000000000E+11
     0.12630       1.40504  0.40000000000000E+11
     0.12630       1.41293  0.40000000000000E+11
     0.12630       1.42082  0.40000000000000E+11
     0.12630       1.42872  0.40000000000000E+11
     0.12630       1.43661  0.40000000000000E+11
     0.12630       1.44450  0.40000000000000E+11
     0.12630       1.45240  0.40000000000000E+11
     0.12630       1.46029  0.40000000000000E+11
     0.12630       1.46818  0.40000000000000E+11
     0.12630       1.47608  0.40000000000000E+11
     0.12630       1.48397  0.40000000000000E+11
     0.12630       1.49187  0.40000000000000E+11
     0.12630       1.49976  0.40000000000000E+11
     0.12630       1.50765  0.40000000000000E+11
     0.12630       1.51555  0.40000000000000E+11
     0.12630       1.52344  0.40000000000000E+11
     0.12630       1.53133  0.40000000000000E+11
     0.12630       1.53923  0.40000000000000E+11
     0.12630       1.54712  0.40000000000000E+11
     0.12630       1.55501  0.40000000000000E+11
     0.12630       1.56291  0.40000000000000E+11
     0.12630       1.57080  0.40000000000000E+11
     0.13419       0.00000  0.22323370053388E+03
     0.13419       0.00789  0.21623385463458E+03
     0.13419       0.01579  0.21206044641745E+03
     0.13419       0.02368  0.21105103470663E+03
     0.13419       0.03157  0.21341743516683E+03
     0.13419       0.03947  0.21925646525562E+03
     0.13419       0.04736  0.22853655222548E+03
     0.13419       0.05525  0.24106257747527E+03
     0.13419       0.06315  0.40000000000000E+11
     0.13419       0.07104  0.40000000000000E+11
     0.13419       0.07893  0.40000000000000E+11
     0.13419       0.08683  0.40000000000000E+11
     0.13419       0.09472  0.40000000000000E+11
     0.13419       0.10262  0.40000000000000E+11
     0.13419       0.11051  0.40000000000000E+11
     0.13419       0.11840  0.40000000000000E+11
     0.13419       0.12630  0.40000000000000E+11
     0.13419       0.13419  0.40000000000000E+11
     0.13419       0.14208  0.40000000000000E+11
     0.13419       0.14998  0.40000000000000E+11
     0.13419       0.15787  0.40000000000000E+11
     0.13419       0.16576  0.40000000000000E+11
     0.13419       0.17366  0.40000000000000E+11
     0.13419       0.18155  0.40000000000000E+11
     0.13419       0.18944  0.40000000000000E+11
     0.13419       0.19734  0.40000000000000E+11
     0.13419       0.20523  0.40000000000000E+11
     0.13419       0.21312  0.40000000000000E+11
     0.13419       0.22102  0.40000000000000E+11
     0.13419       0.22891  0.40000000000000E+11
     0.13419       0.23680  0.40000000000000E+11
     0.13419       0.24470  0.40000000000000E+11
     0.13419       0.25259  0.40000000000000E+11
     0.13419       0.26048  0.40000000000000E+11
     0.13419       0.26838  0.40000000000000E+11
     0.13419       0.27627  0.40000000000000E+11
     0.13419       0.28416  0.40000000000000E+11
     0.13419       0.29206  0.40000000000000E+11
     0.13419       0.29995  0.40000000000000E+11
     0.13419       0.30785  0.40000000000000E+11
     0.13419       0.31574  0.40000000000000E+11
     0.13419       0.32363  0.30415087182408E+02
     0.13419       0.33153  0.25503403159042E+02
     0.13419       0.33942  0.21403723297459E+02
     0.13419       0.34731  0.18042261661549E+02
     0.13419       0.35521  0.15318775858450E+02
     0.13419       0.36310  0.13130573956895E+02
     0.13419       0.37099  0.11383121431688E+02
     0.13419       0.37889  0.99939693913482E+01
     0.13419       0.38678  0.88934257264301E+01
     0.13419       0.39467  0.80237273175520E+01
     0.13419       0.40257  0.73376146766747E+01
     0.13419       0.41046  0.67967623895843E+01
     0.13419       0.41835  0.63702825944937E+01
     0.13419       0.42625  0.60333944229698E+01
     0.13419       0.43414  0.57662878225550E+01
     0.13419       0.44203  0.55531779028139E+01
     0.13419       0.44993  0.53815310613874E+01
     0.13419       0.45782  0.52414385813150E+01
     0.13419       0.46571  0.51251127207978E+01
     0.13419       0.47361  0.50264821064909E+01
     0.13419       0.48150  0.49408661480611E+01
     0.13419       0.48939  0.48647114731963E+01
     0.13419       0.49729  0.47953766285744E+01
     0.13419       0.50518  0.47309542787238E+01
     0.13419       0.51308  0.46701227424247E+01
     0.13419       0.52097  0.46120208808971E+01
     0.13419       0.52886  0.45561420815904E+01
     0.13419       0.53676  0.45022443845319E+01
     0.13419       0.54465  0.44502747161961E+01
     0.13419       0.55254  0.44003057860612E+01
     0.13419       0.56044  0.43524845303068E+01
     0.13419       0.56833  0.43069911254072E+01
     0.13419       0.57622  0.42640076084296E+01
     0.13419       0.58412  0.42236950893446E+01
     0.13419       0.59201  0.41861784705114E+01
     0.13419       0.59990  0.41515375334078E+01
     0.13419       0.60780  0.41198032330322E+01
     0.13419       0.61569  0.40909580649146E+01
     0.13419       0.62358  0.40649394377827E+01
     0.13419       0.63148  0.40416450896687E+01
     0.13419       0.63937  0.40209397160717E+01
     0.13419       0.64726  0.40026621239974E+01
     0.13419       0.65516  0.39866323741775E+01
     0.13419       0.66305  0.39726585163227E+01
     0.13419       0.67094  0.39605426520269E+01
     0.13419       0.67884  0.39500861726406E+01
     0.13419       0.68673  0.39410941131040E+01
     0.13419       0.69463  0.39333786372999E+01
     0.13419       0.70252  0.39267617273167E+01
     0.13419       0.71041  0.39210771903914E+01
     0.13419       0.71831  0.39161721260403E+01
     0.13419       0.72620  0.39119080150133E+01
     0.13419       0.73409  0.39081616042362E+01
     0.13419       0.74199  0.39048257707045E+01
     0.13419       0.74988  0.39018105551401E+01
     0.13419       0.75777  0.38990445657184E+01
     0.13419       0.76567  0.38964769659445E+01
     0.13419       0.77356  0.38940802815525E+01
     0.13419       0.78145  0.38918542920764E+01
     0.13419       0.78935  0.38898313169266E+01
     0.13419       0.79724  0.38880832673212E+01
     0.13419       0.80513  0.38867309189401E+01
     0.13419       0.81303  0.38859559710743E+01
     0.13419       0.82092  0.38860166026327E+01
     0.13419       0.82881  0.38872674207143E+01
     0.13419       0.83671  0.38901849313682E+01
     0.13419       0.84460  0.38953999528321E+01
     0.13419       0.85249  0.39037387469389E+01
     0.13419       0.86039  0.39162750711037E+01
     0.13419       0.86828  0.39343958546323E+01
     0.13419       0.87617  0.39598837756722E+01
     0.13419       0.88407  0.39950206434774E+01
     0.13419       0.89196  0.40427161385235E+01
     0.13419       0.89986  0.41066670592087E+01
     0.13419       0.90775  0.41915526407048E+01
     0.13419       0.91564  0.43032715305730E+01
     0.13419       0.92354  0.44492252661881E+01
     0.13419       0.93143  0.46386510183203E+01
     0.13419       0.93932  0.48830020208156E+01
     0.13419       0.94722  0.51963660596988E+01
     0.13419       0.95511  0.55958984361492E+01
     0.13419       0.96300  0.61022226026833E+01
     0.13419       0.97090  0.67397142293484E+01
     0.13419       0.97879  0.75365255635779E+01
     0.13419       0.98668  0.85241164442354E+01
     0.13419       0.99458  0.97359226435208E+01
     0.13419       1.00247  0.11204594795633E+02
     0.13419       1.01036  0.12956965592969E+02
     0.13419       1.01826  0.15005542355848E+02
     0.13419       1.02615  0.17334902961734E+02
     0.13419       1.03404  0.40000000000000E+11
     0.13419       1.04194  0.40000000000000E+11
     0.13419       1.04983  0.40000000000000E+11
     0.13419       1.05772  0.40000000000000E+11
     0.13419       1.06562  0.40000000000000E+11
     0.13419       1.07351  0.40000000000000E+11
     0.13419       1.08141  0.40000000000000E+11
     0.13419       1.08930  0.40000000000000E+11
     0.13419       1.09719  0.40000000000000E+11
     0.13419       1.10509  0.40000000000000E+11
     0.13419       1.11298  0.40000000000000E+11
     0.13419       1.12087  0.40000000000000E+11
     0.13419       1.12877  0.40000000000000E+11
     0.13419       1.13666  0.40000000000000E+11
     0.13419       1.14455  0.40000000000000E+11
     0.13419       1.15245  0.40000000000000E+11
     0.13419       1.16034  0.40000000000000E+11
     0.13419       1.16823  0.40000000000000E+11
     0.13419       1.17613  0.40000000000000E+11
     0.13419       1.18402  0.40000000000000E+11
     0.13419       1.19191  0.40000000000000E+11
     0.13419       1.19981  0.40000000000000E+11
     0.13419       1.20770  0.40000000000000E+11
     0.13419       1.21559  0.40000000000000E+11
     0.13419       1.22349  0.40000000000000E+11
     0.13419       1.23138  0.40000000000000E+11
     0.13419       1.23927  0.84262264479836E+02
     0.13419       1.24717  0.85771310604815E+02
     0.13419       1.25506  0.87943510250127E+02
     0.13419       1.26295  0.91061385254688E+02
     0.13419       1.27085  0.95398954383203E+02
     0.13419       1.27874  0.10122058258521E+03
     0.13419       1.28664  0.10876817166619E+03
     0.13419       1.29453  0.11823573127311E+03
     0.13419       1.30242  0.12972688939688E+03
     0.13419       1.31032  0.40000000000000E+11
     0.13419       1.31821  0.40000000000000E+11
     0.13419       1.32610  0.40000000000000E+11
     0.13419       1.33400  0.40000000000000E+11
     0.13419       1.34189  0.40000000000000E+11
     0.13419       1.34978  0.40000000000000E+11
     0.13419       1.35768  0.40000000000000E+11
     0.13419       1.36557  0.40000000000000E+11
     0.13419       1.37346  0.40000000000000E+11
     0.13419       1.38136  0.40000000000000E+11
     0.13419       1.38925  0.40000000000000E+11
     0.13419       1.39714  0.40000000000000E+11
     0.13419       1.40504  0.40000000000000E+11
     0.13419       1.41293  0.40000000000000E+11
     0.13419       1.42082  0.40000000000000E+11
     0.13419       1.42872  0.40000000000000E+11
     0.13419       1.43661  0.40000000000000E+11
     0.13419       1.44450  0.40000000000000E+11
     0.13419       1.45240  0.40000000000000E+11
     0.13419       1.46029  0.40000000000000E+11
     0.13419       1.46818  0.40000000000000E+11
     0.13419       1.47608  0.40000000000000E+11
     0.13419       1.48397  0.40000000000000E+11
     0.13419       1.49187  0.40000000000000E+11
     0.13419       1.49976  0.40000000000000E+11
     0.13419       1.50765  0.40000000000000E+11
     0.13419       1.51555  0.40000000000000E+11
     0.13419       1.52344  0.40000000000000E+11
     0.13419       1.53133  0.40000000000000E+11
     0.13419       1.53923  0.40000000000000E+11
     0.13419       1.54712  0.40000000000000E+11
     0.13419       1.55501  0.40000000000000E+11
     0.13419       1.56291  0.40000000000000E+11
     0.13419       1.57080  0.22322985630562E+03
     0.14208       0.00000  0.21292531605027E+03
     0.14208       0.00789  0.20883558571819E+03
     0.14208       0.01579  0.20790579241630E+03
     0.14208       0.02368  0.21033773289542E+03
     0.14208       0.03157  0.21622247505947E+03
     0.14208       0.03947  0.22552739751704E+03
     0.14208       0.04736  0.23806139359502E+03
     0.14208       0.05525  0.40000000000000E+11
     0.14208       0.06315  0.40000000000000E+11
     0.14208       0.07104  0.40000000000000E+11
     0.14208       0.07893  0.40000000000000E+11
     0.14208       0.08683  0.40000000000000E+11
     0.14208       0.09472  0.40000000000000E+11
     0.14208       0.10262  0.40000000000000E+11
     0.14208       0.11051  0.40000000000000E+11
     0.14208       0.11840  0.40000000000000E+11
     0.14208       0.12630  0.40000000000000E+11
     0.14208       0.13419  0.40000000000000E+11
     0.14208       0.14208  0.40000000000000E+11
     0.14208       0.14998  0.40000000000000E+11
     0.14208       0.15787  0.40000000000000E+11
     0.14208       0.16576  0.40000000000000E+11
     0.14208       0.17366  0.40000000000000E+11
     0.14208       0.18155  0.40000000000000E+11
     0.14208       0.18944  0.40000000000000E+11
     0.14208       0.19734  0.40000000000000E+11
     0.14208       0.20523  0.40000000000000E+11
     0.14208       0.21312  0.40000000000000E+11
     0.14208       0.22102  0.40000000000000E+11
     0.14208       0.22891  0.40000000000000E+11
     0.14208       0.23680  0.40000000000000E+11
     0.14208       0.24470  0.40000000000000E+11
     0.14208       0.25259  0.40000000000000E+11
     0.14208       0.26048  0.40000000000000E+11
     0.14208       0.26838  0.40000000000000E+11
     0.14208       0.27627  0.40000000000000E+11
     0.14208       0.28416  0.40000000000000E+11
     0.14208       0.29206  0.40000000000000E+11
     0.14208       0.29995  0.40000000000000E+11
     0.14208       0.30785  0.40000000000000E+11
     0.14208       0.31574  0.30776958840125E+02
     0.14208       0.32363  0.25803325263910E+02
     0.14208       0.33153  0.21652986929105E+02
     0.14208       0.33942  0.18249934225275E+02
     0.14208       0.34731  0.15492238695879E+02
     0.14208       0.35521  0.13275874344922E+02
     0.14208       0.36310  0.11505225412042E+02
     0.14208       0.37099  0.10096956104387E+02
     0.14208       0.37889  0.89806432155943E+01
     0.14208       0.38678  0.80979202975026E+01
     0.14208       0.39467  0.74010303682788E+01
     0.14208       0.40257  0.68512384404325E+01
     0.14208       0.41046  0.64173200603117E+01
     0.14208       0.41835  0.60742182079392E+01
     0.14208       0.42625  0.58018966053009E+01
     0.14208       0.43414  0.55843852940823E+01
     0.14208       0.44203  0.54089994995217E+01
     0.14208       0.44993  0.52657072528971E+01
     0.14208       0.45782  0.51466205903197E+01
     0.14208       0.46571  0.50455869508891E+01
     0.14208       0.47361  0.49578603220417E+01
     0.14208       0.48150  0.48798349825681E+01
     0.14208       0.48939  0.48088279636511E+01
     0.14208       0.49729  0.47428993591696E+01
     0.14208       0.50518  0.46807022480262E+01
     0.14208       0.51308  0.46213561873932E+01
     0.14208       0.52097  0.45643399834288E+01
     0.14208       0.52886  0.45094007630753E+01
     0.14208       0.53676  0.44564772981190E+01
     0.14208       0.54465  0.44056361284343E+01
     0.14208       0.55254  0.43570193628293E+01
     0.14208       0.56044  0.43108031739703E+01
     0.14208       0.56833  0.42671660162604E+01
     0.14208       0.57622  0.42262655417661E+01
     0.14208       0.58412  0.41882231170377E+01
     0.14208       0.59201  0.41531147870377E+01
     0.14208       0.59990  0.41209675120681E+01
     0.14208       0.60780  0.40917595282925E+01
     0.14208       0.61569  0.40654237515126E+01
     0.14208       0.62358  0.40418532501240E+01
     0.14208       0.63148  0.40209079458523E+01
     0.14208       0.63937  0.40024218479982E+01
     0.14208       0.64726  0.39862102772463E+01
     0.14208       0.65516  0.39720766791766E+01
     0.14208       0.66305  0.39598187585878E+01
     0.14208       0.67094  0.39492337792182E+01
     0.14208       0.67884  0.39401229674688E+01
     0.14208       0.68673  0.39322950332510E+01
     0.14208       0.69463  0.39255688774776E+01
     0.14208       0.70252  0.39197755963445E+01
     0.14208       0.71041  0.39147599202493E+01
     0.14208       0.71831  0.39103812430395E+01
     0.14208       0.72620  0.39065144082922E+01
     0.14208       0.73409  0.39030504263905E+01
     0.14208       0.74199  0.38998973019545E+01
     0.14208       0.74988  0.38969811582688E+01
     0.14208       0.75777  0.38942478561677E+01
     0.14208       0.76567  0.38916653218915E+01
     0.14208       0.77356  0.38892268244093E+01
     0.14208       0.78145  0.38869554805593E+01
     0.14208       0.78935  0.38849103195616E+01
     0.14208       0.79724  0.38831943109583E+01
     0.14208       0.80513  0.38819648565354E+01
     0.14208       0.81303  0.38814473726174E+01
     0.14208       0.82092  0.38819527504168E+01
     0.14208       0.82881  0.38838996855591E+01
     0.14208       0.83671  0.38878431205285E+01
     0.14208       0.84460  0.38945103524682E+01
     0.14208       0.85249  0.39048467292385E+01
     0.14208       0.86039  0.39200732918078E+01
     0.14208       0.86828  0.39417592183194E+01
     0.14208       0.87617  0.39719124719000E+01
     0.14208       0.88407  0.40130926206490E+01
     0.14208       0.89196  0.40685503261564E+01
     0.14208       0.89986  0.41423983824910E+01
     0.14208       0.90775  0.42398192550237E+01
     0.14208       0.91564  0.43673135297920E+01
     0.14208       0.92354  0.45329920803096E+01
     0.14208       0.93143  0.47469113725002E+01
     0.14208       0.93932  0.50214450594044E+01
     0.14208       0.94722  0.53716742067060E+01
     0.14208       0.95511  0.58157606841990E+01
     0.14208       0.96300  0.63752399083247E+01
     0.14208       0.97090  0.70751252447704E+01
     0.14208       0.97879  0.79436502809350E+01
     0.14208       0.98668  0.90113784715232E+01
     0.14208       0.99458  0.10309273199720E+02
     0.14208       1.00247  0.11865138257406E+02
     0.14208       1.01036  0.13697612417567E+02
     0.14208       1.01826  0.15806662792858E+02
     0.14208       1.02615  0.40000000000000E+11
     0.14208       1.03404  0.40000000000000E+11
     0.14208       1.04194  0.40000000000000E+11
     0.14208       1.04983  0.40000000000000E+11
     0.14208       1.05772  0.40000000000000E+11
     0.14208       1.06562  0.40000000000000E+11
     0.14208       1.07351  0.40000000000000E+11
     0.14208       1.08141  0.40000000000000E+11
     0.14208       1.08930  0.40000000000000E+11
     0.14208       1.09719  0.40000000000000E+11
     0.14208       1.10509  0.40000000000000E+11
     0.14208       1.11298  0.40000000000000E+11
     0.14208       1.12087  0.40000000000000E+11
     0.14208       1.12877  0.40000000000000E+11
     0.14208       1.13666  0.40000000000000E+11
     0.14208       1.14455  0.40000000000000E+11
     0.14208       1.15245  0.40000000000000E+11
     0.14208       1.16034  0.40000000000000E+11
     0.14208       1.16823  0.40000000000000E+11
     0.14208       1.17613  0.40000000000000E+11
     0.14208       1.18402  0.40000000000000E+11
     0.14208       1.19191  0.40000000000000E+11
     0.14208       1.19981  0.40000000000000E+11
     0.14208       1.20770  0.40000000000000E+11
     0.14208       1.21559  0.40000000000000E+11
     0.14208       1.22349  0.40000000000000E+11
     0.14208       1.23138  0.78075815539553E+02
     0.14208       1.23927  0.79745118565139E+02
     0.14208       1.24717  0.82070940155830E+02
     0.14208       1.25506  0.85312168704733E+02
     0.14208       1.26295  0.89725163940771E+02
     0.14208       1.27085  0.95561816432833E+02
     0.14208       1.27874  0.10305698551694E+03
     0.14208       1.28664  0.11240367476112E+03
     0.14208       1.29453  0.12371104927784E+03
     0.14208       1.30242  0.40000000000000E+11
     0.14208       1.31032  0.40000000000000E+11
     0.14208       1.31821  0.40000000000000E+11
     0.14208       1.32610  0.40000000000000E+11
     0.14208       1.33400  0.40000000000000E+11
     0.14208       1.34189  0.40000000000000E+11
     0.14208       1.34978  0.40000000000000E+11
     0.14208       1.35768  0.40000000000000E+11
     0.14208       1.36557  0.40000000000000E+11
     0.14208       1.37346  0.40000000000000E+11
     0.14208       1.38136  0.40000000000000E+11
     0.14208       1.38925  0.40000000000000E+11
     0.14208       1.39714  0.40000000000000E+11
     0.14208       1.40504  0.40000000000000E+11
     0.14208       1.41293  0.40000000000000E+11
     0.14208       1.42082  0.40000000000000E+11
     0.14208       1.42872  0.40000000000000E+11
     0.14208       1.43661  0.40000000000000E+11
     0.14208       1.44450  0.40000000000000E+11
     0.14208       1.45240  0.40000000000000E+11
     0.14208       1.46029  0.40000000000000E+11
     0.14208       1.46818  0.40000000000000E+11
     0.14208       1.47608  0.40000000000000E+11
     0.14208       1.48397  0.40000000000000E+11
     0.14208       1.49187  0.40000000000000E+11
     0.14208       1.49976  0.40000000000000E+11
     0.14208       1.50765  0.40000000000000E+11
     0.14208       1.51555  0.40000000000000E+11
     0.14208       1.52344  0.40000000000000E+11
     0.14208       1.53133  0.40000000000000E+11
     0.14208       1.53923  0.40000000000000E+11
     0.14208       1.54712  0.40000000000000E+11
     0.14208       1.55501  0.40000000000000E+11
     0.14208       1.56291  0.21984792916723E+03
     0.14208       1.57080  0.21292272270573E+03
     0.14998       0.00000  0.20524397499247E+03
     0.14998       0.00789  0.20437464877089E+03
     0.14998       0.01579  0.20684595301095E+03
     0.14998       0.02368  0.21274244697797E+03
     0.14998       0.03157  0.22202951199344E+03
     0.14998       0.03947  0.23451906519975E+03
     0.14998       0.04736  0.40000000000000E+11
     0.14998       0.05525  0.40000000000000E+11
     0.14998       0.06315  0.40000000000000E+11
     0.14998       0.07104  0.40000000000000E+11
     0.14998       0.07893  0.40000000000000E+11
     0.14998       0.08683  0.40000000000000E+11
     0.14998       0.09472  0.40000000000000E+11
     0.14998       0.10262  0.40000000000000E+11
     0.14998       0.11051  0.40000000000000E+11
     0.14998       0.11840  0.40000000000000E+11
     0.14998       0.12630  0.40000000000000E+11
     0.14998       0.13419  0.40000000000000E+11
     0.14998       0.14208  0.40000000000000E+11
     0.14998       0.14998  0.40000000000000E+11
     0.14998       0.15787  0.40000000000000E+11
     0.14998       0.16576  0.40000000000000E+11
     0.14998       0.17366  0.40000000000000E+11
     0.14998       0.18155  0.40000000000000E+11
     0.14998       0.18944  0.40000000000000E+11
     0.14998       0.19734  0.40000000000000E+11
     0.14998       0.20523  0.40000000000000E+11
     0.14998       0.21312  0.40000000000000E+11
     0.14998       0.22102  0.40000000000000E+11
     0.14998       0.22891  0.40000000000000E+11
     0.14998       0.23680  0.40000000000000E+11
     0.14998       0.24470  0.40000000000000E+11
     0.14998       0.25259  0.40000000000000E+11
     0.14998       0.26048  0.40000000000000E+11
     0.14998       0.26838  0.40000000000000E+11
     0.14998       0.27627  0.40000000000000E+11
     0.14998       0.28416  0.40000000000000E+11
     0.14998       0.29206  0.40000000000000E+11
     0.14998       0.29995  0.40000000000000E+11
     0.14998       0.30785  0.31104726765702E+02
     0.14998       0.31574  0.26075434719739E+02
     0.14998       0.32363  0.21879512169453E+02
     0.14998       0.33153  0.18438932295974E+02
     0.14998       0.33942  0.15650261205044E+02
     0.14998       0.34731  0.13408293023925E+02
     0.14998       0.35521  0.11616460024822E+02
     0.14998       0.36310  0.10190646528064E+02
     0.14998       0.37099  0.90597860979210E+01
     0.14998       0.37889  0.81649807788024E+01
     0.14998       0.38678  0.74580347172554E+01
     0.14998       0.39467  0.68998512494641E+01
     0.14998       0.40257  0.64589085641640E+01
     0.14998       0.41046  0.61099057231358E+01
     0.14998       0.41835  0.58326067553200E+01
     0.14998       0.42625  0.56108784590529E+01
     0.14998       0.43414  0.54319027492835E+01
     0.14998       0.44203  0.52855388630817E+01
     0.14998       0.44993  0.51638100921040E+01
     0.14998       0.45782  0.50604915235621E+01
     0.14998       0.46571  0.49707782045686E+01
     0.14998       0.47361  0.48910164585390E+01
     0.14998       0.48150  0.48184843661232E+01
     0.14998       0.48939  0.47512104500248E+01
     0.14998       0.49729  0.46878222514401E+01
     0.14998       0.50518  0.46274186984190E+01
     0.14998       0.51308  0.45694619289279E+01
     0.14998       0.52097  0.45136855608314E+01
     0.14998       0.52886  0.44600173380809E+01
     0.14998       0.53676  0.44085146847570E+01
     0.14998       0.54465  0.43593120341658E+01
     0.14998       0.55254  0.43125789402885E+01
     0.14998       0.56044  0.42684879919148E+01
     0.14998       0.56833  0.42271914958989E+01
     0.14998       0.57622  0.41888058233089E+01
     0.14998       0.58412  0.41534022553329E+01
     0.14998       0.59201  0.41210031454822E+01
     0.14998       0.59990  0.40915822397394E+01
     0.14998       0.60780  0.40650680661148E+01
     0.14998       0.61569  0.40413494123459E+01
     0.14998       0.62358  0.40202820442905E+01
     0.14998       0.63148  0.40016959658324E+01
     0.14998       0.63937  0.39854026724573E+01
     0.14998       0.64726  0.39712019955878E+01
     0.14998       0.65516  0.39588882662956E+01
     0.14998       0.66305  0.39482556407876E+01
     0.14998       0.67094  0.39391025240945E+01
     0.14998       0.67884  0.39312351026369E+01
     0.14998       0.68673  0.39244700522335E+01
     0.14998       0.69463  0.39186365279904E+01
     0.14998       0.70252  0.39135775692656E+01
     0.14998       0.71041  0.39091510696030E+01
     0.14998       0.71831  0.39052304711953E+01
     0.14998       0.72620  0.39017053489379E+01
     0.14998       0.73409  0.38984820530995E+01
     0.14998       0.74199  0.38954845845005E+01
     0.14998       0.74988  0.38926558841892E+01
     0.14998       0.75777  0.38899597332092E+01
     0.14998       0.76567  0.38873834795563E+01
     0.14998       0.77356  0.38849418414494E+01
     0.14998       0.78145  0.38826820815361E+01
     0.14998       0.78935  0.38806909090582E+01
     0.14998       0.79724  0.38791035502762E+01
     0.14998       0.80513  0.38781155361925E+01
     0.14998       0.81303  0.38779978959852E+01
     0.14998       0.82092  0.38791166202948E+01
     0.14998       0.82881  0.38819574765819E+01
     0.14998       0.83671  0.38871575250434E+01
     0.14998       0.84460  0.38955450029278E+01
     0.14998       0.85249  0.39081896200574E+01
     0.14998       0.86039  0.39264657368703E+01
     0.14998       0.86828  0.39521313679619E+01
     0.14998       0.87617  0.39874264445158E+01
     0.14998       0.88407  0.40351942306914E+01
     0.14998       0.89196  0.40990301379154E+01
     0.14998       0.89986  0.41834622757572E+01
     0.14998       0.90775  0.42941676898278E+01
     0.14998       0.91564  0.44382270051626E+01
     0.14998       0.92354  0.46244175620180E+01
     0.14998       0.93143  0.48635402606956E+01
     0.14998       0.93932  0.51687669815560E+01
     0.14998       0.94722  0.55559818205189E+01
     0.14998       0.95511  0.60440679535773E+01
     0.14998       0.96300  0.66550592936142E+01
     0.14998       0.97090  0.74140278439941E+01
     0.14998       0.97879  0.83485086851530E+01
     0.14998       0.98668  0.94871700399523E+01
     0.14998       0.99458  0.10857313964946E+02
     0.14998       1.00247  0.12480650845934E+02
     0.14998       1.01036  0.14366655716021E+02
     0.14998       1.01826  0.16502756919108E+02
     0.14998       1.02615  0.40000000000000E+11
     0.14998       1.03404  0.40000000000000E+11
     0.14998       1.04194  0.40000000000000E+11
     0.14998       1.04983  0.40000000000000E+11
     0.14998       1.05772  0.40000000000000E+11
     0.14998       1.06562  0.40000000000000E+11
     0.14998       1.07351  0.40000000000000E+11
     0.14998       1.08141  0.40000000000000E+11
     0.14998       1.08930  0.40000000000000E+11
     0.14998       1.09719  0.40000000000000E+11
     0.14998       1.10509  0.40000000000000E+11
     0.14998       1.11298  0.40000000000000E+11
     0.14998       1.12087  0.40000000000000E+11
     0.14998       1.12877  0.40000000000000E+11
     0.14998       1.13666  0.40000000000000E+11
     0.14998       1.14455  0.40000000000000E+11
     0.14998       1.15245  0.40000000000000E+11
     0.14998       1.16034  0.40000000000000E+11
     0.14998       1.16823  0.40000000000000E+11
     0.14998       1.17613  0.40000000000000E+11
     0.14998       1.18402  0.40000000000000E+11
     0.14998       1.19191  0.40000000000000E+11
     0.14998       1.19981  0.40000000000000E+11
     0.14998       1.20770  0.40000000000000E+11
     0.14998       1.21559  0.40000000000000E+11
     0.14998       1.22349  0.72187358268667E+02
     0.14998       1.23138  0.73983842807966E+02
     0.14998       1.23927  0.76430064060754E+02
     0.14998       1.24717  0.79763117808038E+02
     0.14998       1.25506  0.84222545785180E+02
     0.14998       1.26295  0.90047785214368E+02
     0.14998       1.27085  0.97465943127091E+02
     0.14998       1.27874  0.10666766966279E+03
     0.14998       1.28664  0.11776580490013E+03
     0.14998       1.29453  0.40000000000000E+11
     0.14998       1.30242  0.40000000000000E+11
     0.14998       1.31032  0.40000000000000E+11
     0.14998       1.31821  0.40000000000000E+11
     0.14998       1.32610  0.40000000000000E+11
     0.14998       1.33400  0.40000000000000E+11
     0.14998       1.34189  0.40000000000000E+11
     0.14998       1.34978  0.40000000000000E+11
     0.14998       1.35768  0.40000000000000E+11
     0.14998       1.36557  0.40000000000000E+11
     0.14998       1.37346  0.40000000000000E+11
     0.14998       1.38136  0.40000000000000E+11
     0.14998       1.38925  0.40000000000000E+11
     0.14998       1.39714  0.40000000000000E+11
     0.14998       1.40504  0.40000000000000E+11
     0.14998       1.41293  0.40000000000000E+11
     0.14998       1.42082  0.40000000000000E+11
     0.14998       1.42872  0.40000000000000E+11
     0.14998       1.43661  0.40000000000000E+11
     0.14998       1.44450  0.40000000000000E+11
     0.14998       1.45240  0.40000000000000E+11
     0.14998       1.46029  0.40000000000000E+11
     0.14998       1.46818  0.40000000000000E+11
     0.14998       1.47608  0.40000000000000E+11
     0.14998       1.48397  0.40000000000000E+11
     0.14998       1.49187  0.40000000000000E+11
     0.14998       1.49976  0.40000000000000E+11
     0.14998       1.50765  0.40000000000000E+11
     0.14998       1.51555  0.40000000000000E+11
     0.14998       1.52344  0.40000000000000E+11
     0.14998       1.53133  0.40000000000000E+11
     0.14998       1.53923  0.40000000000000E+11
     0.14998       1.54712  0.40000000000000E+11
     0.14998       1.55501  0.21611795556443E+03
     0.14998       1.56291  0.20926006000109E+03
     0.14998       1.57080  0.20524281901070E+03
     0.15787       0.00000  0.20047865926588E+03
     0.15787       0.00789  0.20296353065413E+03
     0.15787       0.01579  0.20883809528911E+03
     0.15787       0.02368  0.21806503590347E+03
     0.15787       0.03157  0.23045850910529E+03
     0.15787       0.03947  0.40000000000000E+11
     0.15787       0.04736  0.40000000000000E+11
     0.15787       0.05525  0.40000000000000E+11
     0.15787       0.06315  0.40000000000000E+11
     0.15787       0.07104  0.40000000000000E+11
     0.15787       0.07893  0.40000000000000E+11
     0.15787       0.08683  0.40000000000000E+11
     0.15787       0.09472  0.40000000000000E+11
     0.15787       0.10262  0.40000000000000E+11
     0.15787       0.11051  0.40000000000000E+11
     0.15787       0.11840  0.40000000000000E+11
     0.15787       0.12630  0.40000000000000E+11
     0.15787       0.13419  0.40000000000000E+11
     0.15787       0.14208  0.40000000000000E+11
     0.15787       0.14998  0.40000000000000E+11
     0.15787       0.15787  0.40000000000000E+11
     0.15787       0.16576  0.40000000000000E+11
     0.15787       0.17366  0.40000000000000E+11
     0.15787       0.18155  0.40000000000000E+11
     0.15787       0.18944  0.40000000000000E+11
     0.15787       0.19734  0.40000000000000E+11
     0.15787       0.20523  0.40000000000000E+11
     0.15787       0.21312  0.40000000000000E+11
     0.15787       0.22102  0.40000000000000E+11
     0.15787       0.22891  0.40000000000000E+11
     0.15787       0.23680  0.40000000000000E+11
     0.15787       0.24470  0.40000000000000E+11
     0.15787       0.25259  0.40000000000000E+11
     0.15787       0.26048  0.40000000000000E+11
     0.15787       0.26838  0.40000000000000E+11
     0.15787       0.27627  0.40000000000000E+11
     0.15787       0.28416  0.40000000000000E+11
     0.15787       0.29206  0.40000000000000E+11
     0.15787       0.29995  0.31398238986487E+02
     0.15787       0.30785  0.26319728864826E+02
     0.15787       0.31574  0.22083362373590E+02
     0.15787       0.32363  0.18609344038852E+02
     0.15787       0.33153  0.15792936921705E+02
     0.15787       0.33942  0.13527920576702E+02
     0.15787       0.34731  0.11716910052188E+02
     0.15787       0.35521  0.10275119285321E+02
     0.15787       0.36310  0.91309274107010E+01
     0.15787       0.37099  0.82249769424870E+01
     0.15787       0.37889  0.75086915866272E+01
     0.15787       0.38678  0.69426605972313E+01
     0.15787       0.39467  0.64951037511248E+01
     0.15787       0.40257  0.61405082124821E+01
     0.15787       0.41046  0.58584647361693E+01
     0.15787       0.41835  0.56326986869156E+01
     0.15787       0.42625  0.54502766008621E+01
     0.15787       0.43414  0.53009635096194E+01
     0.15787       0.44203  0.51767056057834E+01
     0.15787       0.44993  0.50712146400693E+01
     0.15787       0.45782  0.49796333715144E+01
     0.15787       0.46571  0.48982647061470E+01
     0.15787       0.47361  0.48243504467371E+01
     0.15787       0.48150  0.47558886098531E+01
     0.15787       0.48939  0.46914809241871E+01
     0.15787       0.49729  0.46302043476030E+01
     0.15787       0.50518  0.45715022142186E+01
     0.15787       0.51308  0.45150919630906E+01
     0.15787       0.52097  0.44608873467121E+01
     0.15787       0.52886  0.44089336277960E+01
     0.15787       0.53676  0.43593546145408E+01
     0.15787       0.54465  0.43123105292153E+01
     0.15787       0.55254  0.42679657211416E+01
     0.15787       0.56044  0.42264651834157E+01
     0.15787       0.56833  0.41879187615241E+01
     0.15787       0.57622  0.41523918860883E+01
     0.15787       0.58412  0.41199016424101E+01
     0.15787       0.59201  0.40904170151857E+01
     0.15787       0.59990  0.40638622170931E+01
     0.15787       0.60780  0.40401221176799E+01
     0.15787       0.61569  0.40190489231765E+01
     0.15787       0.62358  0.40004694064212E+01
     0.15787       0.63148  0.39841921376097E+01
     0.15787       0.63937  0.39700143115637E+01
     0.15787       0.64726  0.39577278986825E+01
     0.15787       0.65516  0.39471249602911E+01
     0.15787       0.66305  0.39380020627847E+01
     0.15787       0.67094  0.39301637987294E+01
     0.15787       0.67884  0.39234254783472E+01
     0.15787       0.68673  0.39176150939452E+01
     0.15787       0.69463  0.39125746857302E+01
     0.15787       0.70252  0.39081612531424E+01
     0.15787       0.71041  0.39042473643404E+01
     0.15787       0.71831  0.39007216206072E+01
     0.15787       0.72620  0.38974891347866E+01
     0.15787       0.73409  0.38944721857630E+01
     0.15787       0.74199  0.38916112166066E+01
     0.15787       0.74988  0.38888663544783E+01
     0.15787       0.75777  0.38862196477990E+01
     0.15787       0.76567  0.38836782428598E+01
     0.15787       0.77356  0.38812787605279E+01
     0.15787       0.78145  0.38790931868872E+01
     0.15787       0.78935  0.38772366629413E+01
     0.15787       0.79724  0.38758776517440E+01
     0.15787       0.80513  0.38752510809107E+01
     0.15787       0.81303  0.38756752092003E+01
     0.15787       0.82092  0.38775731528075E+01
     0.15787       0.82881  0.38815002350949E+01
     0.15787       0.83671  0.38881785968163E+01
     0.15787       0.84460  0.38985408245947E+01
     0.15787       0.85249  0.39137847217999E+01
     0.15787       0.86039  0.39354417494939E+01
     0.15787       0.86828  0.39654620857265E+01
     0.15787       0.87617  0.40063196505410E+01
     0.15787       0.88407  0.40611407535495E+01
     0.15787       0.89196  0.41338601276937E+01
     0.15787       0.89986  0.42294078352650E+01
     0.15787       0.90775  0.43539295877319E+01
     0.15787       0.91564  0.45150409795978E+01
     0.15787       0.92354  0.47221123596558E+01
     0.15787       0.93143  0.49865746231026E+01
     0.15787       0.93932  0.53222257931378E+01
     0.15787       0.94722  0.57455020754175E+01
     0.15787       0.95511  0.62756527648634E+01
     0.15787       0.96300  0.69347231004102E+01
     0.15787       0.97090  0.77471998355707E+01
     0.15787       0.97879  0.87391085563931E+01
     0.15787       0.98668  0.99362700416529E+01
     0.15787       0.99458  0.11361332645547E+02
     0.15787       1.00247  0.13029121162978E+02
     0.15787       1.01036  0.14939830789954E+02
     0.15787       1.01826  0.17069747470628E+02
     0.15787       1.02615  0.40000000000000E+11
     0.15787       1.03404  0.40000000000000E+11
     0.15787       1.04194  0.40000000000000E+11
     0.15787       1.04983  0.40000000000000E+11
     0.15787       1.05772  0.40000000000000E+11
     0.15787       1.06562  0.40000000000000E+11
     0.15787       1.07351  0.40000000000000E+11
     0.15787       1.08141  0.40000000000000E+11
     0.15787       1.08930  0.40000000000000E+11
     0.15787       1.09719  0.40000000000000E+11
     0.15787       1.10509  0.40000000000000E+11
     0.15787       1.11298  0.40000000000000E+11
     0.15787       1.12087  0.40000000000000E+11
     0.15787       1.12877  0.40000000000000E+11
     0.15787       1.13666  0.40000000000000E+11
     0.15787       1.14455  0.40000000000000E+11
     0.15787       1.15245  0.40000000000000E+11
     0.15787       1.16034  0.40000000000000E+11
     0.15787       1.16823  0.40000000000000E+11
     0.15787       1.17613  0.40000000000000E+11
     0.15787       1.18402  0.40000000000000E+11
     0.15787       1.19191  0.40000000000000E+11
     0.15787       1.19981  0.40000000000000E+11
     0.15787       1.20770  0.40000000000000E+11
     0.15787       1.21559  0.66602921139932E+02
     0.15787       1.22349  0.68496710653249E+02
     0.15787       1.23138  0.71032557585763E+02
     0.15787       1.23927  0.74427739987136E+02
     0.15787       1.24717  0.78905995696305E+02
     0.15787       1.25506  0.84694538013751E+02
     0.15787       1.26295  0.92012240092900E+02
     0.15787       1.27085  0.10104627505833E+03
     0.15787       1.27874  0.11191149086796E+03
     0.15787       1.28664  0.40000000000000E+11
     0.15787       1.29453  0.40000000000000E+11
     0.15787       1.30242  0.40000000000000E+11
     0.15787       1.31032  0.40000000000000E+11
     0.15787       1.31821  0.40000000000000E+11
     0.15787       1.32610  0.40000000000000E+11
     0.15787       1.33400  0.40000000000000E+11
     0.15787       1.34189  0.40000000000000E+11
     0.15787       1.34978  0.40000000000000E+11
     0.15787       1.35768  0.40000000000000E+11
     0.15787       1.36557  0.40000000000000E+11
     0.15787       1.37346  0.40000000000000E+11
     0.15787       1.38136  0.40000000000000E+11
     0.15787       1.38925  0.40000000000000E+11
     0.15787       1.39714  0.40000000000000E+11
     0.15787       1.40504  0.40000000000000E+11
     0.15787       1.41293  0.40000000000000E+11
     0.15787       1.42082  0.40000000000000E+11
     0.15787       1.42872  0.40000000000000E+11
     0.15787       1.43661  0.40000000000000E+11
     0.15787       1.44450  0.40000000000000E+11
     0.15787       1.45240  0.40000000000000E+11
     0.15787       1.46029  0.40000000000000E+11
     0.15787       1.46818  0.40000000000000E+11
     0.15787       1.47608  0.40000000000000E+11
     0.15787       1.48397  0.40000000000000E+11
     0.15787       1.49187  0.40000000000000E+11
     0.15787       1.49976  0.40000000000000E+11
     0.15787       1.50765  0.40000000000000E+11
     0.15787       1.51555  0.40000000000000E+11
     0.15787       1.52344  0.40000000000000E+11
     0.15787       1.53133  0.40000000000000E+11
     0.15787       1.53923  0.40000000000000E+11
     0.15787       1.54712  0.21205667997485E+03
     0.15787       1.55501  0.20526219154719E+03
     0.15787       1.56291  0.20130479641774E+03
     0.15787       1.57080  0.20047903527247E+03
     0.16576       0.00000  0.19871391945793E+03
     0.16576       0.00789  0.20453351057846E+03
     0.16576       0.01579  0.21365890974250E+03
     0.16576       0.02368  0.22590594375490E+03
     0.16576       0.03157  0.40000000000000E+11
     0.16576       0.03947  0.40000000000000E+11
     0.16576       0.04736  0.40000000000000E+11
     0.16576       0.05525  0.40000000000000E+11
     0.16576       0.06315  0.40000000000000E+11
     0.16576       0.07104  0.40000000000000E+11
     0.16576       0.07893  0.40000000000000E+11
     0.16576       0.08683  0.40000000000000E+11
     0.16576       0.09472  0.40000000000000E+11
     0.16576       0.10262  0.40000000000000E+11
     0.16576       0.11051  0.40000000000000E+11
     0.16576       0.11840  0.40000000000000E+11
     0.16576       0.12630  0.40000000000000E+11
     0.16576       0.13419  0.40000000000000E+11
     0.16576       0.14208  0.40000000000000E+11
     0.16576       0.14998  0.40000000000000E+11
     0.16576       0.15787  0.40000000000000E+11
     0.16576       0.16576  0.40000000000000E+11
     0.16576       0.17366  0.40000000000000E+11
     0.16576       0.18155  0.40000000000000E+11
     0.16576       0.18944  0.40000000000000E+11
     0.16576       0.19734  0.40000000000000E+11
     0.16576       0.20523  0.40000000000000E+11
     0.16576       0.21312  0.40000000000000E+11
     0.16576       0.22102  0.40000000000000E+11
     0.16576       0.22891  0.40000000000000E+11
     0.16576       0.23680  0.40000000000000E+11
     0.16576       0.24470  0.40000000000000E+11
     0.16576       0.25259  0.40000000000000E+11
     0.16576       0.26048  0.40000000000000E+11
     0.16576       0.26838  0.40000000000000E+11
     0.16576       0.27627  0.40000000000000E+11
     0.16576       0.28416  0.40000000000000E+11
     0.16576       0.29206  0.31657438971859E+02
     0.16576       0.29995  0.26536281375440E+02
     0.16576       0.30785  0.22264668402130E+02
     0.16576       0.31574  0.18761321308237E+02
     0.16576       0.32363  0.15920421751030E+02
     0.16576       0.33153  0.13634909921949E+02
     0.16576       0.33942  0.11806723280010E+02
     0.16576       0.34731  0.10350517080913E+02
     0.16576       0.35521  0.91942056020162E+01
     0.16576       0.36310  0.82780438536231E+01
     0.16576       0.37099  0.75531332504654E+01
     0.16576       0.37889  0.69797961667470E+01
     0.16576       0.38678  0.65260325326616E+01
     0.16576       0.39467  0.61661493306140E+01
     0.16576       0.40257  0.58795902593068E+01
     0.16576       0.41046  0.56499609674484E+01
     0.16576       0.41835  0.54642305509691E+01
     0.16576       0.42625  0.53120845124984E+01
     0.16576       0.43414  0.51854037360942E+01
     0.16576       0.44203  0.50778458296992E+01
     0.16576       0.44993  0.49845081056297E+01
     0.16576       0.45782  0.49016547716438E+01
     0.16576       0.46571  0.48264941844373E+01
     0.16576       0.47361  0.47569950477365E+01
     0.16576       0.48150  0.46917330961099E+01
     0.16576       0.48939  0.46297620341166E+01
     0.16576       0.49729  0.45705042819370E+01
     0.16576       0.50518  0.45136584281057E+01
     0.16576       0.51308  0.44591212462954E+01
     0.16576       0.52097  0.44069227527488E+01
     0.16576       0.52886  0.43571731311531E+01
     0.16576       0.53676  0.43100205036756E+01
     0.16576       0.54465  0.42656185490680E+01
     0.16576       0.55254  0.42241029216534E+01
     0.16576       0.56044  0.41855753572428E+01
     0.16576       0.56833  0.41500942985038E+01
     0.16576       0.57622  0.41176708542298E+01
     0.16576       0.58412  0.40882689334731E+01
     0.16576       0.59201  0.40618084660968E+01
     0.16576       0.59990  0.40381707288929E+01
     0.16576       0.60780  0.40172049302081E+01
     0.16576       0.61569  0.39987353539896E+01
     0.16576       0.62358  0.39825685150093E+01
     0.16576       0.63148  0.39684999212685E+01
     0.16576       0.63937  0.39563201703007E+01
     0.16576       0.64726  0.39458202189094E+01
     0.16576       0.65516  0.39367957588171E+01
     0.16576       0.66305  0.39290507037439E+01
     0.16576       0.67094  0.39223998479684E+01
     0.16576       0.67884  0.39166707948003E+01
     0.16576       0.68673  0.39117052784723E+01
     0.16576       0.69463  0.39073600177722E+01
     0.16576       0.70252  0.39035072472397E+01
     0.16576       0.71041  0.39000350747306E+01
     0.16576       0.71831  0.38968478150900E+01
     0.16576       0.72620  0.38938664508407E+01
     0.16576       0.73409  0.38910293742325E+01
     0.16576       0.74199  0.38882935726099E+01
     0.16576       0.74988  0.38856364328029E+01
     0.16576       0.75777  0.38830583620679E+01
     0.16576       0.76567  0.38805864552258E+01
     0.16576       0.77356  0.38782794825302E+01
     0.16576       0.78145  0.38762345332764E+01
     0.16576       0.78935  0.38745957294985E+01
     0.16576       0.79724  0.38735655259432E+01
     0.16576       0.80513  0.38734192409004E+01
     0.16576       0.81303  0.38745236216138E+01
     0.16576       0.82092  0.38773604419957E+01
     0.16576       0.82881  0.38825563626365E+01
     0.16576       0.83671  0.38909205553711E+01
     0.16576       0.84460  0.39034919055142E+01
     0.16576       0.85249  0.39215979472474E+01
     0.16576       0.86039  0.39469280450864E+01
     0.16576       0.86828  0.39816236754463E+01
     0.16576       0.87617  0.40283889321866E+01
     0.16576       0.88407  0.40906244881162E+01
     0.16576       0.89196  0.41725880471801E+01
     0.16576       0.89986  0.42795835982232E+01
     0.16576       0.90775  0.44181801990864E+01
     0.16576       0.91564  0.45964580936554E+01
     0.16576       0.92354  0.48242750017077E+01
     0.16576       0.93143  0.51135374630757E+01
     0.16576       0.93932  0.54784498860078E+01
     0.16576       0.94722  0.59356958313880E+01
     0.16576       0.95511  0.65044801921782E+01
     0.16576       0.96300  0.72063254787452E+01
     0.16576       0.97090  0.80644693548462E+01
     0.16576       0.97879  0.91026551740200E+01
     0.16576       0.98668  0.10343049103799E+02
     0.16576       0.99458  0.11802973476244E+02
     0.16576       1.00247  0.13490151815016E+02
     0.16576       1.01036  0.15396281803236E+02
     0.16576       1.01826  0.17489094268506E+02
     0.16576       1.02615  0.40000000000000E+11
     0.16576       1.03404  0.40000000000000E+11
     0.16576       1.04194  0.40000000000000E+11
     0.16576       1.04983  0.40000000000000E+11
     0.16576       1.05772  0.40000000000000E+11
     0.16576       1.06562  0.40000000000000E+11
     0.16576       1.07351  0.40000000000000E+11
     0.16576       1.08141  0.40000000000000E+11
     0.16576       1.08930  0.40000000000000E+11
     0.16576       1.09719  0.40000000000000E+11
     0.16576       1.10509  0.40000000000000E+11
     0.16576       1.11298  0.40000000000000E+11
     0.16576       1.12087  0.40000000000000E+11
     0.16576       1.12877  0.40000000000000E+11
     0.16576       1.13666  0.40000000000000E+11
     0.16576       1.14455  0.40000000000000E+11
     0.16576       1.15245  0.40000000000000E+11
     0.16576       1.16034  0.40000000000000E+11
     0.16576       1.16823  0.40000000000000E+11
     0.16576       1.17613  0.40000000000000E+11
     0.16576       1.18402  0.40000000000000E+11
     0.16576       1.19191  0.40000000000000E+11
     0.16576       1.19981  0.59801301214611E+02
     0.16576       1.20770  0.61325576292532E+02
     0.16576       1.21559  0.63289998454231E+02
     0.16576       1.22349  0.65887320645021E+02
     0.16576       1.23138  0.69317028190408E+02
     0.16576       1.23927  0.73788184026828E+02
     0.16576       1.24717  0.79516174135976E+02
     0.16576       1.25506  0.86711359155808E+02
     0.16576       1.26295  0.95556526875901E+02
     0.16576       1.27085  0.10616706941829E+03
     0.16576       1.27874  0.40000000000000E+11
     0.16576       1.28664  0.40000000000000E+11
     0.16576       1.29453  0.40000000000000E+11
     0.16576       1.30242  0.40000000000000E+11
     0.16576       1.31032  0.40000000000000E+11
     0.16576       1.31821  0.40000000000000E+11
     0.16576       1.32610  0.40000000000000E+11
     0.16576       1.33400  0.40000000000000E+11
     0.16576       1.34189  0.40000000000000E+11
     0.16576       1.34978  0.40000000000000E+11
     0.16576       1.35768  0.40000000000000E+11
     0.16576       1.36557  0.40000000000000E+11
     0.16576       1.37346  0.40000000000000E+11
     0.16576       1.38136  0.40000000000000E+11
     0.16576       1.38925  0.40000000000000E+11
     0.16576       1.39714  0.40000000000000E+11
     0.16576       1.40504  0.40000000000000E+11
     0.16576       1.41293  0.40000000000000E+11
     0.16576       1.42082  0.40000000000000E+11
     0.16576       1.42872  0.40000000000000E+11
     0.16576       1.43661  0.40000000000000E+11
     0.16576       1.44450  0.40000000000000E+11
     0.16576       1.45240  0.40000000000000E+11
     0.16576       1.46029  0.40000000000000E+11
     0.16576       1.46818  0.40000000000000E+11
     0.16576       1.47608  0.40000000000000E+11
     0.16576       1.48397  0.40000000000000E+11
     0.16576       1.49187  0.40000000000000E+11
     0.16576       1.49976  0.40000000000000E+11
     0.16576       1.50765  0.40000000000000E+11
     0.16576       1.51555  0.40000000000000E+11
     0.16576       1.52344  0.40000000000000E+11
     0.16576       1.53133  0.40000000000000E+11
     0.16576       1.53923  0.20768240485162E+03
     0.16576       1.54712  0.20094953378900E+03
     0.16576       1.55501  0.19704217869405E+03
     0.16576       1.56291  0.19624099050787E+03
     0.16576       1.57080  0.19871584787376E+03
     0.17366       0.00000  0.19985492644004E+03
     0.17366       0.00789  0.20883864760136E+03
     0.17366       0.01579  0.22089066411964E+03
     0.17366       0.02368  0.40000000000000E+11
     0.17366       0.03157  0.40000000000000E+11
     0.17366       0.03947  0.40000000000000E+11
     0.17366       0.04736  0.40000000000000E+11
     0.17366       0.05525  0.40000000000000E+11
     0.17366       0.06315  0.40000000000000E+11
     0.17366       0.07104  0.40000000000000E+11
     0.17366       0.07893  0.40000000000000E+11
     0.17366       0.08683  0.40000000000000E+11
     0.17366       0.09472  0.40000000000000E+11
     0.17366       0.10262  0.40000000000000E+11
     0.17366       0.11051  0.40000000000000E+11
     0.17366       0.11840  0.40000000000000E+11
     0.17366       0.12630  0.40000000000000E+11
     0.17366       0.13419  0.40000000000000E+11
     0.17366       0.14208  0.40000000000000E+11
     0.17366       0.14998  0.40000000000000E+11
     0.17366       0.15787  0.40000000000000E+11
     0.17366       0.16576  0.40000000000000E+11
     0.17366       0.17366  0.40000000000000E+11
     0.17366       0.18155  0.40000000000000E+11
     0.17366       0.18944  0.40000000000000E+11
     0.17366       0.19734  0.40000000000000E+11
     0.17366       0.20523  0.40000000000000E+11
     0.17366       0.21312  0.40000000000000E+11
     0.17366       0.22102  0.40000000000000E+11
     0.17366       0.22891  0.40000000000000E+11
     0.17366       0.23680  0.40000000000000E+11
     0.17366       0.24470  0.40000000000000E+11
     0.17366       0.25259  0.40000000000000E+11
     0.17366       0.26048  0.40000000000000E+11
     0.17366       0.26838  0.40000000000000E+11
     0.17366       0.27627  0.40000000000000E+11
     0.17366       0.28416  0.31882350195212E+02
     0.17366       0.29206  0.26725228041066E+02
     0.17366       0.29995  0.22423615556189E+02
     0.17366       0.30785  0.18895067701260E+02
     0.17366       0.31574  0.16032923081448E+02
     0.17366       0.32363  0.13729466415565E+02
     0.17366       0.33153  0.11886101510077E+02
     0.17366       0.33942  0.10417038552820E+02
     0.17366       0.34731  0.92498171594453E+01
     0.17366       0.35521  0.83243768166378E+01
     0.17366       0.36310  0.75915544351185E+01
     0.17366       0.37099  0.70114522369044E+01
     0.17366       0.37889  0.65518884018652E+01
     0.17366       0.38678  0.61870210492745E+01
     0.17366       0.39467  0.58961727478297E+01
     0.17366       0.40257  0.56628509732635E+01
     0.17366       0.41046  0.54739452591000E+01
     0.17366       0.41835  0.53190762945657E+01
     0.17366       0.42625  0.51900715644413E+01
     0.17366       0.43414  0.50805439027896E+01
     0.17366       0.44203  0.49855522248992E+01
     0.17366       0.44993  0.49013269798085E+01
     0.17366       0.45782  0.48250461250768E+01
     0.17366       0.46571  0.47546504417279E+01
     0.17366       0.47361  0.46886896586818E+01
     0.17366       0.48150  0.46261930830387E+01
     0.17366       0.48939  0.45665602177794E+01
     0.17366       0.49729  0.45094682053591E+01
     0.17366       0.50518  0.44547939018532E+01
     0.17366       0.51308  0.44025490168823E+01
     0.17366       0.52097  0.43528271157180E+01
     0.17366       0.52886  0.43057614420841E+01
     0.17366       0.53676  0.42614925512213E+01
     0.17366       0.54465  0.42201447029323E+01
     0.17366       0.55254  0.41818099020671E+01
     0.17366       0.56044  0.41465384241910E+01
     0.17366       0.56833  0.41143346484295E+01
     0.17366       0.57622  0.40851570469939E+01
     0.17366       0.58412  0.40589212515149E+01
     0.17366       0.59201  0.40355052231649E+01
     0.17366       0.59990  0.40147556861280E+01
     0.17366       0.60780  0.39964951304794E+01
     0.17366       0.61569  0.39805288397944E+01
     0.17366       0.62358  0.39666515415175E+01
     0.17366       0.63148  0.39546534073949E+01
     0.17366       0.63937  0.39443252428037E+01
     0.17366       0.64726  0.39354627956409E+01
     0.17366       0.65516  0.39278701874826E+01
     0.17366       0.66305  0.39213625234115E+01
     0.17366       0.67094  0.39157677745077E+01
     0.17366       0.67884  0.39109280513342E+01
     0.17366       0.68673  0.39067004008005E+01
     0.17366       0.69463  0.39029572654687E+01
     0.17366       0.70252  0.38995867463773E+01
     0.17366       0.71041  0.38964928102260E+01
     0.17366       0.71831  0.38935955814476E+01
     0.17366       0.72620  0.38908318612133E+01
     0.17366       0.73409  0.38881560205554E+01
     0.17366       0.74199  0.38855414252286E+01
     0.17366       0.74988  0.38829825674498E+01
     0.17366       0.75777  0.38804981060865E+01
     0.17366       0.76567  0.38781350543199E+01
     0.17366       0.77356  0.38759744046592E+01
     0.17366       0.78145  0.38741385481225E+01
     0.17366       0.78935  0.38728009304853E+01
     0.17366       0.79724  0.38721984970490E+01
     0.17366       0.80513  0.38726476118968E+01
     0.17366       0.81303  0.38745643014402E+01
     0.17366       0.82092  0.38784898680089E+01
     0.17366       0.82881  0.38851231486882E+01
     0.17366       0.83671  0.38953609563187E+01
     0.17366       0.84460  0.39103485276871E+01
     0.17366       0.85249  0.39315421049824E+01
     0.17366       0.86039  0.39607860650190E+01
     0.17366       0.86828  0.40004072423459E+01
     0.17366       0.87617  0.40533291949629E+01
     0.17366       0.88407  0.41232090214692E+01
     0.17366       0.89196  0.42145987833928E+01
     0.17366       0.89986  0.43331323602860E+01
     0.17366       0.90775  0.44857362988988E+01
     0.17366       0.91564  0.46808593938114E+01
     0.17366       0.92354  0.49287096534378E+01
     0.17366       0.93143  0.52414780505434E+01
     0.17366       0.93932  0.56335149176634E+01
     0.17366       0.94722  0.61214058015586E+01
     0.17366       0.95511  0.67238679592143E+01
     0.17366       0.96300  0.74613560977430E+01
     0.17366       0.97090  0.83552278981878E+01
     0.17366       0.97879  0.94262816100342E+01
     0.17366       0.98668  0.10692451950185E+02
     0.17366       0.99458  0.12165460993491E+02
     0.17366       1.00247  0.13846309829983E+02
     0.17366       1.01036  0.15719728949752E+02
     0.17366       1.01826  0.17748163514954E+02
     0.17366       1.02615  0.40000000000000E+11
     0.17366       1.03404  0.40000000000000E+11
     0.17366       1.04194  0.40000000000000E+11
     0.17366       1.04983  0.40000000000000E+11
     0.17366       1.05772  0.40000000000000E+11
     0.17366       1.06562  0.40000000000000E+11
     0.17366       1.07351  0.40000000000000E+11
     0.17366       1.08141  0.40000000000000E+11
     0.17366       1.08930  0.40000000000000E+11
     0.17366       1.09719  0.40000000000000E+11
     0.17366       1.10509  0.40000000000000E+11
     0.17366       1.11298  0.40000000000000E+11
     0.17366       1.12087  0.40000000000000E+11
     0.17366       1.12877  0.40000000000000E+11
     0.17366       1.13666  0.40000000000000E+11
     0.17366       1.14455  0.40000000000000E+11
     0.17366       1.15245  0.40000000000000E+11
     0.17366       1.16034  0.40000000000000E+11
     0.17366       1.16823  0.40000000000000E+11
     0.17366       1.17613  0.40000000000000E+11
     0.17366       1.18402  0.40000000000000E+11
     0.17366       1.19191  0.54792496929318E+02
     0.17366       1.19981  0.56355736291629E+02
     0.17366       1.20770  0.58367225083242E+02
     0.17366       1.21559  0.61000579988141E+02
     0.17366       1.22349  0.64439489501443E+02
     0.17366       1.23138  0.68879528286735E+02
     0.17366       1.23927  0.74524775781891E+02
     0.17366       1.24717  0.81576974920479E+02
     0.17366       1.25506  0.90213820803396E+02
     0.17366       1.26295  0.10054999157771E+03
     0.17366       1.27085  0.40000000000000E+11
     0.17366       1.27874  0.40000000000000E+11
     0.17366       1.28664  0.40000000000000E+11
     0.17366       1.29453  0.40000000000000E+11
     0.17366       1.30242  0.40000000000000E+11
     0.17366       1.31032  0.40000000000000E+11
     0.17366       1.31821  0.40000000000000E+11
     0.17366       1.32610  0.40000000000000E+11
     0.17366       1.33400  0.40000000000000E+11
     0.17366       1.34189  0.40000000000000E+11
     0.17366       1.34978  0.40000000000000E+11
     0.17366       1.35768  0.40000000000000E+11
     0.17366       1.36557  0.40000000000000E+11
     0.17366       1.37346  0.40000000000000E+11
     0.17366       1.38136  0.40000000000000E+11
     0.17366       1.38925  0.40000000000000E+11
     0.17366       1.39714  0.40000000000000E+11
     0.17366       1.40504  0.40000000000000E+11
     0.17366       1.41293  0.40000000000000E+11
     0.17366       1.42082  0.40000000000000E+11
     0.17366       1.42872  0.40000000000000E+11
     0.17366       1.43661  0.40000000000000E+11
     0.17366       1.44450  0.40000000000000E+11
     0.17366       1.45240  0.40000000000000E+11
     0.17366       1.46029  0.40000000000000E+11
     0.17366       1.46818  0.40000000000000E+11
     0.17366       1.47608  0.40000000000000E+11
     0.17366       1.48397  0.40000000000000E+11
     0.17366       1.49187  0.40000000000000E+11
     0.17366       1.49976  0.40000000000000E+11
     0.17366       1.50765  0.40000000000000E+11
     0.17366       1.51555  0.40000000000000E+11
     0.17366       1.52344  0.40000000000000E+11
     0.17366       1.53133  0.20301491494836E+03
     0.17366       1.53923  0.19634381470749E+03
     0.17366       1.54712  0.19247814978361E+03
     0.17366       1.55501  0.19168516898768E+03
     0.17366       1.56291  0.19412425580778E+03
     0.17366       1.57080  0.19985835899259E+03
     0.18155       0.00000  0.20363409648235E+03
     0.18155       0.00789  0.21544479297157E+03
     0.18155       0.01579  0.40000000000000E+11
     0.18155       0.02368  0.40000000000000E+11
     0.18155       0.03157  0.40000000000000E+11
     0.18155       0.03947  0.40000000000000E+11
     0.18155       0.04736  0.40000000000000E+11
     0.18155       0.05525  0.40000000000000E+11
     0.18155       0.06315  0.40000000000000E+11
     0.18155       0.07104  0.40000000000000E+11
     0.18155       0.07893  0.40000000000000E+11
     0.18155       0.08683  0.40000000000000E+11
     0.18155       0.09472  0.40000000000000E+11
     0.18155       0.10262  0.40000000000000E+11
     0.18155       0.11051  0.40000000000000E+11
     0.18155       0.11840  0.40000000000000E+11
     0.18155       0.12630  0.40000000000000E+11
     0.18155       0.13419  0.40000000000000E+11
     0.18155       0.14208  0.40000000000000E+11
     0.18155       0.14998  0.40000000000000E+11
     0.18155       0.15787  0.40000000000000E+11
     0.18155       0.16576  0.40000000000000E+11
     0.18155       0.17366  0.40000000000000E+11
     0.18155       0.18155  0.40000000000000E+11
     0.18155       0.18944  0.40000000000000E+11
     0.18155       0.19734  0.40000000000000E+11
     0.18155       0.20523  0.40000000000000E+11
     0.18155       0.21312  0.40000000000000E+11
     0.18155       0.22102  0.40000000000000E+11
     0.18155       0.22891  0.40000000000000E+11
     0.18155       0.23680  0.40000000000000E+11
     0.18155       0.24470  0.40000000000000E+11
     0.18155       0.25259  0.40000000000000E+11
     0.18155       0.26048  0.40000000000000E+11
     0.18155       0.26838  0.40000000000000E+11
     0.18155       0.27627  0.32073060035565E+02
     0.18155       0.28416  0.26886752055056E+02
     0.18155       0.29206  0.22560430008410E+02
     0.18155       0.29995  0.19010825993249E+02
     0.18155       0.30785  0.16130688124964E+02
     0.18155       0.31574  0.13811837011027E+02
     0.18155       0.32363  0.11955290466719E+02
     0.18155       0.33153  0.10474928863726E+02
     0.18155       0.33942  0.92980078387122E+01
     0.18155       0.34731  0.83642232068938E+01
     0.18155       0.35521  0.76242047309458E+01
     0.18155       0.36310  0.70378806598247E+01
     0.18155       0.37099  0.65729249661944E+01
     0.18155       0.37889  0.62033777356310E+01
     0.18155       0.38678  0.59084659475722E+01
     0.18155       0.39467  0.56716201855303E+01
     0.18155       0.40257  0.54796681631401E+01
     0.18155       0.41046  0.53221804556478E+01
     0.18155       0.41835  0.51909431445020E+01
     0.18155       0.42625  0.50795338268028E+01
     0.18155       0.43414  0.49829802961623E+01
     0.18155       0.44203  0.48974844424001E+01
     0.18155       0.44993  0.48201971441065E+01
     0.18155       0.45782  0.47490329188281E+01
     0.18155       0.46571  0.46825157299896E+01
     0.18155       0.47361  0.46196495682541E+01
     0.18155       0.48150  0.45598092094633E+01
     0.18155       0.48939  0.45026479136713E+01
     0.18155       0.49729  0.44480198058375E+01
     0.18155       0.50518  0.43959153218535E+01
     0.18155       0.51308  0.43464084782902E+01
     0.18155       0.52097  0.42996148996027E+01
     0.18155       0.52886  0.42556595795025E+01
     0.18155       0.53676  0.42146533233181E+01
     0.18155       0.54465  0.41766767635771E+01
     0.18155       0.55254  0.41417707966692E+01
     0.18155       0.56044  0.41099322758258E+01
     0.18155       0.56833  0.40811138244554E+01
     0.18155       0.57622  0.40552267042385E+01
     0.18155       0.58412  0.40321457779418E+01
     0.18155       0.59201  0.40117157374670E+01
     0.18155       0.59990  0.39937579117744E+01
     0.18155       0.60780  0.39780771161227E+01
     0.18155       0.61569  0.39644681444122E+01
     0.18155       0.62358  0.39527216335686E+01
     0.18155       0.63148  0.39426291386023E+01
     0.18155       0.63937  0.39339873472716E+01
     0.18155       0.64726  0.39266014341094E+01
     0.18155       0.65516  0.39202876062461E+01
     0.18155       0.66305  0.39148749302578E+01
     0.18155       0.67094  0.39102065529102E+01
     0.18155       0.67884  0.39061404420716E+01
     0.18155       0.68673  0.39025497800820E+01
     0.18155       0.69463  0.38993231430994E+01
     0.18155       0.70252  0.38963645987667E+01
     0.18155       0.71041  0.38935938529852E+01
     0.18155       0.71831  0.38909465764835E+01
     0.18155       0.72620  0.38883750448295E+01
     0.18155       0.73409  0.38858492331197E+01
     0.18155       0.74199  0.38833585202537E+01
     0.18155       0.74988  0.38809141791307E+01
     0.18155       0.75777  0.38785528599771E+01
     0.18155       0.76567  0.38763413163432E+01
     0.18155       0.77356  0.38743826793133E+01
     0.18155       0.78145  0.38728246576554E+01
     0.18155       0.78935  0.38718701327423E+01
     0.18155       0.79724  0.38717907299381E+01
     0.18155       0.80513  0.38729440855174E+01
     0.18155       0.81303  0.38757956922988E+01
     0.18155       0.82092  0.38809463991092E+01
     0.18155       0.82881  0.38891668578623E+01
     0.18155       0.83671  0.39014404525404E+01
     0.18155       0.84460  0.39190164956993E+01
     0.18155       0.85249  0.39434757195282E+01
     0.18155       0.86039  0.39768102844870E+01
     0.18155       0.86828  0.40215206216022E+01
     0.18155       0.87617  0.40807313251909E+01
     0.18155       0.88407  0.41583278863809E+01
     0.18155       0.89196  0.42591151071960E+01
     0.18155       0.89986  0.43889962796873E+01
     0.18155       0.90775  0.45551692676210E+01
     0.18155       0.91564  0.47663309745815E+01
     0.18155       0.92354  0.50328746688558E+01
     0.18155       0.93143  0.53670544901083E+01
     0.18155       0.93932  0.57830773780165E+01
     0.18155       0.94722  0.62970640013745E+01
     0.18155       0.95511  0.69267969847694E+01
     0.18155       0.96300  0.76911481646962E+01
     0.18155       0.97090  0.86090508029985E+01
     0.18155       0.97879  0.96978664565728E+01
     0.18155       0.98668  0.10971005947579E+02
     0.18155       0.99458  0.12434726655732E+02
     0.18155       1.00247  0.14084183421609E+02
     0.18155       1.01036  0.15899104854253E+02
     0.18155       1.01826  0.17839937406745E+02
     0.18155       1.02615  0.40000000000000E+11
     0.18155       1.03404  0.40000000000000E+11
     0.18155       1.04194  0.40000000000000E+11
     0.18155       1.04983  0.40000000000000E+11
     0.18155       1.05772  0.40000000000000E+11
     0.18155       1.06562  0.40000000000000E+11
     0.18155       1.07351  0.40000000000000E+11
     0.18155       1.08141  0.40000000000000E+11
     0.18155       1.08930  0.40000000000000E+11
     0.18155       1.09719  0.40000000000000E+11
     0.18155       1.10509  0.40000000000000E+11
     0.18155       1.11298  0.40000000000000E+11
     0.18155       1.12087  0.40000000000000E+11
     0.18155       1.12877  0.40000000000000E+11
     0.18155       1.13666  0.40000000000000E+11
     0.18155       1.14455  0.40000000000000E+11
     0.18155       1.15245  0.40000000000000E+11
     0.18155       1.16034  0.40000000000000E+11
     0.18155       1.16823  0.40000000000000E+11
     0.18155       1.17613  0.40000000000000E+11
     0.18155       1.18402  0.50104870621047E+02
     0.18155       1.19191  0.51691457811603E+02
     0.18155       1.19981  0.53729373683990E+02
     0.18155       1.20770  0.56376028732934E+02
     0.18155       1.21559  0.59801211807798E+02
     0.18155       1.22349  0.64188200435456E+02
     0.18155       1.23138  0.69730370152484E+02
     0.18155       1.23927  0.76620882859912E+02
     0.18155       1.24717  0.85031816081411E+02
     0.18155       1.25506  0.95076078557175E+02
     0.18155       1.26295  0.40000000000000E+11
     0.18155       1.27085  0.40000000000000E+11
     0.18155       1.27874  0.40000000000000E+11
     0.18155       1.28664  0.40000000000000E+11
     0.18155       1.29453  0.40000000000000E+11
     0.18155       1.30242  0.40000000000000E+11
     0.18155       1.31032  0.40000000000000E+11
     0.18155       1.31821  0.40000000000000E+11
     0.18155       1.32610  0.40000000000000E+11
     0.18155       1.33400  0.40000000000000E+11
     0.18155       1.34189  0.40000000000000E+11
     0.18155       1.34978  0.40000000000000E+11
     0.18155       1.35768  0.40000000000000E+11
     0.18155       1.36557  0.40000000000000E+11
     0.18155       1.37346  0.40000000000000E+11
     0.18155       1.38136  0.40000000000000E+11
     0.18155       1.38925  0.40000000000000E+11
     0.18155       1.39714  0.40000000000000E+11
     0.18155       1.40504  0.40000000000000E+11
     0.18155       1.41293  0.40000000000000E+11
     0.18155       1.42082  0.40000000000000E+11
     0.18155       1.42872  0.40000000000000E+11
     0.18155       1.43661  0.40000000000000E+11
     0.18155       1.44450  0.40000000000000E+11
     0.18155       1.45240  0.40000000000000E+11
     0.18155       1.46029  0.40000000000000E+11
     0.18155       1.46818  0.40000000000000E+11
     0.18155       1.47608  0.40000000000000E+11
     0.18155       1.48397  0.40000000000000E+11
     0.18155       1.49187  0.40000000000000E+11
     0.18155       1.49976  0.40000000000000E+11
     0.18155       1.50765  0.40000000000000E+11
     0.18155       1.51555  0.40000000000000E+11
     0.18155       1.52344  0.19807539443953E+03
     0.18155       1.53133  0.19146793237461E+03
     0.18155       1.53923  0.18763704258652E+03
     0.18155       1.54712  0.18683715136911E+03
     0.18155       1.55501  0.18921748513654E+03
     0.18155       1.56291  0.19483384500261E+03
     0.18155       1.57080  0.20363891365136E+03
     0.18944       0.00000  0.20960300965822E+03
     0.18944       0.00789  0.40000000000000E+11
     0.18944       0.01579  0.40000000000000E+11
     0.18944       0.02368  0.40000000000000E+11
     0.18944       0.03157  0.40000000000000E+11
     0.18944       0.03947  0.40000000000000E+11
     0.18944       0.04736  0.40000000000000E+11
     0.18944       0.05525  0.40000000000000E+11
     0.18944       0.06315  0.40000000000000E+11
     0.18944       0.07104  0.40000000000000E+11
     0.18944       0.07893  0.40000000000000E+11
     0.18944       0.08683  0.40000000000000E+11
     0.18944       0.09472  0.40000000000000E+11
     0.18944       0.10262  0.40000000000000E+11
     0.18944       0.11051  0.40000000000000E+11
     0.18944       0.11840  0.40000000000000E+11
     0.18944       0.12630  0.40000000000000E+11
     0.18944       0.13419  0.40000000000000E+11
     0.18944       0.14208  0.40000000000000E+11
     0.18944       0.14998  0.40000000000000E+11
     0.18944       0.15787  0.40000000000000E+11
     0.18944       0.16576  0.40000000000000E+11
     0.18944       0.17366  0.40000000000000E+11
     0.18944       0.18155  0.40000000000000E+11
     0.18944       0.18944  0.40000000000000E+11
     0.18944       0.19734  0.40000000000000E+11
     0.18944       0.20523  0.40000000000000E+11
     0.18944       0.21312  0.40000000000000E+11
     0.18944       0.22102  0.40000000000000E+11
     0.18944       0.22891  0.40000000000000E+11
     0.18944       0.23680  0.40000000000000E+11
     0.18944       0.24470  0.40000000000000E+11
     0.18944       0.25259  0.40000000000000E+11
     0.18944       0.26048  0.40000000000000E+11
     0.18944       0.26838  0.32229703655724E+02
     0.18944       0.27627  0.27021069288046E+02
     0.18944       0.28416  0.22675365109793E+02
     0.18944       0.29206  0.19108865286235E+02
     0.18944       0.29995  0.16213991785547E+02
     0.18944       0.30785  0.13882298758919E+02
     0.18944       0.31574  0.12014568859617E+02
     0.18944       0.32363  0.10524469276703E+02
     0.18944       0.33153  0.93390627183013E+01
     0.18944       0.33942  0.83978729854975E+01
     0.18944       0.34731  0.76513795616509E+01
     0.18944       0.35521  0.70593822888731E+01
     0.18944       0.36310  0.65894478441999E+01
     0.18944       0.37099  0.62155285294561E+01
     0.18944       0.37889  0.59167807943724E+01
     0.18944       0.38678  0.56765792558046E+01
     0.18944       0.39467  0.54817073331294E+01
     0.18944       0.40257  0.53217001077528E+01
     0.18944       0.41046  0.51883143008286E+01
     0.18944       0.41835  0.50751019639516E+01
     0.18944       0.42625  0.49770672827942E+01
     0.18944       0.43414  0.48903890843109E+01
     0.18944       0.44203  0.48121948189214E+01
     0.18944       0.44993  0.47403747421817E+01
     0.18944       0.45782  0.46734276276041E+01
     0.18944       0.46571  0.46103315447590E+01
     0.18944       0.47361  0.45504350155257E+01
     0.18944       0.48150  0.44933652268154E+01
     0.18944       0.48939  0.44389509638812E+01
     0.18944       0.49729  0.43871585854693E+01
     0.18944       0.50518  0.43380397529357E+01
     0.18944       0.51308  0.42916898171411E+01
     0.18944       0.52097  0.42482158249881E+01
     0.18944       0.52886  0.42077130903528E+01
     0.18944       0.53676  0.41702492295093E+01
     0.18944       0.54465  0.41358545236815E+01
     0.18944       0.55254  0.41045174627934E+01
     0.18944       0.56044  0.40761843548309E+01
     0.18944       0.56833  0.40507619551807E+01
     0.18944       0.57622  0.40281221739663E+01
     0.18944       0.58412  0.40081080471792E+01
     0.18944       0.59201  0.39905402982685E+01
     0.18944       0.59990  0.39752239603100E+01
     0.18944       0.60780  0.39619546660680E+01
     0.18944       0.61569  0.39505243375882E+01
     0.18944       0.62358  0.39407261142851E+01
     0.18944       0.63148  0.39323584468501E+01
     0.18944       0.63937  0.39252283536240E+01
     0.18944       0.64726  0.39191538876266E+01
     0.18944       0.65516  0.39139658983581E+01
     0.18944       0.66305  0.39095091954766E+01
     0.18944       0.67094  0.39056432343136E+01
     0.18944       0.67884  0.39022424486675E+01
     0.18944       0.68673  0.38991963569693E+01
     0.18944       0.69463  0.38964095659861E+01
     0.18944       0.70252  0.38938017936875E+01
     0.18944       0.71041  0.38913080314480E+01
     0.18944       0.71831  0.38888789668901E+01
     0.18944       0.72620  0.38864817937620E+01
     0.18944       0.73409  0.38841015456272E+01
     0.18944       0.74199  0.38817431071454E+01
     0.18944       0.74988  0.38794340818622E+01
     0.18944       0.75777  0.38772287302806E+01
     0.18944       0.76567  0.38752132384124E+01
     0.18944       0.77356  0.38735126370517E+01
     0.18944       0.78145  0.38722997678713E+01
     0.18944       0.78935  0.38718067864533E+01
     0.18944       0.79724  0.38723398066940E+01
     0.18944       0.80513  0.38742974274836E+01
     0.18944       0.81303  0.38781940419238E+01
     0.18944       0.82092  0.38846890106591E+01
     0.18944       0.82881  0.38946229800854E+01
     0.18944       0.83671  0.39090628342247E+01
     0.18944       0.84460  0.39293569691607E+01
     0.18944       0.85249  0.39572027426211E+01
     0.18944       0.86039  0.39947280328947E+01
     0.18944       0.86828  0.40445887703992E+01
     0.18944       0.87617  0.41100839769892E+01
     0.18944       0.88407  0.41952891107191E+01
     0.18944       0.89196  0.43052071541623E+01
     0.18944       0.89986  0.44459346126821E+01
     0.18944       0.90775  0.46248360264327E+01
     0.18944       0.91564  0.48507152761092E+01
     0.18944       0.92354  0.51339643379494E+01
     0.18944       0.93143  0.54866596794092E+01
     0.18944       0.93932  0.59225628040780E+01
     0.18944       0.94722  0.64569646416767E+01
     0.18944       0.95511  0.71062946367212E+01
     0.18944       0.96300  0.78873975075911E+01
     0.18944       0.97090  0.88163698935645E+01
     0.18944       0.97879  0.99068564661464E+01
     0.18944       0.98668  0.11167747930365E+02
     0.18944       0.99458  0.12600325758246E+02
     0.18944       1.00247  0.14195087708082E+02
     0.18944       1.01036  0.15928782700146E+02
     0.18944       1.01826  0.17762567347162E+02
     0.18944       1.02615  0.40000000000000E+11
     0.18944       1.03404  0.40000000000000E+11
     0.18944       1.04194  0.40000000000000E+11
     0.18944       1.04983  0.40000000000000E+11
     0.18944       1.05772  0.40000000000000E+11
     0.18944       1.06562  0.40000000000000E+11
     0.18944       1.07351  0.40000000000000E+11
     0.18944       1.08141  0.40000000000000E+11
     0.18944       1.08930  0.40000000000000E+11
     0.18944       1.09719  0.40000000000000E+11
     0.18944       1.10509  0.40000000000000E+11
     0.18944       1.11298  0.40000000000000E+11
     0.18944       1.12087  0.40000000000000E+11
     0.18944       1.12877  0.40000000000000E+11
     0.18944       1.13666  0.40000000000000E+11
     0.18944       1.14455  0.40000000000000E+11
     0.18944       1.15245  0.40000000000000E+11
     0.18944       1.16034  0.40000000000000E+11
     0.18944       1.16823  0.44452480829895E+02
     0.18944       1.17613  0.45732022759640E+02
     0.18944       1.18402  0.47328737966564E+02
     0.18944       1.19191  0.49375130553028E+02
     0.18944       1.19981  0.52014995555413E+02
     0.18944       1.20770  0.55405964733670E+02
     0.18944       1.21559  0.59720167961970E+02
     0.18944       1.22349  0.65140922066181E+02
     0.18944       1.23138  0.71852954732847E+02
     0.18944       1.23927  0.80022362393083E+02
     0.18944       1.24717  0.40000000000000E+11
     0.18944       1.25506  0.40000000000000E+11
     0.18944       1.26295  0.40000000000000E+11
     0.18944       1.27085  0.40000000000000E+11
     0.18944       1.27874  0.40000000000000E+11
     0.18944       1.28664  0.40000000000000E+11
     0.18944       1.29453  0.40000000000000E+11
     0.18944       1.30242  0.40000000000000E+11
     0.18944       1.31032  0.40000000000000E+11
     0.18944       1.31821  0.40000000000000E+11
     0.18944       1.32610  0.40000000000000E+11
     0.18944       1.33400  0.40000000000000E+11
     0.18944       1.34189  0.40000000000000E+11
     0.18944       1.34978  0.40000000000000E+11
     0.18944       1.35768  0.40000000000000E+11
     0.18944       1.36557  0.40000000000000E+11
     0.18944       1.37346  0.40000000000000E+11
     0.18944       1.38136  0.40000000000000E+11
     0.18944       1.38925  0.40000000000000E+11
     0.18944       1.39714  0.40000000000000E+11
     0.18944       1.40504  0.40000000000000E+11
     0.18944       1.41293  0.40000000000000E+11
     0.18944       1.42082  0.40000000000000E+11
     0.18944       1.42872  0.40000000000000E+11
     0.18944       1.43661  0.40000000000000E+11
     0.18944       1.44450  0.40000000000000E+11
     0.18944       1.45240  0.40000000000000E+11
     0.18944       1.46029  0.40000000000000E+11
     0.18944       1.46818  0.40000000000000E+11
     0.18944       1.47608  0.40000000000000E+11
     0.18944       1.48397  0.40000000000000E+11
     0.18944       1.49187  0.40000000000000E+11
     0.18944       1.49976  0.40000000000000E+11
     0.18944       1.50765  0.40000000000000E+11
     0.18944       1.51555  0.19288633222298E+03
     0.18944       1.52344  0.18634581885015E+03
     0.18944       1.53133  0.18254416470334E+03
     0.18944       1.53923  0.18172360259795E+03
     0.18944       1.54712  0.18402364846687E+03
     0.18944       1.55501  0.18949325944371E+03
     0.18944       1.56291  0.19808188384965E+03
     0.18944       1.57080  0.20960900908373E+03
     0.19734       0.00000  0.40000000000000E+11
     0.19734       0.00789  0.40000000000000E+11
     0.19734       0.01579  0.40000000000000E+11
     0.19734       0.02368  0.40000000000000E+11
     0.19734       0.03157  0.40000000000000E+11
     0.19734       0.03947  0.40000000000000E+11
     0.19734       0.04736  0.40000000000000E+11
     0.19734       0.05525  0.40000000000000E+11
     0.19734       0.06315  0.40000000000000E+11
     0.19734       0.07104  0.40000000000000E+11
     0.19734       0.07893  0.40000000000000E+11
     0.19734       0.08683  0.40000000000000E+11
     0.19734       0.09472  0.40000000000000E+11
     0.19734       0.10262  0.40000000000000E+11
     0.19734       0.11051  0.40000000000000E+11
     0.19734       0.11840  0.40000000000000E+11
     0.19734       0.12630  0.40000000000000E+11
     0.19734       0.13419  0.40000000000000E+11
     0.19734       0.14208  0.40000000000000E+11
     0.19734       0.14998  0.40000000000000E+11
     0.19734       0.15787  0.40000000000000E+11
     0.19734       0.16576  0.40000000000000E+11
     0.19734       0.17366  0.40000000000000E+11
     0.19734       0.18155  0.40000000000000E+11
     0.19734       0.18944  0.40000000000000E+11
     0.19734       0.19734  0.40000000000000E+11
     0.19734       0.20523  0.40000000000000E+11
     0.19734       0.21312  0.40000000000000E+11
     0.19734       0.22102  0.40000000000000E+11
     0.19734       0.22891  0.40000000000000E+11
     0.19734       0.23680  0.40000000000000E+11
     0.19734       0.24470  0.40000000000000E+11
     0.19734       0.25259  0.40000000000000E+11
     0.19734       0.26048  0.32352448470237E+02
     0.19734       0.26838  0.27128414014000E+02
     0.19734       0.27627  0.22768687968194E+02
     0.19734       0.28416  0.19189468226542E+02
     0.19734       0.29206  0.16283124388042E+02
     0.19734       0.29995  0.13941146961910E+02
     0.19734       0.30785  0.12064236905585E+02
     0.19734       0.31574  0.10565966004675E+02
     0.19734       0.32363  0.93732953553865E+01
     0.19734       0.33153  0.84256481570632E+01
     0.19734       0.33942  0.76734099538093E+01
     0.19734       0.34731  0.70762970815754E+01
     0.19734       0.35521  0.66018051313832E+01
     0.19734       0.36310  0.62238282051377E+01
     0.19734       0.37099  0.59214767048694E+01
     0.19734       0.37889  0.56780897539338E+01
     0.19734       0.38678  0.54804236974839E+01
     0.19734       0.39467  0.53179925920452E+01
     0.19734       0.40257  0.51825358397471E+01
     0.19734       0.41046  0.50675897704534E+01
     0.19734       0.41835  0.49681427192915E+01
     0.19734       0.42625  0.48803562747198E+01
     0.19734       0.43414  0.48013384939318E+01
     0.19734       0.44203  0.47289577852661E+01
     0.19734       0.44993  0.46616887263873E+01
     0.19734       0.45782  0.45984832649777E+01
     0.19734       0.46571  0.45386625161143E+01
     0.19734       0.47361  0.44818257361984E+01
     0.19734       0.48150  0.44277740483163E+01
     0.19734       0.48939  0.43764471664339E+01
     0.19734       0.49729  0.43278717753515E+01
     0.19734       0.50518  0.42821204345150E+01
     0.19734       0.51308  0.42392799500990E+01
     0.19734       0.52097  0.41994281583513E+01
     0.19734       0.52886  0.41626180308075E+01
     0.19734       0.53676  0.41288679831015E+01
     0.19734       0.54465  0.40981572655646E+01
     0.19734       0.55254  0.40704253460683E+01
     0.19734       0.56044  0.40455742649299E+01
     0.19734       0.56833  0.40234730429835E+01
     0.19734       0.57622  0.40039633481468E+01
     0.19734       0.58412  0.39868657626020E+01
     0.19734       0.59201  0.39719861319720E+01
     0.19734       0.59990  0.39591216111118E+01
     0.19734       0.60780  0.39480661419861E+01
     0.19734       0.61569  0.39386152034869E+01
     0.19734       0.62358  0.39305697590893E+01
     0.19734       0.63148  0.39237393957769E+01
     0.19734       0.63937  0.39179446979083E+01
     0.19734       0.64726  0.39130189347193E+01
     0.19734       0.65516  0.39088091624908E+01
     0.19734       0.66305  0.39051768548051E+01
     0.19734       0.67094  0.39019981794016E+01
     0.19734       0.67884  0.38991640403660E+01
     0.19734       0.68673  0.38965800019184E+01
     0.19734       0.69463  0.38941662067628E+01
     0.19734       0.70252  0.38918573994263E+01
     0.19734       0.71041  0.38896031646295E+01
     0.19734       0.71831  0.38873684937174E+01
     0.19734       0.72620  0.38851347997086E+01
     0.19734       0.73409  0.38829015147518E+01
     0.19734       0.74199  0.38806884238944E+01
     0.19734       0.74988  0.38785389174669E+01
     0.19734       0.75777  0.38765243824962E+01
     0.19734       0.76567  0.38747500030646E+01
     0.19734       0.77356  0.38733623022155E+01
     0.19734       0.78145  0.38725588356916E+01
     0.19734       0.78935  0.38726005422653E+01
     0.19734       0.79724  0.38738273680184E+01
     0.19734       0.80513  0.38766779132901E+01
     0.19734       0.81303  0.38817140002030E+01
     0.19734       0.82092  0.38896512223487E+01
     0.19734       0.82881  0.39013967089805E+01
     0.19734       0.83671  0.39180955003673E+01
     0.19734       0.84460  0.39411870660556E+01
     0.19734       0.85249  0.39724735674552E+01
     0.19734       0.86039  0.40142014151597E+01
     0.19734       0.86828  0.40691574181937E+01
     0.19734       0.87617  0.41407802502393E+01
     0.19734       0.88407  0.42332869048393E+01
     0.19734       0.89196  0.43518120603899E+01
     0.19734       0.89986  0.45025555468387E+01
     0.19734       0.90775  0.46929290592495E+01
     0.19734       0.91564  0.49316875184059E+01
     0.19734       0.92354  0.52290226712928E+01
     0.19734       0.93143  0.55965864258771E+01
     0.19734       0.93932  0.60473991524665E+01
     0.19734       0.94722  0.65955846143513E+01
     0.19734       0.95511  0.72558604754783E+01
     0.19734       0.96300  0.80427057452007E+01
     0.19734       0.97090  0.89691314007343E+01
     0.19734       0.97879  0.10045008985403E+02
     0.19734       0.98668  0.11274979156857E+02
     0.19734       0.99458  0.12656084041873E+02
     0.19734       1.00247  0.14175453637502E+02
     0.19734       1.01036  0.15808615894453E+02
     0.19734       1.01826  0.17519236615765E+02
     0.19734       1.02615  0.40000000000000E+11
     0.19734       1.03404  0.40000000000000E+11
     0.19734       1.04194  0.40000000000000E+11
     0.19734       1.04983  0.40000000000000E+11
     0.19734       1.05772  0.40000000000000E+11
     0.19734       1.06562  0.40000000000000E+11
     0.19734       1.07351  0.40000000000000E+11
     0.19734       1.08141  0.40000000000000E+11
     0.19734       1.08930  0.40000000000000E+11
     0.19734       1.09719  0.40000000000000E+11
     0.19734       1.10509  0.40000000000000E+11
     0.19734       1.11298  0.40000000000000E+11
     0.19734       1.12087  0.40000000000000E+11
     0.19734       1.12877  0.40000000000000E+11
     0.19734       1.13666  0.40000000000000E+11
     0.19734       1.14455  0.40000000000000E+11
     0.19734       1.15245  0.40000000000000E+11
     0.19734       1.16034  0.40394667031768E+02
     0.19734       1.16823  0.41666228646228E+02
     0.19734       1.17613  0.43261792201394E+02
     0.19734       1.18402  0.45301130764169E+02
     0.19734       1.19191  0.47916635663401E+02
     0.19734       1.19981  0.51255329904959E+02
     0.19734       1.20770  0.55479266538459E+02
     0.19734       1.21559  0.60762356993572E+02
     0.19734       1.22349  0.67281121623702E+02
     0.19734       1.23138  0.75195451461298E+02
     0.19734       1.23927  0.40000000000000E+11
     0.19734       1.24717  0.40000000000000E+11
     0.19734       1.25506  0.40000000000000E+11
     0.19734       1.26295  0.40000000000000E+11
     0.19734       1.27085  0.40000000000000E+11
     0.19734       1.27874  0.40000000000000E+11
     0.19734       1.28664  0.40000000000000E+11
     0.19734       1.29453  0.40000000000000E+11
     0.19734       1.30242  0.40000000000000E+11
     0.19734       1.31032  0.40000000000000E+11
     0.19734       1.31821  0.40000000000000E+11
     0.19734       1.32610  0.40000000000000E+11
     0.19734       1.33400  0.40000000000000E+11
     0.19734       1.34189  0.40000000000000E+11
     0.19734       1.34978  0.40000000000000E+11
     0.19734       1.35768  0.40000000000000E+11
     0.19734       1.36557  0.40000000000000E+11
     0.19734       1.37346  0.40000000000000E+11
     0.19734       1.38136  0.40000000000000E+11
     0.19734       1.38925  0.40000000000000E+11
     0.19734       1.39714  0.40000000000000E+11
     0.19734       1.40504  0.40000000000000E+11
     0.19734       1.41293  0.40000000000000E+11
     0.19734       1.42082  0.40000000000000E+11
     0.19734       1.42872  0.40000000000000E+11
     0.19734       1.43661  0.40000000000000E+11
     0.19734       1.44450  0.40000000000000E+11
     0.19734       1.45240  0.40000000000000E+11
     0.19734       1.46029  0.40000000000000E+11
     0.19734       1.46818  0.40000000000000E+11
     0.19734       1.47608  0.40000000000000E+11
     0.19734       1.48397  0.40000000000000E+11
     0.19734       1.49187  0.40000000000000E+11
     0.19734       1.49976  0.40000000000000E+11
     0.19734       1.50765  0.18747141095823E+03
     0.19734       1.51555  0.18100230628901E+03
     0.19734       1.52344  0.17722563514323E+03
     0.19734       1.53133  0.17637207980273E+03
     0.19734       1.53923  0.17857196621150E+03
     0.19734       1.54712  0.18386783280968E+03
     0.19734       1.55501  0.19220621879715E+03
     0.19734       1.56291  0.20340808831578E+03
     0.19734       1.57080  0.40000000000000E+11
     0.20523       0.00000  0.40000000000000E+11
     0.20523       0.00789  0.40000000000000E+11
     0.20523       0.01579  0.40000000000000E+11
     0.20523       0.02368  0.40000000000000E+11
     0.20523       0.03157  0.40000000000000E+11
     0.20523       0.03947  0.40000000000000E+11
     0.20523       0.04736  0.40000000000000E+11
     0.20523       0.05525  0.40000000000000E+11
     0.20523       0.06315  0.40000000000000E+11
     0.20523       0.07104  0.40000000000000E+11
     0.20523       0.07893  0.40000000000000E+11
     0.20523       0.08683  0.40000000000000E+11
     0.20523       0.09472  0.40000000000000E+11
     0.20523       0.10262  0.40000000000000E+11
     0.20523       0.11051  0.40000000000000E+11
     0.20523       0.11840  0.40000000000000E+11
     0.20523       0.12630  0.40000000000000E+11
     0.20523       0.13419  0.40000000000000E+11
     0.20523       0.14208  0.40000000000000E+11
     0.20523       0.14998  0.40000000000000E+11
     0.20523       0.15787  0.40000000000000E+11
     0.20523       0.16576  0.40000000000000E+11
     0.20523       0.17366  0.40000000000000E+11
     0.20523       0.18155  0.40000000000000E+11
     0.20523       0.18944  0.40000000000000E+11
     0.20523       0.19734  0.40000000000000E+11
     0.20523       0.20523  0.40000000000000E+11
     0.20523       0.21312  0.40000000000000E+11
     0.20523       0.22102  0.40000000000000E+11
     0.20523       0.22891  0.40000000000000E+11
     0.20523       0.23680  0.40000000000000E+11
     0.20523       0.24470  0.40000000000000E+11
     0.20523       0.25259  0.32441479772176E+02
     0.20523       0.26048  0.27209025543496E+02
     0.20523       0.26838  0.22840666695013E+02
     0.20523       0.27627  0.19252918658210E+02
     0.20523       0.28416  0.16338379618361E+02
     0.20523       0.29206  0.13988683326057E+02
     0.20523       0.29995  0.12104604642379E+02
     0.20523       0.30785  0.10599738658642E+02
     0.20523       0.31574  0.94010363587166E+01
     0.20523       0.32363  0.84478914747148E+01
     0.20523       0.33153  0.76906513974143E+01
     0.20523       0.33942  0.70889931528160E+01
     0.20523       0.34731  0.66103766935272E+01
     0.20523       0.35521  0.62286667588119E+01
     0.20523       0.36310  0.59229515127126E+01
     0.20523       0.37099  0.56765545058369E+01
     0.20523       0.37889  0.54762218283190E+01
     0.20523       0.38678  0.53114607484735E+01
     0.20523       0.39467  0.51740053293535E+01
     0.20523       0.40257  0.50573861019328E+01
     0.20523       0.41046  0.49565835467367E+01
     0.20523       0.41835  0.48677481882279E+01
     0.20523       0.42625  0.47879731556357E+01
     0.20523       0.43414  0.47151079036244E+01
     0.20523       0.44203  0.46476043057483E+01
     0.20523       0.44993  0.45843884779581E+01
     0.20523       0.45782  0.45247534392169E+01
     0.20523       0.46571  0.44682690786741E+01
     0.20523       0.47361  0.44147069021132E+01
     0.20523       0.48150  0.43639777192588E+01
     0.20523       0.48939  0.43160808640747E+01
     0.20523       0.49729  0.42710637738583E+01
     0.20523       0.50518  0.42289908507540E+01
     0.20523       0.51308  0.41899205465139E+01
     0.20523       0.52097  0.41538895936572E+01
     0.20523       0.52886  0.41209032876473E+01
     0.20523       0.53676  0.40909307272721E+01
     0.20523       0.54465  0.40639039550572E+01
     0.20523       0.55254  0.40397200082692E+01
     0.20523       0.56044  0.40182449895243E+01
     0.20523       0.56833  0.39993193860633E+01
     0.20523       0.57622  0.39827639986372E+01
     0.20523       0.58412  0.39683859752383E+01
     0.20523       0.59201  0.39559845734396E+01
     0.20523       0.59990  0.39453563918073E+01
     0.20523       0.60780  0.39362999117906E+01
     0.20523       0.61569  0.39286192747840E+01
     0.20523       0.62358  0.39221272845453E+01
     0.20523       0.63148  0.39166476739186E+01
     0.20523       0.63937  0.39120167088357E+01
     0.20523       0.64726  0.39080842242855E+01
     0.20523       0.65516  0.39047141989118E+01
     0.20523       0.66305  0.39017849797125E+01
     0.20523       0.67094  0.38991892682601E+01
     0.20523       0.67884  0.38968339770302E+01
     0.20523       0.68673  0.38946400605762E+01
     0.20523       0.69463  0.38925424229203E+01
     0.20523       0.70252  0.38904900009182E+01
     0.20523       0.71041  0.38884461246077E+01
     0.20523       0.71831  0.38863892606740E+01
     0.20523       0.72620  0.38843142551544E+01
     0.20523       0.73409  0.38822342073610E+01
     0.20523       0.74199  0.38801831298074E+01
     0.20523       0.74988  0.38782195799054E+01
     0.20523       0.75777  0.38764314896430E+01
     0.20523       0.76567  0.38749424708081E+01
     0.20523       0.77356  0.38739199370385E+01
     0.20523       0.78145  0.38735854614176E+01
     0.20523       0.78935  0.38742278805859E+01
     0.20523       0.79724  0.38762197637703E+01
     0.20523       0.80513  0.38800379869868E+01
     0.20523       0.81303  0.38862892861089E+01
     0.20523       0.82092  0.38957418015210E+01
     0.20523       0.82881  0.39093637607922E+01
     0.20523       0.83671  0.39283705560576E+01
     0.20523       0.84460  0.39542815309917E+01
     0.20523       0.85249  0.39889877551431E+01
     0.20523       0.86039  0.40348318677117E+01
     0.20523       0.86828  0.40947006289548E+01
     0.20523       0.87617  0.41721300022751E+01
     0.20523       0.88407  0.42714212406277E+01
     0.20523       0.89196  0.43977643604618E+01
     0.20523       0.89986  0.45573623075784E+01
     0.20523       0.90775  0.47575447817738E+01
     0.20523       0.91564  0.50068548413307E+01
     0.20523       0.92354  0.53150839133472E+01
     0.20523       0.93143  0.56932218153802E+01
     0.20523       0.93932  0.61532784910729E+01
     0.20523       0.94722  0.67079249185508E+01
     0.20523       0.95511  0.73698950098268E+01
     0.20523       0.96300  0.81510931939531E+01
     0.20523       0.97090  0.90613710507027E+01
     0.20523       0.97879  0.10106980252507E+02
     0.20523       0.98668  0.11288787960789E+02
     0.20523       0.99458  0.12600460266415E+02
     0.20523       1.00247  0.14026971919120E+02
     0.20523       1.01036  0.15543953529311E+02
     0.20523       1.01826  0.17118469646793E+02
     0.20523       1.02615  0.40000000000000E+11
     0.20523       1.03404  0.40000000000000E+11
     0.20523       1.04194  0.40000000000000E+11
     0.20523       1.04983  0.40000000000000E+11
     0.20523       1.05772  0.40000000000000E+11
     0.20523       1.06562  0.40000000000000E+11
     0.20523       1.07351  0.40000000000000E+11
     0.20523       1.08141  0.40000000000000E+11
     0.20523       1.08930  0.40000000000000E+11
     0.20523       1.09719  0.40000000000000E+11
     0.20523       1.10509  0.40000000000000E+11
     0.20523       1.11298  0.40000000000000E+11
     0.20523       1.12087  0.40000000000000E+11
     0.20523       1.12877  0.40000000000000E+11
     0.20523       1.13666  0.40000000000000E+11
     0.20523       1.14455  0.35605219311493E+02
     0.20523       1.15245  0.36638621097935E+02
     0.20523       1.16034  0.37898639833013E+02
     0.20523       1.16823  0.39483306574189E+02
     0.20523       1.17613  0.41502201696428E+02
     0.20523       1.18402  0.44078135769286E+02
     0.20523       1.19191  0.47348854896772E+02
     0.20523       1.19981  0.51467300960510E+02
     0.20523       1.20770  0.56598613306317E+02
     0.20523       1.21559  0.62911384883920E+02
     0.20523       1.22349  0.70559194327068E+02
     0.20523       1.23138  0.40000000000000E+11
     0.20523       1.23927  0.40000000000000E+11
     0.20523       1.24717  0.40000000000000E+11
     0.20523       1.25506  0.40000000000000E+11
     0.20523       1.26295  0.40000000000000E+11
     0.20523       1.27085  0.40000000000000E+11
     0.20523       1.27874  0.40000000000000E+11
     0.20523       1.28664  0.40000000000000E+11
     0.20523       1.29453  0.40000000000000E+11
     0.20523       1.30242  0.40000000000000E+11
     0.20523       1.31032  0.40000000000000E+11
     0.20523       1.31821  0.40000000000000E+11
     0.20523       1.32610  0.40000000000000E+11
     0.20523       1.33400  0.40000000000000E+11
     0.20523       1.34189  0.40000000000000E+11
     0.20523       1.34978  0.40000000000000E+11
     0.20523       1.35768  0.40000000000000E+11
     0.20523       1.36557  0.40000000000000E+11
     0.20523       1.37346  0.40000000000000E+11
     0.20523       1.38136  0.40000000000000E+11
     0.20523       1.38925  0.40000000000000E+11
     0.20523       1.39714  0.40000000000000E+11
     0.20523       1.40504  0.40000000000000E+11
     0.20523       1.41293  0.40000000000000E+11
     0.20523       1.42082  0.40000000000000E+11
     0.20523       1.42872  0.40000000000000E+11
     0.20523       1.43661  0.40000000000000E+11
     0.20523       1.44450  0.40000000000000E+11
     0.20523       1.45240  0.40000000000000E+11
     0.20523       1.46029  0.40000000000000E+11
     0.20523       1.46818  0.40000000000000E+11
     0.20523       1.47608  0.40000000000000E+11
     0.20523       1.48397  0.40000000000000E+11
     0.20523       1.49187  0.40000000000000E+11
     0.20523       1.49976  0.18185537626434E+03
     0.20523       1.50765  0.17546299147929E+03
     0.20523       1.51555  0.17170822907556E+03
     0.20523       1.52344  0.17081085052757E+03
     0.20523       1.53133  0.17289255581826E+03
     0.20523       1.53923  0.17798997977917E+03
     0.20523       1.54712  0.18604720571133E+03
     0.20523       1.55501  0.19688707051970E+03
     0.20523       1.56291  0.40000000000000E+11
     0.20523       1.57080  0.40000000000000E+11
     0.21312       0.00000  0.40000000000000E+11
     0.21312       0.00789  0.40000000000000E+11
     0.21312       0.01579  0.40000000000000E+11
     0.21312       0.02368  0.40000000000000E+11
     0.21312       0.03157  0.40000000000000E+11
     0.21312       0.03947  0.40000000000000E+11
     0.21312       0.04736  0.40000000000000E+11
     0.21312       0.05525  0.40000000000000E+11
     0.21312       0.06315  0.40000000000000E+11
     0.21312       0.07104  0.40000000000000E+11
     0.21312       0.07893  0.40000000000000E+11
     0.21312       0.08683  0.40000000000000E+11
     0.21312       0.09472  0.40000000000000E+11
     0.21312       0.10262  0.40000000000000E+11
     0.21312       0.11051  0.40000000000000E+11
     0.21312       0.11840  0.40000000000000E+11
     0.21312       0.12630  0.40000000000000E+11
     0.21312       0.13419  0.40000000000000E+11
     0.21312       0.14208  0.40000000000000E+11
     0.21312       0.14998  0.40000000000000E+11
     0.21312       0.15787  0.40000000000000E+11
     0.21312       0.16576  0.40000000000000E+11
     0.21312       0.17366  0.40000000000000E+11
     0.21312       0.18155  0.40000000000000E+11
     0.21312       0.18944  0.40000000000000E+11
     0.21312       0.19734  0.40000000000000E+11
     0.21312       0.20523  0.40000000000000E+11
     0.21312       0.21312  0.40000000000000E+11
     0.21312       0.22102  0.40000000000000E+11
     0.21312       0.22891  0.40000000000000E+11
     0.21312       0.23680  0.40000000000000E+11
     0.21312       0.24470  0.32496988027102E+02
     0.21312       0.25259  0.27263136187713E+02
     0.21312       0.26048  0.22891558702262E+02
     0.21312       0.26838  0.19299490075621E+02
     0.21312       0.27627  0.16380043030554E+02
     0.21312       0.28416  0.14025204461087E+02
     0.21312       0.29206  0.12135980385576E+02
     0.21312       0.29995  0.10626108643555E+02
     0.21312       0.30785  0.94226217233611E+01
     0.21312       0.31574  0.84649547309345E+01
     0.21312       0.32363  0.77034721270474E+01
     0.21312       0.33153  0.70978550962603E+01
     0.21312       0.33942  0.66155625913362E+01
     0.21312       0.34731  0.62304580083564E+01
     0.21312       0.35521  0.59216303204754E+01
     0.21312       0.36310  0.56724067733156E+01
     0.21312       0.37099  0.54695395198946E+01
     0.21312       0.37889  0.53025429545281E+01
     0.21312       0.38678  0.51631576485702E+01
     0.21312       0.39467  0.50449183097254E+01
     0.21312       0.40257  0.49428057801013E+01
     0.21312       0.41046  0.48529660545152E+01
     0.21312       0.41835  0.47724822650442E+01
     0.21312       0.42625  0.46991883413386E+01
     0.21312       0.43414  0.46315155141905E+01
     0.21312       0.44203  0.45683649305530E+01
     0.21312       0.44993  0.45090013731083E+01
     0.21312       0.45782  0.44529644322535E+01
     0.21312       0.46571  0.43999944882120E+01
     0.21312       0.47361  0.43499715667159E+01
     0.21312       0.48150  0.43028655852761E+01
     0.21312       0.48939  0.42586967661414E+01
     0.21312       0.49729  0.42175051145044E+01
     0.21312       0.50518  0.41793278993510E+01
     0.21312       0.51308  0.41441840738826E+01
     0.21312       0.52097  0.41120645661320E+01
     0.21312       0.52886  0.40829273802741E+01
     0.21312       0.53676  0.40566964867238E+01
     0.21312       0.54465  0.40332635472731E+01
     0.21312       0.55254  0.40124916168400E+01
     0.21312       0.56044  0.39942200786522E+01
     0.21312       0.56833  0.39782701960021E+01
     0.21312       0.57622  0.39644507922324E+01
     0.21312       0.58412  0.39525636937463E+01
     0.21312       0.59201  0.39424086827541E+01
     0.21312       0.59990  0.39337878034325E+01
     0.21312       0.60780  0.39265089453303E+01
     0.21312       0.61569  0.39203886909913E+01
     0.21312       0.62358  0.39152544618906E+01
     0.21312       0.63148  0.39109460297203E+01
     0.21312       0.63937  0.39073164811145E+01
     0.21312       0.64726  0.39042327355339E+01
     0.21312       0.65516  0.39015757206280E+01
     0.21312       0.66305  0.38992403092039E+01
     0.21312       0.67094  0.38971351188972E+01
     0.21312       0.67884  0.38951822714320E+01
     0.21312       0.68673  0.38933172043922E+01
     0.21312       0.69463  0.38914886258585E+01
     0.21312       0.70252  0.38896587021117E+01
     0.21312       0.71041  0.38878035717413E+01
     0.21312       0.71831  0.38859142867612E+01
     0.21312       0.72620  0.38839982935667E+01
     0.21312       0.73409  0.38820815846503E+01
     0.21312       0.74199  0.38802116768650E+01
     0.21312       0.74988  0.38784616047724E+01
     0.21312       0.75777  0.38769351593140E+01
     0.21312       0.76567  0.38757736538643E+01
     0.21312       0.77356  0.38751645627284E+01
     0.21312       0.78145  0.38753524521149E+01
     0.21312       0.78935  0.38766527108385E+01
     0.21312       0.79724  0.38794686867440E+01
     0.21312       0.80513  0.38843129428022E+01
     0.21312       0.81303  0.38918334590945E+01
     0.21312       0.82092  0.39028457147768E+01
     0.21312       0.82881  0.39183716731677E+01
     0.21312       0.83671  0.39396867408392E+01
     0.21312       0.84460  0.39683757442423E+01
     0.21312       0.85249  0.40063988160283E+01
     0.21312       0.86039  0.40561677391247E+01
     0.21312       0.86828  0.41206326663859E+01
     0.21312       0.87617  0.42033780949337E+01
     0.21312       0.88407  0.43087253738298E+01
     0.21312       0.89196  0.44418366809013E+01
     0.21312       0.89986  0.46088121256928E+01
     0.21312       0.90775  0.48167672471871E+01
     0.21312       0.91564  0.50738725876456E+01
     0.21312       0.92354  0.53893303422508E+01
     0.21312       0.93143  0.57732557800748E+01
     0.21312       0.93932  0.62364242939425E+01
     0.21312       0.94722  0.67898405901769E+01
     0.21312       0.95511  0.74440879726302E+01
     0.21312       0.96300  0.82084276895752E+01
     0.21312       0.97090  0.90896469379077E+01
     0.21312       0.97879  0.10090705493018E+02
     0.21312       0.98668  0.11209308483311E+02
     0.21312       0.99458  0.12436632227542E+02
     0.21312       1.00247  0.13756532144197E+02
     0.21312       1.01036  0.15145625882287E+02
     0.21312       1.01826  0.16574608899606E+02
     0.21312       1.02615  0.18010956979651E+02
     0.21312       1.03404  0.40000000000000E+11
     0.21312       1.04194  0.40000000000000E+11
     0.21312       1.04983  0.40000000000000E+11
     0.21312       1.05772  0.40000000000000E+11
     0.21312       1.06562  0.40000000000000E+11
     0.21312       1.07351  0.40000000000000E+11
     0.21312       1.08141  0.40000000000000E+11
     0.21312       1.08930  0.40000000000000E+11
     0.21312       1.09719  0.40000000000000E+11
     0.21312       1.10509  0.40000000000000E+11
     0.21312       1.11298  0.40000000000000E+11
     0.21312       1.12087  0.40000000000000E+11
     0.21312       1.12877  0.31298871649148E+02
     0.21312       1.13666  0.32160640762531E+02
     0.21312       1.14455  0.33174614467815E+02
     0.21312       1.15245  0.34419436691559E+02
     0.21312       1.16034  0.35984661358255E+02
     0.21312       1.16823  0.37971597728291E+02
     0.21312       1.17613  0.40494925931766E+02
     0.21312       1.18402  0.43684224939200E+02
     0.21312       1.19191  0.47684170303084E+02
     0.21312       1.19981  0.52651721573291E+02
     0.21312       1.20770  0.58747854359419E+02
     0.21312       1.21559  0.66119824632065E+02
     0.21312       1.22349  0.40000000000000E+11
     0.21312       1.23138  0.40000000000000E+11
     0.21312       1.23927  0.40000000000000E+11
     0.21312       1.24717  0.40000000000000E+11
     0.21312       1.25506  0.40000000000000E+11
     0.21312       1.26295  0.40000000000000E+11
     0.21312       1.27085  0.40000000000000E+11
     0.21312       1.27874  0.40000000000000E+11
     0.21312       1.28664  0.40000000000000E+11
     0.21312       1.29453  0.40000000000000E+11
     0.21312       1.30242  0.40000000000000E+11
     0.21312       1.31032  0.40000000000000E+11
     0.21312       1.31821  0.40000000000000E+11
     0.21312       1.32610  0.40000000000000E+11
     0.21312       1.33400  0.40000000000000E+11
     0.21312       1.34189  0.40000000000000E+11
     0.21312       1.34978  0.40000000000000E+11
     0.21312       1.35768  0.40000000000000E+11
     0.21312       1.36557  0.40000000000000E+11
     0.21312       1.37346  0.40000000000000E+11
     0.21312       1.38136  0.40000000000000E+11
     0.21312       1.38925  0.40000000000000E+11
     0.21312       1.39714  0.40000000000000E+11
     0.21312       1.40504  0.40000000000000E+11
     0.21312       1.41293  0.40000000000000E+11
     0.21312       1.42082  0.40000000000000E+11
     0.21312       1.42872  0.40000000000000E+11
     0.21312       1.43661  0.40000000000000E+11
     0.21312       1.44450  0.40000000000000E+11
     0.21312       1.45240  0.40000000000000E+11
     0.21312       1.46029  0.40000000000000E+11
     0.21312       1.46818  0.40000000000000E+11
     0.21312       1.47608  0.40000000000000E+11
     0.21312       1.48397  0.40000000000000E+11
     0.21312       1.49187  0.17606388391640E+03
     0.21312       1.49976  0.16975409498524E+03
     0.21312       1.50765  0.16601922677876E+03
     0.21312       1.51555  0.16506871819081E+03
     0.21312       1.52344  0.16701622569057E+03
     0.21312       1.53133  0.17189305599688E+03
     0.21312       1.53923  0.17964138780721E+03
     0.21312       1.54712  0.19008645922247E+03
     0.21312       1.55501  0.40000000000000E+11
     0.21312       1.56291  0.40000000000000E+11
     0.21312       1.57080  0.40000000000000E+11
     0.22102       0.00000  0.40000000000000E+11
     0.22102       0.00789  0.40000000000000E+11
     0.22102       0.01579  0.40000000000000E+11
     0.22102       0.02368  0.40000000000000E+11
     0.22102       0.03157  0.40000000000000E+11
     0.22102       0.03947  0.40000000000000E+11
     0.22102       0.04736  0.40000000000000E+11
     0.22102       0.05525  0.40000000000000E+11
     0.22102       0.06315  0.40000000000000E+11
     0.22102       0.07104  0.40000000000000E+11
     0.22102       0.07893  0.40000000000000E+11
     0.22102       0.08683  0.40000000000000E+11
     0.22102       0.09472  0.40000000000000E+11
     0.22102       0.10262  0.40000000000000E+11
     0.22102       0.11051  0.40000000000000E+11
     0.22102       0.11840  0.40000000000000E+11
     0.22102       0.12630  0.40000000000000E+11
     0.22102       0.13419  0.40000000000000E+11
     0.22102       0.14208  0.40000000000000E+11
     0.22102       0.14998  0.40000000000000E+11
     0.22102       0.15787  0.40000000000000E+11
     0.22102       0.16576  0.40000000000000E+11
     0.22102       0.17366  0.40000000000000E+11
     0.22102       0.18155  0.40000000000000E+11
     0.22102       0.18944  0.40000000000000E+11
     0.22102       0.19734  0.40000000000000E+11
     0.22102       0.20523  0.40000000000000E+11
     0.22102       0.21312  0.40000000000000E+11
     0.22102       0.22102  0.40000000000000E+11
     0.22102       0.22891  0.40000000000000E+11
     0.22102       0.23680  0.32519158268531E+02
     0.22102       0.24470  0.27290960931272E+02
     0.22102       0.25259  0.22921600403688E+02
     0.22102       0.26048  0.19329435221325E+02
     0.22102       0.26838  0.16408381467457E+02
     0.22102       0.27627  0.14050991080560E+02
     0.22102       0.28416  0.12158659684347E+02
     0.22102       0.29206  0.10645387861598E+02
     0.22102       0.29995  0.94383812890540E+01
     0.22102       0.30785  0.84771869952484E+01
     0.22102       0.31574  0.77122411808471E+01
     0.22102       0.32363  0.71032719240308E+01
     0.22102       0.33153  0.66177709760630E+01
     0.22102       0.33942  0.62296275326430E+01
     0.22102       0.34731  0.59179535779672E+01
     0.22102       0.35521  0.56660985691496E+01
     0.22102       0.36310  0.54608364349586E+01
     0.22102       0.37099  0.52917021890914E+01
     0.22102       0.37889  0.51504545426765E+01
     0.22102       0.38678  0.50306423476626E+01
     0.22102       0.39467  0.49272552101371E+01
     0.22102       0.40257  0.48364414835846E+01
     0.22102       0.41046  0.47552797199966E+01
     0.22102       0.41835  0.46815923313239E+01
     0.22102       0.42625  0.46137925977340E+01
     0.22102       0.43414  0.45507582054678E+01
     0.22102       0.44203  0.44917261888898E+01
     0.22102       0.44993  0.44362054931500E+01
     0.22102       0.45782  0.43839043877729E+01
     0.22102       0.46571  0.43346706839249E+01
     0.22102       0.47361  0.42884431862772E+01
     0.22102       0.48150  0.42452130974759E+01
     0.22102       0.48939  0.42049942433948E+01
     0.22102       0.49729  0.41678010507834E+01
     0.22102       0.50518  0.41336332282733E+01
     0.22102       0.51308  0.41024661096119E+01
     0.22102       0.52097  0.40742456365462E+01
     0.22102       0.52886  0.40488870000544E+01
     0.22102       0.53676  0.40262760264207E+01
     0.22102       0.54465  0.40062724866396E+01
     0.22102       0.55254  0.39887146176440E+01
     0.22102       0.56044  0.39734242639408E+01
     0.22102       0.56833  0.39602121703589E+01
     0.22102       0.57622  0.39488830736524E+01
     0.22102       0.58412  0.39392403472690E+01
     0.22102       0.59201  0.39310900460677E+01
     0.22102       0.59990  0.39242442743987E+01
     0.22102       0.60780  0.39185238614628E+01
     0.22102       0.61569  0.39137603731455E+01
     0.22102       0.62358  0.39097975212810E+01
     0.22102       0.63148  0.39064920516633E+01
     0.22102       0.63937  0.39037142034041E+01
     0.22102       0.64726  0.39013478367282E+01
     0.22102       0.65516  0.38992903260476E+01
     0.22102       0.66305  0.38974523120731E+01
     0.22102       0.67094  0.38957574023297E+01
     0.22102       0.67884  0.38941419050760E+01
     0.22102       0.68673  0.38925546783637E+01
     0.22102       0.69463  0.38909571747135E+01
     0.22102       0.70252  0.38893237634070E+01
     0.22102       0.71041  0.38876424174128E+01
     0.22102       0.71831  0.38859158611633E+01
     0.22102       0.72620  0.38841632894899E+01
     0.22102       0.73409  0.38824227877806E+01
     0.22102       0.74199  0.38807546096293E+01
     0.22102       0.74988  0.38792455018210E+01
     0.22102       0.75777  0.38780143082882E+01
     0.22102       0.76567  0.38772191354926E+01
     0.22102       0.77356  0.38770664221565E+01
     0.22102       0.78145  0.38778223265030E+01
     0.22102       0.78935  0.38798269235756E+01
     0.22102       0.79724  0.38835117918376E+01
     0.22102       0.80513  0.38894216582010E+01
     0.22102       0.81303  0.38982408569082E+01
     0.22102       0.82092  0.39108254289221E+01
     0.22102       0.82881  0.39282417270226E+01
     0.22102       0.83671  0.39518123714176E+01
     0.22102       0.84460  0.39831702836018E+01
     0.22102       0.85249  0.40243212599025E+01
     0.22102       0.86039  0.40777150598432E+01
     0.22102       0.86828  0.41463241863381E+01
     0.22102       0.87617  0.42337283110429E+01
     0.22102       0.88407  0.43442005165723E+01
     0.22102       0.89196  0.44827890481134E+01
     0.22102       0.89986  0.46553849679725E+01
     0.22102       0.90775  0.48687619291781E+01
     0.22102       0.91564  0.51305693103706E+01
     0.22102       0.92354  0.54492545246667E+01
     0.22102       0.93143  0.58338851947591E+01
     0.22102       0.93932  0.62938384684674E+01
     0.22102       0.94722  0.68383252604973E+01
     0.22102       0.95511  0.74757248189974E+01
     0.22102       0.96300  0.82127236758872E+01
     0.22102       0.97090  0.90532867197858E+01
     0.22102       0.97879  0.99975391194419E+01
     0.22102       0.98668  0.11040703768085E+02
     0.22102       0.99458  0.12172308789061E+02
     0.22102       1.00247  0.13375930038766E+02
     0.22102       1.01036  0.14629728608208E+02
     0.22102       1.01826  0.15907943437694E+02
     0.22102       1.02615  0.17183282802178E+02
     0.22102       1.03404  0.18429854593790E+02
     0.22102       1.04194  0.40000000000000E+11
     0.22102       1.04983  0.40000000000000E+11
     0.22102       1.05772  0.40000000000000E+11
     0.22102       1.06562  0.40000000000000E+11
     0.22102       1.07351  0.40000000000000E+11
     0.22102       1.08141  0.40000000000000E+11
     0.22102       1.08930  0.40000000000000E+11
     0.22102       1.09719  0.40000000000000E+11
     0.22102       1.10509  0.26715144597120E+02
     0.22102       1.11298  0.27414426606921E+02
     0.22102       1.12087  0.28157607192249E+02
     0.22102       1.12877  0.28996205229854E+02
     0.22102       1.13666  0.29992235494875E+02
     0.22102       1.14455  0.31217943310714E+02
     0.22102       1.15245  0.32756126629621E+02
     0.22102       1.16034  0.34701221717510E+02
     0.22102       1.16823  0.37160892226541E+02
     0.22102       1.17613  0.40257446602306E+02
     0.22102       1.18402  0.44128012757835E+02
     0.22102       1.19191  0.48921907970262E+02
     0.22102       1.19981  0.54792812479685E+02
     0.22102       1.20770  0.61881727584402E+02
     0.22102       1.21559  0.40000000000000E+11
     0.22102       1.22349  0.40000000000000E+11
     0.22102       1.23138  0.40000000000000E+11
     0.22102       1.23927  0.40000000000000E+11
     0.22102       1.24717  0.40000000000000E+11
     0.22102       1.25506  0.40000000000000E+11
     0.22102       1.26295  0.40000000000000E+11
     0.22102       1.27085  0.40000000000000E+11
     0.22102       1.27874  0.40000000000000E+11
     0.22102       1.28664  0.40000000000000E+11
     0.22102       1.29453  0.40000000000000E+11
     0.22102       1.30242  0.40000000000000E+11
     0.22102       1.31032  0.40000000000000E+11
     0.22102       1.31821  0.40000000000000E+11
     0.22102       1.32610  0.40000000000000E+11
     0.22102       1.33400  0.40000000000000E+11
     0.22102       1.34189  0.40000000000000E+11
     0.22102       1.34978  0.40000000000000E+11
     0.22102       1.35768  0.40000000000000E+11
     0.22102       1.36557  0.40000000000000E+11
     0.22102       1.37346  0.40000000000000E+11
     0.22102       1.38136  0.40000000000000E+11
     0.22102       1.38925  0.40000000000000E+11
     0.22102       1.39714  0.40000000000000E+11
     0.22102       1.40504  0.40000000000000E+11
     0.22102       1.41293  0.40000000000000E+11
     0.22102       1.42082  0.40000000000000E+11
     0.22102       1.42872  0.40000000000000E+11
     0.22102       1.43661  0.40000000000000E+11
     0.22102       1.44450  0.40000000000000E+11
     0.22102       1.45240  0.40000000000000E+11
     0.22102       1.46029  0.40000000000000E+11
     0.22102       1.46818  0.40000000000000E+11
     0.22102       1.47608  0.40000000000000E+11
     0.22102       1.48397  0.17012332461140E+03
     0.22102       1.49187  0.16390231156966E+03
     0.22102       1.49976  0.16018626259561E+03
     0.22102       1.50765  0.15917485086405E+03
     0.22102       1.51555  0.16097427076194E+03
     0.22102       1.52344  0.16561111081574E+03
     0.22102       1.53133  0.17302626566105E+03
     0.22102       1.53923  0.18304800881231E+03
     0.22102       1.54712  0.40000000000000E+11
     0.22102       1.55501  0.40000000000000E+11
     0.22102       1.56291  0.40000000000000E+11
     0.22102       1.57080  0.40000000000000E+11
     0.22891       0.00000  0.40000000000000E+11
     0.22891       0.00789  0.40000000000000E+11
     0.22891       0.01579  0.40000000000000E+11
     0.22891       0.02368  0.40000000000000E+11
     0.22891       0.03157  0.40000000000000E+11
     0.22891       0.03947  0.40000000000000E+11
     0.22891       0.04736  0.40000000000000E+11
     0.22891       0.05525  0.40000000000000E+11
     0.22891       0.06315  0.40000000000000E+11
     0.22891       0.07104  0.40000000000000E+11
     0.22891       0.07893  0.40000000000000E+11
     0.22891       0.08683  0.40000000000000E+11
     0.22891       0.09472  0.40000000000000E+11
     0.22891       0.10262  0.40000000000000E+11
     0.22891       0.11051  0.40000000000000E+11
     0.22891       0.11840  0.40000000000000E+11
     0.22891       0.12630  0.40000000000000E+11
     0.22891       0.13419  0.40000000000000E+11
     0.22891       0.14208  0.40000000000000E+11
     0.22891       0.14998  0.40000000000000E+11
     0.22891       0.15787  0.40000000000000E+11
     0.22891       0.16576  0.40000000000000E+11
     0.22891       0.17366  0.40000000000000E+11
     0.22891       0.18155  0.40000000000000E+11
     0.22891       0.18944  0.40000000000000E+11
     0.22891       0.19734  0.40000000000000E+11
     0.22891       0.20523  0.40000000000000E+11
     0.22891       0.21312  0.40000000000000E+11
     0.22891       0.22102  0.40000000000000E+11
     0.22891       0.22891  0.32508161944612E+02
     0.22891       0.23680  0.27292689134593E+02
     0.22891       0.24470  0.22930998632184E+02
     0.22891       0.25259  0.19342977144404E+02
     0.22891       0.26048  0.16423633719150E+02
     0.22891       0.26838  0.14066298237363E+02
     0.22891       0.27627  0.12172915122976E+02
     0.22891       0.28416  0.10657868079935E+02
     0.22891       0.29206  0.94486276872431E+01
     0.22891       0.29995  0.84849231690642E+01
     0.22891       0.30785  0.77173166093638E+01
     0.22891       0.31574  0.71056249947774E+01
     0.22891       0.32363  0.66174058203664E+01
     0.22891       0.33153  0.62266003046202E+01
     0.22891       0.33942  0.59123647284101E+01
     0.22891       0.34731  0.56580884329836E+01
     0.22891       0.35521  0.54505821264237E+01
     0.22891       0.36310  0.52794144093937E+01
     0.22891       0.37099  0.51363734533035E+01
     0.22891       0.37889  0.50150321373369E+01
     0.22891       0.38678  0.49103973683838E+01
     0.22891       0.39467  0.48186270764968E+01
     0.22891       0.40257  0.47368011396784E+01
     0.22891       0.41046  0.46627350652726E+01
     0.22891       0.41835  0.45948275526343E+01
     0.22891       0.42625  0.45319350422293E+01
     0.22891       0.43414  0.44732680057482E+01
     0.22891       0.44203  0.44183050542447E+01
     0.22891       0.44993  0.43667219556924E+01
     0.22891       0.45782  0.43183333914707E+01
     0.22891       0.46571  0.42730457849823E+01
     0.22891       0.47361  0.42308198529415E+01
     0.22891       0.48150  0.41916417105721E+01
     0.22891       0.48939  0.41555014529676E+01
     0.22891       0.49729  0.41223781766641E+01
     0.22891       0.50518  0.40922304297641E+01
     0.22891       0.51308  0.40649911076886E+01
     0.22891       0.52097  0.40405658575254E+01
     0.22891       0.52886  0.40188341217713E+01
     0.22891       0.53676  0.39996520408933E+01
     0.22891       0.54465  0.39828565385718E+01
     0.22891       0.55254  0.39682700268685E+01
     0.22891       0.56044  0.39557052836498E+01
     0.22891       0.56833  0.39449701649847E+01
     0.22891       0.57622  0.39358719158497E+01
     0.22891       0.58412  0.39282209300102E+01
     0.22891       0.59201  0.39218338826398E+01
     0.22891       0.59990  0.39165362168166E+01
     0.22891       0.60780  0.39121640082745E+01
     0.22891       0.61569  0.39085652632223E+01
     0.22891       0.62358  0.39056007236682E+01
     0.22891       0.63148  0.39031442656305E+01
     0.22891       0.63937  0.39010829800105E+01
     0.22891       0.64726  0.38993170257211E+01
     0.22891       0.65516  0.38977593416136E+01
     0.22891       0.66305  0.38963352993318E+01
     0.22891       0.67094  0.38949823746365E+01
     0.22891       0.67884  0.38936499110034E+01
     0.22891       0.68673  0.38922990472015E+01
     0.22891       0.69463  0.38909028808110E+01
     0.22891       0.70252  0.38894469428300E+01
     0.22891       0.71041  0.38879300652181E+01
     0.22891       0.71831  0.38863657340098E+01
     0.22891       0.72620  0.38847840360797E+01
     0.22891       0.73409  0.38832343284228E+01
     0.22891       0.74199  0.38817887855418E+01
     0.22891       0.74988  0.38805470139518E+01
     0.22891       0.75777  0.38796419634600E+01
     0.22891       0.76567  0.38792474132336E+01
     0.22891       0.77356  0.38795873667868E+01
     0.22891       0.78145  0.38809477533507E+01
     0.22891       0.78935  0.38836909020694E+01
     0.22891       0.79724  0.38882733269268E+01
     0.22891       0.80513  0.38952674287339E+01
     0.22891       0.81303  0.39053877769451E+01
     0.22891       0.82092  0.39195226647680E+01
     0.22891       0.82881  0.39387716156727E+01
     0.22891       0.83671  0.39644894289893E+01
     0.22891       0.84460  0.39983371467500E+01
     0.22891       0.85249  0.40423399497647E+01
     0.22891       0.86039  0.40989513792912E+01
     0.22891       0.86828  0.41711223471078E+01
     0.22891       0.87617  0.42623720441260E+01
     0.22891       0.88407  0.43768559845526E+01
     0.22891       0.89196  0.45194239420103E+01
     0.22891       0.89986  0.46956574060678E+01
     0.22891       0.90775  0.49118724737913E+01
     0.22891       0.91564  0.51750700345473E+01
     0.22891       0.92354  0.54928112428752E+01
     0.22891       0.93143  0.58729935638749E+01
     0.22891       0.93932  0.63235026310627E+01
     0.22891       0.94722  0.68517199052862E+01
     0.22891       0.95511  0.74638782879650E+01
     0.22891       0.96300  0.81642800668086E+01
     0.22891       0.97090  0.89544254812459E+01
     0.22891       0.97879  0.98321446330492E+01
     0.22891       0.98668  0.10790874158210E+02
     0.22891       0.99458  0.11819259465145E+02
     0.22891       1.00247  0.12901272392777E+02
     0.22891       1.01036  0.14016988725489E+02
     0.22891       1.01826  0.15144054213930E+02
     0.22891       1.02615  0.16259691047918E+02
     0.22891       1.03404  0.17342908753461E+02
     0.22891       1.04194  0.18376470856054E+02
     0.22891       1.04983  0.19348219217008E+02
     0.22891       1.05772  0.20251597973010E+02
     0.22891       1.06562  0.21085562662972E+02
     0.22891       1.07351  0.21854327692690E+02
     0.22891       1.08141  0.22567429000494E+02
     0.22891       1.08930  0.23240332373244E+02
     0.22891       1.09719  0.23895456643791E+02
     0.22891       1.10509  0.24563239096503E+02
     0.22891       1.11298  0.25282891731359E+02
     0.22891       1.12087  0.26102741732473E+02
     0.22891       1.12877  0.27080343659693E+02
     0.22891       1.13666  0.28282718142538E+02
     0.22891       1.14455  0.29787033443451E+02
     0.22891       1.15245  0.31681831183814E+02
     0.22891       1.16034  0.34068585558036E+02
     0.22891       1.16823  0.37063038175295E+02
     0.22891       1.17613  0.40795365469583E+02
     0.22891       1.18402  0.45407718329600E+02
     0.22891       1.19191  0.51046802097756E+02
     0.22891       1.19981  0.57847493674674E+02
     0.22891       1.20770  0.40000000000000E+11
     0.22891       1.21559  0.40000000000000E+11
     0.22891       1.22349  0.40000000000000E+11
     0.22891       1.23138  0.40000000000000E+11
     0.22891       1.23927  0.40000000000000E+11
     0.22891       1.24717  0.40000000000000E+11
     0.22891       1.25506  0.40000000000000E+11
     0.22891       1.26295  0.40000000000000E+11
     0.22891       1.27085  0.40000000000000E+11
     0.22891       1.27874  0.40000000000000E+11
     0.22891       1.28664  0.40000000000000E+11
     0.22891       1.29453  0.40000000000000E+11
     0.22891       1.30242  0.40000000000000E+11
     0.22891       1.31032  0.40000000000000E+11
     0.22891       1.31821  0.40000000000000E+11
     0.22891       1.32610  0.40000000000000E+11
     0.22891       1.33400  0.40000000000000E+11
     0.22891       1.34189  0.40000000000000E+11
     0.22891       1.34978  0.40000000000000E+11
     0.22891       1.35768  0.40000000000000E+11
     0.22891       1.36557  0.40000000000000E+11
     0.22891       1.37346  0.40000000000000E+11
     0.22891       1.38136  0.40000000000000E+11
     0.22891       1.38925  0.40000000000000E+11
     0.22891       1.39714  0.40000000000000E+11
     0.22891       1.40504  0.40000000000000E+11
     0.22891       1.41293  0.40000000000000E+11
     0.22891       1.42082  0.40000000000000E+11
     0.22891       1.42872  0.40000000000000E+11
     0.22891       1.43661  0.40000000000000E+11
     0.22891       1.44450  0.40000000000000E+11
     0.22891       1.45240  0.40000000000000E+11
     0.22891       1.46029  0.40000000000000E+11
     0.22891       1.46818  0.40000000000000E+11
     0.22891       1.47608  0.16406062766155E+03
     0.22891       1.48397  0.15793464949964E+03
     0.22891       1.49187  0.15423716992659E+03
     0.22891       1.49976  0.15315860925454E+03
     0.22891       1.50765  0.15479826633326E+03
     0.22891       1.51555  0.15917863379016E+03
     0.22891       1.52344  0.16623998518376E+03
     0.22891       1.53133  0.17581434247656E+03
     0.22891       1.53923  0.40000000000000E+11
     0.22891       1.54712  0.40000000000000E+11
     0.22891       1.55501  0.40000000000000E+11
     0.22891       1.56291  0.40000000000000E+11
     0.22891       1.57080  0.40000000000000E+11
     0.23680       0.00000  0.40000000000000E+11
     0.23680       0.00789  0.40000000000000E+11
     0.23680       0.01579  0.40000000000000E+11
     0.23680       0.02368  0.40000000000000E+11
     0.23680       0.03157  0.40000000000000E+11
     0.23680       0.03947  0.40000000000000E+11
     0.23680       0.04736  0.40000000000000E+11
     0.23680       0.05525  0.40000000000000E+11
     0.23680       0.06315  0.40000000000000E+11
     0.23680       0.07104  0.40000000000000E+11
     0.23680       0.07893  0.40000000000000E+11
     0.23680       0.08683  0.40000000000000E+11
     0.23680       0.09472  0.40000000000000E+11
     0.23680       0.10262  0.40000000000000E+11
     0.23680       0.11051  0.40000000000000E+11
     0.23680       0.11840  0.40000000000000E+11
     0.23680       0.12630  0.40000000000000E+11
     0.23680       0.13419  0.40000000000000E+11
     0.23680       0.14208  0.40000000000000E+11
     0.23680       0.14998  0.40000000000000E+11
     0.23680       0.15787  0.40000000000000E+11
     0.23680       0.16576  0.40000000000000E+11
     0.23680       0.17366  0.40000000000000E+11
     0.23680       0.18155  0.40000000000000E+11
     0.23680       0.18944  0.40000000000000E+11
     0.23680       0.19734  0.40000000000000E+11
     0.23680       0.20523  0.40000000000000E+11
     0.23680       0.21312  0.40000000000000E+11
     0.23680       0.22102  0.32464151473199E+02
     0.23680       0.22891  0.27268478518800E+02
     0.23680       0.23680  0.22919924032947E+02
     0.23680       0.24470  0.19340301991867E+02
     0.23680       0.25259  0.16426002708249E+02
     0.23680       0.26048  0.14071346901389E+02
     0.23680       0.26838  0.12178987292518E+02
     0.23680       0.27627  0.10663811303546E+02
     0.23680       0.28416  0.94536461315291E+01
     0.23680       0.29206  0.84884732235358E+01
     0.23680       0.29995  0.77190342078672E+01
     0.23680       0.30785  0.71052763072891E+01
     0.23680       0.31574  0.66148548607501E+01
     0.23680       0.32363  0.62217883892022E+01
     0.23680       0.33153  0.59052977837416E+01
     0.23680       0.33942  0.56488290156405E+01
     0.23680       0.34731  0.54392437651644E+01
     0.23680       0.35521  0.52661565526234E+01
     0.23680       0.36310  0.51213959136536E+01
     0.23680       0.37099  0.49985684610878E+01
     0.23680       0.37889  0.48927070029650E+01
     0.23680       0.38678  0.47999865481886E+01
     0.23680       0.39467  0.47174946777163E+01
     0.23680       0.40257  0.46430452204899E+01
     0.23680       0.41046  0.45750263717201E+01
     0.23680       0.41835  0.45122762937036E+01
     0.23680       0.42625  0.44539808360876E+01
     0.23680       0.43414  0.43995893078127E+01
     0.23680       0.44203  0.43487452430389E+01
     0.23680       0.44993  0.43012298550667E+01
     0.23680       0.45782  0.42569164016325E+01
     0.23680       0.46571  0.42157340342051E+01
     0.23680       0.47361  0.41776399177251E+01
     0.23680       0.48150  0.41425985286524E+01
     0.23680       0.48939  0.41105671061712E+01
     0.23680       0.49729  0.40814862743384E+01
     0.23680       0.50518  0.40552748936330E+01
     0.23680       0.51308  0.40318282520015E+01
     0.23680       0.52097  0.40110187739652E+01
     0.23680       0.52886  0.39926985117875E+01
     0.23680       0.53676  0.39767027814062E+01
     0.23680       0.54465  0.39628544121210E+01
     0.23680       0.55254  0.39509681866150E+01
     0.23680       0.56044  0.39408551510596E+01
     0.23680       0.56833  0.39323265692428E+01
     0.23680       0.57622  0.39251973767615E+01
     0.23680       0.58412  0.39192890597220E+01
     0.23680       0.59201  0.39144319367324E+01
     0.23680       0.59990  0.39104668639411E+01
     0.23680       0.60780  0.39072464118635E+01
     0.23680       0.61569  0.39046355815254E+01
     0.23680       0.62358  0.39025121380367E+01
     0.23680       0.63148  0.39007666440442E+01
     0.23680       0.63937  0.38993022754194E+01
     0.23680       0.64726  0.38980344986496E+01
     0.23680       0.65516  0.38968906850598E+01
     0.23680       0.66305  0.38958097323564E+01
     0.23680       0.67094  0.38947417599561E+01
     0.23680       0.67884  0.38936479418777E+01
     0.23680       0.68673  0.38925005402487E+01
     0.23680       0.69463  0.38912832042171E+01
     0.23680       0.70252  0.38899916037324E+01
     0.23680       0.71041  0.38886344757252E+01
     0.23680       0.71831  0.38872351721227E+01
     0.23680       0.72620  0.38858338153888E+01
     0.23680       0.73409  0.38844901883768E+01
     0.23680       0.74199  0.38832875117089E+01
     0.23680       0.74988  0.38823372941421E+01
     0.23680       0.75777  0.38817854797074E+01
     0.23680       0.76567  0.38818201598569E+01
     0.23680       0.77356  0.38826811689563E+01
     0.23680       0.78145  0.38846719359086E+01
     0.23680       0.78935  0.38881740210094E+01
     0.23680       0.79724  0.38936648209238E+01
     0.23680       0.80513  0.39017389689868E+01
     0.23680       0.81303  0.39131339821735E+01
     0.23680       0.82092  0.39287606944263E+01
     0.23680       0.82881  0.39497389463984E+01
     0.23680       0.83671  0.39774388436263E+01
     0.23680       0.84460  0.40135276083590E+01
     0.23680       0.85249  0.40600215832243E+01
     0.23680       0.86039  0.41193422349500E+01
     0.23680       0.86828  0.41943739819534E+01
     0.23680       0.87617  0.42885202570304E+01
     0.23680       0.88407  0.44057523529314E+01
     0.23680       0.89196  0.45506432564369E+01
     0.23680       0.89986  0.47283759001635E+01
     0.23680       0.90775  0.49447122231701E+01
     0.23680       0.91564  0.52059065056689E+01
     0.23680       0.92354  0.55185442928179E+01
     0.23680       0.93143  0.58892878813904E+01
     0.23680       0.93932  0.63245122523171E+01
     0.23680       0.94722  0.68298232619222E+01
     0.23680       0.95511  0.74094646567010E+01
     0.23680       0.96300  0.80656432462436E+01
     0.23680       0.97090  0.87978318886675E+01
     0.23680       0.97879  0.96021442866118E+01
     0.23680       0.98668  0.10470906069477E+02
     0.23680       0.99458  0.11392560723971E+02
     0.23680       1.00247  0.12352031640945E+02
     0.23680       1.01036  0.13331601282119E+02
     0.23680       1.01826  0.14312266256223E+02
     0.23680       1.02615  0.15275405371052E+02
     0.23680       1.03404  0.16204501186313E+02
     0.23680       1.04194  0.17086636221816E+02
     0.23680       1.04983  0.17913571654442E+02
     0.23680       1.05772  0.18682384922171E+02
     0.23680       1.06562  0.19395813607784E+02
     0.23680       1.07351  0.20062532409621E+02
     0.23680       1.08141  0.20697534519122E+02
     0.23680       1.08930  0.21322643418350E+02
     0.23680       1.09719  0.21967052141304E+02
     0.23680       1.10509  0.22667764862906E+02
     0.23680       1.11298  0.23469911010491E+02
     0.23680       1.12087  0.24427044579835E+02
     0.23680       1.12877  0.25601633892847E+02
     0.23680       1.13666  0.27065926062285E+02
     0.23680       1.14455  0.28903229077296E+02
     0.23680       1.15245  0.31209423349015E+02
     0.23680       1.16034  0.34094222194780E+02
     0.23680       1.16823  0.37681334820892E+02
     0.23680       1.17613  0.42106159049543E+02
     0.23680       1.18402  0.47508735433098E+02
     0.23680       1.19191  0.54017995655425E+02
     0.23680       1.19981  0.61719933936545E+02
     0.23680       1.20770  0.40000000000000E+11
     0.23680       1.21559  0.40000000000000E+11
     0.23680       1.22349  0.40000000000000E+11
     0.23680       1.23138  0.40000000000000E+11
     0.23680       1.23927  0.40000000000000E+11
     0.23680       1.24717  0.40000000000000E+11
     0.23680       1.25506  0.40000000000000E+11
     0.23680       1.26295  0.40000000000000E+11
     0.23680       1.27085  0.40000000000000E+11
     0.23680       1.27874  0.40000000000000E+11
     0.23680       1.28664  0.40000000000000E+11
     0.23680       1.29453  0.40000000000000E+11
     0.23680       1.30242  0.40000000000000E+11
     0.23680       1.31032  0.40000000000000E+11
     0.23680       1.31821  0.40000000000000E+11
     0.23680       1.32610  0.40000000000000E+11
     0.23680       1.33400  0.40000000000000E+11
     0.23680       1.34189  0.40000000000000E+11
     0.23680       1.34978  0.40000000000000E+11
     0.23680       1.35768  0.40000000000000E+11
     0.23680       1.36557  0.40000000000000E+11
     0.23680       1.37346  0.40000000000000E+11
     0.23680       1.38136  0.40000000000000E+11
     0.23680       1.38925  0.40000000000000E+11
     0.23680       1.39714  0.40000000000000E+11
     0.23680       1.40504  0.40000000000000E+11
     0.23680       1.41293  0.40000000000000E+11
     0.23680       1.42082  0.40000000000000E+11
     0.23680       1.42872  0.40000000000000E+11
     0.23680       1.43661  0.40000000000000E+11
     0.23680       1.44450  0.40000000000000E+11
     0.23680       1.45240  0.40000000000000E+11
     0.23680       1.46029  0.40000000000000E+11
     0.23680       1.46818  0.15790304658063E+03
     0.23680       1.47608  0.15187825754469E+03
     0.23680       1.48397  0.14819981901048E+03
     0.23680       1.49187  0.14704937013536E+03
     0.23680       1.49976  0.14851985699304E+03
     0.23680       1.50765  0.15263029299367E+03
     0.23680       1.51555  0.15932101186635E+03
     0.23680       1.52344  0.16842854934463E+03
     0.23680       1.53133  0.40000000000000E+11
     0.23680       1.53923  0.40000000000000E+11
     0.23680       1.54712  0.40000000000000E+11
     0.23680       1.55501  0.40000000000000E+11
     0.23680       1.56291  0.40000000000000E+11
     0.23680       1.57080  0.40000000000000E+11
     0.24470       0.00000  0.40000000000000E+11
     0.24470       0.00789  0.40000000000000E+11
     0.24470       0.01579  0.40000000000000E+11
     0.24470       0.02368  0.40000000000000E+11
     0.24470       0.03157  0.40000000000000E+11
     0.24470       0.03947  0.40000000000000E+11
     0.24470       0.04736  0.40000000000000E+11
     0.24470       0.05525  0.40000000000000E+11
     0.24470       0.06315  0.40000000000000E+11
     0.24470       0.07104  0.40000000000000E+11
     0.24470       0.07893  0.40000000000000E+11
     0.24470       0.08683  0.40000000000000E+11
     0.24470       0.09472  0.40000000000000E+11
     0.24470       0.10262  0.40000000000000E+11
     0.24470       0.11051  0.40000000000000E+11
     0.24470       0.11840  0.40000000000000E+11
     0.24470       0.12630  0.40000000000000E+11
     0.24470       0.13419  0.40000000000000E+11
     0.24470       0.14208  0.40000000000000E+11
     0.24470       0.14998  0.40000000000000E+11
     0.24470       0.15787  0.40000000000000E+11
     0.24470       0.16576  0.40000000000000E+11
     0.24470       0.17366  0.40000000000000E+11
     0.24470       0.18155  0.40000000000000E+11
     0.24470       0.18944  0.40000000000000E+11
     0.24470       0.19734  0.40000000000000E+11
     0.24470       0.20523  0.40000000000000E+11
     0.24470       0.21312  0.32387257664275E+02
     0.24470       0.22102  0.27218451610712E+02
     0.24470       0.22891  0.22888506629686E+02
     0.24470       0.23680  0.19321553752244E+02
     0.24470       0.24470  0.16415649444493E+02
     0.24470       0.25259  0.14066317145468E+02
     0.24470       0.26048  0.12177077221771E+02
     0.24470       0.26838  0.10663441464066E+02
     0.24470       0.27627  0.94536853821629E+01
     0.24470       0.28416  0.84881124681227E+01
     0.24470       0.29206  0.77176971333002E+01
     0.24470       0.29995  0.71025575302389E+01
     0.24470       0.30785  0.66104781267797E+01
     0.24470       0.31574  0.62155790807142E+01
     0.24470       0.32363  0.58971651981656E+01
     0.24470       0.33153  0.56387548305250E+01
     0.24470       0.33942  0.54272739178606E+01
     0.24470       0.34731  0.52523944879263E+01
     0.24470       0.35521  0.51059958139819E+01
     0.24470       0.36310  0.49817276654756E+01
     0.24470       0.37099  0.48746573249872E+01
     0.24470       0.37889  0.47809845992858E+01
     0.24470       0.38678  0.46978115784789E+01
     0.24470       0.39467  0.46229562369951E+01
     0.24470       0.40257  0.45548010577416E+01
     0.24470       0.41046  0.44921696729882E+01
     0.24470       0.41835  0.44342260482436E+01
     0.24470       0.42625  0.43803919945500E+01
     0.24470       0.43414  0.43302797941647E+01
     0.24470       0.44203  0.42836374865813E+01
     0.24470       0.44993  0.42403049160058E+01
     0.24470       0.45782  0.42001790235656E+01
     0.24470       0.46571  0.41631871166112E+01
     0.24470       0.47361  0.41292670020046E+01
     0.24470       0.48150  0.40983529651874E+01
     0.24470       0.48939  0.40703666408634E+01
     0.24470       0.49729  0.40452118756606E+01
     0.24470       0.50518  0.40227727419299E+01
     0.24470       0.51308  0.40029139317892E+01
     0.24470       0.52097  0.39854828431516E+01
     0.24470       0.52886  0.39703127624880E+01
     0.24470       0.53676  0.39572266480335E+01
     0.24470       0.54465  0.39460411168648E+01
     0.24470       0.55254  0.39365703347858E+01
     0.24470       0.56044  0.39286295952471E+01
     0.24470       0.56833  0.39220384497878E+01
     0.24470       0.57622  0.39166233161953E+01
     0.24470       0.58412  0.39122195414018E+01
     0.24470       0.59201  0.39086729345982E+01
     0.24470       0.59990  0.39058408134087E+01
     0.24470       0.60780  0.39035926238339E+01
     0.24470       0.61569  0.39018102048333E+01
     0.24470       0.62358  0.39003877726875E+01
     0.24470       0.63148  0.38992317003256E+01
     0.24470       0.63937  0.38982601641171E+01
     0.24470       0.64726  0.38974027264877E+01
     0.24470       0.65516  0.38965999181406E+01
     0.24470       0.66305  0.38958028795210E+01
     0.24470       0.67094  0.38949731180994E+01
     0.24470       0.67884  0.38940824365983E+01
     0.24470       0.68673  0.38931130879120E+01
     0.24470       0.69463  0.38920582155223E+01
     0.24470       0.70252  0.38909226440814E+01
     0.24470       0.71041  0.38897240938521E+01
     0.24470       0.71831  0.38884949052401E+01
     0.24470       0.72620  0.38872843760978E+01
     0.24470       0.73409  0.38861618352015E+01
     0.24470       0.74199  0.38852206006011E+01
     0.24470       0.74988  0.38845830016611E+01
     0.24470       0.75777  0.38844066784996E+01
     0.24470       0.76567  0.38848924118012E+01
     0.24470       0.77356  0.38862937786002E+01
     0.24470       0.78145  0.38889289735960E+01
     0.24470       0.78935  0.38931951774909E+01
     0.24470       0.79724  0.38995858882910E+01
     0.24470       0.80513  0.39087116502868E+01
     0.24470       0.81303  0.39213246065458E+01
     0.24470       0.82092  0.39383472473415E+01
     0.24470       0.82881  0.39609056060147E+01
     0.24470       0.83671  0.39903669349940E+01
     0.24470       0.84460  0.40283815396864E+01
     0.24470       0.85249  0.40769279102265E+01
     0.24470       0.86039  0.41383595180501E+01
     0.24470       0.86828  0.42154505820676E+01
     0.24470       0.87617  0.43114367124703E+01
     0.24470       0.88407  0.44300445887523E+01
     0.24470       0.89196  0.45755027539704E+01
     0.24470       0.89986  0.47525233308644E+01
     0.24470       0.90775  0.49662422483840E+01
     0.24470       0.91564  0.52221038682275E+01
     0.24470       0.92354  0.55256754303176E+01
     0.24470       0.93143  0.58823784786976E+01
     0.24470       0.93932  0.62971295951959E+01
     0.24470       0.94722  0.67738926067746E+01
     0.24470       0.95511  0.73151598404250E+01
     0.24470       0.96300  0.79214008769870E+01
     0.24470       0.97090  0.85905416573069E+01
     0.24470       0.97879  0.93175601122361E+01
     0.24470       0.98668  0.10094299175212E+02
     0.24470       0.99458  0.10909594637570E+02
     0.24470       1.00247  0.11749785502474E+02
     0.24470       1.01036  0.12599616109915E+02
     0.24470       1.01826  0.13443461598051E+02
     0.24470       1.02615  0.14266733796919E+02
     0.24470       1.03404  0.15057283551045E+02
     0.24470       1.04194  0.15806631070463E+02
     0.24470       1.04983  0.16510927858520E+02
     0.24470       1.05772  0.17171651185772E+02
     0.24470       1.06562  0.17796107149933E+02
     0.24470       1.07351  0.18397836253256E+02
     0.24470       1.08141  0.18996979724644E+02
     0.24470       1.08930  0.19620615975460E+02
     0.24470       1.09719  0.20303061506821E+02
     0.24470       1.10509  0.21086166820247E+02
     0.24470       1.11298  0.22019700857136E+02
     0.24470       1.12087  0.23161958402078E+02
     0.24470       1.12877  0.24580701395149E+02
     0.24470       1.13666  0.26354440451254E+02
     0.24470       1.14455  0.28573882165347E+02
     0.24470       1.15245  0.31343116443652E+02
     0.24470       1.16034  0.34779772962629E+02
     0.24470       1.16823  0.39012850992310E+02
     0.24470       1.17613  0.44176021093211E+02
     0.24470       1.18402  0.50392486825354E+02
     0.24470       1.19191  0.57744088492176E+02
     0.24470       1.19981  0.40000000000000E+11
     0.24470       1.20770  0.40000000000000E+11
     0.24470       1.21559  0.40000000000000E+11
     0.24470       1.22349  0.40000000000000E+11
     0.24470       1.23138  0.40000000000000E+11
     0.24470       1.23927  0.40000000000000E+11
     0.24470       1.24717  0.40000000000000E+11
     0.24470       1.25506  0.40000000000000E+11
     0.24470       1.26295  0.40000000000000E+11
     0.24470       1.27085  0.40000000000000E+11
     0.24470       1.27874  0.40000000000000E+11
     0.24470       1.28664  0.40000000000000E+11
     0.24470       1.29453  0.40000000000000E+11
     0.24470       1.30242  0.40000000000000E+11
     0.24470       1.31032  0.40000000000000E+11
     0.24470       1.31821  0.40000000000000E+11
     0.24470       1.32610  0.40000000000000E+11
     0.24470       1.33400  0.40000000000000E+11
     0.24470       1.34189  0.40000000000000E+11
     0.24470       1.34978  0.40000000000000E+11
     0.24470       1.35768  0.40000000000000E+11
     0.24470       1.36557  0.40000000000000E+11
     0.24470       1.37346  0.40000000000000E+11
     0.24470       1.38136  0.40000000000000E+11
     0.24470       1.38925  0.40000000000000E+11
     0.24470       1.39714  0.40000000000000E+11
     0.24470       1.40504  0.40000000000000E+11
     0.24470       1.41293  0.40000000000000E+11
     0.24470       1.42082  0.40000000000000E+11
     0.24470       1.42872  0.40000000000000E+11
     0.24470       1.43661  0.40000000000000E+11
     0.24470       1.44450  0.40000000000000E+11
     0.24470       1.45240  0.40000000000000E+11
     0.24470       1.46029  0.15167793077758E+03
     0.24470       1.46818  0.14576023979157E+03
     0.24470       1.47608  0.14210194534075E+03
     0.24470       1.48397  0.14087634233370E+03
     0.24470       1.49187  0.14217053818544E+03
     0.24470       1.49976  0.14600066402292E+03
     0.24470       1.50765  0.15230779197036E+03
     0.24470       1.51555  0.16093376354612E+03
     0.24470       1.52344  0.40000000000000E+11
     0.24470       1.53133  0.40000000000000E+11
     0.24470       1.53923  0.40000000000000E+11
     0.24470       1.54712  0.40000000000000E+11
     0.24470       1.55501  0.40000000000000E+11
     0.24470       1.56291  0.40000000000000E+11
     0.24470       1.57080  0.40000000000000E+11
     0.25259       0.00000  0.40000000000000E+11
     0.25259       0.00789  0.40000000000000E+11
     0.25259       0.01579  0.40000000000000E+11
     0.25259       0.02368  0.40000000000000E+11
     0.25259       0.03157  0.40000000000000E+11
     0.25259       0.03947  0.40000000000000E+11
     0.25259       0.04736  0.40000000000000E+11
     0.25259       0.05525  0.40000000000000E+11
     0.25259       0.06315  0.40000000000000E+11
     0.25259       0.07104  0.40000000000000E+11
     0.25259       0.07893  0.40000000000000E+11
     0.25259       0.08683  0.40000000000000E+11
     0.25259       0.09472  0.40000000000000E+11
     0.25259       0.10262  0.40000000000000E+11
     0.25259       0.11051  0.40000000000000E+11
     0.25259       0.11840  0.40000000000000E+11
     0.25259       0.12630  0.40000000000000E+11
     0.25259       0.13419  0.40000000000000E+11
     0.25259       0.14208  0.40000000000000E+11
     0.25259       0.14998  0.40000000000000E+11
     0.25259       0.15787  0.40000000000000E+11
     0.25259       0.16576  0.40000000000000E+11
     0.25259       0.17366  0.40000000000000E+11
     0.25259       0.18155  0.40000000000000E+11
     0.25259       0.18944  0.40000000000000E+11
     0.25259       0.19734  0.40000000000000E+11
     0.25259       0.20523  0.32277590067017E+02
     0.25259       0.21312  0.27142694744442E+02
     0.25259       0.22102  0.22836833691879E+02
     0.25259       0.22891  0.19286831108784E+02
     0.25259       0.23680  0.16392688934873E+02
     0.25259       0.24470  0.14051343154310E+02
     0.25259       0.25259  0.12167340510062E+02
     0.25259       0.26048  0.10656937693725E+02
     0.25259       0.26838  0.94489501784506E+01
     0.25259       0.27627  0.84840731660382E+01
     0.25259       0.28416  0.77135667411964E+01
     0.25259       0.29206  0.70977601184321E+01
     0.25259       0.29995  0.66045974177088E+01
     0.25259       0.30785  0.62083238453254E+01
     0.25259       0.31574  0.58883464045129E+01
     0.25259       0.32363  0.56282705301237E+01
     0.25259       0.33153  0.54150987211609E+01
     0.25259       0.33942  0.52385712488708E+01
     0.25259       0.34731  0.50906278477326E+01
     0.25259       0.35521  0.49649704635347E+01
     0.25259       0.36310  0.48567092903300E+01
     0.25259       0.37099  0.47620767777398E+01
     0.25259       0.37889  0.46781966937619E+01
     0.25259       0.38678  0.46028975393042E+01
     0.25259       0.39467  0.45345615766734E+01
     0.25259       0.40257  0.44720024436782E+01
     0.25259       0.41046  0.44143657814918E+01
     0.25259       0.41835  0.43610485169955E+01
     0.25259       0.42625  0.43116334216178E+01
     0.25259       0.43414  0.42658363361393E+01
     0.25259       0.44203  0.42234640278503E+01
     0.25259       0.44993  0.41843810616444E+01
     0.25259       0.45782  0.41484843525992E+01
     0.25259       0.46571  0.41156842576953E+01
     0.25259       0.47361  0.40858911898602E+01
     0.25259       0.48150  0.40590068252318E+01
     0.25259       0.48939  0.40349190451281E+01
     0.25259       0.49729  0.40134998217892E+01
     0.25259       0.50518  0.39946053295390E+01
     0.25259       0.51308  0.39780776434718E+01
     0.25259       0.52097  0.39637474753312E+01
     0.25259       0.52886  0.39514374878445E+01
     0.25259       0.53676  0.39409658203643E+01
     0.25259       0.54465  0.39321495461695E+01
     0.25259       0.55254  0.39248078617657E+01
     0.25259       0.56044  0.39187648785334E+01
     0.25259       0.56833  0.39138519457508E+01
     0.25259       0.57622  0.39099094809779E+01
     0.25259       0.58412  0.39067883195227E+01
     0.25259       0.59201  0.39043506202536E+01
     0.25259       0.59990  0.39024703818259E+01
     0.25259       0.60780  0.39010336330720E+01
     0.25259       0.61569  0.38999383654611E+01
     0.25259       0.62358  0.38990942757353E+01
     0.25259       0.63148  0.38984223843854E+01
     0.25259       0.63937  0.38978545917476E+01
     0.25259       0.64726  0.38973332291115E+01
     0.25259       0.65516  0.38968106580890E+01
     0.25259       0.66305  0.38962489682339E+01
     0.25259       0.67094  0.38956198209648E+01
     0.25259       0.67884  0.38949044876184E+01
     0.25259       0.68673  0.38940941312692E+01
     0.25259       0.69463  0.38931903860626E+01
     0.25259       0.70252  0.38922062945017E+01
     0.25259       0.71041  0.38911676726705E+01
     0.25259       0.71831  0.38901149860399E+01
     0.25259       0.72620  0.38891058345544E+01
     0.25259       0.73409  0.38882181653725E+01
     0.25259       0.74199  0.38875543550361E+01
     0.25259       0.74988  0.38872463299824E+01
     0.25259       0.75777  0.38874619247948E+01
     0.25259       0.76567  0.38884127106219E+01
     0.25259       0.77356  0.38903635602144E+01
     0.25259       0.78145  0.38936442483800E+01
     0.25259       0.78935  0.38986634131971E+01
     0.25259       0.79724  0.39059252177484E+01
     0.25259       0.80513  0.39160490453600E+01
     0.25259       0.81303  0.39297925205928E+01
     0.25259       0.82092  0.39480780562444E+01
     0.25259       0.82881  0.39720229607248E+01
     0.25259       0.83671  0.40029728717928E+01
     0.25259       0.84460  0.40425378774608E+01
     0.25259       0.85249  0.40926301042227E+01
     0.25259       0.86039  0.41555007572607E+01
     0.25259       0.86828  0.42337735538588E+01
     0.25259       0.87617  0.43304701850687E+01
     0.25259       0.88407  0.44490218935855E+01
     0.25259       0.89196  0.45932595527020E+01
     0.25259       0.89986  0.47673729540403E+01
     0.25259       0.90775  0.49758286785818E+01
     0.25259       0.91564  0.52232354261830E+01
     0.25259       0.92354  0.55141466912199E+01
     0.25259       0.93143  0.58527940315948E+01
     0.25259       0.93932  0.62427507624815E+01
     0.25259       0.94722  0.66865363917605E+01
     0.25259       0.95511  0.71851865806932E+01
     0.25259       0.96300  0.77378308169505E+01
     0.25259       0.97090  0.83413376338022E+01
     0.25259       0.97879  0.89901005103417E+01
     0.25259       0.98668  0.96760405169304E+01
     0.25259       0.99458  0.10388888437616E+02
     0.25259       1.00247  0.11116776504878E+02
     0.25259       1.01036  0.11847121090190E+02
     0.25259       1.01826  0.12567723673644E+02
     0.25259       1.02615  0.13267975234835E+02
     0.25259       1.03404  0.13940035506148E+02
     0.25259       1.04194  0.14579880358510E+02
     0.25259       1.04983  0.15188159252557E+02
     0.25259       1.05772  0.15770858576311E+02
     0.25259       1.06562  0.16339803729244E+02
     0.25259       1.07351  0.16913044800938E+02
     0.25259       1.08141  0.17515168123462E+02
     0.25259       1.08930  0.18177578303636E+02
     0.25259       1.09719  0.18938813838592E+02
     0.25259       1.10509  0.19844986327095E+02
     0.25259       1.11298  0.20950445229494E+02
     0.25259       1.12087  0.22318741436364E+02
     0.25259       1.12877  0.24023877169177E+02
     0.25259       1.13666  0.26151680410360E+02
     0.25259       1.14455  0.28800920617942E+02
     0.25259       1.15245  0.32083456879165E+02
     0.25259       1.16034  0.36122192592291E+02
     0.25259       1.16823  0.41044705932428E+02
     0.25259       1.17613  0.46968718287381E+02
     0.25259       1.18402  0.53972177156908E+02
     0.25259       1.19191  0.40000000000000E+11
     0.25259       1.19981  0.40000000000000E+11
     0.25259       1.20770  0.40000000000000E+11
     0.25259       1.21559  0.40000000000000E+11
     0.25259       1.22349  0.40000000000000E+11
     0.25259       1.23138  0.40000000000000E+11
     0.25259       1.23927  0.40000000000000E+11
     0.25259       1.24717  0.40000000000000E+11
     0.25259       1.25506  0.40000000000000E+11
     0.25259       1.26295  0.40000000000000E+11
     0.25259       1.27085  0.40000000000000E+11
     0.25259       1.27874  0.40000000000000E+11
     0.25259       1.28664  0.40000000000000E+11
     0.25259       1.29453  0.40000000000000E+11
     0.25259       1.30242  0.40000000000000E+11
     0.25259       1.31032  0.40000000000000E+11
     0.25259       1.31821  0.40000000000000E+11
     0.25259       1.32610  0.40000000000000E+11
     0.25259       1.33400  0.40000000000000E+11
     0.25259       1.34189  0.40000000000000E+11
     0.25259       1.34978  0.40000000000000E+11
     0.25259       1.35768  0.40000000000000E+11
     0.25259       1.36557  0.40000000000000E+11
     0.25259       1.37346  0.40000000000000E+11
     0.25259       1.38136  0.40000000000000E+11
     0.25259       1.38925  0.40000000000000E+11
     0.25259       1.39714  0.40000000000000E+11
     0.25259       1.40504  0.40000000000000E+11
     0.25259       1.41293  0.40000000000000E+11
     0.25259       1.42082  0.40000000000000E+11
     0.25259       1.42872  0.40000000000000E+11
     0.25259       1.43661  0.40000000000000E+11
     0.25259       1.44450  0.40000000000000E+11
     0.25259       1.45240  0.14541248836660E+03
     0.25259       1.46029  0.13960745967762E+03
     0.25259       1.46818  0.13597096790749E+03
     0.25259       1.47608  0.13466837364809E+03
     0.25259       1.48397  0.13578142918092E+03
     0.25259       1.49187  0.13932394976889E+03
     0.25259       1.49976  0.14523840272984E+03
     0.25259       1.50765  0.15337272963622E+03
     0.25259       1.51555  0.40000000000000E+11
     0.25259       1.52344  0.40000000000000E+11
     0.25259       1.53133  0.40000000000000E+11
     0.25259       1.53923  0.40000000000000E+11
     0.25259       1.54712  0.40000000000000E+11
     0.25259       1.55501  0.40000000000000E+11
     0.25259       1.56291  0.40000000000000E+11
     0.25259       1.57080  0.40000000000000E+11
     0.26048       0.00000  0.40000000000000E+11
     0.26048       0.00789  0.40000000000000E+11
     0.26048       0.01579  0.40000000000000E+11
     0.26048       0.02368  0.40000000000000E+11
     0.26048       0.03157  0.40000000000000E+11
     0.26048       0.03947  0.40000000000000E+11
     0.26048       0.04736  0.40000000000000E+11
     0.26048       0.05525  0.40000000000000E+11
     0.26048       0.06315  0.40000000000000E+11
     0.26048       0.07104  0.40000000000000E+11
     0.26048       0.07893  0.40000000000000E+11
     0.26048       0.08683  0.40000000000000E+11
     0.26048       0.09472  0.40000000000000E+11
     0.26048       0.10262  0.40000000000000E+11
     0.26048       0.11051  0.40000000000000E+11
     0.26048       0.11840  0.40000000000000E+11
     0.26048       0.12630  0.40000000000000E+11
     0.26048       0.13419  0.40000000000000E+11
     0.26048       0.14208  0.40000000000000E+11
     0.26048       0.14998  0.40000000000000E+11
     0.26048       0.15787  0.40000000000000E+11
     0.26048       0.16576  0.40000000000000E+11
     0.26048       0.17366  0.40000000000000E+11
     0.26048       0.18155  0.40000000000000E+11
     0.26048       0.18944  0.40000000000000E+11
     0.26048       0.19734  0.32135240196079E+02
     0.26048       0.20523  0.27041259632120E+02
     0.26048       0.21312  0.22764949957194E+02
     0.26048       0.22102  0.19236186491807E+02
     0.26048       0.22891  0.16357188172054E+02
     0.26048       0.23680  0.14026510211364E+02
     0.26048       0.24470  0.12149883348134E+02
     0.26048       0.25259  0.10644429401006E+02
     0.26048       0.26048  0.94395953846827E+01
     0.26048       0.26838  0.84765377691416E+01
     0.26048       0.27627  0.77068549392624E+01
     0.26048       0.28416  0.70911268326922E+01
     0.26048       0.29206  0.65974870594082E+01
     0.26048       0.29995  0.62003284116727E+01
     0.26048       0.30785  0.58791773608530E+01
     0.26048       0.31574  0.56177400531231E+01
     0.26048       0.32363  0.54031067897650E+01
     0.26048       0.33153  0.52250958707436E+01
     0.26048       0.33942  0.50757164450406E+01
     0.26048       0.34731  0.49487311215579E+01
     0.26048       0.35521  0.48393011794967E+01
     0.26048       0.36310  0.47436995688231E+01
     0.26048       0.37099  0.46590791741669E+01
     0.26048       0.37889  0.45832858936400E+01
     0.26048       0.38678  0.45147079193714E+01
     0.26048       0.39467  0.44521542011476E+01
     0.26048       0.40257  0.43947564420053E+01
     0.26048       0.41046  0.43418901288801E+01
     0.26048       0.41835  0.42931110550958E+01
     0.26048       0.42625  0.42481045580149E+01
     0.26048       0.43414  0.42066452913817E+01
     0.26048       0.44203  0.41685657991920E+01
     0.26048       0.44993  0.41337324817058E+01
     0.26048       0.45782  0.41020277719879E+01
     0.26048       0.46571  0.40733375001610E+01
     0.26048       0.47361  0.40475425366348E+01
     0.26048       0.48150  0.40245138946103E+01
     0.26048       0.48939  0.40041105505094E+01
     0.26048       0.49729  0.39861793175821E+01
     0.26048       0.50518  0.39705561871802E+01
     0.26048       0.51308  0.39570686347693E+01
     0.26048       0.52097  0.39455384721404E+01
     0.26048       0.52886  0.39357849106424E+01
     0.26048       0.53676  0.39276275794963E+01
     0.26048       0.54465  0.39208893155972E+01
     0.26048       0.55254  0.39153986046186E+01
     0.26048       0.56044  0.39109916065060E+01
     0.26048       0.56833  0.39075137412664E+01
     0.26048       0.57622  0.39048208436677E+01
     0.26048       0.58412  0.39027799190015E+01
     0.26048       0.59201  0.39012695476512E+01
     0.26048       0.59990  0.39001799952882E+01
     0.26048       0.60780  0.38994130895294E+01
     0.26048       0.61569  0.38988819241987E+01
     0.26048       0.62358  0.38985104501739E+01
     0.26048       0.63148  0.38982330082166E+01
     0.26048       0.63937  0.38979938550416E+01
     0.26048       0.64726  0.38977467298850E+01
     0.26048       0.65516  0.38974545054965E+01
     0.26048       0.66305  0.38970889652512E+01
     0.26048       0.67094  0.38966307472560E+01
     0.26048       0.67884  0.38960694971779E+01
     0.26048       0.68673  0.38954042742743E+01
     0.26048       0.69463  0.38946442599469E+01
     0.26048       0.70252  0.38938098252818E+01
     0.26048       0.71041  0.38929340236604E+01
     0.26048       0.71831  0.38920645868168E+01
     0.26048       0.72620  0.38912665178275E+01
     0.26048       0.73409  0.38906253925440E+01
     0.26048       0.74199  0.38902515018271E+01
     0.26048       0.74988  0.38902849903828E+01
     0.26048       0.75777  0.38909021733297E+01
     0.26048       0.76567  0.38923232376699E+01
     0.26048       0.77356  0.38948215605553E+01
     0.26048       0.78145  0.38987348964478E+01
     0.26048       0.78935  0.39044786962354E+01
     0.26048       0.79724  0.39125618161821E+01
     0.26048       0.80513  0.39236048437357E+01
     0.26048       0.81303  0.39383611977334E+01
     0.26048       0.82092  0.39577410356147E+01
     0.26048       0.82881  0.39828377987217E+01
     0.26048       0.83671  0.40149569233405E+01
     0.26048       0.84460  0.40556458114701E+01
     0.26048       0.85249  0.41067235625995E+01
     0.26048       0.86039  0.41703081918400E+01
     0.26048       0.86828  0.42488380894859E+01
     0.26048       0.87617  0.43450833273103E+01
     0.26048       0.88407  0.44621411466464E+01
     0.26048       0.89196  0.46034086991495E+01
     0.26048       0.89986  0.47725250736182E+01
     0.26048       0.90775  0.49732741704129E+01
     0.26048       0.91564  0.52094405477836E+01
     0.26048       0.92354  0.54846125427031E+01
     0.26048       0.93143  0.58019313838063E+01
     0.26048       0.93932  0.61637921765539E+01
     0.26048       0.94722  0.65715127038381E+01
     0.26048       0.95511  0.70249984127367E+01
     0.26048       0.96300  0.75224451799034E+01
     0.26048       0.97090  0.80601326579126E+01
     0.26048       0.97879  0.86323663383643E+01
     0.26048       0.98668  0.92316218074314E+01
     0.26048       0.99458  0.98489271650353E+01
     0.26048       1.00247  0.10474489566470E+02
     0.26048       1.01036  0.11098534306997E+02
     0.26048       1.01826  0.11712289205350E+02
     0.26048       1.02615  0.12309024299318E+02
     0.26048       1.03404  0.12885054968174E+02
     0.26048       1.04194  0.13440635963731E+02
     0.26048       1.04983  0.13980706609267E+02
     0.26048       1.05772  0.14515481782035E+02
     0.26048       1.06562  0.15060910473839E+02
     0.26048       1.07351  0.15639042664382E+02
     0.26048       1.08141  0.16278360857938E+02
     0.26048       1.08930  0.17014148910035E+02
     0.26048       1.09719  0.17888984292693E+02
     0.26048       1.10509  0.18953438977169E+02
     0.26048       1.11298  0.20267043293888E+02
     0.26048       1.12087  0.21899492969233E+02
     0.26048       1.12877  0.23931950972329E+02
     0.26048       1.13666  0.26458096644872E+02
     0.26048       1.14455  0.29584266830887E+02
     0.26048       1.15245  0.33427528622968E+02
     0.26048       1.16034  0.38109628431917E+02
     0.26048       1.16823  0.43743072584376E+02
     0.26048       1.17613  0.50402253098880E+02
     0.26048       1.18402  0.40000000000000E+11
     0.26048       1.19191  0.40000000000000E+11
     0.26048       1.19981  0.40000000000000E+11
     0.26048       1.20770  0.40000000000000E+11
     0.26048       1.21559  0.40000000000000E+11
     0.26048       1.22349  0.40000000000000E+11
     0.26048       1.23138  0.40000000000000E+11
     0.26048       1.23927  0.40000000000000E+11
     0.26048       1.24717  0.40000000000000E+11
     0.26048       1.25506  0.40000000000000E+11
     0.26048       1.26295  0.40000000000000E+11
     0.26048       1.27085  0.40000000000000E+11
     0.26048       1.27874  0.40000000000000E+11
     0.26048       1.28664  0.40000000000000E+11
     0.26048       1.29453  0.40000000000000E+11
     0.26048       1.30242  0.40000000000000E+11
     0.26048       1.31032  0.40000000000000E+11
     0.26048       1.31821  0.40000000000000E+11
     0.26048       1.32610  0.40000000000000E+11
     0.26048       1.33400  0.40000000000000E+11
     0.26048       1.34189  0.40000000000000E+11
     0.26048       1.34978  0.40000000000000E+11
     0.26048       1.35768  0.40000000000000E+11
     0.26048       1.36557  0.40000000000000E+11
     0.26048       1.37346  0.40000000000000E+11
     0.26048       1.38136  0.40000000000000E+11
     0.26048       1.38925  0.40000000000000E+11
     0.26048       1.39714  0.40000000000000E+11
     0.26048       1.40504  0.40000000000000E+11
     0.26048       1.41293  0.40000000000000E+11
     0.26048       1.42082  0.40000000000000E+11
     0.26048       1.42872  0.40000000000000E+11
     0.26048       1.43661  0.40000000000000E+11
     0.26048       1.44450  0.13913354543398E+03
     0.26048       1.45240  0.13344633576907E+03
     0.26048       1.46029  0.12983379789212E+03
     0.26048       1.46818  0.12845374857536E+03
     0.26048       1.47608  0.12938303770988E+03
     0.26048       1.48397  0.13263369256455E+03
     0.26048       1.49187  0.13815019528415E+03
     0.26048       1.49976  0.14578736077901E+03
     0.26048       1.50765  0.40000000000000E+11
     0.26048       1.51555  0.40000000000000E+11
     0.26048       1.52344  0.40000000000000E+11
     0.26048       1.53133  0.40000000000000E+11
     0.26048       1.53923  0.40000000000000E+11
     0.26048       1.54712  0.40000000000000E+11
     0.26048       1.55501  0.40000000000000E+11
     0.26048       1.56291  0.40000000000000E+11
     0.26048       1.57080  0.40000000000000E+11
     0.26838       0.00000  0.40000000000000E+11
     0.26838       0.00789  0.40000000000000E+11
     0.26838       0.01579  0.40000000000000E+11
     0.26838       0.02368  0.40000000000000E+11
     0.26838       0.03157  0.40000000000000E+11
     0.26838       0.03947  0.40000000000000E+11
     0.26838       0.04736  0.40000000000000E+11
     0.26838       0.05525  0.40000000000000E+11
     0.26838       0.06315  0.40000000000000E+11
     0.26838       0.07104  0.40000000000000E+11
     0.26838       0.07893  0.40000000000000E+11
     0.26838       0.08683  0.40000000000000E+11
     0.26838       0.09472  0.40000000000000E+11
     0.26838       0.10262  0.40000000000000E+11
     0.26838       0.11051  0.40000000000000E+11
     0.26838       0.11840  0.40000000000000E+11
     0.26838       0.12630  0.40000000000000E+11
     0.26838       0.13419  0.40000000000000E+11
     0.26838       0.14208  0.40000000000000E+11
     0.26838       0.14998  0.40000000000000E+11
     0.26838       0.15787  0.40000000000000E+11
     0.26838       0.16576  0.40000000000000E+11
     0.26838       0.17366  0.40000000000000E+11
     0.26838       0.18155  0.40000000000000E+11
     0.26838       0.18944  0.31960287490005E+02
     0.26838       0.19734  0.26914167431860E+02
     0.26838       0.20523  0.22672860187340E+02
     0.26838       0.21312  0.19169627348542E+02
     0.26838       0.22102  0.16309166255492E+02
     0.26838       0.22891  0.13991853752513E+02
     0.26838       0.23680  0.12124760549789E+02
     0.26838       0.24470  0.10625993303756E+02
     0.26838       0.25259  0.94257220373819E+01
     0.26838       0.26048  0.84656339906807E+01
     0.26838       0.26838  0.76977183043960E+01
     0.26838       0.27627  0.70828449353392E+01
     0.26838       0.28416  0.65893662345003E+01
     0.26838       0.29206  0.61918443182709E+01
     0.26838       0.29995  0.58699414256335E+01
     0.26838       0.30785  0.56074769635694E+01
     0.26838       0.31574  0.53916391765376E+01
     0.26838       0.32363  0.52123331413869E+01
     0.26838       0.33153  0.50616454877025E+01
     0.26838       0.33942  0.49334073057693E+01
     0.26838       0.34731  0.48228387292185E+01
     0.26838       0.35521  0.47262609438340E+01
     0.26838       0.36310  0.46408635415931E+01
     0.26838       0.37099  0.45645170834068E+01
     0.26838       0.37889  0.44956224318892E+01
     0.26838       0.38678  0.44329898841452E+01
     0.26838       0.39467  0.43757423998936E+01
     0.26838       0.40257  0.43232383033205E+01
     0.26838       0.41046  0.42750097521211E+01
     0.26838       0.41835  0.42307140246549E+01
     0.26838       0.42625  0.41900952866170E+01
     0.26838       0.43414  0.41529549758319E+01
     0.26838       0.44203  0.41191293054615E+01
     0.26838       0.44993  0.40884726529538E+01
     0.26838       0.45782  0.40608457966100E+01
     0.26838       0.46571  0.40361081048298E+01
     0.26838       0.47361  0.40141128932296E+01
     0.26838       0.48150  0.39947052561632E+01
     0.26838       0.48939  0.39777217615837E+01
     0.26838       0.49729  0.39629914773893E+01
     0.26838       0.50518  0.39503378757875E+01
     0.26838       0.51308  0.39395812397383E+01
     0.26838       0.52097  0.39305412707504E+01
     0.26838       0.52886  0.39230396681424E+01
     0.26838       0.53676  0.39169025143302E+01
     0.26838       0.54465  0.39119623571821E+01
     0.26838       0.55254  0.39080599280333E+01
     0.26838       0.56044  0.39050454722912E+01
     0.26838       0.56833  0.39027796990001E+01
     0.26838       0.57622  0.39011343770085E+01
     0.26838       0.58412  0.38999926195967E+01
     0.26838       0.59201  0.38992489077715E+01
     0.26838       0.59990  0.38988089062001E+01
     0.26838       0.60780  0.38985891261512E+01
     0.26838       0.61569  0.38985164878984E+01
     0.26838       0.62358  0.38985278317977E+01
     0.26838       0.63148  0.38985694234113E+01
     0.26838       0.63937  0.38985964942633E+01
     0.26838       0.64726  0.38985728565529E+01
     0.26838       0.65516  0.38984706277618E+01
     0.26838       0.66305  0.38982700998894E+01
     0.26838       0.67094  0.38979597882064E+01
     0.26838       0.67884  0.38975366961294E+01
     0.26838       0.68673  0.38970068362283E+01
     0.26838       0.69463  0.38963860526147E+01
     0.26838       0.70252  0.38957011971687E+01
     0.26838       0.71041  0.38949917213482E+01
     0.26838       0.71831  0.38943117568000E+01
     0.26838       0.72620  0.38937327716834E+01
     0.26838       0.73409  0.38933469054895E+01
     0.26838       0.74199  0.38932711029124E+01
     0.26838       0.74988  0.38936521865562E+01
     0.26838       0.75777  0.38946730279566E+01
     0.26838       0.76567  0.38965599950523E+01
     0.26838       0.77356  0.38995918694650E+01
     0.26838       0.78145  0.39041104351368E+01
     0.26838       0.78935  0.39105329359460E+01
     0.26838       0.79724  0.39193665767095E+01
     0.26838       0.80513  0.39312251899479E+01
     0.26838       0.81303  0.39468480974665E+01
     0.26838       0.82092  0.39671210456484E+01
     0.26838       0.82881  0.39930988678181E+01
     0.26838       0.83671  0.40260292053690E+01
     0.26838       0.84460  0.40673761805441E+01
     0.26838       0.85249  0.41188423400964E+01
     0.26838       0.86039  0.41823864720981E+01
     0.26838       0.86828  0.42602340477615E+01
     0.26838       0.87617  0.43548760970828E+01
     0.26838       0.88407  0.44690513791402E+01
     0.26838       0.89196  0.46057059079862E+01
     0.26838       0.89986  0.47679234781373E+01
     0.26838       0.90775  0.49588211252926E+01
     0.26838       0.91564  0.51814048638704E+01
     0.26838       0.92354  0.54383840052428E+01
     0.26838       0.93143  0.57319472631297E+01
     0.26838       0.93932  0.60635108659385E+01
     0.26838       0.94722  0.64334577655028E+01
     0.26838       0.95511  0.68408968498208E+01
     0.26838       0.96300  0.72834801142375E+01
     0.26838       0.97090  0.77573215367936E+01
     0.26838       0.97879  0.82570610946428E+01
     0.26838       0.98668  0.87761085845542E+01
     0.26838       0.99458  0.93070839441666E+01
     0.26838       1.00247  0.98424455844011E+01
     0.26838       1.01036  0.10375270821572E+02
     0.26838       1.01826  0.10900129811217E+02
     0.26838       1.02615  0.11413983024573E+02
     0.26838       1.03404  0.11917035708472E+02
     0.26838       1.04194  0.12413499638660E+02
     0.26838       1.04983  0.12912237645391E+02
     0.26838       1.05772  0.13427293734122E+02
     0.26838       1.06562  0.13978337010143E+02
     0.26838       1.07351  0.14591069588964E+02
     0.26838       1.08141  0.15297666365559E+02
     0.26838       1.08930  0.16137324610453E+02
     0.26838       1.09719  0.17156996679124E+02
     0.26838       1.10509  0.18412349687845E+02
     0.26838       1.11298  0.19968930882109E+02
     0.26838       1.12087  0.21903404105174E+02
     0.26838       1.12877  0.24304541261161E+02
     0.26838       1.13666  0.27273361562510E+02
     0.26838       1.14455  0.30921321381973E+02
     0.26838       1.15245  0.35364580326401E+02
     0.26838       1.16034  0.40710710953235E+02
     0.26838       1.16823  0.47030946764517E+02
     0.26838       1.17613  0.40000000000000E+11
     0.26838       1.18402  0.40000000000000E+11
     0.26838       1.19191  0.40000000000000E+11
     0.26838       1.19981  0.40000000000000E+11
     0.26838       1.20770  0.40000000000000E+11
     0.26838       1.21559  0.40000000000000E+11
     0.26838       1.22349  0.40000000000000E+11
     0.26838       1.23138  0.40000000000000E+11
     0.26838       1.23927  0.40000000000000E+11
     0.26838       1.24717  0.40000000000000E+11
     0.26838       1.25506  0.40000000000000E+11
     0.26838       1.26295  0.40000000000000E+11
     0.26838       1.27085  0.40000000000000E+11
     0.26838       1.27874  0.40000000000000E+11
     0.26838       1.28664  0.40000000000000E+11
     0.26838       1.29453  0.40000000000000E+11
     0.26838       1.30242  0.40000000000000E+11
     0.26838       1.31032  0.40000000000000E+11
     0.26838       1.31821  0.40000000000000E+11
     0.26838       1.32610  0.40000000000000E+11
     0.26838       1.33400  0.40000000000000E+11
     0.26838       1.34189  0.40000000000000E+11
     0.26838       1.34978  0.40000000000000E+11
     0.26838       1.35768  0.40000000000000E+11
     0.26838       1.36557  0.40000000000000E+11
     0.26838       1.37346  0.40000000000000E+11
     0.26838       1.38136  0.40000000000000E+11
     0.26838       1.38925  0.40000000000000E+11
     0.26838       1.39714  0.40000000000000E+11
     0.26838       1.40504  0.40000000000000E+11
     0.26838       1.41293  0.40000000000000E+11
     0.26838       1.42082  0.40000000000000E+11
     0.26838       1.42872  0.40000000000000E+11
     0.26838       1.43661  0.13286730703222E+03
     0.26838       1.44450  0.12730263270683E+03
     0.26838       1.45240  0.12371663983897E+03
     0.26838       1.46029  0.12225997833095E+03
     0.26838       1.46818  0.12300501817638E+03
     0.26838       1.47608  0.12596248199095E+03
     0.26838       1.48397  0.13107943579996E+03
     0.26838       1.49187  0.13821829802440E+03
     0.26838       1.49976  0.40000000000000E+11
     0.26838       1.50765  0.40000000000000E+11
     0.26838       1.51555  0.40000000000000E+11
     0.26838       1.52344  0.40000000000000E+11
     0.26838       1.53133  0.40000000000000E+11
     0.26838       1.53923  0.40000000000000E+11
     0.26838       1.54712  0.40000000000000E+11
     0.26838       1.55501  0.40000000000000E+11
     0.26838       1.56291  0.40000000000000E+11
     0.26838       1.57080  0.40000000000000E+11
     0.27627       0.00000  0.40000000000000E+11
     0.27627       0.00789  0.40000000000000E+11
     0.27627       0.01579  0.40000000000000E+11
     0.27627       0.02368  0.40000000000000E+11
     0.27627       0.03157  0.40000000000000E+11
     0.27627       0.03947  0.40000000000000E+11
     0.27627       0.04736  0.40000000000000E+11
     0.27627       0.05525  0.40000000000000E+11
     0.27627       0.06315  0.40000000000000E+11
     0.27627       0.07104  0.40000000000000E+11
     0.27627       0.07893  0.40000000000000E+11
     0.27627       0.08683  0.40000000000000E+11
     0.27627       0.09472  0.40000000000000E+11
     0.27627       0.10262  0.40000000000000E+11
     0.27627       0.11051  0.40000000000000E+11
     0.27627       0.11840  0.40000000000000E+11
     0.27627       0.12630  0.40000000000000E+11
     0.27627       0.13419  0.40000000000000E+11
     0.27627       0.14208  0.40000000000000E+11
     0.27627       0.14998  0.40000000000000E+11
     0.27627       0.15787  0.40000000000000E+11
     0.27627       0.16576  0.40000000000000E+11
     0.27627       0.17366  0.40000000000000E+11
     0.27627       0.18155  0.31752807756664E+02
     0.27627       0.18944  0.26761415158965E+02
     0.27627       0.19734  0.22560533960614E+02
     0.27627       0.20523  0.19087119576921E+02
     0.27627       0.21312  0.16248596629308E+02
     0.27627       0.22102  0.13947360506158E+02
     0.27627       0.22891  0.12091975648612E+02
     0.27627       0.23680  0.10601652508477E+02
     0.27627       0.24470  0.94073754165728E+01
     0.27627       0.25259  0.84514318716937E+01
     0.27627       0.26048  0.76862541505249E+01
     0.27627       0.26838  0.70730412777457E+01
     0.27627       0.27627  0.65803931277180E+01
     0.27627       0.28416  0.61830621805328E+01
     0.27627       0.29206  0.58608618392127E+01
     0.27627       0.29995  0.55977362685462E+01
     0.27627       0.30785  0.53809806729583E+01
     0.27627       0.31574  0.52005945491955E+01
     0.27627       0.32363  0.50487490786127E+01
     0.27627       0.33153  0.49193508463833E+01
     0.27627       0.33942  0.48076860541306E+01
     0.27627       0.34731  0.47101315842670E+01
     0.27627       0.35521  0.46239213368962E+01
     0.27627       0.36310  0.45469580741855E+01
     0.27627       0.37099  0.44776625636793E+01
     0.27627       0.37889  0.44148531452925E+01
     0.27627       0.38678  0.43576499970416E+01
     0.27627       0.39467  0.43053993726929E+01
     0.27627       0.40257  0.42576139484144E+01
     0.27627       0.41046  0.42139261539275E+01
     0.27627       0.41835  0.41740519816067E+01
     0.27627       0.42625  0.41377632704533E+01
     0.27627       0.43414  0.41048668604521E+01
     0.27627       0.44203  0.40751893201217E+01
     0.27627       0.44993  0.40485661825397E+01
     0.27627       0.45782  0.40248348001887E+01
     0.27627       0.46571  0.40038300629971E+01
     0.27627       0.47361  0.39853823308310E+01
     0.27627       0.48150  0.39693170219611E+01
     0.27627       0.48939  0.39554553797865E+01
     0.27627       0.49729  0.39436160153138E+01
     0.27627       0.50518  0.39336168941788E+01
     0.27627       0.51308  0.39252775043082E+01
     0.27627       0.52097  0.39184210027594E+01
     0.27627       0.52886  0.39128761966574E+01
     0.27627       0.53676  0.39084792624299E+01
     0.27627       0.54465  0.39050751490589E+01
     0.27627       0.55254  0.39025186446263E+01
     0.27627       0.56044  0.39006751112815E+01
     0.27627       0.56833  0.38994209125591E+01
     0.27627       0.57622  0.38986435695729E+01
     0.27627       0.58412  0.38982416900981E+01
     0.27627       0.59201  0.38981247179574E+01
     0.27627       0.59990  0.38982125505262E+01
     0.27627       0.60780  0.38984350704964E+01
     0.27627       0.61569  0.38987316351093E+01
     0.27627       0.62358  0.38990505625815E+01
     0.27627       0.63148  0.38993486519289E+01
     0.27627       0.63937  0.38995907692824E+01
     0.27627       0.64726  0.38997495313995E+01
     0.27627       0.65516  0.38998051156309E+01
     0.27627       0.66305  0.38997452252896E+01
     0.27627       0.67094  0.38995652403190E+01
     0.27627       0.67884  0.38992685854639E+01
     0.27627       0.68673  0.38988673519162E+01
     0.27627       0.69463  0.38983832137177E+01
     0.27627       0.70252  0.38978486871267E+01
     0.27627       0.71041  0.38973087897478E+01
     0.27627       0.71831  0.38968231665034E+01
     0.27627       0.72620  0.38964687614247E+01
     0.27627       0.73409  0.38963431275809E+01
     0.27627       0.74199  0.38965684818264E+01
     0.27627       0.74988  0.38972966257656E+01
     0.27627       0.75777  0.38987148682255E+01
     0.27627       0.76567  0.39010530958116E+01
     0.27627       0.77356  0.39045921441733E+01
     0.27627       0.78145  0.39096736195952E+01
     0.27627       0.78935  0.39167113032569E+01
     0.27627       0.79724  0.39262042318840E+01
     0.27627       0.80513  0.39387514794813E+01
     0.27627       0.81303  0.39550685539791E+01
     0.27627       0.82092  0.39760051564467E+01
     0.27627       0.82881  0.40025638139127E+01
     0.27627       0.83671  0.40359185744777E+01
     0.27627       0.84460  0.40774325323246E+01
     0.27627       0.85249  0.41286724239865E+01
     0.27627       0.86039  0.41914179121658E+01
     0.27627       0.86828  0.42676624774865E+01
     0.27627       0.87617  0.43596021324225E+01
     0.27627       0.88407  0.44696075611548E+01
     0.27627       0.89196  0.46001749371568E+01
     0.27627       0.89986  0.47538508032059E+01
     0.27627       0.90775  0.49331273006032E+01
     0.27627       0.91564  0.51403060207675E+01
     0.27627       0.92354  0.53773321101760E+01
     0.27627       0.93143  0.56456051494523E+01
     0.27627       0.93932  0.59457796473775E+01
     0.27627       0.94722  0.62775752237940E+01
     0.27627       0.95511  0.66396236497686E+01
     0.27627       0.96300  0.70293852733907E+01
     0.27627       0.97090  0.74431690416937E+01
     0.27627       0.97879  0.78762865047067E+01
     0.27627       0.98668  0.83233598380590E+01
     0.27627       0.99458  0.87787875726991E+01
     0.27627       1.00247  0.92373518725597E+01
     0.27627       1.01036  0.96949320657408E+01
     0.27627       1.01826  0.10149275543816E+02
     0.27627       1.02615  0.10600772921829E+02
     0.27627       1.03404  0.11053190907005E+02
     0.27627       1.04194  0.11514332253333E+02
     0.27627       1.04983  0.11996614115241E+02
     0.27627       1.05772  0.12517580185016E+02
     0.27627       1.06562  0.13100384790931E+02
     0.27627       1.07351  0.13774305474561E+02
     0.27627       1.08141  0.14575350474470E+02
     0.27627       1.08930  0.15547023328134E+02
     0.27627       1.09719  0.16741280915630E+02
     0.27627       1.10509  0.18219664305190E+02
     0.27627       1.11298  0.20054480896944E+02
     0.27627       1.12087  0.22329749892345E+02
     0.27627       1.12877  0.25141348147859E+02
     0.27627       1.13666  0.28595321396877E+02
     0.27627       1.14455  0.32802473326210E+02
     0.27627       1.15245  0.37865731359674E+02
     0.27627       1.16034  0.43853609003577E+02
     0.27627       1.16823  0.40000000000000E+11
     0.27627       1.17613  0.40000000000000E+11
     0.27627       1.18402  0.40000000000000E+11
     0.27627       1.19191  0.40000000000000E+11
     0.27627       1.19981  0.40000000000000E+11
     0.27627       1.20770  0.40000000000000E+11
     0.27627       1.21559  0.40000000000000E+11
     0.27627       1.22349  0.40000000000000E+11
     0.27627       1.23138  0.40000000000000E+11
     0.27627       1.23927  0.40000000000000E+11
     0.27627       1.24717  0.40000000000000E+11
     0.27627       1.25506  0.40000000000000E+11
     0.27627       1.26295  0.40000000000000E+11
     0.27627       1.27085  0.40000000000000E+11
     0.27627       1.27874  0.40000000000000E+11
     0.27627       1.28664  0.40000000000000E+11
     0.27627       1.29453  0.40000000000000E+11
     0.27627       1.30242  0.40000000000000E+11
     0.27627       1.31032  0.40000000000000E+11
     0.27627       1.31821  0.40000000000000E+11
     0.27627       1.32610  0.40000000000000E+11
     0.27627       1.33400  0.40000000000000E+11
     0.27627       1.34189  0.40000000000000E+11
     0.27627       1.34978  0.40000000000000E+11
     0.27627       1.35768  0.40000000000000E+11
     0.27627       1.36557  0.40000000000000E+11
     0.27627       1.37346  0.40000000000000E+11
     0.27627       1.38136  0.40000000000000E+11
     0.27627       1.38925  0.40000000000000E+11
     0.27627       1.39714  0.40000000000000E+11
     0.27627       1.40504  0.40000000000000E+11
     0.27627       1.41293  0.40000000000000E+11
     0.27627       1.42082  0.40000000000000E+11
     0.27627       1.42872  0.12663912480726E+03
     0.27627       1.43661  0.12120125138003E+03
     0.27627       1.44450  0.11764478856762E+03
     0.27627       1.45240  0.11611358618239E+03
     0.27627       1.46029  0.11667592700441E+03
     0.27627       1.46818  0.11934166325946E+03
     0.27627       1.47608  0.12406095187365E+03
     0.27627       1.48397  0.13070448074166E+03
     0.27627       1.49187  0.40000000000000E+11
     0.27627       1.49976  0.40000000000000E+11
     0.27627       1.50765  0.40000000000000E+11
     0.27627       1.51555  0.40000000000000E+11
     0.27627       1.52344  0.40000000000000E+11
     0.27627       1.53133  0.40000000000000E+11
     0.27627       1.53923  0.40000000000000E+11
     0.27627       1.54712  0.40000000000000E+11
     0.27627       1.55501  0.40000000000000E+11
     0.27627       1.56291  0.40000000000000E+11
     0.27627       1.57080  0.40000000000000E+11
     0.28416       0.00000  0.40000000000000E+11
     0.28416       0.00789  0.40000000000000E+11
     0.28416       0.01579  0.40000000000000E+11
     0.28416       0.02368  0.40000000000000E+11
     0.28416       0.03157  0.40000000000000E+11
     0.28416       0.03947  0.40000000000000E+11
     0.28416       0.04736  0.40000000000000E+11
     0.28416       0.05525  0.40000000000000E+11
     0.28416       0.06315  0.40000000000000E+11
     0.28416       0.07104  0.40000000000000E+11
     0.28416       0.07893  0.40000000000000E+11
     0.28416       0.08683  0.40000000000000E+11
     0.28416       0.09472  0.40000000000000E+11
     0.28416       0.10262  0.40000000000000E+11
     0.28416       0.11051  0.40000000000000E+11
     0.28416       0.11840  0.40000000000000E+11
     0.28416       0.12630  0.40000000000000E+11
     0.28416       0.13419  0.40000000000000E+11
     0.28416       0.14208  0.40000000000000E+11
     0.28416       0.14998  0.40000000000000E+11
     0.28416       0.15787  0.40000000000000E+11
     0.28416       0.16576  0.40000000000000E+11
     0.28416       0.17366  0.31512883768604E+02
     0.28416       0.18155  0.26582984209165E+02
     0.28416       0.18944  0.22427912532958E+02
     0.28416       0.19734  0.18988593000096E+02
     0.28416       0.20523  0.16175411351373E+02
     0.28416       0.21312  0.13892971669232E+02
     0.28416       0.22102  0.12051483043713E+02
     0.28416       0.22891  0.10571377654162E+02
     0.28416       0.23680  0.93845451939796E+01
     0.28416       0.24470  0.84339429283264E+01
     0.28416       0.25259  0.76724986681147E+01
     0.28416       0.26048  0.70617794328067E+01
     0.28416       0.26838  0.65706610685892E+01
     0.28416       0.27627  0.61741068848382E+01
     0.28416       0.28416  0.58520960394337E+01
     0.28416       0.29206  0.55887079561123E+01
     0.28416       0.29995  0.53713526990804E+01
     0.28416       0.30785  0.51901306780622E+01
     0.28416       0.31574  0.50373036097290E+01
     0.28416       0.32363  0.49068596518175E+01
     0.28416       0.33153  0.47941575756267E+01
     0.28416       0.33942  0.46956369797865E+01
     0.28416       0.34731  0.46085835204839E+01
     0.28416       0.35521  0.45309398248546E+01
     0.28416       0.36310  0.44611541694840E+01
     0.28416       0.37099  0.43980601965968E+01
     0.28416       0.37889  0.43407819637846E+01
     0.28416       0.38678  0.42886595220392E+01
     0.28416       0.39467  0.42411910156499E+01
     0.28416       0.40257  0.41979880050851E+01
     0.28416       0.41046  0.41587413307258E+01
     0.28416       0.41835  0.41231953597761E+01
     0.28416       0.42625  0.40911288919352E+01
     0.28416       0.43414  0.40623413471242E+01
     0.28416       0.44203  0.40366431307501E+01
     0.28416       0.44993  0.40138492815834E+01
     0.28416       0.45782  0.39937756682203E+01
     0.28416       0.46571  0.39762371253257E+01
     0.28416       0.47361  0.39610470214175E+01
     0.28416       0.48150  0.39480178341343E+01
     0.28416       0.48939  0.39369623823546E+01
     0.28416       0.49729  0.39276954304315E+01
     0.28416       0.50518  0.39200354396873E+01
     0.28416       0.51308  0.39138062964988E+01
     0.28416       0.52097  0.39088388945477E+01
     0.28416       0.52886  0.39049724906907E+01
     0.28416       0.53676  0.39020557891002E+01
     0.28416       0.54465  0.38999477367976E+01
     0.28416       0.55254  0.38985180356877E+01
     0.28416       0.56044  0.38976473922210E+01
     0.28416       0.56833  0.38972275366110E+01
     0.28416       0.57622  0.38971610499313E+01
     0.28416       0.58412  0.38973610403490E+01
     0.28416       0.59201  0.38977507100494E+01
     0.28416       0.59990  0.38982628529018E+01
     0.28416       0.60780  0.38988393202992E+01
     0.28416       0.61569  0.38994304894544E+01
     0.28416       0.62358  0.38999947652414E+01
     0.28416       0.63148  0.39004981437746E+01
     0.28416       0.63937  0.39009138636110E+01
     0.28416       0.64726  0.39012221689352E+01
     0.28416       0.65516  0.39014102084666E+01
     0.28416       0.66305  0.39014720942412E+01
     0.28416       0.67094  0.39014091459194E+01
     0.28416       0.67884  0.39012303489146E+01
     0.28416       0.68673  0.39009530584890E+01
     0.28416       0.69463  0.39006039870445E+01
     0.28416       0.70252  0.39002205181842E+01
     0.28416       0.71041  0.38998523987235E+01
     0.28416       0.71831  0.38995638686264E+01
     0.28416       0.72620  0.38994362986882E+01
     0.28416       0.73409  0.38995714163801E+01
     0.28416       0.74199  0.39000952110673E+01
     0.28416       0.74988  0.39011626200031E+01
     0.28416       0.75777  0.39029631047308E+01
     0.28416       0.76567  0.39057272318818E+01
     0.28416       0.77356  0.39097343700776E+01
     0.28416       0.78145  0.39153216018884E+01
     0.28416       0.78935  0.39228939214816E+01
     0.28416       0.79724  0.39329357380726E+01
     0.28416       0.80513  0.39460236243459E+01
     0.28416       0.81303  0.39628401278455E+01
     0.28416       0.82092  0.39841882910045E+01
     0.28416       0.82881  0.40110062908942E+01
     0.28416       0.83671  0.40443813034109E+01
     0.28416       0.84460  0.40855613135365E+01
     0.28416       0.85249  0.41359631374791E+01
     0.28416       0.86039  0.41971744128924E+01
     0.28416       0.86828  0.42709467916603E+01
     0.28416       0.87617  0.43591771090136E+01
     0.28416       0.88407  0.44638730157516E+01
     0.28416       0.89196  0.45870996045336E+01
     0.28416       0.89986  0.47309041358823E+01
     0.28416       0.90775  0.48972172995744E+01
     0.28416       0.91564  0.50877317458800E+01
     0.28416       0.92354  0.53037620281513E+01
     0.28416       0.93143  0.55460945910489E+01
     0.28416       0.93932  0.58148417306061E+01
     0.28416       0.94722  0.61093189040156E+01
     0.28416       0.95511  0.64279693578247E+01
     0.28416       0.96300  0.67683624599084E+01
     0.28416       0.97090  0.71272910097653E+01
     0.28416       0.97879  0.75009871849761E+01
     0.28416       0.98668  0.78854665470409E+01
     0.28416       0.99458  0.82769958162720E+01
     0.28416       1.00247  0.86726653707256E+01
     0.28416       1.01036  0.90710349169732E+01
     0.28416       1.01826  0.94728137687828E+01
     0.28416       1.02615  0.98815378423829E+01
     0.28416       1.03404  0.10304214271980E+02
     0.28416       1.04194  0.10751920097259E+02
     0.28416       1.04983  0.11240361099572E+02
     0.28416       1.05772  0.11790417207498E+02
     0.28416       1.06562  0.12428718210059E+02
     0.28416       1.07351  0.13188303514814E+02
     0.28416       1.08141  0.14109417144662E+02
     0.28416       1.08930  0.15240467518097E+02
     0.28416       1.09719  0.16639132159530E+02
     0.28416       1.10509  0.18373497505609E+02
     0.28416       1.11298  0.20522971111967E+02
     0.28416       1.12087  0.23178444725893E+02
     0.28416       1.12877  0.26440735086901E+02
     0.28416       1.13666  0.30415507950725E+02
     0.28416       1.14455  0.35201334454503E+02
     0.28416       1.15245  0.40864468499059E+02
     0.28416       1.16034  0.40000000000000E+11
     0.28416       1.16823  0.40000000000000E+11
     0.28416       1.17613  0.40000000000000E+11
     0.28416       1.18402  0.40000000000000E+11
     0.28416       1.19191  0.40000000000000E+11
     0.28416       1.19981  0.40000000000000E+11
     0.28416       1.20770  0.40000000000000E+11
     0.28416       1.21559  0.40000000000000E+11
     0.28416       1.22349  0.40000000000000E+11
     0.28416       1.23138  0.40000000000000E+11
     0.28416       1.23927  0.40000000000000E+11
     0.28416       1.24717  0.40000000000000E+11
     0.28416       1.25506  0.40000000000000E+11
     0.28416       1.26295  0.40000000000000E+11
     0.28416       1.27085  0.40000000000000E+11
     0.28416       1.27874  0.40000000000000E+11
     0.28416       1.28664  0.40000000000000E+11
     0.28416       1.29453  0.40000000000000E+11
     0.28416       1.30242  0.40000000000000E+11
     0.28416       1.31032  0.40000000000000E+11
     0.28416       1.31821  0.40000000000000E+11
     0.28416       1.32610  0.40000000000000E+11
     0.28416       1.33400  0.40000000000000E+11
     0.28416       1.34189  0.40000000000000E+11
     0.28416       1.34978  0.40000000000000E+11
     0.28416       1.35768  0.40000000000000E+11
     0.28416       1.36557  0.40000000000000E+11
     0.28416       1.37346  0.40000000000000E+11
     0.28416       1.38136  0.40000000000000E+11
     0.28416       1.38925  0.40000000000000E+11
     0.28416       1.39714  0.40000000000000E+11
     0.28416       1.40504  0.40000000000000E+11
     0.28416       1.41293  0.40000000000000E+11
     0.28416       1.42082  0.12047327563095E+03
     0.28416       1.42872  0.11516602276436E+03
     0.28416       1.43661  0.11164242608493E+03
     0.28416       1.44450  0.11003989244446E+03
     0.28416       1.45240  0.11042298010992E+03
     0.28416       1.46029  0.11280105249902E+03
     0.28416       1.46818  0.11712779262949E+03
     0.28416       1.47608  0.12328273955621E+03
     0.28416       1.48397  0.40000000000000E+11
     0.28416       1.49187  0.40000000000000E+11
     0.28416       1.49976  0.40000000000000E+11
     0.28416       1.50765  0.40000000000000E+11
     0.28416       1.51555  0.40000000000000E+11
     0.28416       1.52344  0.40000000000000E+11
     0.28416       1.53133  0.40000000000000E+11
     0.28416       1.53923  0.40000000000000E+11
     0.28416       1.54712  0.40000000000000E+11
     0.28416       1.55501  0.40000000000000E+11
     0.28416       1.56291  0.40000000000000E+11
     0.28416       1.57080  0.40000000000000E+11
     0.29206       0.00000  0.40000000000000E+11
     0.29206       0.00789  0.40000000000000E+11
     0.29206       0.01579  0.40000000000000E+11
     0.29206       0.02368  0.40000000000000E+11
     0.29206       0.03157  0.40000000000000E+11
     0.29206       0.03947  0.40000000000000E+11
     0.29206       0.04736  0.40000000000000E+11
     0.29206       0.05525  0.40000000000000E+11
     0.29206       0.06315  0.40000000000000E+11
     0.29206       0.07104  0.40000000000000E+11
     0.29206       0.07893  0.40000000000000E+11
     0.29206       0.08683  0.40000000000000E+11
     0.29206       0.09472  0.40000000000000E+11
     0.29206       0.10262  0.40000000000000E+11
     0.29206       0.11051  0.40000000000000E+11
     0.29206       0.11840  0.40000000000000E+11
     0.29206       0.12630  0.40000000000000E+11
     0.29206       0.13419  0.40000000000000E+11
     0.29206       0.14208  0.40000000000000E+11
     0.29206       0.14998  0.40000000000000E+11
     0.29206       0.15787  0.40000000000000E+11
     0.29206       0.16576  0.31240617587997E+02
     0.29206       0.17366  0.26378850693003E+02
     0.29206       0.18155  0.22274917534162E+02
     0.29206       0.18944  0.18873948693782E+02
     0.29206       0.19734  0.16089507242102E+02
     0.29206       0.20523  0.13828588000908E+02
     0.29206       0.21312  0.12003192108944E+02
     0.29206       0.22102  0.10535090068219E+02
     0.29206       0.22891  0.93571676393874E+01
     0.29206       0.23680  0.84131213955354E+01
     0.29206       0.24470  0.76564271851306E+01
     0.29206       0.25259  0.70490589557657E+01
     0.29206       0.26048  0.65601967868849E+01
     0.29206       0.26838  0.61650348541552E+01
     0.29206       0.27627  0.58437319805895E+01
     0.29206       0.28416  0.55805124422785E+01
     0.29206       0.29206  0.53629079849116E+01
     0.29206       0.29995  0.51811252576294E+01
     0.29206       0.30785  0.50275213367305E+01
     0.29206       0.31574  0.48961709750508E+01
     0.29206       0.32363  0.47825111486415E+01
     0.29206       0.33153  0.46830505757412E+01
     0.29206       0.33942  0.45951337840808E+01
     0.29206       0.34731  0.45167508843244E+01
     0.29206       0.35521  0.44463854855250E+01
     0.29206       0.36310  0.43828942324235E+01
     0.29206       0.37099  0.43254123300357E+01
     0.29206       0.37889  0.42732802065067E+01
     0.29206       0.38678  0.42259871838572E+01
     0.29206       0.39467  0.41831286893920E+01
     0.29206       0.40257  0.41443741454782E+01
     0.29206       0.41046  0.41094432137199E+01
     0.29206       0.41835  0.40780885338005E+01
     0.29206       0.42625  0.40500834845266E+01
     0.29206       0.43414  0.40252138077133E+01
     0.29206       0.44203  0.40032721821431E+01
     0.29206       0.44993  0.39840550255943E+01
     0.29206       0.45782  0.39673609495759E+01
     0.29206       0.46571  0.39529904049911E+01
     0.29206       0.47361  0.39407461468211E+01
     0.29206       0.48150  0.39304342192196E+01
     0.29206       0.48939  0.39218652240862E+01
     0.29206       0.49729  0.39148556893027E+01
     0.29206       0.50518  0.39092293990796E+01
     0.29206       0.51308  0.39048185890027E+01
     0.29206       0.52097  0.39014649427184E+01
     0.29206       0.52886  0.38990203558267E+01
     0.29206       0.53676  0.38973474556410E+01
     0.29206       0.54465  0.38963198832813E+01
     0.29206       0.55254  0.38958223575477E+01
     0.29206       0.56044  0.38957505487301E+01
     0.29206       0.56833  0.38960107956601E+01
     0.29206       0.57622  0.38965197015597E+01
     0.29206       0.58412  0.38972036443522E+01
     0.29206       0.59201  0.38979982356705E+01
     0.29206       0.59990  0.38988477604419E+01
     0.29206       0.60780  0.38997046261199E+01
     0.29206       0.61569  0.39005288477599E+01
     0.29206       0.62358  0.39012875925182E+01
     0.29206       0.63148  0.39019548050008E+01
     0.29206       0.63937  0.39025109333761E+01
     0.29206       0.64726  0.39029427754024E+01
     0.29206       0.65516  0.39032434635686E+01
     0.29206       0.66305  0.39034126094664E+01
     0.29206       0.67094  0.39034566293368E+01
     0.29206       0.67884  0.39033892754687E+01
     0.29206       0.68673  0.39032324018079E+01
     0.29206       0.69463  0.39030169967470E+01
     0.29206       0.70252  0.39027845216071E+01
     0.29206       0.71041  0.39025885997158E+01
     0.29206       0.71831  0.39024971081298E+01
     0.29206       0.72620  0.39025947317113E+01
     0.29206       0.73409  0.39029860470598E+01
     0.29206       0.74199  0.39037992111056E+01
     0.29206       0.74988  0.39051903350546E+01
     0.29206       0.75777  0.39073486274310E+01
     0.29206       0.76567  0.39105023882106E+01
     0.29206       0.77356  0.39149259267436E+01
     0.29206       0.78145  0.39209474556472E+01
     0.29206       0.78935  0.39289579763783E+01
     0.29206       0.79724  0.39394211138465E+01
     0.29206       0.80513  0.39528837701930E+01
     0.29206       0.81303  0.39699873438512E+01
     0.29206       0.82092  0.39914790912336E+01
     0.29206       0.82881  0.40182229878940E+01
     0.29206       0.83671  0.40512091699973E+01
     0.29206       0.84460  0.40915607077512E+01
     0.29206       0.85249  0.41405360928387E+01
     0.29206       0.86039  0.41995254402918E+01
     0.29206       0.86828  0.42700380618888E+01
     0.29206       0.87617  0.43536788409395E+01
     0.29206       0.88407  0.44521108365489E+01
     0.29206       0.89196  0.45670019089000E+01
     0.29206       0.89986  0.46999540459686E+01
     0.29206       0.90775  0.48524156442003E+01
     0.29206       0.91564  0.50255793664698E+01
     0.29206       0.92354  0.52202713861851E+01
     0.29206       0.93143  0.54368416748342E+01
     0.29206       0.93932  0.56750691178111E+01
     0.29206       0.94722  0.59340990019683E+01
     0.29206       0.95511  0.62124329308492E+01
     0.29206       0.96300  0.65079915190601E+01
     0.29206       0.97090  0.68182674766310E+01
     0.29206       0.97879  0.71405805704306E+01
     0.29206       0.98668  0.74724368681192E+01
     0.29206       0.99458  0.78119839725288E+01
     0.29206       1.00247  0.81585437615145E+01
     0.29206       1.01036  0.85131969066884E+01
     0.29206       1.01826  0.88793912678220E+01
     0.29206       1.02615  0.92635502985224E+01
     0.29206       1.03404  0.96756676740749E+01
     0.29206       1.04194  0.10129888950560E+02
     0.29206       1.04983  0.10645097585286E+02
     0.29206       1.05772  0.11245537679736E+02
     0.29206       1.06562  0.11961515238854E+02
     0.29206       1.07351  0.12830218660413E+02
     0.29206       1.08141  0.13896681464258E+02
     0.29206       1.08930  0.15214867670980E+02
     0.29206       1.09719  0.16848780013661E+02
     0.29206       1.10509  0.18873351033572E+02
     0.29206       1.11298  0.21374634656282E+02
     0.29206       1.12087  0.24448387106169E+02
     0.29206       1.12877  0.28195341665960E+02
     0.29206       1.13666  0.32709994592634E+02
     0.29206       1.14455  0.38056801365356E+02
     0.29206       1.15245  0.40000000000000E+11
     0.29206       1.16034  0.40000000000000E+11
     0.29206       1.16823  0.40000000000000E+11
     0.29206       1.17613  0.40000000000000E+11
     0.29206       1.18402  0.40000000000000E+11
     0.29206       1.19191  0.40000000000000E+11
     0.29206       1.19981  0.40000000000000E+11
     0.29206       1.20770  0.40000000000000E+11
     0.29206       1.21559  0.40000000000000E+11
     0.29206       1.22349  0.40000000000000E+11
     0.29206       1.23138  0.40000000000000E+11
     0.29206       1.23927  0.40000000000000E+11
     0.29206       1.24717  0.40000000000000E+11
     0.29206       1.25506  0.40000000000000E+11
     0.29206       1.26295  0.40000000000000E+11
     0.29206       1.27085  0.40000000000000E+11
     0.29206       1.27874  0.40000000000000E+11
     0.29206       1.28664  0.40000000000000E+11
     0.29206       1.29453  0.40000000000000E+11
     0.29206       1.30242  0.40000000000000E+11
     0.29206       1.31032  0.40000000000000E+11
     0.29206       1.31821  0.40000000000000E+11
     0.29206       1.32610  0.40000000000000E+11
     0.29206       1.33400  0.40000000000000E+11
     0.29206       1.34189  0.40000000000000E+11
     0.29206       1.34978  0.40000000000000E+11
     0.29206       1.35768  0.40000000000000E+11
     0.29206       1.36557  0.40000000000000E+11
     0.29206       1.37346  0.40000000000000E+11
     0.29206       1.38136  0.40000000000000E+11
     0.29206       1.38925  0.40000000000000E+11
     0.29206       1.39714  0.40000000000000E+11
     0.29206       1.40504  0.40000000000000E+11
     0.29206       1.41293  0.11439275501907E+03
     0.29206       1.42082  0.10921951000302E+03
     0.29206       1.42872  0.10573242344692E+03
     0.29206       1.43661  0.10406280449145E+03
     0.29206       1.44450  0.10427181859238E+03
     0.29206       1.45240  0.10636866629767E+03
     0.29206       1.46029  0.11031091176367E+03
     0.29206       1.46818  0.11598742376485E+03
     0.29206       1.47608  0.40000000000000E+11
     0.29206       1.48397  0.40000000000000E+11
     0.29206       1.49187  0.40000000000000E+11
     0.29206       1.49976  0.40000000000000E+11
     0.29206       1.50765  0.40000000000000E+11
     0.29206       1.51555  0.40000000000000E+11
     0.29206       1.52344  0.40000000000000E+11
     0.29206       1.53133  0.40000000000000E+11
     0.29206       1.53923  0.40000000000000E+11
     0.29206       1.54712  0.40000000000000E+11
     0.29206       1.55501  0.40000000000000E+11
     0.29206       1.56291  0.40000000000000E+11
     0.29206       1.57080  0.40000000000000E+11
     0.29995       0.00000  0.40000000000000E+11
     0.29995       0.00789  0.40000000000000E+11
     0.29995       0.01579  0.40000000000000E+11
     0.29995       0.02368  0.40000000000000E+11
     0.29995       0.03157  0.40000000000000E+11
     0.29995       0.03947  0.40000000000000E+11
     0.29995       0.04736  0.40000000000000E+11
     0.29995       0.05525  0.40000000000000E+11
     0.29995       0.06315  0.40000000000000E+11
     0.29995       0.07104  0.40000000000000E+11
     0.29995       0.07893  0.40000000000000E+11
     0.29995       0.08683  0.40000000000000E+11
     0.29995       0.09472  0.40000000000000E+11
     0.29995       0.10262  0.40000000000000E+11
     0.29995       0.11051  0.40000000000000E+11
     0.29995       0.11840  0.40000000000000E+11
     0.29995       0.12630  0.40000000000000E+11
     0.29995       0.13419  0.40000000000000E+11
     0.29995       0.14208  0.40000000000000E+11
     0.29995       0.14998  0.40000000000000E+11
     0.29995       0.15787  0.30936144129316E+02
     0.29995       0.16576  0.26148997220840E+02
     0.29995       0.17366  0.22101461209353E+02
     0.29995       0.18155  0.18743067921189E+02
     0.29995       0.18944  0.15990753701754E+02
     0.29995       0.19734  0.13754076653045E+02
     0.29995       0.20523  0.11946973114266E+02
     0.29995       0.21312  0.10492666813481E+02
     0.29995       0.22102  0.93251297957320E+01
     0.29995       0.22891  0.83888675104947E+01
     0.29995       0.23680  0.76379565264631E+01
     0.29995       0.24470  0.70348167844555E+01
     0.29995       0.25259  0.65489608253922E+01
     0.29995       0.26048  0.61558334615791E+01
     0.29995       0.26838  0.58357865608680E+01
     0.29995       0.27627  0.55731980564297E+01
     0.29995       0.28416  0.53557271913673E+01
     0.29995       0.29206  0.51736910294223E+01
     0.29995       0.29995  0.50195456268190E+01
     0.29995       0.30785  0.48874561981368E+01
     0.29995       0.31574  0.47729425464335E+01
     0.29995       0.32363  0.46725881198604E+01
     0.29995       0.33153  0.45838029096957E+01
     0.29995       0.33942  0.45046318943828E+01
     0.29995       0.34731  0.44336018841923E+01
     0.29995       0.35521  0.43696005180471E+01
     0.29995       0.36310  0.43117819038257E+01
     0.29995       0.37099  0.42594940520393E+01
     0.29995       0.37889  0.42122238756305E+01
     0.29995       0.38678  0.41695561322759E+01
     0.29995       0.39467  0.41311432661010E+01
     0.29995       0.40257  0.40966836488750E+01
     0.29995       0.41046  0.40659062106058E+01
     0.29995       0.41835  0.40385598742056E+01
     0.29995       0.42625  0.40144065633544E+01
     0.29995       0.43414  0.39932168383845E+01
     0.29995       0.44203  0.39747674386319E+01
     0.29995       0.44993  0.39588401809857E+01
     0.29995       0.45782  0.39452217940223E+01
     0.29995       0.46571  0.39337043652574E+01
     0.29995       0.47361  0.39240861542580E+01
     0.29995       0.48150  0.39161725832491E+01
     0.29995       0.48939  0.39097772641588E+01
     0.29995       0.49729  0.39047229598632E+01
     0.29995       0.50518  0.39008424096415E+01
     0.29995       0.51308  0.38979789755923E+01
     0.29995       0.52097  0.38959870886507E+01
     0.29995       0.52886  0.38947324902690E+01
     0.29995       0.53676  0.38940922791585E+01
     0.29995       0.54465  0.38939547821154E+01
     0.29995       0.55254  0.38942192743331E+01
     0.29995       0.56044  0.38947955782263E+01
     0.29995       0.56833  0.38956035712225E+01
     0.29995       0.57622  0.38965726327012E+01
     0.29995       0.58412  0.38976410588393E+01
     0.29995       0.59201  0.38987554719452E+01
     0.29995       0.59990  0.38998702483551E+01
     0.29995       0.60780  0.39009469864306E+01
     0.29995       0.61569  0.39019540338587E+01
     0.29995       0.62358  0.39028660915291E+01
     0.29995       0.63148  0.39036639098457E+01
     0.29995       0.63937  0.39043340925184E+01
     0.29995       0.64726  0.39048690227361E+01
     0.29995       0.65516  0.39052669271410E+01
     0.29995       0.66305  0.39055320942585E+01
     0.29995       0.67094  0.39056752659621E+01
     0.29995       0.67884  0.39057142231711E+01
     0.29995       0.68673  0.39056745902861E+01
     0.29995       0.69463  0.39055908868276E+01
     0.29995       0.70252  0.39055078593109E+01
     0.29995       0.71041  0.39054821314669E+01
     0.29995       0.71831  0.39055842163357E+01
     0.29995       0.72620  0.39059009392472E+01
     0.29995       0.73409  0.39065383258275E+01
     0.29995       0.74199  0.39076250132349E+01
     0.29995       0.74988  0.39093162449083E+01
     0.29995       0.75777  0.39117985077501E+01
     0.29995       0.76567  0.39152948639697E+01
     0.29995       0.77356  0.39200710151848E+01
     0.29995       0.78145  0.39264421104555E+01
     0.29995       0.78935  0.39347802685408E+01
     0.29995       0.79724  0.39455227228124E+01
     0.29995       0.80513  0.39591804093554E+01
     0.29995       0.81303  0.39763466990633E+01
     0.29995       0.82092  0.39977058179676E+01
     0.29995       0.82881  0.40240403037048E+01
     0.29995       0.83671  0.40562366111980E+01
     0.29995       0.84460  0.40952877157528E+01
     0.29995       0.85249  0.41422912860881E+01
     0.29995       0.86039  0.41984417476577E+01
     0.29995       0.86828  0.42650143815714E+01
     0.29995       0.87617  0.43433395822488E+01
     0.29995       0.88407  0.44347656254108E+01
     0.29995       0.89196  0.45406088911964E+01
     0.29995       0.89986  0.46620915610561E+01
     0.29995       0.90775  0.48002684543313E+01
     0.29995       0.91564  0.49559469233302E+01
     0.29995       0.92354  0.51296065103351E+01
     0.29995       0.93143  0.53213281605534E+01
     0.29995       0.93932  0.55307457747693E+01
     0.29995       0.94722  0.57570351959294E+01
     0.29995       0.95511  0.59989566754875E+01
     0.29995       0.96300  0.62549658207851E+01
     0.29995       0.97090  0.65234045934617E+01
     0.29995       0.97879  0.68027781846915E+01
     0.29995       0.98668  0.70921162263109E+01
     0.29995       0.99458  0.73914091136673E+01
     0.29995       1.00247  0.77021039305759E+01
     0.29995       1.01036  0.80276413085469E+01
     0.29995       1.01826  0.83740157925985E+01
     0.29995       1.02615  0.87503483326866E+01
     0.29995       1.03404  0.91694697000130E+01
     0.29995       1.04194  0.96485261762504E+01
     0.29995       1.04983  0.10209631040966E+02
     0.29995       1.05772  0.10880593583752E+02
     0.29995       1.06562  0.11695757089181E+02
     0.29995       1.07351  0.12696962730229E+02
     0.29995       1.08141  0.13934619566845E+02
     0.29995       1.08930  0.15468789373321E+02
     0.29995       1.09719  0.17370066947852E+02
     0.29995       1.10509  0.19719810793923E+02
     0.29995       1.11298  0.22608875325614E+02
     0.29995       1.12087  0.26133253676388E+02
     0.29995       1.12877  0.30383633043482E+02
     0.29995       1.13666  0.35423110551983E+02
     0.29995       1.14455  0.40000000000000E+11
     0.29995       1.15245  0.40000000000000E+11
     0.29995       1.16034  0.40000000000000E+11
     0.29995       1.16823  0.40000000000000E+11
     0.29995       1.17613  0.40000000000000E+11
     0.29995       1.18402  0.40000000000000E+11
     0.29995       1.19191  0.40000000000000E+11
     0.29995       1.19981  0.40000000000000E+11
     0.29995       1.20770  0.40000000000000E+11
     0.29995       1.21559  0.40000000000000E+11
     0.29995       1.22349  0.40000000000000E+11
     0.29995       1.23138  0.40000000000000E+11
     0.29995       1.23927  0.40000000000000E+11
     0.29995       1.24717  0.40000000000000E+11
     0.29995       1.25506  0.40000000000000E+11
     0.29995       1.26295  0.40000000000000E+11
     0.29995       1.27085  0.40000000000000E+11
     0.29995       1.27874  0.40000000000000E+11
     0.29995       1.28664  0.40000000000000E+11
     0.29995       1.29453  0.40000000000000E+11
     0.29995       1.30242  0.40000000000000E+11
     0.29995       1.31032  0.40000000000000E+11
     0.29995       1.31821  0.40000000000000E+11
     0.29995       1.32610  0.40000000000000E+11
     0.29995       1.33400  0.40000000000000E+11
     0.29995       1.34189  0.40000000000000E+11
     0.29995       1.34978  0.40000000000000E+11
     0.29995       1.35768  0.40000000000000E+11
     0.29995       1.36557  0.40000000000000E+11
     0.29995       1.37346  0.40000000000000E+11
     0.29995       1.38136  0.40000000000000E+11
     0.29995       1.38925  0.40000000000000E+11
     0.29995       1.39714  0.40000000000000E+11
     0.29995       1.40504  0.10841908854872E+03
     0.29995       1.41293  0.10338282324309E+03
     0.29995       1.42082  0.99936152879390E+02
     0.29995       1.42872  0.98204617746083E+02
     0.29995       1.43661  0.98246289386238E+02
     0.29995       1.44450  0.10007047334775E+03
     0.29995       1.45240  0.10363888298729E+03
     0.29995       1.46029  0.10885007501764E+03
     0.29995       1.46818  0.40000000000000E+11
     0.29995       1.47608  0.40000000000000E+11
     0.29995       1.48397  0.40000000000000E+11
     0.29995       1.49187  0.40000000000000E+11
     0.29995       1.49976  0.40000000000000E+11
     0.29995       1.50765  0.40000000000000E+11
     0.29995       1.51555  0.40000000000000E+11
     0.29995       1.52344  0.40000000000000E+11
     0.29995       1.53133  0.40000000000000E+11
     0.29995       1.53923  0.40000000000000E+11
     0.29995       1.54712  0.40000000000000E+11
     0.29995       1.55501  0.40000000000000E+11
     0.29995       1.56291  0.40000000000000E+11
     0.29995       1.57080  0.40000000000000E+11
     0.30785       0.00000  0.40000000000000E+11
     0.30785       0.00789  0.40000000000000E+11
     0.30785       0.01579  0.40000000000000E+11
     0.30785       0.02368  0.40000000000000E+11
     0.30785       0.03157  0.40000000000000E+11
     0.30785       0.03947  0.40000000000000E+11
     0.30785       0.04736  0.40000000000000E+11
     0.30785       0.05525  0.40000000000000E+11
     0.30785       0.06315  0.40000000000000E+11
     0.30785       0.07104  0.40000000000000E+11
     0.30785       0.07893  0.40000000000000E+11
     0.30785       0.08683  0.40000000000000E+11
     0.30785       0.09472  0.40000000000000E+11
     0.30785       0.10262  0.40000000000000E+11
     0.30785       0.11051  0.40000000000000E+11
     0.30785       0.11840  0.40000000000000E+11
     0.30785       0.12630  0.40000000000000E+11
     0.30785       0.13419  0.40000000000000E+11
     0.30785       0.14208  0.40000000000000E+11
     0.30785       0.14998  0.30599645411179E+02
     0.30785       0.15787  0.25893425730764E+02
     0.30785       0.16576  0.21907457870284E+02
     0.30785       0.17366  0.18595822382820E+02
     0.30785       0.18155  0.15879001933897E+02
     0.30785       0.18944  0.13669279501140E+02
     0.30785       0.19734  0.11882664748454E+02
     0.30785       0.20523  0.10443947441954E+02
     0.30785       0.21312  0.92882754666541E+01
     0.30785       0.22102  0.83610327094066E+01
     0.30785       0.22891  0.76169493772347E+01
     0.30785       0.23680  0.70189307174632E+01
     0.30785       0.24470  0.65368500822753E+01
     0.30785       0.25259  0.61464225974001E+01
     0.30785       0.26048  0.58282061955335E+01
     0.30785       0.26838  0.55667406309117E+01
     0.30785       0.27627  0.53498175604669E+01
     0.30785       0.28416  0.51678675368713E+01
     0.30785       0.29206  0.50134479997843E+01
     0.30785       0.29995  0.48808172608142E+01
     0.30785       0.30785  0.47655814292229E+01
     0.30785       0.31574  0.46644033289153E+01
     0.30785       0.32363  0.45747642875802E+01
     0.30785       0.33153  0.44947710988116E+01
     0.30785       0.33942  0.44230014942946E+01
     0.30785       0.34731  0.43583822173302E+01
     0.30785       0.35521  0.43000943777230E+01
     0.30785       0.36310  0.42475012877072E+01
     0.30785       0.37099  0.42000944898268E+01
     0.30785       0.37889  0.41574542155245E+01
     0.30785       0.38678  0.41192210548825E+01
     0.30785       0.39467  0.40850761548568E+01
     0.30785       0.40257  0.40547277716507E+01
     0.30785       0.41046  0.40279024615671E+01
     0.30785       0.41835  0.40043395899635E+01
     0.30785       0.42625  0.39837881643119E+01
     0.30785       0.43414  0.39660052566687E+01
     0.30785       0.44203  0.39507554801263E+01
     0.30785       0.44993  0.39378111328496E+01
     0.30785       0.45782  0.39269527326504E+01
     0.30785       0.46571  0.39179697445454E+01
     0.30785       0.47361  0.39106613616254E+01
     0.30785       0.48150  0.39048372422526E+01
     0.30785       0.48939  0.39003181387119E+01
     0.30785       0.49729  0.38969363770960E+01
     0.30785       0.50518  0.38945361674211E+01
     0.30785       0.51308  0.38929737379556E+01
     0.30785       0.52097  0.38921172992706E+01
     0.30785       0.52886  0.38918468520778E+01
     0.30785       0.53676  0.38920538588910E+01
     0.30785       0.54465  0.38926408032940E+01
     0.30785       0.55254  0.38935206624653E+01
     0.30785       0.56044  0.38946163189659E+01
     0.30785       0.56833  0.38958599370179E+01
     0.30785       0.57622  0.38971923269109E+01
     0.30785       0.58412  0.38985623191208E+01
     0.30785       0.59201  0.38999261674576E+01
     0.30785       0.59990  0.39012469983283E+01
     0.30785       0.60780  0.39024943211710E+01
     0.30785       0.61569  0.39036436134312E+01
     0.30785       0.62358  0.39046759921992E+01
     0.30785       0.63148  0.39055779838600E+01
     0.30785       0.63937  0.39063414028693E+01
     0.30785       0.64726  0.39069633510642E+01
     0.30785       0.65516  0.39074463497330E+01
     0.30785       0.66305  0.39077986180231E+01
     0.30785       0.67094  0.39080345131113E+01
     0.30785       0.67884  0.39081751498942E+01
     0.30785       0.68673  0.39082492207445E+01
     0.30785       0.69463  0.39082940390661E+01
     0.30785       0.70252  0.39083568339074E+01
     0.30785       0.71041  0.39084963266196E+01
     0.30785       0.71831  0.39087846243000E+01
     0.30785       0.72620  0.39093094682203E+01
     0.30785       0.73409  0.39101768781755E+01
     0.30785       0.74199  0.39115142349891E+01
     0.30785       0.74988  0.39134738423672E+01
     0.30785       0.75777  0.39162370045294E+01
     0.30785       0.76567  0.39200186458058E+01
     0.30785       0.77356  0.39250724803328E+01
     0.30785       0.78145  0.39316967111985E+01
     0.30785       0.78935  0.39402401953881E+01
     0.30785       0.79724  0.39511089497157E+01
     0.30785       0.80513  0.39647727895251E+01
     0.30785       0.81303  0.39817717826512E+01
     0.30785       0.82092  0.40027220637234E+01
     0.30785       0.82881  0.40283203889847E+01
     0.30785       0.83671  0.40593466248490E+01
     0.30785       0.84460  0.40966631673381E+01
     0.30785       0.85249  0.41412101076068E+01
     0.30785       0.86039  0.41939948276654E+01
     0.30785       0.86828  0.42560746824490E+01
     0.30785       0.87617  0.43285315678486E+01
     0.30785       0.88407  0.44124375701297E+01
     0.30785       0.89196  0.45088116252564E+01
     0.30785       0.89986  0.46185682597823E+01
     0.30785       0.90775  0.47424610749510E+01
     0.30785       0.91564  0.48810256425539E+01
     0.30785       0.92354  0.50345287764078E+01
     0.30785       0.93143  0.52029334758936E+01
     0.30785       0.93932  0.53858908320412E+01
     0.30785       0.94722  0.55827713766369E+01
     0.30785       0.95511  0.57927482680429E+01
     0.30785       0.96300  0.60149429918150E+01
     0.30785       0.97090  0.62486408289901E+01
     0.30785       0.97879  0.64935785292377E+01
     0.30785       0.98668  0.67503011884960E+01
     0.30785       0.99458  0.70205804113494E+01
     0.30785       1.00247  0.73078827303318E+01
     0.30785       1.01036  0.76178770829110E+01
     0.30785       1.01826  0.79589735283781E+01
     0.30785       1.02615  0.83428921572474E+01
     0.30785       1.03404  0.87852702155573E+01
     0.30785       1.04194  0.93063247929298E+01
     0.30785       1.04983  0.99315950267796E+01
     0.30785       1.05772  0.10692787670558E+02
     0.30785       1.06562  0.11628737722280E+02
     0.30785       1.07351  0.12786463961523E+02
     0.30785       1.08141  0.14222235573381E+02
     0.30785       1.08930  0.16002449419943E+02
     0.30785       1.09719  0.18203908673927E+02
     0.30785       1.10509  0.20912716581086E+02
     0.30785       1.11298  0.24220303841655E+02
     0.30785       1.12087  0.28213790467171E+02
     0.30785       1.12877  0.32955312341382E+02
     0.30785       1.13666  0.40000000000000E+11
     0.30785       1.14455  0.40000000000000E+11
     0.30785       1.15245  0.40000000000000E+11
     0.30785       1.16034  0.40000000000000E+11
     0.30785       1.16823  0.40000000000000E+11
     0.30785       1.17613  0.40000000000000E+11
     0.30785       1.18402  0.40000000000000E+11
     0.30785       1.19191  0.40000000000000E+11
     0.30785       1.19981  0.40000000000000E+11
     0.30785       1.20770  0.40000000000000E+11
     0.30785       1.21559  0.40000000000000E+11
     0.30785       1.22349  0.40000000000000E+11
     0.30785       1.23138  0.40000000000000E+11
     0.30785       1.23927  0.40000000000000E+11
     0.30785       1.24717  0.40000000000000E+11
     0.30785       1.25506  0.40000000000000E+11
     0.30785       1.26295  0.40000000000000E+11
     0.30785       1.27085  0.40000000000000E+11
     0.30785       1.27874  0.40000000000000E+11
     0.30785       1.28664  0.40000000000000E+11
     0.30785       1.29453  0.40000000000000E+11
     0.30785       1.30242  0.40000000000000E+11
     0.30785       1.31032  0.40000000000000E+11
     0.30785       1.31821  0.40000000000000E+11
     0.30785       1.32610  0.40000000000000E+11
     0.30785       1.33400  0.40000000000000E+11
     0.30785       1.34189  0.40000000000000E+11
     0.30785       1.34978  0.40000000000000E+11
     0.30785       1.35768  0.40000000000000E+11
     0.30785       1.36557  0.40000000000000E+11
     0.30785       1.37346  0.40000000000000E+11
     0.30785       1.38136  0.40000000000000E+11
     0.30785       1.38925  0.40000000000000E+11
     0.30785       1.39714  0.10257216399241E+03
     0.30785       1.40504  0.97675451502167E+02
     0.30785       1.41293  0.94273315488258E+02
     0.30785       1.42082  0.92485833768632E+02
     0.30785       1.42872  0.92368247741044E+02
     0.30785       1.43661  0.93930175945229E+02
     0.30785       1.44450  0.97137656810543E+02
     0.30785       1.45240  0.10189915795930E+03
     0.30785       1.46029  0.40000000000000E+11
     0.30785       1.46818  0.40000000000000E+11
     0.30785       1.47608  0.40000000000000E+11
     0.30785       1.48397  0.40000000000000E+11
     0.30785       1.49187  0.40000000000000E+11
     0.30785       1.49976  0.40000000000000E+11
     0.30785       1.50765  0.40000000000000E+11
     0.30785       1.51555  0.40000000000000E+11
     0.30785       1.52344  0.40000000000000E+11
     0.30785       1.53133  0.40000000000000E+11
     0.30785       1.53923  0.40000000000000E+11
     0.30785       1.54712  0.40000000000000E+11
     0.30785       1.55501  0.40000000000000E+11
     0.30785       1.56291  0.40000000000000E+11
     0.30785       1.57080  0.40000000000000E+11
     0.31574       0.00000  0.40000000000000E+11
     0.31574       0.00789  0.40000000000000E+11
     0.31574       0.01579  0.40000000000000E+11
     0.31574       0.02368  0.40000000000000E+11
     0.31574       0.03157  0.40000000000000E+11
     0.31574       0.03947  0.40000000000000E+11
     0.31574       0.04736  0.40000000000000E+11
     0.31574       0.05525  0.40000000000000E+11
     0.31574       0.06315  0.40000000000000E+11
     0.31574       0.07104  0.40000000000000E+11
     0.31574       0.07893  0.40000000000000E+11
     0.31574       0.08683  0.40000000000000E+11
     0.31574       0.09472  0.40000000000000E+11
     0.31574       0.10262  0.40000000000000E+11
     0.31574       0.11051  0.40000000000000E+11
     0.31574       0.11840  0.40000000000000E+11
     0.31574       0.12630  0.40000000000000E+11
     0.31574       0.13419  0.40000000000000E+11
     0.31574       0.14208  0.30231364910470E+02
     0.31574       0.14998  0.25612170919117E+02
     0.31574       0.15787  0.21692836188146E+02
     0.31574       0.16576  0.18432085452432E+02
     0.31574       0.17366  0.15754095272306E+02
     0.31574       0.18155  0.13574022694000E+02
     0.31574       0.18944  0.11810082981606E+02
     0.31574       0.19734  0.10388742215175E+02
     0.31574       0.20523  0.92464127999191E+01
     0.31574       0.21312  0.83294265470843E+01
     0.31574       0.22102  0.75932204878449E+01
     0.31574       0.22891  0.70012248388930E+01
     0.31574       0.23680  0.65237023843505E+01
     0.31574       0.24470  0.61366583246554E+01
     0.31574       0.25259  0.58208695041748E+01
     0.31574       0.26048  0.55610451947972E+01
     0.31574       0.26838  0.53451136232248E+01
     0.31574       0.27627  0.51636208915431E+01
     0.31574       0.28416  0.50092270329351E+01
     0.31574       0.29206  0.48762848160349E+01
     0.31574       0.29995  0.47604888857397E+01
     0.31574       0.30785  0.46585849651599E+01
     0.31574       0.31574  0.45681306792576E+01
     0.31574       0.32363  0.44873009376905E+01
     0.31574       0.33153  0.44147317564404E+01
     0.31574       0.33942  0.43493970186281E+01
     0.31574       0.34731  0.42905131115596E+01
     0.31574       0.35521  0.42374667479472E+01
     0.31574       0.36310  0.41897616638348E+01
     0.31574       0.37099  0.41469803206628E+01
     0.31574       0.37889  0.41087572257182E+01
     0.31574       0.38678  0.40747610027635E+01
     0.31574       0.39467  0.40446828622043E+01
     0.31574       0.40257  0.40182296076518E+01
     0.31574       0.41046  0.39951197501006E+01
     0.31574       0.41835  0.39750816688607E+01
     0.31574       0.42625  0.39578530558803E+01
     0.31574       0.43414  0.39431811106676E+01
     0.31574       0.44203  0.39308231249313E+01
     0.31574       0.44993  0.39205472198477E+01
     0.31574       0.45782  0.39121330853554E+01
     0.31574       0.46571  0.39053726298456E+01
     0.31574       0.47361  0.39000704881782E+01
     0.31574       0.48150  0.38960443622800E+01
     0.31574       0.48939  0.38931251861705E+01
     0.31574       0.49729  0.38911571190955E+01
     0.31574       0.50518  0.38899973784905E+01
     0.31574       0.51308  0.38895159299112E+01
     0.31574       0.52097  0.38895950545679E+01
     0.31574       0.52886  0.38901288171060E+01
     0.31574       0.53676  0.38910224570874E+01
     0.31574       0.54465  0.38921917274537E+01
     0.31574       0.55254  0.38935622023234E+01
     0.31574       0.56044  0.38950685749594E+01
     0.31574       0.56833  0.38966539648825E+01
     0.31574       0.57622  0.38982692510260E+01
     0.31574       0.58412  0.38998724457556E+01
     0.31574       0.59201  0.39014281226021E+01
     0.31574       0.59990  0.39029069088218E+01
     0.31574       0.60780  0.39042850524777E+01
     0.31574       0.61569  0.39055440726787E+01
     0.31574       0.62358  0.39066705009678E+01
     0.31574       0.63148  0.39076557216085E+01
     0.31574       0.63937  0.39084959186941E+01
     0.31574       0.64726  0.39091921385831E+01
     0.31574       0.65516  0.39097504771075E+01
     0.31574       0.66305  0.39101824023128E+01
     0.31574       0.67094  0.39105052251225E+01
     0.31574       0.67884  0.39107427322417E+01
     0.31574       0.68673  0.39109259977984E+01
     0.31574       0.69463  0.39110943925918E+01
     0.31574       0.70252  0.39112968123034E+01
     0.31574       0.71041  0.39115931484861E+01
     0.31574       0.71831  0.39120560283899E+01
     0.31574       0.72620  0.39127728514039E+01
     0.31574       0.73409  0.39138481506587E+01
     0.31574       0.74199  0.39154063074881E+01
     0.31574       0.74988  0.39175946431362E+01
     0.31574       0.75777  0.39205869050897E+01
     0.31574       0.76567  0.39245871531568E+01
     0.31574       0.77356  0.39298340309134E+01
     0.31574       0.78145  0.39366053789944E+01
     0.31574       0.78935  0.39452231051938E+01
     0.31574       0.79724  0.39560581695779E+01
     0.31574       0.80513  0.39695354682246E+01
     0.31574       0.81303  0.39861383050602E+01
     0.31574       0.82092  0.40064120277939E+01
     0.31574       0.82881  0.40309662746139E+01
     0.31574       0.83671  0.40604751416276E+01
     0.31574       0.84460  0.40956744526723E+01
     0.31574       0.85249  0.41373552180379E+01
     0.31574       0.86039  0.41863523427860E+01
     0.31574       0.86828  0.42435277362222E+01
     0.31574       0.87617  0.43097472390190E+01
     0.31574       0.88407  0.43858512853137E+01
     0.31574       0.89196  0.44726200102228E+01
     0.31574       0.89986  0.45707346339523E+01
     0.31574       0.90775  0.46807383962609E+01
     0.31574       0.91564  0.48030020100964E+01
     0.31574       0.92354  0.49377003994912E+01
     0.31574       0.93143  0.50848091445607E+01
     0.31574       0.93932  0.52441302635132E+01
     0.31574       0.94722  0.54153573796580E+01
     0.31574       0.95511  0.55981896645854E+01
     0.31574       0.96300  0.57925020841805E+01
     0.31574       0.97090  0.59985765203943E+01
     0.31574       0.97879  0.62173947285384E+01
     0.31574       0.98668  0.64509905433789E+01
     0.31574       0.99458  0.67028561777279E+01
     0.31574       1.00247  0.69783967561077E+01
     0.31574       1.01036  0.72854290112999E+01
     0.31574       1.01826  0.76347244375826E+01
     0.31574       1.02615  0.80406035189355E+01
     0.31574       1.03404  0.85215944755105E+01
     0.31574       1.04194  0.91011749245253E+01
     0.31574       1.04983  0.98086145079606E+01
     0.31574       1.05772  0.10679926048946E+02
     0.31574       1.06562  0.11758904965198E+02
     0.31574       1.07351  0.13098179924861E+02
     0.31574       1.08141  0.14760091964495E+02
     0.31574       1.08930  0.16817027445307E+02
     0.31574       1.09719  0.19350481436032E+02
     0.31574       1.10509  0.22447483268428E+02
     0.31574       1.11298  0.26191795620838E+02
     0.31574       1.12087  0.30644926729814E+02
     0.31574       1.12877  0.40000000000000E+11
     0.31574       1.13666  0.40000000000000E+11
     0.31574       1.14455  0.40000000000000E+11
     0.31574       1.15245  0.40000000000000E+11
     0.31574       1.16034  0.40000000000000E+11
     0.31574       1.16823  0.40000000000000E+11
     0.31574       1.17613  0.40000000000000E+11
     0.31574       1.18402  0.40000000000000E+11
     0.31574       1.19191  0.40000000000000E+11
     0.31574       1.19981  0.40000000000000E+11
     0.31574       1.20770  0.40000000000000E+11
     0.31574       1.21559  0.40000000000000E+11
     0.31574       1.22349  0.40000000000000E+11
     0.31574       1.23138  0.40000000000000E+11
     0.31574       1.23927  0.40000000000000E+11
     0.31574       1.24717  0.40000000000000E+11
     0.31574       1.25506  0.40000000000000E+11
     0.31574       1.26295  0.40000000000000E+11
[truncated: 1,560,112 more chars]
