# Supplementary material for: Femtosecond concerted rotation of molecules on a 2D material interface
Source: Nat Commun. 2026 Feb 27;17:2110. doi: 10.1038/s41467-026-69801-6 (PMC12954116; doi:10.1038/s41467-026-69801-6)
Supplement: Supplementary file 6 — Source Data 4 [file 41467_2026_69801_MOESM6_ESM.zip › FigS23/ISDistance1550_pairPot.out]

40000
# export pairpotential
# alpha      beta     pairPotValue
     0.00000       0.00000  0.40000000000000E+11
     0.00000       0.00789  0.40000000000000E+11
     0.00000       0.01579  0.40000000000000E+11
     0.00000       0.02368  0.40000000000000E+11
     0.00000       0.03157  0.40000000000000E+11
     0.00000       0.03947  0.40000000000000E+11
     0.00000       0.04736  0.40000000000000E+11
     0.00000       0.05525  0.40000000000000E+11
     0.00000       0.06315  0.40000000000000E+11
     0.00000       0.07104  0.40000000000000E+11
     0.00000       0.07893  0.40000000000000E+11
     0.00000       0.08683  0.40000000000000E+11
     0.00000       0.09472  0.40000000000000E+11
     0.00000       0.10262  0.40000000000000E+11
     0.00000       0.11051  0.40000000000000E+11
     0.00000       0.11840  0.44249403538359E+02
     0.00000       0.12630  0.41177288354324E+02
     0.00000       0.13419  0.38605119144870E+02
     0.00000       0.14208  0.36564262352860E+02
     0.00000       0.14998  0.35061533256604E+02
     0.00000       0.15787  0.34088651687289E+02
     0.00000       0.16576  0.33627733811962E+02
     0.00000       0.17366  0.33653860681423E+02
     0.00000       0.18155  0.34135354782388E+02
     0.00000       0.18944  0.35031940717951E+02
     0.00000       0.19734  0.36290533180759E+02
     0.00000       0.20523  0.37838049860695E+02
     0.00000       0.21312  0.40000000000000E+11
     0.00000       0.22102  0.40000000000000E+11
     0.00000       0.22891  0.40000000000000E+11
     0.00000       0.23680  0.40000000000000E+11
     0.00000       0.24470  0.40000000000000E+11
     0.00000       0.25259  0.40000000000000E+11
     0.00000       0.26048  0.40000000000000E+11
     0.00000       0.26838  0.40000000000000E+11
     0.00000       0.27627  0.40000000000000E+11
     0.00000       0.28416  0.40000000000000E+11
     0.00000       0.29206  0.40000000000000E+11
     0.00000       0.29995  0.40000000000000E+11
     0.00000       0.30785  0.40000000000000E+11
     0.00000       0.31574  0.40000000000000E+11
     0.00000       0.32363  0.40000000000000E+11
     0.00000       0.33153  0.40000000000000E+11
     0.00000       0.33942  0.40000000000000E+11
     0.00000       0.34731  0.40000000000000E+11
     0.00000       0.35521  0.40000000000000E+11
     0.00000       0.36310  0.40000000000000E+11
     0.00000       0.37099  0.40000000000000E+11
     0.00000       0.37889  0.40000000000000E+11
     0.00000       0.38678  0.40000000000000E+11
     0.00000       0.39467  0.40000000000000E+11
     0.00000       0.40257  0.40000000000000E+11
     0.00000       0.41046  0.40000000000000E+11
     0.00000       0.41835  0.15282653907395E+02
     0.00000       0.42625  0.13268228325751E+02
     0.00000       0.43414  0.11507524106090E+02
     0.00000       0.44203  0.10005021007200E+02
     0.00000       0.44993  0.87464452664207E+01
     0.00000       0.45782  0.77077067041334E+01
     0.00000       0.46571  0.68607626707851E+01
     0.00000       0.47361  0.61772325342123E+01
     0.00000       0.48150  0.56304551392922E+01
     0.00000       0.48939  0.51965182121584E+01
     0.00000       0.49729  0.48546401788578E+01
     0.00000       0.50518  0.45871662175429E+01
     0.00000       0.51308  0.43793521009458E+01
     0.00000       0.52097  0.42190467456237E+01
     0.00000       0.52886  0.40963414693645E+01
     0.00000       0.53676  0.40032254255601E+01
     0.00000       0.54465  0.39332682555403E+01
     0.00000       0.55254  0.38813394725181E+01
     0.00000       0.56044  0.38433671625696E+01
     0.00000       0.56833  0.38161346544638E+01
     0.00000       0.57622  0.37971117780663E+01
     0.00000       0.58412  0.37843164705031E+01
     0.00000       0.59201  0.37762023219318E+01
     0.00000       0.59990  0.37715678714138E+01
     0.00000       0.60780  0.37694838752253E+01
     0.00000       0.61569  0.37692352575025E+01
     0.00000       0.62358  0.37702749477293E+01
     0.00000       0.63148  0.37721872735725E+01
     0.00000       0.63937  0.37746589926074E+01
     0.00000       0.64726  0.37774564058914E+01
     0.00000       0.65516  0.37804073002064E+01
     0.00000       0.66305  0.37833867179585E+01
     0.00000       0.67094  0.37863057597402E+01
     0.00000       0.67884  0.37891027906939E+01
     0.00000       0.68673  0.37917365542703E+01
     0.00000       0.69463  0.37941808015377E+01
     0.00000       0.70252  0.37964201261078E+01
     0.00000       0.71041  0.37984467585198E+01
     0.00000       0.71831  0.38002581234596E+01
     0.00000       0.72620  0.38018550016683E+01
     0.00000       0.73409  0.38032401684770E+01
     0.00000       0.74199  0.38044174046505E+01
     0.00000       0.74988  0.38053907942998E+01
     0.00000       0.75777  0.38061642402748E+01
     0.00000       0.76567  0.38067411406425E+01
     0.00000       0.77356  0.38071241812789E+01
     0.00000       0.78145  0.38073152097985E+01
     0.00000       0.78935  0.38073151653774E+01
     0.00000       0.79724  0.38071240477962E+01
     0.00000       0.80513  0.38067409174457E+01
     0.00000       0.81303  0.38061639263019E+01
     0.00000       0.82092  0.38053903881225E+01
     0.00000       0.82881  0.38044169045502E+01
     0.00000       0.83671  0.38032395725646E+01
     0.00000       0.84460  0.38018543080689E+01
     0.00000       0.85249  0.38002573305836E+01
     0.00000       0.86039  0.37984458654501E+01
     0.00000       0.86828  0.37964191331401E+01
     0.00000       0.87617  0.37941797109159E+01
     0.00000       0.88407  0.37917353711710E+01
     0.00000       0.89196  0.37891015245282E+01
     0.00000       0.89986  0.37863044258507E+01
     0.00000       0.90775  0.37833853398177E+01
     0.00000       0.91564  0.37804059122411E+01
     0.00000       0.92354  0.37774550570982E+01
     0.00000       0.93143  0.37746577511601E+01
     0.00000       0.93932  0.37721862326843E+01
     0.00000       0.94722  0.37702742330973E+01
     0.00000       0.95511  0.37692350367476E+01
     0.00000       0.96300  0.37694843698507E+01
     0.00000       0.97090  0.37715693719289E+01
     0.00000       0.97879  0.37762052069480E+01
     0.00000       0.98668  0.37843212307845E+01
     0.00000       0.99458  0.37971190467243E+01
     0.00000       1.00247  0.38161452447125E+01
     0.00000       1.01036  0.38433821146859E+01
     0.00000       1.01826  0.38813601118736E+01
     0.00000       1.02615  0.39332962637232E+01
     0.00000       1.03404  0.40032629266409E+01
     0.00000       1.04194  0.40963911331476E+01
     0.00000       1.04983  0.42191119090992E+01
     0.00000       1.05772  0.43794369078359E+01
     0.00000       1.06562  0.45872757734132E+01
     0.00000       1.07351  0.48547807151162E+01
     0.00000       1.08141  0.51966972455045E+01
     0.00000       1.08930  0.56306816025398E+01
     0.00000       1.09719  0.61775168381601E+01
     0.00000       1.10509  0.68611166326957E+01
     0.00000       1.11298  0.77081432437224E+01
     0.00000       1.12087  0.87469777223642E+01
     0.00000       1.12877  0.10005661864606E+02
     0.00000       1.13666  0.11508282850748E+02
     0.00000       1.14455  0.13269108066885E+02
     0.00000       1.15245  0.15283646370852E+02
     0.00000       1.16034  0.40000000000000E+11
     0.00000       1.16823  0.40000000000000E+11
     0.00000       1.17613  0.40000000000000E+11
     0.00000       1.18402  0.40000000000000E+11
     0.00000       1.19191  0.40000000000000E+11
     0.00000       1.19981  0.40000000000000E+11
     0.00000       1.20770  0.40000000000000E+11
     0.00000       1.21559  0.40000000000000E+11
     0.00000       1.22349  0.40000000000000E+11
     0.00000       1.23138  0.40000000000000E+11
     0.00000       1.23927  0.40000000000000E+11
     0.00000       1.24717  0.40000000000000E+11
     0.00000       1.25506  0.40000000000000E+11
     0.00000       1.26295  0.40000000000000E+11
     0.00000       1.27085  0.40000000000000E+11
     0.00000       1.27874  0.40000000000000E+11
     0.00000       1.28664  0.40000000000000E+11
     0.00000       1.29453  0.40000000000000E+11
     0.00000       1.30242  0.40000000000000E+11
     0.00000       1.31032  0.40000000000000E+11
     0.00000       1.31821  0.40000000000000E+11
     0.00000       1.32610  0.40000000000000E+11
     0.00000       1.33400  0.40000000000000E+11
     0.00000       1.34189  0.40000000000000E+11
     0.00000       1.34978  0.40000000000000E+11
     0.00000       1.35768  0.40000000000000E+11
     0.00000       1.36557  0.37837277135858E+02
     0.00000       1.37346  0.36289873639007E+02
     0.00000       1.38136  0.35031434549163E+02
     0.00000       1.38925  0.34135030649942E+02
     0.00000       1.39714  0.33653739875886E+02
     0.00000       1.40504  0.33627832846402E+02
     0.00000       1.41293  0.34088983669691E+02
     0.00000       1.42082  0.35062108249361E+02
     0.00000       1.42872  0.36565086741941E+02
     0.00000       1.43661  0.38606193830314E+02
     0.00000       1.44450  0.41178605365907E+02
     0.00000       1.45240  0.44250940516481E+02
     0.00000       1.46029  0.40000000000000E+11
     0.00000       1.46818  0.40000000000000E+11
     0.00000       1.47608  0.40000000000000E+11
     0.00000       1.48397  0.40000000000000E+11
     0.00000       1.49187  0.40000000000000E+11
     0.00000       1.49976  0.40000000000000E+11
     0.00000       1.50765  0.40000000000000E+11
     0.00000       1.51555  0.40000000000000E+11
     0.00000       1.52344  0.40000000000000E+11
     0.00000       1.53133  0.40000000000000E+11
     0.00000       1.53923  0.40000000000000E+11
     0.00000       1.54712  0.40000000000000E+11
     0.00000       1.55501  0.40000000000000E+11
     0.00000       1.56291  0.40000000000000E+11
     0.00000       1.57080  0.40000000000000E+11
     0.00789       0.00000  0.40000000000000E+11
     0.00789       0.00789  0.40000000000000E+11
     0.00789       0.01579  0.40000000000000E+11
     0.00789       0.02368  0.40000000000000E+11
     0.00789       0.03157  0.40000000000000E+11
     0.00789       0.03947  0.40000000000000E+11
     0.00789       0.04736  0.40000000000000E+11
     0.00789       0.05525  0.40000000000000E+11
     0.00789       0.06315  0.40000000000000E+11
     0.00789       0.07104  0.40000000000000E+11
     0.00789       0.07893  0.40000000000000E+11
     0.00789       0.08683  0.40000000000000E+11
     0.00789       0.09472  0.40000000000000E+11
     0.00789       0.10262  0.40000000000000E+11
     0.00789       0.11051  0.44614960254176E+02
     0.00789       0.11840  0.41574774855755E+02
     0.00789       0.12630  0.39043153973539E+02
     0.00789       0.13419  0.37049956123322E+02
     0.00789       0.14208  0.35601987882633E+02
     0.00789       0.14998  0.34691824946610E+02
     0.00789       0.15787  0.34302871416856E+02
     0.00789       0.16576  0.34411585903673E+02
     0.00789       0.17366  0.34987419506571E+02
     0.00789       0.18155  0.35990555679533E+02
     0.00789       0.18944  0.37367077997929E+02
     0.00789       0.19734  0.39040780159833E+02
     0.00789       0.20523  0.40000000000000E+11
     0.00789       0.21312  0.40000000000000E+11
     0.00789       0.22102  0.40000000000000E+11
     0.00789       0.22891  0.40000000000000E+11
     0.00789       0.23680  0.40000000000000E+11
     0.00789       0.24470  0.40000000000000E+11
     0.00789       0.25259  0.40000000000000E+11
     0.00789       0.26048  0.40000000000000E+11
     0.00789       0.26838  0.40000000000000E+11
     0.00789       0.27627  0.40000000000000E+11
     0.00789       0.28416  0.40000000000000E+11
     0.00789       0.29206  0.40000000000000E+11
     0.00789       0.29995  0.40000000000000E+11
     0.00789       0.30785  0.40000000000000E+11
     0.00789       0.31574  0.40000000000000E+11
     0.00789       0.32363  0.40000000000000E+11
     0.00789       0.33153  0.40000000000000E+11
     0.00789       0.33942  0.40000000000000E+11
     0.00789       0.34731  0.40000000000000E+11
     0.00789       0.35521  0.40000000000000E+11
     0.00789       0.36310  0.40000000000000E+11
     0.00789       0.37099  0.40000000000000E+11
     0.00789       0.37889  0.40000000000000E+11
     0.00789       0.38678  0.40000000000000E+11
     0.00789       0.39467  0.40000000000000E+11
     0.00789       0.40257  0.40000000000000E+11
     0.00789       0.41046  0.16109664998998E+02
     0.00789       0.41835  0.13975789740721E+02
     0.00789       0.42625  0.12098779484568E+02
     0.00789       0.43414  0.10490568420994E+02
     0.00789       0.44203  0.91399234608980E+01
     0.00789       0.44993  0.80232582446446E+01
     0.00789       0.45782  0.71116867772360E+01
     0.00789       0.46571  0.63753615286820E+01
     0.00789       0.47361  0.57859516210305E+01
     0.00789       0.48150  0.53179027506314E+01
     0.00789       0.48939  0.49489338383088E+01
     0.00789       0.49729  0.46600799918340E+01
     0.00789       0.50518  0.44354851652857E+01
     0.00789       0.51308  0.42620735983774E+01
     0.00789       0.52097  0.41291787969978E+01
     0.00789       0.52886  0.40281756720653E+01
     0.00789       0.53676  0.39521402105328E+01
     0.00789       0.54465  0.38955478438335E+01
     0.00789       0.55254  0.38540137750076E+01
     0.00789       0.56044  0.38240740482344E+01
     0.00789       0.56833  0.38030038283940E+01
     0.00789       0.57622  0.37886683665914E+01
     0.00789       0.58412  0.37794019162812E+01
     0.00789       0.59201  0.37739100866900E+01
     0.00789       0.59990  0.37711915591749E+01
     0.00789       0.60780  0.37704756167663E+01
     0.00789       0.61569  0.37711724710204E+01
     0.00789       0.62358  0.37728338717039E+01
     0.00789       0.63148  0.37751219334541E+01
     0.00789       0.63937  0.37777845019931E+01
     0.00789       0.64726  0.37806357107881E+01
     0.00789       0.65516  0.37835406513333E+01
     0.00789       0.66305  0.37864033025731E+01
     0.00789       0.67094  0.37891570441389E+01
     0.00789       0.67884  0.37917572207538E+01
     0.00789       0.68673  0.37941753377089E+01
     0.00789       0.69463  0.37963945553258E+01
     0.00789       0.70252  0.37984062187821E+01
     0.00789       0.71041  0.38002072127348E+01
     0.00789       0.71831  0.38017979713548E+01
     0.00789       0.72620  0.38031810064923E+01
     0.00789       0.73409  0.38043598420210E+01
     0.00789       0.74199  0.38053382627095E+01
     0.00789       0.74988  0.38061198025974E+01
     0.00789       0.75777  0.38067074118301E+01
     0.00789       0.76567  0.38071032529747E+01
     0.00789       0.77356  0.38073085885404E+01
     0.00789       0.78145  0.38073237311633E+01
     0.00789       0.78935  0.38071480369700E+01
     0.00789       0.79724  0.38067799312378E+01
     0.00789       0.80513  0.38062169637912E+01
     0.00789       0.81303  0.38054558998001E+01
     0.00789       0.82092  0.38044928599017E+01
     0.00789       0.82881  0.38033235320881E+01
     0.00789       0.83671  0.38019434867541E+01
     0.00789       0.84460  0.38003486360050E+01
     0.00789       0.85249  0.37985358891326E+01
     0.00789       0.86039  0.37965040685851E+01
     0.00789       0.86828  0.37942551654485E+01
     0.00789       0.87617  0.37917960313159E+01
     0.00789       0.88407  0.37891406256179E+01
     0.00789       0.89196  0.37863129655339E+01
     0.00789       0.89986  0.37833509614481E+01
     0.00789       0.90775  0.37803113669472E+01
     0.00789       0.91564  0.37772761315489E+01
     0.00789       0.92354  0.37743605202500E+01
     0.00789       0.93143  0.37717234607507E+01
     0.00789       0.93932  0.37695807016433E+01
     0.00789       0.94722  0.37682215182648E+01
     0.00789       0.95511  0.37680298930028E+01
     0.00789       0.96300  0.37695113293209E+01
     0.00789       0.97090  0.37733267387747E+01
     0.00789       0.97879  0.37803351712932E+01
     0.00789       0.98668  0.37916475411306E+01
     0.00789       0.99458  0.38086939281392E+01
     0.00789       1.00247  0.38333074898015E+01
     0.00789       1.01036  0.38678284699369E+01
     0.00789       1.01826  0.39152321736443E+01
     0.00789       1.02615  0.39792849900859E+01
     0.00789       1.03404  0.40647324142158E+01
     0.00789       1.04194  0.41775222746971E+01
     0.00789       1.04983  0.43250645995018E+01
     0.00789       1.05772  0.45165261095576E+01
     0.00789       1.06562  0.47631512849197E+01
     0.00789       1.07351  0.50785919342504E+01
     0.00789       1.08141  0.54792112891014E+01
     0.00789       1.08930  0.59843042023866E+01
     0.00789       1.09719  0.66161386164101E+01
     0.00789       1.10509  0.73996709303064E+01
     0.00789       1.11298  0.83617149351707E+01
     0.00789       1.12087  0.95292477148840E+01
     0.00789       1.12877  0.10926418511793E+02
     0.00789       1.13666  0.12569702783751E+02
     0.00789       1.14455  0.14460555052489E+02
     0.00789       1.15245  0.16574953320107E+02
     0.00789       1.16034  0.40000000000000E+11
     0.00789       1.16823  0.40000000000000E+11
     0.00789       1.17613  0.40000000000000E+11
     0.00789       1.18402  0.40000000000000E+11
     0.00789       1.19191  0.40000000000000E+11
     0.00789       1.19981  0.40000000000000E+11
     0.00789       1.20770  0.40000000000000E+11
     0.00789       1.21559  0.40000000000000E+11
     0.00789       1.22349  0.40000000000000E+11
     0.00789       1.23138  0.40000000000000E+11
     0.00789       1.23927  0.40000000000000E+11
     0.00789       1.24717  0.40000000000000E+11
     0.00789       1.25506  0.40000000000000E+11
     0.00789       1.26295  0.40000000000000E+11
     0.00789       1.27085  0.40000000000000E+11
     0.00789       1.27874  0.40000000000000E+11
     0.00789       1.28664  0.40000000000000E+11
     0.00789       1.29453  0.40000000000000E+11
     0.00789       1.30242  0.40000000000000E+11
     0.00789       1.31032  0.40000000000000E+11
     0.00789       1.31821  0.40000000000000E+11
     0.00789       1.32610  0.40000000000000E+11
     0.00789       1.33400  0.40000000000000E+11
     0.00789       1.34189  0.40000000000000E+11
     0.00789       1.34978  0.38188461474736E+02
     0.00789       1.35768  0.36583593827298E+02
     0.00789       1.36557  0.35162649730246E+02
     0.00789       1.37346  0.34022615175437E+02
     0.00789       1.38136  0.33233396753906E+02
     0.00789       1.38925  0.32847161102847E+02
     0.00789       1.39714  0.32904565555175E+02
     0.00789       1.40504  0.33438368948915E+02
     0.00789       1.41293  0.34474853998417E+02
     0.00789       1.42082  0.36033203312743E+02
     0.00789       1.42872  0.38122562953094E+02
     0.00789       1.43661  0.40736064822499E+02
     0.00789       1.44450  0.43840630081834E+02
     0.00789       1.45240  0.40000000000000E+11
     0.00789       1.46029  0.40000000000000E+11
     0.00789       1.46818  0.40000000000000E+11
     0.00789       1.47608  0.40000000000000E+11
     0.00789       1.48397  0.40000000000000E+11
     0.00789       1.49187  0.40000000000000E+11
     0.00789       1.49976  0.40000000000000E+11
     0.00789       1.50765  0.40000000000000E+11
     0.00789       1.51555  0.40000000000000E+11
     0.00789       1.52344  0.40000000000000E+11
     0.00789       1.53133  0.40000000000000E+11
     0.00789       1.53923  0.40000000000000E+11
     0.00789       1.54712  0.40000000000000E+11
     0.00789       1.55501  0.40000000000000E+11
     0.00789       1.56291  0.40000000000000E+11
     0.00789       1.57080  0.40000000000000E+11
     0.01579       0.00000  0.40000000000000E+11
     0.01579       0.00789  0.40000000000000E+11
     0.01579       0.01579  0.40000000000000E+11
     0.01579       0.02368  0.40000000000000E+11
     0.01579       0.03157  0.40000000000000E+11
     0.01579       0.03947  0.40000000000000E+11
     0.01579       0.04736  0.40000000000000E+11
     0.01579       0.05525  0.40000000000000E+11
     0.01579       0.06315  0.40000000000000E+11
     0.01579       0.07104  0.40000000000000E+11
     0.01579       0.07893  0.40000000000000E+11
     0.01579       0.08683  0.40000000000000E+11
     0.01579       0.09472  0.48397066226414E+02
     0.01579       0.10262  0.44934825965658E+02
     0.01579       0.11051  0.41926049960297E+02
     0.01579       0.11840  0.39434042197927E+02
     0.01579       0.12630  0.37487415296483E+02
     0.01579       0.13419  0.36093037192935E+02
     0.01579       0.14208  0.35244336843150E+02
     0.01579       0.14998  0.34925992699135E+02
     0.01579       0.15787  0.35115847935346E+02
     0.01579       0.16576  0.35784524170209E+02
     0.01579       0.17366  0.36892742598997E+02
     0.01579       0.18155  0.38385860437218E+02
     0.01579       0.18944  0.40184643619302E+02
     0.01579       0.19734  0.40000000000000E+11
     0.01579       0.20523  0.40000000000000E+11
     0.01579       0.21312  0.40000000000000E+11
     0.01579       0.22102  0.40000000000000E+11
     0.01579       0.22891  0.40000000000000E+11
     0.01579       0.23680  0.40000000000000E+11
     0.01579       0.24470  0.40000000000000E+11
     0.01579       0.25259  0.40000000000000E+11
     0.01579       0.26048  0.40000000000000E+11
     0.01579       0.26838  0.40000000000000E+11
     0.01579       0.27627  0.40000000000000E+11
     0.01579       0.28416  0.40000000000000E+11
     0.01579       0.29206  0.40000000000000E+11
     0.01579       0.29995  0.40000000000000E+11
     0.01579       0.30785  0.40000000000000E+11
     0.01579       0.31574  0.40000000000000E+11
     0.01579       0.32363  0.40000000000000E+11
     0.01579       0.33153  0.40000000000000E+11
     0.01579       0.33942  0.40000000000000E+11
     0.01579       0.34731  0.40000000000000E+11
     0.01579       0.35521  0.40000000000000E+11
     0.01579       0.36310  0.40000000000000E+11
     0.01579       0.37099  0.40000000000000E+11
     0.01579       0.37889  0.40000000000000E+11
     0.01579       0.38678  0.40000000000000E+11
     0.01579       0.39467  0.40000000000000E+11
     0.01579       0.40257  0.16934613162658E+02
     0.01579       0.41046  0.14686972650337E+02
     0.01579       0.41835  0.12695935991970E+02
     0.01579       0.42625  0.10982541556672E+02
     0.01579       0.43414  0.95395093918535E+01
     0.01579       0.44203  0.83442472228712E+01
     0.01579       0.44993  0.73672790424460E+01
     0.01579       0.45782  0.65774134872896E+01
     0.01579       0.46571  0.59447031314722E+01
     0.01579       0.47361  0.54419685773685E+01
     0.01579       0.48150  0.50454283786040E+01
     0.01579       0.48939  0.47347988069398E+01
     0.01579       0.49729  0.44931004783355E+01
     0.01579       0.50518  0.43063212359071E+01
     0.01579       0.51308  0.41630260127892E+01
     0.01579       0.52097  0.40539661061022E+01
     0.01579       0.52886  0.39717159330351E+01
     0.01579       0.53676  0.39103502820224E+01
     0.01579       0.54465  0.38651660989449E+01
     0.01579       0.55254  0.38324477758422E+01
     0.01579       0.56044  0.38092722819482E+01
     0.01579       0.56833  0.37933493395023E+01
     0.01579       0.57622  0.37828915841249E+01
     0.01579       0.58412  0.37765098714820E+01
     0.01579       0.59201  0.37731293565412E+01
     0.01579       0.59990  0.37719225329590E+01
     0.01579       0.60780  0.37722559933945E+01
     0.01579       0.61569  0.37736482106861E+01
     0.01579       0.62358  0.37757361224458E+01
     0.01579       0.63148  0.37782487195105E+01
     0.01579       0.63937  0.37809861918087E+01
     0.01579       0.64726  0.37838034779615E+01
     0.01579       0.65516  0.37865973038423E+01
     0.01579       0.66305  0.37892959877074E+01
     0.01579       0.67094  0.37918514425945E+01
     0.01579       0.67884  0.37942329272940E+01
     0.01579       0.68673  0.37964221914275E+01
     0.01579       0.69463  0.37984097333272E+01
     0.01579       0.70252  0.38001919460460E+01
     0.01579       0.71041  0.38017689706908E+01
     0.01579       0.71831  0.38031431104383E+01
     0.01579       0.72620  0.38043176854821E+01
     0.01579       0.73409  0.38052962306997E+01
     0.01579       0.74199  0.38060819554366E+01
     0.01579       0.74988  0.38066773995818E+01
     0.01579       0.75777  0.38070842328254E+01
     0.01579       0.76567  0.38073031552312E+01
     0.01579       0.77356  0.38073338674065E+01
     0.01579       0.78145  0.38071750879310E+01
     0.01579       0.78935  0.38068246045099E+01
     0.01579       0.79724  0.38062793537480E+01
     0.01579       0.80513  0.38055355326449E+01
     0.01579       0.81303  0.38045887530659E+01
     0.01579       0.82092  0.38034342587076E+01
     0.01579       0.82881  0.38020672327017E+01
     0.01579       0.83671  0.38004832332284E+01
     0.01579       0.84460  0.37986788047233E+01
     0.01579       0.85249  0.37966523239258E+01
     0.01579       0.86039  0.37944051537609E+01
     0.01579       0.86828  0.37919431947045E+01
     0.01579       0.87617  0.37892789439402E+01
     0.01579       0.88407  0.37864341986674E+01
     0.01579       0.89196  0.37834435731475E+01
     0.01579       0.89986  0.37803590416810E+01
     0.01579       0.90775  0.37772557743993E+01
     0.01579       0.91564  0.37742396027748E+01
     0.01579       0.92354  0.37714565409069E+01
     0.01579       0.93143  0.37691049013055E+01
     0.01579       0.93932  0.37674506849137E+01
     0.01579       0.94722  0.37668470996908E+01
     0.01579       0.95511  0.37677592754186E+01
     0.01579       0.96300  0.37707954991565E+01
     0.01579       0.97090  0.37767465991421E+01
     0.01579       0.97879  0.37866354549992E+01
     0.01579       0.98668  0.38017790034648E+01
     0.01579       0.99458  0.38238655265738E+01
     0.01579       1.00247  0.38550504230035E+01
     0.01579       1.01036  0.38980740181613E+01
     0.01579       1.01826  0.39564051716152E+01
     0.01579       1.02615  0.40344143406467E+01
     0.01579       1.03404  0.41375791185529E+01
     0.01579       1.04194  0.42727237213913E+01
     0.01579       1.04983  0.44482909002758E+01
     0.01579       1.05772  0.46746395051839E+01
     0.01579       1.06562  0.49643522691962E+01
     0.01579       1.07351  0.53325247141538E+01
     0.01579       1.08141  0.57969852439349E+01
     0.01579       1.08930  0.63783657469577E+01
     0.01579       1.09719  0.70998981870648E+01
     0.01579       1.10509  0.79867526462644E+01
     0.01579       1.11298  0.90646545573026E+01
     0.01579       1.12087  0.10357426534950E+02
     0.01579       1.12877  0.11883007145883E+02
     0.01579       1.13666  0.13647440818187E+02
     0.01579       1.14455  0.15636385413469E+02
     0.01579       1.15245  0.40000000000000E+11
     0.01579       1.16034  0.40000000000000E+11
     0.01579       1.16823  0.40000000000000E+11
     0.01579       1.17613  0.40000000000000E+11
     0.01579       1.18402  0.40000000000000E+11
     0.01579       1.19191  0.40000000000000E+11
     0.01579       1.19981  0.40000000000000E+11
     0.01579       1.20770  0.40000000000000E+11
     0.01579       1.21559  0.40000000000000E+11
     0.01579       1.22349  0.40000000000000E+11
     0.01579       1.23138  0.40000000000000E+11
     0.01579       1.23927  0.40000000000000E+11
     0.01579       1.24717  0.40000000000000E+11
     0.01579       1.25506  0.40000000000000E+11
     0.01579       1.26295  0.40000000000000E+11
     0.01579       1.27085  0.40000000000000E+11
     0.01579       1.27874  0.40000000000000E+11
     0.01579       1.28664  0.40000000000000E+11
     0.01579       1.29453  0.40000000000000E+11
     0.01579       1.30242  0.40000000000000E+11
     0.01579       1.31032  0.40000000000000E+11
     0.01579       1.31821  0.40000000000000E+11
     0.01579       1.32610  0.40000000000000E+11
     0.01579       1.33400  0.40000000000000E+11
     0.01579       1.34189  0.36764712836779E+02
     0.01579       1.34978  0.35286896869487E+02
     0.01579       1.35768  0.33991893630586E+02
     0.01579       1.36557  0.32969913393411E+02
     0.01579       1.37346  0.32287709959569E+02
     0.01579       1.38136  0.31996482072944E+02
     0.01579       1.38925  0.32137208553176E+02
     0.01579       1.39714  0.32743687358426E+02
     0.01579       1.40504  0.33843553470133E+02
     0.01579       1.41293  0.35457307155230E+02
     0.01579       1.42082  0.37594994484890E+02
     0.01579       1.42872  0.40249705094088E+02
     0.01579       1.43661  0.43386550980544E+02
     0.01579       1.44450  0.40000000000000E+11
     0.01579       1.45240  0.40000000000000E+11
     0.01579       1.46029  0.40000000000000E+11
     0.01579       1.46818  0.40000000000000E+11
     0.01579       1.47608  0.40000000000000E+11
     0.01579       1.48397  0.40000000000000E+11
     0.01579       1.49187  0.40000000000000E+11
     0.01579       1.49976  0.40000000000000E+11
     0.01579       1.50765  0.40000000000000E+11
     0.01579       1.51555  0.40000000000000E+11
     0.01579       1.52344  0.40000000000000E+11
     0.01579       1.53133  0.40000000000000E+11
     0.01579       1.53923  0.40000000000000E+11
     0.01579       1.54712  0.40000000000000E+11
     0.01579       1.55501  0.40000000000000E+11
     0.01579       1.56291  0.40000000000000E+11
     0.01579       1.57080  0.40000000000000E+11
     0.02368       0.00000  0.40000000000000E+11
     0.02368       0.00789  0.40000000000000E+11
     0.02368       0.01579  0.40000000000000E+11
     0.02368       0.02368  0.40000000000000E+11
     0.02368       0.03157  0.40000000000000E+11
     0.02368       0.03947  0.40000000000000E+11
     0.02368       0.04736  0.40000000000000E+11
     0.02368       0.05525  0.40000000000000E+11
     0.02368       0.06315  0.40000000000000E+11
     0.02368       0.07104  0.40000000000000E+11
     0.02368       0.07893  0.40000000000000E+11
     0.02368       0.08683  0.48649806481000E+02
     0.02368       0.09472  0.45208146909673E+02
     0.02368       0.10262  0.42230080662404E+02
     0.02368       0.11051  0.39776401525235E+02
     0.02368       0.11840  0.37874803070145E+02
     0.02368       0.12630  0.36532317412508E+02
     0.02368       0.13419  0.35743236999340E+02
     0.02368       0.14208  0.35493502285019E+02
     0.02368       0.14998  0.35762344123685E+02
     0.02368       0.15787  0.36521593626452E+02
     0.02368       0.16576  0.37732593604431E+02
     0.02368       0.17366  0.39340102077905E+02
     0.02368       0.18155  0.41262008098267E+02
     0.02368       0.18944  0.40000000000000E+11
     0.02368       0.19734  0.40000000000000E+11
     0.02368       0.20523  0.40000000000000E+11
     0.02368       0.21312  0.40000000000000E+11
     0.02368       0.22102  0.40000000000000E+11
     0.02368       0.22891  0.40000000000000E+11
     0.02368       0.23680  0.40000000000000E+11
     0.02368       0.24470  0.40000000000000E+11
     0.02368       0.25259  0.40000000000000E+11
     0.02368       0.26048  0.40000000000000E+11
     0.02368       0.26838  0.40000000000000E+11
     0.02368       0.27627  0.40000000000000E+11
     0.02368       0.28416  0.40000000000000E+11
     0.02368       0.29206  0.40000000000000E+11
     0.02368       0.29995  0.40000000000000E+11
     0.02368       0.30785  0.40000000000000E+11
     0.02368       0.31574  0.40000000000000E+11
     0.02368       0.32363  0.40000000000000E+11
     0.02368       0.33153  0.40000000000000E+11
     0.02368       0.33942  0.40000000000000E+11
     0.02368       0.34731  0.40000000000000E+11
     0.02368       0.35521  0.40000000000000E+11
     0.02368       0.36310  0.40000000000000E+11
     0.02368       0.37099  0.40000000000000E+11
     0.02368       0.37889  0.40000000000000E+11
     0.02368       0.38678  0.40000000000000E+11
     0.02368       0.39467  0.40000000000000E+11
     0.02368       0.40257  0.15397189362370E+02
     0.02368       0.41046  0.13295406668703E+02
     0.02368       0.41835  0.11478124320715E+02
     0.02368       0.42625  0.99429914944417E+01
     0.02368       0.43414  0.86689395339064E+01
     0.02368       0.44203  0.76261827992301E+01
     0.02368       0.44993  0.67823294385585E+01
     0.02368       0.45782  0.61058846492694E+01
     0.02368       0.46571  0.55680737837997E+01
     0.02368       0.47361  0.51436246450287E+01
     0.02368       0.48150  0.48109343883726E+01
     0.02368       0.48939  0.45518956030536E+01
     0.02368       0.49729  0.43515534772783E+01
     0.02368       0.50518  0.41976979482362E+01
     0.02368       0.51308  0.40804507525210E+01
     0.02368       0.52097  0.39918795118831E+01
     0.02368       0.52886  0.39256539136421E+01
     0.02368       0.53676  0.38767489104676E+01
     0.02368       0.54465  0.38411941461808E+01
     0.02368       0.55254  0.38158658474628E+01
     0.02368       0.56044  0.37983161235660E+01
     0.02368       0.56833  0.37866342943352E+01
     0.02368       0.57622  0.37793350847074E+01
     0.02368       0.58412  0.37752690121756E+01
     0.02368       0.59201  0.37735508907697E+01
     0.02368       0.59990  0.37735029875095E+01
     0.02368       0.60780  0.37746099442154E+01
     0.02368       0.61569  0.37764830943614E+01
     0.02368       0.62358  0.37788322522053E+01
     0.02368       0.63148  0.37814434295891E+01
     0.02368       0.63937  0.37841612492158E+01
     0.02368       0.64726  0.37868750788818E+01
     0.02368       0.65516  0.37895081168614E+01
     0.02368       0.66305  0.37920088222461E+01
     0.02368       0.67094  0.37943442127797E+01
     0.02368       0.67884  0.37964946531959E+01
     0.02368       0.68673  0.37984498349679E+01
     0.02368       0.69463  0.38002057085827E+01
     0.02368       0.70252  0.38017621760131E+01
     0.02368       0.71041  0.38031213872616E+01
     0.02368       0.71831  0.38042865133223E+01
     0.02368       0.72620  0.38052608906587E+01
     0.02368       0.73409  0.38060474509015E+01
     0.02368       0.74199  0.38066483650444E+01
     0.02368       0.74988  0.38070648448053E+01
     0.02368       0.75777  0.38072970556025E+01
     0.02368       0.76567  0.38073441062026E+01
     0.02368       0.77356  0.38072040898014E+01
     0.02368       0.78145  0.38068741603543E+01
     0.02368       0.78935  0.38063506365221E+01
     0.02368       0.79724  0.38056291338315E+01
     0.02368       0.80513  0.38047047336987E+01
     0.02368       0.81303  0.38035722060458E+01
     0.02368       0.82092  0.38022263105231E+01
     0.02368       0.82881  0.38006622101488E+01
     0.02368       0.83671  0.37988760408135E+01
     0.02368       0.84460  0.37968656910245E+01
     0.02368       0.85249  0.37946318590874E+01
     0.02368       0.86039  0.37921794703995E+01
     0.02368       0.86828  0.37895195566810E+01
     0.02368       0.87617  0.37866717230596E+01
     0.02368       0.88407  0.37836673595993E+01
     0.02368       0.89196  0.37805537931173E+01
     0.02368       0.89986  0.37773996254458E+01
     0.02368       0.90775  0.37743015686054E+01
     0.02368       0.91564  0.37713931691311E+01
     0.02368       0.92354  0.37688559169977E+01
     0.02368       0.93143  0.37669333636400E+01
     0.02368       0.93932  0.37659490331543E+01
     0.02368       0.94722  0.37663291056306E+01
     0.02368       0.95511  0.37686310858988E+01
     0.02368       0.96300  0.37735799476365E+01
     0.02368       0.97090  0.37821135618692E+01
     0.02368       0.97879  0.37954395754791E+01
     0.02368       0.98668  0.38151062860616E+01
     0.02368       0.99458  0.38430904372152E+01
     0.02368       1.00247  0.38819051843027E+01
     0.02368       1.01036  0.39347316726118E+01
     0.02368       1.01826  0.40055775949982E+01
     0.02368       1.02615  0.40994655470481E+01
     0.02368       1.03404  0.42226526587397E+01
     0.02368       1.04194  0.43828803826099E+01
     0.02368       1.04983  0.45896487766868E+01
     0.02368       1.05772  0.48545021684508E+01
     0.02368       1.06562  0.51913013948537E+01
     0.02368       1.07351  0.56164401309793E+01
     0.02368       1.08141  0.61489369739640E+01
     0.02368       1.08930  0.68102985147892E+01
     0.02368       1.09719  0.76239994626619E+01
     0.02368       1.10509  0.86143633718637E+01
     0.02368       1.11298  0.98045551721512E+01
     0.02368       1.12087  0.11213327051149E+02
     0.02368       1.12877  0.12850122287437E+02
     0.02368       1.13666  0.14708197998147E+02
     0.02368       1.14455  0.16755685689475E+02
     0.02368       1.15245  0.40000000000000E+11
     0.02368       1.16034  0.40000000000000E+11
     0.02368       1.16823  0.40000000000000E+11
     0.02368       1.17613  0.40000000000000E+11
     0.02368       1.18402  0.40000000000000E+11
     0.02368       1.19191  0.40000000000000E+11
     0.02368       1.19981  0.40000000000000E+11
     0.02368       1.20770  0.40000000000000E+11
     0.02368       1.21559  0.40000000000000E+11
     0.02368       1.22349  0.40000000000000E+11
     0.02368       1.23138  0.40000000000000E+11
     0.02368       1.23927  0.40000000000000E+11
     0.02368       1.24717  0.40000000000000E+11
     0.02368       1.25506  0.40000000000000E+11
     0.02368       1.26295  0.40000000000000E+11
     0.02368       1.27085  0.40000000000000E+11
     0.02368       1.27874  0.40000000000000E+11
     0.02368       1.28664  0.40000000000000E+11
     0.02368       1.29453  0.40000000000000E+11
     0.02368       1.30242  0.40000000000000E+11
     0.02368       1.31032  0.40000000000000E+11
     0.02368       1.31821  0.40000000000000E+11
     0.02368       1.32610  0.40000000000000E+11
     0.02368       1.33400  0.35307132318133E+02
     0.02368       1.34189  0.33955255816569E+02
     0.02368       1.34978  0.32784918738570E+02
     0.02368       1.35768  0.31879846766463E+02
     0.02368       1.36557  0.31303701917030E+02
     0.02368       1.37346  0.31106682550262E+02
     0.02368       1.38136  0.31330031764195E+02
     0.02368       1.38925  0.32008540064933E+02
     0.02368       1.39714  0.33171176355614E+02
     0.02368       1.40504  0.34839773603257E+02
     0.02368       1.41293  0.37025318243286E+02
     0.02368       1.42082  0.39720895150316E+02
     0.02368       1.42872  0.42889775987242E+02
     0.02368       1.43661  0.40000000000000E+11
     0.02368       1.44450  0.40000000000000E+11
     0.02368       1.45240  0.40000000000000E+11
     0.02368       1.46029  0.40000000000000E+11
     0.02368       1.46818  0.40000000000000E+11
     0.02368       1.47608  0.40000000000000E+11
     0.02368       1.48397  0.40000000000000E+11
     0.02368       1.49187  0.40000000000000E+11
     0.02368       1.49976  0.40000000000000E+11
     0.02368       1.50765  0.40000000000000E+11
     0.02368       1.51555  0.40000000000000E+11
     0.02368       1.52344  0.40000000000000E+11
     0.02368       1.53133  0.40000000000000E+11
     0.02368       1.53923  0.40000000000000E+11
     0.02368       1.54712  0.40000000000000E+11
     0.02368       1.55501  0.40000000000000E+11
     0.02368       1.56291  0.40000000000000E+11
     0.02368       1.57080  0.40000000000000E+11
     0.03157       0.00000  0.40000000000000E+11
     0.03157       0.00789  0.40000000000000E+11
     0.03157       0.01579  0.40000000000000E+11
     0.03157       0.02368  0.40000000000000E+11
     0.03157       0.03157  0.40000000000000E+11
     0.03157       0.03947  0.40000000000000E+11
     0.03157       0.04736  0.40000000000000E+11
     0.03157       0.05525  0.40000000000000E+11
     0.03157       0.06315  0.40000000000000E+11
     0.03157       0.07104  0.40000000000000E+11
     0.03157       0.07893  0.48854431533664E+02
     0.03157       0.08683  0.45434140395626E+02
     0.03157       0.09472  0.42485936610251E+02
     0.03157       0.10262  0.40068994590727E+02
     0.03157       0.11051  0.38210469537963E+02
     0.03157       0.11840  0.36917689114274E+02
     0.03157       0.12630  0.36185831158350E+02
     0.03157       0.13419  0.36002086901531E+02
     0.03157       0.14208  0.36347073952220E+02
     0.03157       0.14998  0.37193868208423E+02
     0.03157       0.15787  0.38504521446301E+02
     0.03157       0.16576  0.40223340036527E+02
     0.03157       0.17366  0.42265540100927E+02
     0.03157       0.18155  0.40000000000000E+11
     0.03157       0.18944  0.40000000000000E+11
     0.03157       0.19734  0.40000000000000E+11
     0.03157       0.20523  0.40000000000000E+11
     0.03157       0.21312  0.40000000000000E+11
     0.03157       0.22102  0.40000000000000E+11
     0.03157       0.22891  0.40000000000000E+11
     0.03157       0.23680  0.40000000000000E+11
     0.03157       0.24470  0.40000000000000E+11
     0.03157       0.25259  0.40000000000000E+11
     0.03157       0.26048  0.40000000000000E+11
     0.03157       0.26838  0.40000000000000E+11
     0.03157       0.27627  0.40000000000000E+11
     0.03157       0.28416  0.40000000000000E+11
     0.03157       0.29206  0.40000000000000E+11
     0.03157       0.29995  0.40000000000000E+11
     0.03157       0.30785  0.40000000000000E+11
     0.03157       0.31574  0.40000000000000E+11
     0.03157       0.32363  0.40000000000000E+11
     0.03157       0.33153  0.40000000000000E+11
     0.03157       0.33942  0.40000000000000E+11
     0.03157       0.34731  0.40000000000000E+11
     0.03157       0.35521  0.40000000000000E+11
     0.03157       0.36310  0.40000000000000E+11
     0.03157       0.37099  0.40000000000000E+11
     0.03157       0.37889  0.40000000000000E+11
     0.03157       0.38678  0.40000000000000E+11
     0.03157       0.39467  0.16101949430624E+02
     0.03157       0.40257  0.13893625634265E+02
     0.03157       0.41046  0.11974486079747E+02
     0.03157       0.41835  0.10348129409279E+02
     0.03157       0.42625  0.89955686913765E+01
     0.03157       0.43414  0.78870103251717E+01
     0.03157       0.44203  0.69890226178577E+01
     0.03157       0.44993  0.62686470940992E+01
     0.03157       0.45782  0.56955559448497E+01
     0.03157       0.46571  0.52430060610581E+01
     0.03157       0.47361  0.48880836283625E+01
     0.03157       0.48150  0.46115553813500E+01
     0.03157       0.48939  0.43975231195838E+01
     0.03157       0.49729  0.42329997689147E+01
     0.03157       0.50518  0.41074750489215E+01
     0.03157       0.51308  0.40125073069419E+01
     0.03157       0.52097  0.39413588217638E+01
     0.03157       0.52886  0.38886804937823E+01
     0.03157       0.53676  0.38502454254365E+01
     0.03157       0.54465  0.38227275629147E+01
     0.03157       0.55254  0.38035200971816E+01
     0.03157       0.56044  0.37905879334695E+01
     0.03157       0.56833  0.37823487478559E+01
     0.03157       0.57622  0.37775776593063E+01
     0.03157       0.58412  0.37753311772821E+01
     0.03157       0.59201  0.37748867359779E+01
     0.03157       0.59990  0.37756947407334E+01
     0.03157       0.60780  0.37773406030652E+01
     0.03157       0.61569  0.37795147180094E+01
     0.03157       0.62358  0.37819887407164E+01
     0.03157       0.63148  0.37845968533889E+01
     0.03157       0.63937  0.37872209861372E+01
     0.03157       0.64726  0.37897791744709E+01
     0.03157       0.65516  0.37922164102672E+01
     0.03157       0.66305  0.37944974799778E+01
     0.03157       0.67094  0.37966013905393E+01
     0.03157       0.67884  0.37985170660831E+01
     0.03157       0.68673  0.38002400623170E+01
     0.03157       0.69463  0.38017700946747E+01
     0.03157       0.70252  0.38031092145711E+01
     0.03157       0.71041  0.38042604981116E+01
     0.03157       0.71831  0.38052271355939E+01
     0.03157       0.72620  0.38060118297085E+01
     0.03157       0.73409  0.38066164267406E+01
     0.03157       0.74199  0.38070417191315E+01
     0.03157       0.74988  0.38072873701108E+01
     0.03157       0.75777  0.38073519221715E+01
     0.03157       0.76567  0.38072328612429E+01
     0.03157       0.77356  0.38069267177192E+01
     0.03157       0.78145  0.38064291942199E+01
     0.03157       0.78935  0.38057353182336E+01
     0.03157       0.79724  0.38048396257929E+01
     0.03157       0.80513  0.38037363902174E+01
     0.03157       0.81303  0.38024199179760E+01
     0.03157       0.82092  0.38008849420833E+01
     0.03157       0.82881  0.37991271525409E+01
     0.03157       0.83671  0.37971439135519E+01
     0.03157       0.84460  0.37949352291587E+01
     0.03157       0.85249  0.37925050332861E+01
     0.03157       0.86039  0.37898628978425E+01
     0.03157       0.86828  0.37870262747216E+01
     0.03157       0.87617  0.37840234157273E+01
     0.03157       0.88407  0.37808971504566E+01
     0.03157       0.89196  0.37777097482401E+01
     0.03157       0.89986  0.37745491490440E+01
     0.03157       0.90775  0.37715369228981E+01
     0.03157       0.91564  0.37688384115253E+01
     0.03157       0.92354  0.37666756233842E+01
     0.03157       0.93143  0.37653435985548E+01
     0.03157       0.93932  0.37652311370158E+01
     0.03157       0.94722  0.37668469966910E+01
     0.03157       0.95511  0.37708529186958E+01
     0.03157       0.96300  0.37781051265486E+01
     0.03157       0.97090  0.37897062692984E+01
     0.03157       0.97879  0.38070701235647E+01
     0.03157       0.98668  0.38320017122518E+01
     0.03157       0.99458  0.38667957949234E+01
     0.03157       1.00247  0.39143568640578E+01
     0.03157       1.01036  0.39783437264307E+01
     0.03157       1.01826  0.40633412793598E+01
     0.03157       1.02615  0.41750609349054E+01
     0.03157       1.03404  0.43205688995175E+01
     0.03157       1.04194  0.45085376039209E+01
     0.03157       1.04983  0.47495091891505E+01
     0.03157       1.05772  0.50561499945894E+01
     0.03157       1.06562  0.54434600464824E+01
     0.03157       1.07351  0.59288799010565E+01
     0.03157       1.08141  0.65322070283463E+01
     0.03157       1.08930  0.72751937732592E+01
     0.03157       1.09719  0.81806487872695E+01
     0.03157       1.10509  0.92708072484764E+01
     0.03157       1.11298  0.10564683163783E+02
     0.03157       1.12087  0.12074094356939E+02
     0.03157       1.12877  0.13798105347441E+02
     0.03157       1.13666  0.15715847513425E+02
     0.03157       1.14455  0.40000000000000E+11
     0.03157       1.15245  0.40000000000000E+11
     0.03157       1.16034  0.40000000000000E+11
     0.03157       1.16823  0.40000000000000E+11
     0.03157       1.17613  0.40000000000000E+11
     0.03157       1.18402  0.40000000000000E+11
     0.03157       1.19191  0.40000000000000E+11
     0.03157       1.19981  0.40000000000000E+11
     0.03157       1.20770  0.40000000000000E+11
     0.03157       1.21559  0.40000000000000E+11
     0.03157       1.22349  0.40000000000000E+11
     0.03157       1.23138  0.40000000000000E+11
     0.03157       1.23927  0.40000000000000E+11
     0.03157       1.24717  0.40000000000000E+11
     0.03157       1.25506  0.40000000000000E+11
     0.03157       1.26295  0.40000000000000E+11
     0.03157       1.27085  0.40000000000000E+11
     0.03157       1.27874  0.40000000000000E+11
     0.03157       1.28664  0.40000000000000E+11
     0.03157       1.29453  0.40000000000000E+11
     0.03157       1.30242  0.40000000000000E+11
     0.03157       1.31032  0.40000000000000E+11
     0.03157       1.31821  0.40000000000000E+11
     0.03157       1.32610  0.33824384691779E+02
     0.03157       1.33400  0.32596737799615E+02
     0.03157       1.34189  0.31549079306017E+02
     0.03157       1.34978  0.30759015008473E+02
     0.03157       1.35768  0.30287220675424E+02
     0.03157       1.36557  0.30182884695020E+02
     0.03157       1.37346  0.30487465485884E+02
     0.03157       1.38136  0.31236698964108E+02
     0.03157       1.38925  0.32460865685948E+02
     0.03157       1.39714  0.34183145254217E+02
     0.03157       1.40504  0.36415514823400E+02
     0.03157       1.41293  0.39151125832139E+02
     0.03157       1.42082  0.42351457422587E+02
     0.03157       1.42872  0.40000000000000E+11
     0.03157       1.43661  0.40000000000000E+11
     0.03157       1.44450  0.40000000000000E+11
     0.03157       1.45240  0.40000000000000E+11
     0.03157       1.46029  0.40000000000000E+11
     0.03157       1.46818  0.40000000000000E+11
     0.03157       1.47608  0.40000000000000E+11
     0.03157       1.48397  0.40000000000000E+11
     0.03157       1.49187  0.40000000000000E+11
     0.03157       1.49976  0.40000000000000E+11
     0.03157       1.50765  0.40000000000000E+11
     0.03157       1.51555  0.40000000000000E+11
     0.03157       1.52344  0.40000000000000E+11
     0.03157       1.53133  0.40000000000000E+11
     0.03157       1.53923  0.40000000000000E+11
     0.03157       1.54712  0.40000000000000E+11
     0.03157       1.55501  0.40000000000000E+11
     0.03157       1.56291  0.40000000000000E+11
     0.03157       1.57080  0.40000000000000E+11
     0.03947       0.00000  0.40000000000000E+11
     0.03947       0.00789  0.40000000000000E+11
     0.03947       0.01579  0.40000000000000E+11
     0.03947       0.02368  0.40000000000000E+11
     0.03947       0.03157  0.40000000000000E+11
     0.03947       0.03947  0.40000000000000E+11
     0.03947       0.04736  0.40000000000000E+11
     0.03947       0.05525  0.40000000000000E+11
     0.03947       0.06315  0.40000000000000E+11
     0.03947       0.07104  0.49010147984766E+02
     0.03947       0.07893  0.45612096005250E+02
     0.03947       0.08683  0.42692786596196E+02
     0.03947       0.09472  0.40310726588099E+02
     0.03947       0.10262  0.38492953831772E+02
     0.03947       0.11051  0.37247245799485E+02
     0.03947       0.11840  0.36569697371639E+02
     0.03947       0.12630  0.36448740031629E+02
     0.03947       0.13419  0.36866372976397E+02
     0.03947       0.14208  0.37796947792738E+02
     0.03947       0.14998  0.39203314446715E+02
     0.03947       0.15787  0.41029493063322E+02
     0.03947       0.16576  0.43188280915214E+02
     0.03947       0.17366  0.40000000000000E+11
     0.03947       0.18155  0.40000000000000E+11
     0.03947       0.18944  0.40000000000000E+11
     0.03947       0.19734  0.40000000000000E+11
     0.03947       0.20523  0.40000000000000E+11
     0.03947       0.21312  0.40000000000000E+11
     0.03947       0.22102  0.40000000000000E+11
     0.03947       0.22891  0.40000000000000E+11
     0.03947       0.23680  0.40000000000000E+11
     0.03947       0.24470  0.40000000000000E+11
     0.03947       0.25259  0.40000000000000E+11
     0.03947       0.26048  0.40000000000000E+11
     0.03947       0.26838  0.40000000000000E+11
     0.03947       0.27627  0.40000000000000E+11
     0.03947       0.28416  0.40000000000000E+11
     0.03947       0.29206  0.40000000000000E+11
     0.03947       0.29995  0.40000000000000E+11
     0.03947       0.30785  0.40000000000000E+11
     0.03947       0.31574  0.40000000000000E+11
     0.03947       0.32363  0.40000000000000E+11
     0.03947       0.33153  0.40000000000000E+11
     0.03947       0.33942  0.40000000000000E+11
     0.03947       0.34731  0.40000000000000E+11
     0.03947       0.35521  0.40000000000000E+11
     0.03947       0.36310  0.40000000000000E+11
     0.03947       0.37099  0.40000000000000E+11
     0.03947       0.37889  0.40000000000000E+11
     0.03947       0.38678  0.16796944758935E+02
     0.03947       0.39467  0.14487109059147E+02
     0.03947       0.40257  0.12468826959083E+02
     0.03947       0.41046  0.10752688391256E+02
     0.03947       0.41835  0.93223622869034E+01
     0.03947       0.42625  0.81483633168389E+01
     0.03947       0.43414  0.71963943584696E+01
     0.03947       0.44203  0.64321296803913E+01
     0.03947       0.44993  0.58237417347549E+01
     0.03947       0.45782  0.53430461244103E+01
     0.03947       0.46571  0.49658344419929E+01
     0.03947       0.47361  0.46717565227824E+01
     0.03947       0.48150  0.44439755478139E+01
     0.03947       0.48939  0.42687298286166E+01
     0.03947       0.49729  0.41348781160832E+01
     0.03947       0.50518  0.40334697681885E+01
     0.03947       0.51308  0.39573595153649E+01
     0.03947       0.52097  0.39008738388909E+01
     0.03947       0.52886  0.38595288227970E+01
     0.03947       0.53676  0.38297956150387E+01
     0.03947       0.54465  0.38089079712078E+01
     0.03947       0.55254  0.37947058899259E+01
     0.03947       0.56044  0.37855095455557E+01
     0.03947       0.56833  0.37800182524045E+01
     0.03947       0.57622  0.37772298594040E+01
     0.03947       0.58412  0.37763766628681E+01
     0.03947       0.59201  0.37768745764108E+01
     0.03947       0.59990  0.37782828817928E+01
     0.03947       0.60780  0.37802723912178E+01
     0.03947       0.61569  0.37826002798433E+01
     0.03947       0.62358  0.37850902020981E+01
     0.03947       0.63148  0.37876165946638E+01
     0.03947       0.63937  0.37900923015130E+01
     0.03947       0.64726  0.37924588410442E+01
     0.03947       0.65516  0.37946787804034E+01
     0.03947       0.66305  0.37967297950185E+01
     0.03947       0.67094  0.37986000787058E+01
     0.03947       0.67884  0.38002848370071E+01
     0.03947       0.68673  0.38017836483027E+01
     0.03947       0.69463  0.38030985174751E+01
     0.03947       0.70252  0.38042324784503E+01
     0.03947       0.71041  0.38051886271286E+01
     0.03947       0.71831  0.38059694867704E+01
     0.03947       0.72620  0.38065766250883E+01
     0.03947       0.73409  0.38070104570459E+01
     0.03947       0.74199  0.38072701802836E+01
     0.03947       0.74988  0.38073538016398E+01
     0.03947       0.75777  0.38072582236930E+01
     0.03947       0.76567  0.38069793698533E+01
     0.03947       0.77356  0.38065123354214E+01
     0.03947       0.78145  0.38058515603967E+01
     0.03947       0.78935  0.38049910277672E+01
     0.03947       0.79724  0.38039244987735E+01
     0.03947       0.80513  0.38026458043646E+01
     0.03947       0.81303  0.38011492200695E+01
     0.03947       0.82092  0.37994299600536E+01
     0.03947       0.82881  0.37974848356870E+01
     0.03947       0.83671  0.37953131349907E+01
     0.03947       0.84460  0.37929177925512E+01
     0.03947       0.85249  0.37903069357336E+01
     0.03947       0.86039  0.37874959133604E+01
     0.03947       0.86828  0.37845099388047E+01
     0.03947       0.87617  0.37813875123149E+01
     0.03947       0.88407  0.37781848293864E+01
     0.03947       0.89196  0.37749814354998E+01
     0.03947       0.89986  0.37718874553989E+01
     0.03947       0.90775  0.37690528104958E+01
     0.03947       0.91564  0.37666789445399E+01
     0.03947       0.92354  0.37650337091791E+01
     0.03947       0.93143  0.37644702212671E+01
     0.03947       0.93932  0.37654506960946E+01
     0.03947       0.94722  0.37685764873832E+01
     0.03947       0.95511  0.37746258258788E+01
     0.03947       0.96300  0.37846010396961E+01
     0.03947       0.97090  0.37997873505143E+01
     0.03947       0.97879  0.38218256488263E+01
     0.03947       0.98668  0.38528019205416E+01
     0.03947       0.99458  0.38953561627272E+01
     0.03947       1.00247  0.39528135868280E+01
     0.03947       1.01036  0.40293405071209E+01
     0.03947       1.01826  0.41301263162752E+01
     0.03947       1.02615  0.42615910164288E+01
     0.03947       1.03404  0.44316144159090E+01
     0.03947       1.04194  0.46497776448812E+01
     0.03947       1.04983  0.49275991896050E+01
     0.03947       1.05772  0.52787350552127E+01
     0.03947       1.06562  0.57190946025983E+01
     0.03947       1.07351  0.62667987012485E+01
     0.03947       1.08141  0.69418741365914E+01
     0.03947       1.08930  0.77655380585930E+01
     0.03947       1.09719  0.87588820363691E+01
     0.03947       1.10509  0.99407263837880E+01
     0.03947       1.11298  0.11324401983535E+02
     0.03947       1.12087  0.12913266332279E+02
     0.03947       1.12877  0.14694934856084E+02
     0.03947       1.13666  0.16634596610589E+02
     0.03947       1.14455  0.40000000000000E+11
     0.03947       1.15245  0.40000000000000E+11
     0.03947       1.16034  0.40000000000000E+11
     0.03947       1.16823  0.40000000000000E+11
     0.03947       1.17613  0.40000000000000E+11
     0.03947       1.18402  0.40000000000000E+11
     0.03947       1.19191  0.40000000000000E+11
     0.03947       1.19981  0.40000000000000E+11
     0.03947       1.20770  0.40000000000000E+11
     0.03947       1.21559  0.40000000000000E+11
     0.03947       1.22349  0.40000000000000E+11
     0.03947       1.23138  0.40000000000000E+11
     0.03947       1.23927  0.40000000000000E+11
     0.03947       1.24717  0.40000000000000E+11
     0.03947       1.25506  0.40000000000000E+11
     0.03947       1.26295  0.40000000000000E+11
     0.03947       1.27085  0.40000000000000E+11
     0.03947       1.27874  0.40000000000000E+11
     0.03947       1.28664  0.40000000000000E+11
     0.03947       1.29453  0.40000000000000E+11
     0.03947       1.30242  0.40000000000000E+11
     0.03947       1.31032  0.40000000000000E+11
     0.03947       1.31821  0.32325033068528E+02
     0.03947       1.32610  0.31219337484905E+02
     0.03947       1.33400  0.30291703429034E+02
     0.03947       1.34189  0.29614039172651E+02
     0.03947       1.34978  0.29244177716562E+02
     0.03947       1.35768  0.29230308661374E+02
     0.03947       1.36557  0.29614064783039E+02
     0.03947       1.37346  0.30432079895009E+02
     0.03947       1.38136  0.31715919807398E+02
     0.03947       1.38925  0.33490122483713E+02
     0.03947       1.39714  0.35767713931522E+02
     0.03947       1.40504  0.38542014044446E+02
     0.03947       1.41293  0.41772832580555E+02
     0.03947       1.42082  0.40000000000000E+11
     0.03947       1.42872  0.40000000000000E+11
     0.03947       1.43661  0.40000000000000E+11
     0.03947       1.44450  0.40000000000000E+11
     0.03947       1.45240  0.40000000000000E+11
     0.03947       1.46029  0.40000000000000E+11
     0.03947       1.46818  0.40000000000000E+11
     0.03947       1.47608  0.40000000000000E+11
     0.03947       1.48397  0.40000000000000E+11
     0.03947       1.49187  0.40000000000000E+11
     0.03947       1.49976  0.40000000000000E+11
     0.03947       1.50765  0.40000000000000E+11
     0.03947       1.51555  0.40000000000000E+11
     0.03947       1.52344  0.40000000000000E+11
     0.03947       1.53133  0.40000000000000E+11
     0.03947       1.53923  0.40000000000000E+11
     0.03947       1.54712  0.40000000000000E+11
     0.03947       1.55501  0.40000000000000E+11
     0.03947       1.56291  0.40000000000000E+11
     0.03947       1.57080  0.40000000000000E+11
     0.04736       0.00000  0.40000000000000E+11
     0.04736       0.00789  0.40000000000000E+11
     0.04736       0.01579  0.40000000000000E+11
     0.04736       0.02368  0.40000000000000E+11
     0.04736       0.03157  0.40000000000000E+11
     0.04736       0.03947  0.40000000000000E+11
     0.04736       0.04736  0.40000000000000E+11
     0.04736       0.05525  0.52865457219889E+02
     0.04736       0.06315  0.49116268017430E+02
     0.04736       0.07104  0.45741377951298E+02
     0.04736       0.07893  0.42849896319423E+02
     0.04736       0.08683  0.40500643519707E+02
     0.04736       0.09472  0.38720986029575E+02
     0.04736       0.10262  0.37519321420293E+02
     0.04736       0.11051  0.36892700412617E+02
     0.04736       0.11840  0.36830784201806E+02
     0.04736       0.12630  0.37316943928658E+02
     0.04736       0.13419  0.38326832736658E+02
     0.04736       0.14208  0.39824188281577E+02
     0.04736       0.14998  0.41752924841750E+02
     0.04736       0.15787  0.44023720968103E+02
     0.04736       0.16576  0.40000000000000E+11
     0.04736       0.17366  0.40000000000000E+11
     0.04736       0.18155  0.40000000000000E+11
     0.04736       0.18944  0.40000000000000E+11
     0.04736       0.19734  0.40000000000000E+11
     0.04736       0.20523  0.40000000000000E+11
     0.04736       0.21312  0.40000000000000E+11
     0.04736       0.22102  0.40000000000000E+11
     0.04736       0.22891  0.40000000000000E+11
     0.04736       0.23680  0.40000000000000E+11
     0.04736       0.24470  0.40000000000000E+11
     0.04736       0.25259  0.40000000000000E+11
     0.04736       0.26048  0.40000000000000E+11
     0.04736       0.26838  0.40000000000000E+11
     0.04736       0.27627  0.40000000000000E+11
     0.04736       0.28416  0.40000000000000E+11
     0.04736       0.29206  0.40000000000000E+11
     0.04736       0.29995  0.40000000000000E+11
     0.04736       0.30785  0.40000000000000E+11
     0.04736       0.31574  0.40000000000000E+11
     0.04736       0.32363  0.40000000000000E+11
     0.04736       0.33153  0.40000000000000E+11
     0.04736       0.33942  0.40000000000000E+11
     0.04736       0.34731  0.40000000000000E+11
     0.04736       0.35521  0.40000000000000E+11
     0.04736       0.36310  0.40000000000000E+11
     0.04736       0.37099  0.40000000000000E+11
     0.04736       0.37889  0.17478122869410E+02
     0.04736       0.38678  0.15072508957511E+02
     0.04736       0.39467  0.12958418745720E+02
     0.04736       0.40257  0.11154470984342E+02
     0.04736       0.41046  0.96475667194145E+01
     0.04736       0.41835  0.84088522539514E+01
     0.04736       0.42625  0.74033492667883E+01
     0.04736       0.43414  0.65954718136073E+01
     0.04736       0.44203  0.59519562599052E+01
     0.04736       0.44993  0.54432157409126E+01
     0.04736       0.45782  0.50437715463908E+01
     0.04736       0.46571  0.47321721772548E+01
     0.04736       0.47361  0.44906523726143E+01
     0.04736       0.48150  0.43046825830107E+01
     0.04736       0.48939  0.41624951106175E+01
     0.04736       0.49729  0.40546333531034E+01
     0.04736       0.50518  0.39735465081751E+01
     0.04736       0.51308  0.39132379561292E+01
     0.04736       0.52097  0.38689675975856E+01
     0.04736       0.52886  0.38370042826317E+01
     0.04736       0.53676  0.38144226017897E+01
     0.04736       0.54465  0.37989377618225E+01
     0.04736       0.55254  0.37887724480666E+01
     0.04736       0.56044  0.37825501193006E+01
     0.04736       0.56833  0.37792098771577E+01
     0.04736       0.57622  0.37779387770940E+01
     0.04736       0.58412  0.37781181355773E+01
     0.04736       0.59201  0.37792810060646E+01
     0.04736       0.59990  0.37810785322075E+01
     0.04736       0.60780  0.37832533396930E+01
     0.04736       0.61569  0.37856185034498E+01
     0.04736       0.62358  0.37880409328655E+01
     0.04736       0.63148  0.37904282634876E+01
     0.04736       0.63937  0.37927185387687E+01
     0.04736       0.64726  0.37948721185523E+01
     0.04736       0.65516  0.37968653700855E+01
     0.04736       0.66305  0.37986857893398E+01
     0.04736       0.67094  0.38003282712072E+01
     0.04736       0.67884  0.38017923016243E+01
     0.04736       0.68673  0.38030798868821E+01
     0.04736       0.69463  0.38041940684279E+01
     0.04736       0.70252  0.38051378978406E+01
     0.04736       0.71041  0.38059137681597E+01
     0.04736       0.71831  0.38065230157535E+01
     0.04736       0.72620  0.38069657223196E+01
     0.04736       0.73409  0.38072406601322E+01
     0.04736       0.74199  0.38073453356785E+01
     0.04736       0.74988  0.38072760976972E+01
     0.04736       0.75777  0.38070282855292E+01
     0.04736       0.76567  0.38065964028077E+01
     0.04736       0.77356  0.38059743099603E+01
     0.04736       0.78145  0.38051554369604E+01
     0.04736       0.78935  0.38041330253901E+01
     0.04736       0.79724  0.38029004163834E+01
     0.04736       0.80513  0.38014514086423E+01
     0.04736       0.81303  0.37997807187999E+01
     0.04736       0.82092  0.37978845852820E+01
     0.04736       0.82881  0.37957615670442E+01
     0.04736       0.83671  0.37934136006979E+01
     0.04736       0.84460  0.37908473944073E+01
     0.04736       0.85249  0.37880762554901E+01
     0.04736       0.86039  0.37851224721220E+01
     0.04736       0.86828  0.37820203994191E+01
     0.04736       0.87617  0.37788204382541E+01
     0.04736       0.88407  0.37755941436362E+01
     0.04736       0.89196  0.37724407608416E+01
     0.04736       0.89986  0.37694955646384E+01
     0.04736       0.90775  0.37669404730703E+01
     0.04736       0.91564  0.37650175257485E+01
     0.04736       0.92354  0.37640459608232E+01
     0.04736       0.93143  0.37644437977293E+01
     0.04736       0.93932  0.37667550363861E+01
     0.04736       0.94722  0.37716838177190E+01
     0.04736       0.95511  0.37801371515350E+01
     0.04736       0.96300  0.37932780963803E+01
     0.04736       0.97090  0.38125915530472E+01
     0.04736       0.97879  0.38399650752801E+01
     0.04736       0.98668  0.38777872523653E+01
     0.04736       0.99458  0.39290661906583E+01
     0.04736       1.00247  0.39975702799829E+01
     0.04736       1.01036  0.40879925758325E+01
     0.04736       1.01826  0.42061384691344E+01
     0.04736       1.02615  0.43591334429327E+01
     0.04736       1.03404  0.45556430709674E+01
     0.04736       1.04194  0.48060902628413E+01
     0.04736       1.04983  0.51228441911014E+01
     0.04736       1.05772  0.55203403038727E+01
     0.04736       1.06562  0.60150703201153E+01
     0.04736       1.07351  0.66253545146359E+01
     0.04736       1.08141  0.73707764712153E+01
     0.04736       1.08930  0.82711258773371E+01
     0.04736       1.09719  0.93446657193892E+01
     0.04736       1.10509  0.10605532551666E+02
     0.04736       1.11298  0.12060121312654E+02
     0.04736       1.12087  0.13702445581323E+02
     0.04736       1.12877  0.15508763712636E+02
     0.04736       1.13666  0.40000000000000E+11
     0.04736       1.14455  0.40000000000000E+11
     0.04736       1.15245  0.40000000000000E+11
     0.04736       1.16034  0.40000000000000E+11
     0.04736       1.16823  0.40000000000000E+11
     0.04736       1.17613  0.40000000000000E+11
     0.04736       1.18402  0.40000000000000E+11
     0.04736       1.19191  0.40000000000000E+11
     0.04736       1.19981  0.40000000000000E+11
     0.04736       1.20770  0.40000000000000E+11
     0.04736       1.21559  0.40000000000000E+11
     0.04736       1.22349  0.40000000000000E+11
     0.04736       1.23138  0.40000000000000E+11
     0.04736       1.23927  0.40000000000000E+11
     0.04736       1.24717  0.40000000000000E+11
     0.04736       1.25506  0.40000000000000E+11
     0.04736       1.26295  0.40000000000000E+11
     0.04736       1.27085  0.40000000000000E+11
     0.04736       1.27874  0.40000000000000E+11
     0.04736       1.28664  0.40000000000000E+11
     0.04736       1.29453  0.40000000000000E+11
     0.04736       1.30242  0.31897545859159E+02
     0.04736       1.31032  0.30817474773682E+02
     0.04736       1.31821  0.29830910358946E+02
     0.04736       1.32610  0.29020028221904E+02
     0.04736       1.33400  0.28451501782238E+02
     0.04736       1.34189  0.28180494857052E+02
     0.04736       1.34978  0.28254227220955E+02
     0.04736       1.35768  0.28714472279291E+02
     0.04736       1.36557  0.29598713812222E+02
     0.04736       1.37346  0.30939772058182E+02
     0.04736       1.38136  0.32763551644210E+02
     0.04736       1.38925  0.35084190759078E+02
     0.04736       1.39714  0.37895305965374E+02
     0.04736       1.40504  0.41155230165553E+02
     0.04736       1.41293  0.40000000000000E+11
     0.04736       1.42082  0.40000000000000E+11
     0.04736       1.42872  0.40000000000000E+11
     0.04736       1.43661  0.40000000000000E+11
     0.04736       1.44450  0.40000000000000E+11
     0.04736       1.45240  0.40000000000000E+11
     0.04736       1.46029  0.40000000000000E+11
     0.04736       1.46818  0.40000000000000E+11
     0.04736       1.47608  0.40000000000000E+11
     0.04736       1.48397  0.40000000000000E+11
     0.04736       1.49187  0.40000000000000E+11
     0.04736       1.49976  0.40000000000000E+11
     0.04736       1.50765  0.40000000000000E+11
     0.04736       1.51555  0.40000000000000E+11
     0.04736       1.52344  0.40000000000000E+11
     0.04736       1.53133  0.40000000000000E+11
     0.04736       1.53923  0.40000000000000E+11
     0.04736       1.54712  0.40000000000000E+11
     0.04736       1.55501  0.40000000000000E+11
     0.04736       1.56291  0.40000000000000E+11
     0.04736       1.57080  0.40000000000000E+11
     0.05525       0.00000  0.40000000000000E+11
     0.05525       0.00789  0.40000000000000E+11
     0.05525       0.01579  0.40000000000000E+11
     0.05525       0.02368  0.40000000000000E+11
     0.05525       0.03157  0.40000000000000E+11
     0.05525       0.03947  0.40000000000000E+11
     0.05525       0.04736  0.52896853872151E+02
     0.05525       0.05525  0.49172222118187E+02
     0.05525       0.06315  0.45821428477221E+02
     0.05525       0.07104  0.42956627744687E+02
     0.05525       0.07893  0.40637931528199E+02
     0.05525       0.08683  0.38893489264251E+02
     0.05525       0.09472  0.37732497172894E+02
     0.05525       0.10262  0.37153004603357E+02
     0.05525       0.11051  0.37145890931685E+02
     0.05525       0.11840  0.37695884850027E+02
     0.05525       0.12630  0.38779961348104E+02
     0.05525       0.13419  0.40362834018388E+02
     0.05525       0.14208  0.42388503632105E+02
     0.05525       0.14998  0.44765871230802E+02
     0.05525       0.15787  0.40000000000000E+11
     0.05525       0.16576  0.40000000000000E+11
     0.05525       0.17366  0.40000000000000E+11
     0.05525       0.18155  0.40000000000000E+11
     0.05525       0.18944  0.40000000000000E+11
     0.05525       0.19734  0.40000000000000E+11
     0.05525       0.20523  0.40000000000000E+11
     0.05525       0.21312  0.40000000000000E+11
     0.05525       0.22102  0.40000000000000E+11
     0.05525       0.22891  0.40000000000000E+11
     0.05525       0.23680  0.40000000000000E+11
     0.05525       0.24470  0.40000000000000E+11
     0.05525       0.25259  0.40000000000000E+11
     0.05525       0.26048  0.40000000000000E+11
     0.05525       0.26838  0.40000000000000E+11
     0.05525       0.27627  0.40000000000000E+11
     0.05525       0.28416  0.40000000000000E+11
     0.05525       0.29206  0.40000000000000E+11
     0.05525       0.29995  0.40000000000000E+11
     0.05525       0.30785  0.40000000000000E+11
     0.05525       0.31574  0.40000000000000E+11
     0.05525       0.32363  0.40000000000000E+11
     0.05525       0.33153  0.40000000000000E+11
     0.05525       0.33942  0.40000000000000E+11
     0.05525       0.34731  0.40000000000000E+11
     0.05525       0.35521  0.40000000000000E+11
     0.05525       0.36310  0.40000000000000E+11
     0.05525       0.37099  0.40000000000000E+11
     0.05525       0.37889  0.15646658156667E+02
     0.05525       0.38678  0.13440640250156E+02
     0.05525       0.39467  0.11551345119753E+02
     0.05525       0.40257  0.99694695552654E+01
     0.05525       0.41046  0.86671141616112E+01
     0.05525       0.41835  0.76088093006177E+01
     0.05525       0.42625  0.67578242332459E+01
     0.05525       0.43414  0.60795318788365E+01
     0.05525       0.44203  0.55429902174324E+01
     0.05525       0.44993  0.51214820238436E+01
     0.05525       0.45782  0.47924763832577E+01
     0.05525       0.46571  0.45372950112052E+01
     0.05525       0.47361  0.43406514964866E+01
     0.05525       0.48150  0.41901596077550E+01
     0.05525       0.48939  0.40758625013632E+01
     0.05525       0.49729  0.39898079745986E+01
     0.05525       0.50518  0.39256792819370E+01
     0.05525       0.51308  0.38784822674731E+01
     0.05525       0.52097  0.38442849874484E+01
     0.05525       0.52886  0.38200039146889E+01
     0.05525       0.53676  0.38032301782440E+01
     0.05525       0.54465  0.37920894473676E+01
     0.05525       0.55254  0.37851296258138E+01
     0.05525       0.56044  0.37812312473439E+01
     0.05525       0.56833  0.37795362231835E+01
     0.05525       0.57622  0.37793913148460E+01
     0.05525       0.58412  0.37803033560636E+01
     0.05525       0.59201  0.37819038119653E+01
     0.05525       0.59990  0.37839207409054E+01
     0.05525       0.60780  0.37861566198492E+01
     0.05525       0.61569  0.37884708165606E+01
     0.05525       0.62358  0.37907657507843E+01
     0.05525       0.63148  0.37929759920080E+01
     0.05525       0.63937  0.37950597025023E+01
     0.05525       0.64726  0.37969919595093E+01
     0.05525       0.65516  0.37987595870225E+01
     0.05525       0.66305  0.38003572018103E+01
     0.05525       0.67094  0.38017842353880E+01
     0.05525       0.67884  0.38030427377519E+01
     0.05525       0.68673  0.38041358032258E+01
     0.05525       0.69463  0.38050664862835E+01
     0.05525       0.70252  0.38058370976667E+01
     0.05525       0.71041  0.38064487898905E+01
     0.05525       0.71831  0.38069013573384E+01
     0.05525       0.72620  0.38071931902321E+01
     0.05525       0.73409  0.38073213343078E+01
     0.05525       0.74199  0.38072816193103E+01
     0.05525       0.74988  0.38070688296440E+01
     0.05525       0.75777  0.38066768998602E+01
     0.05525       0.76567  0.38060991262437E+01
     0.05525       0.77356  0.38053283937365E+01
     0.05525       0.78145  0.38043574249756E+01
     0.05525       0.78935  0.38031790655176E+01
     0.05525       0.79724  0.38017866266242E+01
     0.05525       0.80513  0.38001743145823E+01
     0.05525       0.81303  0.37983377838195E+01
     0.05525       0.82092  0.37962748604740E+01
     0.05525       0.82881  0.37939864942050E+01
     0.05525       0.83671  0.37914780095641E+01
     0.05525       0.84460  0.37887607450976E+01
     0.05525       0.85249  0.37858541896070E+01
     0.05525       0.86039  0.37827887520003E+01
     0.05525       0.86828  0.37796093355514E+01
     0.05525       0.87617  0.37763799310585E+01
     0.05525       0.88407  0.37731894986317E+01
     0.05525       0.89196  0.37701594771774E+01
     0.05525       0.89986  0.37674533469428E+01
     0.05525       0.90775  0.37652887767228E+01
     0.05525       0.91564  0.37639530164888E+01
     0.05525       0.92354  0.37638223508918E+01
     0.05525       0.93143  0.37653866109970E+01
     0.05525       0.93932  0.37692799506201E+01
     0.05525       0.94722  0.37763193264758E+01
     0.05525       0.95511  0.37875523695283E+01
     0.05525       0.96300  0.38043165816861E+01
     0.05525       0.97090  0.38283120078739E+01
     0.05525       0.97879  0.38616896700964E+01
     0.05525       0.98668  0.39071580312418E+01
     0.05525       0.99458  0.39681094663132E+01
     0.05525       1.00247  0.40487679867008E+01
     0.05525       1.01036  0.41543580437715E+01
     0.05525       1.01826  0.42912917893481E+01
     0.05525       1.02615  0.44673682308343E+01
     0.05525       1.03404  0.46919716901872E+01
     0.05525       1.04194  0.49762481290912E+01
     0.05525       1.04983  0.53332254270397E+01
     0.05525       1.05772  0.57778268476743E+01
     0.05525       1.06562  0.63267053350041E+01
     0.05525       1.07351  0.69978005680615E+01
     0.05525       1.08141  0.78094935546047E+01
     0.05525       1.08930  0.87792114360845E+01
     0.05525       1.09719  0.99213308832030E+01
     0.05525       1.10509  0.11244264152476E+02
     0.05525       1.11298  0.12746721678568E+02
     0.05525       1.12087  0.14413374091927E+02
     0.05525       1.12877  0.16210529879333E+02
     0.05525       1.13666  0.40000000000000E+11
     0.05525       1.14455  0.40000000000000E+11
     0.05525       1.15245  0.40000000000000E+11
     0.05525       1.16034  0.40000000000000E+11
     0.05525       1.16823  0.40000000000000E+11
     0.05525       1.17613  0.40000000000000E+11
     0.05525       1.18402  0.40000000000000E+11
     0.05525       1.19191  0.40000000000000E+11
     0.05525       1.19981  0.40000000000000E+11
     0.05525       1.20770  0.40000000000000E+11
     0.05525       1.21559  0.40000000000000E+11
     0.05525       1.22349  0.40000000000000E+11
     0.05525       1.23138  0.40000000000000E+11
     0.05525       1.23927  0.40000000000000E+11
     0.05525       1.24717  0.40000000000000E+11
     0.05525       1.25506  0.40000000000000E+11
     0.05525       1.26295  0.40000000000000E+11
     0.05525       1.27085  0.40000000000000E+11
     0.05525       1.27874  0.40000000000000E+11
     0.05525       1.28664  0.40000000000000E+11
     0.05525       1.29453  0.30279258665627E+02
     0.05525       1.30242  0.29309880616686E+02
     0.05525       1.31032  0.28439109686560E+02
     0.05525       1.31821  0.27741137797157E+02
     0.05525       1.32610  0.27277888586673E+02
     0.05525       1.33400  0.27102051640866E+02
     0.05525       1.34189  0.27259919913147E+02
     0.05525       1.34978  0.27793379704065E+02
     0.05525       1.35768  0.28740716122571E+02
     0.05525       1.36557  0.30135968203024E+02
     0.05525       1.37346  0.32006410853488E+02
     0.05525       1.38136  0.34367360159145E+02
     0.05525       1.38925  0.37212878923488E+02
     0.05525       1.39714  0.40500077380521E+02
     0.05525       1.40504  0.40000000000000E+11
     0.05525       1.41293  0.40000000000000E+11
     0.05525       1.42082  0.40000000000000E+11
     0.05525       1.42872  0.40000000000000E+11
     0.05525       1.43661  0.40000000000000E+11
     0.05525       1.44450  0.40000000000000E+11
     0.05525       1.45240  0.40000000000000E+11
     0.05525       1.46029  0.40000000000000E+11
     0.05525       1.46818  0.40000000000000E+11
     0.05525       1.47608  0.40000000000000E+11
     0.05525       1.48397  0.40000000000000E+11
     0.05525       1.49187  0.40000000000000E+11
     0.05525       1.49976  0.40000000000000E+11
     0.05525       1.50765  0.40000000000000E+11
     0.05525       1.51555  0.40000000000000E+11
     0.05525       1.52344  0.40000000000000E+11
     0.05525       1.53133  0.40000000000000E+11
     0.05525       1.53923  0.40000000000000E+11
     0.05525       1.54712  0.40000000000000E+11
     0.05525       1.55501  0.40000000000000E+11
     0.05525       1.56291  0.40000000000000E+11
     0.05525       1.57080  0.40000000000000E+11
     0.06315       0.00000  0.40000000000000E+11
     0.06315       0.00789  0.40000000000000E+11
     0.06315       0.01579  0.40000000000000E+11
     0.06315       0.02368  0.40000000000000E+11
     0.06315       0.03157  0.40000000000000E+11
     0.06315       0.03947  0.40000000000000E+11
     0.06315       0.04736  0.49177568935939E+02
     0.06315       0.05525  0.45851772182660E+02
     0.06315       0.06315  0.43012440314775E+02
     0.06315       0.07104  0.40721917702089E+02
     0.06315       0.07893  0.39009582417804E+02
     0.06315       0.08683  0.37885607861552E+02
     0.06315       0.09472  0.37349085233161E+02
     0.06315       0.10262  0.37392098384633E+02
     0.06315       0.11051  0.38000714130875E+02
     0.06315       0.11840  0.39153243587816E+02
     0.06315       0.12630  0.40815461881168E+02
     0.06315       0.13419  0.42931657442350E+02
     0.06315       0.14208  0.45409330506832E+02
     0.06315       0.14998  0.40000000000000E+11
     0.06315       0.15787  0.40000000000000E+11
     0.06315       0.16576  0.40000000000000E+11
     0.06315       0.17366  0.40000000000000E+11
     0.06315       0.18155  0.40000000000000E+11
     0.06315       0.18944  0.40000000000000E+11
     0.06315       0.19734  0.40000000000000E+11
     0.06315       0.20523  0.40000000000000E+11
     0.06315       0.21312  0.40000000000000E+11
     0.06315       0.22102  0.40000000000000E+11
     0.06315       0.22891  0.40000000000000E+11
     0.06315       0.23680  0.40000000000000E+11
     0.06315       0.24470  0.40000000000000E+11
     0.06315       0.25259  0.40000000000000E+11
     0.06315       0.26048  0.40000000000000E+11
     0.06315       0.26838  0.40000000000000E+11
     0.06315       0.27627  0.40000000000000E+11
     0.06315       0.28416  0.40000000000000E+11
     0.06315       0.29206  0.40000000000000E+11
     0.06315       0.29995  0.40000000000000E+11
     0.06315       0.30785  0.40000000000000E+11
     0.06315       0.31574  0.40000000000000E+11
     0.06315       0.32363  0.40000000000000E+11
     0.06315       0.33153  0.40000000000000E+11
     0.06315       0.33942  0.40000000000000E+11
     0.06315       0.34731  0.40000000000000E+11
     0.06315       0.35521  0.40000000000000E+11
     0.06315       0.36310  0.40000000000000E+11
     0.06315       0.37099  0.16206605419013E+02
     0.06315       0.37889  0.13913006370440E+02
     0.06315       0.38678  0.11941268045024E+02
     0.06315       0.39467  0.10286419045268E+02
     0.06315       0.40257  0.89218283901517E+01
     0.06315       0.41046  0.78117264460135E+01
     0.06315       0.41835  0.69183591596741E+01
     0.06315       0.42625  0.62058163161775E+01
     0.06315       0.43414  0.56418557603432E+01
     0.06315       0.44203  0.51985605467134E+01
     0.06315       0.44993  0.48523482942624E+01
     0.06315       0.45782  0.45836481335013E+01
     0.06315       0.46571  0.43764318794598E+01
     0.06315       0.47361  0.42177059635238E+01
     0.06315       0.48150  0.40970216255186E+01
     0.06315       0.48939  0.40060314488477E+01
     0.06315       0.49729  0.39381031479025E+01
     0.06315       0.50518  0.38879918945179E+01
     0.06315       0.51308  0.38515674332048E+01
     0.06315       0.52097  0.38255899246607E+01
     0.06315       0.52886  0.38075277198349E+01
     0.06315       0.53676  0.37954103947991E+01
     0.06315       0.54465  0.37877109424570E+01
     0.06315       0.55254  0.37832517684467E+01
     0.06315       0.56044  0.37811299313606E+01
     0.06315       0.56833  0.37806578237444E+01
     0.06315       0.57622  0.37813161720106E+01
     0.06315       0.58412  0.37827168255574E+01
     0.06315       0.59201  0.37845733063568E+01
     0.06315       0.59990  0.37866775055226E+01
     0.06315       0.60780  0.37888812518009E+01
     0.06315       0.61569  0.37910817487516E+01
     0.06315       0.62358  0.37932100929048E+01
     0.06315       0.63148  0.37952222541186E+01
     0.06315       0.63937  0.37970920305020E+01
     0.06315       0.64726  0.37988055913404E+01
     0.06315       0.65516  0.38003572990074E+01
     0.06315       0.66305  0.38017465604047E+01
     0.06315       0.67094  0.38029755044498E+01
     0.06315       0.67884  0.38040473180893E+01
     0.06315       0.68673  0.38049651019661E+01
     0.06315       0.69463  0.38057311302244E+01
     0.06315       0.70252  0.38063464184986E+01
     0.06315       0.71041  0.38068105208943E+01
     0.06315       0.71831  0.38071214914544E+01
     0.06315       0.72620  0.38072759586415E+01
     0.06315       0.73409  0.38072692730828E+01
     0.06315       0.74199  0.38070956993914E+01
     0.06315       0.74988  0.38067486324651E+01
     0.06315       0.75777  0.38062208273966E+01
     0.06315       0.76567  0.38055046401506E+01
     0.06315       0.77356  0.38045922836346E+01
     0.06315       0.78145  0.38034761109064E+01
     0.06315       0.78935  0.38021489442618E+01
     0.06315       0.79724  0.38006044761185E+01
     0.06315       0.80513  0.37988377753006E+01
     0.06315       0.81303  0.37968459409905E+01
     0.06315       0.82092  0.37946289567389E+01
     0.06315       0.82881  0.37921908092104E+01
     0.06315       0.83671  0.37895409515624E+01
     0.06315       0.84460  0.37866962105138E+01
     0.06315       0.85249  0.37836832604553E+01
     0.06315       0.86039  0.37805418188271E+01
     0.06315       0.86828  0.37773287561660E+01
     0.06315       0.87617  0.37741233636797E+01
     0.06315       0.88407  0.37710340832318E+01
     0.06315       0.89196  0.37682070816950E+01
     0.06315       0.89986  0.37658371464110E+01
     0.06315       0.90775  0.37641814935840E+01
     0.06315       0.91564  0.37635772190934E+01
     0.06315       0.92354  0.37644632829010E+01
     0.06315       0.93143  0.37674081037634E+01
     0.06315       0.93932  0.37731440474056E+01
     0.06315       0.94722  0.37826103111113E+01
     0.06315       0.95511  0.37970059261175E+01
     0.06315       0.96300  0.38178547905226E+01
     0.06315       0.97090  0.38470847676316E+01
     0.06315       0.97879  0.38871228721022E+01
     0.06315       0.98668  0.39410083198889E+01
     0.06315       0.99458  0.40125245927589E+01
     0.06315       1.00247  0.41063504576392E+01
     0.06315       1.01036  0.42282278001333E+01
     0.06315       1.01826  0.43851407999350E+01
     0.06315       1.02615  0.45854959083039E+01
     0.06315       1.03404  0.48392847029132E+01
     0.06315       1.04194  0.51582013649279E+01
     0.06315       1.04983  0.55556726984686E+01
     0.06315       1.05772  0.60467410883858E+01
     0.06315       1.06562  0.66477201960897E+01
     0.06315       1.07351  0.73755218171307E+01
     0.06315       1.08141  0.82465354191227E+01
     0.06315       1.08930  0.92749394537417E+01
     0.06315       1.09719  0.10470352432571E+02
     0.06315       1.10509  0.11834817081143E+02
     0.06315       1.11298  0.13359284549051E+02
     0.06315       1.12087  0.15020057573092E+02
     0.06315       1.12877  0.16776066652958E+02
     0.06315       1.13666  0.40000000000000E+11
     0.06315       1.14455  0.40000000000000E+11
     0.06315       1.15245  0.40000000000000E+11
     0.06315       1.16034  0.40000000000000E+11
     0.06315       1.16823  0.40000000000000E+11
     0.06315       1.17613  0.40000000000000E+11
     0.06315       1.18402  0.40000000000000E+11
     0.06315       1.19191  0.40000000000000E+11
     0.06315       1.19981  0.40000000000000E+11
     0.06315       1.20770  0.40000000000000E+11
     0.06315       1.21559  0.40000000000000E+11
     0.06315       1.22349  0.40000000000000E+11
     0.06315       1.23138  0.40000000000000E+11
     0.06315       1.23927  0.40000000000000E+11
     0.06315       1.24717  0.40000000000000E+11
     0.06315       1.25506  0.40000000000000E+11
     0.06315       1.26295  0.40000000000000E+11
     0.06315       1.27085  0.40000000000000E+11
     0.06315       1.27874  0.40000000000000E+11
     0.06315       1.28664  0.28671148495613E+02
     0.06315       1.29453  0.27810137187942E+02
     0.06315       1.30242  0.27051327356333E+02
     0.06315       1.31032  0.26461904584179E+02
     0.06315       1.31821  0.26099532589638E+02
     0.06315       1.32610  0.26014633853055E+02
     0.06315       1.33400  0.26252627265262E+02
     0.06315       1.34189  0.26855488616424E+02
     0.06315       1.34978  0.27862254472632E+02
     0.06315       1.35768  0.29308141769325E+02
     0.06315       1.36557  0.31221793365839E+02
     0.06315       1.37346  0.33619768456337E+02
     0.06315       1.38136  0.36496741605752E+02
     0.06315       1.38925  0.39808907184667E+02
     0.06315       1.39714  0.40000000000000E+11
     0.06315       1.40504  0.40000000000000E+11
     0.06315       1.41293  0.40000000000000E+11
     0.06315       1.42082  0.40000000000000E+11
     0.06315       1.42872  0.40000000000000E+11
     0.06315       1.43661  0.40000000000000E+11
     0.06315       1.44450  0.40000000000000E+11
     0.06315       1.45240  0.40000000000000E+11
     0.06315       1.46029  0.40000000000000E+11
     0.06315       1.46818  0.40000000000000E+11
     0.06315       1.47608  0.40000000000000E+11
     0.06315       1.48397  0.40000000000000E+11
     0.06315       1.49187  0.40000000000000E+11
     0.06315       1.49976  0.40000000000000E+11
     0.06315       1.50765  0.40000000000000E+11
     0.06315       1.51555  0.40000000000000E+11
     0.06315       1.52344  0.40000000000000E+11
     0.06315       1.53133  0.40000000000000E+11
     0.06315       1.53923  0.40000000000000E+11
     0.06315       1.54712  0.40000000000000E+11
     0.06315       1.55501  0.40000000000000E+11
     0.06315       1.56291  0.40000000000000E+11
     0.06315       1.57080  0.40000000000000E+11
     0.07104       0.00000  0.40000000000000E+11
     0.07104       0.00789  0.40000000000000E+11
     0.07104       0.01579  0.40000000000000E+11
     0.07104       0.02368  0.40000000000000E+11
     0.07104       0.03157  0.40000000000000E+11
     0.07104       0.03947  0.49132001750786E+02
     0.07104       0.04736  0.45832021167980E+02
     0.07104       0.05525  0.43016894184208E+02
     0.07104       0.06315  0.40752072646136E+02
     0.07104       0.07104  0.39068583704334E+02
     0.07104       0.07893  0.37977748079672E+02
     0.07104       0.08683  0.37479738719694E+02
     0.07104       0.09472  0.37567826753055E+02
     0.07104       0.10262  0.38229392358788E+02
     0.07104       0.11051  0.39444090737406E+02
     0.07104       0.11840  0.41178840264447E+02
     0.07104       0.12630  0.43378423965227E+02
     0.07104       0.13419  0.45949347470044E+02
     0.07104       0.14208  0.40000000000000E+11
     0.07104       0.14998  0.40000000000000E+11
     0.07104       0.15787  0.40000000000000E+11
     0.07104       0.16576  0.40000000000000E+11
     0.07104       0.17366  0.40000000000000E+11
     0.07104       0.18155  0.40000000000000E+11
     0.07104       0.18944  0.40000000000000E+11
     0.07104       0.19734  0.40000000000000E+11
     0.07104       0.20523  0.40000000000000E+11
     0.07104       0.21312  0.40000000000000E+11
     0.07104       0.22102  0.40000000000000E+11
     0.07104       0.22891  0.40000000000000E+11
     0.07104       0.23680  0.40000000000000E+11
     0.07104       0.24470  0.40000000000000E+11
     0.07104       0.25259  0.40000000000000E+11
     0.07104       0.26048  0.40000000000000E+11
     0.07104       0.26838  0.40000000000000E+11
     0.07104       0.27627  0.40000000000000E+11
     0.07104       0.28416  0.40000000000000E+11
     0.07104       0.29206  0.40000000000000E+11
     0.07104       0.29995  0.40000000000000E+11
     0.07104       0.30785  0.40000000000000E+11
     0.07104       0.31574  0.40000000000000E+11
     0.07104       0.32363  0.40000000000000E+11
     0.07104       0.33153  0.40000000000000E+11
     0.07104       0.33942  0.40000000000000E+11
     0.07104       0.34731  0.40000000000000E+11
     0.07104       0.35521  0.40000000000000E+11
     0.07104       0.36310  0.16749640327565E+02
     0.07104       0.37099  0.14373190498298E+02
     0.07104       0.37889  0.12322305747573E+02
     0.07104       0.38678  0.10596840495453E+02
     0.07104       0.39467  0.91717301489967E+01
     0.07104       0.40257  0.80110937694800E+01
     0.07104       0.41046  0.70762792591135E+01
     0.07104       0.41835  0.63301799176407E+01
     0.07104       0.42625  0.57393153541806E+01
     0.07104       0.43414  0.52746141614460E+01
     0.07104       0.44203  0.49114760988852E+01
     0.07104       0.44993  0.46294629037688E+01
     0.07104       0.45782  0.44118235982594E+01
     0.07104       0.46571  0.42449716078683E+01
     0.07104       0.47361  0.41179770767747E+01
     0.07104       0.48150  0.40221055325003E+01
     0.07104       0.48939  0.39504152832341E+01
     0.07104       0.49729  0.38974154232063E+01
     0.07104       0.50518  0.38587808101586E+01
     0.07104       0.51308  0.38311178300636E+01
     0.07104       0.52097  0.38117739211858E+01
     0.07104       0.52886  0.37986839245809E+01
     0.07104       0.53676  0.37902468991260E+01
     0.07104       0.54465  0.37852278140295E+01
     0.07104       0.55254  0.37826793553339E+01
     0.07104       0.56044  0.37818798712290E+01
     0.07104       0.56833  0.37822841927709E+01
     0.07104       0.57622  0.37834846855251E+01
     0.07104       0.58412  0.37851804116027E+01
     0.07104       0.59201  0.37871527159978E+01
     0.07104       0.59990  0.37892459052390E+01
     0.07104       0.60780  0.37913519707533E+01
     0.07104       0.61569  0.37933985347539E+01
     0.07104       0.62358  0.37953393730448E+01
     0.07104       0.63148  0.37971470061156E+01
     0.07104       0.63937  0.37988069553429E+01
     0.07104       0.64726  0.38003133419449E+01
     0.07104       0.65516  0.38016655683005E+01
     0.07104       0.66305  0.38028658690539E+01
     0.07104       0.67094  0.38039175567592E+01
     0.07104       0.67884  0.38048238165532E+01
     0.07104       0.68673  0.38055869286026E+01
     0.07104       0.69463  0.38062078173711E+01
     0.07104       0.70252  0.38066858441806E+01
     0.07104       0.71041  0.38070187747960E+01
     0.07104       0.71831  0.38072028673173E+01
     0.07104       0.72620  0.38072330377987E+01
     0.07104       0.73409  0.38071030719419E+01
     0.07104       0.74199  0.38068058610596E+01
     0.07104       0.74988  0.38063336494041E+01
     0.07104       0.75777  0.38056782880456E+01
     0.07104       0.76567  0.38048314979137E+01
     0.07104       0.77356  0.38037851515810E+01
     0.07104       0.78145  0.38025315900939E+01
     0.07104       0.78935  0.38010639979287E+01
     0.07104       0.79724  0.37993768662983E+01
     0.07104       0.80513  0.37974665829662E+01
     0.07104       0.81303  0.37953321959402E+01
     0.07104       0.82092  0.37929764094913E+01
     0.07104       0.82881  0.37904068846370E+01
     0.07104       0.83671  0.37876379334042E+01
     0.07104       0.84460  0.37846927179251E+01
     0.07104       0.85249  0.37816060930068E+01
     0.07104       0.86039  0.37784282657628E+01
     0.07104       0.86828  0.37752294899655E+01
     0.07104       0.87617  0.37721060679660E+01
     0.07104       0.88407  0.37691880015290E+01
     0.07104       0.89196  0.37666487170550E+01
     0.07104       0.89986  0.37647173926829E+01
     0.07104       0.90775  0.37636945366417E+01
     0.07104       0.91564  0.37639716091678E+01
     0.07104       0.92354  0.37660556441233E+01
     0.07104       0.93143  0.37706000084668E+01
     0.07104       0.93932  0.37784426312837E+01
     0.07104       0.94722  0.37906532262440E+01
     0.07104       0.95511  0.38085911997522E+01
     0.07104       0.96300  0.38339760453494E+01
     0.07104       0.97090  0.38689720167761E+01
     0.07104       0.97879  0.39162886630469E+01
     0.07104       0.98668  0.39792982762395E+01
     0.07104       0.99458  0.40621702733118E+01
     0.07104       1.00247  0.41700207703319E+01
     0.07104       1.01036  0.43090727987359E+01
     0.07104       1.01826  0.44868183656601E+01
     0.07104       1.02615  0.47121674116311E+01
     0.07104       1.03404  0.49955601825409E+01
     0.07104       1.04194  0.53490082067970E+01
     0.07104       1.04983  0.57860148515986E+01
     0.07104       1.05772  0.63213099125169E+01
     0.07104       1.06562  0.69703157845452E+01
     0.07104       1.07351  0.77482496763014E+01
     0.07104       1.08141  0.86687648359496E+01
     0.07104       1.08930  0.97420565728509E+01
     0.07104       1.09719  0.10972424384586E+02
     0.07104       1.10509  0.12355412291914E+02
     0.07104       1.11298  0.13874865432695E+02
     0.07104       1.12087  0.15500542882441E+02
     0.07104       1.12877  0.40000000000000E+11
     0.07104       1.13666  0.40000000000000E+11
     0.07104       1.14455  0.40000000000000E+11
     0.07104       1.15245  0.40000000000000E+11
     0.07104       1.16034  0.40000000000000E+11
     0.07104       1.16823  0.40000000000000E+11
     0.07104       1.17613  0.40000000000000E+11
     0.07104       1.18402  0.40000000000000E+11
     0.07104       1.19191  0.40000000000000E+11
     0.07104       1.19981  0.40000000000000E+11
     0.07104       1.20770  0.40000000000000E+11
     0.07104       1.21559  0.40000000000000E+11
     0.07104       1.22349  0.40000000000000E+11
     0.07104       1.23138  0.40000000000000E+11
     0.07104       1.23927  0.40000000000000E+11
     0.07104       1.24717  0.40000000000000E+11
     0.07104       1.25506  0.40000000000000E+11
     0.07104       1.26295  0.40000000000000E+11
     0.07104       1.27085  0.27872066203803E+02
     0.07104       1.27874  0.27081291623277E+02
     0.07104       1.28664  0.26325791811434E+02
     0.07104       1.29453  0.25674638730417E+02
     0.07104       1.30242  0.25188934429825E+02
     0.07104       1.31032  0.24922560947201E+02
     0.07104       1.31821  0.24923883780335E+02
     0.07104       1.32610  0.25237505656198E+02
     0.07104       1.33400  0.25905470783542E+02
     0.07104       1.34189  0.26967515346810E+02
     0.07104       1.34978  0.28459987512337E+02
     0.07104       1.35768  0.30412888603283E+02
     0.07104       1.36557  0.32844082788738E+02
     0.07104       1.37346  0.35749032275292E+02
     0.07104       1.38136  0.39083365132601E+02
     0.07104       1.38925  0.40000000000000E+11
     0.07104       1.39714  0.40000000000000E+11
     0.07104       1.40504  0.40000000000000E+11
     0.07104       1.41293  0.40000000000000E+11
     0.07104       1.42082  0.40000000000000E+11
     0.07104       1.42872  0.40000000000000E+11
     0.07104       1.43661  0.40000000000000E+11
     0.07104       1.44450  0.40000000000000E+11
     0.07104       1.45240  0.40000000000000E+11
     0.07104       1.46029  0.40000000000000E+11
     0.07104       1.46818  0.40000000000000E+11
     0.07104       1.47608  0.40000000000000E+11
     0.07104       1.48397  0.40000000000000E+11
     0.07104       1.49187  0.40000000000000E+11
     0.07104       1.49976  0.40000000000000E+11
     0.07104       1.50765  0.40000000000000E+11
     0.07104       1.51555  0.40000000000000E+11
     0.07104       1.52344  0.40000000000000E+11
     0.07104       1.53133  0.40000000000000E+11
     0.07104       1.53923  0.40000000000000E+11
     0.07104       1.54712  0.40000000000000E+11
     0.07104       1.55501  0.40000000000000E+11
     0.07104       1.56291  0.40000000000000E+11
     0.07104       1.57080  0.40000000000000E+11
     0.07893       0.00000  0.40000000000000E+11
     0.07893       0.00789  0.40000000000000E+11
     0.07893       0.01579  0.40000000000000E+11
     0.07893       0.02368  0.40000000000000E+11
     0.07893       0.03157  0.49035351373828E+02
     0.07893       0.03947  0.45761880901777E+02
     0.07893       0.04736  0.42969655531970E+02
     0.07893       0.05525  0.40728014978126E+02
     0.07893       0.06315  0.39070015336025E+02
     0.07893       0.07104  0.38008278376846E+02
     0.07893       0.07893  0.37544091617171E+02
     0.07893       0.08683  0.37671891393227E+02
     0.07893       0.09472  0.38380340877129E+02
     0.07893       0.10262  0.39650440795793E+02
     0.07893       0.11051  0.41450329568864E+02
     0.07893       0.11840  0.43725494587583E+02
     0.07893       0.12630  0.46381876384456E+02
     0.07893       0.13419  0.40000000000000E+11
     0.07893       0.14208  0.40000000000000E+11
     0.07893       0.14998  0.40000000000000E+11
     0.07893       0.15787  0.40000000000000E+11
     0.07893       0.16576  0.40000000000000E+11
     0.07893       0.17366  0.40000000000000E+11
     0.07893       0.18155  0.40000000000000E+11
     0.07893       0.18944  0.40000000000000E+11
     0.07893       0.19734  0.40000000000000E+11
     0.07893       0.20523  0.40000000000000E+11
     0.07893       0.21312  0.40000000000000E+11
     0.07893       0.22102  0.40000000000000E+11
     0.07893       0.22891  0.40000000000000E+11
     0.07893       0.23680  0.40000000000000E+11
     0.07893       0.24470  0.40000000000000E+11
     0.07893       0.25259  0.40000000000000E+11
     0.07893       0.26048  0.40000000000000E+11
     0.07893       0.26838  0.40000000000000E+11
     0.07893       0.27627  0.40000000000000E+11
     0.07893       0.28416  0.40000000000000E+11
     0.07893       0.29206  0.40000000000000E+11
     0.07893       0.29995  0.40000000000000E+11
     0.07893       0.30785  0.40000000000000E+11
     0.07893       0.31574  0.40000000000000E+11
     0.07893       0.32363  0.40000000000000E+11
     0.07893       0.33153  0.40000000000000E+11
     0.07893       0.33942  0.40000000000000E+11
     0.07893       0.34731  0.40000000000000E+11
     0.07893       0.35521  0.17273308144486E+02
     0.07893       0.36310  0.14819040279940E+02
     0.07893       0.37099  0.12692647779225E+02
     0.07893       0.37889  0.10899249352745E+02
     0.07893       0.38678  0.94156216452955E+01
     0.07893       0.39467  0.82059547033505E+01
     0.07893       0.40257  0.72308252989788E+01
     0.07893       0.41046  0.64520219345429E+01
     0.07893       0.41835  0.58348939245632E+01
     0.07893       0.42625  0.53492665495965E+01
     0.07893       0.43414  0.49695605645711E+01
     0.07893       0.44203  0.46744999574561E+01
     0.07893       0.44993  0.44466336054335E+01
     0.07893       0.45782  0.42717992233147E+01
     0.07893       0.46571  0.41385990460786E+01
     0.07893       0.47361  0.40379215753349E+01
     0.07893       0.48150  0.39625233193884E+01
     0.07893       0.48939  0.39066730424872E+01
     0.07893       0.49729  0.38658550400216E+01
     0.07893       0.50518  0.38365251598167E+01
     0.07893       0.51308  0.38159123341497E+01
     0.07893       0.52097  0.38018584441119E+01
     0.07893       0.52886  0.37926899102101E+01
     0.07893       0.53676  0.37871151984180E+01
     0.07893       0.54465  0.37841432827940E+01
     0.07893       0.55254  0.37830189241660E+01
     0.07893       0.56044  0.37831713647546E+01
     0.07893       0.56833  0.37841736831669E+01
     0.07893       0.57622  0.37857106002304E+01
     0.07893       0.58412  0.37875529790955E+01
     0.07893       0.59201  0.37895376323133E+01
     0.07893       0.59990  0.37915513451667E+01
     0.07893       0.60780  0.37935182595435E+01
     0.07893       0.61569  0.37953899466710E+01
     0.07893       0.62358  0.37971376396778E+01
     0.07893       0.63148  0.37987462066545E+01
     0.07893       0.63937  0.38002095288845E+01
     0.07893       0.64726  0.38015270132422E+01
     0.07893       0.65516  0.38027010173058E+01
     0.07893       0.66305  0.38037350044130E+01
     0.07893       0.67094  0.38046322766665E+01
     0.07893       0.67884  0.38053951590020E+01
     0.07893       0.68673  0.38060245284728E+01
     0.07893       0.69463  0.38065196009596E+01
     0.07893       0.70252  0.38068779033458E+01
     0.07893       0.71041  0.38070953732418E+01
     0.07893       0.71831  0.38071665409264E+01
     0.07893       0.72620  0.38070847594423E+01
     0.07893       0.73409  0.38068424589177E+01
     0.07893       0.74199  0.38064314102621E+01
     0.07893       0.74988  0.38058429915610E+01
     0.07893       0.75777  0.38050684579049E+01
     0.07893       0.76567  0.38040992222264E+01
     0.07893       0.77356  0.38029271612025E+01
     0.07893       0.78145  0.38015449666853E+01
     0.07893       0.78935  0.37999465697613E+01
     0.07893       0.79724  0.37981276718058E+01
     0.07893       0.80513  0.37960864252235E+01
     0.07893       0.81303  0.37938243165420E+01
     0.07893       0.82092  0.37913473167469E+01
     0.07893       0.82881  0.37886673790811E+01
     0.07893       0.83671  0.37858043838717E+01
     0.07893       0.84460  0.37827886544658E+01
     0.07893       0.85249  0.37796641993716E+01
     0.07893       0.86039  0.37764928747642E+01
     0.07893       0.86828  0.37733597103720E+01
     0.07893       0.87617  0.37703797023223E+01
     0.07893       0.88407  0.37677064508152E+01
     0.07893       0.89196  0.37655431104560E+01
     0.07893       0.89986  0.37641562284174E+01
     0.07893       0.90775  0.37638931713127E+01
     0.07893       0.91564  0.37652039855186E+01
     0.07893       0.92354  0.37686686952828E+01
     0.07893       0.93143  0.37750312124096E+01
     0.07893       0.93932  0.37852411993526E+01
     0.07893       0.94722  0.38005053747469E+01
     0.07893       0.95511  0.38223498455209E+01
     0.07893       0.96300  0.38526950445175E+01
     0.07893       0.97090  0.38939446753399E+01
     0.07893       0.97879  0.39490896134755E+01
     0.07893       0.98668  0.40218268399565E+01
     0.07893       0.99458  0.41166919948217E+01
     0.07893       1.00247  0.42392017767305E+01
     0.07893       1.01036  0.43959988646925E+01
     0.07893       1.01826  0.45949869308228E+01
     0.07893       1.02615  0.48454362728510E+01
     0.07893       1.03404  0.51580313273746E+01
     0.07893       1.04194  0.55448197924615E+01
     0.07893       1.04983  0.60190098168162E+01
     0.07893       1.05772  0.65945482779107E+01
     0.07893       1.06562  0.72854029069948E+01
     0.07893       1.07351  0.81044699195991E+01
     0.07893       1.08141  0.90620464327767E+01
     0.07893       1.08930  0.10163856755831E+02
     0.07893       1.09719  0.11408719600103E+02
     0.07893       1.10509  0.12786102687609E+02
     0.07893       1.11298  0.14274031234450E+02
     0.07893       1.12087  0.15838062376479E+02
     0.07893       1.12877  0.40000000000000E+11
     0.07893       1.13666  0.40000000000000E+11
     0.07893       1.14455  0.40000000000000E+11
     0.07893       1.15245  0.40000000000000E+11
     0.07893       1.16034  0.40000000000000E+11
     0.07893       1.16823  0.40000000000000E+11
     0.07893       1.17613  0.40000000000000E+11
     0.07893       1.18402  0.40000000000000E+11
     0.07893       1.19191  0.40000000000000E+11
     0.07893       1.19981  0.40000000000000E+11
     0.07893       1.20770  0.40000000000000E+11
     0.07893       1.21559  0.40000000000000E+11
     0.07893       1.22349  0.40000000000000E+11
     0.07893       1.23138  0.40000000000000E+11
     0.07893       1.23927  0.40000000000000E+11
     0.07893       1.24717  0.40000000000000E+11
     0.07893       1.25506  0.40000000000000E+11
     0.07893       1.26295  0.26214344976249E+02
     0.07893       1.27085  0.25517395113984E+02
     0.07893       1.27874  0.24863999877144E+02
     0.07893       1.28664  0.24315751563215E+02
     0.07893       1.29453  0.23928515845333E+02
     0.07893       1.30242  0.23752845278327E+02
     0.07893       1.31032  0.23835252825565E+02
     0.07893       1.31821  0.24219583413827E+02
     0.07893       1.32610  0.24947928736216E+02
     0.07893       1.33400  0.26060669900305E+02
     0.07893       1.34189  0.27595233313596E+02
     0.07893       1.34978  0.29582961004162E+02
     0.07893       1.35768  0.32043077948720E+02
     0.07893       1.36557  0.34972014703972E+02
     0.07893       1.37346  0.38325215130189E+02
     0.07893       1.38136  0.40000000000000E+11
     0.07893       1.38925  0.40000000000000E+11
     0.07893       1.39714  0.40000000000000E+11
     0.07893       1.40504  0.40000000000000E+11
     0.07893       1.41293  0.40000000000000E+11
     0.07893       1.42082  0.40000000000000E+11
     0.07893       1.42872  0.40000000000000E+11
     0.07893       1.43661  0.40000000000000E+11
     0.07893       1.44450  0.40000000000000E+11
     0.07893       1.45240  0.40000000000000E+11
     0.07893       1.46029  0.40000000000000E+11
     0.07893       1.46818  0.40000000000000E+11
     0.07893       1.47608  0.40000000000000E+11
     0.07893       1.48397  0.40000000000000E+11
     0.07893       1.49187  0.40000000000000E+11
     0.07893       1.49976  0.40000000000000E+11
     0.07893       1.50765  0.40000000000000E+11
     0.07893       1.51555  0.40000000000000E+11
     0.07893       1.52344  0.40000000000000E+11
     0.07893       1.53133  0.40000000000000E+11
     0.07893       1.53923  0.40000000000000E+11
     0.07893       1.54712  0.40000000000000E+11
     0.07893       1.55501  0.40000000000000E+11
     0.07893       1.56291  0.40000000000000E+11
     0.07893       1.57080  0.40000000000000E+11
     0.08683       0.00000  0.40000000000000E+11
     0.08683       0.00789  0.40000000000000E+11
     0.08683       0.01579  0.40000000000000E+11
     0.08683       0.02368  0.48887585656473E+02
     0.08683       0.03157  0.45641156726035E+02
     0.08683       0.03947  0.42870503889334E+02
     0.08683       0.04736  0.40649517765430E+02
     0.08683       0.05525  0.39013609337299E+02
     0.08683       0.06315  0.37976831485356E+02
     0.08683       0.07104  0.37541608515352E+02
     0.08683       0.07893  0.37703513694663E+02
     0.08683       0.08683  0.38452456955378E+02
     0.08683       0.09472  0.39770779390206E+02
     0.08683       0.10262  0.41627910480949E+02
     0.08683       0.11051  0.43970251853260E+02
     0.08683       0.11840  0.46703625529099E+02
     0.08683       0.12630  0.40000000000000E+11
     0.08683       0.13419  0.40000000000000E+11
     0.08683       0.14208  0.40000000000000E+11
     0.08683       0.14998  0.40000000000000E+11
     0.08683       0.15787  0.40000000000000E+11
     0.08683       0.16576  0.40000000000000E+11
     0.08683       0.17366  0.40000000000000E+11
     0.08683       0.18155  0.40000000000000E+11
     0.08683       0.18944  0.40000000000000E+11
     0.08683       0.19734  0.40000000000000E+11
     0.08683       0.20523  0.40000000000000E+11
     0.08683       0.21312  0.40000000000000E+11
     0.08683       0.22102  0.40000000000000E+11
     0.08683       0.22891  0.40000000000000E+11
     0.08683       0.23680  0.40000000000000E+11
     0.08683       0.24470  0.40000000000000E+11
     0.08683       0.25259  0.40000000000000E+11
     0.08683       0.26048  0.40000000000000E+11
     0.08683       0.26838  0.40000000000000E+11
     0.08683       0.27627  0.40000000000000E+11
     0.08683       0.28416  0.40000000000000E+11
     0.08683       0.29206  0.40000000000000E+11
     0.08683       0.29995  0.40000000000000E+11
     0.08683       0.30785  0.40000000000000E+11
     0.08683       0.31574  0.40000000000000E+11
     0.08683       0.32363  0.40000000000000E+11
     0.08683       0.33153  0.40000000000000E+11
     0.08683       0.33942  0.40000000000000E+11
     0.08683       0.34731  0.17775415368510E+02
     0.08683       0.35521  0.15248587067894E+02
     0.08683       0.36310  0.13050617602624E+02
     0.08683       0.37099  0.11192261015079E+02
     0.08683       0.37889  0.96523807835926E+01
     0.08683       0.38678  0.83954104984131E+01
     0.08683       0.39467  0.73812824212380E+01
     0.08683       0.40257  0.65707757666769E+01
     0.08683       0.41046  0.59281427186079E+01
     0.08683       0.41835  0.54221617045951E+01
     0.08683       0.42625  0.50263181490902E+01
     0.08683       0.43414  0.47185320626876E+01
     0.08683       0.44203  0.44806782446187E+01
     0.08683       0.44993  0.42980387674511E+01
     0.08683       0.45782  0.41587633623940E+01
     0.08683       0.46571  0.40533752944904E+01
     0.08683       0.47361  0.39743382646945E+01
     0.08683       0.48150  0.39156875421045E+01
     0.08683       0.48939  0.38727220337007E+01
     0.08683       0.49729  0.38417509471609E+01
     0.08683       0.50518  0.38198876283221E+01
     0.08683       0.51308  0.38048831688835E+01
     0.08683       0.52097  0.37949929494314E+01
     0.08683       0.52886  0.37888700953216E+01
     0.08683       0.53676  0.37854807005242E+01
     0.08683       0.54465  0.37840365208510E+01
     0.08683       0.55254  0.37839416052737E+01
     0.08683       0.56044  0.37847500028993E+01
     0.08683       0.56833  0.37861322502937E+01
     0.08683       0.57622  0.37878488145342E+01
     0.08683       0.58412  0.37897290512414E+01
     0.08683       0.59201  0.37916545451554E+01
     0.08683       0.59990  0.37935459451114E+01
     0.08683       0.60780  0.37953525964979E+01
     0.08683       0.61569  0.37970444224214E+01
     0.08683       0.62358  0.37986056186364E+01
     0.08683       0.63148  0.38000298143679E+01
     0.08683       0.63937  0.38013164177516E+01
     0.08683       0.64726  0.38024679158672E+01
     0.08683       0.65516  0.38034879392928E+01
     0.08683       0.66305  0.38043799329031E+01
     0.08683       0.67094  0.38051463005586E+01
     0.08683       0.67884  0.38057879130659E+01
     0.08683       0.68673  0.38063038874733E+01
     0.08683       0.69463  0.38066915621310E+01
     0.08683       0.70252  0.38069466064948E+01
     0.08683       0.71041  0.38070632176461E+01
     0.08683       0.71831  0.38070343671501E+01
     0.08683       0.72620  0.38068520722675E+01
     0.08683       0.73409  0.38065076748211E+01
     0.08683       0.74199  0.38059921192922E+01
     0.08683       0.74988  0.38052962291307E+01
     0.08683       0.75777  0.38044109870036E+01
     0.08683       0.76567  0.38033278309758E+01
     0.08683       0.77356  0.38020389846837E+01
     0.08683       0.78145  0.38005378457390E+01
     0.08683       0.78935  0.37988194632272E+01
     0.08683       0.79724  0.37968811426931E+01
     0.08683       0.80513  0.37947232259035E+01
     0.08683       0.81303  0.37923501035811E+01
     0.08683       0.82092  0.37897715328735E+01
     0.08683       0.82881  0.37870043484605E+01
     0.08683       0.83671  0.37840746778587E+01
     0.08683       0.84460  0.37810207988682E+01
     0.08683       0.85249  0.37778968115391E+01
     0.08683       0.86039  0.37747773400663E+01
     0.08683       0.86828  0.37717635332875E+01
     0.08683       0.87617  0.37689906977135E+01
     0.08683       0.88407  0.37666379759525E+01
     0.08683       0.89196  0.37649405774129E+01
     0.08683       0.89986  0.37642051781458E+01
     0.08683       0.90775  0.37648292323306E+01
     0.08683       0.91564  0.37673250770724E+01
     0.08683       0.92354  0.37723498597026E+01
     0.08683       0.93143  0.37807424628283E+01
     0.08683       0.93932  0.37935687302180E+01
     0.08683       0.94722  0.38121763794070E+01
     0.08683       0.95511  0.38382609836060E+01
     0.08683       0.96300  0.38739442554178E+01
     0.08683       0.97090  0.39218654811970E+01
     0.08683       0.97879  0.39852862170658E+01
     0.08683       0.98668  0.40682071038401E+01
     0.08683       0.99458  0.41754936795637E+01
     0.08683       1.00247  0.43130051089164E+01
     0.08683       1.01036  0.44877155171091E+01
     0.08683       1.01826  0.47078118206340E+01
     0.08683       1.02615  0.49827443724525E+01
     0.08683       1.03404  0.53231973851288E+01
     0.08683       1.04194  0.57409354163039E+01
     0.08683       1.04983  0.62484714740595E+01
     0.08683       1.05772  0.68584941448625E+01
     0.08683       1.06562  0.75829901609135E+01
     0.08683       1.07351  0.84320121676511E+01
     0.08683       1.08141  0.94120789708470E+01
     0.08683       1.08930  0.10524268588724E+02
     0.08683       1.09719  0.11762182048908E+02
     0.08683       1.10509  0.13110116681546E+02
     0.08683       1.11298  0.14541966646269E+02
     0.08683       1.12087  0.16021501088191E+02
     0.08683       1.12877  0.40000000000000E+11
     0.08683       1.13666  0.40000000000000E+11
     0.08683       1.14455  0.40000000000000E+11
     0.08683       1.15245  0.40000000000000E+11
     0.08683       1.16034  0.40000000000000E+11
     0.08683       1.16823  0.40000000000000E+11
     0.08683       1.17613  0.40000000000000E+11
     0.08683       1.18402  0.40000000000000E+11
     0.08683       1.19191  0.40000000000000E+11
     0.08683       1.19981  0.40000000000000E+11
     0.08683       1.20770  0.40000000000000E+11
     0.08683       1.21559  0.40000000000000E+11
     0.08683       1.22349  0.40000000000000E+11
     0.08683       1.23138  0.40000000000000E+11
     0.08683       1.23927  0.40000000000000E+11
     0.08683       1.24717  0.25187350681001E+02
     0.08683       1.25506  0.24591389356816E+02
     0.08683       1.26295  0.23986734233049E+02
     0.08683       1.27085  0.23431474465381E+02
     0.08683       1.27874  0.22980959051186E+02
     0.08683       1.28664  0.22686573700888E+02
     0.08683       1.29453  0.22595955870517E+02
     0.08683       1.30242  0.22753957051883E+02
     0.08683       1.31032  0.23203718738190E+02
     0.08683       1.31821  0.23987357054892E+02
     0.08683       1.32610  0.25145839504797E+02
     0.08683       1.33400  0.26717610885499E+02
     0.08683       1.34189  0.28735326922079E+02
     0.08683       1.34978  0.31219620759650E+02
     0.08683       1.35768  0.34168071566391E+02
     0.08683       1.36557  0.37536343409424E+02
     0.08683       1.37346  0.40000000000000E+11
     0.08683       1.38136  0.40000000000000E+11
     0.08683       1.38925  0.40000000000000E+11
     0.08683       1.39714  0.40000000000000E+11
     0.08683       1.40504  0.40000000000000E+11
     0.08683       1.41293  0.40000000000000E+11
     0.08683       1.42082  0.40000000000000E+11
     0.08683       1.42872  0.40000000000000E+11
     0.08683       1.43661  0.40000000000000E+11
     0.08683       1.44450  0.40000000000000E+11
     0.08683       1.45240  0.40000000000000E+11
     0.08683       1.46029  0.40000000000000E+11
     0.08683       1.46818  0.40000000000000E+11
     0.08683       1.47608  0.40000000000000E+11
     0.08683       1.48397  0.40000000000000E+11
     0.08683       1.49187  0.40000000000000E+11
     0.08683       1.49976  0.40000000000000E+11
     0.08683       1.50765  0.40000000000000E+11
     0.08683       1.51555  0.40000000000000E+11
     0.08683       1.52344  0.40000000000000E+11
     0.08683       1.53133  0.40000000000000E+11
     0.08683       1.53923  0.40000000000000E+11
     0.08683       1.54712  0.40000000000000E+11
     0.08683       1.55501  0.40000000000000E+11
     0.08683       1.56291  0.40000000000000E+11
     0.08683       1.57080  0.40000000000000E+11
     0.09472       0.00000  0.40000000000000E+11
     0.09472       0.00789  0.40000000000000E+11
     0.09472       0.01579  0.48688806119893E+02
     0.09472       0.02368  0.45469760923592E+02
     0.09472       0.03157  0.42719341294769E+02
     0.09472       0.03947  0.40516516758629E+02
     0.09472       0.04736  0.38899314431925E+02
     0.09472       0.05525  0.37883318572790E+02
     0.09472       0.06315  0.37472098802266E+02
     0.09472       0.07104  0.37662329631122E+02
     0.09472       0.07893  0.38445125463902E+02
     0.09472       0.08683  0.39804156007488E+02
     0.09472       0.09472  0.41710206369011E+02
     0.09472       0.10262  0.44110799842651E+02
     0.09472       0.11051  0.46912097464532E+02
     0.09472       0.11840  0.40000000000000E+11
     0.09472       0.12630  0.40000000000000E+11
     0.09472       0.13419  0.40000000000000E+11
     0.09472       0.14208  0.40000000000000E+11
     0.09472       0.14998  0.40000000000000E+11
     0.09472       0.15787  0.40000000000000E+11
     0.09472       0.16576  0.40000000000000E+11
     0.09472       0.17366  0.40000000000000E+11
     0.09472       0.18155  0.40000000000000E+11
     0.09472       0.18944  0.40000000000000E+11
     0.09472       0.19734  0.40000000000000E+11
     0.09472       0.20523  0.40000000000000E+11
     0.09472       0.21312  0.40000000000000E+11
     0.09472       0.22102  0.40000000000000E+11
     0.09472       0.22891  0.40000000000000E+11
     0.09472       0.23680  0.40000000000000E+11
     0.09472       0.24470  0.40000000000000E+11
     0.09472       0.25259  0.40000000000000E+11
     0.09472       0.26048  0.40000000000000E+11
     0.09472       0.26838  0.40000000000000E+11
     0.09472       0.27627  0.40000000000000E+11
     0.09472       0.28416  0.40000000000000E+11
     0.09472       0.29206  0.40000000000000E+11
     0.09472       0.29995  0.40000000000000E+11
     0.09472       0.30785  0.40000000000000E+11
     0.09472       0.31574  0.40000000000000E+11
     0.09472       0.32363  0.40000000000000E+11
     0.09472       0.33153  0.40000000000000E+11
     0.09472       0.33942  0.18254027119684E+02
     0.09472       0.34731  0.15660049657144E+02
     0.09472       0.35521  0.13394678755986E+02
     0.09472       0.36310  0.11474597500800E+02
     0.09472       0.37099  0.98809674746903E+01
     0.09472       0.37889  0.85786258460116E+01
     0.09472       0.38678  0.75269850121602E+01
     0.09472       0.39467  0.66859131299575E+01
     0.09472       0.40257  0.60186428637457E+01
     0.09472       0.41046  0.54929669831154E+01
     0.09472       0.41835  0.50814836385250E+01
     0.09472       0.42625  0.47613464259180E+01
     0.09472       0.43414  0.45137852908108E+01
     0.09472       0.44203  0.43235493016379E+01
     0.09472       0.44993  0.41783531522753E+01
     0.09472       0.45782  0.40683682977820E+01
     0.09472       0.46571  0.39857759165049E+01
     0.09472       0.47361  0.39243856324169E+01
     0.09472       0.48150  0.38793169326638E+01
     0.09472       0.48939  0.38467369025717E+01
     0.09472       0.49729  0.38236467025132E+01
     0.09472       0.50518  0.38077091772695E+01
     0.09472       0.51308  0.37971105510447E+01
     0.09472       0.52097  0.37904499873566E+01
     0.09472       0.52886  0.37866516933582E+01
     0.09472       0.53676  0.37848951200322E+01
     0.09472       0.54465  0.37845596020155E+01
     0.09472       0.55254  0.37851804725071E+01
     0.09472       0.56044  0.37864142757502E+01
     0.09472       0.56833  0.37880111871494E+01
     0.09472       0.57622  0.37897931488603E+01
     0.09472       0.58412  0.37916365482618E+01
     0.09472       0.59201  0.37934585199227E+01
     0.09472       0.59990  0.37952061498356E+01
     0.09472       0.60780  0.37968480141240E+01
     0.09472       0.61569  0.37983676022571E+01
     0.09472       0.62358  0.37997582648340E+01
     0.09472       0.63148  0.38010193947907E+01
     0.09472       0.63937  0.38021536037610E+01
     0.09472       0.64726  0.38031646965130E+01
     0.09472       0.65516  0.38040562791273E+01
     0.09472       0.66305  0.38048308633012E+01
     0.09472       0.67094  0.38054893515587E+01
     0.09472       0.67884  0.38060308074143E+01
     0.09472       0.68673  0.38064524314375E+01
     0.09472       0.69463  0.38067496791827E+01
     0.09472       0.70252  0.38069164703648E+01
     0.09472       0.71041  0.38069454506543E+01
     0.09472       0.71831  0.38068282781562E+01
     0.09472       0.72620  0.38065559161088E+01
     0.09472       0.73409  0.38061189217344E+01
     0.09472       0.74199  0.38055077286043E+01
     0.09472       0.74988  0.38047129265362E+01
     0.09472       0.75777  0.38037255491274E+01
     0.09472       0.76567  0.38025373847963E+01
     0.09472       0.77356  0.38011413329449E+01
     0.09472       0.78145  0.37995318329102E+01
     0.09472       0.78935  0.37977054001398E+01
     0.09472       0.79724  0.37956613119535E+01
     0.09472       0.80513  0.37934024948911E+01
     0.09472       0.81303  0.37909366776337E+01
     0.09472       0.82092  0.37882778885406E+01
     0.09472       0.82881  0.37854483958990E+01
     0.09472       0.83671  0.37824812130053E+01
     0.09472       0.84460  0.37794233204034E+01
     0.09472       0.85249  0.37763397952873E+01
     0.09472       0.86039  0.37733190846849E+01
     0.09472       0.86828  0.37704797160609E+01
     0.09472       0.87617  0.37679788078532E+01
     0.09472       0.88407  0.37660228244010E+01
     0.09472       0.89196  0.37648811154062E+01
     0.09472       0.89986  0.37649028892234E+01
     0.09472       0.90775  0.37665383899584E+01
     0.09472       0.91564  0.37703651760551E+01
     0.09472       0.92354  0.37771205242666E+01
     0.09472       0.93143  0.37877410932156E+01
     0.09472       0.93932  0.38034110522596E+01
     0.09472       0.94722  0.38256198792407E+01
     0.09472       0.95511  0.38562309037991E+01
     0.09472       0.96300  0.38975613486200E+01
     0.09472       0.97090  0.39524739992199E+01
     0.09472       0.97879  0.40244795805172E+01
     0.09472       0.98668  0.41178472653545E+01
     0.09472       0.99458  0.42377182802044E+01
     0.09472       1.00247  0.43902140755549E+01
     0.09472       1.01036  0.45825257671516E+01
     0.09472       1.01826  0.48229653706206E+01
     0.09472       1.02615  0.51209517659530E+01
     0.09472       1.03404  0.54868957227243E+01
     0.09472       1.04194  0.59319397153823E+01
     0.09472       1.04983  0.64675017044805E+01
     0.09472       1.05772  0.71045710642909E+01
     0.09472       1.06562  0.78527147560507E+01
     0.09472       1.07351  0.87187798891863E+01
     0.09472       1.08141  0.97053330998489E+01
     0.09472       1.08930  0.10808963953982E+02
     0.09472       1.09719  0.12018697605202E+02
     0.09472       1.10509  0.13314893642863E+02
     0.09472       1.11298  0.14669109465751E+02
     0.09472       1.12087  0.16045402488865E+02
     0.09472       1.12877  0.40000000000000E+11
     0.09472       1.13666  0.40000000000000E+11
     0.09472       1.14455  0.40000000000000E+11
     0.09472       1.15245  0.40000000000000E+11
     0.09472       1.16034  0.40000000000000E+11
     0.09472       1.16823  0.40000000000000E+11
     0.09472       1.17613  0.40000000000000E+11
     0.09472       1.18402  0.40000000000000E+11
     0.09472       1.19191  0.40000000000000E+11
     0.09472       1.19981  0.40000000000000E+11
     0.09472       1.20770  0.40000000000000E+11
     0.09472       1.21559  0.40000000000000E+11
     0.09472       1.22349  0.40000000000000E+11
     0.09472       1.23138  0.40000000000000E+11
     0.09472       1.23927  0.23527176132889E+02
     0.09472       1.24717  0.23010901105526E+02
     0.09472       1.25506  0.22496089004551E+02
     0.09472       1.26295  0.22034438436076E+02
     0.09472       1.27085  0.21676097122786E+02
     0.09472       1.27874  0.21468627627047E+02
     0.09472       1.28664  0.21457120204227E+02
     0.09472       1.29453  0.21684936190281E+02
     0.09472       1.30242  0.22194560029539E+02
     0.09472       1.31032  0.23028104955753E+02
     0.09472       1.31821  0.24227061525238E+02
     0.09472       1.32610  0.25830825713907E+02
     0.09472       1.33400  0.27873329879024E+02
     0.09472       1.34189  0.30376652099549E+02
     0.09472       1.34978  0.33339695103950E+02
     0.09472       1.35768  0.36718760044790E+02
     0.09472       1.36557  0.40000000000000E+11
     0.09472       1.37346  0.40000000000000E+11
     0.09472       1.38136  0.40000000000000E+11
     0.09472       1.38925  0.40000000000000E+11
     0.09472       1.39714  0.40000000000000E+11
     0.09472       1.40504  0.40000000000000E+11
     0.09472       1.41293  0.40000000000000E+11
     0.09472       1.42082  0.40000000000000E+11
     0.09472       1.42872  0.40000000000000E+11
     0.09472       1.43661  0.40000000000000E+11
     0.09472       1.44450  0.40000000000000E+11
     0.09472       1.45240  0.40000000000000E+11
     0.09472       1.46029  0.40000000000000E+11
     0.09472       1.46818  0.40000000000000E+11
     0.09472       1.47608  0.40000000000000E+11
     0.09472       1.48397  0.40000000000000E+11
     0.09472       1.49187  0.40000000000000E+11
     0.09472       1.49976  0.40000000000000E+11
     0.09472       1.50765  0.40000000000000E+11
     0.09472       1.51555  0.40000000000000E+11
     0.09472       1.52344  0.40000000000000E+11
     0.09472       1.53133  0.40000000000000E+11
     0.09472       1.53923  0.40000000000000E+11
     0.09472       1.54712  0.40000000000000E+11
     0.09472       1.55501  0.40000000000000E+11
     0.09472       1.56291  0.40000000000000E+11
     0.09472       1.57080  0.40000000000000E+11
     0.10262       0.00000  0.40000000000000E+11
     0.10262       0.00789  0.48439242491658E+02
     0.10262       0.01579  0.45247720280883E+02
     0.10262       0.02368  0.42516202972032E+02
     0.10262       0.03157  0.40329120127881E+02
     0.10262       0.03947  0.38727303786997E+02
     0.10262       0.04736  0.37727935376827E+02
     0.10262       0.05525  0.37335722188263E+02
     0.10262       0.06315  0.37548395898306E+02
     0.10262       0.07104  0.38358226933784E+02
     0.10262       0.07893  0.39750195368746E+02
     0.10262       0.08683  0.41696499516183E+02
     0.10262       0.09472  0.44145987019152E+02
     0.10262       0.10262  0.47005620409170E+02
     0.10262       0.11051  0.40000000000000E+11
     0.10262       0.11840  0.40000000000000E+11
     0.10262       0.12630  0.40000000000000E+11
     0.10262       0.13419  0.40000000000000E+11
     0.10262       0.14208  0.40000000000000E+11
     0.10262       0.14998  0.40000000000000E+11
     0.10262       0.15787  0.40000000000000E+11
     0.10262       0.16576  0.40000000000000E+11
     0.10262       0.17366  0.40000000000000E+11
     0.10262       0.18155  0.40000000000000E+11
     0.10262       0.18944  0.40000000000000E+11
     0.10262       0.19734  0.40000000000000E+11
     0.10262       0.20523  0.40000000000000E+11
     0.10262       0.21312  0.40000000000000E+11
     0.10262       0.22102  0.40000000000000E+11
     0.10262       0.22891  0.40000000000000E+11
     0.10262       0.23680  0.40000000000000E+11
     0.10262       0.24470  0.40000000000000E+11
     0.10262       0.25259  0.40000000000000E+11
     0.10262       0.26048  0.40000000000000E+11
     0.10262       0.26838  0.40000000000000E+11
     0.10262       0.27627  0.40000000000000E+11
     0.10262       0.28416  0.40000000000000E+11
     0.10262       0.29206  0.40000000000000E+11
     0.10262       0.29995  0.40000000000000E+11
     0.10262       0.30785  0.40000000000000E+11
     0.10262       0.31574  0.40000000000000E+11
     0.10262       0.32363  0.40000000000000E+11
     0.10262       0.33153  0.40000000000000E+11
     0.10262       0.33942  0.16051833079865E+02
     0.10262       0.34731  0.13723437263435E+02
     0.10262       0.35521  0.11745091210850E+02
     0.10262       0.36310  0.10100427677372E+02
     0.10262       0.37099  0.87548327298272E+01
     0.10262       0.37889  0.76673201911713E+01
     0.10262       0.38678  0.67969471489512E+01
     0.10262       0.39467  0.61060080912022E+01
     0.10262       0.40257  0.55613755087746E+01
     0.10262       0.41046  0.51348122842621E+01
     0.10262       0.41835  0.48027466111660E+01
     0.10262       0.42625  0.45457956937698E+01
     0.10262       0.43414  0.43482005929449E+01
     0.10262       0.44203  0.41972603276305E+01
     0.10262       0.44993  0.40828094784121E+01
     0.10262       0.45782  0.39967581787632E+01
     0.10262       0.46571  0.39326991964644E+01
     0.10262       0.47361  0.38855793037073E+01
     0.10262       0.48150  0.38514285567179E+01
     0.10262       0.48939  0.38271397792999E+01
     0.10262       0.49729  0.38102904585129E+01
     0.10262       0.50518  0.37989998119820E+01
     0.10262       0.51308  0.37918146223212E+01
     0.10262       0.52097  0.37876183541193E+01
     0.10262       0.52886  0.37855589638424E+01
     0.10262       0.53676  0.37849916282987E+01
     0.10262       0.54465  0.37854333301971E+01
     0.10262       0.55254  0.37865268450446E+01
     0.10262       0.56044  0.37880121770687E+01
     0.10262       0.56833  0.37897039028324E+01
     0.10262       0.57622  0.37914732114744E+01
     0.10262       0.58412  0.37932336922238E+01
     0.10262       0.59201  0.37949301246442E+01
     0.10262       0.59990  0.37965296855808E+01
     0.10262       0.60780  0.37980151084468E+01
     0.10262       0.61569  0.37993794233739E+01
     0.10262       0.62358  0.38006219776487E+01
     0.10262       0.63148  0.38017454903016E+01
     0.10262       0.63937  0.38027539370818E+01
     0.10262       0.64726  0.38036510957212E+01
     0.10262       0.65516  0.38044396088356E+01
     0.10262       0.66305  0.38051204448537E+01
     0.10262       0.67094  0.38056926571772E+01
     0.10262       0.67884  0.38061533591767E+01
     0.10262       0.68673  0.38064978480998E+01
     0.10262       0.69463  0.38067198247791E+01
     0.10262       0.70252  0.38068116683698E+01
     0.10262       0.71041  0.38067647363056E+01
     0.10262       0.71831  0.38065696693525E+01
     0.10262       0.72620  0.38062166901418E+01
     0.10262       0.73409  0.38056958910419E+01
     0.10262       0.74199  0.38049975138194E+01
     0.10262       0.74988  0.38041122294671E+01
     0.10262       0.75777  0.38030314320752E+01
     0.10262       0.76567  0.38017475659774E+01
     0.10262       0.77356  0.38002545109229E+01
     0.10262       0.78145  0.37985480561010E+01
     0.10262       0.78935  0.37966265008696E+01
     0.10262       0.79724  0.37944914285258E+01
     0.10262       0.80513  0.37921487099543E+01
     0.10262       0.81303  0.37896098071768E+01
     0.10262       0.82092  0.37868934634510E+01
     0.10262       0.82881  0.37840278875490E+01
     0.10262       0.83671  0.37810535661767E+01
     0.10262       0.84460  0.37780268713285E+01
     0.10262       0.85249  0.37750246699267E+01
     0.10262       0.86039  0.37721501926629E+01
     0.10262       0.86828  0.37695404787455E+01
     0.10262       0.87617  0.37673757842877E+01
     0.10262       0.88407  0.37658914248904E+01
     0.10262       0.89196  0.37653926172831E+01
     0.10262       0.89986  0.37662729889838E+01
     0.10262       0.90775  0.37690375348750E+01
     0.10262       0.91564  0.37743309080307E+01
     0.10262       0.92354  0.37829720267419E+01
     0.10262       0.93143  0.37959960409818E+01
     0.10262       0.93932  0.38147047001087E+01
     0.10262       0.94722  0.38407260565036E+01
     0.10262       0.95511  0.38760841665456E+01
     0.10262       0.96300  0.39232789280868E+01
     0.10262       0.97090  0.39853753131931E+01
     0.10262       0.97879  0.40660998781266E+01
     0.10262       0.98668  0.41699403937345E+01
     0.10262       0.99458  0.43022415556131E+01
     0.10262       1.00247  0.44692858295017E+01
     0.10262       1.01036  0.46783434460549E+01
     0.10262       1.01826  0.49376694091883E+01
     0.10262       1.02615  0.52564184398735E+01
     0.10262       1.03404  0.56444418551968E+01
     0.10262       1.04194  0.61119250663195E+01
     0.10262       1.04983  0.66688233401537E+01
     0.10262       1.05772  0.73240607121748E+01
     0.10262       1.06562  0.80844777558604E+01
     0.10262       1.07351  0.89535541603771E+01
     0.10262       1.08141  0.99299961523389E+01
     0.10262       1.08930  0.11006365809143E+02
     0.10262       1.09719  0.12168027136108E+02
     0.10262       1.10509  0.13392762597617E+02
     0.10262       1.11298  0.14651423287841E+02
     0.10262       1.12087  0.15909854205558E+02
     0.10262       1.12877  0.17132039356292E+02
     0.10262       1.13666  0.40000000000000E+11
     0.10262       1.14455  0.40000000000000E+11
     0.10262       1.15245  0.40000000000000E+11
     0.10262       1.16034  0.40000000000000E+11
     0.10262       1.16823  0.40000000000000E+11
     0.10262       1.17613  0.40000000000000E+11
     0.10262       1.18402  0.40000000000000E+11
     0.10262       1.19191  0.40000000000000E+11
     0.10262       1.19981  0.40000000000000E+11
     0.10262       1.20770  0.40000000000000E+11
     0.10262       1.21559  0.40000000000000E+11
     0.10262       1.22349  0.22317693224648E+02
     0.10262       1.23138  0.21917087405992E+02
     0.10262       1.23927  0.21480010332020E+02
     0.10262       1.24717  0.21051681442945E+02
     0.10262       1.25506  0.20678579459088E+02
     0.10262       1.26295  0.20406506165908E+02
     0.10262       1.27085  0.20279755362420E+02
     0.10262       1.27874  0.20341186164569E+02
     0.10262       1.28664  0.20632816594275E+02
     0.10262       1.29453  0.21196509173075E+02
     0.10262       1.30242  0.22074340747056E+02
     0.10262       1.31032  0.23308255872835E+02
     0.10262       1.31821  0.24938526719344E+02
     0.10262       1.32610  0.27000314542763E+02
     0.10262       1.33400  0.29517166761956E+02
     0.10262       1.34189  0.32489474952900E+02
     0.10262       1.34978  0.35874597411515E+02
     0.10262       1.35768  0.40000000000000E+11
     0.10262       1.36557  0.40000000000000E+11
     0.10262       1.37346  0.40000000000000E+11
     0.10262       1.38136  0.40000000000000E+11
     0.10262       1.38925  0.40000000000000E+11
     0.10262       1.39714  0.40000000000000E+11
     0.10262       1.40504  0.40000000000000E+11
     0.10262       1.41293  0.40000000000000E+11
     0.10262       1.42082  0.40000000000000E+11
     0.10262       1.42872  0.40000000000000E+11
     0.10262       1.43661  0.40000000000000E+11
     0.10262       1.44450  0.40000000000000E+11
     0.10262       1.45240  0.40000000000000E+11
     0.10262       1.46029  0.40000000000000E+11
     0.10262       1.46818  0.40000000000000E+11
     0.10262       1.47608  0.40000000000000E+11
     0.10262       1.48397  0.40000000000000E+11
     0.10262       1.49187  0.40000000000000E+11
     0.10262       1.49976  0.40000000000000E+11
     0.10262       1.50765  0.40000000000000E+11
     0.10262       1.51555  0.40000000000000E+11
     0.10262       1.52344  0.40000000000000E+11
     0.10262       1.53133  0.40000000000000E+11
     0.10262       1.53923  0.40000000000000E+11
     0.10262       1.54712  0.40000000000000E+11
     0.10262       1.55501  0.40000000000000E+11
     0.10262       1.56291  0.40000000000000E+11
     0.10262       1.57080  0.40000000000000E+11
     0.11051       0.00000  0.40000000000000E+11
     0.11051       0.00789  0.44975184084601E+02
     0.11051       0.01579  0.42261269129322E+02
     0.11051       0.02368  0.40087619272722E+02
     0.11051       0.03157  0.38497983267100E+02
     0.11051       0.03947  0.37511167972555E+02
     0.11051       0.04736  0.37132992814975E+02
     0.11051       0.05525  0.37362193500965E+02
     0.11051       0.06315  0.38192141869779E+02
     0.11051       0.07104  0.39609103787043E+02
     0.11051       0.07893  0.41586740961465E+02
     0.11051       0.08683  0.44075421184201E+02
     0.11051       0.09472  0.46983370139623E+02
     0.11051       0.10262  0.40000000000000E+11
     0.11051       0.11051  0.40000000000000E+11
     0.11051       0.11840  0.40000000000000E+11
     0.11051       0.12630  0.40000000000000E+11
     0.11051       0.13419  0.40000000000000E+11
     0.11051       0.14208  0.40000000000000E+11
     0.11051       0.14998  0.40000000000000E+11
     0.11051       0.15787  0.40000000000000E+11
     0.11051       0.16576  0.40000000000000E+11
     0.11051       0.17366  0.40000000000000E+11
     0.11051       0.18155  0.40000000000000E+11
     0.11051       0.18944  0.40000000000000E+11
     0.11051       0.19734  0.40000000000000E+11
     0.11051       0.20523  0.40000000000000E+11
     0.11051       0.21312  0.40000000000000E+11
     0.11051       0.22102  0.40000000000000E+11
     0.11051       0.22891  0.40000000000000E+11
     0.11051       0.23680  0.40000000000000E+11
     0.11051       0.24470  0.40000000000000E+11
     0.11051       0.25259  0.40000000000000E+11
     0.11051       0.26048  0.40000000000000E+11
     0.11051       0.26838  0.40000000000000E+11
     0.11051       0.27627  0.40000000000000E+11
     0.11051       0.28416  0.40000000000000E+11
     0.11051       0.29206  0.40000000000000E+11
     0.11051       0.29995  0.40000000000000E+11
     0.11051       0.30785  0.40000000000000E+11
     0.11051       0.31574  0.40000000000000E+11
     0.11051       0.32363  0.40000000000000E+11
     0.11051       0.33153  0.16422523337137E+02
     0.11051       0.33942  0.14035640803551E+02
     0.11051       0.34731  0.12002686087988E+02
     0.11051       0.35521  0.10309895354684E+02
     0.11051       0.36310  0.89233326143356E+01
     0.11051       0.37099  0.78017299786713E+01
     0.11051       0.37889  0.69034344034823E+01
     0.11051       0.38678  0.61898866329037E+01
     0.11051       0.39467  0.56271079230939E+01
     0.11051       0.40257  0.51860814244803E+01
     0.11051       0.41046  0.48425540518977E+01
     0.11051       0.41835  0.45765649993092E+01
     0.11051       0.42625  0.43718744612554E+01
     0.11051       0.43414  0.42153868719022E+01
     0.11051       0.44203  0.40966162503767E+01
     0.11051       0.44993  0.40072142539682E+01
     0.11051       0.45782  0.39405664433732E+01
     0.11051       0.46571  0.38914542566601E+01
     0.11051       0.47361  0.38557763436943E+01
     0.11051       0.48150  0.38303214537643E+01
     0.11051       0.48939  0.38125849260335E+01
     0.11051       0.49729  0.38006213681873E+01
     0.11051       0.50518  0.37929269506738E+01
     0.11051       0.51308  0.37883456802383E+01
     0.11051       0.52097  0.37859949316311E+01
     0.11051       0.52886  0.37852063524082E+01
     0.11051       0.53676  0.37854789880697E+01
     0.11051       0.54465  0.37864420977635E+01
     0.11051       0.55254  0.37878256490660E+01
     0.11051       0.56044  0.37894369037094E+01
     0.11051       0.56833  0.37911418465054E+01
     0.11051       0.57622  0.37928504795106E+01
     0.11051       0.58412  0.37945052146131E+01
     0.11051       0.59201  0.37960717611103E+01
     0.11051       0.59990  0.37975320301907E+01
     0.11051       0.60780  0.37988786738618E+01
     0.11051       0.61569  0.38001109488018E+01
     0.11051       0.62358  0.38012316515505E+01
     0.11051       0.63148  0.38022449149585E+01
     0.11051       0.63937  0.38031546903407E+01
     0.11051       0.64726  0.38039637679463E+01
     0.11051       0.65516  0.38046732119673E+01
     0.11051       0.66305  0.38052821066588E+01
     0.11051       0.67094  0.38057875280033E+01
     0.11051       0.67884  0.38061846712453E+01
     0.11051       0.68673  0.38064670788173E+01
     0.11051       0.69463  0.38066269258405E+01
     0.11051       0.70252  0.38066553316183E+01
     0.11051       0.71041  0.38065426754222E+01
     0.11051       0.71831  0.38062789035148E+01
     0.11051       0.72620  0.38058538218630E+01
     0.11051       0.73409  0.38052573755565E+01
     0.11051       0.74199  0.38044799217334E+01
     0.11051       0.74988  0.38035125080808E+01
     0.11051       0.75777  0.38023471739764E+01
     0.11051       0.76567  0.38009772963869E+01
     0.11051       0.77356  0.37993980080665E+01
     0.11051       0.78145  0.37976067218108E+01
     0.11051       0.78935  0.37956038019444E+01
     0.11051       0.79724  0.37933934333722E+01
     0.11051       0.80513  0.37909847499787E+01
     0.11051       0.81303  0.37883932986106E+01
     0.11051       0.82092  0.37856429330646E+01
     0.11051       0.82881  0.37827682553447E+01
     0.11051       0.83671  0.37798177498881E+01
     0.11051       0.84460  0.37768577915671E+01
     0.11051       0.85249  0.37739777511220E+01
     0.11051       0.86039  0.37712964733029E+01
     0.11051       0.86828  0.37689704642522E+01
     0.11051       0.87617  0.37672041959508E+01
     0.11051       0.88407  0.37662630166194E+01
     0.11051       0.89196  0.37664892452626E+01
     0.11051       0.89986  0.37683221226843E+01
     0.11051       0.90775  0.37723223839486E+01
     0.11051       0.91564  0.37792022979366E+01
     0.11051       0.92354  0.37898620718328E+01
     0.11051       0.93143  0.38054335173277E+01
     0.11051       0.93932  0.38273317851627E+01
     0.11051       0.94722  0.38573157451239E+01
     0.11051       0.95511  0.38975571514888E+01
     0.11051       0.96300  0.39507179999576E+01
     0.11051       0.97090  0.40200343392260E+01
     0.11051       0.97879  0.41094031157166E+01
     0.11051       0.98668  0.42234662587327E+01
     0.11051       0.99458  0.43676830193964E+01
     0.11051       1.00247  0.45483774730827E+01
     0.11051       1.01036  0.47727431125678E+01
     0.11051       1.01826  0.50487808551310E+01
     0.11051       1.02615  0.53851412013195E+01
     0.11051       1.03404  0.57908369404197E+01
     0.11051       1.04194  0.62747917266846E+01
     0.11051       1.04983  0.68451950452203E+01
     0.11051       1.05772  0.75086494480325E+01
     0.11051       1.06562  0.82691257246381E+01
     0.11051       1.07351  0.91267890630536E+01
     0.11051       1.08141  0.10076823703480E+02
     0.11051       1.08930  0.11108456867600E+02
     0.11051       1.09719  0.12204444743916E+02
     0.11051       1.10509  0.13341300268878E+02
     0.11051       1.11298  0.14490472637229E+02
     0.11051       1.12087  0.15620500649167E+02
     0.11051       1.12877  0.16699866995922E+02
     0.11051       1.13666  0.40000000000000E+11
     0.11051       1.14455  0.40000000000000E+11
     0.11051       1.15245  0.40000000000000E+11
     0.11051       1.16034  0.40000000000000E+11
     0.11051       1.16823  0.40000000000000E+11
     0.11051       1.17613  0.40000000000000E+11
     0.11051       1.18402  0.40000000000000E+11
     0.11051       1.19191  0.40000000000000E+11
     0.11051       1.19981  0.40000000000000E+11
     0.11051       1.20770  0.20966843190077E+02
     0.11051       1.21559  0.20697969261615E+02
     0.11051       1.22349  0.20365034883248E+02
     0.11051       1.23138  0.20005178014285E+02
     0.11051       1.23927  0.19659115507214E+02
     0.11051       1.24717  0.19369008768583E+02
     0.11051       1.25506  0.19176997505915E+02
     0.11051       1.26295  0.19124561287525E+02
     0.11051       1.27085  0.19252590259877E+02
     0.11051       1.27874  0.19601878569567E+02
     0.11051       1.28664  0.20213688292378E+02
     0.11051       1.29453  0.21130018711175E+02
     0.11051       1.30242  0.22393192891385E+02
     0.11051       1.31032  0.24044276154635E+02
     0.11051       1.31821  0.26119599859392E+02
     0.11051       1.32610  0.28644191428242E+02
     0.11051       1.33400  0.31620083138753E+02
     0.11051       1.34189  0.35006105120886E+02
     0.11051       1.34978  0.40000000000000E+11
     0.11051       1.35768  0.40000000000000E+11
     0.11051       1.36557  0.40000000000000E+11
     0.11051       1.37346  0.40000000000000E+11
     0.11051       1.38136  0.40000000000000E+11
     0.11051       1.38925  0.40000000000000E+11
     0.11051       1.39714  0.40000000000000E+11
     0.11051       1.40504  0.40000000000000E+11
     0.11051       1.41293  0.40000000000000E+11
     0.11051       1.42082  0.40000000000000E+11
     0.11051       1.42872  0.40000000000000E+11
     0.11051       1.43661  0.40000000000000E+11
     0.11051       1.44450  0.40000000000000E+11
     0.11051       1.45240  0.40000000000000E+11
     0.11051       1.46029  0.40000000000000E+11
     0.11051       1.46818  0.40000000000000E+11
     0.11051       1.47608  0.40000000000000E+11
     0.11051       1.48397  0.40000000000000E+11
     0.11051       1.49187  0.40000000000000E+11
     0.11051       1.49976  0.40000000000000E+11
     0.11051       1.50765  0.40000000000000E+11
     0.11051       1.51555  0.40000000000000E+11
     0.11051       1.52344  0.40000000000000E+11
     0.11051       1.53133  0.40000000000000E+11
     0.11051       1.53923  0.40000000000000E+11
     0.11051       1.54712  0.40000000000000E+11
     0.11051       1.55501  0.40000000000000E+11
     0.11051       1.56291  0.40000000000000E+11
     0.11051       1.57080  0.40000000000000E+11
     0.11840       0.00000  0.44652432491584E+02
     0.11840       0.00789  0.41954877403959E+02
     0.11840       0.01579  0.39792500167868E+02
     0.11840       0.02368  0.38211999741594E+02
     0.11840       0.03157  0.37233797829612E+02
     0.11840       0.03947  0.36864781706032E+02
     0.11840       0.04736  0.37104628613828E+02
     0.11840       0.05525  0.37947751174072E+02
     0.11840       0.06315  0.39381670366233E+02
     0.11840       0.07104  0.41381553771383E+02
     0.11840       0.07893  0.43899476278480E+02
     0.11840       0.08683  0.46845381986926E+02
     0.11840       0.09472  0.40000000000000E+11
     0.11840       0.10262  0.40000000000000E+11
     0.11840       0.11051  0.40000000000000E+11
     0.11840       0.11840  0.40000000000000E+11
     0.11840       0.12630  0.40000000000000E+11
     0.11840       0.13419  0.40000000000000E+11
     0.11840       0.14208  0.40000000000000E+11
     0.11840       0.14998  0.40000000000000E+11
     0.11840       0.15787  0.40000000000000E+11
     0.11840       0.16576  0.40000000000000E+11
     0.11840       0.17366  0.40000000000000E+11
     0.11840       0.18155  0.40000000000000E+11
     0.11840       0.18944  0.40000000000000E+11
     0.11840       0.19734  0.40000000000000E+11
     0.11840       0.20523  0.40000000000000E+11
     0.11840       0.21312  0.40000000000000E+11
     0.11840       0.22102  0.40000000000000E+11
     0.11840       0.22891  0.40000000000000E+11
     0.11840       0.23680  0.40000000000000E+11
     0.11840       0.24470  0.40000000000000E+11
     0.11840       0.25259  0.40000000000000E+11
     0.11840       0.26048  0.40000000000000E+11
     0.11840       0.26838  0.40000000000000E+11
     0.11840       0.27627  0.40000000000000E+11
     0.11840       0.28416  0.40000000000000E+11
     0.11840       0.29206  0.40000000000000E+11
     0.11840       0.29995  0.40000000000000E+11
     0.11840       0.30785  0.40000000000000E+11
     0.11840       0.31574  0.40000000000000E+11
     0.11840       0.32363  0.16770878979366E+02
     0.11840       0.33153  0.14330175191721E+02
     0.11840       0.33942  0.12246436521662E+02
     0.11840       0.34731  0.10508592567449E+02
     0.11840       0.35521  0.90834971125021E+01
     0.11840       0.36310  0.79297122323877E+01
     0.11840       0.37099  0.70049759827267E+01
     0.11840       0.37889  0.62699623199773E+01
     0.11840       0.38678  0.56899134939967E+01
     0.11840       0.39467  0.52350915876339E+01
     0.11840       0.40257  0.48806091439135E+01
     0.11840       0.41046  0.46059644303173E+01
     0.11840       0.41835  0.43944658488063E+01
     0.11840       0.42625  0.42326458987995E+01
     0.11840       0.43414  0.41097155966610E+01
     0.11840       0.44203  0.40170816803940E+01
     0.11840       0.44993  0.39479329333679E+01
     0.11840       0.45782  0.38968934551838E+01
     0.11840       0.46571  0.38597365949557E+01
     0.11840       0.47361  0.38331516674043E+01
     0.11840       0.48150  0.38145553678320E+01
     0.11840       0.48939  0.38019403178801E+01
     0.11840       0.49729  0.37937540180446E+01
     0.11840       0.50518  0.37888024320842E+01
     0.11840       0.51308  0.37861733609935E+01
     0.11840       0.52097  0.37851756186339E+01
     0.11840       0.52886  0.37852907709761E+01
     0.11840       0.53676  0.37861348396892E+01
     0.11840       0.54465  0.37874279027806E+01
     0.11840       0.55254  0.37889699598806E+01
     0.11840       0.56044  0.37906217796141E+01
     0.11840       0.56833  0.37922897239195E+01
     0.11840       0.57622  0.37939137613081E+01
     0.11840       0.58412  0.37954580490910E+01
     0.11840       0.59201  0.37969035934650E+01
     0.11840       0.59990  0.37982425946136E+01
     0.11840       0.60780  0.37994741588634E+01
     0.11840       0.61569  0.38006011173236E+01
     0.11840       0.62358  0.38016277350074E+01
     0.11840       0.63148  0.38025581297977E+01
     0.11840       0.63937  0.38033952494315E+01
     0.11840       0.64726  0.38041402788511E+01
     0.11840       0.65516  0.38047923710864E+01
     0.11840       0.66305  0.38053486131310E+01
     0.11840       0.67094  0.38058041545560E+01
     0.11840       0.67884  0.38061524411433E+01
     0.11840       0.68673  0.38063855087985E+01
     0.11840       0.69463  0.38064943044795E+01
     0.11840       0.70252  0.38064690109656E+01
     0.11840       0.71041  0.38062993610501E+01
     0.11840       0.71831  0.38059749343194E+01
     0.11840       0.72620  0.38054854362021E+01
     0.11840       0.73409  0.38048209646592E+01
     0.11840       0.74199  0.38039722749391E+01
     0.11840       0.74988  0.38029310575124E+01
     0.11840       0.75777  0.38016902489135E+01
     0.11840       0.76567  0.38002444000769E+01
     0.11840       0.77356  0.37985901322115E+01
     0.11840       0.78145  0.37967267167274E+01
     0.11840       0.78935  0.37946568236474E+01
     0.11840       0.79724  0.37923874928365E+01
     0.11840       0.80513  0.37899313948364E+01
     0.11840       0.81303  0.37873084637948E+01
     0.11840       0.82092  0.37845480046436E+01
     0.11840       0.82881  0.37816914011920E+01
     0.11840       0.83671  0.37787955820060E+01
     0.11840       0.84460  0.37759374377937E+01
     0.11840       0.85249  0.37732194283546E+01
     0.11840       0.86039  0.37707766696785E+01
     0.11840       0.86828  0.37687858528472E+01
     0.11840       0.87617  0.37674764156893E+01
     0.11840       0.88407  0.37671444643579E+01
     0.11840       0.89196  0.37681700221690E+01
     0.11840       0.89986  0.37710382617878E+01
     0.11840       0.90775  0.37763654452513E+01
     0.11840       0.91564  0.37849303404823E+01
     0.11840       0.92354  0.37977118821333E+01
     0.11840       0.93143  0.38159337689557E+01
     0.11840       0.93932  0.38411164978553E+01
     0.11840       0.94722  0.38751369703513E+01
     0.11840       0.95511  0.39202951975216E+01
     0.11840       0.96300  0.39793866841314E+01
     0.11840       0.97090  0.40557776851488E+01
     0.11840       0.97879  0.41534785836373E+01
     0.11840       0.98668  0.42772080322488E+01
     0.11840       0.99458  0.44324371661615E+01
     0.11840       1.00247  0.46253991627380E+01
     0.11840       1.01036  0.48630448991382E+01
     0.11840       1.01826  0.51529209443440E+01
     0.11840       1.02615  0.55029425584039E+01
     0.11840       1.03404  0.59210332977749E+01
     0.11840       1.04194  0.64146064825162E+01
     0.11840       1.04983  0.69898750547675E+01
     0.11840       1.05772  0.76509983708753E+01
     0.11840       1.06562  0.83991095733196E+01
     0.11840       1.07351  0.92313151323390E+01
     0.11840       1.08141  0.10139813439858E+02
     0.11840       1.08930  0.11111328463792E+02
     0.11840       1.09719  0.12127074731071E+02
     0.11840       1.10509  0.13163432927790E+02
     0.11840       1.11298  0.14193398531826E+02
     0.11840       1.12087  0.15188671754594E+02
     0.11840       1.12877  0.16122033775060E+02
     0.11840       1.13666  0.16969498519839E+02
     0.11840       1.14455  0.17711752110529E+02
     0.11840       1.15245  0.40000000000000E+11
     0.11840       1.16034  0.40000000000000E+11
     0.11840       1.16823  0.40000000000000E+11
     0.11840       1.17613  0.19416073338359E+02
     0.11840       1.18402  0.19512060107501E+02
     0.11840       1.19191  0.19487021022027E+02
     0.11840       1.19981  0.19356849109695E+02
     0.11840       1.20770  0.19144227110678E+02
     0.11840       1.21559  0.18878055314986E+02
     0.11840       1.22349  0.18592107031448E+02
     0.11840       1.23138  0.18323322196318E+02
     0.11840       1.23927  0.18110224694851E+02
     0.11840       1.24717  0.17991825071492E+02
     0.11840       1.25506  0.18007150400003E+02
     0.11840       1.26295  0.18195331124480E+02
     0.11840       1.27085  0.18596028447455E+02
     0.11840       1.27874  0.19249910432839E+02
     0.11840       1.28664  0.20198848938585E+02
     0.11840       1.29453  0.21485463131381E+02
     0.11840       1.30242  0.23151520282011E+02
     0.11840       1.31032  0.25234451826177E+02
     0.11840       1.31821  0.27760761112651E+02
     0.11840       1.32610  0.30734256367724E+02
     0.11840       1.33400  0.34115641152706E+02
     0.11840       1.34189  0.40000000000000E+11
     0.11840       1.34978  0.40000000000000E+11
     0.11840       1.35768  0.40000000000000E+11
     0.11840       1.36557  0.40000000000000E+11
     0.11840       1.37346  0.40000000000000E+11
     0.11840       1.38136  0.40000000000000E+11
     0.11840       1.38925  0.40000000000000E+11
     0.11840       1.39714  0.40000000000000E+11
     0.11840       1.40504  0.40000000000000E+11
     0.11840       1.41293  0.40000000000000E+11
     0.11840       1.42082  0.40000000000000E+11
     0.11840       1.42872  0.40000000000000E+11
     0.11840       1.43661  0.40000000000000E+11
     0.11840       1.44450  0.40000000000000E+11
     0.11840       1.45240  0.40000000000000E+11
     0.11840       1.46029  0.40000000000000E+11
     0.11840       1.46818  0.40000000000000E+11
     0.11840       1.47608  0.40000000000000E+11
     0.11840       1.48397  0.40000000000000E+11
     0.11840       1.49187  0.40000000000000E+11
     0.11840       1.49976  0.40000000000000E+11
     0.11840       1.50765  0.40000000000000E+11
     0.11840       1.51555  0.40000000000000E+11
     0.11840       1.52344  0.40000000000000E+11
     0.11840       1.53133  0.40000000000000E+11
     0.11840       1.53923  0.40000000000000E+11
     0.11840       1.54712  0.40000000000000E+11
     0.11840       1.55501  0.40000000000000E+11
     0.11840       1.56291  0.40000000000000E+11
     0.11840       1.57080  0.44651064932016E+02
     0.12630       0.00000  0.41597535432168E+02
     0.12630       0.00789  0.39444454633918E+02
     0.12630       0.01579  0.37870248905978E+02
     0.12630       0.02368  0.36896905743434E+02
     0.12630       0.03157  0.36532317262426E+02
     0.12630       0.03947  0.36777030510348E+02
     0.12630       0.04736  0.37626432533304E+02
     0.12630       0.05525  0.39069262921094E+02
     0.12630       0.06315  0.41082229619985E+02
     0.12630       0.07104  0.43619290867241E+02
     0.12630       0.07893  0.46592552667408E+02
     0.12630       0.08683  0.40000000000000E+11
     0.12630       0.09472  0.40000000000000E+11
     0.12630       0.10262  0.40000000000000E+11
     0.12630       0.11051  0.40000000000000E+11
     0.12630       0.11840  0.40000000000000E+11
     0.12630       0.12630  0.40000000000000E+11
     0.12630       0.13419  0.40000000000000E+11
     0.12630       0.14208  0.40000000000000E+11
     0.12630       0.14998  0.40000000000000E+11
     0.12630       0.15787  0.40000000000000E+11
     0.12630       0.16576  0.40000000000000E+11
     0.12630       0.17366  0.40000000000000E+11
     0.12630       0.18155  0.40000000000000E+11
     0.12630       0.18944  0.40000000000000E+11
     0.12630       0.19734  0.40000000000000E+11
     0.12630       0.20523  0.40000000000000E+11
     0.12630       0.21312  0.40000000000000E+11
     0.12630       0.22102  0.40000000000000E+11
     0.12630       0.22891  0.40000000000000E+11
     0.12630       0.23680  0.40000000000000E+11
     0.12630       0.24470  0.40000000000000E+11
     0.12630       0.25259  0.40000000000000E+11
     0.12630       0.26048  0.40000000000000E+11
     0.12630       0.26838  0.40000000000000E+11
     0.12630       0.27627  0.40000000000000E+11
     0.12630       0.28416  0.40000000000000E+11
     0.12630       0.29206  0.40000000000000E+11
     0.12630       0.29995  0.40000000000000E+11
     0.12630       0.30785  0.40000000000000E+11
     0.12630       0.31574  0.17095820420863E+02
     0.12630       0.32363  0.14606058738458E+02
     0.12630       0.33153  0.12475504368094E+02
     0.12630       0.33942  0.10695827953138E+02
     0.12630       0.34731  0.92347673003432E+01
     0.12630       0.35521  0.80508204644210E+01
     0.12630       0.36310  0.71012176196439E+01
     0.12630       0.37099  0.63459549273087E+01
     0.12630       0.37889  0.57495706055706E+01
     0.12630       0.38678  0.52816670864034E+01
     0.12630       0.39467  0.49167719164761E+01
     0.12630       0.40257  0.46338816164875E+01
     0.12630       0.41046  0.44158835951238E+01
     0.12630       0.41835  0.42489624622141E+01
     0.12630       0.42625  0.41220449058251E+01
     0.12630       0.43414  0.40263071881476E+01
     0.12630       0.44203  0.39547524467223E+01
     0.12630       0.44993  0.39018559923732E+01
     0.12630       0.45782  0.38632724155078E+01
     0.12630       0.46571  0.38355965790090E+01
     0.12630       0.47361  0.38161703063196E+01
     0.12630       0.48150  0.38029270648554E+01
     0.12630       0.48939  0.37942677868577E+01
     0.12630       0.49729  0.37889619281885E+01
     0.12630       0.50518  0.37860688124005E+01
     0.12630       0.51308  0.37848751776988E+01
     0.12630       0.52097  0.37848456097954E+01
     0.12630       0.52886  0.37855831966550E+01
     0.12630       0.53676  0.37867982855758E+01
     0.12630       0.54465  0.37882836685436E+01
     0.12630       0.55254  0.37898948804507E+01
     0.12630       0.56044  0.37915345793116E+01
     0.12630       0.56833  0.37931402004099E+01
     0.12630       0.57622  0.37946742487431E+01
     0.12630       0.58412  0.37961167263588E+01
     0.12630       0.59201  0.37974592919744E+01
     0.12630       0.59990  0.37987008270245E+01
     0.12630       0.60780  0.37998441410577E+01
     0.12630       0.61569  0.38008935950064E+01
     0.12630       0.62358  0.38018534569975E+01
     0.12630       0.63148  0.38027268347992E+01
     0.12630       0.63937  0.38035150536781E+01
     0.12630       0.64726  0.38042173696981E+01
     0.12630       0.65516  0.38048309271708E+01
     0.12630       0.66305  0.38053508856039E+01
     0.12630       0.67094  0.38057706563509E+01
     0.12630       0.67884  0.38060822024074E+01
     0.12630       0.68673  0.38062763665290E+01
     0.12630       0.69463  0.38063432030937E+01
     0.12630       0.70252  0.38062722980367E+01
     0.12630       0.71041  0.38060530688012E+01
     0.12630       0.71831  0.38056750427792E+01
     0.12630       0.72620  0.38051281182947E+01
     0.12630       0.73409  0.38044028170670E+01
     0.12630       0.74199  0.38034905415076E+01
     0.12630       0.74988  0.38023838544299E+01
     0.12630       0.75777  0.38010768030949E+01
     0.12630       0.76567  0.37995653143076E+01
     0.12630       0.77356  0.37978476928721E+01
     0.12630       0.78145  0.37959252625375E+01
     0.12630       0.78935  0.37938031970510E+01
     0.12630       0.79724  0.37914915996203E+01
     0.12630       0.80513  0.37890069025205E+01
     0.12630       0.81303  0.37863736754524E+01
     0.12630       0.82092  0.37836269522222E+01
     0.12630       0.82881  0.37808152111816E+01
     0.12630       0.83671  0.37780041763675E+01
     0.12630       0.84460  0.37752816441613E+01
     0.12630       0.85249  0.37727635850982E+01
     0.12630       0.86039  0.37706018224804E+01
     0.12630       0.86828  0.37689936483941E+01
     0.12630       0.87617  0.37681938024300E+01
     0.12630       0.88407  0.37685293063490E+01
     0.12630       0.89196  0.37704177145063E+01
     0.12630       0.89986  0.37743893975614E+01
     0.12630       0.90775  0.37811145141744E+01
     0.12630       0.91564  0.37914353247388E+01
     0.12630       0.92354  0.38064044380027E+01
     0.12630       0.93143  0.38273294214320E+01
     0.12630       0.93932  0.38558239035650E+01
     0.12630       0.94722  0.38938647922466E+01
     0.12630       0.95511  0.39438544535288E+01
     0.12630       0.96300  0.40086855571858E+01
     0.12630       0.97090  0.40918047056256E+01
     0.12630       0.97879  0.41972688410448E+01
     0.12630       0.98668  0.43297857220083E+01
     0.12630       0.99458  0.44947265014441E+01
     0.12630       1.00247  0.46980947876272E+01
     0.12630       1.01036  0.49464329176739E+01
     0.12630       1.01826  0.52466432417953E+01
     0.12630       1.02615  0.56057011717082E+01
     0.12630       1.03404  0.60302392678965E+01
     0.12630       1.04194  0.65259898719101E+01
     0.12630       1.04983  0.70970900426486E+01
     0.12630       1.05772  0.77452785993608E+01
     0.12630       1.06562  0.84690508795107E+01
     0.12630       1.07351  0.92628787783904E+01
     0.12630       1.08141  0.10116642700508E+02
     0.12630       1.08930  0.11015442915476E+02
     0.12630       1.09719  0.11939941018848E+02
     0.12630       1.10509  0.12867311148084E+02
     0.12630       1.11298  0.13772753669983E+02
     0.12630       1.12087  0.14631367591108E+02
     0.12630       1.12877  0.15420049982756E+02
     0.12630       1.13666  0.16119063239165E+02
     0.12630       1.14455  0.16713028262877E+02
     0.12630       1.15245  0.17191334729233E+02
     0.12630       1.16034  0.17548196711617E+02
     0.12630       1.16823  0.17782683761860E+02
     0.12630       1.17613  0.17898953825224E+02
     0.12630       1.18402  0.17906667871225E+02
     0.12630       1.19191  0.17821338710183E+02
     0.12630       1.19981  0.17664304917790E+02
     0.12630       1.20770  0.17462155358029E+02
     0.12630       1.21559  0.17245666299502E+02
     0.12630       1.22349  0.17048512369170E+02
     0.12630       1.23138  0.16906082221890E+02
     0.12630       1.23927  0.16854662796236E+02
     0.12630       1.24717  0.16931108007602E+02
     0.12630       1.25506  0.17172948546270E+02
     0.12630       1.26295  0.17618775709900E+02
     0.12630       1.27085  0.18308654576871E+02
     0.12630       1.27874  0.19284270597410E+02
     0.12630       1.28664  0.20588449548825E+02
     0.12630       1.29453  0.22263561384548E+02
     0.12630       1.30242  0.24348056435171E+02
     0.12630       1.31032  0.26869894527723E+02
     0.12630       1.31821  0.29834775887759E+02
     0.12630       1.32610  0.33205659128152E+02
     0.12630       1.33400  0.40000000000000E+11
     0.12630       1.34189  0.40000000000000E+11
     0.12630       1.34978  0.40000000000000E+11
     0.12630       1.35768  0.40000000000000E+11
     0.12630       1.36557  0.40000000000000E+11
     0.12630       1.37346  0.40000000000000E+11
     0.12630       1.38136  0.40000000000000E+11
     0.12630       1.38925  0.40000000000000E+11
     0.12630       1.39714  0.40000000000000E+11
     0.12630       1.40504  0.40000000000000E+11
     0.12630       1.41293  0.40000000000000E+11
     0.12630       1.42082  0.40000000000000E+11
     0.12630       1.42872  0.40000000000000E+11
     0.12630       1.43661  0.40000000000000E+11
     0.12630       1.44450  0.40000000000000E+11
     0.12630       1.45240  0.40000000000000E+11
     0.12630       1.46029  0.40000000000000E+11
     0.12630       1.46818  0.40000000000000E+11
     0.12630       1.47608  0.40000000000000E+11
     0.12630       1.48397  0.40000000000000E+11
     0.12630       1.49187  0.40000000000000E+11
     0.12630       1.49976  0.40000000000000E+11
     0.12630       1.50765  0.40000000000000E+11
     0.12630       1.51555  0.40000000000000E+11
     0.12630       1.52344  0.40000000000000E+11
     0.12630       1.53133  0.40000000000000E+11
     0.12630       1.53923  0.40000000000000E+11
     0.12630       1.54712  0.40000000000000E+11
     0.12630       1.55501  0.40000000000000E+11
     0.12630       1.56291  0.44278526819549E+02
     0.12630       1.57080  0.41596405035824E+02
     0.13419       0.00000  0.39044390886159E+02
     0.13419       0.00789  0.37473882030103E+02
     0.13419       0.01579  0.36501874177164E+02
     0.13419       0.02368  0.36137183468881E+02
     0.13419       0.03157  0.36381146334416E+02
     0.13419       0.03947  0.37230052623970E+02
     0.13419       0.04736  0.38673818526733E+02
     0.13419       0.05525  0.40690718614815E+02
     0.13419       0.06315  0.43236758252876E+02
     0.13419       0.07104  0.46226631860855E+02
     0.13419       0.07893  0.40000000000000E+11
     0.13419       0.08683  0.40000000000000E+11
     0.13419       0.09472  0.40000000000000E+11
     0.13419       0.10262  0.40000000000000E+11
     0.13419       0.11051  0.40000000000000E+11
     0.13419       0.11840  0.40000000000000E+11
     0.13419       0.12630  0.40000000000000E+11
     0.13419       0.13419  0.40000000000000E+11
     0.13419       0.14208  0.40000000000000E+11
     0.13419       0.14998  0.40000000000000E+11
     0.13419       0.15787  0.40000000000000E+11
     0.13419       0.16576  0.40000000000000E+11
     0.13419       0.17366  0.40000000000000E+11
     0.13419       0.18155  0.40000000000000E+11
     0.13419       0.18944  0.40000000000000E+11
     0.13419       0.19734  0.40000000000000E+11
     0.13419       0.20523  0.40000000000000E+11
     0.13419       0.21312  0.40000000000000E+11
     0.13419       0.22102  0.40000000000000E+11
     0.13419       0.22891  0.40000000000000E+11
     0.13419       0.23680  0.40000000000000E+11
     0.13419       0.24470  0.40000000000000E+11
     0.13419       0.25259  0.40000000000000E+11
     0.13419       0.26048  0.40000000000000E+11
     0.13419       0.26838  0.40000000000000E+11
     0.13419       0.27627  0.40000000000000E+11
     0.13419       0.28416  0.40000000000000E+11
     0.13419       0.29206  0.40000000000000E+11
     0.13419       0.29995  0.40000000000000E+11
     0.13419       0.30785  0.17396417802440E+02
     0.13419       0.31574  0.14862435023816E+02
     0.13419       0.32363  0.12689154456989E+02
     0.13419       0.33153  0.10870993850394E+02
     0.13419       0.33942  0.93766518617383E+01
     0.13419       0.34731  0.81646626672337E+01
     0.13419       0.35521  0.71918489935838E+01
     0.13419       0.36310  0.64176198219758E+01
     0.13419       0.37099  0.58058866644306E+01
     0.13419       0.37889  0.53256561205554E+01
     0.13419       0.38678  0.49509222873983E+01
     0.13419       0.39467  0.46602209689225E+01
     0.13419       0.40257  0.44360509063693E+01
     0.13419       0.41046  0.42642741010429E+01
     0.13419       0.41835  0.41335525768507E+01
     0.13419       0.42625  0.40348473512131E+01
     0.13419       0.43414  0.39609876719704E+01
     0.13419       0.44203  0.39063091053528E+01
     0.13419       0.44993  0.38663544160035E+01
     0.13419       0.45782  0.38376293060527E+01
     0.13419       0.46571  0.38174047414031E+01
     0.13419       0.47361  0.38035580562180E+01
     0.13419       0.48150  0.37944458622595E+01
     0.13419       0.48939  0.37888027535444E+01
     0.13419       0.49729  0.37856607547271E+01
     0.13419       0.50518  0.37842853451062E+01
     0.13419       0.51308  0.37841246689464E+01
     0.13419       0.52097  0.37847692083487E+01
     0.13419       0.52886  0.37859197505321E+01
     0.13419       0.53676  0.37873619365359E+01
     0.13419       0.54465  0.37889460450794E+01
     0.13419       0.55254  0.37905709564916E+01
     0.13419       0.56044  0.37921714697157E+01
     0.13419       0.56833  0.37937083220038E+01
     0.13419       0.57622  0.37951603963375E+01
     0.13419       0.58412  0.37965187048317E+01
     0.13419       0.59201  0.37977818149424E+01
     0.13419       0.59990  0.37989524454000E+01
     0.13419       0.60780  0.38000350053885E+01
     0.13419       0.61569  0.38010338873682E+01
     0.13419       0.62358  0.38019523539457E+01
     0.13419       0.63148  0.38027918843322E+01
     0.13419       0.63937  0.38035518675762E+01
     0.13419       0.64726  0.38042295487873E+01
     0.13419       0.65516  0.38048201514997E+01
     0.13419       0.66305  0.38053171144637E+01
     0.13419       0.67094  0.38057123946445E+01
     0.13419       0.67884  0.38059968001278E+01
     0.13419       0.68673  0.38061603270703E+01
     0.13419       0.69463  0.38061924838252E+01
     0.13419       0.70252  0.38060825930731E+01
     0.13419       0.71041  0.38058200692942E+01
     0.13419       0.71831  0.38053946744411E+01
     0.13419       0.72620  0.38047967593922E+01
     0.13419       0.73409  0.38040175029507E+01
     0.13419       0.74199  0.38030491640411E+01
     0.13419       0.74988  0.38018853666402E+01
     0.13419       0.75777  0.38005214411695E+01
     0.13419       0.76567  0.37989548509035E+01
     0.13419       0.77356  0.37971857377752E+01
     0.13419       0.78145  0.37952176291932E+01
     0.13419       0.78935  0.37930583565751E+01
     0.13419       0.79724  0.37907212477417E+01
     0.13419       0.80513  0.37882266696597E+01
     0.13419       0.81303  0.37856040158872E+01
     0.13419       0.82092  0.37828942550613E+01
     0.13419       0.82881  0.37801531835730E+01
     0.13419       0.83671  0.37774555577443E+01
     0.13419       0.84460  0.37749003188583E+01
     0.13419       0.85249  0.37726171684761E+01
     0.13419       0.86039  0.37707748013521E+01
     0.13419       0.86828  0.37695911579180E+01
     0.13419       0.87617  0.37693461155756E+01
     0.13419       0.88407  0.37703970940670E+01
     0.13419       0.89196  0.37731980986335E+01
     0.13419       0.89986  0.37783227558304E+01
     0.13419       0.90775  0.37864918963729E+01
     0.13419       0.91564  0.37986061868370E+01
     0.13419       0.92354  0.38157841793771E+01
     0.13419       0.93143  0.38394058984726E+01
     0.13419       0.93932  0.38711616682217E+01
     0.13419       0.94722  0.39131052441813E+01
     0.13419       0.95511  0.39677093824393E+01
     0.13419       0.96300  0.40379206839547E+01
     0.13419       0.97090  0.41272088299257E+01
     0.13419       0.97879  0.42396031369681E+01
     0.13419       0.98668  0.43797067314559E+01
     0.13419       0.99458  0.45526756999766E+01
     0.13419       1.00247  0.47641476191346E+01
     0.13419       1.01036  0.50201014555383E+01
     0.13419       1.01826  0.53266298383780E+01
     0.13419       1.02615  0.56896064032136E+01
     0.13419       1.03404  0.61142368858104E+01
     0.13419       1.04194  0.66044946329062E+01
     0.13419       1.04983  0.71624605451057E+01
     0.13419       1.05772  0.77876142914662E+01
     0.13419       1.06562  0.84761556063397E+01
     0.13419       1.07351  0.92204655586482E+01
     0.13419       1.08141  0.10008837522763E+02
     0.13419       1.08930  0.10825602740991E+02
     0.13419       1.09719  0.11651733596543E+02
     0.13419       1.10509  0.12465925477922E+02
     0.13419       1.11298  0.13246049028822E+02
     0.13419       1.12087  0.13970762922926E+02
     0.13419       1.12877  0.14621029334584E+02
     0.13419       1.13666  0.15181314839057E+02
     0.13419       1.14455  0.15640383668620E+02
     0.13419       1.15245  0.15991741998491E+02
     0.13419       1.16034  0.16233888376924E+02
     0.13419       1.16823  0.16370510403663E+02
     0.13419       1.17613  0.16410656551053E+02
     0.13419       1.18402  0.16368786205779E+02
     0.13419       1.19191  0.16264551407168E+02
     0.13419       1.19981  0.16122225978118E+02
     0.13419       1.20770  0.15969832016008E+02
     0.13419       1.21559  0.15838139808558E+02
     0.13419       1.22349  0.15759769907776E+02
     0.13419       1.23138  0.15768588379141E+02
     0.13419       1.23927  0.15899485431694E+02
     0.13419       1.24717  0.16188508224961E+02
     0.13419       1.25506  0.16673215412189E+02
     0.13419       1.26295  0.17393045326114E+02
     0.13419       1.27085  0.18389429067543E+02
     0.13419       1.27874  0.19705302633613E+02
     0.13419       1.28664  0.21383531664371E+02
     0.13419       1.29453  0.23463493351946E+02
     0.13419       1.30242  0.25974568898457E+02
     0.13419       1.31032  0.28924445338131E+02
     0.13419       1.31821  0.32278691911987E+02
     0.13419       1.32610  0.40000000000000E+11
     0.13419       1.33400  0.40000000000000E+11
     0.13419       1.34189  0.40000000000000E+11
     0.13419       1.34978  0.40000000000000E+11
     0.13419       1.35768  0.40000000000000E+11
     0.13419       1.36557  0.40000000000000E+11
     0.13419       1.37346  0.40000000000000E+11
     0.13419       1.38136  0.40000000000000E+11
     0.13419       1.38925  0.40000000000000E+11
     0.13419       1.39714  0.40000000000000E+11
     0.13419       1.40504  0.40000000000000E+11
     0.13419       1.41293  0.40000000000000E+11
     0.13419       1.42082  0.40000000000000E+11
     0.13419       1.42872  0.40000000000000E+11
     0.13419       1.43661  0.40000000000000E+11
     0.13419       1.44450  0.40000000000000E+11
     0.13419       1.45240  0.40000000000000E+11
     0.13419       1.46029  0.40000000000000E+11
     0.13419       1.46818  0.40000000000000E+11
     0.13419       1.47608  0.40000000000000E+11
     0.13419       1.48397  0.40000000000000E+11
     0.13419       1.49187  0.40000000000000E+11
     0.13419       1.49976  0.40000000000000E+11
     0.13419       1.50765  0.40000000000000E+11
     0.13419       1.51555  0.40000000000000E+11
     0.13419       1.52344  0.40000000000000E+11
     0.13419       1.53133  0.40000000000000E+11
     0.13419       1.53923  0.40000000000000E+11
     0.13419       1.54712  0.40000000000000E+11
     0.13419       1.55501  0.43856760813643E+02
     0.13419       1.56291  0.41188807368892E+02
     0.13419       1.57080  0.39043523671004E+02
     0.14208       0.00000  0.37024311034050E+02
     0.14208       0.00789  0.36050387531988E+02
     0.14208       0.01579  0.35681315461907E+02
     0.14208       0.02368  0.35919132485816E+02
     0.14208       0.03157  0.36760955004094E+02
     0.14208       0.03947  0.38197828640731E+02
     0.14208       0.04736  0.40209612372360E+02
     0.14208       0.05525  0.42754508267985E+02
     0.14208       0.06315  0.45750203627446E+02
     0.14208       0.07104  0.40000000000000E+11
     0.14208       0.07893  0.40000000000000E+11
     0.14208       0.08683  0.40000000000000E+11
     0.14208       0.09472  0.40000000000000E+11
     0.14208       0.10262  0.40000000000000E+11
     0.14208       0.11051  0.40000000000000E+11
     0.14208       0.11840  0.40000000000000E+11
     0.14208       0.12630  0.40000000000000E+11
     0.14208       0.13419  0.40000000000000E+11
     0.14208       0.14208  0.40000000000000E+11
     0.14208       0.14998  0.40000000000000E+11
     0.14208       0.15787  0.40000000000000E+11
     0.14208       0.16576  0.40000000000000E+11
     0.14208       0.17366  0.40000000000000E+11
     0.14208       0.18155  0.40000000000000E+11
     0.14208       0.18944  0.40000000000000E+11
     0.14208       0.19734  0.40000000000000E+11
     0.14208       0.20523  0.40000000000000E+11
     0.14208       0.21312  0.40000000000000E+11
     0.14208       0.22102  0.40000000000000E+11
     0.14208       0.22891  0.40000000000000E+11
     0.14208       0.23680  0.40000000000000E+11
     0.14208       0.24470  0.40000000000000E+11
     0.14208       0.25259  0.40000000000000E+11
     0.14208       0.26048  0.40000000000000E+11
     0.14208       0.26838  0.40000000000000E+11
     0.14208       0.27627  0.40000000000000E+11
     0.14208       0.28416  0.40000000000000E+11
     0.14208       0.29206  0.40000000000000E+11
     0.14208       0.29995  0.17671878114248E+02
     0.14208       0.30785  0.15098564585521E+02
     0.14208       0.31574  0.12886748943396E+02
     0.14208       0.32363  0.11033562330991E+02
     0.14208       0.33153  0.95087242548122E+01
     0.14208       0.33942  0.82708992872782E+01
     0.14208       0.34731  0.72766022999219E+01
     0.14208       0.35521  0.64847469840341E+01
     0.14208       0.36310  0.58586974679318E+01
     0.14208       0.37099  0.53669304161600E+01
     0.14208       0.37889  0.49829599159039E+01
     0.14208       0.38678  0.46849037029795E+01
     0.14208       0.39467  0.44549055145031E+01
     0.14208       0.40257  0.42785311082917E+01
     0.14208       0.41046  0.41441983771072E+01
     0.14208       0.41835  0.40426690170235E+01
     0.14208       0.42625  0.39666106925735E+01
     0.14208       0.43414  0.39102287064975E+01
     0.14208       0.44203  0.38689612774282E+01
     0.14208       0.44993  0.38392305128705E+01
     0.14208       0.45782  0.38182407530788E+01
     0.14208       0.46571  0.38038163911377E+01
     0.14208       0.47361  0.37942720995471E+01
     0.14208       0.48150  0.37883093589961E+01
     0.14208       0.48939  0.37849341506837E+01
     0.14208       0.49729  0.37833915675118E+01
     0.14208       0.50518  0.37831138894384E+01
     0.14208       0.51308  0.37836793446138E+01
     0.14208       0.52097  0.37847793433975E+01
     0.14208       0.52886  0.37861924361198E+01
     0.14208       0.53676  0.37877636195310E+01
     0.14208       0.54465  0.37893879141349E+01
     0.14208       0.55254  0.37909973676505E+01
     0.14208       0.56044  0.37925508203581E+01
     0.14208       0.56833  0.37940259065640E+01
     0.14208       0.57622  0.37954128719515E+01
     0.14208       0.58412  0.37967098668905E+01
     0.14208       0.59201  0.37979194371679E+01
     0.14208       0.59990  0.37990459811419E+01
     0.14208       0.60780  0.38000939799058E+01
     0.14208       0.61569  0.38010668375867E+01
     0.14208       0.62358  0.38019661944544E+01
     0.14208       0.63148  0.38027915975083E+01
     0.14208       0.63937  0.38035404325281E+01
     0.14208       0.64726  0.38042080387765E+01
     0.14208       0.65516  0.38047879429042E+01
     0.14208       0.66305  0.38052721623099E+01
     0.14208       0.67094  0.38056515403100E+01
     0.14208       0.67884  0.38059160860385E+01
     0.14208       0.68673  0.38060553011149E+01
     0.14208       0.69463  0.38060584828496E+01
     0.14208       0.70252  0.38059150002837E+01
     0.14208       0.71041  0.38056145448093E+01
     0.14208       0.71831  0.38051473617260E+01
     0.14208       0.72620  0.38045044730549E+01
     0.14208       0.73409  0.38036779055337E+01
     0.14208       0.74199  0.38026609411980E+01
     0.14208       0.74988  0.38014484116143E+01
     0.14208       0.75777  0.38000370609700E+01
     0.14208       0.76567  0.37984260081830E+01
     0.14208       0.77356  0.37966173443031E+01
     0.14208       0.78145  0.37946169091638E+01
     0.14208       0.78935  0.37924353009044E+01
     0.14208       0.79724  0.37900891841188E+01
     0.14208       0.80513  0.37876029774774E+01
     0.14208       0.81303  0.37850110202924E+01
     0.14208       0.82092  0.37823603401306E+01
     0.14208       0.82881  0.37797141707782E+01
     0.14208       0.83671  0.37771564019584E+01
     0.14208       0.84460  0.37747971793702E+01
     0.14208       0.85249  0.37727799156073E+01
     0.14208       0.86039  0.37712900184508E+01
     0.14208       0.86828  0.37705656910941E+01
     0.14208       0.87617  0.37709112057622E+01
     0.14208       0.88407  0.37727130927003E+01
     0.14208       0.89196  0.37764597125087E+01
     0.14208       0.89986  0.37827646794762E+01
     0.14208       0.90775  0.37923945601430E+01
     0.14208       0.91564  0.38063011618808E+01
     0.14208       0.92354  0.38256585205039E+01
     0.14208       0.93143  0.38519043551773E+01
     0.14208       0.93932  0.38867852361668E+01
     0.14208       0.94722  0.39324039523498E+01
     0.14208       0.95511  0.39912665144469E+01
     0.14208       0.96300  0.40663248364689E+01
     0.14208       0.97090  0.41610093736257E+01
     0.14208       0.97879  0.42792438782266E+01
     0.14208       0.98668  0.44254320671175E+01
     0.14208       0.99458  0.46044036075587E+01
     0.14208       1.00247  0.48213048449621E+01
     0.14208       1.01036  0.50814187835366E+01
     0.14208       1.01826  0.53898999371746E+01
     0.14208       1.02615  0.57514139900261E+01
     0.14208       1.03404  0.61696810385167E+01
     0.14208       1.04194  0.66469355739769E+01
     0.14208       1.04983  0.71833365067612E+01
     0.14208       1.05772  0.77763849555647E+01
     0.14208       1.06562  0.84204322144772E+01
     0.14208       1.07351  0.91063782485256E+01
     0.14208       1.08141  0.98216629163338E+01
     0.14208       1.08930  0.10550628800917E+02
     0.14208       1.09719  0.11275281927364E+02
     0.14208       1.10509  0.11976401103425E+02
     0.14208       1.11298  0.12634867944489E+02
     0.14208       1.12087  0.13233037236066E+02
     0.14208       1.12877  0.13755967290096E+02
     0.14208       1.13666  0.14192387910795E+02
     0.14208       1.14455  0.14535374366125E+02
     0.14208       1.15245  0.14782772710642E+02
     0.14208       1.16034  0.14937444902207E+02
     0.14208       1.16823  0.15007366912674E+02
     0.14208       1.17613  0.15005555845403E+02
     0.14208       1.18402  0.14949774331298E+02
     0.14208       1.19191  0.14861990809544E+02
     0.14208       1.19981  0.14767649124934E+02
     0.14208       1.20770  0.14694876757614E+02
     0.14208       1.21559  0.14673795467559E+02
     0.14208       1.22349  0.14736074048180E+02
     0.14208       1.23138  0.14914792013878E+02
     0.14208       1.23927  0.15244592429767E+02
     0.14208       1.24717  0.15762016085679E+02
     0.14208       1.25506  0.16505837513649E+02
     0.14208       1.26295  0.17517157303316E+02
     0.14208       1.27085  0.18838918926386E+02
     0.14208       1.27874  0.20514369562086E+02
     0.14208       1.28664  0.22583710912875E+02
     0.14208       1.29453  0.25077694822445E+02
     0.14208       1.30242  0.28006067147083E+02
     0.14208       1.31032  0.31337331982876E+02
     0.14208       1.31821  0.40000000000000E+11
     0.14208       1.32610  0.40000000000000E+11
     0.14208       1.33400  0.40000000000000E+11
     0.14208       1.34189  0.40000000000000E+11
     0.14208       1.34978  0.40000000000000E+11
     0.14208       1.35768  0.40000000000000E+11
     0.14208       1.36557  0.40000000000000E+11
     0.14208       1.37346  0.40000000000000E+11
     0.14208       1.38136  0.40000000000000E+11
     0.14208       1.38925  0.40000000000000E+11
     0.14208       1.39714  0.40000000000000E+11
     0.14208       1.40504  0.40000000000000E+11
     0.14208       1.41293  0.40000000000000E+11
     0.14208       1.42082  0.40000000000000E+11
     0.14208       1.42872  0.40000000000000E+11
     0.14208       1.43661  0.40000000000000E+11
     0.14208       1.44450  0.40000000000000E+11
     0.14208       1.45240  0.40000000000000E+11
     0.14208       1.46029  0.40000000000000E+11
     0.14208       1.46818  0.40000000000000E+11
     0.14208       1.47608  0.40000000000000E+11
     0.14208       1.48397  0.40000000000000E+11
     0.14208       1.49187  0.40000000000000E+11
     0.14208       1.49976  0.40000000000000E+11
     0.14208       1.50765  0.40000000000000E+11
     0.14208       1.51555  0.40000000000000E+11
     0.14208       1.52344  0.40000000000000E+11
     0.14208       1.53133  0.40000000000000E+11
     0.14208       1.53923  0.40000000000000E+11
     0.14208       1.54712  0.43386492515738E+02
     0.14208       1.55501  0.40731831881160E+02
     0.14208       1.56291  0.38592577085439E+02
     0.14208       1.57080  0.37023718223526E+02
     0.14998       0.00000  0.35544429874968E+02
     0.14998       0.00789  0.35166992117635E+02
     0.14998       0.01579  0.35393542402537E+02
     0.14998       0.02368  0.36221943584019E+02
     0.14998       0.03157  0.37644318785951E+02
     0.14998       0.03947  0.39642120419260E+02
     0.14998       0.04736  0.42175880917127E+02
     0.14998       0.05525  0.45166657935945E+02
     0.14998       0.06315  0.40000000000000E+11
     0.14998       0.07104  0.40000000000000E+11
     0.14998       0.07893  0.40000000000000E+11
     0.14998       0.08683  0.40000000000000E+11
     0.14998       0.09472  0.40000000000000E+11
     0.14998       0.10262  0.40000000000000E+11
     0.14998       0.11051  0.40000000000000E+11
     0.14998       0.11840  0.40000000000000E+11
     0.14998       0.12630  0.40000000000000E+11
     0.14998       0.13419  0.40000000000000E+11
     0.14998       0.14208  0.40000000000000E+11
     0.14998       0.14998  0.40000000000000E+11
     0.14998       0.15787  0.40000000000000E+11
     0.14998       0.16576  0.40000000000000E+11
     0.14998       0.17366  0.40000000000000E+11
     0.14998       0.18155  0.40000000000000E+11
     0.14998       0.18944  0.40000000000000E+11
     0.14998       0.19734  0.40000000000000E+11
     0.14998       0.20523  0.40000000000000E+11
     0.14998       0.21312  0.40000000000000E+11
     0.14998       0.22102  0.40000000000000E+11
     0.14998       0.22891  0.40000000000000E+11
     0.14998       0.23680  0.40000000000000E+11
     0.14998       0.24470  0.40000000000000E+11
     0.14998       0.25259  0.40000000000000E+11
     0.14998       0.26048  0.40000000000000E+11
     0.14998       0.26838  0.40000000000000E+11
     0.14998       0.27627  0.40000000000000E+11
     0.14998       0.28416  0.40000000000000E+11
     0.14998       0.29206  0.17921532173678E+02
     0.14998       0.29995  0.15313815963510E+02
     0.14998       0.30785  0.13067740840339E+02
     0.14998       0.31574  0.11183080394392E+02
     0.14998       0.32363  0.96306190928669E+01
     0.14998       0.33153  0.83692404906665E+01
     0.14998       0.33942  0.73552501931435E+01
     0.14998       0.34731  0.65471594764061E+01
     0.14998       0.35521  0.59078660878298E+01
     0.14998       0.36310  0.54053844367261E+01
     0.14998       0.37099  0.50128036747698E+01
     0.14998       0.37889  0.47078675199391E+01
     0.14998       0.38678  0.44723995283572E+01
     0.14998       0.39467  0.42916965199947E+01
     0.14998       0.40257  0.41539535439468E+01
     0.14998       0.41046  0.40497495002786E+01
     0.14998       0.41835  0.39716032559582E+01
     0.14998       0.42625  0.39135997132133E+01
     0.14998       0.43414  0.38710801290026E+01
     0.14998       0.44203  0.38403888254788E+01
     0.14998       0.44993  0.38186679431053E+01
     0.14998       0.45782  0.38036922802656E+01
     0.14998       0.46571  0.37937370731140E+01
     0.14998       0.47361  0.37874725323510E+01
     0.14998       0.48150  0.37838799235878E+01
     0.14998       0.48939  0.37821848795121E+01
     0.14998       0.49729  0.37818044308988E+01
     0.14998       0.50518  0.37823049288062E+01
     0.14998       0.51308  0.37833686042017E+01
     0.14998       0.52097  0.37847669825950E+01
     0.14998       0.52886  0.37863397519009E+01
     0.14998       0.53676  0.37879779845533E+01
     0.14998       0.54465  0.37896108524937E+01
     0.14998       0.55254  0.37911951578468E+01
     0.14998       0.56044  0.37927071434550E+01
     0.14998       0.56833  0.37941361552054E+01
     0.14998       0.57622  0.37954798100584E+01
     0.14998       0.58412  0.37967403863267E+01
     0.14998       0.59201  0.37979222012060E+01
     0.14998       0.59990  0.37990297788088E+01
     0.14998       0.60780  0.38000666429806E+01
     0.14998       0.61569  0.38010345951093E+01
     0.14998       0.62358  0.38019333594171E+01
     0.14998       0.63148  0.38027604977921E+01
     0.14998       0.63937  0.38035115136210E+01
     0.14998       0.64726  0.38041800796446E+01
     0.14998       0.65516  0.38047583387095E+01
     0.14998       0.66305  0.38052372385456E+01
     0.14998       0.67094  0.38056068723778E+01
     0.14998       0.67884  0.38058568063731E+01
     0.14998       0.68673  0.38059763827220E+01
     0.14998       0.69463  0.38059549936668E+01
     0.14998       0.70252  0.38057823272029E+01
     0.14998       0.71041  0.38054485896765E+01
     0.14998       0.71831  0.38049447143031E+01
     0.14998       0.72620  0.38042625679693E+01
     0.14998       0.73409  0.38033951718210E+01
     0.14998       0.74199  0.38023369543399E+01
     0.14998       0.74988  0.38010840591467E+01
     0.14998       0.75777  0.37996347339527E+01
     0.14998       0.76567  0.37979898322201E+01
     0.14998       0.77356  0.37961534655223E+01
     0.14998       0.78145  0.37941338527131E+01
     0.14998       0.78935  0.37919444221867E+01
     0.14998       0.79724  0.37896052362086E+01
     0.14998       0.80513  0.37871448219238E+01
     0.14998       0.81303  0.37846025127042E+01
     0.14998       0.82092  0.37820314263210E+01
     0.14998       0.82881  0.37795022333932E+01
     0.14998       0.83671  0.37771079007233E+01
     0.14998       0.84460  0.37749696293099E+01
     0.14998       0.85249  0.37732442452429E+01
     0.14998       0.86039  0.37721333418256E+01
     0.14998       0.86828  0.37718945103809E+01
     0.14998       0.87617  0.37728550309212E+01
     0.14998       0.88407  0.37754284155230E+01
     0.14998       0.89196  0.37801341970986E+01
     0.14998       0.89986  0.37876213206331E+01
     0.14998       0.90775  0.37986954041893E+01
     0.14998       0.91564  0.38143499685823E+01
     0.14998       0.92354  0.38358014565355E+01
     0.14998       0.93143  0.38645274367870E+01
     0.14998       0.93932  0.39023067732279E+01
     0.14998       0.94722  0.39512596892700E+01
     0.14998       0.95511  0.40138845340767E+01
     0.14998       0.96300  0.40930866383440E+01
     0.14998       0.97090  0.41921929476718E+01
     0.14998       0.97879  0.43149442197853E+01
     0.14998       0.98668  0.44654546465699E+01
     0.14998       0.99458  0.46481271343870E+01
     0.14998       1.00247  0.48675116516345E+01
     0.14998       1.01036  0.51280947439094E+01
     0.14998       1.01826  0.54340114232132E+01
     0.14998       1.02615  0.57886771352565E+01
     0.14998       1.03404  0.61943482111890E+01
     0.14998       1.04194  0.66516343542003E+01
     0.14998       1.04983  0.71590053893862E+01
     0.14998       1.05772  0.77123540575707E+01
     0.14998       1.06562  0.83046922932192E+01
     0.14998       1.07351  0.89260636699111E+01
     0.14998       1.08141  0.95637427981499E+01
     0.14998       1.08930  0.10202759415727E+02
     0.14998       1.09719  0.10826733052625E+02
     0.14998       1.10509  0.11418944565360E+02
     0.14998       1.11298  0.11963521949011E+02
     0.14998       1.12087  0.12446598581343E+02
     0.14998       1.12877  0.12857321445474E+02
     0.14998       1.13666  0.13188636192953E+02
     0.14998       1.14455  0.13437830800748E+02
     0.14998       1.15245  0.13606853915906E+02
     0.14998       1.16034  0.13702427343131E+02
     0.14998       1.16823  0.13735957248653E+02
     0.14998       1.17613  0.13723241462057E+02
     0.14998       1.18402  0.13683989527399E+02
     0.14998       1.19191  0.13641214997348E+02
     0.14998       1.19981  0.13620603665326E+02
     0.14998       1.20770  0.13649981149644E+02
     0.14998       1.21559  0.13758984924460E+02
     0.14998       1.22349  0.13978993690965E+02
     0.14998       1.23138  0.14343296680084E+02
     0.14998       1.23927  0.14887413236952E+02
     0.14998       1.24717  0.15649405932427E+02
     0.14998       1.25506  0.16669961714518E+02
     0.14998       1.26295  0.17991923323337E+02
     0.14998       1.27085  0.19658798997635E+02
     0.14998       1.27874  0.21711503025589E+02
     0.14998       1.28664  0.24182091824006E+02
     0.14998       1.29453  0.27082418160226E+02
     0.14998       1.30242  0.30384209245389E+02
     0.14998       1.31032  0.40000000000000E+11
     0.14998       1.31821  0.40000000000000E+11
     0.14998       1.32610  0.40000000000000E+11
     0.14998       1.33400  0.40000000000000E+11
     0.14998       1.34189  0.40000000000000E+11
     0.14998       1.34978  0.40000000000000E+11
     0.14998       1.35768  0.40000000000000E+11
     0.14998       1.36557  0.40000000000000E+11
     0.14998       1.37346  0.40000000000000E+11
     0.14998       1.38136  0.40000000000000E+11
     0.14998       1.38925  0.40000000000000E+11
     0.14998       1.39714  0.40000000000000E+11
     0.14998       1.40504  0.40000000000000E+11
     0.14998       1.41293  0.40000000000000E+11
     0.14998       1.42082  0.40000000000000E+11
     0.14998       1.42872  0.40000000000000E+11
     0.14998       1.43661  0.40000000000000E+11
     0.14998       1.44450  0.40000000000000E+11
     0.14998       1.45240  0.40000000000000E+11
     0.14998       1.46029  0.40000000000000E+11
     0.14998       1.46818  0.40000000000000E+11
     0.14998       1.47608  0.40000000000000E+11
     0.14998       1.48397  0.40000000000000E+11
     0.14998       1.49187  0.40000000000000E+11
     0.14998       1.49976  0.40000000000000E+11
     0.14998       1.50765  0.40000000000000E+11
     0.14998       1.51555  0.40000000000000E+11
     0.14998       1.52344  0.40000000000000E+11
     0.14998       1.53133  0.40000000000000E+11
     0.14998       1.53923  0.42868613884706E+02
     0.14998       1.54712  0.40226565012710E+02
     0.14998       1.55501  0.38092111916156E+02
     0.14998       1.56291  0.36522617159873E+02
     0.14998       1.57080  0.35544113957854E+02
     0.15787       0.00000  0.34596825348329E+02
     0.15787       0.00789  0.34807310553266E+02
     0.15787       0.01579  0.35616261607412E+02
     0.15787       0.02368  0.37016822836471E+02
     0.15787       0.03157  0.38992040075527E+02
     0.15787       0.03947  0.41504892154250E+02
     0.15787       0.04736  0.44480152755737E+02
     0.15787       0.05525  0.40000000000000E+11
     0.15787       0.06315  0.40000000000000E+11
     0.15787       0.07104  0.40000000000000E+11
     0.15787       0.07893  0.40000000000000E+11
     0.15787       0.08683  0.40000000000000E+11
     0.15787       0.09472  0.40000000000000E+11
     0.15787       0.10262  0.40000000000000E+11
     0.15787       0.11051  0.40000000000000E+11
     0.15787       0.11840  0.40000000000000E+11
     0.15787       0.12630  0.40000000000000E+11
     0.15787       0.13419  0.40000000000000E+11
     0.15787       0.14208  0.40000000000000E+11
     0.15787       0.14998  0.40000000000000E+11
     0.15787       0.15787  0.40000000000000E+11
     0.15787       0.16576  0.40000000000000E+11
     0.15787       0.17366  0.40000000000000E+11
     0.15787       0.18155  0.40000000000000E+11
     0.15787       0.18944  0.40000000000000E+11
     0.15787       0.19734  0.40000000000000E+11
     0.15787       0.20523  0.40000000000000E+11
     0.15787       0.21312  0.40000000000000E+11
     0.15787       0.22102  0.40000000000000E+11
     0.15787       0.22891  0.40000000000000E+11
     0.15787       0.23680  0.40000000000000E+11
     0.15787       0.24470  0.40000000000000E+11
     0.15787       0.25259  0.40000000000000E+11
     0.15787       0.26048  0.40000000000000E+11
     0.15787       0.26838  0.40000000000000E+11
     0.15787       0.27627  0.40000000000000E+11
     0.15787       0.28416  0.18144821932608E+02
     0.15787       0.29206  0.15507656483003E+02
     0.15787       0.29995  0.13231667038715E+02
     0.15787       0.30785  0.11319164567776E+02
     0.15787       0.31574  0.97420279296521E+01
     0.15787       0.32363  0.84594428671581E+01
     0.15787       0.33153  0.74276032144564E+01
     0.15787       0.33942  0.66047114467913E+01
     0.15787       0.34731  0.59532813299273E+01
     0.15787       0.35521  0.54409342090633E+01
     0.15787       0.36310  0.50403907705450E+01
     0.15787       0.37099  0.47290659652184E+01
     0.15787       0.37889  0.44884989856022E+01
     0.15787       0.38678  0.43037458260530E+01
     0.15787       0.39467  0.41628006266495E+01
     0.15787       0.40257  0.40560765335584E+01
     0.15787       0.41046  0.39759568143058E+01
     0.15787       0.41835  0.39164161633051E+01
     0.15787       0.42625  0.38727067246708E+01
     0.15787       0.43414  0.38411010573282E+01
     0.15787       0.44203  0.38186836994237E+01
     0.15787       0.44993  0.38031833392787E+01
     0.15787       0.45782  0.37928383904928E+01
     0.15787       0.46571  0.37862897251774E+01
     0.15787       0.47361  0.37824952900303E+01
     0.15787       0.48150  0.37806622361473E+01
     0.15787       0.48939  0.37801929987406E+01
     0.15787       0.49729  0.37806424553029E+01
     0.15787       0.50518  0.37816838716171E+01
     0.15787       0.51308  0.37830818228120E+01
     0.15787       0.52097  0.37846706630676E+01
     0.15787       0.52886  0.37863374253449E+01
     0.15787       0.53676  0.37880082742958E+01
     0.15787       0.54465  0.37896378231103E+01
     0.15787       0.55254  0.37912007691552E+01
     0.15787       0.56044  0.37926854131406E+01
     0.15787       0.56833  0.37940887101598E+01
     0.15787       0.57622  0.37954125647856E+01
     0.15787       0.58412  0.37966611317506E+01
     0.15787       0.59201  0.37978389226202E+01
     0.15787       0.59990  0.37989495503555E+01
     0.15787       0.60780  0.37999949699196E+01
     0.15787       0.61569  0.38009750956109E+01
     0.15787       0.62358  0.38018876955628E+01
     0.15787       0.63148  0.38027284814116E+01
     0.15787       0.63937  0.38034913268270E+01
     0.15787       0.64726  0.38041685625802E+01
     0.15787       0.65516  0.38047513081681E+01
     0.15787       0.66305  0.38052298107892E+01
     0.15787       0.67094  0.38055937717213E+01
     0.15787       0.67884  0.38058326479755E+01
     0.15787       0.68673  0.38059359236295E+01
     0.15787       0.69463  0.38058933506117E+01
     0.15787       0.70252  0.38056951631173E+01
     0.15787       0.71041  0.38053322734923E+01
     0.15787       0.71831  0.38047964605518E+01
     0.15787       0.72620  0.38040805641306E+01
     0.15787       0.73409  0.38031787024706E+01
     0.15787       0.74199  0.38020865320668E+01
     0.15787       0.74988  0.38008015730992E+01
     0.15787       0.75777  0.37993236278624E+01
     0.15787       0.76567  0.37976553249570E+01
     0.15787       0.77356  0.37958028287533E+01
     0.15787       0.78145  0.37937767621244E+01
     0.15787       0.78935  0.37915934010309E+01
     0.15787       0.79724  0.37892762126003E+01
     0.15787       0.80513  0.37868578242439E+01
     0.15787       0.81303  0.37843825304458E+01
     0.15787       0.82092  0.37819094663455E+01
     0.15787       0.82881  0.37795166032509E+01
     0.15787       0.83671  0.37773057505259E+01
     0.15787       0.84460  0.37754087802809E+01
     0.15787       0.85249  0.37739953246555E+01
     0.15787       0.86039  0.37732822279608E+01
     0.15787       0.86828  0.37735450639308E+01
     0.15787       0.87617  0.37751320463233E+01
     0.15787       0.88407  0.37784806611847E+01
     0.15787       0.89196  0.37841373200780E+01
     0.15787       0.89986  0.37927802604240E+01
     0.15787       0.90775  0.38052457820560E+01
     0.15787       0.91564  0.38225576832958E+01
     0.15787       0.92354  0.38459594154028E+01
     0.15787       0.93143  0.38769479772595E+01
     0.15787       0.93932  0.39173078876574E+01
     0.15787       0.94722  0.39691426699607E+01
     0.15787       0.95511  0.40349001464508E+01
     0.15787       0.96300  0.41173864788379E+01
     0.15787       0.97090  0.42197623678393E+01
     0.15787       0.97879  0.43455132750249E+01
     0.15787       0.98668  0.44983841985166E+01
     0.15787       0.99458  0.46822688024394E+01
     0.15787       1.00247  0.49010431049554E+01
     0.15787       1.01036  0.51583361474795E+01
     0.15787       1.01826  0.54572348382827E+01
     0.15787       1.02615  0.57999281222308E+01
     0.15787       1.03404  0.61873070195655E+01
     0.15787       1.04194  0.66185513597317E+01
     0.15787       1.04983  0.70907494583291E+01
     0.15787       1.05772  0.75986103031054E+01
     0.15787       1.06562  0.81343344569140E+01
     0.15787       1.07351  0.86877048735991E+01
     0.15787       1.08141  0.92464385961078E+01
     0.15787       1.08930  0.97968051005282E+01
     0.15787       1.09719  0.10324472767480E+02
     0.15787       1.10509  0.10815502953879E+02
     0.15787       1.11298  0.11257384721472E+02
     0.15787       1.12087  0.11640001614278E+02
     0.15787       1.12877  0.11956444344226E+02
     0.15787       1.13666  0.12203618651022E+02
     0.15787       1.14455  0.12382630301693E+02
     0.15787       1.15245  0.12498948952212E+02
     0.15787       1.16034  0.12562360986629E+02
     0.15787       1.16823  0.12586729291333E+02
     0.15787       1.17613  0.12589595336563E+02
     0.15787       1.18402  0.12591686094445E+02
     0.15787       1.19191  0.12616414230033E+02
     0.15787       1.19981  0.12689469745517E+02
     0.15787       1.20770  0.12838585464424E+02
     0.15787       1.21559  0.13093518341263E+02
     0.15787       1.22349  0.13486232514498E+02
     0.15787       1.23138  0.14051208488926E+02
     0.15787       1.23927  0.14825740285068E+02
     0.15787       1.24717  0.15850012773742E+02
     0.15787       1.25506  0.17166655496721E+02
     0.15787       1.26295  0.18819311981626E+02
     0.15787       1.27085  0.20849488537764E+02
     0.15787       1.27874  0.23290465276912E+02
     0.15787       1.28664  0.26156225277530E+02
     0.15787       1.29453  0.29421967158600E+02
     0.15787       1.30242  0.40000000000000E+11
     0.15787       1.31032  0.40000000000000E+11
     0.15787       1.31821  0.40000000000000E+11
     0.15787       1.32610  0.40000000000000E+11
     0.15787       1.33400  0.40000000000000E+11
     0.15787       1.34189  0.40000000000000E+11
     0.15787       1.34978  0.40000000000000E+11
     0.15787       1.35768  0.40000000000000E+11
     0.15787       1.36557  0.40000000000000E+11
     0.15787       1.37346  0.40000000000000E+11
     0.15787       1.38136  0.40000000000000E+11
     0.15787       1.38925  0.40000000000000E+11
     0.15787       1.39714  0.40000000000000E+11
     0.15787       1.40504  0.40000000000000E+11
     0.15787       1.41293  0.40000000000000E+11
     0.15787       1.42082  0.40000000000000E+11
     0.15787       1.42872  0.40000000000000E+11
     0.15787       1.43661  0.40000000000000E+11
     0.15787       1.44450  0.40000000000000E+11
     0.15787       1.45240  0.40000000000000E+11
     0.15787       1.46029  0.40000000000000E+11
     0.15787       1.46818  0.40000000000000E+11
     0.15787       1.47608  0.40000000000000E+11
     0.15787       1.48397  0.40000000000000E+11
     0.15787       1.49187  0.40000000000000E+11
     0.15787       1.49976  0.40000000000000E+11
     0.15787       1.50765  0.40000000000000E+11
     0.15787       1.51555  0.40000000000000E+11
     0.15787       1.52344  0.40000000000000E+11
     0.15787       1.53133  0.42304191829032E+02
     0.15787       1.53923  0.39674304253859E+02
     0.15787       1.54712  0.37543732367752E+02
     0.15787       1.55501  0.35971925324708E+02
     0.15787       1.56291  0.34985959205964E+02
     0.15787       1.57080  0.34596783723730E+02
     0.16576       0.00000  0.34163732501685E+02
     0.16576       0.00789  0.34947566125748E+02
     0.16576       0.01579  0.36319352013942E+02
     0.16576       0.02368  0.38263720062938E+02
     0.16576       0.03157  0.40746192203976E+02
     0.16576       0.03947  0.43695567340195E+02
     0.16576       0.04736  0.40000000000000E+11
     0.16576       0.05525  0.40000000000000E+11
     0.16576       0.06315  0.40000000000000E+11
     0.16576       0.07104  0.40000000000000E+11
     0.16576       0.07893  0.40000000000000E+11
     0.16576       0.08683  0.40000000000000E+11
     0.16576       0.09472  0.40000000000000E+11
     0.16576       0.10262  0.40000000000000E+11
     0.16576       0.11051  0.40000000000000E+11
     0.16576       0.11840  0.40000000000000E+11
     0.16576       0.12630  0.40000000000000E+11
     0.16576       0.13419  0.40000000000000E+11
     0.16576       0.14208  0.40000000000000E+11
     0.16576       0.14998  0.40000000000000E+11
     0.16576       0.15787  0.40000000000000E+11
     0.16576       0.16576  0.40000000000000E+11
     0.16576       0.17366  0.40000000000000E+11
     0.16576       0.18155  0.40000000000000E+11
     0.16576       0.18944  0.40000000000000E+11
     0.16576       0.19734  0.40000000000000E+11
     0.16576       0.20523  0.40000000000000E+11
     0.16576       0.21312  0.40000000000000E+11
     0.16576       0.22102  0.40000000000000E+11
     0.16576       0.22891  0.40000000000000E+11
     0.16576       0.23680  0.40000000000000E+11
     0.16576       0.24470  0.40000000000000E+11
     0.16576       0.25259  0.40000000000000E+11
     0.16576       0.26048  0.40000000000000E+11
     0.16576       0.26838  0.40000000000000E+11
     0.16576       0.27627  0.18341288474013E+02
     0.16576       0.28416  0.15679643097465E+02
     0.16576       0.29206  0.13378141088931E+02
     0.16576       0.29995  0.11441495138347E+02
     0.16576       0.30785  0.98426946320248E+01
     0.16576       0.31574  0.85413057175339E+01
     0.16576       0.32363  0.74935068172194E+01
     0.16576       0.33153  0.66572857488409E+01
     0.16576       0.33942  0.59948558358692E+01
     0.16576       0.34731  0.54735158130814E+01
     0.16576       0.35521  0.50656755474538E+01
     0.16576       0.36310  0.47484674878293E+01
     0.16576       0.37099  0.45031831215632E+01
     0.16576       0.37889  0.43146664119432E+01
     0.16576       0.38678  0.41707330720728E+01
     0.16576       0.39467  0.40616479736549E+01
     0.16576       0.40257  0.39796723325382E+01
     0.16576       0.41046  0.39186811087105E+01
     0.16576       0.41835  0.38738454089597E+01
     0.16576       0.42625  0.38413722353648E+01
     0.16576       0.43414  0.38182932717893E+01
     0.16576       0.44203  0.38022947044938E+01
     0.16576       0.44993  0.37915808392746E+01
     0.16576       0.45782  0.37847652231748E+01
     0.16576       0.46571  0.37807839466500E+01
     0.16576       0.47361  0.37788267098362E+01
     0.16576       0.48150  0.37782820458160E+01
     0.16576       0.48939  0.37786937912320E+01
     0.16576       0.49729  0.37797264809055E+01
     0.16576       0.50518  0.37811378262353E+01
     0.16576       0.51308  0.37827568284761E+01
     0.16576       0.52097  0.37844663901599E+01
     0.16576       0.52886  0.37861895334725E+01
     0.16576       0.53676  0.37878785251728E+01
     0.16576       0.54465  0.37895063543037E+01
     0.16576       0.55254  0.37910601208791E+01
     0.16576       0.56044  0.37925359788993E+01
     0.16576       0.56833  0.37939353420797E+01
     0.16576       0.57622  0.37952621108680E+01
     0.16576       0.58412  0.37965207188265E+01
     0.16576       0.59201  0.37977148283633E+01
     0.16576       0.59990  0.37988465323448E+01
     0.16576       0.60780  0.37999159408460E+01
     0.16576       0.61569  0.38009210521950E+01
     0.16576       0.62358  0.38018578251322E+01
     0.16576       0.63148  0.38027203846766E+01
     0.16576       0.63937  0.38035013083460E+01
     0.16576       0.64726  0.38041919517833E+01
     0.16576       0.65516  0.38047827836655E+01
     0.16576       0.66305  0.38052637090657E+01
     0.16576       0.67094  0.38056243682903E+01
     0.16576       0.67884  0.38058544047270E+01
     0.16576       0.68673  0.38059437005859E+01
     0.16576       0.69463  0.38058825837441E+01
     0.16576       0.70252  0.38056620124440E+01
     0.16576       0.71041  0.38052737475388E+01
     0.16576       0.71831  0.38047105245674E+01
     0.16576       0.72620  0.38039662404000E+01
     0.16576       0.73409  0.38030361717673E+01
     0.16576       0.74199  0.38019172459176E+01
     0.16576       0.74988  0.38006083871827E+01
     0.16576       0.75777  0.37991109676513E+01
     0.16576       0.76567  0.37974293957169E+01
     0.16576       0.77356  0.37955718832792E+01
     0.16576       0.78145  0.37935514411482E+01
     0.16576       0.78935  0.37913871630297E+01
     0.16576       0.79724  0.37891058716751E+01
     0.16576       0.80513  0.37867442166184E+01
     0.16576       0.81303  0.37843513316127E+01
     0.16576       0.82092  0.37819921814474E+01
     0.16576       0.82881  0.37797517521435E+01
     0.16576       0.83671  0.37777402650116E+01
     0.16576       0.84460  0.37760996226762E+01
     0.16576       0.85249  0.37750113220237E+01
     0.16576       0.86039  0.37747060921707E+01
     0.16576       0.86828  0.37754755304953E+01
     0.16576       0.87617  0.37776860100466E+01
     0.16576       0.88407  0.37817951082581E+01
     0.16576       0.89196  0.37883707476698E+01
     0.16576       0.89986  0.37981131285053E+01
     0.16576       0.90775  0.38118793506199E+01
     0.16576       0.91564  0.38307103447839E+01
     0.16576       0.92354  0.38558593337689E+01
     0.16576       0.93143  0.38888204947846E+01
     0.16576       0.93932  0.39313557725929E+01
     0.16576       0.94722  0.39855168840499E+01
     0.16576       0.95511  0.40536584687667E+01
     0.16576       0.96300  0.41384371234484E+01
     0.16576       0.97090  0.42427898134226E+01
     0.16576       0.97879  0.43698840690671E+01
     0.16576       0.98668  0.45230317355763E+01
     0.16576       0.99458  0.47055582558869E+01
     0.16576       1.00247  0.49206210380894E+01
     0.16576       1.01036  0.51709739520935E+01
     0.16576       1.01826  0.54586809125352E+01
     0.16576       1.02615  0.57847900689557E+01
     0.16576       1.03404  0.61489910343803E+01
     0.16576       1.04194  0.65492896913454E+01
     0.16576       1.04983  0.69817462131496E+01
     0.16576       1.05772  0.74403288177259E+01
     0.16576       1.06562  0.79169347580482E+01
     0.16576       1.07351  0.84016181446083E+01
     0.16576       1.08141  0.88830406311231E+01
     0.16576       1.08930  0.93491286599940E+01
     0.16576       1.09719  0.97878866878711E+01
     0.16576       1.10509  0.10188288724843E+02
     0.16576       1.11298  0.10541158554949E+02
     0.16576       1.12087  0.10839955053915E+02
     0.16576       1.12877  0.11081399241855E+02
     0.16576       1.13666  0.11265905694604E+02
     0.16576       1.14455  0.11397804826454E+02
     0.16576       1.15245  0.11485361566455E+02
     0.16576       1.16034  0.11540612738287E+02
     0.16576       1.16823  0.11579063959314E+02
     0.16576       1.17613  0.11619307144839E+02
     0.16576       1.18402  0.11682636086583E+02
     0.16576       1.19191  0.11792741681678E+02
     0.16576       1.19981  0.11975554266832E+02
     0.16576       1.20770  0.12259268003618E+02
     0.16576       1.21559  0.12674536337793E+02
     0.16576       1.22349  0.13254774332234E+02
     0.16576       1.23138  0.14036445375146E+02
     0.16576       1.23927  0.15059140469645E+02
     0.16576       1.24717  0.16365160675729E+02
     0.16576       1.25506  0.17998154978241E+02
     0.16576       1.26295  0.20000093597339E+02
     0.16576       1.27085  0.22405385367857E+02
     0.16576       1.27874  0.25230141934454E+02
     0.16576       1.28664  0.28453238207789E+02
     0.16576       1.29453  0.40000000000000E+11
     0.16576       1.30242  0.40000000000000E+11
     0.16576       1.31032  0.40000000000000E+11
     0.16576       1.31821  0.40000000000000E+11
     0.16576       1.32610  0.40000000000000E+11
     0.16576       1.33400  0.40000000000000E+11
     0.16576       1.34189  0.40000000000000E+11
     0.16576       1.34978  0.40000000000000E+11
     0.16576       1.35768  0.40000000000000E+11
     0.16576       1.36557  0.40000000000000E+11
     0.16576       1.37346  0.40000000000000E+11
     0.16576       1.38136  0.40000000000000E+11
     0.16576       1.38925  0.40000000000000E+11
     0.16576       1.39714  0.40000000000000E+11
     0.16576       1.40504  0.40000000000000E+11
     0.16576       1.41293  0.40000000000000E+11
     0.16576       1.42082  0.40000000000000E+11
     0.16576       1.42872  0.40000000000000E+11
     0.16576       1.43661  0.40000000000000E+11
     0.16576       1.44450  0.40000000000000E+11
     0.16576       1.45240  0.40000000000000E+11
     0.16576       1.46029  0.40000000000000E+11
     0.16576       1.46818  0.40000000000000E+11
     0.16576       1.47608  0.40000000000000E+11
     0.16576       1.48397  0.40000000000000E+11
     0.16576       1.49187  0.40000000000000E+11
     0.16576       1.49976  0.40000000000000E+11
     0.16576       1.50765  0.40000000000000E+11
     0.16576       1.51555  0.40000000000000E+11
     0.16576       1.52344  0.41694476158946E+02
     0.16576       1.53133  0.39076563717280E+02
     0.16576       1.53923  0.36949281844197E+02
     0.16576       1.54712  0.35373842212212E+02
     0.16576       1.55501  0.34378174979567E+02
     0.16576       1.56291  0.33973695860338E+02
     0.16576       1.57080  0.34163959374642E+02
     0.17366       0.00000  0.34219898015211E+02
     0.17366       0.00789  0.35556358776452E+02
     0.17366       0.01579  0.37462018174343E+02
     0.17366       0.02368  0.39905016955819E+02
     0.17366       0.03157  0.42818447493376E+02
     0.17366       0.03947  0.40000000000000E+11
     0.17366       0.04736  0.40000000000000E+11
     0.17366       0.05525  0.40000000000000E+11
     0.17366       0.06315  0.40000000000000E+11
     0.17366       0.07104  0.40000000000000E+11
     0.17366       0.07893  0.40000000000000E+11
     0.17366       0.08683  0.40000000000000E+11
     0.17366       0.09472  0.40000000000000E+11
     0.17366       0.10262  0.40000000000000E+11
     0.17366       0.11051  0.40000000000000E+11
     0.17366       0.11840  0.40000000000000E+11
     0.17366       0.12630  0.40000000000000E+11
     0.17366       0.13419  0.40000000000000E+11
     0.17366       0.14208  0.40000000000000E+11
     0.17366       0.14998  0.40000000000000E+11
     0.17366       0.15787  0.40000000000000E+11
     0.17366       0.16576  0.40000000000000E+11
     0.17366       0.17366  0.40000000000000E+11
     0.17366       0.18155  0.40000000000000E+11
     0.17366       0.18944  0.40000000000000E+11
     0.17366       0.19734  0.40000000000000E+11
     0.17366       0.20523  0.40000000000000E+11
     0.17366       0.21312  0.40000000000000E+11
     0.17366       0.22102  0.40000000000000E+11
     0.17366       0.22891  0.40000000000000E+11
     0.17366       0.23680  0.40000000000000E+11
     0.17366       0.24470  0.40000000000000E+11
     0.17366       0.25259  0.40000000000000E+11
     0.17366       0.26048  0.40000000000000E+11
     0.17366       0.26838  0.18510560956723E+02
     0.17366       0.27627  0.15829413555742E+02
     0.17366       0.28416  0.13506845986197E+02
     0.17366       0.29206  0.11549810226641E+02
     0.17366       0.29995  0.99324105137467E+01
     0.17366       0.30785  0.86146670658162E+01
     0.17366       0.31574  0.75528381036170E+01
     0.17366       0.32363  0.67047912725114E+01
     0.17366       0.33153  0.60325238976264E+01
     0.17366       0.33942  0.55030835902508E+01
     0.17366       0.34731  0.50886280168362E+01
     0.17366       0.35521  0.47660542324635E+01
     0.17366       0.36310  0.45164433777364E+01
     0.17366       0.37099  0.43244567471917E+01
     0.17366       0.37889  0.41777545642381E+01
     0.17366       0.38678  0.40664712692508E+01
     0.17366       0.39467  0.39827598654348E+01
     0.17366       0.40257  0.39204062865969E+01
     0.17366       0.41046  0.38745088689290E+01
     0.17366       0.41835  0.38412154213946E+01
     0.17366       0.42625  0.38175096523690E+01
     0.17366       0.43414  0.38010389634893E+01
     0.17366       0.44203  0.37899763593547E+01
     0.17366       0.44993  0.37829101523778E+01
     0.17366       0.45782  0.37787561033232E+01
     0.17366       0.46571  0.37766875442762E+01
     0.17366       0.47361  0.37760798414534E+01
     0.17366       0.48150  0.37764662557823E+01
     0.17366       0.48939  0.37775028493410E+01
     0.17366       0.49729  0.37789405730028E+01
     0.17366       0.50518  0.37806030660162E+01
     0.17366       0.51308  0.37823690141846E+01
     0.17366       0.52097  0.37841581622361E+01
     0.17366       0.52886  0.37859202696453E+01
     0.17366       0.53676  0.37876264482593E+01
     0.17366       0.54465  0.37892624339613E+01
     0.17366       0.55254  0.37908234313161E+01
     0.17366       0.56044  0.37923102363149E+01
     0.17366       0.56833  0.37937263933856E+01
     0.17366       0.57622  0.37950761829139E+01
     0.17366       0.58412  0.37963632678294E+01
     0.17366       0.59201  0.37975898546099E+01
     0.17366       0.59990  0.37987562469334E+01
     0.17366       0.60780  0.37998606901933E+01
     0.17366       0.61569  0.38008994228080E+01
     0.17366       0.62358  0.38018668660569E+01
     0.17366       0.63148  0.38027558982435E+01
     0.17366       0.63937  0.38035581714135E+01
     0.17366       0.64726  0.38042644396942E+01
     0.17366       0.65516  0.38048648776212E+01
     0.17366       0.66305  0.38053493746751E+01
     0.17366       0.67094  0.38057077987558E+01
     0.17366       0.67884  0.38059302266263E+01
     0.17366       0.68673  0.38060071436365E+01
     0.17366       0.69463  0.38059296184655E+01
     0.17366       0.70252  0.38056894614250E+01
     0.17366       0.71041  0.38052793772346E+01
     0.17366       0.71831  0.38046931253654E+01
     0.17366       0.72620  0.38039257032294E+01
     0.17366       0.73409  0.38029735699373E+01
     0.17366       0.74199  0.38018349312472E+01
     0.17366       0.74988  0.38005101099395E+01
     0.17366       0.75777  0.37990020304048E+01
     0.17366       0.76567  0.37973168519862E+01
     0.17366       0.77356  0.37954647928150E+01
     0.17366       0.78145  0.37934611948055E+01
     0.17366       0.78935  0.37913278913537E+01
     0.17366       0.79724  0.37890949523661E+01
     0.17366       0.80513  0.37868028966569E+01
     0.17366       0.81303  0.37845054795763E+01
     0.17366       0.82092  0.37822731837693E+01
     0.17366       0.82881  0.37801975628219E+01
     0.17366       0.83671  0.37783966103009E+01
     0.17366       0.84460  0.37770213488217E+01
     0.17366       0.85249  0.37762638528604E+01
     0.17366       0.86039  0.37763669314240E+01
     0.17366       0.86828  0.37776356971876E+01
     0.17366       0.87617  0.37804512300269E+01
     0.17366       0.88407  0.37852864953033E+01
     0.17366       0.89196  0.37927245881514E+01
     0.17366       0.89986  0.38034792286359E+01
     0.17366       0.90775  0.38184172101954E+01
     0.17366       0.91564  0.38385821842381E+01
     0.17366       0.92354  0.38652187255597E+01
     0.17366       0.93143  0.38997950477786E+01
     0.17366       0.93932  0.39440220150177E+01
     0.17366       0.94722  0.39998652322977E+01
     0.17366       0.95511  0.40695460278676E+01
     0.17366       0.96300  0.41555261450649E+01
     0.17366       0.97090  0.42604700792961E+01
     0.17366       0.97879  0.43871784447249E+01
     0.17366       0.98668  0.45384858394150E+01
     0.17366       0.99458  0.47171177810543E+01
     0.17366       1.00247  0.49255038350768E+01
     0.17366       1.01036  0.51655484413379E+01
     0.17366       1.01826  0.54383673757132E+01
     0.17366       1.02615  0.57440061002199E+01
     0.17366       1.03404  0.60811657138168E+01
     0.17366       1.04194  0.64469713154270E+01
     0.17366       1.04983  0.68368240762189E+01
     0.17366       1.05772  0.72443794890176E+01
     0.17366       1.06562  0.76616876781418E+01
     0.17366       1.07351  0.80795161660220E+01
     0.17366       1.08141  0.84878522847906E+01
     0.17366       1.08930  0.88765554688331E+01
     0.17366       1.09719  0.92361050756448E+01
     0.17366       1.10509  0.95583734662202E+01
     0.17366       1.11298  0.98373508310037E+01
     0.17366       1.12087  0.10069757637707E+02
     0.17366       1.12877  0.10255498834402E+02
     0.17366       1.13666  0.10397935898050E+02
     0.17366       1.14455  0.10503974714568E+02
     0.17366       1.15245  0.10583987943572E+02
     0.17366       1.16034  0.10651610113016E+02
     0.17366       1.16823  0.10723461227286E+02
     0.17366       1.17613  0.10818866709896E+02
     0.17366       1.18402  0.10959643184814E+02
     0.17366       1.19191  0.11170007281079E+02
     0.17366       1.19981  0.11476637930831E+02
     0.17366       1.20770  0.11908884240700E+02
     0.17366       1.21559  0.12499064369917E+02
     0.17366       1.22349  0.13282746471013E+02
     0.17366       1.23138  0.14298834632041E+02
     0.17366       1.23927  0.15589184939554E+02
     0.17366       1.24717  0.17197319316867E+02
     0.17366       1.25506  0.19165537461749E+02
     0.17366       1.26295  0.21529268737751E+02
     0.17366       1.27085  0.24306726275754E+02
     0.17366       1.27874  0.27480619834484E+02
     0.17366       1.28664  0.40000000000000E+11
     0.17366       1.29453  0.40000000000000E+11
     0.17366       1.30242  0.40000000000000E+11
     0.17366       1.31032  0.40000000000000E+11
     0.17366       1.31821  0.40000000000000E+11
     0.17366       1.32610  0.40000000000000E+11
     0.17366       1.33400  0.40000000000000E+11
     0.17366       1.34189  0.40000000000000E+11
     0.17366       1.34978  0.40000000000000E+11
     0.17366       1.35768  0.40000000000000E+11
     0.17366       1.36557  0.40000000000000E+11
     0.17366       1.37346  0.40000000000000E+11
     0.17366       1.38136  0.40000000000000E+11
     0.17366       1.38925  0.40000000000000E+11
     0.17366       1.39714  0.40000000000000E+11
     0.17366       1.40504  0.40000000000000E+11
     0.17366       1.41293  0.40000000000000E+11
     0.17366       1.42082  0.40000000000000E+11
     0.17366       1.42872  0.40000000000000E+11
     0.17366       1.43661  0.40000000000000E+11
     0.17366       1.44450  0.40000000000000E+11
     0.17366       1.45240  0.40000000000000E+11
     0.17366       1.46029  0.40000000000000E+11
     0.17366       1.46818  0.40000000000000E+11
     0.17366       1.47608  0.40000000000000E+11
     0.17366       1.48397  0.40000000000000E+11
     0.17366       1.49187  0.40000000000000E+11
     0.17366       1.49976  0.40000000000000E+11
     0.17366       1.50765  0.40000000000000E+11
     0.17366       1.51555  0.41040906495244E+02
     0.17366       1.52344  0.38435077040553E+02
     0.17366       1.53133  0.36310841324405E+02
     0.17366       1.53923  0.34730821023217E+02
     0.17366       1.54712  0.33723599428987E+02
     0.17366       1.55501  0.33300925159086E+02
     0.17366       1.56291  0.33466655015998E+02
     0.17366       1.57080  0.34220384978226E+02
     0.18155       0.00000  0.34732695865297E+02
     0.18155       0.00789  0.36592253436048E+02
     0.18155       0.01579  0.38987133077642E+02
     0.18155       0.02368  0.41854943760017E+02
     0.18155       0.03157  0.40000000000000E+11
     0.18155       0.03947  0.40000000000000E+11
     0.18155       0.04736  0.40000000000000E+11
     0.18155       0.05525  0.40000000000000E+11
     0.18155       0.06315  0.40000000000000E+11
     0.18155       0.07104  0.40000000000000E+11
     0.18155       0.07893  0.40000000000000E+11
     0.18155       0.08683  0.40000000000000E+11
     0.18155       0.09472  0.40000000000000E+11
     0.18155       0.10262  0.40000000000000E+11
     0.18155       0.11051  0.40000000000000E+11
     0.18155       0.11840  0.40000000000000E+11
     0.18155       0.12630  0.40000000000000E+11
     0.18155       0.13419  0.40000000000000E+11
     0.18155       0.14208  0.40000000000000E+11
     0.18155       0.14998  0.40000000000000E+11
     0.18155       0.15787  0.40000000000000E+11
     0.18155       0.16576  0.40000000000000E+11
     0.18155       0.17366  0.40000000000000E+11
     0.18155       0.18155  0.40000000000000E+11
     0.18155       0.18944  0.40000000000000E+11
     0.18155       0.19734  0.40000000000000E+11
     0.18155       0.20523  0.40000000000000E+11
     0.18155       0.21312  0.40000000000000E+11
     0.18155       0.22102  0.40000000000000E+11
     0.18155       0.22891  0.40000000000000E+11
     0.18155       0.23680  0.40000000000000E+11
     0.18155       0.24470  0.40000000000000E+11
     0.18155       0.25259  0.40000000000000E+11
     0.18155       0.26048  0.18652346682621E+02
     0.18155       0.26838  0.15956678106627E+02
     0.18155       0.27627  0.13617527170007E+02
     0.18155       0.28416  0.11643899890327E+02
     0.18155       0.29206  0.10011009393086E+02
     0.18155       0.29995  0.86793995322536E+01
     0.18155       0.30785  0.76055023843743E+01
     0.18155       0.31574  0.67471600746625E+01
     0.18155       0.32363  0.60662390583571E+01
     0.18155       0.33153  0.55296081300106E+01
     0.18155       0.33942  0.51092321595337E+01
     0.18155       0.34731  0.47818206018025E+01
     0.18155       0.35521  0.45282821794831E+01
     0.18155       0.36310  0.43331253433552E+01
     0.18155       0.37099  0.41838781349913E+01
     0.18155       0.37889  0.40705627024388E+01
     0.18155       0.38678  0.39852379125249E+01
     0.18155       0.39467  0.39216115733237E+01
     0.18155       0.40257  0.38747176751703E+01
     0.18155       0.41046  0.38406513297021E+01
     0.18155       0.41835  0.38163532607079E+01
     0.18155       0.42625  0.37994358989903E+01
     0.18155       0.43414  0.37880438379660E+01
     0.18155       0.44203  0.37807423181388E+01
     0.18155       0.44993  0.37764283594407E+01
     0.18155       0.45782  0.37742600618967E+01
     0.18155       0.46571  0.37736004045335E+01
     0.18155       0.47361  0.37739725739273E+01
     0.18155       0.48150  0.37750244461959E+01
     0.18155       0.48939  0.37765003363804E+01
     0.18155       0.49729  0.37782185277215E+01
     0.18155       0.50518  0.37800534124080E+01
     0.18155       0.51308  0.37819213272524E+01
     0.18155       0.52097  0.37837693640553E+01
     0.18155       0.52886  0.37855665857765E+01
     0.18155       0.53676  0.37872971953903E+01
     0.18155       0.54465  0.37889552924955E+01
     0.18155       0.55254  0.37905409200762E+01
     0.18155       0.56044  0.37920571556766E+01
     0.18155       0.56833  0.37935080419204E+01
     0.18155       0.57622  0.37948971839765E+01
     0.18155       0.58412  0.37962268685955E+01
     0.18155       0.59201  0.37974975823266E+01
     0.18155       0.59990  0.37987078265474E+01
     0.18155       0.60780  0.37998541446470E+01
     0.18155       0.61569  0.38009312924851E+01
     0.18155       0.62358  0.38019324972801E+01
     0.18155       0.63148  0.38028497624781E+01
     0.18155       0.63937  0.38036741869656E+01
     0.18155       0.64726  0.38043962762759E+01
     0.18155       0.65516  0.38050062312635E+01
     0.18155       0.66305  0.38054942062114E+01
     0.18155       0.67094  0.38058505336051E+01
     0.18155       0.67884  0.38060659170213E+01
     0.18155       0.68673  0.38061315969389E+01
     0.18155       0.69463  0.38060394969471E+01
     0.18155       0.70252  0.38057823600350E+01
     0.18155       0.71041  0.38053538865817E+01
     0.18155       0.71831  0.38047488875454E+01
     0.18155       0.72620  0.38039634683645E+01
     0.18155       0.73409  0.38029952614589E+01
     0.18155       0.74199  0.38018437281399E+01
     0.18155       0.74988  0.38005105544278E+01
     0.18155       0.75777  0.37990001699490E+01
     0.18155       0.76567  0.37973204249540E+01
     0.18155       0.77356  0.37954834677845E+01
     0.18155       0.78145  0.37935068740341E+01
     0.18155       0.78935  0.37914150893621E+01
     0.18155       0.79724  0.37892412605780E+01
     0.18155       0.80513  0.37870295442281E+01
     0.18155       0.81303  0.37848379983782E+01
     0.18155       0.82092  0.37827421812080E+01
     0.18155       0.82881  0.37808395987057E+01
     0.18155       0.83671  0.37792551619159E+01
     0.18155       0.84460  0.37781478298849E+01
     0.18155       0.85249  0.37777186247443E+01
     0.18155       0.86039  0.37782202060549E+01
     0.18155       0.86828  0.37799681768076E+01
     0.18155       0.87617  0.37833542555577E+01
     0.18155       0.88407  0.37888613780485E+01
     0.18155       0.89196  0.37970806748671E+01
     0.18155       0.89986  0.38087300943949E+01
     0.18155       0.90775  0.38246741860296E+01
     0.18155       0.91564  0.38459442105311E+01
     0.18155       0.92354  0.38737572878273E+01
     0.18155       0.93143  0.39095327196857E+01
     0.18155       0.93932  0.39549029402560E+01
     0.18155       0.94722  0.40117157783283E+01
     0.18155       0.95511  0.40820239210048E+01
     0.18155       0.96300  0.41680567549647E+01
     0.18155       0.97090  0.42721692921908E+01
     0.18155       0.97879  0.43967628906655E+01
     0.18155       0.98668  0.45441732465952E+01
     0.18155       0.99458  0.47165229879001E+01
     0.18155       1.00247  0.49155394420408E+01
     0.18155       1.01036  0.51423429694405E+01
     0.18155       1.01826  0.53972175776331E+01
     0.18155       1.02615  0.56793828819554E+01
     0.18155       1.03404  0.59867938385230E+01
     0.18155       1.04194  0.63160004621399E+01
     0.18155       1.04983  0.66621019799339E+01
     0.18155       1.05772  0.70188266280083E+01
     0.18155       1.06562  0.73787583635416E+01
     0.18155       1.07351  0.77337153991783E+01
     0.18155       1.08141  0.80752648784557E+01
     0.18155       1.08930  0.83953371825730E+01
     0.18155       1.09719  0.86868870387565E+01
     0.18155       1.10509  0.89445407238524E+01
     0.18155       1.11298  0.91651709155677E+01
     0.18155       1.12087  0.93483521262104E+01
     0.18155       1.12877  0.94966672567727E+01
     0.18155       1.13666  0.96158563570518E+01
     0.18155       1.14455  0.97148196476309E+01
     0.18155       1.15245  0.98055064709328E+01
     0.18155       1.16034  0.99027381831402E+01
     0.18155       1.16823  0.10024023369680E+02
     0.18155       1.17613  0.10189425025534E+02
     0.18155       1.18402  0.10421529161866E+02
     0.18155       1.19191  0.10745542266745E+02
     0.18155       1.19981  0.11189512573267E+02
     0.18155       1.20770  0.11784628844746E+02
     0.18155       1.21559  0.12565499680485E+02
     0.18155       1.22349  0.13570250057060E+02
     0.18155       1.23138  0.14840175073573E+02
     0.18155       1.23927  0.16418535851121E+02
     0.18155       1.24717  0.18347822125283E+02
     0.18155       1.25506  0.20664363369156E+02
     0.18155       1.26295  0.23388421834499E+02
     0.18155       1.27085  0.26506651956962E+02
     0.18155       1.27874  0.40000000000000E+11
     0.18155       1.28664  0.40000000000000E+11
     0.18155       1.29453  0.40000000000000E+11
     0.18155       1.30242  0.40000000000000E+11
     0.18155       1.31032  0.40000000000000E+11
     0.18155       1.31821  0.40000000000000E+11
     0.18155       1.32610  0.40000000000000E+11
     0.18155       1.33400  0.40000000000000E+11
     0.18155       1.34189  0.40000000000000E+11
     0.18155       1.34978  0.40000000000000E+11
     0.18155       1.35768  0.40000000000000E+11
     0.18155       1.36557  0.40000000000000E+11
     0.18155       1.37346  0.40000000000000E+11
     0.18155       1.38136  0.40000000000000E+11
     0.18155       1.38925  0.40000000000000E+11
     0.18155       1.39714  0.40000000000000E+11
     0.18155       1.40504  0.40000000000000E+11
     0.18155       1.41293  0.40000000000000E+11
     0.18155       1.42082  0.40000000000000E+11
     0.18155       1.42872  0.40000000000000E+11
     0.18155       1.43661  0.40000000000000E+11
     0.18155       1.44450  0.40000000000000E+11
     0.18155       1.45240  0.40000000000000E+11
     0.18155       1.46029  0.40000000000000E+11
     0.18155       1.46818  0.40000000000000E+11
     0.18155       1.47608  0.40000000000000E+11
     0.18155       1.48397  0.40000000000000E+11
     0.18155       1.49187  0.40000000000000E+11
     0.18155       1.49976  0.40000000000000E+11
     0.18155       1.50765  0.40345117654890E+02
     0.18155       1.51555  0.37751797307813E+02
     0.18155       1.52344  0.35630724143613E+02
     0.18155       1.53133  0.34045558203887E+02
     0.18155       1.53923  0.33025328376179E+02
     0.18155       1.54712  0.32581982299387E+02
     0.18155       1.55501  0.32719577175069E+02
     0.18155       1.56291  0.33438116715892E+02
     0.18155       1.57080  0.34733431344977E+02
     0.18944       0.00000  0.35660153292639E+02
     0.18944       0.00789  0.37998777603859E+02
     0.18944       0.01579  0.40811743603391E+02
     0.18944       0.02368  0.40000000000000E+11
     0.18944       0.03157  0.40000000000000E+11
     0.18944       0.03947  0.40000000000000E+11
     0.18944       0.04736  0.40000000000000E+11
     0.18944       0.05525  0.40000000000000E+11
     0.18944       0.06315  0.40000000000000E+11
     0.18944       0.07104  0.40000000000000E+11
     0.18944       0.07893  0.40000000000000E+11
     0.18944       0.08683  0.40000000000000E+11
     0.18944       0.09472  0.40000000000000E+11
     0.18944       0.10262  0.40000000000000E+11
     0.18944       0.11051  0.40000000000000E+11
     0.18944       0.11840  0.40000000000000E+11
     0.18944       0.12630  0.40000000000000E+11
     0.18944       0.13419  0.40000000000000E+11
     0.18944       0.14208  0.40000000000000E+11
     0.18944       0.14998  0.40000000000000E+11
     0.18944       0.15787  0.40000000000000E+11
     0.18944       0.16576  0.40000000000000E+11
     0.18944       0.17366  0.40000000000000E+11
     0.18944       0.18155  0.40000000000000E+11
     0.18944       0.18944  0.40000000000000E+11
     0.18944       0.19734  0.40000000000000E+11
     0.18944       0.20523  0.40000000000000E+11
     0.18944       0.21312  0.40000000000000E+11
     0.18944       0.22102  0.40000000000000E+11
     0.18944       0.22891  0.40000000000000E+11
     0.18944       0.23680  0.40000000000000E+11
     0.18944       0.24470  0.40000000000000E+11
     0.18944       0.25259  0.18766422394065E+02
     0.18944       0.26048  0.16061211910182E+02
     0.18944       0.26838  0.13709985918885E+02
     0.18944       0.27627  0.11723600428569E+02
     0.18944       0.28416  0.10078362724546E+02
     0.18944       0.29206  0.87354061958803E+01
     0.18944       0.29995  0.76514296700920E+01
     0.18944       0.30785  0.67843444006632E+01
     0.18944       0.31574  0.60959715752162E+01
     0.18944       0.32363  0.55530740969267E+01
     0.18944       0.33153  0.51274840533291E+01
     0.18944       0.33942  0.47957716322071E+01
     0.18944       0.34731  0.45387115185237E+01
     0.18944       0.35521  0.43406895107544E+01
     0.18944       0.36310  0.41891250695802E+01
     0.18944       0.37099  0.40739464233239E+01
     0.18944       0.37889  0.39871325661044E+01
     0.18944       0.38678  0.39223242333220E+01
     0.18944       0.39467  0.38744996211618E+01
     0.18944       0.40257  0.38397077479602E+01
     0.18944       0.41046  0.38148514382603E+01
     0.18944       0.41835  0.37975120497480E+01
     0.18944       0.42625  0.37858087301014E+01
     0.18944       0.43414  0.37782858786520E+01
     0.18944       0.44203  0.37738234244268E+01
     0.18944       0.44993  0.37715654256193E+01
     0.18944       0.45782  0.37708633011085E+01
     0.18944       0.46571  0.37712307049385E+01
     0.18944       0.47361  0.37723076476290E+01
     0.18944       0.48150  0.37738319599687E+01
     0.18944       0.48939  0.37756165957115E+01
     0.18944       0.49729  0.37775315911771E+01
     0.18944       0.50518  0.37794897541307E+01
     0.18944       0.51308  0.37814353529973E+01
     0.18944       0.52097  0.37833352309195E+01
     0.18944       0.52886  0.37851718867310E+01
     0.18944       0.53676  0.37869381545634E+01
     0.18944       0.54465  0.37886331822597E+01
     0.18944       0.55254  0.37902594614667E+01
     0.18944       0.56044  0.37918207035078E+01
     0.18944       0.56833  0.37933203881717E+01
     0.18944       0.57622  0.37947608397582E+01
     0.18944       0.58412  0.37961427077821E+01
     0.18944       0.59201  0.37974647497479E+01
     0.18944       0.59990  0.37987238310606E+01
     0.18944       0.60780  0.37999150728372E+01
     0.18944       0.61569  0.38010320923345E+01
     0.18944       0.62358  0.38020672930271E+01
     0.18944       0.63148  0.38030121721140E+01
     0.18944       0.63937  0.38038576224630E+01
     0.18944       0.64726  0.38045942137915E+01
     0.18944       0.65516  0.38052124443216E+01
     0.18944       0.66305  0.38057029593826E+01
     0.18944       0.67094  0.38060567375998E+01
     0.18944       0.67884  0.38062652485873E+01
     0.18944       0.68673  0.38063205886449E+01
     0.18944       0.69463  0.38062156030152E+01
     0.18944       0.70252  0.38059440050111E+01
     0.18944       0.71041  0.38055005039297E+01
     0.18944       0.71831  0.38048809553531E+01
     0.18944       0.72620  0.38040825493469E+01
     0.18944       0.73409  0.38031040544221E+01
     0.18944       0.74199  0.38019461380828E+01
     0.18944       0.74988  0.38006117885412E+01
     0.18944       0.75777  0.37991068669227E+01
     0.18944       0.76567  0.37974408251890E+01
     0.18944       0.77356  0.37956276322499E+01
     0.18944       0.78145  0.37936869594644E+01
     0.18944       0.78935  0.37916456870465E+01
     0.18944       0.79724  0.37895398048223E+01
     0.18944       0.80513  0.37874167942151E+01
     0.18944       0.81303  0.37853385929835E+01
     0.18944       0.82092  0.37833852594813E+01
     0.18944       0.82881  0.37816594680697E+01
     0.18944       0.83671  0.37802919801901E+01
     0.18944       0.84460  0.37794482441536E+01
     0.18944       0.85249  0.37793362775577E+01
     0.18944       0.86039  0.37802159747778E+01
     0.18944       0.86828  0.37824099520363E+01
     0.18944       0.87617  0.37863159861848E+01
     0.18944       0.88407  0.37924210107421E+01
     0.18944       0.89196  0.38013164922690E+01
     0.18944       0.89986  0.38137148089248E+01
     0.18944       0.90775  0.38304659778785E+01
     0.18944       0.91564  0.38525737177879E+01
     0.18944       0.92354  0.38812093804987E+01
     0.18944       0.93143  0.39177217459916E+01
     0.18944       0.93932  0.39636400664996E+01
     0.18944       0.94722  0.40206671145969E+01
     0.18944       0.95511  0.40906584153268E+01
     0.18944       0.96300  0.41755834469252E+01
     0.18944       0.97090  0.42774645501931E+01
     0.18944       0.97879  0.43982898110679E+01
     0.18944       0.98668  0.45398975211415E+01
     0.18944       0.99458  0.47038322126064E+01
     0.18944       1.00247  0.48911758647737E+01
     0.18944       1.01036  0.51023626722893E+01
     0.18944       1.01826  0.53369914478886E+01
     0.18944       1.02615  0.55936556175912E+01
     0.18944       1.03404  0.58698157460653E+01
     0.18944       1.04194  0.61617421669257E+01
     0.18944       1.04983  0.64645540873900E+01
     0.18944       1.05772  0.67723753733525E+01
     0.18944       1.06562  0.70786158995709E+01
     0.18944       1.07351  0.73763720046402E+01
     0.18944       1.08141  0.76589227448812E+01
     0.18944       1.08930  0.79202837253107E+01
     0.18944       1.09719  0.81557706819788E+01
     0.18944       1.10509  0.83625229641227E+01
     0.18944       1.11298  0.85399430901641E+01
     0.18944       1.12087  0.86900213619392E+01
     0.18944       1.12877  0.88175317834783E+01
     0.18944       1.13666  0.89301046345518E+01
     0.18944       1.14455  0.90381995116115E+01
     0.18944       1.15245  0.91550180459220E+01
     0.18944       1.16034  0.92964053247468E+01
     0.18944       1.16823  0.94807908733593E+01
     0.18944       1.17613  0.97292122054106E+01
     0.18944       1.18402  0.10065445941591E+02
     0.18944       1.19191  0.10516243923416E+02
     0.18944       1.19981  0.11111635137167E+02
     0.18944       1.20770  0.11885207078987E+02
     0.18944       1.21559  0.12874216260407E+02
     0.18944       1.22349  0.14119282932893E+02
     0.18944       1.23138  0.15663273953367E+02
     0.18944       1.23927  0.17548726024257E+02
     0.18944       1.24717  0.19812737186117E+02
     0.18944       1.25506  0.22477541442610E+02
     0.18944       1.26295  0.25533797154056E+02
     0.18944       1.27085  0.40000000000000E+11
     0.18944       1.27874  0.40000000000000E+11
     0.18944       1.28664  0.40000000000000E+11
     0.18944       1.29453  0.40000000000000E+11
     0.18944       1.30242  0.40000000000000E+11
     0.18944       1.31032  0.40000000000000E+11
     0.18944       1.31821  0.40000000000000E+11
     0.18944       1.32610  0.40000000000000E+11
     0.18944       1.33400  0.40000000000000E+11
     0.18944       1.34189  0.40000000000000E+11
     0.18944       1.34978  0.40000000000000E+11
     0.18944       1.35768  0.40000000000000E+11
     0.18944       1.36557  0.40000000000000E+11
     0.18944       1.37346  0.40000000000000E+11
     0.18944       1.38136  0.40000000000000E+11
     0.18944       1.38925  0.40000000000000E+11
     0.18944       1.39714  0.40000000000000E+11
     0.18944       1.40504  0.40000000000000E+11
     0.18944       1.41293  0.40000000000000E+11
     0.18944       1.42082  0.40000000000000E+11
     0.18944       1.42872  0.40000000000000E+11
     0.18944       1.43661  0.40000000000000E+11
     0.18944       1.44450  0.40000000000000E+11
     0.18944       1.45240  0.40000000000000E+11
     0.18944       1.46029  0.40000000000000E+11
     0.18944       1.46818  0.40000000000000E+11
     0.18944       1.47608  0.40000000000000E+11
     0.18944       1.48397  0.40000000000000E+11
     0.18944       1.49187  0.40000000000000E+11
     0.18944       1.49976  0.39608942975387E+02
     0.18944       1.50765  0.37028893728849E+02
     0.18944       1.51555  0.34911467026457E+02
     0.18944       1.52344  0.33320979112796E+02
     0.18944       1.53133  0.32286695491421E+02
     0.18944       1.53923  0.31820631330185E+02
     0.18944       1.54712  0.31926945423306E+02
     0.18944       1.55501  0.32605965378819E+02
     0.18944       1.56291  0.33854282929959E+02
     0.18944       1.57080  0.35661120784302E+02
     0.19734       0.00000  0.36946592850160E+02
     0.19734       0.00789  0.39695998729851E+02
     0.19734       0.01579  0.40000000000000E+11
     0.19734       0.02368  0.40000000000000E+11
     0.19734       0.03157  0.40000000000000E+11
     0.19734       0.03947  0.40000000000000E+11
     0.19734       0.04736  0.40000000000000E+11
     0.19734       0.05525  0.40000000000000E+11
     0.19734       0.06315  0.40000000000000E+11
     0.19734       0.07104  0.40000000000000E+11
     0.19734       0.07893  0.40000000000000E+11
     0.19734       0.08683  0.40000000000000E+11
     0.19734       0.09472  0.40000000000000E+11
     0.19734       0.10262  0.40000000000000E+11
     0.19734       0.11051  0.40000000000000E+11
     0.19734       0.11840  0.40000000000000E+11
     0.19734       0.12630  0.40000000000000E+11
     0.19734       0.13419  0.40000000000000E+11
     0.19734       0.14208  0.40000000000000E+11
     0.19734       0.14998  0.40000000000000E+11
     0.19734       0.15787  0.40000000000000E+11
     0.19734       0.16576  0.40000000000000E+11
     0.19734       0.17366  0.40000000000000E+11
     0.19734       0.18155  0.40000000000000E+11
     0.19734       0.18944  0.40000000000000E+11
     0.19734       0.19734  0.40000000000000E+11
     0.19734       0.20523  0.40000000000000E+11
     0.19734       0.21312  0.40000000000000E+11
     0.19734       0.22102  0.40000000000000E+11
     0.19734       0.22891  0.40000000000000E+11
     0.19734       0.23680  0.40000000000000E+11
     0.19734       0.24470  0.18852626860371E+02
     0.19734       0.25259  0.16142848288474E+02
     0.19734       0.26048  0.13784073294472E+02
     0.19734       0.26838  0.11788789037639E+02
     0.19734       0.27627  0.10134374941784E+02
     0.19734       0.28416  0.87826165670039E+01
     0.19734       0.29206  0.76905711981062E+01
     0.19734       0.29995  0.68163136860511E+01
     0.19734       0.30785  0.61217058202539E+01
     0.19734       0.31574  0.55734779637354E+01
     0.19734       0.32363  0.51433898812407E+01
     0.19734       0.33153  0.48079212306393E+01
     0.19734       0.33942  0.45477513812823E+01
     0.19734       0.34731  0.43471739491511E+01
     0.19734       0.35521  0.41935236372455E+01
     0.19734       0.36310  0.40766533033759E+01
     0.19734       0.37099  0.39884764741740E+01
     0.19734       0.37889  0.39225779813318E+01
     0.19734       0.38678  0.38738888765043E+01
     0.19734       0.39467  0.38384187744663E+01
     0.19734       0.40257  0.38130377634142E+01
     0.19734       0.41046  0.37953000975834E+01
     0.19734       0.41835  0.37833025120406E+01
     0.19734       0.42625  0.37755708595541E+01
     0.19734       0.43414  0.37709696881013E+01
     0.19734       0.44203  0.37686302597795E+01
     0.19734       0.44993  0.37678933108477E+01
     0.19734       0.45782  0.37682635495280E+01
     0.19734       0.46571  0.37693734799735E+01
     0.19734       0.47361  0.37709546328994E+01
     0.19734       0.48150  0.37728146854068E+01
     0.19734       0.48939  0.37748192759033E+01
     0.19734       0.49729  0.37768775764598E+01
     0.19734       0.50518  0.37789308856940E+01
     0.19734       0.51308  0.37809436606756E+01
     0.19734       0.52097  0.37828965256177E+01
     0.19734       0.52886  0.37847808862014E+01
     0.19734       0.53676  0.37865948479573E+01
     0.19734       0.54465  0.37883401906570E+01
     0.19734       0.55254  0.37900201924705E+01
     0.19734       0.56044  0.37916381310179E+01
     0.19734       0.56833  0.37931963158222E+01
     0.19734       0.57622  0.37946955297647E+01
     0.19734       0.58412  0.37961347771018E+01
     0.19734       0.59201  0.37975112531521E+01
     0.19734       0.59990  0.37988204663272E+01
     0.19734       0.60780  0.38000564569961E+01
     0.19734       0.61569  0.38012120698668E+01
     0.19734       0.62358  0.38022792472048E+01
     0.19734       0.63148  0.38032493193478E+01
     0.19734       0.63937  0.38041132766948E+01
     0.19734       0.64726  0.38048620137368E+01
     0.19734       0.65516  0.38054865408706E+01
     0.19734       0.66305  0.38059781638612E+01
     0.19734       0.67094  0.38063286340365E+01
     0.19734       0.67884  0.38065302747893E+01
     0.19734       0.68673  0.38065760919236E+01
     0.19734       0.69463  0.38064598769618E+01
     0.19734       0.70252  0.38061763139438E+01
     0.19734       0.71041  0.38057211016318E+01
     0.19734       0.71831  0.38050911045933E+01
     0.19734       0.72620  0.38042845484921E+01
     0.19734       0.73409  0.38033012772785E+01
     0.19734       0.74199  0.38021430929539E+01
     0.19734       0.74988  0.38008142023816E+01
     0.19734       0.75777  0.37993218003548E+01
     0.19734       0.76567  0.37976768239758E+01
     0.19734       0.77356  0.37958949204505E+01
     0.19734       0.78145  0.37939976787630E+01
     0.19734       0.78935  0.37920141853643E+01
     0.19734       0.79724  0.37899829749211E+01
     0.19734       0.80513  0.37879544590599E+01
     0.19734       0.81303  0.37859939284588E+01
     0.19734       0.82092  0.37841852357330E+01
     0.19734       0.82881  0.37826352771167E+01
     0.19734       0.83671  0.37814793980406E+01
     0.19734       0.84460  0.37808878487009E+01
     0.19734       0.85249  0.37810734069296E+01
     0.19734       0.86039  0.37823002622510E+01
     0.19734       0.86828  0.37848942107010E+01
     0.19734       0.87617  0.37892541370786E+01
     0.19734       0.88407  0.37958646507244E+01
     0.19734       0.89196  0.38053095825702E+01
     0.19734       0.89986  0.38182858348614E+01
     0.19734       0.90775  0.38356167917461E+01
     0.19734       0.91564  0.38582641438571E+01
     0.19734       0.92354  0.38873365555736E+01
     0.19734       0.93143  0.39240931247857E+01
     0.19734       0.93932  0.39699390853904E+01
     0.19734       0.94722  0.40264107418901E+01
     0.19734       0.95511  0.40951462953547E+01
     0.19734       0.96300  0.41778391494009E+01
     0.19734       0.97090  0.42761706377037E+01
     0.19734       0.97879  0.43917200780563E+01
     0.19734       0.98668  0.45258518150809E+01
     0.19734       0.99458  0.46795815958348E+01
     0.19734       1.00247  0.48534282422934E+01
     0.19734       1.01036  0.50472609549742E+01
     0.19734       1.01826  0.52601572413673E+01
     0.19734       1.02615  0.54902906388279E+01
     0.19734       1.03404  0.57348700545957E+01
     0.19734       1.04194  0.59901525314206E+01
     0.19734       1.04983  0.62515476081221E+01
     0.19734       1.05772  0.65138237822161E+01
     0.19734       1.06562  0.67714163980128E+01
     0.19734       1.07351  0.70188231226261E+01
     0.19734       1.08141  0.72510604282454E+01
     0.19734       1.08930  0.74641448657943E+01
     0.19734       1.09719  0.76555586400833E+01
     0.19734       1.10509  0.78246612334547E+01
     0.19734       1.11298  0.79730173609641E+01
     0.19734       1.12087  0.81046249709209E+01
     0.19734       1.12877  0.82260431785183E+01
     0.19734       1.13666  0.83464364686009E+01
     0.19734       1.14455  0.84775656979507E+01
     0.19734       1.15245  0.86337659344228E+01
     0.19734       1.16034  0.88319538737438E+01
     0.19734       1.16823  0.90917019993813E+01
     0.19734       1.17613  0.94354021769206E+01
     0.19734       1.18402  0.98885180136397E+01
     0.19734       1.19191  0.10479892815533E+02
     0.19734       1.19981  0.11242036236747E+02
     0.19734       1.20770  0.12211251585942E+02
     0.19734       1.21559  0.13427374147603E+02
     0.19734       1.22349  0.14932744813381E+02
     0.19734       1.23138  0.16769801952470E+02
     0.19734       1.23927  0.18976270700661E+02
     0.19734       1.24717  0.21576254964899E+02
     0.19734       1.25506  0.24564424449986E+02
     0.19734       1.26295  0.40000000000000E+11
     0.19734       1.27085  0.40000000000000E+11
     0.19734       1.27874  0.40000000000000E+11
     0.19734       1.28664  0.40000000000000E+11
     0.19734       1.29453  0.40000000000000E+11
     0.19734       1.30242  0.40000000000000E+11
     0.19734       1.31032  0.40000000000000E+11
     0.19734       1.31821  0.40000000000000E+11
     0.19734       1.32610  0.40000000000000E+11
     0.19734       1.33400  0.40000000000000E+11
     0.19734       1.34189  0.40000000000000E+11
     0.19734       1.34978  0.40000000000000E+11
     0.19734       1.35768  0.40000000000000E+11
     0.19734       1.36557  0.40000000000000E+11
     0.19734       1.37346  0.40000000000000E+11
     0.19734       1.38136  0.40000000000000E+11
     0.19734       1.38925  0.40000000000000E+11
     0.19734       1.39714  0.40000000000000E+11
     0.19734       1.40504  0.40000000000000E+11
     0.19734       1.41293  0.40000000000000E+11
     0.19734       1.42082  0.40000000000000E+11
     0.19734       1.42872  0.40000000000000E+11
     0.19734       1.43661  0.40000000000000E+11
     0.19734       1.44450  0.40000000000000E+11
     0.19734       1.45240  0.40000000000000E+11
     0.19734       1.46029  0.40000000000000E+11
     0.19734       1.46818  0.40000000000000E+11
     0.19734       1.47608  0.40000000000000E+11
     0.19734       1.48397  0.40000000000000E+11
     0.19734       1.49187  0.38834415012319E+02
     0.19734       1.49976  0.36268744866675E+02
     0.19734       1.50765  0.34155817318124E+02
     0.19734       1.51555  0.32560219831406E+02
     0.19734       1.52344  0.31511248691214E+02
     0.19734       1.53133  0.31020860343740E+02
     0.19734       1.53923  0.31093221230570E+02
     0.19734       1.54712  0.31728901525916E+02
     0.19734       1.55501  0.32925182736246E+02
     0.19734       1.56291  0.34672735009883E+02
     0.19734       1.57080  0.36947767618679E+02
     0.20523       0.00000  0.38515248776359E+02
     0.20523       0.00789  0.40000000000000E+11
     0.20523       0.01579  0.40000000000000E+11
     0.20523       0.02368  0.40000000000000E+11
     0.20523       0.03157  0.40000000000000E+11
     0.20523       0.03947  0.40000000000000E+11
     0.20523       0.04736  0.40000000000000E+11
     0.20523       0.05525  0.40000000000000E+11
     0.20523       0.06315  0.40000000000000E+11
     0.20523       0.07104  0.40000000000000E+11
     0.20523       0.07893  0.40000000000000E+11
     0.20523       0.08683  0.40000000000000E+11
     0.20523       0.09472  0.40000000000000E+11
     0.20523       0.10262  0.40000000000000E+11
     0.20523       0.11051  0.40000000000000E+11
     0.20523       0.11840  0.40000000000000E+11
     0.20523       0.12630  0.40000000000000E+11
     0.20523       0.13419  0.40000000000000E+11
     0.20523       0.14208  0.40000000000000E+11
     0.20523       0.14998  0.40000000000000E+11
     0.20523       0.15787  0.40000000000000E+11
     0.20523       0.16576  0.40000000000000E+11
     0.20523       0.17366  0.40000000000000E+11
     0.20523       0.18155  0.40000000000000E+11
     0.20523       0.18944  0.40000000000000E+11
     0.20523       0.19734  0.40000000000000E+11
     0.20523       0.20523  0.40000000000000E+11
     0.20523       0.21312  0.40000000000000E+11
     0.20523       0.22102  0.40000000000000E+11
     0.20523       0.22891  0.40000000000000E+11
     0.20523       0.23680  0.18910854778810E+02
     0.20523       0.24470  0.16201472918273E+02
     0.20523       0.25259  0.13839684764268E+02
     0.20523       0.26048  0.11839378949353E+02
     0.20523       0.26838  0.10178979134755E+02
     0.20523       0.27627  0.88209827803193E+01
     0.20523       0.28416  0.77228960927157E+01
     0.20523       0.29206  0.68430516241376E+01
     0.20523       0.29995  0.61434376947336E+01
     0.20523       0.30785  0.55908257164521E+01
     0.20523       0.31574  0.51569638789690E+01
     0.20523       0.32363  0.48182903243054E+01
     0.20523       0.33153  0.45554280686295E+01
     0.20523       0.33942  0.43526092126828E+01
     0.20523       0.34731  0.41971076824911E+01
     0.20523       0.35521  0.40787196390255E+01
     0.20523       0.36310  0.39893076460548E+01
     0.20523       0.37099  0.39224118823931E+01
     0.20523       0.37889  0.38729249754448E+01
     0.20523       0.38678  0.38368238904513E+01
     0.20523       0.39467  0.38109512034151E+01
     0.20523       0.40257  0.37928380949643E+01
     0.20523       0.41046  0.37805619805971E+01
     0.20523       0.41835  0.37726325207213E+01
     0.20523       0.42625  0.37679006507312E+01
     0.20523       0.43414  0.37654861389904E+01
     0.20523       0.44203  0.37647199701814E+01
     0.20523       0.44993  0.37650985427378E+01
     0.20523       0.45782  0.37662472578985E+01
     0.20523       0.46571  0.37678915689435E+01
     0.20523       0.47361  0.37698339614596E+01
     0.20523       0.48150  0.37719356599413E+01
     0.20523       0.48939  0.37741021140355E+01
     0.20523       0.49729  0.37762715202667E+01
     0.20523       0.50518  0.37784057922568E+01
     0.20523       0.51308  0.37804835133580E+01
     0.20523       0.52097  0.37824944980990E+01
     0.20523       0.52886  0.37844356595492E+01
     0.20523       0.53676  0.37863079340807E+01
     0.20523       0.54465  0.37881140573802E+01
     0.20523       0.55254  0.37898570192874E+01
     0.20523       0.56044  0.37915390525576E+01
     0.20523       0.56833  0.37931610337597E+01
     0.20523       0.57622  0.37947221943795E+01
     0.20523       0.58412  0.37962200576001E+01
     0.20523       0.59201  0.37976505316154E+01
     0.20523       0.59990  0.37990081039635E+01
     0.20523       0.60780  0.38002860933854E+01
     0.20523       0.61569  0.38014769262031E+01
     0.20523       0.62358  0.38025724132242E+01
     0.20523       0.63148  0.38035640108002E+01
     0.20523       0.63937  0.38044430559742E+01
     0.20523       0.64726  0.38052009707772E+01
     0.20523       0.65516  0.38058294347896E+01
     0.20523       0.66305  0.38063205282545E+01
     0.20523       0.67094  0.38066668504592E+01
     0.20523       0.67884  0.38068616199601E+01
     0.20523       0.68673  0.38068987647038E+01
     0.20523       0.69463  0.38067730113250E+01
     0.20523       0.70252  0.38064799840739E+01
     0.20523       0.71041  0.38060163250678E+01
     0.20523       0.71831  0.38053798490420E+01
     0.20523       0.72620  0.38045697476145E+01
     0.20523       0.73409  0.38035868604424E+01
     0.20523       0.74199  0.38024340336438E+01
     0.20523       0.74988  0.38011165896329E+01
     0.20523       0.75777  0.37996429371817E+01
     0.20523       0.76567  0.37980253561801E+01
     0.20523       0.77356  0.37962809982816E+01
     0.20523       0.78145  0.37944331524229E+01
     0.20523       0.78935  0.37925128330002E+01
     0.20523       0.79724  0.37905607581098E+01
     0.20523       0.80513  0.37886297952943E+01
     0.20523       0.81303  0.37867879620820E+01
     0.20523       0.82092  0.37851220772036E+01
     0.20523       0.82881  0.37837421642912E+01
     0.20523       0.83671  0.37827867109485E+01
     0.20523       0.84460  0.37824288794807E+01
     0.20523       0.85249  0.37828837474363E+01
     0.20523       0.86039  0.37844166215749E+01
     0.20523       0.86828  0.37873524119043E+01
     0.20523       0.87617  0.37920859659452E+01
     0.20523       0.88407  0.37990931395539E+01
     0.20523       0.89196  0.38089422114840E+01
     0.20523       0.89986  0.38223050275289E+01
     0.20523       0.90775  0.38399669825537E+01
     0.20523       0.91564  0.38628346166950E+01
     0.20523       0.92354  0.38919392265333E+01
     0.20523       0.93143  0.39284344982160E+01
     0.20523       0.93932  0.39735858017093E+01
     0.20523       0.94722  0.40287485122947E+01
     0.20523       0.95511  0.40953326433858E+01
     0.20523       0.96300  0.41747513068251E+01
     0.20523       0.97090  0.42683512047734E+01
     0.20523       0.97879  0.43773246425562E+01
     0.20523       0.98668  0.45026045424497E+01
     0.20523       0.99458  0.46447466614931E+01
     0.20523       1.00247  0.48038065601056E+01
     0.20523       1.01036  0.49792225253539E+01
     0.20523       1.01826  0.51697190871486E+01
     0.20523       1.02615  0.53732482305450E+01
     0.20523       1.03404  0.55869860420055E+01
     0.20523       1.04194  0.58074005459753E+01
     0.20523       1.04983  0.60304014381402E+01
     0.20523       1.05772  0.62515744474491E+01
     0.20523       1.06562  0.64664930636182E+01
     0.20523       1.07351  0.66710899695912E+01
     0.20523       1.08141  0.68620617572934E+01
     0.20523       1.08930  0.70372753427930E+01
     0.20523       1.09719  0.71961442924871E+01
     0.20523       1.10509  0.73399484122282E+01
     0.20523       1.11298  0.74720797670596E+01
     0.20523       1.12087  0.75982112448304E+01
     0.20523       1.12877  0.77263977476160E+01
     0.20523       1.13666  0.78671327505571E+01
     0.20523       1.14455  0.80333920167385E+01
     0.20523       1.15245  0.82406997181773E+01
     0.20523       1.16034  0.85072486471513E+01
     0.20523       1.16823  0.88540947949202E+01
     0.20523       1.17613  0.93054268891802E+01
     0.20523       1.18402  0.98888827129919E+01
     0.20523       1.19191  0.10635843694648E+02
     0.20523       1.19981  0.11581581297867E+02
     0.20523       1.20770  0.12765040894126E+02
     0.20523       1.21559  0.14227908885289E+02
     0.20523       1.22349  0.16012379179284E+02
     0.20523       1.23138  0.18156653883124E+02
     0.20523       1.23927  0.20686581271548E+02
     0.20523       1.24717  0.23600797432494E+02
     0.20523       1.25506  0.40000000000000E+11
     0.20523       1.26295  0.40000000000000E+11
     0.20523       1.27085  0.40000000000000E+11
     0.20523       1.27874  0.40000000000000E+11
     0.20523       1.28664  0.40000000000000E+11
     0.20523       1.29453  0.40000000000000E+11
     0.20523       1.30242  0.40000000000000E+11
     0.20523       1.31032  0.40000000000000E+11
     0.20523       1.31821  0.40000000000000E+11
     0.20523       1.32610  0.40000000000000E+11
     0.20523       1.33400  0.40000000000000E+11
     0.20523       1.34189  0.40000000000000E+11
     0.20523       1.34978  0.40000000000000E+11
     0.20523       1.35768  0.40000000000000E+11
     0.20523       1.36557  0.40000000000000E+11
     0.20523       1.37346  0.40000000000000E+11
     0.20523       1.38136  0.40000000000000E+11
     0.20523       1.38925  0.40000000000000E+11
     0.20523       1.39714  0.40000000000000E+11
     0.20523       1.40504  0.40000000000000E+11
     0.20523       1.41293  0.40000000000000E+11
     0.20523       1.42082  0.40000000000000E+11
     0.20523       1.42872  0.40000000000000E+11
     0.20523       1.43661  0.40000000000000E+11
     0.20523       1.44450  0.40000000000000E+11
     0.20523       1.45240  0.40000000000000E+11
     0.20523       1.46029  0.40000000000000E+11
     0.20523       1.46818  0.40000000000000E+11
     0.20523       1.47608  0.40000000000000E+11
     0.20523       1.48397  0.38023763057543E+02
     0.20523       1.49187  0.35473928264253E+02
     0.20523       1.49976  0.33366716456090E+02
     0.20523       1.50765  0.31766605247779E+02
     0.20523       1.51555  0.30702722938005E+02
     0.20523       1.52344  0.30186848686564E+02
     0.20523       1.53133  0.30223069060645E+02
     0.20523       1.53923  0.30812118938508E+02
     0.20523       1.54712  0.31951896373801E+02
     0.20523       1.55501  0.33634458707857E+02
     0.20523       1.56291  0.35838698702561E+02
     0.20523       1.57080  0.38516592493551E+02
     0.21312       0.00000  0.40000000000000E+11
     0.21312       0.00789  0.40000000000000E+11
     0.21312       0.01579  0.40000000000000E+11
     0.21312       0.02368  0.40000000000000E+11
     0.21312       0.03157  0.40000000000000E+11
     0.21312       0.03947  0.40000000000000E+11
     0.21312       0.04736  0.40000000000000E+11
     0.21312       0.05525  0.40000000000000E+11
     0.21312       0.06315  0.40000000000000E+11
     0.21312       0.07104  0.40000000000000E+11
     0.21312       0.07893  0.40000000000000E+11
     0.21312       0.08683  0.40000000000000E+11
     0.21312       0.09472  0.40000000000000E+11
     0.21312       0.10262  0.40000000000000E+11
     0.21312       0.11051  0.40000000000000E+11
     0.21312       0.11840  0.40000000000000E+11
     0.21312       0.12630  0.40000000000000E+11
     0.21312       0.13419  0.40000000000000E+11
     0.21312       0.14208  0.40000000000000E+11
     0.21312       0.14998  0.40000000000000E+11
     0.21312       0.15787  0.40000000000000E+11
     0.21312       0.16576  0.40000000000000E+11
     0.21312       0.17366  0.40000000000000E+11
     0.21312       0.18155  0.40000000000000E+11
     0.21312       0.18944  0.40000000000000E+11
     0.21312       0.19734  0.40000000000000E+11
     0.21312       0.20523  0.40000000000000E+11
     0.21312       0.21312  0.40000000000000E+11
     0.21312       0.22102  0.40000000000000E+11
     0.21312       0.22891  0.18941051995374E+02
     0.21312       0.23680  0.16237019043858E+02
     0.21312       0.24470  0.13876755609667E+02
     0.21312       0.25259  0.11875315165016E+02
     0.21312       0.26048  0.10212133169454E+02
     0.21312       0.26838  0.88504761085719E+01
     0.21312       0.27627  0.77483882492139E+01
     0.21312       0.28416  0.68645533808715E+01
     0.21312       0.29206  0.61611721299322E+01
     0.21312       0.29995  0.56051305973521E+01
     0.21312       0.30785  0.51682262809552E+01
     0.21312       0.31574  0.48269049768913E+01
     0.21312       0.32363  0.45617724559224E+01
     0.21312       0.33153  0.43570300934593E+01
     0.21312       0.33942  0.41999151173255E+01
     0.21312       0.34731  0.40801857420105E+01
     0.21312       0.35521  0.39896681336677E+01
     0.21312       0.36310  0.39218691193216E+01
     0.21312       0.37099  0.38716516674007E+01
     0.21312       0.37889  0.38349668914114E+01
     0.21312       0.38678  0.38086351246250E+01
     0.21312       0.39467  0.37901685522835E+01
     0.21312       0.40257  0.37776284152261E+01
     0.21312       0.41046  0.37695105906022E+01
     0.21312       0.41835  0.37646542265295E+01
     0.21312       0.42625  0.37621689573187E+01
     0.21312       0.43414  0.37613770033067E+01
     0.21312       0.44203  0.37617671426681E+01
     0.21312       0.44993  0.37629581266049E+01
     0.21312       0.45782  0.37646695978645E+01
     0.21312       0.46571  0.37666989739985E+01
     0.21312       0.47361  0.37689030815756E+01
     0.21312       0.48150  0.37711835866186E+01
     0.21312       0.48939  0.37734754705085E+01
     0.21312       0.49729  0.37757379593788E+01
     0.21312       0.50518  0.37779474374669E+01
     0.21312       0.51308  0.37800919687494E+01
     0.21312       0.52097  0.37821671230266E+01
     0.21312       0.52886  0.37841728578554E+01
     0.21312       0.53676  0.37861112507002E+01
     0.21312       0.54465  0.37879849097365E+01
     0.21312       0.55254  0.37897959194221E+01
     0.21312       0.56044  0.37915452000367E+01
     0.21312       0.56833  0.37932321801438E+01
     0.21312       0.57622  0.37948546981255E+01
     0.21312       0.58412  0.37964090641046E+01
     0.21312       0.59201  0.37978902269667E+01
     0.21312       0.59990  0.37992920029936E+01
     0.21312       0.60780  0.38006073329138E+01
     0.21312       0.61569  0.38018285430306E+01
     0.21312       0.62358  0.38029475935772E+01
     0.21312       0.63148  0.38039563036615E+01
     0.21312       0.63937  0.38048465472020E+01
     0.21312       0.64726  0.38056104182691E+01
     0.21312       0.65516  0.38062403673493E+01
     0.21312       0.66305  0.38067293124293E+01
     0.21312       0.67094  0.38070707305912E+01
     0.21312       0.67884  0.38072587371801E+01
     0.21312       0.68673  0.38072881607199E+01
     0.21312       0.69463  0.38071546227308E+01
     0.21312       0.70252  0.38068546326152E+01
     0.21312       0.71041  0.38063857089295E+01
     0.21312       0.71831  0.38057465398017E+01
     0.21312       0.72620  0.38049371970793E+01
     0.21312       0.73409  0.38039594211477E+01
     0.21312       0.74199  0.38028169963252E+01
     0.21312       0.74988  0.38015162404331E+01
     0.21312       0.75777  0.38000666366383E+01
     0.21312       0.76567  0.37984816410277E+01
     0.21312       0.77356  0.37967797056082E+01
     0.21312       0.78145  0.37949855634885E+01
     0.21312       0.78935  0.37931318307240E+01
     0.21312       0.79724  0.37912609874062E+01
     0.21312       0.80513  0.37894278085206E+01
     0.21312       0.81303  0.37877023221275E+01
     0.21312       0.82092  0.37861733773205E+01
     0.21312       0.82881  0.37849529055827E+01
     0.21312       0.83671  0.37841809542932E+01
     0.21312       0.84460  0.37840315572711E+01
     0.21312       0.85249  0.37847194805655E+01
     0.21312       0.86039  0.37865078375315E+01
     0.21312       0.86828  0.37897165000774E+01
     0.21312       0.87617  0.37947311367490E+01
     0.21312       0.88407  0.38020125768763E+01
     0.21312       0.89196  0.38121060279623E+01
     0.21312       0.89986  0.38256494576938E+01
     0.21312       0.90775  0.38433801934671E+01
     0.21312       0.91564  0.38661384992577E+01
     0.21312       0.92354  0.38948665806030E+01
     0.21312       0.93143  0.39306011763994E+01
     0.21312       0.93932  0.39744576722537E+01
     0.21312       0.94722  0.40276035861224E+01
     0.21312       0.95511  0.40912194251025E+01
     0.21312       0.96300  0.41664453996305E+01
     0.21312       0.97090  0.42543134169290E+01
     0.21312       0.97879  0.43556652470121E+01
     0.21312       0.98668  0.44710597948021E+01
     0.21312       0.99458  0.46006749573068E+01
     0.21312       1.00247  0.47442123931143E+01
     0.21312       1.01036  0.49008163131973E+01
     0.21312       1.01826  0.50690195844320E+01
     0.21312       1.02615  0.52467313809666E+01
     0.21312       1.03404  0.54312796987968E+01
     0.21312       1.04194  0.56195188327382E+01
     0.21312       1.04983  0.58080063581335E+01
     0.21312       1.05772  0.59932467564001E+01
     0.21312       1.06562  0.61719906349979E+01
     0.21312       1.07351  0.63415710008907E+01
     0.21312       1.08141  0.65002528447561E+01
     0.21312       1.08930  0.66475706885987E+01
     0.21312       1.09719  0.67846314119190E+01
     0.21312       1.10509  0.69143664388769E+01
     0.21312       1.11298  0.70417272567416E+01
     0.21312       1.12087  0.71738296194152E+01
     0.21312       1.12877  0.73200626777334E+01
     0.21312       1.13666  0.74921876098011E+01
     0.21312       1.14455  0.77044542426510E+01
     0.21312       1.15245  0.79737622079173E+01
     0.21312       1.16034  0.83198843528816E+01
     0.21312       1.16823  0.87657536400661E+01
     0.21312       1.17613  0.93377894027213E+01
     0.21312       1.18402  0.10066201846881E+02
     0.21312       1.19191  0.10985159190525E+02
     0.21312       1.19981  0.12132618350440E+02
     0.21312       1.20770  0.13549487202052E+02
     0.21312       1.21559  0.15277569615094E+02
     0.21312       1.22349  0.17355387258464E+02
     0.21312       1.23138  0.19810384652539E+02
     0.21312       1.23927  0.22645067170906E+02
     0.21312       1.24717  0.40000000000000E+11
     0.21312       1.25506  0.40000000000000E+11
     0.21312       1.26295  0.40000000000000E+11
     0.21312       1.27085  0.40000000000000E+11
     0.21312       1.27874  0.40000000000000E+11
     0.21312       1.28664  0.40000000000000E+11
     0.21312       1.29453  0.40000000000000E+11
     0.21312       1.30242  0.40000000000000E+11
     0.21312       1.31032  0.40000000000000E+11
     0.21312       1.31821  0.40000000000000E+11
     0.21312       1.32610  0.40000000000000E+11
     0.21312       1.33400  0.40000000000000E+11
     0.21312       1.34189  0.40000000000000E+11
     0.21312       1.34978  0.40000000000000E+11
     0.21312       1.35768  0.40000000000000E+11
     0.21312       1.36557  0.40000000000000E+11
     0.21312       1.37346  0.40000000000000E+11
     0.21312       1.38136  0.40000000000000E+11
     0.21312       1.38925  0.40000000000000E+11
     0.21312       1.39714  0.40000000000000E+11
     0.21312       1.40504  0.40000000000000E+11
     0.21312       1.41293  0.40000000000000E+11
     0.21312       1.42082  0.40000000000000E+11
     0.21312       1.42872  0.40000000000000E+11
     0.21312       1.43661  0.40000000000000E+11
     0.21312       1.44450  0.40000000000000E+11
     0.21312       1.45240  0.40000000000000E+11
     0.21312       1.46029  0.40000000000000E+11
     0.21312       1.46818  0.40000000000000E+11
     0.21312       1.47608  0.37179406986266E+02
     0.21312       1.48397  0.34647206392180E+02
     0.21312       1.49187  0.32547279817367E+02
     0.21312       1.49976  0.30943623650936E+02
     0.21312       1.50765  0.29865009735372E+02
     0.21312       1.51555  0.29322931051467E+02
     0.21312       1.52344  0.29321314491649E+02
     0.21312       1.53133  0.29860986087776E+02
     0.21312       1.53923  0.30940386004563E+02
     0.21312       1.54712  0.32552888081823E+02
     0.21312       1.55501  0.34680019678805E+02
     0.21312       1.56291  0.37278650082422E+02
     0.21312       1.57080  0.40000000000000E+11
     0.22102       0.00000  0.40000000000000E+11
     0.22102       0.00789  0.40000000000000E+11
     0.22102       0.01579  0.40000000000000E+11
     0.22102       0.02368  0.40000000000000E+11
     0.22102       0.03157  0.40000000000000E+11
     0.22102       0.03947  0.40000000000000E+11
     0.22102       0.04736  0.40000000000000E+11
     0.22102       0.05525  0.40000000000000E+11
     0.22102       0.06315  0.40000000000000E+11
     0.22102       0.07104  0.40000000000000E+11
     0.22102       0.07893  0.40000000000000E+11
     0.22102       0.08683  0.40000000000000E+11
     0.22102       0.09472  0.40000000000000E+11
     0.22102       0.10262  0.40000000000000E+11
     0.22102       0.11051  0.40000000000000E+11
     0.22102       0.11840  0.40000000000000E+11
     0.22102       0.12630  0.40000000000000E+11
     0.22102       0.13419  0.40000000000000E+11
     0.22102       0.14208  0.40000000000000E+11
     0.22102       0.14998  0.40000000000000E+11
     0.22102       0.15787  0.40000000000000E+11
     0.22102       0.16576  0.40000000000000E+11
     0.22102       0.17366  0.40000000000000E+11
     0.22102       0.18155  0.40000000000000E+11
     0.22102       0.18944  0.40000000000000E+11
     0.22102       0.19734  0.40000000000000E+11
     0.22102       0.20523  0.40000000000000E+11
     0.22102       0.21312  0.40000000000000E+11
     0.22102       0.22102  0.18943212040531E+02
     0.22102       0.22891  0.16249463768028E+02
     0.22102       0.23680  0.13895257204804E+02
     0.22102       0.24470  0.11896570878874E+02
     0.22102       0.25259  0.10233816343327E+02
     0.22102       0.26048  0.88710838848523E+01
     0.22102       0.26838  0.77670435234524E+01
     0.22102       0.27627  0.68808230322458E+01
     0.22102       0.28416  0.61749207437321E+01
     0.22102       0.29206  0.56164109497637E+01
     0.22102       0.29995  0.51772013242019E+01
     0.22102       0.30785  0.48337945262406E+01
     0.22102       0.31574  0.45668182442604E+01
     0.22102       0.32363  0.43604739710816E+01
     0.22102       0.33153  0.42019863582713E+01
     0.22102       0.33942  0.40810944569471E+01
     0.22102       0.34731  0.39896026257625E+01
     0.22102       0.35521  0.39209956618739E+01
     0.22102       0.36310  0.38701156607506E+01
     0.22102       0.37099  0.38328947059307E+01
     0.22102       0.37889  0.38061361869541E+01
     0.22102       0.38678  0.37873374082263E+01
     0.22102       0.39467  0.37745466241283E+01
     0.22102       0.40257  0.37662483871677E+01
     0.22102       0.41046  0.37612719378183E+01
     0.22102       0.41835  0.37587181933096E+01
     0.22102       0.42625  0.37579016550861E+01
     0.22102       0.43414  0.37583042277336E+01
     0.22102       0.44203  0.37595385195339E+01
     0.22102       0.44993  0.37613186794148E+01
     0.22102       0.45782  0.37634372246101E+01
     0.22102       0.46571  0.37657466376603E+01
     0.22102       0.47361  0.37681447709660E+01
     0.22102       0.48150  0.37705633021780E+01
     0.22102       0.48939  0.37729586438740E+01
     0.22102       0.49729  0.37753048348789E+01
     0.22102       0.50518  0.37775880357878E+01
     0.22102       0.51308  0.37798023242336E+01
     0.22102       0.52097  0.37819465415658E+01
     0.22102       0.52886  0.37840219861892E+01
     0.22102       0.53676  0.37860307832513E+01
     0.22102       0.54465  0.37879747881850E+01
     0.22102       0.55254  0.37898549046904E+01
     0.22102       0.56044  0.37916707173305E+01
     0.22102       0.56833  0.37934203558992E+01
     0.22102       0.57622  0.37951005236078E+01
     0.22102       0.58412  0.37967066342605E+01
     0.22102       0.59201  0.37982330151290E+01
     0.22102       0.59990  0.37996731422907E+01
     0.22102       0.60780  0.38010198838564E+01
     0.22102       0.61569  0.38022657338428E+01
     0.22102       0.62358  0.38034030255319E+01
     0.22102       0.63148  0.38044241181152E+01
     0.22102       0.63937  0.38053215543507E+01
     0.22102       0.64726  0.38060881900285E+01
     0.22102       0.65516  0.38067172983533E+01
     0.22102       0.66305  0.38072026541008E+01
     0.22102       0.67094  0.38075386037049E+01
     0.22102       0.67884  0.38077201284356E+01
     0.22102       0.68673  0.38077429086870E+01
     0.22102       0.69463  0.38076033981984E+01
     0.22102       0.70252  0.38072989179481E+01
     0.22102       0.71041  0.38068277805538E+01
     0.22102       0.71831  0.38061894574324E+01
     0.22102       0.72620  0.38053848027772E+01
     0.22102       0.73409  0.38044163507290E+01
     0.22102       0.74199  0.38032887050075E+01
     0.22102       0.74988  0.38020090438107E+01
     0.22102       0.75777  0.38005877670336E+01
     0.22102       0.76567  0.37990393178100E+01
     0.22102       0.77356  0.37973832160027E+01
     0.22102       0.78145  0.37956453474437E+01
     0.22102       0.78935  0.37938595592126E+01
     0.22102       0.79724  0.37920696176502E+01
     0.22102       0.80513  0.37903315914961E+01
     0.22102       0.81303  0.37887167266418E+01
     0.22102       0.82092  0.37873148801517E+01
     0.22102       0.82881  0.37862385777374E+01
     0.22102       0.83671  0.37856277483973E+01
     0.22102       0.84460  0.37856551695394E+01
     0.22102       0.85249  0.37865326219523E+01
     0.22102       0.86039  0.37885177022414E+01
     0.22102       0.86828  0.37919211661073E+01
     0.22102       0.87617  0.37971145743425E+01
     0.22102       0.88407  0.38045378805031E+01
     0.22102       0.89196  0.38147064323273E+01
     0.22102       0.89986  0.38282166587881E+01
     0.22102       0.90775  0.38457494870493E+01
     0.22102       0.91564  0.38680702922295E+01
     0.22102       0.92354  0.38960239521700E+01
     0.22102       0.93143  0.39305233972455E+01
     0.22102       0.93932  0.39725299650912E+01
     0.22102       0.94722  0.40230239608131E+01
     0.22102       0.95511  0.40829641655480E+01
     0.22102       0.96300  0.41532357137323E+01
     0.22102       0.97090  0.42345868425341E+01
     0.22102       0.97879  0.43275565391597E+01
     0.22102       0.98668  0.44323970400105E+01
     0.22102       0.99458  0.45489973388215E+01
     0.22102       1.00247  0.46768160863393E+01
     0.22102       1.01036  0.48148341347572E+01
     0.22102       1.01826  0.49615380265779E+01
     0.22102       1.02615  0.51149454648275E+01
     0.22102       1.03404  0.52726818494174E+01
     0.22102       1.04194  0.54321131907781E+01
     0.22102       1.04983  0.55905353584215E+01
     0.22102       1.05772  0.57454133604702E+01
     0.22102       1.06562  0.58946582235589E+01
     0.22102       1.07351  0.60369242798615E+01
     0.22102       1.08141  0.61719074061837E+01
     0.22102       1.08930  0.63006257502686E+01
     0.22102       1.09719  0.64256688674041E+01
     0.22102       1.10509  0.65514084345561E+01
     0.22102       1.11298  0.66841726503870E+01
     0.22102       1.12087  0.68323954793924E+01
     0.22102       1.12877  0.70067592897018E+01
     0.22102       1.13666  0.72203534696926E+01
     0.22102       1.14455  0.74888708436968E+01
     0.22102       1.15245  0.78308569859281E+01
     0.22102       1.16034  0.82680137870340E+01
     0.22102       1.16823  0.88255363513646E+01
     0.22102       1.17613  0.95324286056685E+01
     0.22102       1.18402  0.10421692163781E+02
     0.22102       1.19191  0.11530204353632E+02
     0.22102       1.19981  0.12897976156337E+02
     0.22102       1.20770  0.14566277720788E+02
     0.22102       1.21559  0.16573787046154E+02
     0.22102       1.22349  0.18949375642818E+02
     0.22102       1.23138  0.21699270089644E+02
     0.22102       1.23927  0.40000000000000E+11
     0.22102       1.24717  0.40000000000000E+11
     0.22102       1.25506  0.40000000000000E+11
     0.22102       1.26295  0.40000000000000E+11
     0.22102       1.27085  0.40000000000000E+11
     0.22102       1.27874  0.40000000000000E+11
     0.22102       1.28664  0.40000000000000E+11
     0.22102       1.29453  0.40000000000000E+11
     0.22102       1.30242  0.40000000000000E+11
     0.22102       1.31032  0.40000000000000E+11
     0.22102       1.31821  0.40000000000000E+11
     0.22102       1.32610  0.40000000000000E+11
     0.22102       1.33400  0.40000000000000E+11
     0.22102       1.34189  0.40000000000000E+11
     0.22102       1.34978  0.40000000000000E+11
     0.22102       1.35768  0.40000000000000E+11
     0.22102       1.36557  0.40000000000000E+11
     0.22102       1.37346  0.40000000000000E+11
     0.22102       1.38136  0.40000000000000E+11
     0.22102       1.38925  0.40000000000000E+11
     0.22102       1.39714  0.40000000000000E+11
     0.22102       1.40504  0.40000000000000E+11
     0.22102       1.41293  0.40000000000000E+11
     0.22102       1.42082  0.40000000000000E+11
     0.22102       1.42872  0.40000000000000E+11
     0.22102       1.43661  0.40000000000000E+11
     0.22102       1.44450  0.40000000000000E+11
     0.22102       1.45240  0.40000000000000E+11
     0.22102       1.46029  0.40000000000000E+11
     0.22102       1.46818  0.36303947051710E+02
     0.22102       1.47608  0.33791508925314E+02
     0.22102       1.48397  0.31700773165925E+02
     0.22102       1.49187  0.30094898172243E+02
     0.22102       1.49976  0.29002123716564E+02
     0.22102       1.50765  0.28433558898432E+02
     0.22102       1.51555  0.28392899870568E+02
     0.22102       1.52344  0.28880995301608E+02
     0.22102       1.53133  0.29896752328894E+02
     0.22102       1.53923  0.31434780443581E+02
     0.22102       1.54712  0.33479166032535E+02
     0.22102       1.55501  0.35991626077462E+02
     0.22102       1.56291  0.40000000000000E+11
     0.22102       1.57080  0.40000000000000E+11
     0.22891       0.00000  0.40000000000000E+11
     0.22891       0.00789  0.40000000000000E+11
     0.22891       0.01579  0.40000000000000E+11
     0.22891       0.02368  0.40000000000000E+11
     0.22891       0.03157  0.40000000000000E+11
     0.22891       0.03947  0.40000000000000E+11
     0.22891       0.04736  0.40000000000000E+11
     0.22891       0.05525  0.40000000000000E+11
     0.22891       0.06315  0.40000000000000E+11
     0.22891       0.07104  0.40000000000000E+11
     0.22891       0.07893  0.40000000000000E+11
     0.22891       0.08683  0.40000000000000E+11
     0.22891       0.09472  0.40000000000000E+11
     0.22891       0.10262  0.40000000000000E+11
     0.22891       0.11051  0.40000000000000E+11
     0.22891       0.11840  0.40000000000000E+11
     0.22891       0.12630  0.40000000000000E+11
     0.22891       0.13419  0.40000000000000E+11
     0.22891       0.14208  0.40000000000000E+11
     0.22891       0.14998  0.40000000000000E+11
     0.22891       0.15787  0.40000000000000E+11
     0.22891       0.16576  0.40000000000000E+11
     0.22891       0.17366  0.40000000000000E+11
     0.22891       0.18155  0.40000000000000E+11
     0.22891       0.18944  0.40000000000000E+11
     0.22891       0.19734  0.40000000000000E+11
     0.22891       0.20523  0.40000000000000E+11
     0.22891       0.21312  0.18917373972642E+02
     0.22891       0.22102  0.16238825462730E+02
     0.22891       0.22891  0.13895194231847E+02
     0.22891       0.23680  0.11903144666354E+02
     0.22891       0.24470  0.10244026653534E+02
     0.22891       0.25259  0.88828069087732E+01
     0.22891       0.26048  0.77788672986961E+01
     0.22891       0.26838  0.68918712921047E+01
     0.22891       0.27627  0.61846997170497E+01
     0.22891       0.28416  0.56246882251927E+01
     0.22891       0.29206  0.51839153671541E+01
     0.22891       0.29995  0.48389897977825E+01
     0.22891       0.30785  0.45706002544303E+01
     0.22891       0.31574  0.43629791768027E+01
     0.22891       0.32363  0.42033627541272E+01
     0.22891       0.33153  0.40814896493611E+01
     0.22891       0.33942  0.39891569955514E+01
     0.22891       0.34731  0.39198388752729E+01
     0.22891       0.35521  0.38683652947730E+01
     0.22891       0.36310  0.38306561341346E+01
     0.22891       0.37099  0.38035031519341E+01
     0.22891       0.37889  0.37843929101377E+01
     0.22891       0.38678  0.37713638988316E+01
     0.22891       0.39467  0.37628918476901E+01
     0.22891       0.40257  0.37577980199686E+01
     0.22891       0.41046  0.37551760890458E+01
     0.22891       0.41835  0.37543339422606E+01
     0.22891       0.42625  0.37547474172737E+01
     0.22891       0.43414  0.37560235449668E+01
     0.22891       0.44203  0.37578713520413E+01
     0.22891       0.44993  0.37600786729396E+01
     0.22891       0.45782  0.37624937437161E+01
     0.22891       0.46571  0.37650106099703E+01
     0.22891       0.47361  0.37675575867649E+01
     0.22891       0.48150  0.37700881697886E+01
     0.22891       0.48939  0.37725739222638E+01
     0.22891       0.49729  0.37749989586343E+01
     0.22891       0.50518  0.37773557201993E+01
     0.22891       0.51308  0.37796417949049E+01
     0.22891       0.52097  0.37818575777433E+01
     0.22891       0.52886  0.37840046030347E+01
     0.22891       0.53676  0.37860844078597E+01
     0.22891       0.54465  0.37880978089491E+01
     0.22891       0.55254  0.37900444947785E+01
     0.22891       0.56044  0.37919228513364E+01
     0.22891       0.56833  0.37937299546245E+01
     0.22891       0.57622  0.37954616757577E+01
     0.22891       0.58412  0.37971128557621E+01
     0.22891       0.59201  0.37986775169592E+01
     0.22891       0.59990  0.38001490862429E+01
     0.22891       0.60780  0.38015206127020E+01
     0.22891       0.61569  0.38027849679780E+01
     0.22891       0.62358  0.38039350225933E+01
     0.22891       0.63148  0.38049637953398E+01
     0.22891       0.63937  0.38058645758163E+01
     0.22891       0.64726  0.38066310224858E+01
     0.22891       0.65516  0.38072572403114E+01
     0.22891       0.66305  0.38077378432819E+01
     0.22891       0.67094  0.38080680080742E+01
     0.22891       0.67884  0.38082435258376E+01
     0.22891       0.68673  0.38082608597684E+01
     0.22891       0.69463  0.38081172168405E+01
     0.22891       0.70252  0.38078106429075E+01
     0.22891       0.71041  0.38073401514579E+01
     0.22891       0.71831  0.38067058976940E+01
     0.22891       0.72620  0.38059094113758E+01
     0.22891       0.73409  0.38049539041163E+01
     0.22891       0.74199  0.38038446695759E+01
     0.22891       0.74988  0.38025895983264E+01
     0.22891       0.75777  0.38011998330561E+01
     0.22891       0.76567  0.37996905942361E+01
     0.22891       0.77356  0.37980822112626E+01
     0.22891       0.78145  0.37964013992661E+01
     0.22891       0.78935  0.37946828269101E+01
     0.22891       0.79724  0.37929710251216E+01
     0.22891       0.80513  0.37913226900831E+01
     0.22891       0.81303  0.37898094349998E+01
     0.22891       0.82092  0.37885210427332E+01
     0.22891       0.82881  0.37875692636245E+01
     0.22891       0.83671  0.37870921874060E+01
     0.22891       0.84460  0.37872591922474E+01
     0.22891       0.85249  0.37882764344346E+01
     0.22891       0.86039  0.37903927853239E+01
     0.22891       0.86828  0.37939060443863E+01
     0.22891       0.87617  0.37991691551024E+01
     0.22891       0.88407  0.38065960222000E+01
     0.22891       0.89196  0.38166663745464E+01
     0.22891       0.89986  0.38299289421744E+01
     0.22891       0.90775  0.38470020284119E+01
     0.22891       0.91564  0.38685703768765E+01
     0.22891       0.92354  0.38953770861804E+01
     0.22891       0.93143  0.39282092521728E+01
     0.22891       0.93932  0.39678760697402E+01
     0.22891       0.94722  0.40151783642892E+01
     0.22891       0.95511  0.40708690109501E+01
     0.22891       0.96300  0.41356044932792E+01
     0.22891       0.97090  0.42098889842936E+01
     0.22891       0.97879  0.42940137866445E+01
     0.22891       0.98668  0.43879966623576E+01
     0.22891       0.99458  0.44915273448683E+01
     0.22891       1.00247  0.46039270925529E+01
     0.22891       1.01036  0.47241311726694E+01
     0.22891       1.01826  0.48507032884466E+01
     0.22891       1.02615  0.49818898631085E+01
     0.22891       1.03404  0.51157196107482E+01
     0.22891       1.04194  0.52501500471897E+01
     0.22891       1.04983  0.53832579321935E+01
     0.22891       1.05772  0.55134657997407E+01
     0.22891       1.06562  0.56397926384052E+01
     0.22891       1.07351  0.57621143564025E+01
     0.22891       1.08141  0.58814196226191E+01
     0.22891       1.08930  0.60000493197634E+01
     0.22891       1.09719  0.61219129495174E+01
     0.22891       1.10509  0.62526821243057E+01
     0.22891       1.11298  0.63999685651718E+01
     0.22891       1.12087  0.65735003484427E+01
     0.22891       1.12877  0.67853140056704E+01
     0.22891       1.13666  0.70499800916134E+01
     0.22891       1.14455  0.73848747507886E+01
     0.22891       1.15245  0.78104983767020E+01
     0.22891       1.16034  0.83508229560456E+01
     0.22891       1.16823  0.90336191536501E+01
     0.22891       1.17613  0.98906671378432E+01
     0.22891       1.18402  0.10957681690297E+02
     0.22891       1.19191  0.12273665236161E+02
     0.22891       1.19981  0.13879213715942E+02
     0.22891       1.20770  0.15812993977064E+02
     0.22891       1.21559  0.18105115982255E+02
     0.22891       1.22349  0.20765330614936E+02
     0.22891       1.23138  0.23762741280324E+02
     0.22891       1.23927  0.40000000000000E+11
     0.22891       1.24717  0.40000000000000E+11
     0.22891       1.25506  0.40000000000000E+11
     0.22891       1.26295  0.40000000000000E+11
     0.22891       1.27085  0.40000000000000E+11
     0.22891       1.27874  0.40000000000000E+11
     0.22891       1.28664  0.40000000000000E+11
     0.22891       1.29453  0.40000000000000E+11
     0.22891       1.30242  0.40000000000000E+11
     0.22891       1.31032  0.40000000000000E+11
     0.22891       1.31821  0.40000000000000E+11
     0.22891       1.32610  0.40000000000000E+11
     0.22891       1.33400  0.40000000000000E+11
     0.22891       1.34189  0.40000000000000E+11
     0.22891       1.34978  0.40000000000000E+11
     0.22891       1.35768  0.40000000000000E+11
     0.22891       1.36557  0.40000000000000E+11
     0.22891       1.37346  0.40000000000000E+11
     0.22891       1.38136  0.40000000000000E+11
     0.22891       1.38925  0.40000000000000E+11
     0.22891       1.39714  0.40000000000000E+11
     0.22891       1.40504  0.40000000000000E+11
     0.22891       1.41293  0.40000000000000E+11
     0.22891       1.42082  0.40000000000000E+11
     0.22891       1.42872  0.40000000000000E+11
     0.22891       1.43661  0.40000000000000E+11
     0.22891       1.44450  0.40000000000000E+11
     0.22891       1.45240  0.40000000000000E+11
     0.22891       1.46029  0.35400149403760E+02
     0.22891       1.46818  0.32909911459221E+02
     0.22891       1.47608  0.30830586013521E+02
     0.22891       1.48397  0.29224155499721E+02
     0.22891       1.49187  0.28118166817104E+02
     0.22891       1.49976  0.27523259745012E+02
     0.22891       1.50765  0.27442838099749E+02
     0.22891       1.51555  0.27877710304487E+02
     0.22891       1.52344  0.28827175180569E+02
     0.22891       1.53133  0.30286987415237E+02
     0.22891       1.53923  0.32243690742017E+02
     0.22891       1.54712  0.34663748223880E+02
     0.22891       1.55501  0.37474510498906E+02
     0.22891       1.56291  0.40000000000000E+11
     0.22891       1.57080  0.40000000000000E+11
     0.23680       0.00000  0.40000000000000E+11
     0.23680       0.00789  0.40000000000000E+11
     0.23680       0.01579  0.40000000000000E+11
     0.23680       0.02368  0.40000000000000E+11
     0.23680       0.03157  0.40000000000000E+11
     0.23680       0.03947  0.40000000000000E+11
     0.23680       0.04736  0.40000000000000E+11
     0.23680       0.05525  0.40000000000000E+11
     0.23680       0.06315  0.40000000000000E+11
     0.23680       0.07104  0.40000000000000E+11
     0.23680       0.07893  0.40000000000000E+11
     0.23680       0.08683  0.40000000000000E+11
     0.23680       0.09472  0.40000000000000E+11
     0.23680       0.10262  0.40000000000000E+11
     0.23680       0.11051  0.40000000000000E+11
     0.23680       0.11840  0.40000000000000E+11
     0.23680       0.12630  0.40000000000000E+11
     0.23680       0.13419  0.40000000000000E+11
     0.23680       0.14208  0.40000000000000E+11
     0.23680       0.14998  0.40000000000000E+11
     0.23680       0.15787  0.40000000000000E+11
     0.23680       0.16576  0.40000000000000E+11
     0.23680       0.17366  0.40000000000000E+11
     0.23680       0.18155  0.40000000000000E+11
     0.23680       0.18944  0.40000000000000E+11
     0.23680       0.19734  0.40000000000000E+11
     0.23680       0.20523  0.18863621523905E+02
     0.23680       0.21312  0.16205162326164E+02
     0.23680       0.22102  0.13876602879158E+02
     0.23680       0.22891  0.11895058493663E+02
     0.23680       0.23680  0.10242778738741E+02
     0.23680       0.24470  0.88856573980198E+01
     0.23680       0.25259  0.77838724904023E+01
     0.23680       0.26048  0.68977135894257E+01
     0.23680       0.26838  0.61905279474204E+01
     0.23680       0.27627  0.56299852083434E+01
     0.23680       0.28416  0.51883951774981E+01
     0.23680       0.29206  0.48425214458937E+01
     0.23680       0.29995  0.45731528140181E+01
     0.23680       0.30785  0.43645834210067E+01
     0.23680       0.31574  0.42040850512228E+01
     0.23680       0.32363  0.40814147088204E+01
     0.23680       0.33153  0.39883768441239E+01
     0.23680       0.33942  0.39184461080484E+01
     0.23680       0.34731  0.38664491771612E+01
     0.23680       0.35521  0.38283005405957E+01
     0.23680       0.36310  0.38007856366357E+01
     0.23680       0.37099  0.37813844339942E+01
     0.23680       0.37889  0.37681289043336E+01
     0.23680       0.38678  0.37594884920170E+01
     0.23680       0.39467  0.37542784594993E+01
     0.23680       0.40257  0.37515867634910E+01
     0.23680       0.41046  0.37507158412591E+01
     0.23680       0.41835  0.37511363319809E+01
     0.23680       0.42625  0.37524503163328E+01
     0.23680       0.43414  0.37543621296119E+01
     0.23680       0.44203  0.37566551958554E+01
     0.23680       0.44993  0.37591736512011E+01
     0.23680       0.45782  0.37618077835012E+01
     0.23680       0.46571  0.37644825213106E+01
     0.23680       0.47361  0.37671483676345E+01
     0.23680       0.48150  0.37697743002927E+01
     0.23680       0.48939  0.37723422585518E+01
     0.23680       0.49729  0.37748429110000E+01
     0.23680       0.50518  0.37772724576225E+01
     0.23680       0.51308  0.37796302639842E+01
     0.23680       0.52097  0.37819171606766E+01
     0.23680       0.52886  0.37841342693647E+01
     0.23680       0.53676  0.37862822398013E+01
     0.23680       0.54465  0.37883608014394E+01
     0.23680       0.55254  0.37903685497293E+01
     0.23680       0.56044  0.37923029014427E+01
     0.23680       0.56833  0.37941601658261E+01
     0.23680       0.57622  0.37959356892774E+01
     0.23680       0.58412  0.37976240407132E+01
     0.23680       0.59201  0.37992192129544E+01
     0.23680       0.59990  0.38007148223713E+01
     0.23680       0.60780  0.38021042948046E+01
     0.23680       0.61569  0.38033810304863E+01
     0.23680       0.62358  0.38045385444526E+01
     0.23680       0.63148  0.38055705818695E+01
     0.23680       0.63937  0.38064712099272E+01
     0.23680       0.64726  0.38072348896135E+01
     0.23680       0.65516  0.38078565318798E+01
     0.23680       0.66305  0.38083315436003E+01
     0.23680       0.67094  0.38086558693916E+01
     0.23680       0.67884  0.38088260359238E+01
     0.23680       0.68673  0.38088392059183E+01
     0.23680       0.69463  0.38086932496597E+01
     0.23680       0.70252  0.38083868426596E+01
     0.23680       0.71041  0.38079195991470E+01
     0.23680       0.71831  0.38072922524130E+01
     0.23680       0.72620  0.38065068947457E+01
     0.23680       0.73409  0.38055672918255E+01
     0.23680       0.74199  0.38044792890294E+01
     0.23680       0.74988  0.38032513301357E+01
     0.23680       0.75777  0.38018951124061E+01
     0.23680       0.76567  0.38004264058850E+01
     0.23680       0.77356  0.37988660688482E+01
     0.23680       0.78145  0.37972412954295E+01
     0.23680       0.78935  0.37955871351750E+01
     0.23680       0.79724  0.37939483270940E+01
     0.23680       0.80513  0.37923814918988E+01
     0.23680       0.81303  0.37909577245533E+01
     0.23680       0.82092  0.37897656235580E+01
     0.23680       0.82881  0.37889147818946E+01
     0.23680       0.83671  0.37885397450701E+01
     0.23680       0.84460  0.37888044117480E+01
     0.23680       0.85249  0.37899068092759E+01
     0.23680       0.86039  0.37920841171755E+01
     0.23680       0.86828  0.37956177338741E+01
     0.23680       0.87617  0.38008380839821E+01
     0.23680       0.88407  0.38081287454274E+01
     0.23680       0.89196  0.38179293407006E+01
     0.23680       0.89986  0.38307364916516E+01
     0.23680       0.90775  0.38471019958249E+01
     0.23680       0.91564  0.38676272648449E+01
     0.23680       0.92354  0.38929530011074E+01
     0.23680       0.93143  0.39237431161220E+01
     0.23680       0.93932  0.39606620577707E+01
     0.23680       0.94722  0.40043450631881E+01
     0.23680       0.95511  0.40553614331305E+01
     0.23680       0.96300  0.41141717606848E+01
     0.23680       0.97090  0.41810811387437E+01
     0.23680       0.97879  0.42561916654332E+01
     0.23680       0.98668  0.43393589503849E+01
     0.23680       0.99458  0.44301586136508E+01
     0.23680       1.00247  0.45278697182715E+01
     0.23680       1.01036  0.46314824106797E+01
     0.23680       1.01826  0.47397365056847E+01
     0.23680       1.02615  0.48511961837659E+01
     0.23680       1.03404  0.49643633762894E+01
     0.23680       1.04194  0.50778290335005E+01
     0.23680       1.04983  0.51904577726462E+01
     0.23680       1.05772  0.53015980459376E+01
     0.23680       1.06562  0.54113076730312E+01
     0.23680       1.07351  0.55205839758742E+01
     0.23680       1.08141  0.56315891958639E+01
     0.23680       1.08930  0.57478653342374E+01
     0.23680       1.09719  0.58745375674187E+01
     0.23680       1.10509  0.60185110831747E+01
     0.23680       1.11298  0.61886714121004E+01
     0.23680       1.12087  0.63961018098381E+01
     0.23680       1.12877  0.66543316876750E+01
     0.23680       1.13666  0.69796262273623E+01
     0.23680       1.14455  0.73913177816949E+01
     0.23680       1.15245  0.79121626192887E+01
     0.23680       1.16034  0.85686790375668E+01
     0.23680       1.16823  0.93913796231486E+01
     0.23680       1.17613  0.10414742377809E+02
     0.23680       1.18402  0.11676657108341E+02
     0.23680       1.19191  0.13216909512618E+02
     0.23680       1.19981  0.15073985247127E+02
     0.23680       1.20770  0.17279027194683E+02
     0.23680       1.21559  0.19845068070193E+02
     0.23680       1.22349  0.22748558852925E+02
     0.23680       1.23138  0.40000000000000E+11
     0.23680       1.23927  0.40000000000000E+11
     0.23680       1.24717  0.40000000000000E+11
     0.23680       1.25506  0.40000000000000E+11
     0.23680       1.26295  0.40000000000000E+11
     0.23680       1.27085  0.40000000000000E+11
     0.23680       1.27874  0.40000000000000E+11
     0.23680       1.28664  0.40000000000000E+11
     0.23680       1.29453  0.40000000000000E+11
     0.23680       1.30242  0.40000000000000E+11
     0.23680       1.31032  0.40000000000000E+11
     0.23680       1.31821  0.40000000000000E+11
     0.23680       1.32610  0.40000000000000E+11
     0.23680       1.33400  0.40000000000000E+11
     0.23680       1.34189  0.40000000000000E+11
     0.23680       1.34978  0.40000000000000E+11
     0.23680       1.35768  0.40000000000000E+11
     0.23680       1.36557  0.40000000000000E+11
     0.23680       1.37346  0.40000000000000E+11
     0.23680       1.38136  0.40000000000000E+11
     0.23680       1.38925  0.40000000000000E+11
     0.23680       1.39714  0.40000000000000E+11
     0.23680       1.40504  0.40000000000000E+11
     0.23680       1.41293  0.40000000000000E+11
     0.23680       1.42082  0.40000000000000E+11
     0.23680       1.42872  0.40000000000000E+11
     0.23680       1.43661  0.40000000000000E+11
     0.23680       1.44450  0.40000000000000E+11
     0.23680       1.45240  0.34470927304841E+02
     0.23680       1.46029  0.32005610896033E+02
     0.23680       1.46818  0.29940202295195E+02
     0.23680       1.47608  0.28335192371184E+02
     0.23680       1.48397  0.27217290601742E+02
     0.23680       1.49187  0.26596594945870E+02
     0.23680       1.49976  0.26476165227639E+02
     0.23680       1.50765  0.26856712868775E+02
     0.23680       1.51555  0.27737853549397E+02
     0.23680       1.52344  0.29116387919689E+02
     0.23680       1.53133  0.30981190478442E+02
     0.23680       1.53923  0.33303314552387E+02
     0.23680       1.54712  0.36018672564499E+02
     0.23680       1.55501  0.40000000000000E+11
     0.23680       1.56291  0.40000000000000E+11
     0.23680       1.57080  0.40000000000000E+11
     0.24470       0.00000  0.40000000000000E+11
     0.24470       0.00789  0.40000000000000E+11
     0.24470       0.01579  0.40000000000000E+11
     0.24470       0.02368  0.40000000000000E+11
     0.24470       0.03157  0.40000000000000E+11
     0.24470       0.03947  0.40000000000000E+11
     0.24470       0.04736  0.40000000000000E+11
     0.24470       0.05525  0.40000000000000E+11
     0.24470       0.06315  0.40000000000000E+11
     0.24470       0.07104  0.40000000000000E+11
     0.24470       0.07893  0.40000000000000E+11
     0.24470       0.08683  0.40000000000000E+11
     0.24470       0.09472  0.40000000000000E+11
     0.24470       0.10262  0.40000000000000E+11
     0.24470       0.11051  0.40000000000000E+11
     0.24470       0.11840  0.40000000000000E+11
     0.24470       0.12630  0.40000000000000E+11
     0.24470       0.13419  0.40000000000000E+11
     0.24470       0.14208  0.40000000000000E+11
     0.24470       0.14998  0.40000000000000E+11
     0.24470       0.15787  0.40000000000000E+11
     0.24470       0.16576  0.40000000000000E+11
     0.24470       0.17366  0.40000000000000E+11
     0.24470       0.18155  0.40000000000000E+11
     0.24470       0.18944  0.40000000000000E+11
     0.24470       0.19734  0.18782083548259E+02
     0.24470       0.20523  0.16148572099909E+02
     0.24470       0.21312  0.13839550050094E+02
     0.24470       0.22102  0.11872356586498E+02
     0.24470       0.22891  0.10230102538197E+02
     0.24470       0.23680  0.88796575322066E+01
     0.24470       0.24470  0.77820780373812E+01
     0.24470       0.25259  0.68983685441461E+01
     0.24470       0.26048  0.61924255289536E+01
     0.24470       0.26838  0.56323245091589E+01
     0.24470       0.27627  0.51906664377566E+01
     0.24470       0.28416  0.48444184716717E+01
     0.24470       0.29206  0.45745082855799E+01
     0.24470       0.29995  0.43653223310817E+01
     0.24470       0.30785  0.42041919421534E+01
     0.24470       0.31574  0.40809111117759E+01
     0.24470       0.32363  0.39873060825757E+01
     0.24470       0.33153  0.39168633001812E+01
     0.24470       0.33942  0.38644148259192E+01
     0.24470       0.34731  0.38258765381376E+01
     0.24470       0.35521  0.37980328473865E+01
     0.24470       0.36310  0.37783612753931E+01
     0.24470       0.37099  0.37648905336730E+01
     0.24470       0.37889  0.37560863457130E+01
     0.24470       0.38678  0.37507599893071E+01
     0.24470       0.39467  0.37479952818154E+01
     0.24470       0.40257  0.37470904321689E+01
     0.24470       0.41046  0.37475118117421E+01
     0.24470       0.41835  0.37488572419969E+01
     0.24470       0.42625  0.37508268602859E+01
     0.24470       0.43414  0.37532000117956E+01
     0.24470       0.44203  0.37558169332028E+01
     0.24470       0.44993  0.37585642509766E+01
     0.24470       0.45782  0.37613635232042E+01
     0.24470       0.46571  0.37641622167229E+01
     0.24470       0.47361  0.37669266388896E+01
     0.24470       0.48150  0.37696364423536E+01
     0.24470       0.48939  0.37722803976788E+01
     0.24470       0.49729  0.37748531876684E+01
     0.24470       0.50518  0.37773530229275E+01
     0.24470       0.51308  0.37797799139355E+01
     0.24470       0.52097  0.37821344633063E+01
     0.24470       0.52886  0.37844170649478E+01
     0.24470       0.53676  0.37866274159380E+01
     0.24470       0.54465  0.37887642631046E+01
     0.24470       0.55254  0.37908253202056E+01
     0.24470       0.56044  0.37928073036843E+01
     0.24470       0.56833  0.37947060454945E+01
     0.24470       0.57622  0.37965166506191E+01
     0.24470       0.58412  0.37982336747619E+01
     0.24470       0.59201  0.37998513043604E+01
     0.24470       0.59990  0.38013635266383E+01
     0.24470       0.60780  0.38027642819776E+01
     0.24470       0.61569  0.38040475945466E+01
     0.24470       0.62358  0.38052076799798E+01
     0.24470       0.63148  0.38062390310810E+01
     0.24470       0.63937  0.38071364841457E+01
     0.24470       0.64726  0.38078952696701E+01
     0.24470       0.65516  0.38085110520553E+01
     0.24470       0.66305  0.38089799635391E+01
     0.24470       0.67094  0.38092986380698E+01
     0.24470       0.67884  0.38094642512863E+01
     0.24470       0.68673  0.38094745732583E+01
     0.24470       0.69463  0.38093280412325E+01
     0.24470       0.70252  0.38090238604112E+01
     0.24470       0.71041  0.38085621417912E+01
     0.24470       0.71831  0.38079440873937E+01
     0.24470       0.72620  0.38071722348279E+01
     0.24470       0.73409  0.38062507751203E+01
     0.24470       0.74199  0.38051859600866E+01
     0.24470       0.74988  0.38039866182337E+01
     0.24470       0.75777  0.38026648011957E+01
     0.24470       0.76567  0.38012365859290E+01
     0.24470       0.77356  0.37997230611330E+01
     0.24470       0.78145  0.37981515293569E+01
     0.24470       0.78935  0.37965569585731E+01
     0.24470       0.79724  0.37949837180742E+01
     0.24470       0.80513  0.37934876325728E+01
     0.24470       0.81303  0.37921383843366E+01
     0.24470       0.82092  0.37910222847062E+01
     0.24470       0.82881  0.37902454218418E+01
     0.24470       0.83671  0.37899371690911E+01
     0.24470       0.84460  0.37902540058686E+01
     0.24470       0.85249  0.37913835582279E+01
     0.24470       0.86039  0.37935487074531E+01
     0.24470       0.86828  0.37970115407231E+01
     0.24470       0.87617  0.38020768281870E+01
     0.24470       0.88407  0.38090946077526E+01
     0.24470       0.89196  0.38184613477494E+01
     0.24470       0.89986  0.38306190479777E+01
     0.24470       0.90775  0.38460515465670E+01
     0.24470       0.91564  0.38652772450746E+01
     0.24470       0.92354  0.38888374755882E+01
     0.24470       0.93143  0.39172798452433E+01
     0.24470       0.93932  0.39511361424936E+01
     0.24470       0.94722  0.39908948103261E+01
     0.24470       0.95511  0.40369686086466E+01
     0.24470       0.96300  0.40896589042964E+01
     0.24470       0.97090  0.41491190122185E+01
     0.24470       0.97879  0.42153200900133E+01
     0.24470       0.98668  0.42880241343173E+01
     0.24470       0.99458  0.43667694671752E+01
     0.24470       1.00247  0.44508745300717E+01
     0.24470       1.01036  0.45394656235952E+01
     0.24470       1.01826  0.46315332974223E+01
     0.24470       1.02615  0.47260203744910E+01
     0.24470       1.03404  0.48219422090812E+01
     0.24470       1.04194  0.49185370339031E+01
     0.24470       1.04983  0.50154416053466E+01
     0.24470       1.05772  0.51128853521451E+01
     0.24470       1.06562  0.52118953853390E+01
     0.24470       1.07351  0.53145053920837E+01
     0.24470       1.08141  0.54239636948608E+01
     0.24470       1.08930  0.55449393534442E+01
     0.24470       1.09719  0.56837295203007E+01
     0.24470       1.10509  0.58484754504237E+01
     0.24470       1.11298  0.60493975488271E+01
     0.24470       1.12087  0.62990604523949E+01
     0.24470       1.12877  0.66126761554083E+01
     0.24470       1.13666  0.70084451915293E+01
     0.24470       1.14455  0.75079209933049E+01
     0.24470       1.15245  0.81363578269647E+01
     0.24470       1.16034  0.89229632222695E+01
     0.24470       1.16823  0.99009132415980E+01
     0.24470       1.17613  0.11106889367813E+02
     0.24470       1.18402  0.12579736694755E+02
     0.24470       1.19191  0.14357588915379E+02
     0.24470       1.19981  0.16472402051222E+02
     0.24470       1.20770  0.18940206973155E+02
     0.24470       1.21559  0.21744424747273E+02
     0.24470       1.22349  0.40000000000000E+11
     0.24470       1.23138  0.40000000000000E+11
     0.24470       1.23927  0.40000000000000E+11
     0.24470       1.24717  0.40000000000000E+11
     0.24470       1.25506  0.40000000000000E+11
     0.24470       1.26295  0.40000000000000E+11
     0.24470       1.27085  0.40000000000000E+11
     0.24470       1.27874  0.40000000000000E+11
     0.24470       1.28664  0.40000000000000E+11
     0.24470       1.29453  0.40000000000000E+11
     0.24470       1.30242  0.40000000000000E+11
     0.24470       1.31032  0.40000000000000E+11
     0.24470       1.31821  0.40000000000000E+11
     0.24470       1.32610  0.40000000000000E+11
     0.24470       1.33400  0.40000000000000E+11
     0.24470       1.34189  0.40000000000000E+11
     0.24470       1.34978  0.40000000000000E+11
     0.24470       1.35768  0.40000000000000E+11
     0.24470       1.36557  0.40000000000000E+11
     0.24470       1.37346  0.40000000000000E+11
     0.24470       1.38136  0.40000000000000E+11
     0.24470       1.38925  0.40000000000000E+11
     0.24470       1.39714  0.40000000000000E+11
     0.24470       1.40504  0.40000000000000E+11
     0.24470       1.41293  0.40000000000000E+11
     0.24470       1.42082  0.40000000000000E+11
     0.24470       1.42872  0.40000000000000E+11
     0.24470       1.43661  0.40000000000000E+11
     0.24470       1.44450  0.33519318240295E+02
     0.24470       1.45240  0.31081897860249E+02
     0.24470       1.46029  0.29033168847732E+02
     0.24470       1.46818  0.27431840422198E+02
     0.24470       1.47608  0.26303657380989E+02
     0.24470       1.48397  0.25658116643407E+02
     0.24470       1.49187  0.25497892573225E+02
     0.24470       1.49976  0.25823549362073E+02
     0.24470       1.50765  0.26634945878140E+02
     0.24470       1.51555  0.27929821863751E+02
     0.24470       1.52344  0.29699232997634E+02
     0.24470       1.53133  0.31918616172761E+02
     0.24470       1.53923  0.34532153290075E+02
     0.24470       1.54712  0.40000000000000E+11
     0.24470       1.55501  0.40000000000000E+11
     0.24470       1.56291  0.40000000000000E+11
     0.24470       1.57080  0.40000000000000E+11
     0.25259       0.00000  0.40000000000000E+11
     0.25259       0.00789  0.40000000000000E+11
     0.25259       0.01579  0.40000000000000E+11
     0.25259       0.02368  0.40000000000000E+11
     0.25259       0.03157  0.40000000000000E+11
     0.25259       0.03947  0.40000000000000E+11
     0.25259       0.04736  0.40000000000000E+11
     0.25259       0.05525  0.40000000000000E+11
     0.25259       0.06315  0.40000000000000E+11
     0.25259       0.07104  0.40000000000000E+11
     0.25259       0.07893  0.40000000000000E+11
     0.25259       0.08683  0.40000000000000E+11
     0.25259       0.09472  0.40000000000000E+11
     0.25259       0.10262  0.40000000000000E+11
     0.25259       0.11051  0.40000000000000E+11
     0.25259       0.11840  0.40000000000000E+11
     0.25259       0.12630  0.40000000000000E+11
     0.25259       0.13419  0.40000000000000E+11
     0.25259       0.14208  0.40000000000000E+11
     0.25259       0.14998  0.40000000000000E+11
     0.25259       0.15787  0.40000000000000E+11
     0.25259       0.16576  0.40000000000000E+11
     0.25259       0.17366  0.40000000000000E+11
     0.25259       0.18155  0.40000000000000E+11
     0.25259       0.18944  0.18672935775429E+02
     0.25259       0.19734  0.16069192946690E+02
     0.25259       0.20523  0.13784133591586E+02
     0.25259       0.21312  0.11835105176617E+02
     0.25259       0.22102  0.10206042694429E+02
     0.25259       0.22891  0.88648386207628E+01
     0.25259       0.23680  0.77735079147459E+01
     0.25259       0.24470  0.68938568795266E+01
     0.25259       0.25259  0.61904125985429E+01
     0.25259       0.26048  0.56317273632070E+01
     0.25259       0.26838  0.51907525111211E+01
     0.25259       0.27627  0.48447069603783E+01
     0.25259       0.28416  0.45746957796361E+01
     0.25259       0.29206  0.43652281436178E+01
     0.25259       0.29995  0.42037187417135E+01
     0.25259       0.30785  0.40800170872170E+01
     0.25259       0.31574  0.39859855949457E+01
     0.25259       0.32363  0.39151336522479E+01
     0.25259       0.33153  0.38623073545934E+01
     0.25259       0.33942  0.38234306994623E+01
     0.25259       0.34731  0.37952923279667E+01
     0.25259       0.35521  0.37753714438367E+01
     0.25259       0.36310  0.37616967567301E+01
     0.25259       0.37099  0.37527328503839E+01
     0.25259       0.37889  0.37472890658988E+01
     0.25259       0.38678  0.37444467032165E+01
     0.25259       0.39467  0.37435010191523E+01
     0.25259       0.40257  0.37439151090916E+01
     0.25259       0.41046  0.37452832908040E+01
     0.25259       0.41835  0.37473020620295E+01
     0.25259       0.42625  0.37497470831975E+01
     0.25259       0.43414  0.37524549500072E+01
     0.25259       0.44203  0.37553087758013E+01
     0.25259       0.44993  0.37582268089266E+01
     0.25259       0.45782  0.37611534735030E+01
     0.25259       0.46571  0.37640523504630E+01
     0.25259       0.47361  0.37669007159269E+01
     0.25259       0.48150  0.37696853316505E+01
     0.25259       0.48939  0.37723992423148E+01
     0.25259       0.49729  0.37750393809345E+01
     0.25259       0.50518  0.37776048199378E+01
     0.25259       0.51308  0.37800955341451E+01
     0.25259       0.52097  0.37825115649586E+01
     0.25259       0.52886  0.37848524940285E+01
     0.25259       0.53676  0.37871171505577E+01
     0.25259       0.54465  0.37893034899503E+01
     0.25259       0.55254  0.37914085931899E+01
     0.25259       0.56044  0.37934287464519E+01
     0.25259       0.56833  0.37953595692098E+01
     0.25259       0.57622  0.37971961666135E+01
     0.25259       0.58412  0.37989332883138E+01
     0.25259       0.59201  0.38005654812468E+01
     0.25259       0.59990  0.38020872282852E+01
     0.25259       0.60780  0.38034930681910E+01
     0.25259       0.61569  0.38047776950807E+01
     0.25259       0.62358  0.38059360377313E+01
     0.25259       0.63148  0.38069633206415E+01
     0.25259       0.63937  0.38078551099042E+01
     0.25259       0.64726  0.38086073477698E+01
     0.25259       0.65516  0.38092163803555E+01
     0.25259       0.66305  0.38096789833934E+01
     0.25259       0.67094  0.38099923912831E+01
     0.25259       0.67884  0.38101543350803E+01
     0.25259       0.68673  0.38101630955051E+01
     0.25259       0.69463  0.38100175776151E+01
     0.25259       0.70252  0.38097174145364E+01
     0.25259       0.71041  0.38092631086060E+01
     0.25259       0.71831  0.38086562195047E+01
     0.25259       0.72620  0.38078996104514E+01
     0.25259       0.73409  0.38069977653353E+01
     0.25259       0.74199  0.38059571917397E+01
     0.25259       0.74988  0.38047869271500E+01
     0.25259       0.75777  0.38034991681469E+01
     0.25259       0.76567  0.38021100449438E+01
     0.25259       0.77356  0.38006405660094E+01
     0.25259       0.78145  0.37991177594306E+01
     0.25259       0.78935  0.37975760386614E+01
     0.25259       0.79724  0.37960588197864E+01
     0.25259       0.80513  0.37946204145948E+01
     0.25259       0.81303  0.37933282176436E+01
     0.25259       0.82092  0.37922651948109E+01
     0.25259       0.82881  0.37915326642131E+01
     0.25259       0.83671  0.37912533361433E+01
     0.25259       0.84460  0.37915745452557E+01
     0.25259       0.85249  0.37926715640825E+01
     0.25259       0.86039  0.37947508311060E+01
     0.25259       0.86828  0.37980528589270E+01
     0.25259       0.87617  0.38028545100255E+01
     0.25259       0.88407  0.38094702429454E+01
     0.25259       0.89196  0.38182518473846E+01
     0.25259       0.89986  0.38295861136384E+01
     0.25259       0.90775  0.38438898359017E+01
     0.25259       0.91564  0.38616015509330E+01
     0.25259       0.92354  0.38831694888358E+01
     0.25259       0.93143  0.39090353891942E+01
     0.25259       0.93932  0.39396141405083E+01
     0.25259       0.94722  0.39752696542367E+01
     0.25259       0.95511  0.40162879930063E+01
     0.25259       0.96300  0.40628495188755E+01
     0.25259       0.97090  0.41150026635692E+01
     0.25259       0.97879  0.41726427627926E+01
     0.25259       0.98668  0.42355001190334E+01
     0.25259       0.99458  0.43031419135485E+01
     0.25259       1.00247  0.43749926265511E+01
     0.25259       1.01036  0.44503771230086E+01
     0.25259       1.01826  0.45285894684436E+01
     0.25259       1.02615  0.46089889114174E+01
     0.25259       1.03404  0.46911224944351E+01
     0.25259       1.04194  0.47748717453504E+01
     0.25259       1.04983  0.48606192533160E+01
     0.25259       1.05772  0.49494300517445E+01
     0.25259       1.06562  0.50432429327613E+01
     0.25259       1.07351  0.51450682374538E+01
     0.25259       1.08141  0.52591911852537E+01
     0.25259       1.08930  0.53913830257903E+01
     0.25259       1.09719  0.55491255598754E+01
     0.25259       1.10509  0.57418570190409E+01
     0.25259       1.11298  0.59812478995088E+01
     0.25259       1.12087  0.62815129588051E+01
     0.25259       1.12877  0.66597588116840E+01
     0.25259       1.13666  0.71363535336235E+01
     0.25259       1.14455  0.77352825568722E+01
     0.25259       1.15245  0.84844193249719E+01
     0.25259       1.16034  0.94155820636467E+01
     0.25259       1.16823  0.10564157220859E+02
     0.25259       1.17613  0.11967925784225E+02
     0.25259       1.18402  0.13664499933318E+02
     0.25259       1.19191  0.15686418000771E+02
     0.25259       1.19981  0.18052389610675E+02
     0.25259       1.20770  0.20752345120686E+02
     0.25259       1.21559  0.40000000000000E+11
     0.25259       1.22349  0.40000000000000E+11
     0.25259       1.23138  0.40000000000000E+11
     0.25259       1.23927  0.40000000000000E+11
     0.25259       1.24717  0.40000000000000E+11
     0.25259       1.25506  0.40000000000000E+11
     0.25259       1.26295  0.40000000000000E+11
     0.25259       1.27085  0.40000000000000E+11
     0.25259       1.27874  0.40000000000000E+11
     0.25259       1.28664  0.40000000000000E+11
     0.25259       1.29453  0.40000000000000E+11
     0.25259       1.30242  0.40000000000000E+11
     0.25259       1.31032  0.40000000000000E+11
     0.25259       1.31821  0.40000000000000E+11
     0.25259       1.32610  0.40000000000000E+11
     0.25259       1.33400  0.40000000000000E+11
     0.25259       1.34189  0.40000000000000E+11
     0.25259       1.34978  0.40000000000000E+11
     0.25259       1.35768  0.40000000000000E+11
     0.25259       1.36557  0.40000000000000E+11
     0.25259       1.37346  0.40000000000000E+11
     0.25259       1.38136  0.40000000000000E+11
     0.25259       1.38925  0.40000000000000E+11
     0.25259       1.39714  0.40000000000000E+11
     0.25259       1.40504  0.40000000000000E+11
     0.25259       1.41293  0.40000000000000E+11
     0.25259       1.42082  0.40000000000000E+11
     0.25259       1.42872  0.40000000000000E+11
     0.25259       1.43661  0.32548457356112E+02
     0.25259       1.44450  0.30142126641519E+02
     0.25259       1.45240  0.28113062263401E+02
     0.25259       1.46029  0.26517930024428E+02
     0.25259       1.46818  0.25381400801871E+02
     0.25259       1.47608  0.24712324615444E+02
     0.25259       1.48397  0.24512959151022E+02
     0.25259       1.49187  0.24783678001233E+02
     0.25259       1.49976  0.25524511486597E+02
     0.25259       1.50765  0.26734025392621E+02
     0.25259       1.51555  0.28405286579565E+02
     0.25259       1.52344  0.30517862620332E+02
     0.25259       1.53133  0.33023819154717E+02
     0.25259       1.53923  0.40000000000000E+11
     0.25259       1.54712  0.40000000000000E+11
     0.25259       1.55501  0.40000000000000E+11
     0.25259       1.56291  0.40000000000000E+11
     0.25259       1.57080  0.40000000000000E+11
     0.26048       0.00000  0.40000000000000E+11
     0.26048       0.00789  0.40000000000000E+11
     0.26048       0.01579  0.40000000000000E+11
     0.26048       0.02368  0.40000000000000E+11
     0.26048       0.03157  0.40000000000000E+11
     0.26048       0.03947  0.40000000000000E+11
     0.26048       0.04736  0.40000000000000E+11
     0.26048       0.05525  0.40000000000000E+11
     0.26048       0.06315  0.40000000000000E+11
     0.26048       0.07104  0.40000000000000E+11
     0.26048       0.07893  0.40000000000000E+11
     0.26048       0.08683  0.40000000000000E+11
     0.26048       0.09472  0.40000000000000E+11
     0.26048       0.10262  0.40000000000000E+11
     0.26048       0.11051  0.40000000000000E+11
     0.26048       0.11840  0.40000000000000E+11
     0.26048       0.12630  0.40000000000000E+11
     0.26048       0.13419  0.40000000000000E+11
     0.26048       0.14208  0.40000000000000E+11
     0.26048       0.14998  0.40000000000000E+11
     0.26048       0.15787  0.40000000000000E+11
     0.26048       0.16576  0.40000000000000E+11
     0.26048       0.17366  0.40000000000000E+11
     0.26048       0.18155  0.18536403878082E+02
     0.26048       0.18944  0.15967205476158E+02
     0.26048       0.19734  0.13710483533123E+02
     0.26048       0.20523  0.11783393125987E+02
     0.26048       0.21312  0.10170658708295E+02
     0.26048       0.22102  0.88412409108932E+01
     0.26048       0.22891  0.77581906903514E+01
     0.26048       0.23680  0.68842007971119E+01
     0.26048       0.24470  0.61845085778552E+01
     0.26048       0.25259  0.56282127727682E+01
     0.26048       0.26048  0.51886735022286E+01
     0.26048       0.26838  0.48434090752040E+01
     0.26048       0.27627  0.45737400906825E+01
     0.26048       0.28416  0.43643285902368E+01
     0.26048       0.29206  0.42026962300012E+01
     0.26048       0.29995  0.40787664253015E+01
     0.26048       0.30785  0.39844520218191E+01
     0.26048       0.31574  0.39132963946495E+01
     0.26048       0.32363  0.38601682387117E+01
     0.26048       0.33153  0.38210063328668E+01
     0.26048       0.33942  0.37926087566302E+01
     0.26048       0.34731  0.37724604925025E+01
     0.26048       0.35521  0.37585934931305E+01
     0.26048       0.36310  0.37494737886601E+01
     0.26048       0.37099  0.37439108536953E+01
     0.26048       0.37889  0.37409851299501E+01
     0.26048       0.38678  0.37399902477564E+01
     0.26048       0.39467  0.37403870765873E+01
     0.26048       0.40257  0.37417672497008E+01
     0.26048       0.41046  0.37438242492749E+01
     0.26048       0.41835  0.37463305098380E+01
     0.26048       0.42625  0.37491193058692E+01
     0.26048       0.43414  0.37520704416563E+01
     0.26048       0.44203  0.37550989655117E+01
     0.26048       0.44993  0.37581462936128E+01
     0.26048       0.45782  0.37611732578687E+01
     0.26048       0.46571  0.37641546934888E+01
     0.26048       0.47361  0.37670752607747E+01
     0.26048       0.48150  0.37699262567884E+01
     0.26048       0.48939  0.37727032199187E+01
     0.26048       0.49729  0.37754041672671E+01
     0.26048       0.50518  0.37780283337900E+01
     0.26048       0.51308  0.37805753053015E+01
     0.26048       0.52097  0.37830444562904E+01
     0.26048       0.52886  0.37854346191301E+01
     0.26048       0.53676  0.37877439244422E+01
     0.26048       0.54465  0.37899697636437E+01
     0.26048       0.55254  0.37921088344027E+01
     0.26048       0.56044  0.37941572380787E+01
     0.26048       0.56833  0.37961106053899E+01
     0.26048       0.57622  0.37979642326267E+01
     0.26048       0.58412  0.37997132158282E+01
     0.26048       0.59201  0.38013525745342E+01
     0.26048       0.59990  0.38028773601109E+01
     0.26048       0.60780  0.38042827463206E+01
     0.26048       0.61569  0.38055641018637E+01
     0.26048       0.62358  0.38067170461612E+01
     0.26048       0.63148  0.38077374907637E+01
     0.26048       0.63937  0.38086216695739E+01
     0.26048       0.64726  0.38093661616270E+01
     0.26048       0.65516  0.38099679105720E+01
     0.26048       0.66305  0.38104242453176E+01
     0.26048       0.67094  0.38107329065977E+01
     0.26048       0.67884  0.38108920845412E+01
     0.26048       0.68673  0.38109004727478E+01
     0.26048       0.69463  0.38107573449090E+01
     0.26048       0.70252  0.38104626607269E+01
     0.26048       0.71041  0.38100172087808E+01
     0.26048       0.71831  0.38094227951238E+01
     0.26048       0.72620  0.38086824877383E+01
     0.26048       0.73409  0.38078009285709E+01
     0.26048       0.74199  0.38067847266559E+01
     0.26048       0.74988  0.38056429477748E+01
     0.26048       0.75777  0.38043877180953E+01
     0.26048       0.76567  0.38030349611270E+01
     0.26048       0.77356  0.38016052888894E+01
     0.26048       0.78145  0.38001250690916E+01
     0.26048       0.78935  0.37986276899200E+01
     0.26048       0.79724  0.37971550421305E+01
     0.26048       0.80513  0.37957592337927E+01
     0.26048       0.81303  0.37945045453259E+01
     0.26048       0.82092  0.37934696202916E+01
     0.26048       0.82881  0.37927498695855E+01
     0.26048       0.83671  0.37924600419365E+01
     0.26048       0.84460  0.37927368808437E+01
     0.26048       0.85249  0.37937417464454E+01
     0.26048       0.86039  0.37956630302040E+01
     0.26048       0.86828  0.37987181316689E+01
     0.26048       0.87617  0.38031547026214E+01
     0.26048       0.88407  0.38092507995962E+01
     0.26048       0.89196  0.38173135290942E+01
     0.26048       0.89986  0.38276757322806E+01
     0.26048       0.90775  0.38406902529310E+01
     0.26048       0.91564  0.38567213826606E+01
     0.26048       0.92354  0.38761332021387E+01
     0.26048       0.93143  0.38992747569889E+01
     0.26048       0.93932  0.39264623393064E+01
     0.26048       0.94722  0.39579595977281E+01
     0.26048       0.95511  0.39939567625799E+01
     0.26048       0.96300  0.40345509175267E+01
     0.26048       0.97090  0.40797299183187E+01
     0.26048       0.97879  0.41293631681795E+01
     0.26048       0.98668  0.41832029019410E+01
     0.26048       0.99458  0.42408997934837E+01
     0.26048       1.00247  0.43020364846721E+01
     0.26048       1.01036  0.43661819838125E+01
     0.26048       1.01826  0.44329688153455E+01
     0.26048       1.02615  0.45021934308774E+01
     0.26048       1.03404  0.45739389218468E+01
     0.26048       1.04194  0.46487177874830E+01
     0.26048       1.04983  0.47276317156513E+01
     0.26048       1.05772  0.48125452936825E+01
     0.26048       1.06562  0.49062714287983E+01
     0.26048       1.07351  0.50127679887581E+01
     0.26048       1.08141  0.51373475178154E+01
     0.26048       1.08930  0.52869043593308E+01
     0.26048       1.09719  0.54701654361619E+01
     0.26048       1.10509  0.56979714330191E+01
     0.26048       1.11298  0.59835931334124E+01
     0.26048       1.12087  0.63430818601099E+01
     0.26048       1.12877  0.67956415430084E+01
     0.26048       1.13666  0.73639901959282E+01
     0.26048       1.14455  0.80746462667975E+01
     0.26048       1.15245  0.89580235733982E+01
     0.26048       1.16034  0.10048136349101E+02
     0.26048       1.16823  0.11381585989370E+02
     0.26048       1.17613  0.12995296912606E+02
     0.26048       1.18402  0.14922151519609E+02
     0.26048       1.19191  0.17183189559406E+02
     0.26048       1.19981  0.19774318748542E+02
     0.26048       1.20770  0.40000000000000E+11
     0.26048       1.21559  0.40000000000000E+11
     0.26048       1.22349  0.40000000000000E+11
     0.26048       1.23138  0.40000000000000E+11
     0.26048       1.23927  0.40000000000000E+11
     0.26048       1.24717  0.40000000000000E+11
     0.26048       1.25506  0.40000000000000E+11
     0.26048       1.26295  0.40000000000000E+11
     0.26048       1.27085  0.40000000000000E+11
     0.26048       1.27874  0.40000000000000E+11
     0.26048       1.28664  0.40000000000000E+11
     0.26048       1.29453  0.40000000000000E+11
     0.26048       1.30242  0.40000000000000E+11
     0.26048       1.31032  0.40000000000000E+11
     0.26048       1.31821  0.40000000000000E+11
     0.26048       1.32610  0.40000000000000E+11
     0.26048       1.33400  0.40000000000000E+11
     0.26048       1.34189  0.40000000000000E+11
     0.26048       1.34978  0.40000000000000E+11
     0.26048       1.35768  0.40000000000000E+11
     0.26048       1.36557  0.40000000000000E+11
     0.26048       1.37346  0.40000000000000E+11
     0.26048       1.38136  0.40000000000000E+11
     0.26048       1.38925  0.40000000000000E+11
     0.26048       1.39714  0.40000000000000E+11
     0.26048       1.40504  0.40000000000000E+11
     0.26048       1.41293  0.40000000000000E+11
     0.26048       1.42082  0.40000000000000E+11
     0.26048       1.42872  0.31561547886903E+02
     0.26048       1.43661  0.29189683295341E+02
     0.26048       1.44450  0.27183454768805E+02
     0.26048       1.45240  0.25597253797675E+02
     0.26048       1.46029  0.24454586630553E+02
     0.26048       1.46818  0.23763623770513E+02
     0.26048       1.47608  0.23526185179817E+02
     0.26048       1.48397  0.23742417627707E+02
     0.26048       1.49187  0.24412453960575E+02
     0.26048       1.49976  0.25535568549412E+02
     0.26048       1.50765  0.27106652280807E+02
     0.26048       1.51555  0.29109110315676E+02
     0.26048       1.52344  0.31502424215604E+02
     0.26048       1.53133  0.40000000000000E+11
     0.26048       1.53923  0.40000000000000E+11
     0.26048       1.54712  0.40000000000000E+11
     0.26048       1.55501  0.40000000000000E+11
     0.26048       1.56291  0.40000000000000E+11
     0.26048       1.57080  0.40000000000000E+11
     0.26838       0.00000  0.40000000000000E+11
     0.26838       0.00789  0.40000000000000E+11
     0.26838       0.01579  0.40000000000000E+11
     0.26838       0.02368  0.40000000000000E+11
     0.26838       0.03157  0.40000000000000E+11
     0.26838       0.03947  0.40000000000000E+11
     0.26838       0.04736  0.40000000000000E+11
     0.26838       0.05525  0.40000000000000E+11
     0.26838       0.06315  0.40000000000000E+11
     0.26838       0.07104  0.40000000000000E+11
     0.26838       0.07893  0.40000000000000E+11
     0.26838       0.08683  0.40000000000000E+11
     0.26838       0.09472  0.40000000000000E+11
     0.26838       0.10262  0.40000000000000E+11
     0.26838       0.11051  0.40000000000000E+11
     0.26838       0.11840  0.40000000000000E+11
     0.26838       0.12630  0.40000000000000E+11
     0.26838       0.13419  0.40000000000000E+11
     0.26838       0.14208  0.40000000000000E+11
     0.26838       0.14998  0.40000000000000E+11
     0.26838       0.15787  0.40000000000000E+11
     0.26838       0.16576  0.40000000000000E+11
     0.26838       0.17366  0.18372767857851E+02
     0.26838       0.18155  0.15842835891612E+02
     0.26838       0.18944  0.13618764307857E+02
     0.26838       0.19734  0.11717333409126E+02
     0.26838       0.20523  0.10124025837347E+02
     0.26838       0.21312  0.88089140357422E+01
     0.26838       0.22102  0.77361596322850E+01
     0.26838       0.22891  0.68694238278187E+01
     0.26838       0.23680  0.61747318294837E+01
     0.26838       0.24470  0.56217970110697E+01
     0.26838       0.25259  0.51844456387816E+01
     0.26838       0.26048  0.48405423362019E+01
     0.26838       0.26838  0.45716608875527E+01
     0.26838       0.27627  0.43626460104080E+01
     0.26838       0.28416  0.42011496975612E+01
     0.26838       0.29206  0.40771874648149E+01
     0.26838       0.29995  0.39827367008954E+01
     0.26838       0.30785  0.39113856931231E+01
     0.26838       0.31574  0.38580341990066E+01
     0.26838       0.32363  0.38186423565400E+01
     0.26838       0.33153  0.37900228249444E+01
     0.26838       0.33942  0.37696704146701E+01
     0.26838       0.34731  0.37556235383645E+01
     0.26838       0.35521  0.37463522507353E+01
     0.26838       0.36310  0.37406682410195E+01
     0.26838       0.37099  0.37376527798938E+01
     0.26838       0.37889  0.37365992392102E+01
     0.26838       0.38678  0.37369673660708E+01
     0.26838       0.39467  0.37383469894019E+01
     0.26838       0.40257  0.37404292648447E+01
     0.26838       0.41046  0.37429839255272E+01
     0.26838       0.41835  0.37458413079045E+01
     0.26838       0.42625  0.37488781702001E+01
     0.26838       0.43414  0.37520065230852E+01
     0.26838       0.44203  0.37551648549206E+01
     0.26838       0.44993  0.37583112634539E+01
     0.26838       0.45782  0.37614181080961E+01
     0.26838       0.46571  0.37644678768959E+01
     0.26838       0.47361  0.37674500245904E+01
     0.26838       0.48150  0.37703585864361E+01
     0.26838       0.48939  0.37731904101048E+01
     0.26838       0.49729  0.37759438773721E+01
     0.26838       0.50518  0.37786180106458E+01
     0.26838       0.51308  0.37812118781625E+01
     0.26838       0.52097  0.37837242270667E+01
     0.26838       0.52886  0.37861532864195E+01
     0.26838       0.53676  0.37884966930325E+01
     0.26838       0.54465  0.37907515022830E+01
     0.26838       0.55254  0.37929142539966E+01
     0.26838       0.56044  0.37949810702576E+01
     0.26838       0.56833  0.37969477677611E+01
     0.26838       0.57622  0.37988099721318E+01
     0.26838       0.58412  0.38005632256206E+01
     0.26838       0.59201  0.38022030828107E+01
     0.26838       0.59990  0.38037251915218E+01
     0.26838       0.60780  0.38051253580824E+01
     0.26838       0.61569  0.38063995976317E+01
     0.26838       0.62358  0.38075441712072E+01
     0.26838       0.63148  0.38085556121514E+01
     0.26838       0.63937  0.38094307449167E+01
     0.26838       0.64726  0.38101666997308E+01
     0.26838       0.65516  0.38107609268625E+01
     0.26838       0.66305  0.38112112144738E+01
     0.26838       0.67094  0.38115157142917E+01
     0.26838       0.67884  0.38116729796354E+01
     0.26838       0.68673  0.38116820207264E+01
     0.26838       0.69463  0.38115423827227E+01
     0.26838       0.70252  0.38112542525780E+01
     0.26838       0.71041  0.38108186016589E+01
     0.26838       0.71831  0.38102373720625E+01
     0.26838       0.72620  0.38095137157672E+01
     0.26838       0.73409  0.38086522971075E+01
     0.26838       0.74199  0.38076596705486E+01
     0.26838       0.74988  0.38065447472782E+01
     0.26838       0.75777  0.38053193656209E+01
     0.26838       0.76567  0.38039989815516E+01
     0.26838       0.77356  0.38026034963833E+01
     0.26838       0.78145  0.38011582387198E+01
     0.26838       0.78935  0.37996951165442E+01
     0.26838       0.79724  0.37982539523118E+01
     0.26838       0.80513  0.37968840084339E+01
     0.26838       0.81303  0.37956457017880E+01
     0.26838       0.82092  0.37946124929349E+01
     0.26838       0.82881  0.37938729176588E+01
     0.26838       0.83671  0.37935327043760E+01
     0.26838       0.84460  0.37937168902674E+01
     0.26838       0.85249  0.37945718115143E+01
     0.26838       0.86039  0.37962667994222E+01
     0.26838       0.86828  0.37989953663774E+01
     0.26838       0.87617  0.38029756170459E+01
     0.26838       0.88407  0.38084495767982E+01
     0.26838       0.89196  0.38156810993651E+01
     0.26838       0.89986  0.38249520104929E+01
     0.26838       0.90775  0.38365561777677E+01
     0.26838       0.91564  0.38507912847040E+01
     0.26838       0.92354  0.38679482457911E+01
     0.26838       0.93143  0.38882984422576E+01
     0.26838       0.93932  0.39120792935890E+01
     0.26838       0.94722  0.39394791044307E+01
     0.26838       0.95511  0.39706226222482E+01
     0.26838       0.96300  0.40055592707404E+01
     0.26838       0.97090  0.40442565299273E+01
     0.26838       0.97879  0.40866013411185E+01
     0.26838       0.98668  0.41324126400538E+01
     0.26838       0.99458  0.41814680871314E+01
     0.26838       1.00247  0.42335477187647E+01
     0.26838       1.01036  0.42884965851728E+01
     0.26838       1.01826  0.43463075290403E+01
     0.26838       1.02615  0.44072242297900E+01
     0.26838       1.03404  0.44718636845030E+01
     0.26838       1.04194  0.45413566451692E+01
     0.26838       1.04983  0.46175043938436E+01
     0.26838       1.05772  0.47029507508276E+01
     0.26838       1.06562  0.48013693871433E+01
     0.26838       1.07351  0.49176681931251E+01
     0.26838       1.08141  0.50582142913074E+01
     0.26838       1.08930  0.52310847318753E+01
     0.26838       1.09719  0.54463482386932E+01
     0.26838       1.10509  0.57163816373856E+01
     0.26838       1.11298  0.60562195583012E+01
     0.26838       1.12087  0.64839259588636E+01
     0.26838       1.12877  0.70209584316003E+01
     0.26838       1.13666  0.76924672571462E+01
     0.26838       1.14455  0.85274245757953E+01
     0.26838       1.15245  0.95584052114244E+01
     0.26838       1.16034  0.10820724624706E+02
     0.26838       1.16823  0.12350458706536E+02
     0.26838       1.17613  0.14180592265251E+02
     0.26838       1.18402  0.16334124703777E+02
     0.26838       1.19191  0.18812352028758E+02
     0.26838       1.19981  0.40000000000000E+11
     0.26838       1.20770  0.40000000000000E+11
     0.26838       1.21559  0.40000000000000E+11
     0.26838       1.22349  0.40000000000000E+11
     0.26838       1.23138  0.40000000000000E+11
     0.26838       1.23927  0.40000000000000E+11
     0.26838       1.24717  0.40000000000000E+11
     0.26838       1.25506  0.40000000000000E+11
     0.26838       1.26295  0.40000000000000E+11
     0.26838       1.27085  0.40000000000000E+11
     0.26838       1.27874  0.40000000000000E+11
     0.26838       1.28664  0.40000000000000E+11
     0.26838       1.29453  0.40000000000000E+11
     0.26838       1.30242  0.40000000000000E+11
     0.26838       1.31032  0.40000000000000E+11
     0.26838       1.31821  0.40000000000000E+11
     0.26838       1.32610  0.40000000000000E+11
     0.26838       1.33400  0.40000000000000E+11
     0.26838       1.34189  0.40000000000000E+11
     0.26838       1.34978  0.40000000000000E+11
     0.26838       1.35768  0.40000000000000E+11
     0.26838       1.36557  0.40000000000000E+11
     0.26838       1.37346  0.40000000000000E+11
     0.26838       1.38136  0.40000000000000E+11
     0.26838       1.38925  0.40000000000000E+11
     0.26838       1.39714  0.40000000000000E+11
     0.26838       1.40504  0.40000000000000E+11
     0.26838       1.41293  0.40000000000000E+11
     0.26838       1.42082  0.30561829443854E+02
     0.26838       1.42872  0.28227952653723E+02
     0.26838       1.43661  0.26247879844979E+02
     0.26838       1.44450  0.24673530512908E+02
     0.26838       1.45240  0.23527174460349E+02
     0.26838       1.46029  0.22816283045996E+02
     0.26838       1.46818  0.22542227453234E+02
     0.26838       1.47608  0.22704898801496E+02
     0.26838       1.48397  0.23304467308386E+02
     0.26838       1.49187  0.24340796112910E+02
     0.26838       1.49976  0.25810399668475E+02
     0.26838       1.50765  0.27700194551378E+02
     0.26838       1.51555  0.29976541798002E+02
     0.26838       1.52344  0.40000000000000E+11
     0.26838       1.53133  0.40000000000000E+11
     0.26838       1.53923  0.40000000000000E+11
     0.26838       1.54712  0.40000000000000E+11
     0.26838       1.55501  0.40000000000000E+11
     0.26838       1.56291  0.40000000000000E+11
     0.26838       1.57080  0.40000000000000E+11
     0.27627       0.00000  0.40000000000000E+11
     0.27627       0.00789  0.40000000000000E+11
     0.27627       0.01579  0.40000000000000E+11
     0.27627       0.02368  0.40000000000000E+11
     0.27627       0.03157  0.40000000000000E+11
     0.27627       0.03947  0.40000000000000E+11
     0.27627       0.04736  0.40000000000000E+11
     0.27627       0.05525  0.40000000000000E+11
     0.27627       0.06315  0.40000000000000E+11
     0.27627       0.07104  0.40000000000000E+11
     0.27627       0.07893  0.40000000000000E+11
     0.27627       0.08683  0.40000000000000E+11
     0.27627       0.09472  0.40000000000000E+11
     0.27627       0.10262  0.40000000000000E+11
     0.27627       0.11051  0.40000000000000E+11
     0.27627       0.11840  0.40000000000000E+11
     0.27627       0.12630  0.40000000000000E+11
     0.27627       0.13419  0.40000000000000E+11
     0.27627       0.14208  0.40000000000000E+11
     0.27627       0.14998  0.40000000000000E+11
     0.27627       0.15787  0.40000000000000E+11
     0.27627       0.16576  0.18182367748661E+02
     0.27627       0.17366  0.15696360214418E+02
     0.27627       0.18155  0.13509177908372E+02
     0.27627       0.18944  0.11637065415129E+02
     0.27627       0.19734  0.10066236710827E+02
     0.27627       0.20523  0.87679180869499E+01
     0.27627       0.21312  0.77074533606885E+01
     0.27627       0.22102  0.68495511598254E+01
     0.27627       0.22891  0.61610997340269E+01
     0.27627       0.23680  0.56124935015386E+01
     0.27627       0.24470  0.51780809902833E+01
     0.27627       0.25259  0.48361192044935E+01
     0.27627       0.26048  0.45684721815553E+01
     0.27627       0.26838  0.43601967174954E+01
     0.27627       0.27627  0.41990982211266E+01
     0.27627       0.28416  0.40753022897852E+01
     0.27627       0.29206  0.39808647960395E+01
     0.27627       0.29995  0.39094297226580E+01
     0.27627       0.30785  0.38559362335792E+01
     0.27627       0.31574  0.38163723030867E+01
     0.27627       0.32363  0.37875702291064E+01
     0.27627       0.33153  0.37670386360672E+01
     0.27627       0.33942  0.37528255706688E+01
     0.27627       0.34731  0.37434076680702E+01
     0.27627       0.35521  0.37376009112938E+01
     0.27627       0.36310  0.37344891040323E+01
     0.27627       0.37099  0.37333667609714E+01
     0.27627       0.37889  0.37336936570206E+01
     0.27627       0.38678  0.37350587533580E+01
     0.27627       0.39467  0.37371516305894E+01
     0.27627       0.40257  0.37397399099433E+01
     0.27627       0.41046  0.37426514373954E+01
     0.27627       0.41835  0.37457602491287E+01
     0.27627       0.42625  0.37489755362387E+01
     0.27627       0.43414  0.37522329882820E+01
     0.27627       0.44203  0.37554880249816E+01
     0.27627       0.44993  0.37587105284218E+01
     0.27627       0.45782  0.37618807691780E+01
     0.27627       0.46571  0.37649862832324E+01
     0.27627       0.47361  0.37680195058809E+01
     0.27627       0.48150  0.37709760072019E+01
     0.27627       0.48939  0.37738532036035E+01
     0.27627       0.49729  0.37766494435229E+01
     0.27627       0.50518  0.37793633841235E+01
     0.27627       0.51308  0.37819935910278E+01
     0.27627       0.52097  0.37845383056219E+01
     0.27627       0.52886  0.37869953349093E+01
     0.27627       0.53676  0.37893620277096E+01
     0.27627       0.54465  0.37916353084839E+01
     0.27627       0.55254  0.37938117464461E+01
     0.27627       0.56044  0.37958876430020E+01
     0.27627       0.56833  0.37978591250861E+01
     0.27627       0.57622  0.37997222356965E+01
     0.27627       0.58412  0.38014730159773E+01
     0.27627       0.59201  0.38031075756192E+01
     0.27627       0.59990  0.38046221502407E+01
     0.27627       0.60780  0.38060131458493E+01
     0.27627       0.61569  0.38072771715420E+01
     0.27627       0.62358  0.38084110623712E+01
     0.27627       0.63148  0.38094118948296E+01
     0.27627       0.63937  0.38102769977831E+01
     0.27627       0.64726  0.38110039619453E+01
     0.27627       0.65516  0.38115906511893E+01
     0.27627       0.66305  0.38120352191965E+01
     0.27627       0.67094  0.38123361351621E+01
     0.27627       0.67884  0.38124922225578E+01
     0.27627       0.68673  0.38125027153256E+01
     0.27627       0.69463  0.38123673363505E+01
     0.27627       0.70252  0.38120864036687E+01
     0.27627       0.71041  0.38116609706045E+01
     0.27627       0.71831  0.38110930069244E+01
     0.27627       0.72620  0.38103856290982E+01
     0.27627       0.73409  0.38095433888938E+01
     0.27627       0.74199  0.38085726307050E+01
     0.27627       0.74988  0.38074819291752E+01
     0.27627       0.75777  0.38062826197006E+01
     0.27627       0.76567  0.38049894350985E+01
     0.27627       0.77356  0.38036212618756E+01
     0.27627       0.78145  0.38022020288067E+01
     0.27627       0.78935  0.38007617385208E+01
     0.27627       0.79724  0.37993376489997E+01
     0.27627       0.80513  0.37979756056962E+01
     0.27627       0.81303  0.37967315157491E+01
     0.27627       0.82092  0.37956729427441E+01
     0.27627       0.82881  0.37948807830555E+01
     0.27627       0.83671  0.37944509624501E+01
     0.27627       0.84460  0.37944960642308E+01
     0.27627       0.85249  0.37951467681516E+01
     0.27627       0.86039  0.37965529439598E+01
     0.27627       0.86828  0.37988842072645E+01
     0.27627       0.87617  0.38023297126145E+01
     0.27627       0.88407  0.38070969353123E+01
     0.27627       0.89196  0.38134091877686E+01
     0.27627       0.89986  0.38215016384606E+01
     0.27627       0.90775  0.38316156636532E+01
     0.27627       0.91564  0.38439914764205E+01
     0.27627       0.92354  0.38588591553078E+01
     0.27627       0.93143  0.38764284434990E+01
     0.27627       0.93932  0.38968780088642E+01
     0.27627       0.94722  0.39203452355236E+01
     0.27627       0.95511  0.39469180348929E+01
     0.27627       0.96300  0.39766305800776E+01
     0.27627       0.97090  0.40094652299270E+01
     0.27627       0.97879  0.40453631578066E+01
     0.27627       0.98668  0.40842462763659E+01
     0.27627       0.99458  0.41260529095428E+01
     0.27627       1.00247  0.41707892935874E+01
     0.27627       1.01036  0.42185984212856E+01
     0.27627       1.01826  0.42698470610260E+01
     0.27627       1.02615  0.43252311163602E+01
     0.27627       1.03404  0.43858990044979E+01
     0.27627       1.04194  0.44535925849665E+01
     0.27627       1.04983  0.45308054809798E+01
     0.27627       1.05772  0.46209594369085E+01
     0.27627       1.06562  0.47286005495457E+01
     0.27627       1.07351  0.48596185468622E+01
     0.27627       1.08141  0.50214933407652E+01
     0.27627       1.08930  0.52235732370061E+01
     0.27627       1.09719  0.54773876135764E+01
     0.27627       1.10509  0.57969924514361E+01
     0.27627       1.11298  0.61993382377185E+01
     0.27627       1.12087  0.67046341406935E+01
     0.27627       1.12877  0.73366564444915E+01
     0.27627       1.13666  0.81229075627690E+01
     0.27627       1.14455  0.90944660839836E+01
     0.27627       1.15245  0.10285265424063E+02
     0.27627       1.16034  0.11730379902239E+02
     0.27627       1.16823  0.13462655926025E+02
     0.27627       1.17613  0.15506668292462E+02
     0.27627       1.18402  0.17868470460261E+02
     0.27627       1.19191  0.20518921837965E+02
     0.27627       1.19981  0.40000000000000E+11
     0.27627       1.20770  0.40000000000000E+11
     0.27627       1.21559  0.40000000000000E+11
     0.27627       1.22349  0.40000000000000E+11
     0.27627       1.23138  0.40000000000000E+11
     0.27627       1.23927  0.40000000000000E+11
     0.27627       1.24717  0.40000000000000E+11
     0.27627       1.25506  0.40000000000000E+11
     0.27627       1.26295  0.40000000000000E+11
     0.27627       1.27085  0.40000000000000E+11
     0.27627       1.27874  0.40000000000000E+11
     0.27627       1.28664  0.40000000000000E+11
     0.27627       1.29453  0.40000000000000E+11
     0.27627       1.30242  0.40000000000000E+11
     0.27627       1.31032  0.40000000000000E+11
     0.27627       1.31821  0.40000000000000E+11
     0.27627       1.32610  0.40000000000000E+11
     0.27627       1.33400  0.40000000000000E+11
     0.27627       1.34189  0.40000000000000E+11
     0.27627       1.34978  0.40000000000000E+11
     0.27627       1.35768  0.40000000000000E+11
     0.27627       1.36557  0.40000000000000E+11
     0.27627       1.37346  0.40000000000000E+11
     0.27627       1.38136  0.40000000000000E+11
     0.27627       1.38925  0.40000000000000E+11
     0.27627       1.39714  0.40000000000000E+11
     0.27627       1.40504  0.40000000000000E+11
     0.27627       1.41293  0.29552545199667E+02
     0.27627       1.42082  0.27260285096334E+02
     0.27627       1.42872  0.25309798354515E+02
     0.27627       1.43661  0.23750370121468E+02
     0.27627       1.44450  0.22602981076674E+02
     0.27627       1.45240  0.21874396449238E+02
     0.27627       1.46029  0.21565537324260E+02
     0.27627       1.46818  0.21676017973222E+02
     0.27627       1.47608  0.22205985635062E+02
     0.27627       1.48397  0.23155772315771E+02
     0.27627       1.49187  0.24523306611087E+02
     0.27627       1.49976  0.26298665303794E+02
     0.27627       1.50765  0.28454498904156E+02
     0.27627       1.51555  0.30930293567129E+02
     0.27627       1.52344  0.40000000000000E+11
     0.27627       1.53133  0.40000000000000E+11
     0.27627       1.53923  0.40000000000000E+11
     0.27627       1.54712  0.40000000000000E+11
     0.27627       1.55501  0.40000000000000E+11
     0.27627       1.56291  0.40000000000000E+11
     0.27627       1.57080  0.40000000000000E+11
     0.28416       0.00000  0.40000000000000E+11
     0.28416       0.00789  0.40000000000000E+11
     0.28416       0.01579  0.40000000000000E+11
     0.28416       0.02368  0.40000000000000E+11
     0.28416       0.03157  0.40000000000000E+11
     0.28416       0.03947  0.40000000000000E+11
     0.28416       0.04736  0.40000000000000E+11
     0.28416       0.05525  0.40000000000000E+11
     0.28416       0.06315  0.40000000000000E+11
     0.28416       0.07104  0.40000000000000E+11
     0.28416       0.07893  0.40000000000000E+11
     0.28416       0.08683  0.40000000000000E+11
     0.28416       0.09472  0.40000000000000E+11
     0.28416       0.10262  0.40000000000000E+11
     0.28416       0.11051  0.40000000000000E+11
     0.28416       0.11840  0.40000000000000E+11
     0.28416       0.12630  0.40000000000000E+11
     0.28416       0.13419  0.40000000000000E+11
     0.28416       0.14208  0.40000000000000E+11
     0.28416       0.14998  0.40000000000000E+11
     0.28416       0.15787  0.17965610619967E+02
     0.28416       0.16576  0.15528109523912E+02
     0.28416       0.17366  0.13381967909739E+02
     0.28416       0.18155  0.11542758011839E+02
     0.28416       0.18944  0.99974036171534E+01
     0.28416       0.19734  0.87183252800827E+01
     0.28416       0.20523  0.76721170230205E+01
     0.28416       0.21312  0.68246104310701E+01
     0.28416       0.22102  0.61436291830396E+01
     0.28416       0.22891  0.56003130730327E+01
     0.28416       0.23680  0.51695875300245E+01
     0.28416       0.24470  0.48301469824311E+01
     0.28416       0.25259  0.45641820870966E+01
     0.28416       0.26048  0.43569906362829E+01
     0.28416       0.26838  0.41965541912324E+01
     0.28416       0.27627  0.40731261590170E+01
     0.28416       0.28416  0.39788546404967E+01
     0.28416       0.29206  0.39074499368208E+01
     0.28416       0.29995  0.38538988267183E+01
     0.28416       0.30785  0.38142234821220E+01
     0.28416       0.31574  0.37852808011684E+01
     0.28416       0.32363  0.37645971296793E+01
     0.28416       0.33153  0.37502332639323E+01
     0.28416       0.33942  0.37406749379358E+01
     0.28416       0.34731  0.37347444913332E+01
     0.28416       0.35521  0.37315299688379E+01
     0.28416       0.36310  0.37303284515457E+01
     0.28416       0.37099  0.37306009300928E+01
     0.28416       0.37889  0.37319364842730E+01
     0.28416       0.38678  0.37340239292470E+01
     0.28416       0.39467  0.37366294265266E+01
     0.28416       0.40257  0.37395788429800E+01
     0.28416       0.41046  0.37427438787757E+01
     0.28416       0.41835  0.37460311812764E+01
     0.28416       0.42625  0.37493738220469E+01
     0.28416       0.43414  0.37527246436106E+01
     0.28416       0.44203  0.37560510862145E+01
     0.28416       0.44993  0.37593311870077E+01
     0.28416       0.45782  0.37625505086178E+01
     0.28416       0.46571  0.37656998045444E+01
     0.28416       0.47361  0.37687732680459E+01
     0.28416       0.48150  0.37717672417492E+01
     0.28416       0.48939  0.37746792890870E+01
     0.28416       0.49729  0.37775075475208E+01
     0.28416       0.50518  0.37802502985506E+01
     0.28416       0.51308  0.37829057017217E+01
     0.28416       0.52097  0.37854716498857E+01
     0.28416       0.52886  0.37879457113466E+01
     0.28416       0.53676  0.37903251315721E+01
     0.28416       0.54465  0.37926068730917E+01
     0.28416       0.55254  0.37947876772189E+01
     0.28416       0.56044  0.37968641354320E+01
     0.28416       0.56833  0.37988327617249E+01
     0.28416       0.57622  0.38006900600776E+01
     0.28416       0.58412  0.38024325834739E+01
     0.28416       0.59201  0.38040569826798E+01
     0.28416       0.59990  0.38055600443664E+01
     0.28416       0.60780  0.38069387191830E+01
     0.28416       0.61569  0.38081901411324E+01
     0.28416       0.62358  0.38093116401219E+01
     0.28416       0.63148  0.38103007499315E+01
     0.28416       0.63937  0.38111552140924E+01
     0.28416       0.64726  0.38118729923665E+01
     0.28416       0.65516  0.38124522706731E+01
     0.28416       0.66305  0.38128914774877E+01
     0.28416       0.67094  0.38131893099420E+01
     0.28416       0.67884  0.38133447731159E+01
     0.28416       0.68673  0.38133572363628E+01
     0.28416       0.69463  0.38132265109372E+01
     0.28416       0.70252  0.38129529537403E+01
     0.28416       0.71041  0.38125376026416E+01
     0.28416       0.71831  0.38119823495912E+01
     0.28416       0.72620  0.38112901585691E+01
     0.28416       0.73409  0.38104653363219E+01
     0.28416       0.74199  0.38095138647262E+01
     0.28416       0.74988  0.38084438044336E+01
     0.28416       0.75777  0.38072657800569E+01
     0.28416       0.76567  0.38059935573882E+01
     0.28416       0.77356  0.38046447227540E+01
     0.28416       0.78145  0.38032414733341E+01
     0.28416       0.78935  0.38018115247123E+01
     0.28416       0.79724  0.38003891376617E+01
     0.28416       0.80513  0.37990162596975E+01
     0.28416       0.81303  0.37977437677378E+01
     0.28416       0.82092  0.37966327857920E+01
     0.28416       0.82881  0.37957560355872E+01
     0.28416       0.83671  0.37951991582857E+01
     0.28416       0.84460  0.37950619222280E+01
     0.28416       0.85249  0.37954592058552E+01
     0.28416       0.86039  0.37965216184201E+01
     0.28416       0.86828  0.37983955967603E+01
     0.28416       0.87617  0.38012427986608E+01
     0.28416       0.88407  0.38052386081947E+01
     0.28416       0.89196  0.38105695834625E+01
     0.28416       0.89986  0.38174297212834E+01
     0.28416       0.90775  0.38260154961327E+01
     0.28416       0.91564  0.38365197608929E+01
     0.28416       0.92354  0.38491247813849E+01
     0.28416       0.93143  0.38639949171389E+01
     0.28416       0.93932  0.38812697523351E+01
     0.28416       0.94722  0.39010588088496E+01
     0.28416       0.95511  0.39234393127181E+01
     0.28416       0.96300  0.39484588006916E+01
     0.28416       0.97090  0.39761446023214E+01
     0.28416       0.97879  0.40065223715331E+01
     0.28416       0.98668  0.40396458344510E+01
     0.28416       0.99458  0.40756397509467E+01
     0.28416       1.00247  0.41147577693298E+01
     0.28416       1.01036  0.41574564367989E+01
     0.28416       1.01826  0.42044861993105E+01
     0.28416       1.02615  0.42569998965765E+01
     0.28416       1.03404  0.43166791500597E+01
     0.28416       1.04194  0.43858792490325E+01
     0.28416       1.04983  0.44677936977293E+01
     0.28416       1.05772  0.45666404367213E+01
     0.28416       1.06562  0.46878727103889E+01
     0.28416       1.07351  0.48384182859944E+01
     0.28416       1.08141  0.50269507289991E+01
     0.28416       1.08930  0.52641949801702E+01
     0.28416       1.09719  0.55632655507763E+01
     0.28416       1.10509  0.59400278138121E+01
     0.28416       1.11298  0.64134590133610E+01
     0.28416       1.12087  0.70059625723617E+01
     0.28416       1.12877  0.77435522330484E+01
     0.28416       1.13666  0.86557642137296E+01
     0.28416       1.14455  0.97750650439906E+01
     0.28416       1.15245  0.11135384397173E+02
     0.28416       1.16034  0.12769194741633E+02
     0.28416       1.16823  0.14702256679323E+02
     0.28416       1.17613  0.16944724684245E+02
     0.28416       1.18402  0.19476755035858E+02
     0.28416       1.19191  0.40000000000000E+11
     0.28416       1.19981  0.40000000000000E+11
     0.28416       1.20770  0.40000000000000E+11
     0.28416       1.21559  0.40000000000000E+11
     0.28416       1.22349  0.40000000000000E+11
     0.28416       1.23138  0.40000000000000E+11
     0.28416       1.23927  0.40000000000000E+11
     0.28416       1.24717  0.40000000000000E+11
     0.28416       1.25506  0.40000000000000E+11
     0.28416       1.26295  0.40000000000000E+11
     0.28416       1.27085  0.40000000000000E+11
     0.28416       1.27874  0.40000000000000E+11
     0.28416       1.28664  0.40000000000000E+11
     0.28416       1.29453  0.40000000000000E+11
     0.28416       1.30242  0.40000000000000E+11
     0.28416       1.31032  0.40000000000000E+11
     0.28416       1.31821  0.40000000000000E+11
     0.28416       1.32610  0.40000000000000E+11
     0.28416       1.33400  0.40000000000000E+11
     0.28416       1.34189  0.40000000000000E+11
     0.28416       1.34978  0.40000000000000E+11
     0.28416       1.35768  0.40000000000000E+11
     0.28416       1.36557  0.40000000000000E+11
     0.28416       1.37346  0.40000000000000E+11
     0.28416       1.38136  0.40000000000000E+11
     0.28416       1.38925  0.40000000000000E+11
     0.28416       1.39714  0.40000000000000E+11
     0.28416       1.40504  0.28536909121278E+02
     0.28416       1.41293  0.26289963998915E+02
     0.28416       1.42082  0.24372565968966E+02
     0.28416       1.42872  0.22831240644765E+02
     0.28416       1.43661  0.21685646190008E+02
     0.28416       1.44450  0.20941846947351E+02
     0.28416       1.45240  0.20600322010289E+02
     0.28416       1.46029  0.20660395437906E+02
     0.28416       1.46818  0.21122137018117E+02
     0.28416       1.47608  0.21986230069332E+02
     0.28416       1.48397  0.23251803620556E+02
     0.28416       1.49187  0.24911727095354E+02
     0.28416       1.49976  0.26944313058244E+02
     0.28416       1.50765  0.29299736001687E+02
     0.28416       1.51555  0.40000000000000E+11
     0.28416       1.52344  0.40000000000000E+11
     0.28416       1.53133  0.40000000000000E+11
     0.28416       1.53923  0.40000000000000E+11
     0.28416       1.54712  0.40000000000000E+11
     0.28416       1.55501  0.40000000000000E+11
     0.28416       1.56291  0.40000000000000E+11
     0.28416       1.57080  0.40000000000000E+11
     0.29206       0.00000  0.40000000000000E+11
     0.29206       0.00789  0.40000000000000E+11
     0.29206       0.01579  0.40000000000000E+11
     0.29206       0.02368  0.40000000000000E+11
     0.29206       0.03157  0.40000000000000E+11
     0.29206       0.03947  0.40000000000000E+11
     0.29206       0.04736  0.40000000000000E+11
     0.29206       0.05525  0.40000000000000E+11
     0.29206       0.06315  0.40000000000000E+11
     0.29206       0.07104  0.40000000000000E+11
     0.29206       0.07893  0.40000000000000E+11
     0.29206       0.08683  0.40000000000000E+11
     0.29206       0.09472  0.40000000000000E+11
     0.29206       0.10262  0.40000000000000E+11
     0.29206       0.11051  0.40000000000000E+11
     0.29206       0.11840  0.40000000000000E+11
     0.29206       0.12630  0.40000000000000E+11
     0.29206       0.13419  0.40000000000000E+11
     0.29206       0.14208  0.40000000000000E+11
     0.29206       0.14998  0.17722978836122E+02
     0.29206       0.15787  0.15338476128132E+02
     0.29206       0.16576  0.13237424271715E+02
     0.29206       0.17366  0.11434613295646E+02
     0.29206       0.18155  0.99176614027026E+01
     0.29206       0.18944  0.86602221661519E+01
     0.29206       0.19734  0.76302039581079E+01
     0.29206       0.20523  0.67946329615685E+01
     0.29206       0.21312  0.61223374711394E+01
     0.29206       0.22102  0.55852645810665E+01
     0.29206       0.22891  0.51589695361393E+01
     0.29206       0.23680  0.48226280306500E+01
     0.29206       0.24470  0.45587928803010E+01
     0.29206       0.25259  0.43530312215939E+01
     0.29206       0.26048  0.41935231049543E+01
     0.29206       0.26838  0.40706671849383E+01
     0.29206       0.27627  0.39767173132608E+01
     0.29206       0.28416  0.39054605534880E+01
     0.29206       0.29206  0.38519393567824E+01
     0.29206       0.29995  0.38122163241395E+01
     0.29206       0.30785  0.37831778035865E+01
     0.29206       0.31574  0.37623716761193E+01
     0.29206       0.32363  0.37478745289474E+01
     0.29206       0.33153  0.37381836599709E+01
     0.29206       0.33942  0.37321297964822E+01
     0.29206       0.34731  0.37288069216848E+01
     0.29206       0.35521  0.37275161160066E+01
     0.29206       0.36310  0.37277208005446E+01
     0.29206       0.37099  0.37290112011694E+01
     0.29206       0.37889  0.37310762289146E+01
     0.29206       0.38678  0.37336812963160E+01
     0.29206       0.39467  0.37366508642498E+01
     0.29206       0.40257  0.37398547445557E+01
     0.29206       0.41046  0.37431973755626E+01
     0.29206       0.41835  0.37466094456025E+01
     0.29206       0.42625  0.37500413684047E+01
     0.29206       0.43414  0.37534582182272E+01
     0.29206       0.44203  0.37568358156589E+01
     0.29206       0.44993  0.37601577207614E+01
     0.29206       0.45782  0.37634129418132E+01
     0.29206       0.46571  0.37665942081458E+01
     0.29206       0.47361  0.37696966868388E+01
     0.29206       0.48150  0.37727170473590E+01
     0.29206       0.48939  0.37756527972241E+01
     0.29206       0.49729  0.37785018267663E+01
     0.29206       0.50518  0.37812621130236E+01
     0.29206       0.51308  0.37839315424749E+01
     0.29206       0.52097  0.37865078202823E+01
     0.29206       0.52886  0.37889884402983E+01
     0.29206       0.53676  0.37913706956133E+01
     0.29206       0.54465  0.37936517140281E+01
     0.29206       0.55254  0.37958285066991E+01
     0.29206       0.56044  0.37978980213921E+01
     0.29206       0.56833  0.37998571944001E+01
     0.29206       0.57622  0.38017029972867E+01
     0.29206       0.58412  0.38034324762850E+01
     0.29206       0.59201  0.38050427834759E+01
     0.29206       0.59990  0.38065311998409E+01
     0.29206       0.60780  0.38078951510062E+01
     0.29206       0.61569  0.38091322170104E+01
     0.29206       0.62358  0.38102401377887E+01
     0.29206       0.63148  0.38112168163194E+01
     0.29206       0.63937  0.38120603215642E+01
     0.29206       0.64726  0.38127688934811E+01
     0.29206       0.65516  0.38133409525262E+01
     0.29206       0.66305  0.38137751162198E+01
     0.29206       0.67094  0.38140702255471E+01
     0.29206       0.67884  0.38142253842036E+01
     0.29206       0.68673  0.38142400140182E+01
     0.29206       0.69463  0.38141139302644E+01
     0.29206       0.70252  0.38138474410487E+01
     0.29206       0.71041  0.38134414755053E+01
     0.29206       0.71831  0.38128977461543E+01
     0.29206       0.72620  0.38122189514411E+01
     0.29206       0.73409  0.38114090251690E+01
     0.29206       0.74199  0.38104734401688E+01
     0.29206       0.74988  0.38094195740711E+01
     0.29206       0.75777  0.38082571453043E+01
     0.29206       0.76567  0.38069987273051E+01
     0.29206       0.77356  0.38056603481562E+01
     0.29206       0.78145  0.38042621812248E+01
     0.29206       0.78935  0.38028293295185E+01
     0.29206       0.79724  0.38013927020761E+01
     0.29206       0.80513  0.37999899743498E+01
     0.29206       0.81303  0.37986666158914E+01
     0.29206       0.82092  0.37974769573830E+01
     0.29206       0.82881  0.37964852550869E+01
     0.29206       0.83671  0.37957666942615E+01
     0.29206       0.84460  0.37954082546357E+01
     0.29206       0.85249  0.37955093419227E+01
     0.29206       0.86039  0.37961820716990E+01
     0.29206       0.86828  0.37975510789373E+01
     0.29206       0.87617  0.37997527224287E+01
     0.29206       0.88407  0.38029335638524E+01
     0.29206       0.89196  0.38072480329889E+01
     0.29206       0.89986  0.38128552508214E+01
     0.29206       0.90775  0.38199150781270E+01
     0.29206       0.91564  0.38285835943659E+01
     0.29206       0.92354  0.38390083930474E+01
     0.29206       0.93143  0.38513243033920E+01
     0.29206       0.93932  0.38656504056963E+01
     0.29206       0.94722  0.38820894834749E+01
     0.29206       0.95511  0.39007313256794E+01
     0.29206       0.96300  0.39216615276613E+01
     0.29206       0.97090  0.39449776085190E+01
     0.29206       0.97879  0.39708143374834E+01
     0.29206       0.98668  0.39993801270786E+01
     0.29206       0.99458  0.40310062093703E+01
     0.29206       1.00247  0.40662100924369E+01
     0.29206       1.01036  0.41057745527384E+01
     0.29206       1.01826  0.41508432322987E+01
     0.29206       1.02615  0.42030338625880E+01
     0.29206       1.03404  0.42645703017552E+01
     0.29206       1.04194  0.43384349804094E+01
     0.29206       1.04983  0.44285439658666E+01
     0.29206       1.05772  0.45399475388586E+01
     0.29206       1.06562  0.46790596657361E+01
     0.29206       1.07351  0.48539196200830E+01
     0.29206       1.08141  0.50744876358310E+01
     0.29206       1.08930  0.53529729623829E+01
     0.29206       1.09719  0.57041857488480E+01
     0.29206       1.10509  0.61458919178276E+01
     0.29206       1.11298  0.66991297867934E+01
     0.29206       1.12087  0.73884144479906E+01
     0.29206       1.12877  0.82417045658727E+01
     0.29206       1.13666  0.92899271676214E+01
     0.29206       1.14455  0.10565736363115E+02
     0.29206       1.15245  0.12101004829863E+02
     0.29206       1.16034  0.13922292613426E+02
     0.29206       1.16823  0.16043189516917E+02
     0.29206       1.17613  0.18451987521370E+02
     0.29206       1.18402  0.40000000000000E+11
     0.29206       1.19191  0.40000000000000E+11
     0.29206       1.19981  0.40000000000000E+11
     0.29206       1.20770  0.40000000000000E+11
     0.29206       1.21559  0.40000000000000E+11
     0.29206       1.22349  0.40000000000000E+11
     0.29206       1.23138  0.40000000000000E+11
     0.29206       1.23927  0.40000000000000E+11
     0.29206       1.24717  0.40000000000000E+11
     0.29206       1.25506  0.40000000000000E+11
     0.29206       1.26295  0.40000000000000E+11
     0.29206       1.27085  0.40000000000000E+11
     0.29206       1.27874  0.40000000000000E+11
     0.29206       1.28664  0.40000000000000E+11
     0.29206       1.29453  0.40000000000000E+11
     0.29206       1.30242  0.40000000000000E+11
     0.29206       1.31032  0.40000000000000E+11
     0.29206       1.31821  0.40000000000000E+11
     0.29206       1.32610  0.40000000000000E+11
     0.29206       1.33400  0.40000000000000E+11
     0.29206       1.34189  0.40000000000000E+11
     0.29206       1.34978  0.40000000000000E+11
     0.29206       1.35768  0.40000000000000E+11
     0.29206       1.36557  0.40000000000000E+11
     0.29206       1.37346  0.40000000000000E+11
     0.29206       1.38136  0.40000000000000E+11
     0.29206       1.38925  0.40000000000000E+11
     0.29206       1.39714  0.27518074450855E+02
     0.29206       1.40504  0.25320174801994E+02
     0.29206       1.41293  0.23439402690188E+02
     0.29206       1.42082  0.21919437636882E+02
     0.29206       1.42872  0.20778601208537E+02
     0.29206       1.43661  0.20022273858705E+02
     0.29206       1.44450  0.19650509862206E+02
     0.29206       1.45240  0.19662337702846E+02
     0.29206       1.46029  0.20057702192133E+02
     0.29206       1.46818  0.20837525245094E+02
     0.29206       1.47608  0.22001923176706E+02
     0.29206       1.48397  0.23546183111900E+02
     0.29206       1.49187  0.25453631387922E+02
     0.29206       1.49976  0.27684004657481E+02
     0.29206       1.50765  0.40000000000000E+11
     0.29206       1.51555  0.40000000000000E+11
     0.29206       1.52344  0.40000000000000E+11
     0.29206       1.53133  0.40000000000000E+11
     0.29206       1.53923  0.40000000000000E+11
     0.29206       1.54712  0.40000000000000E+11
     0.29206       1.55501  0.40000000000000E+11
     0.29206       1.56291  0.40000000000000E+11
     0.29206       1.57080  0.40000000000000E+11
     0.29995       0.00000  0.40000000000000E+11
     0.29995       0.00789  0.40000000000000E+11
     0.29995       0.01579  0.40000000000000E+11
     0.29995       0.02368  0.40000000000000E+11
     0.29995       0.03157  0.40000000000000E+11
     0.29995       0.03947  0.40000000000000E+11
     0.29995       0.04736  0.40000000000000E+11
     0.29995       0.05525  0.40000000000000E+11
     0.29995       0.06315  0.40000000000000E+11
     0.29995       0.07104  0.40000000000000E+11
     0.29995       0.07893  0.40000000000000E+11
     0.29995       0.08683  0.40000000000000E+11
     0.29995       0.09472  0.40000000000000E+11
     0.29995       0.10262  0.40000000000000E+11
     0.29995       0.11051  0.40000000000000E+11
     0.29995       0.11840  0.40000000000000E+11
     0.29995       0.12630  0.40000000000000E+11
     0.29995       0.13419  0.40000000000000E+11
     0.29995       0.14208  0.17455039488786E+02
     0.29995       0.14998  0.15127920553729E+02
     0.29995       0.15787  0.13075888809989E+02
     0.29995       0.16576  0.11312870931490E+02
     0.29995       0.17366  0.98271709041929E+01
     0.29995       0.18155  0.85937123278324E+01
     0.29995       0.18944  0.75817778012022E+01
     0.29995       0.19734  0.67596553887544E+01
     0.29995       0.20523  0.60972435593290E+01
     0.29995       0.21312  0.55673558744288E+01
     0.29995       0.22102  0.51462283173821E+01
     0.29995       0.22891  0.48135602931798E+01
     0.29995       0.23680  0.45523013517735E+01
     0.29995       0.24470  0.43483156586851E+01
     0.29995       0.25259  0.41900036285716E+01
     0.29995       0.26048  0.40679262702354E+01
     0.29995       0.26838  0.39744564602677E+01
     0.29995       0.27627  0.39034682713148E+01
     0.29995       0.28416  0.38500677195449E+01
     0.29995       0.29206  0.38103639235246E+01
     0.29995       0.29995  0.37812774058334E+01
     0.29995       0.30785  0.37603812885999E+01
     0.29995       0.31574  0.37457709018394E+01
     0.29995       0.32363  0.37359575029411E+01
     0.29995       0.33153  0.37297821897903E+01
     0.29995       0.33942  0.37263465552494E+01
     0.29995       0.34731  0.37249571067637E+01
     0.29995       0.35521  0.37250809246033E+01
     0.29995       0.36310  0.37263104385707E+01
     0.29995       0.37099  0.37283355602478E+01
     0.29995       0.37889  0.37309217164859E+01
     0.29995       0.38678  0.37338925932518E+01
     0.29995       0.39467  0.37371166216212E+01
     0.29995       0.40257  0.37404964243422E+01
     0.29995       0.41046  0.37439605964606E+01
     0.29995       0.41835  0.37474573211318E+01
     0.29995       0.42625  0.37509494257446E+01
     0.29995       0.43414  0.37544105673176E+01
     0.29995       0.44203  0.37578223029998E+01
     0.29995       0.44993  0.37611718542922E+01
     0.29995       0.45782  0.37644504149152E+01
     0.29995       0.46571  0.37676518843524E+01
     0.29995       0.47361  0.37707719339810E+01
     0.29995       0.48150  0.37738073319662E+01
     0.29995       0.48939  0.37767554680978E+01
     0.29995       0.49729  0.37796140315368E+01
     0.29995       0.50518  0.37823808037982E+01
     0.29995       0.51308  0.37850535368411E+01
     0.29995       0.52097  0.37876298922945E+01
     0.29995       0.52886  0.37901074229163E+01
     0.29995       0.53676  0.37924835815983E+01
     0.29995       0.54465  0.37947557467165E+01
     0.29995       0.55254  0.37969212555234E+01
     0.29995       0.56044  0.37989774396468E+01
     0.29995       0.56833  0.38009216586845E+01
     0.29995       0.57622  0.38027513294136E+01
     0.29995       0.58412  0.38044639493338E+01
     0.29995       0.59201  0.38060571141832E+01
     0.29995       0.59990  0.38075285297483E+01
     0.29995       0.60780  0.38088760187949E+01
     0.29995       0.61569  0.38100975243041E+01
     0.29995       0.62358  0.38111911104522E+01
     0.29995       0.63148  0.38121549629569E+01
     0.29995       0.63937  0.38129873905530E+01
     0.29995       0.64726  0.38136868294894E+01
     0.29995       0.65516  0.38142518530575E+01
     0.29995       0.66305  0.38146811883162E+01
     0.29995       0.67094  0.38149737423558E+01
     0.29995       0.67884  0.38151286406657E+01
     0.29995       0.68673  0.38151452804559E+01
     0.29995       0.69463  0.38150234021122E+01
     0.29995       0.70252  0.38147631823673E+01
     0.29995       0.71041  0.38143653532167E+01
     0.29995       0.71831  0.38138313511114E+01
     0.29995       0.72620  0.38131635014668E+01
     0.29995       0.73409  0.38123652440382E+01
     0.29995       0.74199  0.38114414051344E+01
     0.29995       0.74988  0.38103985229194E+01
     0.29995       0.75777  0.38092452320608E+01
     0.29995       0.76567  0.38079927135825E+01
     0.29995       0.77356  0.38066552147803E+01
     0.29995       0.78145  0.38052506422411E+01
     0.29995       0.78935  0.38038012281089E+01
     0.29995       0.79724  0.38023342654912E+01
     0.29995       0.80513  0.38008829030244E+01
     0.29995       0.81303  0.37994869809092E+01
     0.29995       0.82092  0.37981938810680E+01
     0.29995       0.82881  0.37970593525921E+01
     0.29995       0.83671  0.37961482607467E+01
     0.29995       0.84460  0.37955351943809E+01
     0.29995       0.85249  0.37953048541557E+01
     0.29995       0.86039  0.37955521348215E+01
     0.29995       0.86828  0.37963818120353E+01
     0.29995       0.87617  0.37979077519846E+01
     0.29995       0.88407  0.38002515853815E+01
     0.29995       0.89196  0.38035408317337E+01
     0.29995       0.89986  0.38079065308440E+01
     0.29995       0.90775  0.38134805411201E+01
     0.29995       0.91564  0.38203928016100E+01
     0.29995       0.92354  0.38287690267434E+01
     0.29995       0.93143  0.38387295052886E+01
     0.29995       0.93932  0.38503898984541E+01
     0.29995       0.94722  0.38638651612800E+01
     0.29995       0.95511  0.38792779266745E+01
     0.29995       0.96300  0.38967728705259E+01
     0.29995       0.97090  0.39165386986632E+01
     0.29995       0.97879  0.39388394482262E+01
     0.29995       0.98668  0.39640567757691E+01
     0.29995       0.99458  0.39927448277457E+01
     0.29995       1.00247  0.40256991904481E+01
     0.29995       1.01036  0.40640413469034E+01
     0.29995       1.01826  0.41093200864592E+01
     0.29995       1.02615  0.41636314706698E+01
     0.29995       1.03404  0.42297592812271E+01
     0.29995       1.04194  0.43113383349626E+01
     0.29995       1.04983  0.44130435419185E+01
     0.29995       1.05772  0.45408078926268E+01
     0.29995       1.06562  0.47020723375109E+01
     0.29995       1.07351  0.49060692282041E+01
     0.29995       1.08141  0.51641378399410E+01
     0.29995       1.08930  0.54900643393733E+01
     0.29995       1.09719  0.59004277253432E+01
     0.29995       1.10509  0.64149152794328E+01
     0.29995       1.11298  0.70565422739655E+01
     0.29995       1.12087  0.78516657760634E+01
     0.29995       1.12877  0.88296137662954E+01
     0.29995       1.13666  0.10021648077643E+02
     0.29995       1.14455  0.11458829682871E+02
     0.29995       1.15245  0.13168143263886E+02
     0.29995       1.16034  0.15165954899480E+02
     0.29995       1.16823  0.17447531409570E+02
     0.29995       1.17613  0.40000000000000E+11
     0.29995       1.18402  0.40000000000000E+11
     0.29995       1.19191  0.40000000000000E+11
     0.29995       1.19981  0.40000000000000E+11
     0.29995       1.20770  0.40000000000000E+11
     0.29995       1.21559  0.40000000000000E+11
     0.29995       1.22349  0.40000000000000E+11
     0.29995       1.23138  0.40000000000000E+11
     0.29995       1.23927  0.40000000000000E+11
     0.29995       1.24717  0.40000000000000E+11
     0.29995       1.25506  0.40000000000000E+11
     0.29995       1.26295  0.40000000000000E+11
     0.29995       1.27085  0.40000000000000E+11
     0.29995       1.27874  0.40000000000000E+11
     0.29995       1.28664  0.40000000000000E+11
     0.29995       1.29453  0.40000000000000E+11
     0.29995       1.30242  0.40000000000000E+11
     0.29995       1.31032  0.40000000000000E+11
     0.29995       1.31821  0.40000000000000E+11
     0.29995       1.32610  0.40000000000000E+11
     0.29995       1.33400  0.40000000000000E+11
     0.29995       1.34189  0.40000000000000E+11
     0.29995       1.34978  0.40000000000000E+11
     0.29995       1.35768  0.40000000000000E+11
     0.29995       1.36557  0.40000000000000E+11
     0.29995       1.37346  0.40000000000000E+11
     0.29995       1.38136  0.40000000000000E+11
     0.29995       1.38925  0.26499104614791E+02
     0.29995       1.39714  0.24353976623769E+02
     0.29995       1.40504  0.22513365228752E+02
     0.29995       1.41293  0.21018056887625E+02
     0.29995       1.42082  0.19885041663780E+02
     0.29995       1.42872  0.19119044329411E+02
     0.29995       1.43661  0.18719720162655E+02
     0.29995       1.44450  0.18685804818422E+02
     0.29995       1.45240  0.19017078566305E+02
     0.29995       1.46029  0.19714596490562E+02
     0.29995       1.46818  0.20779254424661E+02
     0.29995       1.47608  0.22208383810915E+02
     0.29995       1.48397  0.23989671929753E+02
     0.29995       1.49187  0.26091279561945E+02
     0.29995       1.49976  0.40000000000000E+11
     0.29995       1.50765  0.40000000000000E+11
     0.29995       1.51555  0.40000000000000E+11
     0.29995       1.52344  0.40000000000000E+11
     0.29995       1.53133  0.40000000000000E+11
     0.29995       1.53923  0.40000000000000E+11
     0.29995       1.54712  0.40000000000000E+11
     0.29995       1.55501  0.40000000000000E+11
     0.29995       1.56291  0.40000000000000E+11
     0.29995       1.57080  0.40000000000000E+11
     0.30785       0.00000  0.40000000000000E+11
     0.30785       0.00789  0.40000000000000E+11
     0.30785       0.01579  0.40000000000000E+11
     0.30785       0.02368  0.40000000000000E+11
     0.30785       0.03157  0.40000000000000E+11
     0.30785       0.03947  0.40000000000000E+11
     0.30785       0.04736  0.40000000000000E+11
     0.30785       0.05525  0.40000000000000E+11
     0.30785       0.06315  0.40000000000000E+11
     0.30785       0.07104  0.40000000000000E+11
     0.30785       0.07893  0.40000000000000E+11
     0.30785       0.08683  0.40000000000000E+11
     0.30785       0.09472  0.40000000000000E+11
     0.30785       0.10262  0.40000000000000E+11
     0.30785       0.11051  0.40000000000000E+11
     0.30785       0.11840  0.40000000000000E+11
     0.30785       0.12630  0.40000000000000E+11
     0.30785       0.13419  0.17162454865534E+02
     0.30785       0.14208  0.14896979211152E+02
     0.30785       0.14998  0.12897761202916E+02
     0.30785       0.15787  0.11177812968743E+02
     0.30785       0.16576  0.97261228210318E+01
     0.30785       0.17366  0.85189194852075E+01
     0.30785       0.18155  0.75269149700222E+01
     0.30785       0.18944  0.67197216578563E+01
     0.30785       0.19734  0.60683696711354E+01
     0.30785       0.20523  0.55465950765783E+01
     0.30785       0.21312  0.51313632395936E+01
     0.30785       0.22102  0.48029381123431E+01
     0.30785       0.22891  0.45446994404463E+01
     0.30785       0.23680  0.43428353371608E+01
     0.30785       0.24470  0.41859879263551E+01
     0.30785       0.25259  0.40648973025745E+01
     0.30785       0.26048  0.39720683643961E+01
     0.30785       0.26838  0.39014722241455E+01
     0.30785       0.27627  0.38482861769030E+01
     0.30785       0.28416  0.38086717927343E+01
     0.30785       0.29206  0.37795883566279E+01
     0.30785       0.29995  0.37586378170025E+01
     0.30785       0.30785  0.37439370945639E+01
     0.30785       0.31574  0.37340137165005E+01
     0.30785       0.32363  0.37277210695320E+01
     0.30785       0.33153  0.37241699843847E+01
     0.30785       0.33942  0.37226738020252E+01
     0.30785       0.34731  0.37227044900426E+01
     0.30785       0.35521  0.37238577578090E+01
     0.30785       0.36310  0.37258254551472E+01
     0.30785       0.37099  0.37283738311361E+01
     0.30785       0.37889  0.37313264803339E+01
     0.30785       0.38678  0.37345510171521E+01
     0.30785       0.39467  0.37379486995541E+01
     0.30785       0.40257  0.37414463746220E+01
     0.30785       0.41046  0.37449902444162E+01
     0.30785       0.41835  0.37485410541986E+01
     0.30785       0.42625  0.37520703894872E+01
     0.30785       0.43414  0.37555578363256E+01
     0.30785       0.44203  0.37589888131631E+01
     0.30785       0.44993  0.37623529252141E+01
     0.30785       0.45782  0.37656427252298E+01
     0.30785       0.46571  0.37688527901692E+01
     0.30785       0.47361  0.37719790429252E+01
     0.30785       0.48150  0.37750182633857E+01
     0.30785       0.48939  0.37779677447904E+01
     0.30785       0.49729  0.37808250604512E+01
     0.30785       0.50518  0.37835879130750E+01
     0.30785       0.51308  0.37862540446596E+01
     0.30785       0.52097  0.37888211895710E+01
     0.30785       0.52886  0.37912870572002E+01
     0.30785       0.53676  0.37936493337198E+01
     0.30785       0.54465  0.37959056950257E+01
     0.30785       0.55254  0.37980538250613E+01
     0.30785       0.56044  0.38000914354344E+01
     0.30785       0.56833  0.38020162836198E+01
     0.30785       0.57622  0.38038261881261E+01
     0.30785       0.58412  0.38055190398614E+01
     0.30785       0.59201  0.38070928095711E+01
     0.30785       0.59990  0.38085455517079E+01
     0.30785       0.60780  0.38098754054437E+01
     0.30785       0.61569  0.38110805937937E+01
     0.30785       0.62358  0.38121594220063E+01
     0.30785       0.63148  0.38131102765184E+01
     0.30785       0.63937  0.38139316258915E+01
     0.30785       0.64726  0.38146220252613E+01
     0.30785       0.65516  0.38151801259457E+01
     0.30785       0.66305  0.38156046920008E+01
     0.30785       0.67094  0.38158946256769E+01
     0.30785       0.67884  0.38160490039292E+01
     0.30785       0.68673  0.38160671283820E+01
     0.30785       0.69463  0.38159485914265E+01
     0.30785       0.70252  0.38156933614642E+01
     0.30785       0.71041  0.38153018906669E+01
     0.30785       0.71831  0.38147752490167E+01
     0.30785       0.72620  0.38141152887705E+01
     0.30785       0.73409  0.38133248438536E+01
     0.30785       0.74199  0.38124079689483E+01
     0.30785       0.74988  0.38113702231501E+01
     0.30785       0.75777  0.38102190029075E+01
     0.30785       0.76567  0.38089639284232E+01
     0.30785       0.77356  0.38076172866064E+01
     0.30785       0.78145  0.38061945318663E+01
     0.30785       0.78935  0.38047148433108E+01
     0.30785       0.79724  0.38032017330880E+01
     0.30785       0.80513  0.38016836954979E+01
     0.30785       0.81303  0.38001948800653E+01
     0.30785       0.82092  0.37987757640140E+01
     0.30785       0.82881  0.37974737908650E+01
     0.30785       0.83671  0.37963439327745E+01
     0.30785       0.84460  0.37954491258258E+01
     0.30785       0.85249  0.37948605214159E+01
     0.30785       0.86039  0.37946574954372E+01
     0.30785       0.86828  0.37949273631655E+01
     0.30785       0.87617  0.37957647653311E+01
     0.30785       0.88407  0.37972707240222E+01
     0.30785       0.89196  0.37995514202842E+01
     0.30785       0.89986  0.38027168226706E+01
     0.30785       0.90775  0.38068794006356E+01
     0.30785       0.91564  0.38121532896892E+01
     0.30785       0.92354  0.38186544349521E+01
     0.30785       0.93143  0.38265024208423E+01
     0.30785       0.93932  0.38358248878301E+01
     0.30785       0.94722  0.38467656296801E+01
     0.30785       0.95511  0.38594976413192E+01
     0.30785       0.96300  0.38742425336626E+01
     0.30785       0.97090  0.38912978363517E+01
     0.30785       0.97879  0.39110737690223E+01
     0.30785       0.98668  0.39341410842173E+01
     0.30785       0.99458  0.39612915912046E+01
     0.30785       1.00247  0.39936129924457E+01
     0.30785       1.01036  0.40325797424416E+01
     0.30785       1.01826  0.40801618075003E+01
     0.30785       1.02615  0.41389534807955E+01
     0.30785       1.03404  0.42123247673152E+01
     0.30785       1.04194  0.43045982131711E+01
     0.30785       1.04983  0.44212542393812E+01
     0.30785       1.05772  0.45691677561795E+01
     0.30785       1.06562  0.47568776202281E+01
     0.30785       1.07351  0.49948876672956E+01
     0.30785       1.08141  0.52959925993285E+01
     0.30785       1.08930  0.56756124539993E+01
     0.30785       1.09719  0.61521035844897E+01
     0.30785       1.10509  0.67469888988682E+01
     0.30785       1.11298  0.74850110674001E+01
     0.30785       1.12087  0.83938532494543E+01
     0.30785       1.12877  0.95032843170172E+01
     0.30785       1.13666  0.10843359478984E+02
     0.30785       1.14455  0.12441132567129E+02
     0.30785       1.15245  0.14315108308011E+02
     0.30785       1.16034  0.16466395250253E+02
     0.30785       1.16823  0.18865272494511E+02
     0.30785       1.17613  0.40000000000000E+11
     0.30785       1.18402  0.40000000000000E+11
     0.30785       1.19191  0.40000000000000E+11
     0.30785       1.19981  0.40000000000000E+11
     0.30785       1.20770  0.40000000000000E+11
     0.30785       1.21559  0.40000000000000E+11
     0.30785       1.22349  0.40000000000000E+11
     0.30785       1.23138  0.40000000000000E+11
     0.30785       1.23927  0.40000000000000E+11
     0.30785       1.24717  0.40000000000000E+11
     0.30785       1.25506  0.40000000000000E+11
     0.30785       1.26295  0.40000000000000E+11
     0.30785       1.27085  0.40000000000000E+11
     0.30785       1.27874  0.40000000000000E+11
     0.30785       1.28664  0.40000000000000E+11
     0.30785       1.29453  0.40000000000000E+11
     0.30785       1.30242  0.40000000000000E+11
     0.30785       1.31032  0.40000000000000E+11
     0.30785       1.31821  0.40000000000000E+11
     0.30785       1.32610  0.40000000000000E+11
     0.30785       1.33400  0.40000000000000E+11
     0.30785       1.34189  0.40000000000000E+11
     0.30785       1.34978  0.40000000000000E+11
     0.30785       1.35768  0.40000000000000E+11
     0.30785       1.36557  0.40000000000000E+11
     0.30785       1.37346  0.40000000000000E+11
     0.30785       1.38136  0.25482947647201E+02
     0.30785       1.38925  0.23394277273635E+02
     0.30785       1.39714  0.21597322939107E+02
     0.30785       1.40504  0.20129970964884E+02
     0.30785       1.41293  0.19007903825548E+02
     0.30785       1.42082  0.18235229392993E+02
     0.30785       1.42872  0.17811237927541E+02
     0.30785       1.43661  0.17734383127804E+02
     0.30785       1.44450  0.18004250012087E+02
     0.30785       1.45240  0.18621930990334E+02
     0.30785       1.46029  0.19588903615424E+02
     0.30785       1.46818  0.20904180333670E+02
     0.30785       1.47608  0.22559167415640E+02
     0.30785       1.48397  0.24529327552341E+02
     0.30785       1.49187  0.26761433874546E+02
     0.30785       1.49976  0.40000000000000E+11
     0.30785       1.50765  0.40000000000000E+11
     0.30785       1.51555  0.40000000000000E+11
     0.30785       1.52344  0.40000000000000E+11
     0.30785       1.53133  0.40000000000000E+11
     0.30785       1.53923  0.40000000000000E+11
     0.30785       1.54712  0.40000000000000E+11
     0.30785       1.55501  0.40000000000000E+11
     0.30785       1.56291  0.40000000000000E+11
     0.30785       1.57080  0.40000000000000E+11
     0.31574       0.00000  0.40000000000000E+11
     0.31574       0.00789  0.40000000000000E+11
     0.31574       0.01579  0.40000000000000E+11
     0.31574       0.02368  0.40000000000000E+11
     0.31574       0.03157  0.40000000000000E+11
     0.31574       0.03947  0.40000000000000E+11
     0.31574       0.04736  0.40000000000000E+11
     0.31574       0.05525  0.40000000000000E+11
     0.31574       0.06315  0.40000000000000E+11
     0.31574       0.07104  0.40000000000000E+11
     0.31574       0.07893  0.40000000000000E+11
     0.31574       0.08683  0.40000000000000E+11
     0.31574       0.09472  0.40000000000000E+11
     0.31574       0.10262  0.40000000000000E+11
     0.31574       0.11051  0.40000000000000E+11
     0.31574       0.11840  0.40000000000000E+11
     0.31574       0.12630  0.16845993748606E+02
     0.31574       0.13419  0.14646272553033E+02
     0.31574       0.14208  0.12703505374989E+02
     0.31574       0.14998  0.11029768999779E+02
     0.31574       0.15787  0.96147419188009E+01
     0.31574       0.16576  0.84359909230677E+01
     0.31574       0.17366  0.74657074605730E+01
     0.31574       0.18155  0.66748853092122E+01
     0.31574       0.18944  0.60357431736932E+01
     0.31574       0.19734  0.55229921421235E+01
     0.31574       0.20523  0.51143730199204E+01
     0.31574       0.21312  0.47907533063759E+01
     0.31574       0.22102  0.45359751267335E+01
     0.31574       0.22891  0.43365765815522E+01
     0.31574       0.23680  0.41814622432553E+01
     0.31574       0.24470  0.40615675995468E+01
     0.31574       0.25259  0.39695422604749E+01
     0.31574       0.26048  0.38994641732444E+01
     0.31574       0.26838  0.38465894340657E+01
     0.31574       0.27627  0.38071378334819E+01
     0.31574       0.28416  0.37781118597817E+01
     0.31574       0.29206  0.37571457406334E+01
     0.31574       0.29995  0.37423807180838E+01
     0.31574       0.30785  0.37323627990647E+01
     0.31574       0.31574  0.37259594962182E+01
     0.31574       0.32363  0.37222924462755E+01
     0.31574       0.33153  0.37206831921251E+01
     0.31574       0.33942  0.37206098002993E+01
     0.31574       0.34731  0.37216723388344E+01
     0.31574       0.35521  0.37235655542912E+01
     0.31574       0.36310  0.37260573606823E+01
     0.31574       0.37099  0.37289719897106E+01
     0.31574       0.37889  0.37321768547653E+01
     0.31574       0.38678  0.37355723543233E+01
     0.31574       0.39467  0.37390839872099E+01
     0.31574       0.40257  0.37426562756368E+01
     0.31574       0.41046  0.37462480947693E+01
     0.31574       0.41835  0.37498290922545E+01
     0.31574       0.42625  0.37533769499921E+01
     0.31574       0.43414  0.37568752956596E+01
     0.31574       0.44203  0.37603121152095E+01
     0.31574       0.44993  0.37636785517056E+01
     0.31574       0.45782  0.37669680022347E+01
     0.31574       0.46571  0.37701754448214E+01
     0.31574       0.47361  0.37732969426439E+01
     0.31574       0.48150  0.37763292845313E+01
     0.31574       0.48939  0.37792697296310E+01
     0.31574       0.49729  0.37821158309928E+01
     0.31574       0.50518  0.37848653181471E+01
     0.31574       0.51308  0.37875160229673E+01
     0.31574       0.52097  0.37900658364775E+01
     0.31574       0.52886  0.37925126870011E+01
     0.31574       0.53676  0.37948545322753E+01
     0.31574       0.54465  0.37970893599820E+01
     0.31574       0.55254  0.37992151926391E+01
     0.31574       0.56044  0.38012300939985E+01
     0.31574       0.56833  0.38031321750741E+01
     0.31574       0.57622  0.38049195986765E+01
     0.31574       0.58412  0.38065905819360E+01
     0.31574       0.59201  0.38081433967448E+01
     0.31574       0.59990  0.38095763683931E+01
     0.31574       0.60780  0.38108878729300E+01
     0.31574       0.61569  0.38120763339757E+01
     0.31574       0.62358  0.38131402198557E+01
     0.31574       0.63148  0.38140780420523E+01
     0.31574       0.63937  0.38148883560730E+01
     0.31574       0.64726  0.38155697659470E+01
     0.31574       0.65516  0.38161209336698E+01
     0.31574       0.66305  0.38165405950455E+01
     0.31574       0.67094  0.38168275835334E+01
     0.31574       0.67884  0.38169808638716E+01
     0.31574       0.68673  0.38169995774683E+01
     0.31574       0.69463  0.38168831017793E+01
     0.31574       0.70252  0.38166311261609E+01
     0.31574       0.71041  0.38162437469712E+01
     0.31574       0.71831  0.38157215849982E+01
     0.31574       0.72620  0.38150659285722E+01
     0.31574       0.73409  0.38142789059745E+01
     0.31574       0.74199  0.38133636909089E+01
     0.31574       0.74988  0.38123247448092E+01
     0.31574       0.75777  0.38111680995259E+01
     0.31574       0.76567  0.38099016833693E+01
     0.31574       0.77356  0.38085356924542E+01
     0.31574       0.78145  0.38070830076664E+01
     0.31574       0.78935  0.38055596552137E+01
     0.31574       0.79724  0.38039853055215E+01
     0.31574       0.80513  0.38023838011252E+01
     0.31574       0.81303  0.38007836992470E+01
     0.31574       0.82092  0.37992188090994E+01
     0.31574       0.82881  0.37977286981067E+01
     0.31574       0.83671  0.37963591358983E+01
     0.31574       0.84460  0.37951624413095E+01
     0.31574       0.85249  0.37941976973770E+01
     0.31574       0.86039  0.37935308046658E+01
     0.31574       0.86828  0.37932343569919E+01
     0.31574       0.87617  0.37933873489309E+01
     0.31574       0.88407  0.37940747649557E+01
     0.31574       0.89196  0.37953871590415E+01
     0.31574       0.89986  0.37974204140037E+01
     0.31574       0.90775  0.38002759733916E+01
     0.31574       0.91564  0.38040619653493E+01
     0.31574       0.92354  0.38088957849477E+01
     0.31574       0.93143  0.38149088638195E+01
     0.31574       0.93932  0.38222545256012E+01
     0.31574       0.94722  0.38311199929144E+01
     0.31574       0.95511  0.38417437662918E+01
     0.31574       0.96300  0.38544397293375E+01
     0.31574       0.97090  0.38696294438564E+01
     0.31574       0.97879  0.38878841871363E+01
     0.31574       0.98668  0.39099783631036E+01
     0.31574       0.99458  0.39369560100041E+01
     0.31574       1.00247  0.39702122545413E+01
     0.31574       1.01036  0.40115917484959E+01
     0.31574       1.01826  0.40635063771410E+01
     0.31574       1.02615  0.41290748278916E+01
     0.31574       1.03404  0.42122868816061E+01
     0.31574       1.04194  0.43181953927585E+01
     0.31574       1.04983  0.44531386088594E+01
     0.31574       1.05772  0.46249943499347E+01
     0.31574       1.06562  0.48434650304780E+01
     0.31574       1.07351  0.51203876807201E+01
     0.31574       1.08141  0.54700547290816E+01
     0.31574       1.08930  0.59095174856997E+01
     0.31574       1.09719  0.64588223546610E+01
     0.31574       1.10509  0.71410960526893E+01
     0.31574       1.11298  0.79823454225687E+01
     0.31574       1.12087  0.90107632417723E+01
     0.31574       1.12877  0.10255226173141E+02
     0.31574       1.13666  0.11742527936113E+02
     0.31574       1.14455  0.13492708851459E+02
     0.31574       1.15245  0.15511637926998E+02
     0.31574       1.16034  0.17779831147210E+02
     0.31574       1.16823  0.40000000000000E+11
     0.31574       1.17613  0.40000000000000E+11
     0.31574       1.18402  0.40000000000000E+11
     0.31574       1.19191  0.40000000000000E+11
     0.31574       1.19981  0.40000000000000E+11
     0.31574       1.20770  0.40000000000000E+11
     0.31574       1.21559  0.40000000000000E+11
     0.31574       1.22349  0.40000000000000E+11
     0.31574       1.23138  0.40000000000000E+11
     0.31574       1.23927  0.40000000000000E+11
     0.31574       1.24717  0.40000000000000E+11
     0.31574       1.25506  0.40000000000000E+11
     0.31574       1.26295  0.40000000000000E+11
[truncated: 1,560,112 more chars]
